# Supplementary material for: Global-Mode Analysis of Full-Disk Data from the Michelson Doppler Imager and the Helioseismic and Magnetic Imager
Source: Sol Phys. 2018 Jan 31;293(2):29. doi: 10.1007/s11207-017-1201-5 (PMC6566312; doi:10.1007/s11207-017-1201-5)
Supplement: Supplementary file 3 — (TAR 230.0 MB) [file 11207_2017_1201_MOESM3_ESM.tar › MDI/mdifd.4830.36]

   0  14 2093.5695    0.8731  0.3329 10.7402  0.0000  0.0870   0.2178   0.2512    0.2931   0.0000    -0.0000       0.00000       0.00000       0.00000       0.00000       0.00000       0.00000       0.00000       0.00000       0.00000       0.00000       0.00000       0.00000       0.00000       0.00000       0.00000       0.00000       0.00000       0.00000       0.00000       0.00000       0.00000       0.00000       0.00000       0.00000       0.00000       0.00000       0.00000       0.00000       0.00000       0.00000       0.00000       0.00000       0.00000       0.00000       0.00000       0.00000       0.00000       0.00000       0.00000       0.00000       0.00000       0.00000       0.00000       0.00000       0.00000       0.00000       0.00000       0.00000       0.00000       0.00000       0.00000       0.00000       0.00000       0.00000       0.00000       0.00000       0.00000       0.00000       0.00000       0.00000       0.00000       0.00000       0.00000       0.00000       0.00000       0.00000       0.00000       0.00000       0.00000       0.00000       0.00000
   0  15 2228.6667    1.0880  0.6515 10.3657  0.0000  0.1272   0.2592   1.2136    1.3284   0.0000    -0.0000       0.00000       0.00000       0.00000       0.00000       0.00000       0.00000       0.00000       0.00000       0.00000       0.00000       0.00000       0.00000       0.00000       0.00000       0.00000       0.00000       0.00000       0.00000       0.00000       0.00000       0.00000       0.00000       0.00000       0.00000       0.00000       0.00000       0.00000       0.00000       0.00000       0.00000       0.00000       0.00000       0.00000       0.00000       0.00000       0.00000       0.00000       0.00000       0.00000       0.00000       0.00000       0.00000       0.00000       0.00000       0.00000       0.00000       0.00000       0.00000       0.00000       0.00000       0.00000       0.00000       0.00000       0.00000       0.00000       0.00000       0.00000       0.00000       0.00000       0.00000       0.00000       0.00000       0.00000       0.00000       0.00000       0.00000       0.00000       0.00000       0.00000       0.00000       0.00000
   0  18 2629.6713    2.5196  0.6459 11.2296  0.0000  0.1123   0.4470   0.4409    1.2558   0.0000    -0.0000       0.00000       0.00000       0.00000       0.00000       0.00000       0.00000       0.00000       0.00000       0.00000       0.00000       0.00000       0.00000       0.00000       0.00000       0.00000       0.00000       0.00000       0.00000       0.00000       0.00000       0.00000       0.00000       0.00000       0.00000       0.00000       0.00000       0.00000       0.00000       0.00000       0.00000       0.00000       0.00000       0.00000       0.00000       0.00000       0.00000       0.00000       0.00000       0.00000       0.00000       0.00000       0.00000       0.00000       0.00000       0.00000       0.00000       0.00000       0.00000       0.00000       0.00000       0.00000       0.00000       0.00000       0.00000       0.00000       0.00000       0.00000       0.00000       0.00000       0.00000       0.00000       0.00000       0.00000       0.00000       0.00000       0.00000       0.00000       0.00000       0.00000       0.00000       0.00000
   0  23 3303.4689    4.1284  1.5180  5.7669  0.0000  0.1809   0.5792   0.6522 1000.0000   0.0000    -0.0000       0.00000       0.00000       0.00000       0.00000       0.00000       0.00000       0.00000       0.00000       0.00000       0.00000       0.00000       0.00000       0.00000       0.00000       0.00000       0.00000       0.00000       0.00000       0.00000       0.00000       0.00000       0.00000       0.00000       0.00000       0.00000       0.00000       0.00000       0.00000       0.00000       0.00000       0.00000       0.00000       0.00000       0.00000       0.00000       0.00000       0.00000       0.00000       0.00000       0.00000       0.00000       0.00000       0.00000       0.00000       0.00000       0.00000       0.00000       0.00000       0.00000       0.00000       0.00000       0.00000       0.00000       0.00000       0.00000       0.00000       0.00000       0.00000       0.00000       0.00000       0.00000       0.00000       0.00000       0.00000       0.00000       0.00000       0.00000       0.00000       0.00000       0.00000       0.00000
   0  25 3574.4267    2.9111  3.7170  9.4982  0.0000  0.4629   0.2103   1.5973    5.0747   0.0000    -0.0000       0.00000       0.00000       0.00000       0.00000       0.00000       0.00000       0.00000       0.00000       0.00000       0.00000       0.00000       0.00000       0.00000       0.00000       0.00000       0.00000       0.00000       0.00000       0.00000       0.00000       0.00000       0.00000       0.00000       0.00000       0.00000       0.00000       0.00000       0.00000       0.00000       0.00000       0.00000       0.00000       0.00000       0.00000       0.00000       0.00000       0.00000       0.00000       0.00000       0.00000       0.00000       0.00000       0.00000       0.00000       0.00000       0.00000       0.00000       0.00000       0.00000       0.00000       0.00000       0.00000       0.00000       0.00000       0.00000       0.00000       0.00000       0.00000       0.00000       0.00000       0.00000       0.00000       0.00000       0.00000       0.00000       0.00000       0.00000       0.00000       0.00000       0.00000       0.00000
   1  12 1885.0565    0.4881  0.5941  9.8823  0.0000  0.1738   0.0529   0.2011    0.2104   0.0000   342.4126      -12.6972       0.00000       0.00000       0.00000       0.00000       0.00000       0.00000       0.00000       0.00000       0.00000       0.00000       0.00000       0.00000       0.00000       0.00000       0.00000       0.00000       0.00000       0.00000       0.00000       0.00000       0.00000       0.00000       0.00000       0.00000       0.00000       0.00000       0.00000       0.00000       0.00000       0.00000       0.00000       0.00000       0.00000       0.00000       264.669       90.8014       0.00000       0.00000       0.00000       0.00000       0.00000       0.00000       0.00000       0.00000       0.00000       0.00000       0.00000       0.00000       0.00000       0.00000       0.00000       0.00000       0.00000       0.00000       0.00000       0.00000       0.00000       0.00000       0.00000       0.00000       0.00000       0.00000       0.00000       0.00000       0.00000       0.00000       0.00000       0.00000       0.00000       0.00000
   1  13 2020.7806    0.7410  0.8062  9.7781  0.0000  0.1118   0.0696   0.2027    0.3910   0.0000   354.1509      -16.8510       0.00000       0.00000       0.00000       0.00000       0.00000       0.00000       0.00000       0.00000       0.00000       0.00000       0.00000       0.00000       0.00000       0.00000       0.00000       0.00000       0.00000       0.00000       0.00000       0.00000       0.00000       0.00000       0.00000       0.00000       0.00000       0.00000       0.00000       0.00000       0.00000       0.00000       0.00000       0.00000       0.00000       0.00000       136.515       76.6041       0.00000       0.00000       0.00000       0.00000       0.00000       0.00000       0.00000       0.00000       0.00000       0.00000       0.00000       0.00000       0.00000       0.00000       0.00000       0.00000       0.00000       0.00000       0.00000       0.00000       0.00000       0.00000       0.00000       0.00000       0.00000       0.00000       0.00000       0.00000       0.00000       0.00000       0.00000       0.00000       0.00000       0.00000
   1  14 2156.6613    0.8539  1.1976  2.8240  0.0000  0.0898   0.0616   0.2657  329.3172   0.0000   312.1157       58.6205       0.00000       0.00000       0.00000       0.00000       0.00000       0.00000       0.00000       0.00000       0.00000       0.00000       0.00000       0.00000       0.00000       0.00000       0.00000       0.00000       0.00000       0.00000       0.00000       0.00000       0.00000       0.00000       0.00000       0.00000       0.00000       0.00000       0.00000       0.00000       0.00000       0.00000       0.00000       0.00000       0.00000       0.00000       104.814       64.2216       0.00000       0.00000       0.00000       0.00000       0.00000       0.00000       0.00000       0.00000       0.00000       0.00000       0.00000       0.00000       0.00000       0.00000       0.00000       0.00000       0.00000       0.00000       0.00000       0.00000       0.00000       0.00000       0.00000       0.00000       0.00000       0.00000       0.00000       0.00000       0.00000       0.00000       0.00000       0.00000       0.00000       0.00000
   1  15 2291.8713    1.1054  0.8254 10.3910  0.0000  0.1014   0.0943   0.2184    0.3872   0.0000   525.7903       25.1763       0.00000       0.00000       0.00000       0.00000       0.00000       0.00000       0.00000       0.00000       0.00000       0.00000       0.00000       0.00000       0.00000       0.00000       0.00000       0.00000       0.00000       0.00000       0.00000       0.00000       0.00000       0.00000       0.00000       0.00000       0.00000       0.00000       0.00000       0.00000       0.00000       0.00000       0.00000       0.00000       0.00000       0.00000       142.241       58.0522       0.00000       0.00000       0.00000       0.00000       0.00000       0.00000       0.00000       0.00000       0.00000       0.00000       0.00000       0.00000       0.00000       0.00000       0.00000       0.00000       0.00000       0.00000       0.00000       0.00000       0.00000       0.00000       0.00000       0.00000       0.00000       0.00000       0.00000       0.00000       0.00000       0.00000       0.00000       0.00000       0.00000       0.00000
   1  17 2558.9784    2.1041  1.0712  7.8042  0.0000  0.1011   0.1533   0.2531   13.4119   0.0000   299.7076      -118.711       0.00000       0.00000       0.00000       0.00000       0.00000       0.00000       0.00000       0.00000       0.00000       0.00000       0.00000       0.00000       0.00000       0.00000       0.00000       0.00000       0.00000       0.00000       0.00000       0.00000       0.00000       0.00000       0.00000       0.00000       0.00000       0.00000       0.00000       0.00000       0.00000       0.00000       0.00000       0.00000       0.00000       0.00000       144.803       59.7975       0.00000       0.00000       0.00000       0.00000       0.00000       0.00000       0.00000       0.00000       0.00000       0.00000       0.00000       0.00000       0.00000       0.00000       0.00000       0.00000       0.00000       0.00000       0.00000       0.00000       0.00000       0.00000       0.00000       0.00000       0.00000       0.00000       0.00000       0.00000       0.00000       0.00000       0.00000       0.00000       0.00000       0.00000
   1  18 2693.4762    2.7160  0.9855 -3.3504  0.0000  0.0774   0.2037   0.2304 1000.0000   0.0000   414.6658       36.3696       0.00000       0.00000       0.00000       0.00000       0.00000       0.00000       0.00000       0.00000       0.00000       0.00000       0.00000       0.00000       0.00000       0.00000       0.00000       0.00000       0.00000       0.00000       0.00000       0.00000       0.00000       0.00000       0.00000       0.00000       0.00000       0.00000       0.00000       0.00000       0.00000       0.00000       0.00000       0.00000       0.00000       0.00000       95.8293       53.9700       0.00000       0.00000       0.00000       0.00000       0.00000       0.00000       0.00000       0.00000       0.00000       0.00000       0.00000       0.00000       0.00000       0.00000       0.00000       0.00000       0.00000       0.00000       0.00000       0.00000       0.00000       0.00000       0.00000       0.00000       0.00000       0.00000       0.00000       0.00000       0.00000       0.00000       0.00000       0.00000       0.00000       0.00000
   1  20 2963.4025    3.9181  0.8957  6.3575  0.0000  0.0853   0.2890   0.2438  217.9117   0.0000   451.2680       23.7320       0.00000       0.00000       0.00000       0.00000       0.00000       0.00000       0.00000       0.00000       0.00000       0.00000       0.00000       0.00000       0.00000       0.00000       0.00000       0.00000       0.00000       0.00000       0.00000       0.00000       0.00000       0.00000       0.00000       0.00000       0.00000       0.00000       0.00000       0.00000       0.00000       0.00000       0.00000       0.00000       0.00000       0.00000       99.5872       55.0286       0.00000       0.00000       0.00000       0.00000       0.00000       0.00000       0.00000       0.00000       0.00000       0.00000       0.00000       0.00000       0.00000       0.00000       0.00000       0.00000       0.00000       0.00000       0.00000       0.00000       0.00000       0.00000       0.00000       0.00000       0.00000       0.00000       0.00000       0.00000       0.00000       0.00000       0.00000       0.00000       0.00000       0.00000
   1  21 3098.2610    4.2590  0.9668 11.6213  0.0000  0.0888   0.3311   0.2706    1.7203   0.0000   424.5060      -7.45032       0.00000       0.00000       0.00000       0.00000       0.00000       0.00000       0.00000       0.00000       0.00000       0.00000       0.00000       0.00000       0.00000       0.00000       0.00000       0.00000       0.00000       0.00000       0.00000       0.00000       0.00000       0.00000       0.00000       0.00000       0.00000       0.00000       0.00000       0.00000       0.00000       0.00000       0.00000       0.00000       0.00000       0.00000       112.759       61.1052       0.00000       0.00000       0.00000       0.00000       0.00000       0.00000       0.00000       0.00000       0.00000       0.00000       0.00000       0.00000       0.00000       0.00000       0.00000       0.00000       0.00000       0.00000       0.00000       0.00000       0.00000       0.00000       0.00000       0.00000       0.00000       0.00000       0.00000       0.00000       0.00000       0.00000       0.00000       0.00000       0.00000       0.00000
   1  23 3368.6763    3.8950  1.8391 10.5718  0.0000  0.1383   0.2254   0.3222    2.7697   0.0000   477.9129       32.3476       0.00000       0.00000       0.00000       0.00000       0.00000       0.00000       0.00000       0.00000       0.00000       0.00000       0.00000       0.00000       0.00000       0.00000       0.00000       0.00000       0.00000       0.00000       0.00000       0.00000       0.00000       0.00000       0.00000       0.00000       0.00000       0.00000       0.00000       0.00000       0.00000       0.00000       0.00000       0.00000       0.00000       0.00000       169.307       93.6071       0.00000       0.00000       0.00000       0.00000       0.00000       0.00000       0.00000       0.00000       0.00000       0.00000       0.00000       0.00000       0.00000       0.00000       0.00000       0.00000       0.00000       0.00000       0.00000       0.00000       0.00000       0.00000       0.00000       0.00000       0.00000       0.00000       0.00000       0.00000       0.00000       0.00000       0.00000       0.00000       0.00000       0.00000
   1  24 3504.0952    3.1925  3.2122 -4.2490  0.0000  0.1708   0.1406   0.5351 1000.0000   0.0000   532.6963      -31.4060       0.00000       0.00000       0.00000       0.00000       0.00000       0.00000       0.00000       0.00000       0.00000       0.00000       0.00000       0.00000       0.00000       0.00000       0.00000       0.00000       0.00000       0.00000       0.00000       0.00000       0.00000       0.00000       0.00000       0.00000       0.00000       0.00000       0.00000       0.00000       0.00000       0.00000       0.00000       0.00000       0.00000       0.00000       191.221       127.394       0.00000       0.00000       0.00000       0.00000       0.00000       0.00000       0.00000       0.00000       0.00000       0.00000       0.00000       0.00000       0.00000       0.00000       0.00000       0.00000       0.00000       0.00000       0.00000       0.00000       0.00000       0.00000       0.00000       0.00000       0.00000       0.00000       0.00000       0.00000       0.00000       0.00000       0.00000       0.00000       0.00000       0.00000
   1  25 3639.9812    2.7133  4.6218  0.2945  0.0000  0.2289   0.1035   0.6717 1000.0000   0.0000   155.3313       274.750       0.00000       0.00000       0.00000       0.00000       0.00000       0.00000       0.00000       0.00000       0.00000       0.00000       0.00000       0.00000       0.00000       0.00000       0.00000       0.00000       0.00000       0.00000       0.00000       0.00000       0.00000       0.00000       0.00000       0.00000       0.00000       0.00000       0.00000       0.00000       0.00000       0.00000       0.00000       0.00000       0.00000       0.00000       260.076       179.345       0.00000       0.00000       0.00000       0.00000       0.00000       0.00000       0.00000       0.00000       0.00000       0.00000       0.00000       0.00000       0.00000       0.00000       0.00000       0.00000       0.00000       0.00000       0.00000       0.00000       0.00000       0.00000       0.00000       0.00000       0.00000       0.00000       0.00000       0.00000       0.00000       0.00000       0.00000       0.00000       0.00000       0.00000
   2  11 1810.2611    0.4435  0.7918  9.1816  0.0000  0.1321   0.0346   0.1669    0.2725   0.0000   443.0224      -29.8435       7.74004      -7.91190       0.00000       0.00000       0.00000       0.00000       0.00000       0.00000       0.00000       0.00000       0.00000       0.00000       0.00000       0.00000       0.00000       0.00000       0.00000       0.00000       0.00000       0.00000       0.00000       0.00000       0.00000       0.00000       0.00000       0.00000       0.00000       0.00000       0.00000       0.00000       0.00000       0.00000       0.00000       0.00000       118.061       88.9072       41.4664       10.5864       0.00000       0.00000       0.00000       0.00000       0.00000       0.00000       0.00000       0.00000       0.00000       0.00000       0.00000       0.00000       0.00000       0.00000       0.00000       0.00000       0.00000       0.00000       0.00000       0.00000       0.00000       0.00000       0.00000       0.00000       0.00000       0.00000       0.00000       0.00000       0.00000       0.00000       0.00000       0.00000
   2  13 2082.0077    0.7978  0.7149  9.3546  0.0000  0.0802   0.0560   0.1305    0.4933   0.0000   376.7097       11.9578      -4.70472       2.27166       0.00000       0.00000       0.00000       0.00000       0.00000       0.00000       0.00000       0.00000       0.00000       0.00000       0.00000       0.00000       0.00000       0.00000       0.00000       0.00000       0.00000       0.00000       0.00000       0.00000       0.00000       0.00000       0.00000       0.00000       0.00000       0.00000       0.00000       0.00000       0.00000       0.00000       0.00000       0.00000       57.7277       44.6872       31.3686       9.81019       0.00000       0.00000       0.00000       0.00000       0.00000       0.00000       0.00000       0.00000       0.00000       0.00000       0.00000       0.00000       0.00000       0.00000       0.00000       0.00000       0.00000       0.00000       0.00000       0.00000       0.00000       0.00000       0.00000       0.00000       0.00000       0.00000       0.00000       0.00000       0.00000       0.00000       0.00000       0.00000
   2  14 2217.5486    1.0555  1.1338  1.3084  0.0000  0.0822   0.0615   0.1819 1000.0000   0.0000   409.5461       73.6230      -9.82344      -9.53460       0.00000       0.00000       0.00000       0.00000       0.00000       0.00000       0.00000       0.00000       0.00000       0.00000       0.00000       0.00000       0.00000       0.00000       0.00000       0.00000       0.00000       0.00000       0.00000       0.00000       0.00000       0.00000       0.00000       0.00000       0.00000       0.00000       0.00000       0.00000       0.00000       0.00000       0.00000       0.00000       62.9077       50.7464       28.5478       9.42255       0.00000       0.00000       0.00000       0.00000       0.00000       0.00000       0.00000       0.00000       0.00000       0.00000       0.00000       0.00000       0.00000       0.00000       0.00000       0.00000       0.00000       0.00000       0.00000       0.00000       0.00000       0.00000       0.00000       0.00000       0.00000       0.00000       0.00000       0.00000       0.00000       0.00000       0.00000       0.00000
   2  15 2352.1925    1.4220  0.7865  8.5818  0.0000  0.0772   0.0955   0.1738    2.2681   0.0000   408.3657   -0.00316039      -27.7521      -1.03798       0.00000       0.00000       0.00000       0.00000       0.00000       0.00000       0.00000       0.00000       0.00000       0.00000       0.00000       0.00000       0.00000       0.00000       0.00000       0.00000       0.00000       0.00000       0.00000       0.00000       0.00000       0.00000       0.00000       0.00000       0.00000       0.00000       0.00000       0.00000       0.00000       0.00000       0.00000       0.00000       72.9518       53.3843       22.9227       7.05879       0.00000       0.00000       0.00000       0.00000       0.00000       0.00000       0.00000       0.00000       0.00000       0.00000       0.00000       0.00000       0.00000       0.00000       0.00000       0.00000       0.00000       0.00000       0.00000       0.00000       0.00000       0.00000       0.00000       0.00000       0.00000       0.00000       0.00000       0.00000       0.00000       0.00000       0.00000       0.00000
   2  16 2485.8442    1.8400  1.2178  4.9775  0.0000  0.0692   0.0972   0.1805  171.5980   0.0000   420.8700       10.9340       2.69000       3.51500       0.00000       0.00000       0.00000       0.00000       0.00000       0.00000       0.00000       0.00000       0.00000       0.00000       0.00000       0.00000       0.00000       0.00000       0.00000       0.00000       0.00000       0.00000       0.00000       0.00000       0.00000       0.00000       0.00000       0.00000       0.00000       0.00000       0.00000       0.00000       0.00000       0.00000       0.00000       0.00000       52.4819       43.8789       23.9832       8.09387       0.00000       0.00000       0.00000       0.00000       0.00000       0.00000       0.00000       0.00000       0.00000       0.00000       0.00000       0.00000       0.00000       0.00000       0.00000       0.00000       0.00000       0.00000       0.00000       0.00000       0.00000       0.00000       0.00000       0.00000       0.00000       0.00000       0.00000       0.00000       0.00000       0.00000       0.00000       0.00000
   2  17 2619.6918    2.5294  1.0051  2.8090  0.0000  0.0666   0.1531   0.1855 1000.0000   0.0000   401.5652      -42.1947       14.3307      -1.21567       0.00000       0.00000       0.00000       0.00000       0.00000       0.00000       0.00000       0.00000       0.00000       0.00000       0.00000       0.00000       0.00000       0.00000       0.00000       0.00000       0.00000       0.00000       0.00000       0.00000       0.00000       0.00000       0.00000       0.00000       0.00000       0.00000       0.00000       0.00000       0.00000       0.00000       0.00000       0.00000       50.9023       39.3065       24.6158       8.20053       0.00000       0.00000       0.00000       0.00000       0.00000       0.00000       0.00000       0.00000       0.00000       0.00000       0.00000       0.00000       0.00000       0.00000       0.00000       0.00000       0.00000       0.00000       0.00000       0.00000       0.00000       0.00000       0.00000       0.00000       0.00000       0.00000       0.00000       0.00000       0.00000       0.00000       0.00000       0.00000
   2  18 2754.4054    2.9797  0.8596  0.6451  0.0000  0.0659   0.1841   0.1401 1000.0000   0.0000   428.0661       95.1295       22.1426       2.49267       0.00000       0.00000       0.00000       0.00000       0.00000       0.00000       0.00000       0.00000       0.00000       0.00000       0.00000       0.00000       0.00000       0.00000       0.00000       0.00000       0.00000       0.00000       0.00000       0.00000       0.00000       0.00000       0.00000       0.00000       0.00000       0.00000       0.00000       0.00000       0.00000       0.00000       0.00000       0.00000       45.9879       38.5049       23.5284       8.23343       0.00000       0.00000       0.00000       0.00000       0.00000       0.00000       0.00000       0.00000       0.00000       0.00000       0.00000       0.00000       0.00000       0.00000       0.00000       0.00000       0.00000       0.00000       0.00000       0.00000       0.00000       0.00000       0.00000       0.00000       0.00000       0.00000       0.00000       0.00000       0.00000       0.00000       0.00000       0.00000
   2  19 2889.5773    3.6202  0.9353  0.0089  0.0000  0.0872   0.2210   0.1723 1000.0000   0.0000   471.9750       1.78353      -10.3238      -9.25820       0.00000       0.00000       0.00000       0.00000       0.00000       0.00000       0.00000       0.00000       0.00000       0.00000       0.00000       0.00000       0.00000       0.00000       0.00000       0.00000       0.00000       0.00000       0.00000       0.00000       0.00000       0.00000       0.00000       0.00000       0.00000       0.00000       0.00000       0.00000       0.00000       0.00000       0.00000       0.00000       79.4533       59.8371       24.9302       7.73769       0.00000       0.00000       0.00000       0.00000       0.00000       0.00000       0.00000       0.00000       0.00000       0.00000       0.00000       0.00000       0.00000       0.00000       0.00000       0.00000       0.00000       0.00000       0.00000       0.00000       0.00000       0.00000       0.00000       0.00000       0.00000       0.00000       0.00000       0.00000       0.00000       0.00000       0.00000       0.00000
   2  22 3295.1745    3.9306  1.6723  4.9345  0.0000  0.1166   0.1879   0.2295  675.6510   0.0000   421.9151       43.8010       4.29500       3.38300       0.00000       0.00000       0.00000       0.00000       0.00000       0.00000       0.00000       0.00000       0.00000       0.00000       0.00000       0.00000       0.00000       0.00000       0.00000       0.00000       0.00000       0.00000       0.00000       0.00000       0.00000       0.00000       0.00000       0.00000       0.00000       0.00000       0.00000       0.00000       0.00000       0.00000       0.00000       0.00000       82.8383       73.0512       30.4977       12.6888       0.00000       0.00000       0.00000       0.00000       0.00000       0.00000       0.00000       0.00000       0.00000       0.00000       0.00000       0.00000       0.00000       0.00000       0.00000       0.00000       0.00000       0.00000       0.00000       0.00000       0.00000       0.00000       0.00000       0.00000       0.00000       0.00000       0.00000       0.00000       0.00000       0.00000       0.00000       0.00000
   2  23 3430.5753    3.5590  2.1593  7.3728  0.0018  0.1120   0.1542   0.2895    7.4370   0.0000   370.5279       33.4979       36.9661       23.9403       0.00000       0.00000       0.00000       0.00000       0.00000       0.00000       0.00000       0.00000       0.00000       0.00000       0.00000       0.00000       0.00000       0.00000       0.00000       0.00000       0.00000       0.00000       0.00000       0.00000       0.00000       0.00000       0.00000       0.00000       0.00000       0.00000       0.00000       0.00000       0.00000       0.00000       0.00000       0.00000       87.6136       65.6452       41.9094       13.1979       0.00000       0.00000       0.00000       0.00000       0.00000       0.00000       0.00000       0.00000       0.00000       0.00000       0.00000       0.00000       0.00000       0.00000       0.00000       0.00000       0.00000       0.00000       0.00000       0.00000       0.00000       0.00000       0.00000       0.00000       0.00000       0.00000       0.00000       0.00000       0.00000       0.00000       0.00000       0.00000
   3  13 2137.7770    0.7864  0.5912 10.1481  0.0000  0.0584   0.0589   0.1509    0.2269   0.0000   362.6108       5.46702      -29.9495      0.665033      -1.76397      0.211134       0.00000       0.00000       0.00000       0.00000       0.00000       0.00000       0.00000       0.00000       0.00000       0.00000       0.00000       0.00000       0.00000       0.00000       0.00000       0.00000       0.00000       0.00000       0.00000       0.00000       0.00000       0.00000       0.00000       0.00000       0.00000       0.00000       0.00000       0.00000       0.00000       0.00000       31.8850       27.8681       24.1927       14.3003       6.25508       1.53387       0.00000       0.00000       0.00000       0.00000       0.00000       0.00000       0.00000       0.00000       0.00000       0.00000       0.00000       0.00000       0.00000       0.00000       0.00000       0.00000       0.00000       0.00000       0.00000       0.00000       0.00000       0.00000       0.00000       0.00000       0.00000       0.00000       0.00000       0.00000       0.00000       0.00000
   3  14 2273.3095    1.0006  0.9190  9.7460  0.0000  0.0630   0.0621   0.1649    0.5420   0.0000   434.2747      -18.2034       37.1647      0.729016       1.86634      0.980353       0.00000       0.00000       0.00000       0.00000       0.00000       0.00000       0.00000       0.00000       0.00000       0.00000       0.00000       0.00000       0.00000       0.00000       0.00000       0.00000       0.00000       0.00000       0.00000       0.00000       0.00000       0.00000       0.00000       0.00000       0.00000       0.00000       0.00000       0.00000       0.00000       0.00000       34.2121       33.3532       22.2953       13.3099       5.46088       1.79012       0.00000       0.00000       0.00000       0.00000       0.00000       0.00000       0.00000       0.00000       0.00000       0.00000       0.00000       0.00000       0.00000       0.00000       0.00000       0.00000       0.00000       0.00000       0.00000       0.00000       0.00000       0.00000       0.00000       0.00000       0.00000       0.00000       0.00000       0.00000       0.00000       0.00000
   3  15 2407.5970    1.5162  0.8335 10.7157  0.0000  0.0995   0.0937   0.1622    0.4106   0.0000   462.6485      0.689281      -35.4735      -22.5423      -5.38096      0.860980       0.00000       0.00000       0.00000       0.00000       0.00000       0.00000       0.00000       0.00000       0.00000       0.00000       0.00000       0.00000       0.00000       0.00000       0.00000       0.00000       0.00000       0.00000       0.00000       0.00000       0.00000       0.00000       0.00000       0.00000       0.00000       0.00000       0.00000       0.00000       0.00000       0.00000       49.4175       29.4167       37.6153       27.6208       10.2106       2.15064       0.00000       0.00000       0.00000       0.00000       0.00000       0.00000       0.00000       0.00000       0.00000       0.00000       0.00000       0.00000       0.00000       0.00000       0.00000       0.00000       0.00000       0.00000       0.00000       0.00000       0.00000       0.00000       0.00000       0.00000       0.00000       0.00000       0.00000       0.00000       0.00000       0.00000
   3  17 2676.1142    2.6050  0.9326 10.5753  0.0000  0.0723   0.1427   0.1432    1.1942   0.0000   428.5416       34.4713       33.9744       8.10622      -8.49794     -0.688063       0.00000       0.00000       0.00000       0.00000       0.00000       0.00000       0.00000       0.00000       0.00000       0.00000       0.00000       0.00000       0.00000       0.00000       0.00000       0.00000       0.00000       0.00000       0.00000       0.00000       0.00000       0.00000       0.00000       0.00000       0.00000       0.00000       0.00000       0.00000       0.00000       0.00000       28.4756       33.4219       26.7678       10.8715       8.58949       2.47208       0.00000       0.00000       0.00000       0.00000       0.00000       0.00000       0.00000       0.00000       0.00000       0.00000       0.00000       0.00000       0.00000       0.00000       0.00000       0.00000       0.00000       0.00000       0.00000       0.00000       0.00000       0.00000       0.00000       0.00000       0.00000       0.00000       0.00000       0.00000       0.00000       0.00000
   3  19 2946.9216    3.9186  0.7548 11.9765  0.0000  0.0481   0.2499   0.1600    0.5848   0.0000   457.9943       18.2066       49.5583       10.6536      -4.37190       1.25572       0.00000       0.00000       0.00000       0.00000       0.00000       0.00000       0.00000       0.00000       0.00000       0.00000       0.00000       0.00000       0.00000       0.00000       0.00000       0.00000       0.00000       0.00000       0.00000       0.00000       0.00000       0.00000       0.00000       0.00000       0.00000       0.00000       0.00000       0.00000       0.00000       0.00000       24.4039       23.8569       17.7554       10.4091       4.44126       1.45657       0.00000       0.00000       0.00000       0.00000       0.00000       0.00000       0.00000       0.00000       0.00000       0.00000       0.00000       0.00000       0.00000       0.00000       0.00000       0.00000       0.00000       0.00000       0.00000       0.00000       0.00000       0.00000       0.00000       0.00000       0.00000       0.00000       0.00000       0.00000       0.00000       0.00000
   3  20 3082.1611    3.8289  1.1075 11.7168  0.0000  0.0745   0.1961   0.1936    0.9868   0.0000   386.4461      -11.4678       33.5534      -10.8886      -5.22021       1.57379       0.00000       0.00000       0.00000       0.00000       0.00000       0.00000       0.00000       0.00000       0.00000       0.00000       0.00000       0.00000       0.00000       0.00000       0.00000       0.00000       0.00000       0.00000       0.00000       0.00000       0.00000       0.00000       0.00000       0.00000       0.00000       0.00000       0.00000       0.00000       0.00000       0.00000       43.2386       41.8439       26.8254       13.7345       6.03829       1.95081       0.00000       0.00000       0.00000       0.00000       0.00000       0.00000       0.00000       0.00000       0.00000       0.00000       0.00000       0.00000       0.00000       0.00000       0.00000       0.00000       0.00000       0.00000       0.00000       0.00000       0.00000       0.00000       0.00000       0.00000       0.00000       0.00000       0.00000       0.00000       0.00000       0.00000
   3  22 3353.3964    3.3947  2.0951  9.9330  0.0000  0.0823   0.1279   0.2549    2.0260   0.0000   422.8524       65.2171       31.0807      -3.71504      -3.18060      -5.88424       0.00000       0.00000       0.00000       0.00000       0.00000       0.00000       0.00000       0.00000       0.00000       0.00000       0.00000       0.00000       0.00000       0.00000       0.00000       0.00000       0.00000       0.00000       0.00000       0.00000       0.00000       0.00000       0.00000       0.00000       0.00000       0.00000       0.00000       0.00000       0.00000       0.00000       43.6875       42.9919       30.3478       16.2023       7.75949       2.27670       0.00000       0.00000       0.00000       0.00000       0.00000       0.00000       0.00000       0.00000       0.00000       0.00000       0.00000       0.00000       0.00000       0.00000       0.00000       0.00000       0.00000       0.00000       0.00000       0.00000       0.00000       0.00000       0.00000       0.00000       0.00000       0.00000       0.00000       0.00000       0.00000       0.00000
   3  23 3489.3649    3.0340  2.7263 10.5965 -0.0074  0.0959   0.1019   0.2947    0.8130   0.0000   455.5249       56.9749      -15.4508      -23.1977      -16.3498      -7.43463       0.00000       0.00000       0.00000       0.00000       0.00000       0.00000       0.00000       0.00000       0.00000       0.00000       0.00000       0.00000       0.00000       0.00000       0.00000       0.00000       0.00000       0.00000       0.00000       0.00000       0.00000       0.00000       0.00000       0.00000       0.00000       0.00000       0.00000       0.00000       0.00000       0.00000       45.1750       43.1873       34.0761       21.8964       9.42459       2.89769       0.00000       0.00000       0.00000       0.00000       0.00000       0.00000       0.00000       0.00000       0.00000       0.00000       0.00000       0.00000       0.00000       0.00000       0.00000       0.00000       0.00000       0.00000       0.00000       0.00000       0.00000       0.00000       0.00000       0.00000       0.00000       0.00000       0.00000       0.00000       0.00000       0.00000
   3  25 3762.5598    2.0547  4.5295 10.6593  0.0000  0.1550   0.0629   0.4183    0.2630   0.0000   379.9101       49.5745      -59.6448      -18.9453      -10.2352       6.73642       0.00000       0.00000       0.00000       0.00000       0.00000       0.00000       0.00000       0.00000       0.00000       0.00000       0.00000       0.00000       0.00000       0.00000       0.00000       0.00000       0.00000       0.00000       0.00000       0.00000       0.00000       0.00000       0.00000       0.00000       0.00000       0.00000       0.00000       0.00000       0.00000       0.00000       84.4394       81.1559       56.4456       29.9944       13.9086       4.25346       0.00000       0.00000       0.00000       0.00000       0.00000       0.00000       0.00000       0.00000       0.00000       0.00000       0.00000       0.00000       0.00000       0.00000       0.00000       0.00000       0.00000       0.00000       0.00000       0.00000       0.00000       0.00000       0.00000       0.00000       0.00000       0.00000       0.00000       0.00000       0.00000       0.00000
   4  12 2051.6193    0.6434  0.4869  9.4829 -0.0024  0.0457   0.0439   0.0993    0.1549   0.0000   425.2669      -7.09869       2.42902       17.7048       8.82707      -2.13786      -1.46347      0.171443       0.00000       0.00000       0.00000       0.00000       0.00000       0.00000       0.00000       0.00000       0.00000       0.00000       0.00000       0.00000       0.00000       0.00000       0.00000       0.00000       0.00000       0.00000       0.00000       0.00000       0.00000       0.00000       0.00000       0.00000       0.00000       0.00000       0.00000       0.00000       18.9756       17.0859       14.0323       12.1617       7.74652       3.28670       1.03865      0.268892       0.00000       0.00000       0.00000       0.00000       0.00000       0.00000       0.00000       0.00000       0.00000       0.00000       0.00000       0.00000       0.00000       0.00000       0.00000       0.00000       0.00000       0.00000       0.00000       0.00000       0.00000       0.00000       0.00000       0.00000       0.00000       0.00000       0.00000       0.00000
   4  13 2188.3899    0.9781  0.6148  9.9359  0.0043  0.0503   0.0602   0.1197    0.2649   0.0000   384.6579       10.4117       23.5592      -10.7106       1.80131     -0.450571    -0.0255306      0.159590       0.00000       0.00000       0.00000       0.00000       0.00000       0.00000       0.00000       0.00000       0.00000       0.00000       0.00000       0.00000       0.00000       0.00000       0.00000       0.00000       0.00000       0.00000       0.00000       0.00000       0.00000       0.00000       0.00000       0.00000       0.00000       0.00000       0.00000       0.00000       20.2093       21.5849       18.0407       10.2555       7.10891       2.79378       1.38173      0.332832       0.00000       0.00000       0.00000       0.00000       0.00000       0.00000       0.00000       0.00000       0.00000       0.00000       0.00000       0.00000       0.00000       0.00000       0.00000       0.00000       0.00000       0.00000       0.00000       0.00000       0.00000       0.00000       0.00000       0.00000       0.00000       0.00000       0.00000       0.00000
   4  14 2324.0871    1.3092  0.7646  9.1233  0.0018  0.0552   0.0749   0.1456    0.8803   0.0000   436.7622      0.806469       2.04941     0.0314056       2.05886      0.272421      0.727779      0.155191       0.00000       0.00000       0.00000       0.00000       0.00000       0.00000       0.00000       0.00000       0.00000       0.00000       0.00000       0.00000       0.00000       0.00000       0.00000       0.00000       0.00000       0.00000       0.00000       0.00000       0.00000       0.00000       0.00000       0.00000       0.00000       0.00000       0.00000       0.00000       22.2052       23.9419       17.2721       13.7663       7.77590       3.47661       1.14419      0.398857       0.00000       0.00000       0.00000       0.00000       0.00000       0.00000       0.00000       0.00000       0.00000       0.00000       0.00000       0.00000       0.00000       0.00000       0.00000       0.00000       0.00000       0.00000       0.00000       0.00000       0.00000       0.00000       0.00000       0.00000       0.00000       0.00000       0.00000       0.00000
   4  16 2592.9375    2.3521  0.8102 10.6496 -0.0012  0.0658   0.1199   0.1194    0.7566   0.0000   471.1631       26.3311       23.2012      -10.6497       3.41340       1.03786       1.47739     0.0479269       0.00000       0.00000       0.00000       0.00000       0.00000       0.00000       0.00000       0.00000       0.00000       0.00000       0.00000       0.00000       0.00000       0.00000       0.00000       0.00000       0.00000       0.00000       0.00000       0.00000       0.00000       0.00000       0.00000       0.00000       0.00000       0.00000       0.00000       0.00000       19.9723       27.7329       17.1979       15.8650       7.76775       4.59528       1.37540      0.589715       0.00000       0.00000       0.00000       0.00000       0.00000       0.00000       0.00000       0.00000       0.00000       0.00000       0.00000       0.00000       0.00000       0.00000       0.00000       0.00000       0.00000       0.00000       0.00000       0.00000       0.00000       0.00000       0.00000       0.00000       0.00000       0.00000       0.00000       0.00000
   4  18 2864.2568    3.7645  0.7632 10.7445 -0.0028  0.0442   0.1996   0.1221    1.6498   0.0000   448.1540      -6.28752      -5.31697       4.69118       1.78170       2.03136    -0.0356734      0.158848       0.00000       0.00000       0.00000       0.00000       0.00000       0.00000       0.00000       0.00000       0.00000       0.00000       0.00000       0.00000       0.00000       0.00000       0.00000       0.00000       0.00000       0.00000       0.00000       0.00000       0.00000       0.00000       0.00000       0.00000       0.00000       0.00000       0.00000       0.00000       18.3300       18.9068       14.6757       10.9747       5.85961       2.85683      0.975741      0.281230       0.00000       0.00000       0.00000       0.00000       0.00000       0.00000       0.00000       0.00000       0.00000       0.00000       0.00000       0.00000       0.00000       0.00000       0.00000       0.00000       0.00000       0.00000       0.00000       0.00000       0.00000       0.00000       0.00000       0.00000       0.00000       0.00000       0.00000       0.00000
   4  19 3000.1029    4.4459  0.7222 10.9723 -0.0034  0.0448   0.2395   0.1098    1.8106   0.0000   419.3296     -0.199883       5.27485      -16.0881      -2.71796      0.721021      0.767564     -0.237558       0.00000       0.00000       0.00000       0.00000       0.00000       0.00000       0.00000       0.00000       0.00000       0.00000       0.00000       0.00000       0.00000       0.00000       0.00000       0.00000       0.00000       0.00000       0.00000       0.00000       0.00000       0.00000       0.00000       0.00000       0.00000       0.00000       0.00000       0.00000       18.3547       18.1862       15.6592       10.5318       5.81696       3.20781       1.14100      0.269420       0.00000       0.00000       0.00000       0.00000       0.00000       0.00000       0.00000       0.00000       0.00000       0.00000       0.00000       0.00000       0.00000       0.00000       0.00000       0.00000       0.00000       0.00000       0.00000       0.00000       0.00000       0.00000       0.00000       0.00000       0.00000       0.00000       0.00000       0.00000
   4  22 3407.9777    3.4099  1.9846 11.4991  0.0044  0.0835   0.1291   0.2181    0.5003   0.0000   441.3640      -4.18908       17.4066       26.5922      -8.72715     -0.228357      -1.55963      0.513750       0.00000       0.00000       0.00000       0.00000       0.00000       0.00000       0.00000       0.00000       0.00000       0.00000       0.00000       0.00000       0.00000       0.00000       0.00000       0.00000       0.00000       0.00000       0.00000       0.00000       0.00000       0.00000       0.00000       0.00000       0.00000       0.00000       0.00000       0.00000       36.5915       36.8060       31.2018       19.0977       10.5422       5.43922       2.11565      0.475019       0.00000       0.00000       0.00000       0.00000       0.00000       0.00000       0.00000       0.00000       0.00000       0.00000       0.00000       0.00000       0.00000       0.00000       0.00000       0.00000       0.00000       0.00000       0.00000       0.00000       0.00000       0.00000       0.00000       0.00000       0.00000       0.00000       0.00000       0.00000
   4  23 3544.6809    2.7344  2.6176 11.2840 -0.0007  0.0944   0.0878   0.2879    0.3046   0.0000   399.8500      -37.6418      -20.3493       27.3939      -21.7213      -4.08909      -1.20737     -0.172290       0.00000       0.00000       0.00000       0.00000       0.00000       0.00000       0.00000       0.00000       0.00000       0.00000       0.00000       0.00000       0.00000       0.00000       0.00000       0.00000       0.00000       0.00000       0.00000       0.00000       0.00000       0.00000       0.00000       0.00000       0.00000       0.00000       0.00000       0.00000       33.2336       40.3654       27.6179       23.2585       11.3827       6.65120       2.01100      0.770754       0.00000       0.00000       0.00000       0.00000       0.00000       0.00000       0.00000       0.00000       0.00000       0.00000       0.00000       0.00000       0.00000       0.00000       0.00000       0.00000       0.00000       0.00000       0.00000       0.00000       0.00000       0.00000       0.00000       0.00000       0.00000       0.00000       0.00000       0.00000
   4  24 3681.4322    2.4264  4.3520  9.9753 -0.0019  0.1230   0.0608   0.3130    0.4484   0.0000   468.3495       36.8903      -3.31483       4.64401       6.63849       4.40313     -0.729834       1.28424       0.00000       0.00000       0.00000       0.00000       0.00000       0.00000       0.00000       0.00000       0.00000       0.00000       0.00000       0.00000       0.00000       0.00000       0.00000       0.00000       0.00000       0.00000       0.00000       0.00000       0.00000       0.00000       0.00000       0.00000       0.00000       0.00000       0.00000       0.00000       44.9540       48.6784       39.5187       27.8390       16.3283       7.98906       3.10537      0.850484       0.00000       0.00000       0.00000       0.00000       0.00000       0.00000       0.00000       0.00000       0.00000       0.00000       0.00000       0.00000       0.00000       0.00000       0.00000       0.00000       0.00000       0.00000       0.00000       0.00000       0.00000       0.00000       0.00000       0.00000       0.00000       0.00000       0.00000       0.00000
   4  25 3818.8767    2.1310  5.0120 10.0139 -0.0010  0.1359   0.0498   0.3409    0.3046   0.0000   529.4623       37.7503       2.50739       42.4970       4.49267      -15.4549     -0.571536    -0.0665942       0.00000       0.00000       0.00000       0.00000       0.00000       0.00000       0.00000       0.00000       0.00000       0.00000       0.00000       0.00000       0.00000       0.00000       0.00000       0.00000       0.00000       0.00000       0.00000       0.00000       0.00000       0.00000       0.00000       0.00000       0.00000       0.00000       0.00000       0.00000       54.1422       57.4509       47.9642       30.6491       18.0295       8.67674       3.55460      0.878906       0.00000       0.00000       0.00000       0.00000       0.00000       0.00000       0.00000       0.00000       0.00000       0.00000       0.00000       0.00000       0.00000       0.00000       0.00000       0.00000       0.00000       0.00000       0.00000       0.00000       0.00000       0.00000       0.00000       0.00000       0.00000       0.00000       0.00000       0.00000
   5  12 2098.4857    0.7046  0.6305  9.3176  0.0027  0.0430   0.0378   0.0965    0.2059   0.0000   427.7551      -26.1060       6.41965       8.89134       3.92459      -4.54640      0.182740  -0.000759000     -0.112394     0.0692901       0.00000       0.00000       0.00000       0.00000       0.00000       0.00000       0.00000       0.00000       0.00000       0.00000       0.00000       0.00000       0.00000       0.00000       0.00000       0.00000       0.00000       0.00000       0.00000       0.00000       0.00000       0.00000       0.00000       0.00000       0.00000       0.00000       14.4437       15.5937       14.1626       9.77604       7.03021       4.06461       1.74093      0.863001      0.301576     0.0617840       0.00000       0.00000       0.00000       0.00000       0.00000       0.00000       0.00000       0.00000       0.00000       0.00000       0.00000       0.00000       0.00000       0.00000       0.00000       0.00000       0.00000       0.00000       0.00000       0.00000       0.00000       0.00000       0.00000       0.00000       0.00000       0.00000
   5  13 2235.3602    1.0119  0.7845  9.3325  0.0042  0.0671   0.0476   0.1176    0.3756   0.0000   437.2867      -10.8749       1.89495       16.5781      -1.55992       2.64817      -2.24710      0.133770     0.0917326    -0.0110378       0.00000       0.00000       0.00000       0.00000       0.00000       0.00000       0.00000       0.00000       0.00000       0.00000       0.00000       0.00000       0.00000       0.00000       0.00000       0.00000       0.00000       0.00000       0.00000       0.00000       0.00000       0.00000       0.00000       0.00000       0.00000       0.00000       23.6795       18.4026       13.2090       17.2207       14.7900       8.65983       3.43673       1.13946      0.310032     0.0725342       0.00000       0.00000       0.00000       0.00000       0.00000       0.00000       0.00000       0.00000       0.00000       0.00000       0.00000       0.00000       0.00000       0.00000       0.00000       0.00000       0.00000       0.00000       0.00000       0.00000       0.00000       0.00000       0.00000       0.00000       0.00000       0.00000
   5  14 2371.0624    1.3396  1.0285  9.6785 -0.0229  0.0559   0.0584   0.1198    0.6797   0.0000   427.3187       12.0279       22.0185       2.38286      -11.9511      -2.03293     -0.305886      -2.11003     -0.464052      0.135589       0.00000       0.00000       0.00000       0.00000       0.00000       0.00000       0.00000       0.00000       0.00000       0.00000       0.00000       0.00000       0.00000       0.00000       0.00000       0.00000       0.00000       0.00000       0.00000       0.00000       0.00000       0.00000       0.00000       0.00000       0.00000       0.00000       17.4440       18.5333       17.0905       13.0808       9.18542       5.01192       2.94180       1.07775      0.388043     0.0847878       0.00000       0.00000       0.00000       0.00000       0.00000       0.00000       0.00000       0.00000       0.00000       0.00000       0.00000       0.00000       0.00000       0.00000       0.00000       0.00000       0.00000       0.00000       0.00000       0.00000       0.00000       0.00000       0.00000       0.00000       0.00000       0.00000
   5  15 2506.0340    1.8084  0.9671  9.9522  0.0004  0.0548   0.0788   0.1224    0.7565   0.0000   435.1827      -30.5423       10.5383       12.9018      0.715258      -3.64210      -2.69802      0.567864      0.506763     0.0932595       0.00000       0.00000       0.00000       0.00000       0.00000       0.00000       0.00000       0.00000       0.00000       0.00000       0.00000       0.00000       0.00000       0.00000       0.00000       0.00000       0.00000       0.00000       0.00000       0.00000       0.00000       0.00000       0.00000       0.00000       0.00000       0.00000       13.9722       18.1051       15.3053       11.9896       9.40675       4.24949       3.21113      0.898605      0.473458      0.106668       0.00000       0.00000       0.00000       0.00000       0.00000       0.00000       0.00000       0.00000       0.00000       0.00000       0.00000       0.00000       0.00000       0.00000       0.00000       0.00000       0.00000       0.00000       0.00000       0.00000       0.00000       0.00000       0.00000       0.00000       0.00000       0.00000
   5  16 2641.0872    2.3413  1.0228 10.4004  0.0008  0.0509   0.1055   0.1314    0.8953   0.0000   443.4473       42.8780      -6.70087       20.2541       1.66816       3.69220      -2.37102     0.0234418      0.157006     0.0368104       0.00000       0.00000       0.00000       0.00000       0.00000       0.00000       0.00000       0.00000       0.00000       0.00000       0.00000       0.00000       0.00000       0.00000       0.00000       0.00000       0.00000       0.00000       0.00000       0.00000       0.00000       0.00000       0.00000       0.00000       0.00000       0.00000       14.7984       17.3345       16.0603       11.3078       7.80843       4.46659       2.49177       1.09060      0.393766     0.0842890       0.00000       0.00000       0.00000       0.00000       0.00000       0.00000       0.00000       0.00000       0.00000       0.00000       0.00000       0.00000       0.00000       0.00000       0.00000       0.00000       0.00000       0.00000       0.00000       0.00000       0.00000       0.00000       0.00000       0.00000       0.00000       0.00000
   5  17 2777.2413    2.8138  0.7966 11.4078 -0.0126  0.0634   0.1438   0.1192    0.6120   0.0000   429.0163       18.6440       8.48309      -24.1758       7.12511       10.6183      -1.32494      -2.04038      0.261904      0.119592       0.00000       0.00000       0.00000       0.00000       0.00000       0.00000       0.00000       0.00000       0.00000       0.00000       0.00000       0.00000       0.00000       0.00000       0.00000       0.00000       0.00000       0.00000       0.00000       0.00000       0.00000       0.00000       0.00000       0.00000       0.00000       0.00000       13.4952       23.3763       11.9386       17.7689       7.30757       7.33410       2.00626       1.77837      0.278688      0.162909       0.00000       0.00000       0.00000       0.00000       0.00000       0.00000       0.00000       0.00000       0.00000       0.00000       0.00000       0.00000       0.00000       0.00000       0.00000       0.00000       0.00000       0.00000       0.00000       0.00000       0.00000       0.00000       0.00000       0.00000       0.00000       0.00000
   5  22 3459.4385    3.1748  2.5628  3.8531  0.0030  0.0822   0.0894   0.2004    9.1269   0.0000   441.1932      -19.2908       20.0035       14.2288       17.4671       12.7699      -5.74929      -2.00059     -0.690514    -0.0644341       0.00000       0.00000       0.00000       0.00000       0.00000       0.00000       0.00000       0.00000       0.00000       0.00000       0.00000       0.00000       0.00000       0.00000       0.00000       0.00000       0.00000       0.00000       0.00000       0.00000       0.00000       0.00000       0.00000       0.00000       0.00000       0.00000       24.2979       28.7533       23.9129       20.4165       12.5153       7.73147       4.13983       1.74214      0.555603      0.146766       0.00000       0.00000       0.00000       0.00000       0.00000       0.00000       0.00000       0.00000       0.00000       0.00000       0.00000       0.00000       0.00000       0.00000       0.00000       0.00000       0.00000       0.00000       0.00000       0.00000       0.00000       0.00000       0.00000       0.00000       0.00000       0.00000
   5  23 3596.6627    2.6094  3.4128 10.5117 -0.0015  0.1030   0.0694   0.2611    0.4370   0.0000   413.4176      -8.00743       18.1287      -3.65716      -17.2178       1.22239       3.54922       3.28459      0.614849     -0.114775       0.00000       0.00000       0.00000       0.00000       0.00000       0.00000       0.00000       0.00000       0.00000       0.00000       0.00000       0.00000       0.00000       0.00000       0.00000       0.00000       0.00000       0.00000       0.00000       0.00000       0.00000       0.00000       0.00000       0.00000       0.00000       0.00000       32.3469       37.9967       32.3137       24.6750       15.7224       9.60394       4.48311       2.15280      0.699156      0.174854       0.00000       0.00000       0.00000       0.00000       0.00000       0.00000       0.00000       0.00000       0.00000       0.00000       0.00000       0.00000       0.00000       0.00000       0.00000       0.00000       0.00000       0.00000       0.00000       0.00000       0.00000       0.00000       0.00000       0.00000       0.00000       0.00000
   6  13 2279.7368    1.1524  0.6744  9.7038 -0.0111  0.0528   0.0550   0.0841    0.2487   0.0000   427.7391       15.7047       31.3104       12.1118      -14.3700      0.536885       2.98489       3.44383       1.21095     -0.168160     0.0872959     0.0152439       0.00000       0.00000       0.00000       0.00000       0.00000       0.00000       0.00000       0.00000       0.00000       0.00000       0.00000       0.00000       0.00000       0.00000       0.00000       0.00000       0.00000       0.00000       0.00000       0.00000       0.00000       0.00000       0.00000       0.00000       18.7694       22.6336       19.9949       14.5689       8.85502       4.73753       2.75733       1.30813      0.669555      0.207525     0.0706685     0.0152498       0.00000       0.00000       0.00000       0.00000       0.00000       0.00000       0.00000       0.00000       0.00000       0.00000       0.00000       0.00000       0.00000       0.00000       0.00000       0.00000       0.00000       0.00000       0.00000       0.00000       0.00000       0.00000       0.00000       0.00000
   6  16 2687.0425    2.6546  0.7992 10.9153 -0.0085  0.0431   0.1176   0.1080    0.4847   0.0000   437.7029      -8.79921       4.73281       2.81839       1.14354       8.56373      -2.32481     0.0591155       1.12576      0.197730     -0.104785   0.000133820       0.00000       0.00000       0.00000       0.00000       0.00000       0.00000       0.00000       0.00000       0.00000       0.00000       0.00000       0.00000       0.00000       0.00000       0.00000       0.00000       0.00000       0.00000       0.00000       0.00000       0.00000       0.00000       0.00000       0.00000       9.60183       11.6865       11.2966       8.12105       7.72875       4.32015       2.72738       1.63553      0.554908      0.258260     0.0958874     0.0172096       0.00000       0.00000       0.00000       0.00000       0.00000       0.00000       0.00000       0.00000       0.00000       0.00000       0.00000       0.00000       0.00000       0.00000       0.00000       0.00000       0.00000       0.00000       0.00000       0.00000       0.00000       0.00000       0.00000       0.00000
   6  17 2823.6676    3.2330  0.8997 11.0161 -0.0028  0.0586   0.1336   0.1147    0.6206   0.0000   422.0898      -5.67583       13.9558      -2.49281      -3.71786      -5.14489      0.646422     -0.293621     0.0222928     0.0887578     0.0390566   -0.00124663       0.00000       0.00000       0.00000       0.00000       0.00000       0.00000       0.00000       0.00000       0.00000       0.00000       0.00000       0.00000       0.00000       0.00000       0.00000       0.00000       0.00000       0.00000       0.00000       0.00000       0.00000       0.00000       0.00000       0.00000       22.6881       26.7324       23.1260       16.7158       10.4356       5.99127       2.88836       1.28742      0.571037      0.215113     0.0618680     0.0130001       0.00000       0.00000       0.00000       0.00000       0.00000       0.00000       0.00000       0.00000       0.00000       0.00000       0.00000       0.00000       0.00000       0.00000       0.00000       0.00000       0.00000       0.00000       0.00000       0.00000       0.00000       0.00000       0.00000       0.00000
   6  18 2960.6101    3.6794  0.8858 11.3473  0.0100  0.0409   0.1557   0.1062    0.5093   0.0000   431.1264       10.0616       8.69449      -1.59934      -10.7114       7.31197      0.407152     -0.308162     -0.353062     -0.232740    -0.0437109    -0.0419129       0.00000       0.00000       0.00000       0.00000       0.00000       0.00000       0.00000       0.00000       0.00000       0.00000       0.00000       0.00000       0.00000       0.00000       0.00000       0.00000       0.00000       0.00000       0.00000       0.00000       0.00000       0.00000       0.00000       0.00000       10.7046       12.0124       12.0953       9.42625       6.37291       4.54654       2.51488       1.36353      0.655948      0.264827     0.0717462     0.0156700       0.00000       0.00000       0.00000       0.00000       0.00000       0.00000       0.00000       0.00000       0.00000       0.00000       0.00000       0.00000       0.00000       0.00000       0.00000       0.00000       0.00000       0.00000       0.00000       0.00000       0.00000       0.00000       0.00000       0.00000
   6  19 3097.2562    4.2170  0.8354 12.4284 -0.0129  0.0482   0.1923   0.1014    0.3590   0.0000   441.5843       30.7570       5.46022      -1.02798       4.96910     -0.984130      -1.22750     -0.656469     -0.247385    -0.0380826     0.0190949     0.0226811       0.00000       0.00000       0.00000       0.00000       0.00000       0.00000       0.00000       0.00000       0.00000       0.00000       0.00000       0.00000       0.00000       0.00000       0.00000       0.00000       0.00000       0.00000       0.00000       0.00000       0.00000       0.00000       0.00000       0.00000       11.3894       13.4459       12.7307       10.7790       7.96744       5.41204       3.37138       1.43894      0.841098      0.285769     0.0989194     0.0214308       0.00000       0.00000       0.00000       0.00000       0.00000       0.00000       0.00000       0.00000       0.00000       0.00000       0.00000       0.00000       0.00000       0.00000       0.00000       0.00000       0.00000       0.00000       0.00000       0.00000       0.00000       0.00000       0.00000       0.00000
   6  20 3233.9869    4.0483  1.4037 11.2161 -0.0020  0.0569   0.1418   0.1510    0.9248   0.0000   440.2150       26.3624      -7.70517      -5.64254      -1.85773       1.51295       4.28741      0.535251     -0.972044     0.0361826    -0.0606294   -0.00409022       0.00000       0.00000       0.00000       0.00000       0.00000       0.00000       0.00000       0.00000       0.00000       0.00000       0.00000       0.00000       0.00000       0.00000       0.00000       0.00000       0.00000       0.00000       0.00000       0.00000       0.00000       0.00000       0.00000       0.00000       13.4953       16.1857       14.3775       12.1938       9.20063       6.03915       3.72647       1.82756      0.909874      0.325832      0.108801     0.0237795       0.00000       0.00000       0.00000       0.00000       0.00000       0.00000       0.00000       0.00000       0.00000       0.00000       0.00000       0.00000       0.00000       0.00000       0.00000       0.00000       0.00000       0.00000       0.00000       0.00000       0.00000       0.00000       0.00000       0.00000
   6  21 3370.9926    3.4655  2.1685 10.5838  0.0077  0.0699   0.0963   0.1908    0.6063   0.0000   435.1390      0.618528       3.08262     -0.398852      -5.00517      -10.1200      -3.16266       4.01476    -0.0947574     -0.412348    -0.0189747     0.0255340       0.00000       0.00000       0.00000       0.00000       0.00000       0.00000       0.00000       0.00000       0.00000       0.00000       0.00000       0.00000       0.00000       0.00000       0.00000       0.00000       0.00000       0.00000       0.00000       0.00000       0.00000       0.00000       0.00000       0.00000       16.9382       20.2038       18.7757       15.5202       11.6933       7.87146       4.65969       2.49586       1.11994      0.452158      0.136599     0.0290446       0.00000       0.00000       0.00000       0.00000       0.00000       0.00000       0.00000       0.00000       0.00000       0.00000       0.00000       0.00000       0.00000       0.00000       0.00000       0.00000       0.00000       0.00000       0.00000       0.00000       0.00000       0.00000       0.00000       0.00000
   6  22 3508.0027    2.9389  2.6587 10.7163 -0.0106  0.0774   0.0757   0.2093    0.4410   0.0000   434.5013       19.8944       46.8196    -0.0780446       2.21644      -8.07628     -0.317994       1.09331       1.52068      -1.20754     -0.258450    -0.0183111       0.00000       0.00000       0.00000       0.00000       0.00000       0.00000       0.00000       0.00000       0.00000       0.00000       0.00000       0.00000       0.00000       0.00000       0.00000       0.00000       0.00000       0.00000       0.00000       0.00000       0.00000       0.00000       0.00000       0.00000       20.3179       21.9754       20.9010       18.2997       13.3659       8.94787       5.42928       2.86575       1.31415      0.490368      0.144777     0.0296761       0.00000       0.00000       0.00000       0.00000       0.00000       0.00000       0.00000       0.00000       0.00000       0.00000       0.00000       0.00000       0.00000       0.00000       0.00000       0.00000       0.00000       0.00000       0.00000       0.00000       0.00000       0.00000       0.00000       0.00000
   6  23 3646.0505    2.4903  3.4945  9.9437 -0.0082  0.0928   0.0564   0.2459    0.5493   0.0000   464.3880       3.99553       14.0672       37.8115       7.48203       6.10473      -2.87107      -2.73578       1.39355     -0.248599     -0.172393     0.0320664       0.00000       0.00000       0.00000       0.00000       0.00000       0.00000       0.00000       0.00000       0.00000       0.00000       0.00000       0.00000       0.00000       0.00000       0.00000       0.00000       0.00000       0.00000       0.00000       0.00000       0.00000       0.00000       0.00000       0.00000       22.7557       29.4003       25.5129       21.8091       15.4533       10.5495       5.87092       3.18684       1.39802      0.599082      0.184720     0.0425595       0.00000       0.00000       0.00000       0.00000       0.00000       0.00000       0.00000       0.00000       0.00000       0.00000       0.00000       0.00000       0.00000       0.00000       0.00000       0.00000       0.00000       0.00000       0.00000       0.00000       0.00000       0.00000       0.00000       0.00000
   6  28 4337.9762    0.9913 11.3733  9.4147 -0.0004  0.2417   0.0191   0.6555    0.1010   0.0000   481.1823       58.8065      -12.9309      -82.8030      0.962657       18.5996      -24.5849      0.858616       8.27048      0.954466       1.16753   -0.00145449       0.00000       0.00000       0.00000       0.00000       0.00000       0.00000       0.00000       0.00000       0.00000       0.00000       0.00000       0.00000       0.00000       0.00000       0.00000       0.00000       0.00000       0.00000       0.00000       0.00000       0.00000       0.00000       0.00000       0.00000       57.0591       72.2964       65.1040       55.6519       41.3184       26.6745       16.2702       8.44185       3.96463       1.54166      0.511017      0.110269       0.00000       0.00000       0.00000       0.00000       0.00000       0.00000       0.00000       0.00000       0.00000       0.00000       0.00000       0.00000       0.00000       0.00000       0.00000       0.00000       0.00000       0.00000       0.00000       0.00000       0.00000       0.00000       0.00000       0.00000
   7  12 2184.6052    0.8772  0.6523  9.6029 -0.0026  0.0443   0.0410   0.0880    0.1686   0.0000   431.8680       7.49244       19.8890      -11.5127       2.95664      0.827499      -5.09845       1.81333     -0.394956     -0.184035     -0.516622    0.00194097   -0.00737154   -0.00374327       0.00000       0.00000       0.00000       0.00000       0.00000       0.00000       0.00000       0.00000       0.00000       0.00000       0.00000       0.00000       0.00000       0.00000       0.00000       0.00000       0.00000       0.00000       0.00000       0.00000       0.00000       0.00000       11.5758       12.6594       12.5573       11.3730       7.50566       4.84866       3.33005       1.92875       1.11732      0.534439      0.222663     0.0615634     0.0158921    0.00330537       0.00000       0.00000       0.00000       0.00000       0.00000       0.00000       0.00000       0.00000       0.00000       0.00000       0.00000       0.00000       0.00000       0.00000       0.00000       0.00000       0.00000       0.00000       0.00000       0.00000       0.00000       0.00000
   7  13 2322.0739    1.1082  0.9679  9.9812 -0.0360  0.0566   0.0489   0.1203    0.3489   0.0000   430.2962       12.8828       1.90020    -0.0335109      -1.28914     -0.633937      -6.78769     -0.159717       1.00509    -0.0856551    -0.0621457    -0.0171066    -0.0109953     0.0125471       0.00000       0.00000       0.00000       0.00000       0.00000       0.00000       0.00000       0.00000       0.00000       0.00000       0.00000       0.00000       0.00000       0.00000       0.00000       0.00000       0.00000       0.00000       0.00000       0.00000       0.00000       0.00000       10.0537       14.6066       12.4009       11.4018       8.91073       6.38181       4.37690       2.17584       1.50370      0.472464      0.310736     0.0887073     0.0306703    0.00696737       0.00000       0.00000       0.00000       0.00000       0.00000       0.00000       0.00000       0.00000       0.00000       0.00000       0.00000       0.00000       0.00000       0.00000       0.00000       0.00000       0.00000       0.00000       0.00000       0.00000       0.00000       0.00000
   7  14 2458.1794    1.6461  0.8568 10.1413  0.0002  0.0404   0.0679   0.1043    0.3178   0.0000   434.3938      -12.4643       28.0180      0.885405       6.23620       5.45349       1.67559     -0.910649       1.81224     0.0740564      0.190463    -0.0411605     0.0321741   0.000700192       0.00000       0.00000       0.00000       0.00000       0.00000       0.00000       0.00000       0.00000       0.00000       0.00000       0.00000       0.00000       0.00000       0.00000       0.00000       0.00000       0.00000       0.00000       0.00000       0.00000       0.00000       0.00000       9.72969       11.1995       10.0289       8.76595       6.90421       5.33716       3.15148       2.00726      0.872163      0.485844      0.169008     0.0706060     0.0172337    0.00383063       0.00000       0.00000       0.00000       0.00000       0.00000       0.00000       0.00000       0.00000       0.00000       0.00000       0.00000       0.00000       0.00000       0.00000       0.00000       0.00000       0.00000       0.00000       0.00000       0.00000       0.00000       0.00000
   7  15 2594.2404    2.2422  0.9686 10.8423 -0.0044  0.0407   0.0932   0.1098    0.3800   0.0000   418.8957      -24.0198       31.4738      -3.70023      -3.60277       2.56445      0.410170      -2.73789      0.774898      0.262602      0.195785     0.0680333    0.00328986    0.00445007       0.00000       0.00000       0.00000       0.00000       0.00000       0.00000       0.00000       0.00000       0.00000       0.00000       0.00000       0.00000       0.00000       0.00000       0.00000       0.00000       0.00000       0.00000       0.00000       0.00000       0.00000       0.00000       9.19711       10.3542       10.1578       8.77867       6.96482       5.00015       3.28218       1.85734       1.05828      0.461626      0.207213     0.0658321     0.0197456    0.00375125       0.00000       0.00000       0.00000       0.00000       0.00000       0.00000       0.00000       0.00000       0.00000       0.00000       0.00000       0.00000       0.00000       0.00000       0.00000       0.00000       0.00000       0.00000       0.00000       0.00000       0.00000       0.00000
   7  16 2731.0904    2.6633  0.6902 11.8307 -0.0018  0.0663   0.1395   0.0892    0.1932   0.0000   436.7353     -0.501648      -1.40289       16.8894       2.96782      -1.18253     -0.443424     0.0123022       1.21324    -0.0924504   -0.00415407    -0.0643379  -0.000915475    0.00605285       0.00000       0.00000       0.00000       0.00000       0.00000       0.00000       0.00000       0.00000       0.00000       0.00000       0.00000       0.00000       0.00000       0.00000       0.00000       0.00000       0.00000       0.00000       0.00000       0.00000       0.00000       0.00000       12.5400       18.4284       8.71871       13.9746       9.28875       9.75278       4.85024       3.36870       1.11339      0.739573      0.170007      0.117393     0.0168076    0.00939587       0.00000       0.00000       0.00000       0.00000       0.00000       0.00000       0.00000       0.00000       0.00000       0.00000       0.00000       0.00000       0.00000       0.00000       0.00000       0.00000       0.00000       0.00000       0.00000       0.00000       0.00000       0.00000
   7  17 2868.3651    3.4002  0.9192 11.2241  0.0037  0.0408   0.1300   0.1010    0.4463   0.0000   422.6153      -1.38127       18.3802       13.0526      0.847117      -4.31193       3.31075     -0.869513     -0.423212     -0.463353     -0.147628    -0.0191401    -0.0363011  -0.000887610       0.00000       0.00000       0.00000       0.00000       0.00000       0.00000       0.00000       0.00000       0.00000       0.00000       0.00000       0.00000       0.00000       0.00000       0.00000       0.00000       0.00000       0.00000       0.00000       0.00000       0.00000       0.00000       9.34478       9.57264       10.2973       9.00615       7.06895       4.69611       2.86996       2.03412       1.14725      0.476783      0.200098     0.0709651     0.0187994    0.00319399       0.00000       0.00000       0.00000       0.00000       0.00000       0.00000       0.00000       0.00000       0.00000       0.00000       0.00000       0.00000       0.00000       0.00000       0.00000       0.00000       0.00000       0.00000       0.00000       0.00000       0.00000       0.00000
   7  18 3005.6055    3.9507  0.9633 11.5879  0.0066  0.0396   0.1444   0.1059    0.4217   0.0000   436.6448      -1.93819       13.7664      -2.18403     -0.138762      -4.55249     -0.406520      0.502121       1.17913     -0.243292     -0.173841     0.0458822     0.0177515   -0.00325836       0.00000       0.00000       0.00000       0.00000       0.00000       0.00000       0.00000       0.00000       0.00000       0.00000       0.00000       0.00000       0.00000       0.00000       0.00000       0.00000       0.00000       0.00000       0.00000       0.00000       0.00000       0.00000       8.44959       10.8184       9.70223       8.25963       6.99398       4.42408       3.14461       1.81296      0.934390      0.476230      0.176904     0.0629302     0.0213740    0.00394226       0.00000       0.00000       0.00000       0.00000       0.00000       0.00000       0.00000       0.00000       0.00000       0.00000       0.00000       0.00000       0.00000       0.00000       0.00000       0.00000       0.00000       0.00000       0.00000       0.00000       0.00000       0.00000
   7  19 3142.7676    4.3503  0.8975 12.1198 -0.0053  0.0392   0.1670   0.1004    0.3707   0.0000   419.5147       8.25917       11.9878       12.7274      -6.33640      -1.06115      -1.79541      0.452061     -0.494717     -0.191427      0.151391    -0.0457729     0.0152870    0.00316399       0.00000       0.00000       0.00000       0.00000       0.00000       0.00000       0.00000       0.00000       0.00000       0.00000       0.00000       0.00000       0.00000       0.00000       0.00000       0.00000       0.00000       0.00000       0.00000       0.00000       0.00000       0.00000       10.4270       11.8938       10.6110       9.57134       7.07082       4.89558       3.08996       1.78263      0.942608      0.406081      0.165781     0.0531790     0.0147930    0.00324480       0.00000       0.00000       0.00000       0.00000       0.00000       0.00000       0.00000       0.00000       0.00000       0.00000       0.00000       0.00000       0.00000       0.00000       0.00000       0.00000       0.00000       0.00000       0.00000       0.00000       0.00000       0.00000
   7  20 3279.7670    4.0060  1.2308 12.0669 -0.0056  0.0501   0.1367   0.1227    0.3406   0.0000   446.8462       5.58304      -5.25660       9.05241      -7.93734      -2.30580      0.835496       3.39767     -0.476389     -0.224313      0.222538    -0.0486205    -0.0178844   -0.00346520       0.00000       0.00000       0.00000       0.00000       0.00000       0.00000       0.00000       0.00000       0.00000       0.00000       0.00000       0.00000       0.00000       0.00000       0.00000       0.00000       0.00000       0.00000       0.00000       0.00000       0.00000       0.00000       10.9214       13.3223       13.1219       10.6433       8.24791       5.96921       3.77745       2.17780       1.23919      0.530047      0.255326     0.0889164     0.0248423    0.00467256       0.00000       0.00000       0.00000       0.00000       0.00000       0.00000       0.00000       0.00000       0.00000       0.00000       0.00000       0.00000       0.00000       0.00000       0.00000       0.00000       0.00000       0.00000       0.00000       0.00000       0.00000       0.00000
   7  21 3417.3517    3.3260  2.0512 11.2733  0.0004  0.0641   0.0955   0.1618    0.3348   0.0000   438.6749       10.0290       33.1251      -33.5559       26.4721       8.07766      -5.19266     0.0581784       1.77391     -0.953986     -0.558099      0.170666      0.104484   -0.00611615       0.00000       0.00000       0.00000       0.00000       0.00000       0.00000       0.00000       0.00000       0.00000       0.00000       0.00000       0.00000       0.00000       0.00000       0.00000       0.00000       0.00000       0.00000       0.00000       0.00000       0.00000       0.00000       13.6774       16.6738       15.9503       13.7347       10.7411       7.52964       4.99097       2.88672       1.63043      0.717757      0.326842      0.108789     0.0329623    0.00636519       0.00000       0.00000       0.00000       0.00000       0.00000       0.00000       0.00000       0.00000       0.00000       0.00000       0.00000       0.00000       0.00000       0.00000       0.00000       0.00000       0.00000       0.00000       0.00000       0.00000       0.00000       0.00000
   7  22 3555.3548    2.8069  2.8377 10.6105 -0.0061  0.0758   0.0658   0.2019    0.3213   0.0000   420.5775      -4.98447       13.5555       23.5009      -7.52587       25.4773      -6.30655      -3.23878       1.59316      0.704595     -0.837760     -0.174496   -0.00603385   -0.00607461       0.00000       0.00000       0.00000       0.00000       0.00000       0.00000       0.00000       0.00000       0.00000       0.00000       0.00000       0.00000       0.00000       0.00000       0.00000       0.00000       0.00000       0.00000       0.00000       0.00000       0.00000       0.00000       16.2084       20.0007       18.1936       16.4547       12.5463       9.74577       5.87620       3.66436       1.68754      0.914228      0.339533      0.140641     0.0362366    0.00792641       0.00000       0.00000       0.00000       0.00000       0.00000       0.00000       0.00000       0.00000       0.00000       0.00000       0.00000       0.00000       0.00000       0.00000       0.00000       0.00000       0.00000       0.00000       0.00000       0.00000       0.00000       0.00000
   7  23 3693.6052    2.3730  4.0729 10.0101 -0.0031  0.0890   0.0466   0.2484    0.2939   0.0000   427.8694       32.4681      -2.63337       17.7999       11.1608      -15.1565     -0.337441      -3.98130       2.44857      0.255962    -0.0715768     -0.213855    -0.0219489    0.00630296       0.00000       0.00000       0.00000       0.00000       0.00000       0.00000       0.00000       0.00000       0.00000       0.00000       0.00000       0.00000       0.00000       0.00000       0.00000       0.00000       0.00000       0.00000       0.00000       0.00000       0.00000       0.00000       20.5558       24.2822       23.4376       20.5372       14.8203       11.2025       6.68111       4.16816       2.15757       1.03971      0.429614      0.162550     0.0402351    0.00834247       0.00000       0.00000       0.00000       0.00000       0.00000       0.00000       0.00000       0.00000       0.00000       0.00000       0.00000       0.00000       0.00000       0.00000       0.00000       0.00000       0.00000       0.00000       0.00000       0.00000       0.00000       0.00000
   7  24 3831.9780    1.9856  5.6712  9.8392  0.0000  0.1114   0.0338   0.3138    0.1732   0.0000   430.3498       17.6383      -12.6103       23.0914       13.4152       4.02435       5.30724      -1.68400     -0.396235    -0.0664810     -0.267531     0.0676878     0.0853438   -0.00219018       0.00000       0.00000       0.00000       0.00000       0.00000       0.00000       0.00000       0.00000       0.00000       0.00000       0.00000       0.00000       0.00000       0.00000       0.00000       0.00000       0.00000       0.00000       0.00000       0.00000       0.00000       0.00000       25.7011       28.9458       27.6851       24.4752       19.5795       14.2121       9.20889       5.37633       2.88561       1.29718      0.552901      0.191590     0.0543952     0.0102341       0.00000       0.00000       0.00000       0.00000       0.00000       0.00000       0.00000       0.00000       0.00000       0.00000       0.00000       0.00000       0.00000       0.00000       0.00000       0.00000       0.00000       0.00000       0.00000       0.00000       0.00000       0.00000
   7  26 4109.2113    1.3415  9.1052  9.5948 -0.0088  0.1658   0.0209   0.4692    0.0985   0.0000   433.2769       126.724       34.2967       23.0260      -6.99304      -29.9218      -28.7953       15.7555       2.14908      -3.28926      -1.09214     -0.174372     -0.261894    -0.0126930       0.00000       0.00000       0.00000       0.00000       0.00000       0.00000       0.00000       0.00000       0.00000       0.00000       0.00000       0.00000       0.00000       0.00000       0.00000       0.00000       0.00000       0.00000       0.00000       0.00000       0.00000       0.00000       36.5810       43.6828       42.0768       36.6270       29.3389       20.9955       13.2326       8.36886       4.32608       2.08049      0.831738      0.317642     0.0877108     0.0165109       0.00000       0.00000       0.00000       0.00000       0.00000       0.00000       0.00000       0.00000       0.00000       0.00000       0.00000       0.00000       0.00000       0.00000       0.00000       0.00000       0.00000       0.00000       0.00000       0.00000       0.00000       0.00000
   8  12 2225.1679    0.9743  0.9208  9.3595  0.0046  0.0447   0.0372   0.0982    0.2316   0.0000   434.3176      -8.88147       6.94047       8.96424      -1.41255       2.85650      -2.10856     -0.638012       1.14199     -0.575115      0.384312     -0.203231     0.0240884     0.0178484    0.00247423  -0.000619186       0.00000       0.00000       0.00000       0.00000       0.00000       0.00000       0.00000       0.00000       0.00000       0.00000       0.00000       0.00000       0.00000       0.00000       0.00000       0.00000       0.00000       0.00000       0.00000       0.00000       8.87024       10.2836       10.4199       9.43036       7.38511       5.01848       3.81966       2.37674       1.37608      0.768217      0.408692      0.173018     0.0617406     0.0190131    0.00537518   0.000942977       0.00000       0.00000       0.00000       0.00000       0.00000       0.00000       0.00000       0.00000       0.00000       0.00000       0.00000       0.00000       0.00000       0.00000       0.00000       0.00000       0.00000       0.00000       0.00000       0.00000
   8  13 2362.8382    1.3427  0.9395  9.7583 -0.0090  0.0396   0.0500   0.1040    0.3125   0.0000   434.6947      -8.02027       3.39385      -5.45844       6.66094      -3.29537       4.48044      -1.53953       1.73004      0.585329     -0.656201     -0.246346     0.0686170   -0.00527247   -0.00420093  -0.000141614       0.00000       0.00000       0.00000       0.00000       0.00000       0.00000       0.00000       0.00000       0.00000       0.00000       0.00000       0.00000       0.00000       0.00000       0.00000       0.00000       0.00000       0.00000       0.00000       0.00000       7.78756       8.64259       9.37225       7.72116       6.48714       5.03146       3.37233       2.31275       1.22382      0.685921      0.353309      0.149989     0.0563086     0.0201275    0.00472911   0.000781101       0.00000       0.00000       0.00000       0.00000       0.00000       0.00000       0.00000       0.00000       0.00000       0.00000       0.00000       0.00000       0.00000       0.00000       0.00000       0.00000       0.00000       0.00000       0.00000       0.00000
   8  14 2499.3968    1.7912  0.8574 10.7548 -0.0032  0.0402   0.0680   0.0922    0.2173   0.0000   449.7666       2.76777       9.11692      -18.2428       12.8827       7.30918       1.15087       2.49598    -0.0253837      0.146793     -0.264211      0.142127     0.0286908    0.00983471   -0.00901370  -0.000569736       0.00000       0.00000       0.00000       0.00000       0.00000       0.00000       0.00000       0.00000       0.00000       0.00000       0.00000       0.00000       0.00000       0.00000       0.00000       0.00000       0.00000       0.00000       0.00000       0.00000       7.47205       8.76472       9.06717       7.30420       6.87667       5.01892       3.43295       2.28964       1.34489      0.724950      0.348464      0.147374     0.0579970     0.0206696    0.00565917   0.000847872       0.00000       0.00000       0.00000       0.00000       0.00000       0.00000       0.00000       0.00000       0.00000       0.00000       0.00000       0.00000       0.00000       0.00000       0.00000       0.00000       0.00000       0.00000       0.00000       0.00000
   8  15 2636.0799    2.3310  1.0258 10.8140  0.0018  0.0477   0.0792   0.1021    0.2970   0.0000   427.7521       6.85296       3.13082      -3.34270      -2.65090      0.446271       2.86423       1.29012      0.905535     -0.112990     0.0433623      0.203230    0.00170891    -0.0159613    0.00233962   0.000225252       0.00000       0.00000       0.00000       0.00000       0.00000       0.00000       0.00000       0.00000       0.00000       0.00000       0.00000       0.00000       0.00000       0.00000       0.00000       0.00000       0.00000       0.00000       0.00000       0.00000       9.07015       11.2136       9.69781       9.31212       7.71578       6.44263       4.62067       2.61662       1.76467      0.739160      0.433143      0.147504     0.0772024     0.0197317    0.00596406    0.00121234       0.00000       0.00000       0.00000       0.00000       0.00000       0.00000       0.00000       0.00000       0.00000       0.00000       0.00000       0.00000       0.00000       0.00000       0.00000       0.00000       0.00000       0.00000       0.00000       0.00000
   8  16 2773.7603    2.9565  0.8275 11.3192  0.0015  0.0350   0.1122   0.1041    0.2922   0.0000   438.8347      -9.17601       10.1932       13.4168       3.46382    -0.0320499     -0.746653      -2.65026      0.662324      0.113574    -0.0936458    -0.0844451    -0.0523291   -0.00148102    0.00508627    0.00134871       0.00000       0.00000       0.00000       0.00000       0.00000       0.00000       0.00000       0.00000       0.00000       0.00000       0.00000       0.00000       0.00000       0.00000       0.00000       0.00000       0.00000       0.00000       0.00000       0.00000       7.11663       8.38809       8.65019       7.53770       5.63849       4.56496       2.87044       1.81917       1.13596      0.606733      0.261533      0.130592     0.0527990     0.0165925    0.00384030   0.000701655       0.00000       0.00000       0.00000       0.00000       0.00000       0.00000       0.00000       0.00000       0.00000       0.00000       0.00000       0.00000       0.00000       0.00000       0.00000       0.00000       0.00000       0.00000       0.00000       0.00000
   8  17 2911.5115    3.6373  0.8179 12.0090  0.0004  0.0369   0.1421   0.0856    0.2632   0.0000   438.9590       4.95350       2.12537      -4.27763       6.42873       9.47103      -4.95396      0.564885      0.575106       1.27393      0.175856      0.251505     0.0189946    -0.0127832   -0.00269793  -0.000556820       0.00000       0.00000       0.00000       0.00000       0.00000       0.00000       0.00000       0.00000       0.00000       0.00000       0.00000       0.00000       0.00000       0.00000       0.00000       0.00000       0.00000       0.00000       0.00000       0.00000       7.93416       9.20344       9.28317       8.01411       6.54728       4.59224       3.06954       2.04363       1.20061      0.681955      0.300059      0.136130     0.0475728     0.0167213    0.00417380   0.000712522       0.00000       0.00000       0.00000       0.00000       0.00000       0.00000       0.00000       0.00000       0.00000       0.00000       0.00000       0.00000       0.00000       0.00000       0.00000       0.00000       0.00000       0.00000       0.00000       0.00000
   8  18 3049.2282    4.0025  0.9987 12.0036 -0.0038  0.0404   0.1454   0.1129    0.3646   0.0000   437.7105      -14.8175      -2.53570       6.32350       10.8210      -1.05944      -2.19656      -2.19356     0.0206623      0.571373     -0.574391     0.0136088    -0.0747930    -0.0130434    0.00837228   0.000462228       0.00000       0.00000       0.00000       0.00000       0.00000       0.00000       0.00000       0.00000       0.00000       0.00000       0.00000       0.00000       0.00000       0.00000       0.00000       0.00000       0.00000       0.00000       0.00000       0.00000       8.18930       8.70752       9.58219       8.44989       6.52223       5.41906       3.32637       2.19355       1.43857      0.757398      0.344885      0.156980     0.0659932     0.0199764    0.00434430   0.000841868       0.00000       0.00000       0.00000       0.00000       0.00000       0.00000       0.00000       0.00000       0.00000       0.00000       0.00000       0.00000       0.00000       0.00000       0.00000       0.00000       0.00000       0.00000       0.00000       0.00000
   8  19 3186.7223    4.2269  0.9318 12.1435 -0.0027  0.0391   0.1556   0.1010    0.3239   0.0000   446.1635       8.50661       15.8981       9.56615       10.5446       2.37283      0.585471     -0.143071      0.776454      0.799107     -0.560724      0.163814    -0.0362213   -0.00723479   -0.00353076   0.000687174       0.00000       0.00000       0.00000       0.00000       0.00000       0.00000       0.00000       0.00000       0.00000       0.00000       0.00000       0.00000       0.00000       0.00000       0.00000       0.00000       0.00000       0.00000       0.00000       0.00000       8.01676       10.1006       9.68488       8.64271       6.50997       4.91466       3.24054       2.09073       1.18625      0.671520      0.305942      0.144316     0.0523075     0.0180279    0.00449817   0.000897692       0.00000       0.00000       0.00000       0.00000       0.00000       0.00000       0.00000       0.00000       0.00000       0.00000       0.00000       0.00000       0.00000       0.00000       0.00000       0.00000       0.00000       0.00000       0.00000       0.00000
   8  20 3324.3206    3.6600  1.6636 11.7368  0.0065  0.0553   0.1022   0.1441    0.2228   0.0000   470.6828       4.17020       31.4829       6.23995       5.47874       1.06547       6.89817      -1.71488      0.741794      0.154255     -0.551319      0.181496     0.0645496    -0.0373856   -0.00196048  -0.000594539       0.00000       0.00000       0.00000       0.00000       0.00000       0.00000       0.00000       0.00000       0.00000       0.00000       0.00000       0.00000       0.00000       0.00000       0.00000       0.00000       0.00000       0.00000       0.00000       0.00000       11.8842       14.6138       14.4870       12.4965       9.88491       6.49242       4.68571       2.97446       1.62471      0.932124      0.474797      0.202397     0.0706010     0.0242832    0.00674015    0.00115342       0.00000       0.00000       0.00000       0.00000       0.00000       0.00000       0.00000       0.00000       0.00000       0.00000       0.00000       0.00000       0.00000       0.00000       0.00000       0.00000       0.00000       0.00000       0.00000       0.00000
   8  21 3462.5153    3.1237  2.0838 11.6486  0.0079  0.0617   0.0840   0.1628    0.1745   0.0000   452.5268      -2.11829       25.6787     -0.127685      -7.70986      -4.09628       5.37138       1.92377      -2.67579      -1.78669     -0.633378     -0.163680    -0.0263469    0.00435169   -0.00534658   -0.00464802       0.00000       0.00000       0.00000       0.00000       0.00000       0.00000       0.00000       0.00000       0.00000       0.00000       0.00000       0.00000       0.00000       0.00000       0.00000       0.00000       0.00000       0.00000       0.00000       0.00000       12.2856       13.6585       12.7095       12.3134       10.4735       8.10403       5.71350       3.72298       2.16706       1.18323      0.541113      0.241906     0.0861045     0.0285228    0.00744312    0.00143332       0.00000       0.00000       0.00000       0.00000       0.00000       0.00000       0.00000       0.00000       0.00000       0.00000       0.00000       0.00000       0.00000       0.00000       0.00000       0.00000       0.00000       0.00000       0.00000       0.00000
   8  22 3600.5827    2.5737  3.1739 10.7388 -0.0004  0.0760   0.0555   0.1928    0.1958   0.0000   423.9366       24.1588      -1.18273      -17.0498       2.23192      -4.59401       8.47224      -7.25607       1.03279       1.14121     -0.772561    -0.0256239     0.0823727    -0.0240963  -0.000498786    0.00289816       0.00000       0.00000       0.00000       0.00000       0.00000       0.00000       0.00000       0.00000       0.00000       0.00000       0.00000       0.00000       0.00000       0.00000       0.00000       0.00000       0.00000       0.00000       0.00000       0.00000       15.1304       18.8833       17.8978       16.2795       12.8135       9.77564       6.80359       4.31242       2.40856       1.29040      0.650132      0.281466      0.107449     0.0358309    0.00948543    0.00182365       0.00000       0.00000       0.00000       0.00000       0.00000       0.00000       0.00000       0.00000       0.00000       0.00000       0.00000       0.00000       0.00000       0.00000       0.00000       0.00000       0.00000       0.00000       0.00000       0.00000
   8  23 3739.4940    2.1830  4.5984 10.1785 -0.0029  0.0940   0.0399   0.2545    0.1837   0.0000   456.2921       12.7737       34.8319       34.8281       10.2155       20.6063      -1.12180      -2.34860       3.73475      -1.03769    -0.0567901      0.112104     0.0184981     0.0549491     0.0150744  -0.000161817       0.00000       0.00000       0.00000       0.00000       0.00000       0.00000       0.00000       0.00000       0.00000       0.00000       0.00000       0.00000       0.00000       0.00000       0.00000       0.00000       0.00000       0.00000       0.00000       0.00000       19.4486       22.9581       22.1943       20.1858       16.4904       12.1308       8.20784       5.44334       3.18889       1.74345      0.820783      0.355474      0.131269     0.0446974     0.0115277    0.00208536       0.00000       0.00000       0.00000       0.00000       0.00000       0.00000       0.00000       0.00000       0.00000       0.00000       0.00000       0.00000       0.00000       0.00000       0.00000       0.00000       0.00000       0.00000       0.00000       0.00000
   8  26 4156.2338    1.3089  9.2144  9.4270 -0.0006  0.1592   0.0194   0.4294    0.0983   0.0000   448.2310       49.5758       28.9494       6.56311     -0.549107      -13.9662      -8.94080       19.6237     -0.413957       4.50079       1.91311     -0.540546      0.271888     0.0597969     0.0624264    0.00339450       0.00000       0.00000       0.00000       0.00000       0.00000       0.00000       0.00000       0.00000       0.00000       0.00000       0.00000       0.00000       0.00000       0.00000       0.00000       0.00000       0.00000       0.00000       0.00000       0.00000       31.2627       38.8618       37.4948       33.2780       27.7760       20.6407       14.3645       9.35115       5.49319       2.87464       1.49878      0.606601      0.245051     0.0808248     0.0217328    0.00382404       0.00000       0.00000       0.00000       0.00000       0.00000       0.00000       0.00000       0.00000       0.00000       0.00000       0.00000       0.00000       0.00000       0.00000       0.00000       0.00000       0.00000       0.00000       0.00000       0.00000
   8  27 4296.7079    1.1042 12.0943  9.2665 -0.0036  0.1967   0.0156   0.5676    0.0816   0.0000   555.7076       5.35344       47.0575       16.4707       23.8597       63.4295      -2.18219      -32.5320      -5.58879       3.81850       3.64295      0.665991   -0.00488627     0.0390226    -0.0337370    0.00684735       0.00000       0.00000       0.00000       0.00000       0.00000       0.00000       0.00000       0.00000       0.00000       0.00000       0.00000       0.00000       0.00000       0.00000       0.00000       0.00000       0.00000       0.00000       0.00000       0.00000       40.3274       50.3412       48.0339       43.1211       35.0992       25.3878       18.1379       11.3050       6.91266       3.65099       1.83459      0.777409      0.307180     0.0955685     0.0265287    0.00464024       0.00000       0.00000       0.00000       0.00000       0.00000       0.00000       0.00000       0.00000       0.00000       0.00000       0.00000       0.00000       0.00000       0.00000       0.00000       0.00000       0.00000       0.00000       0.00000       0.00000
   9  12 2264.4880    1.1409  0.7612  9.7323  0.0050  0.0362   0.0435   0.0818    0.1711   0.0000   443.2653      -6.76177       8.28385      -2.27518      -1.85821      -2.19812      0.670033       2.26958      0.110390     -0.574755     -0.259763     -0.162632    -0.0631342     0.0369355   -0.00763583   -0.00109827   3.90446e-05   0.000150324       0.00000       0.00000       0.00000       0.00000       0.00000       0.00000       0.00000       0.00000       0.00000       0.00000       0.00000       0.00000       0.00000       0.00000       0.00000       0.00000       0.00000       0.00000       6.05094       6.96888       7.77844       6.44815       5.68445       4.59980       3.09315       2.22386       1.43590      0.848117      0.469782      0.225595      0.105314     0.0425779     0.0163989    0.00501031    0.00111555   0.000166626       0.00000       0.00000       0.00000       0.00000       0.00000       0.00000       0.00000       0.00000       0.00000       0.00000       0.00000       0.00000       0.00000       0.00000       0.00000       0.00000       0.00000       0.00000
   9  13 2402.2838    1.4866  0.8809  9.8976 -0.0045  0.0533   0.0533   0.0954    0.2607   0.0000   435.4859      -13.2283       11.7492     -0.734387       11.6296      -3.03426      -3.05363      -3.58586      0.651487     -0.492932     0.0276497     -0.120591    -0.0978615    -0.0313925   0.000915501    0.00500402   -0.00229092  -4.61167e-05       0.00000       0.00000       0.00000       0.00000       0.00000       0.00000       0.00000       0.00000       0.00000       0.00000       0.00000       0.00000       0.00000       0.00000       0.00000       0.00000       0.00000       0.00000       12.8187       13.8985       10.7269       8.47208       9.38103       9.40689       7.64464       4.95225       2.76425       1.34874      0.572587      0.249129     0.0980930     0.0413337     0.0134313    0.00428514   0.000989159   0.000168183       0.00000       0.00000       0.00000       0.00000       0.00000       0.00000       0.00000       0.00000       0.00000       0.00000       0.00000       0.00000       0.00000       0.00000       0.00000       0.00000       0.00000       0.00000
   9  14 2539.4848    1.9950  0.8779 10.4838 -0.0098  0.0471   0.0736   0.0957    0.2678   0.0000   419.3869      -10.1828       5.34395      -6.28852       8.55758      -3.88028       1.16744     -0.340255       2.28179       1.11570     -0.127811      0.227993    -0.0492148   -0.00791549    -0.0332486   0.000398279    0.00191137  -0.000360861       0.00000       0.00000       0.00000       0.00000       0.00000       0.00000       0.00000       0.00000       0.00000       0.00000       0.00000       0.00000       0.00000       0.00000       0.00000       0.00000       0.00000       0.00000       10.4537       11.8192       10.0746       8.02970       8.18350       7.71182       5.85113       3.96299       2.23479       1.10926      0.511380      0.234409     0.0938380     0.0389801     0.0151369    0.00506253    0.00107994   0.000185394       0.00000       0.00000       0.00000       0.00000       0.00000       0.00000       0.00000       0.00000       0.00000       0.00000       0.00000       0.00000       0.00000       0.00000       0.00000       0.00000       0.00000       0.00000
   9  15 2676.9385    2.6431  0.8214 11.0547  0.0015  0.0352   0.0937   0.0782    0.2557   0.0000   437.9595       22.6925       22.0313      -4.59988       6.25043       2.50983      -5.12769      -2.78253       1.86515       1.09430     -0.244856     -0.280604     -0.133905    -0.0105458    0.00744441   0.000530639  -3.32270e-06   0.000172125       0.00000       0.00000       0.00000       0.00000       0.00000       0.00000       0.00000       0.00000       0.00000       0.00000       0.00000       0.00000       0.00000       0.00000       0.00000       0.00000       0.00000       0.00000       5.85535       7.07349       7.22877       6.85022       5.46237       4.59288       3.13573       2.10570       1.46354      0.853879      0.482051      0.219134      0.108175     0.0423960     0.0167229    0.00468319    0.00110456   0.000205032       0.00000       0.00000       0.00000       0.00000       0.00000       0.00000       0.00000       0.00000       0.00000       0.00000       0.00000       0.00000       0.00000       0.00000       0.00000       0.00000       0.00000       0.00000
   9  16 2815.1654    3.0590  0.8516 11.4000 -0.0041  0.0349   0.1077   0.0842    0.2700   0.0000   444.6815       1.13006       7.41370     0.0588349      -1.63436       2.39497      -2.90652      0.996212      -2.29765       1.26921     -0.121977      0.128733     -0.103425    -0.0188226   0.000378837   -0.00383838  -0.000230568  -9.23860e-05       0.00000       0.00000       0.00000       0.00000       0.00000       0.00000       0.00000       0.00000       0.00000       0.00000       0.00000       0.00000       0.00000       0.00000       0.00000       0.00000       0.00000       0.00000       6.76891       7.10987       7.21390       7.26470       6.00374       4.47076       3.20981       2.39109       1.47523      0.839313      0.488846      0.255989      0.106121     0.0392537     0.0134741    0.00403265   0.000885886   0.000156887       0.00000       0.00000       0.00000       0.00000       0.00000       0.00000       0.00000       0.00000       0.00000       0.00000       0.00000       0.00000       0.00000       0.00000       0.00000       0.00000       0.00000       0.00000
   9  18 3091.4269    4.0541  0.8352 12.2363 -0.0125  0.0355   0.1570   0.0902    0.2441   0.0000   427.9700      -5.04253       9.18231       6.02350       9.48625       4.20899       3.70300      -1.60000     0.0660060     -0.959371     -0.412190     -0.101841      0.130356     0.0151006     0.0233049    0.00779655   0.000306719   0.000254846       0.00000       0.00000       0.00000       0.00000       0.00000       0.00000       0.00000       0.00000       0.00000       0.00000       0.00000       0.00000       0.00000       0.00000       0.00000       0.00000       0.00000       0.00000       6.01812       7.46760       7.01522       6.66522       5.77869       4.37431       3.30597       2.34364       1.40852      0.789573      0.490849      0.217738      0.116150     0.0370817     0.0145503    0.00444260    0.00112809   0.000204432       0.00000       0.00000       0.00000       0.00000       0.00000       0.00000       0.00000       0.00000       0.00000       0.00000       0.00000       0.00000       0.00000       0.00000       0.00000       0.00000       0.00000       0.00000
   9  19 3229.4870    4.0017  1.2800 12.4005 -0.0059  0.0449   0.1241   0.1176    0.2230   0.0000   433.7369       3.26555       1.77437       9.53779     0.0677463       8.86217       2.52486       4.04523     -0.468488     -0.309290      0.506540     -0.476020      0.154330    -0.0614964  -0.000323561   -0.00414653   0.000266829  -6.55953e-05       0.00000       0.00000       0.00000       0.00000       0.00000       0.00000       0.00000       0.00000       0.00000       0.00000       0.00000       0.00000       0.00000       0.00000       0.00000       0.00000       0.00000       0.00000       8.29322       10.0566       9.32519       8.40067       7.49558       6.04189       4.48297       3.17253       1.79201       1.08483      0.558754      0.270856      0.128840     0.0489347     0.0166100    0.00582716    0.00136462   0.000238624       0.00000       0.00000       0.00000       0.00000       0.00000       0.00000       0.00000       0.00000       0.00000       0.00000       0.00000       0.00000       0.00000       0.00000       0.00000       0.00000       0.00000       0.00000
   9  20 3367.6403    3.4548  1.8681 11.4819  0.0015  0.0544   0.0862   0.1332    0.1902   0.0000   432.0618       9.99580       17.7583      -8.97687       10.3363      -1.74776       2.30034      -1.18922      0.533482       1.82674      -1.07145    -0.0575919     -0.198370   -0.00651653     0.0312504    -0.0175751    0.00151581  -5.95751e-05       0.00000       0.00000       0.00000       0.00000       0.00000       0.00000       0.00000       0.00000       0.00000       0.00000       0.00000       0.00000       0.00000       0.00000       0.00000       0.00000       0.00000       0.00000       10.0779       11.5016       11.6355       10.7132       9.30075       7.12501       5.15998       3.39119       2.28599       1.40635      0.732513      0.340455      0.158552     0.0636561     0.0225158    0.00676538    0.00167140   0.000265771       0.00000       0.00000       0.00000       0.00000       0.00000       0.00000       0.00000       0.00000       0.00000       0.00000       0.00000       0.00000       0.00000       0.00000       0.00000       0.00000       0.00000       0.00000
   9  21 3506.2318    2.9329  2.6640 10.8305 -0.0025  0.0620   0.0616   0.1676    0.1801   0.0000   443.3284      -22.0768       12.9804       22.6705       6.68152      0.304545      -1.46923      0.108744       3.98346     -0.434825      0.703947     0.0764973    -0.0676283  -0.000805126    -0.0324571   0.000432329  -0.000306191  -2.47336e-05       0.00000       0.00000       0.00000       0.00000       0.00000       0.00000       0.00000       0.00000       0.00000       0.00000       0.00000       0.00000       0.00000       0.00000       0.00000       0.00000       0.00000       0.00000       11.4207       13.1987       13.6240       12.3093       10.3930       7.94890       6.04198       4.05020       2.46772       1.47528      0.795456      0.390275      0.189030     0.0742448     0.0253683    0.00773291    0.00190747   0.000308484       0.00000       0.00000       0.00000       0.00000       0.00000       0.00000       0.00000       0.00000       0.00000       0.00000       0.00000       0.00000       0.00000       0.00000       0.00000       0.00000       0.00000       0.00000
   9  22 3645.1328    2.5175  3.6486 10.5616  0.0003  0.0785   0.0477   0.1970    0.1561   0.0000   426.1264       11.8909       14.1167       26.5964      -4.35537       7.57714       5.23027       4.05245      -2.71060      -1.19541     -0.170780     -0.156640     0.0756115     -0.150131    -0.0208018   -0.00325335   -0.00208917   1.27997e-05       0.00000       0.00000       0.00000       0.00000       0.00000       0.00000       0.00000       0.00000       0.00000       0.00000       0.00000       0.00000       0.00000       0.00000       0.00000       0.00000       0.00000       0.00000       12.7499       16.3527       15.3732       14.7532       12.4106       9.97447       7.34720       5.14317       3.08754       1.92808      0.978506      0.518532      0.222488     0.0977725     0.0319758     0.0107251    0.00261528   0.000484404       0.00000       0.00000       0.00000       0.00000       0.00000       0.00000       0.00000       0.00000       0.00000       0.00000       0.00000       0.00000       0.00000       0.00000       0.00000       0.00000       0.00000       0.00000
   9  23 3784.0203    2.0859  5.1219 10.1692 -0.0034  0.0917   0.0338   0.2559    0.1287   0.0000   447.0695       5.35418       2.09374       39.9612       13.2291      -3.22626      -2.41157      -3.34038       1.69932      -2.77170       1.32829     -0.464158   -0.00549297     -0.116926    -0.0512292   -0.00957058   -0.00129149   0.000530787       0.00000       0.00000       0.00000       0.00000       0.00000       0.00000       0.00000       0.00000       0.00000       0.00000       0.00000       0.00000       0.00000       0.00000       0.00000       0.00000       0.00000       0.00000       16.7082       20.0992       19.6146       17.9612       15.6632       12.1558       8.90654       6.06200       3.91977       2.23788       1.24433      0.595311      0.272681      0.104863     0.0396745     0.0118419    0.00298286   0.000496001       0.00000       0.00000       0.00000       0.00000       0.00000       0.00000       0.00000       0.00000       0.00000       0.00000       0.00000       0.00000       0.00000       0.00000       0.00000       0.00000       0.00000       0.00000
   9  24 3923.5826    1.7470  7.0656  9.6868 -0.0005  0.1195   0.0251   0.3072    0.1193   0.0000   429.4231       20.4262       19.7968       26.4405      -8.22049       7.27921       20.1921      -7.64458      -5.34067       4.07607      0.767633     -0.501840     0.0964969      0.159647   0.000866049    -0.0128221   0.000758981  -0.000455561       0.00000       0.00000       0.00000       0.00000       0.00000       0.00000       0.00000       0.00000       0.00000       0.00000       0.00000       0.00000       0.00000       0.00000       0.00000       0.00000       0.00000       0.00000       20.0852       25.1430       25.0978       22.6708       20.2314       15.2112       11.3787       7.75256       4.85248       3.05592       1.55432      0.802190      0.351087      0.151766     0.0511670     0.0169753    0.00431403   0.000686349       0.00000       0.00000       0.00000       0.00000       0.00000       0.00000       0.00000       0.00000       0.00000       0.00000       0.00000       0.00000       0.00000       0.00000       0.00000       0.00000       0.00000       0.00000
   9  26 4202.4811    1.2131 10.7245  9.3453 -0.0002  0.1680   0.0162   0.4615    0.0800   0.0000   461.4754      -30.8263       45.2896      -18.8739      -33.1938       20.2989       47.7553      -3.82822      -9.56877     0.0943653      -1.16074     0.0291852      0.384185     0.0149279     0.0347469    -0.0199168  -4.50134e-05    0.00248614       0.00000       0.00000       0.00000       0.00000       0.00000       0.00000       0.00000       0.00000       0.00000       0.00000       0.00000       0.00000       0.00000       0.00000       0.00000       0.00000       0.00000       0.00000       28.6056       36.3619       36.3121       33.3247       28.0440       21.8346       16.3976       11.1571       6.92950       4.25106       2.28604       1.13547      0.545432      0.219836     0.0771836     0.0243398    0.00600016   0.000998303       0.00000       0.00000       0.00000       0.00000       0.00000       0.00000       0.00000       0.00000       0.00000       0.00000       0.00000       0.00000       0.00000       0.00000       0.00000       0.00000       0.00000       0.00000
  10   9 1879.9152    0.3983  0.4492  9.0913 -0.0186  0.0365   0.0216   0.0778    0.0830   0.0000   440.7446      -2.23564       15.9827       1.30877       5.94225       4.83642       2.78464      -4.49478      0.184630     -0.942814      0.786093    -0.0763944     -0.115584     0.0922904    0.00822586   -0.00320246   -0.00280889  -0.000846281   0.000129788   2.48493e-05       0.00000       0.00000       0.00000       0.00000       0.00000       0.00000       0.00000       0.00000       0.00000       0.00000       0.00000       0.00000       0.00000       0.00000       0.00000       0.00000       5.01391       5.71233       7.04540       5.95776       4.94351       4.39397       2.97251       1.97696       1.58372      0.913445      0.529658      0.335298      0.159561     0.0754430     0.0297726     0.0147412    0.00491684    0.00120005   0.000255440   3.62890e-05       0.00000       0.00000       0.00000       0.00000       0.00000       0.00000       0.00000       0.00000       0.00000       0.00000       0.00000       0.00000       0.00000       0.00000       0.00000       0.00000
  10  11 2162.8371    0.8441  0.6298  9.7955 -0.0117  0.0381   0.0347   0.0801    0.1389   0.0000   438.0170       8.42161       10.5238       10.2844       1.40604       4.30595       1.66870       1.29911      0.908290       2.13224     -0.182363     -0.911517     -0.164543     0.0206615    -0.0191476    0.00823028    0.00383333   9.37880e-05  -0.000220986  -3.46471e-05       0.00000       0.00000       0.00000       0.00000       0.00000       0.00000       0.00000       0.00000       0.00000       0.00000       0.00000       0.00000       0.00000       0.00000       0.00000       0.00000       6.96334       8.53138       8.22504       7.97257       7.05989       5.21286       3.53058       2.19700       1.81709       1.15314      0.710906      0.385367      0.174373     0.0738399     0.0285820     0.0119074    0.00392573   0.000960238   0.000275216   4.44080e-05       0.00000       0.00000       0.00000       0.00000       0.00000       0.00000       0.00000       0.00000       0.00000       0.00000       0.00000       0.00000       0.00000       0.00000       0.00000       0.00000
  10  12 2302.8130    1.1446  0.7015 10.2973 -0.0116  0.0403   0.0468   0.0803    0.1649   0.0000   440.9835       1.35448       8.04936       5.58282      -3.97127      -3.91311       3.73040     -0.357331     -0.747743       2.82612     -0.577075     -0.665070     -0.141488      0.108632     0.0188890   -0.00764971    0.00134404   0.000159838   0.000357696  -5.23581e-05       0.00000       0.00000       0.00000       0.00000       0.00000       0.00000       0.00000       0.00000       0.00000       0.00000       0.00000       0.00000       0.00000       0.00000       0.00000       0.00000       7.16310       7.64722       6.87977       8.17699       7.16253       5.45343       3.61548       2.51199       1.93918       1.36642      0.850913      0.455332      0.231940     0.0906330     0.0386635     0.0125491    0.00428194    0.00109492   0.000258852   5.12914e-05       0.00000       0.00000       0.00000       0.00000       0.00000       0.00000       0.00000       0.00000       0.00000       0.00000       0.00000       0.00000       0.00000       0.00000       0.00000       0.00000
  10  14 2578.5959    2.0516  0.8593 10.8994 -0.0044  0.0352   0.0690   0.0822    0.1997   0.0000   434.6854       14.5599       21.0776     -0.381734      -1.71128       3.72041       5.07214     -0.377672      -1.50102      0.624399     0.0505428      0.385130     0.0849896    -0.0396005     0.0270804     0.0108892   0.000375444  -0.000520901   0.000198310   5.04142e-05       0.00000       0.00000       0.00000       0.00000       0.00000       0.00000       0.00000       0.00000       0.00000       0.00000       0.00000       0.00000       0.00000       0.00000       0.00000       0.00000       5.58270       6.44169       6.46872       6.24126       5.71912       4.50454       3.41554       2.53150       1.62638       1.11582      0.651202      0.348205      0.171771     0.0826597     0.0341422     0.0123714    0.00407350    0.00129402   0.000285752   4.45492e-05       0.00000       0.00000       0.00000       0.00000       0.00000       0.00000       0.00000       0.00000       0.00000       0.00000       0.00000       0.00000       0.00000       0.00000       0.00000       0.00000
  10  15 2716.9518    2.5472  0.7939 11.3504 -0.0033  0.0345   0.0894   0.0763    0.1853   0.0000   433.1723       5.33577       14.8928       5.61900       1.44697     -0.205074     -0.565714       1.71014     -0.758813     0.0451588     -0.809171    -0.0183027    -0.0500905     -0.143303    -0.0274632    0.00723645   -0.00625058   0.000432676   0.000110307  -1.31577e-05       0.00000       0.00000       0.00000       0.00000       0.00000       0.00000       0.00000       0.00000       0.00000       0.00000       0.00000       0.00000       0.00000       0.00000       0.00000       0.00000       5.20185       5.99039       6.40349       6.35546       5.16298       4.16476       3.20584       2.53362       1.58528       1.01084      0.505339      0.358661      0.182278     0.0842373     0.0338369     0.0139866    0.00396014    0.00127625   0.000261509   4.58973e-05       0.00000       0.00000       0.00000       0.00000       0.00000       0.00000       0.00000       0.00000       0.00000       0.00000       0.00000       0.00000       0.00000       0.00000       0.00000       0.00000
  10  16 2855.6726    3.3758  0.8562 11.5930  0.0054  0.0331   0.1206   0.0855    0.2194   0.0000   433.1807      -2.31189       17.9049       1.20426       4.55062     -0.687074      0.469731    -0.0582537      0.987551     -0.771644      0.116630     -0.309064    -0.0710259      0.140001    -0.0341547   0.000159979   -0.00367715    0.00188294  -0.000342720  -0.000118581       0.00000       0.00000       0.00000       0.00000       0.00000       0.00000       0.00000       0.00000       0.00000       0.00000       0.00000       0.00000       0.00000       0.00000       0.00000       0.00000       4.87248       6.49561       6.49444       6.13105       5.33341       4.04415       3.19007       2.18721       1.45511      0.999870      0.509669      0.323582      0.159758     0.0711561     0.0315414     0.0130023    0.00374477    0.00124698   0.000306464   5.04332e-05       0.00000       0.00000       0.00000       0.00000       0.00000       0.00000       0.00000       0.00000       0.00000       0.00000       0.00000       0.00000       0.00000       0.00000       0.00000       0.00000
  10  17 2994.4286    4.2028  0.7362 12.2190 -0.0085  0.0314   0.1587   0.0756    0.2044   0.0000   441.9591       8.50291       9.00501       2.26620       2.66989      -3.37698       1.47796      0.158700       1.13436      0.858301      0.702099     -0.162905     0.0918569     0.0462595     0.0259180    0.00143877   -0.00413373  -8.63507e-05  -0.000324309   1.90260e-05       0.00000       0.00000       0.00000       0.00000       0.00000       0.00000       0.00000       0.00000       0.00000       0.00000       0.00000       0.00000       0.00000       0.00000       0.00000       0.00000       4.51589       5.70969       6.42100       5.30941       5.01378       3.88763       2.93936       2.15976       1.38783      0.940137      0.491189      0.305244      0.156361     0.0667506     0.0314035     0.0127408    0.00415346    0.00136059   0.000307377   4.13806e-05       0.00000       0.00000       0.00000       0.00000       0.00000       0.00000       0.00000       0.00000       0.00000       0.00000       0.00000       0.00000       0.00000       0.00000       0.00000       0.00000
  10  18 3132.8566    4.1228  0.9908 12.1788 -0.0048  0.0376   0.1314   0.0853    0.2703   0.0000   439.7627      -1.22559       2.08268      -3.53385      -2.57202      -2.10605      0.298220     0.0366436       1.81170     -0.994393      0.283572     -0.469001    -0.0341270   -0.00159567    0.00355196    0.00911025   -0.00813505  -0.000657080  -0.000293707  -3.90936e-05       0.00000       0.00000       0.00000       0.00000       0.00000       0.00000       0.00000       0.00000       0.00000       0.00000       0.00000       0.00000       0.00000       0.00000       0.00000       0.00000       5.92760       6.82337       6.96060       6.49355       5.73517       5.08338       3.70766       2.68843       1.89568       1.18489      0.687437      0.370923      0.186062     0.0812947     0.0361119     0.0139739    0.00489239    0.00135465   0.000292573   4.89863e-05       0.00000       0.00000       0.00000       0.00000       0.00000       0.00000       0.00000       0.00000       0.00000       0.00000       0.00000       0.00000       0.00000       0.00000       0.00000       0.00000
  10  19 3271.2379    3.9300  1.3229 11.8782  0.0038  0.0426   0.1133   0.1008    0.2745   0.0000   421.6914      -1.65841       10.6532       11.6634       2.75224       1.56686       7.84083      0.134327      0.420649    -0.0405893     -0.100333     -0.501586     -0.235139     0.0278421   -0.00781023   -0.00362170   4.53920e-05   -0.00281661   0.000291195  -3.89413e-05       0.00000       0.00000       0.00000       0.00000       0.00000       0.00000       0.00000       0.00000       0.00000       0.00000       0.00000       0.00000       0.00000       0.00000       0.00000       0.00000       6.84283       7.88636       8.24689       7.93667       6.74966       5.47312       4.16108       3.01741       2.03149       1.25729      0.757446      0.416864      0.220251     0.0965895     0.0426834     0.0154147    0.00530595    0.00148967   0.000326027   5.36105e-05       0.00000       0.00000       0.00000       0.00000       0.00000       0.00000       0.00000       0.00000       0.00000       0.00000       0.00000       0.00000       0.00000       0.00000       0.00000       0.00000
  10  20 3410.1236    3.4190  1.8906 11.7765  0.0037  0.0521   0.0829   0.1300    0.1537   0.0000   436.5352       1.98609       26.9026       9.09830      -16.1545       2.70018       4.12226      0.422369       5.03717       1.10389      -1.35083      0.305592      0.105276     0.0192418    -0.0678099     0.0161888    0.00109605  -0.000833895  -0.000272720   8.45920e-07       0.00000       0.00000       0.00000       0.00000       0.00000       0.00000       0.00000       0.00000       0.00000       0.00000       0.00000       0.00000       0.00000       0.00000       0.00000       0.00000       8.08485       10.1325       10.1713       9.47275       8.34985       6.61050       5.15643       3.54298       2.56142       1.47313      0.847223      0.506215      0.250789      0.115072     0.0457754     0.0194684    0.00644776    0.00179009   0.000457777   7.11223e-05       0.00000       0.00000       0.00000       0.00000       0.00000       0.00000       0.00000       0.00000       0.00000       0.00000       0.00000       0.00000       0.00000       0.00000       0.00000       0.00000
  10  21 3549.0742    2.7834  2.8738 11.0696 -0.0029  0.0645   0.0550   0.1647    0.1301   0.0000   430.9010      -9.90775       14.2669       6.64839       1.61309      -2.36766      -12.7943      0.632953       1.61758      -1.67809      0.631438      0.312847     -0.665471    -0.0345948     0.0709765  -0.000960946    -0.0182116   0.000996538   0.000834111   0.000161534       0.00000       0.00000       0.00000       0.00000       0.00000       0.00000       0.00000       0.00000       0.00000       0.00000       0.00000       0.00000       0.00000       0.00000       0.00000       0.00000       10.3481       12.1820       12.3391       11.5266       10.0821       8.36794       6.73170       4.65062       3.18022       1.98696       1.10511      0.633394      0.330481      0.138816     0.0646498     0.0245306    0.00793150    0.00224450   0.000538663   8.41436e-05       0.00000       0.00000       0.00000       0.00000       0.00000       0.00000       0.00000       0.00000       0.00000       0.00000       0.00000       0.00000       0.00000       0.00000       0.00000       0.00000
  10  22 3688.4181    2.2629  4.0761 10.5651 -0.0012  0.0794   0.0395   0.2129    0.1089   0.0000   438.3921       2.62083       10.3685       4.32473       16.6271     -0.902747      -16.2319      -6.24690      -1.18408       2.93526      -1.00635     0.0749038      0.572840     0.0458970     0.0915368     0.0135052   -0.00393432    0.00297688  -4.76756e-05   0.000252671       0.00000       0.00000       0.00000       0.00000       0.00000       0.00000       0.00000       0.00000       0.00000       0.00000       0.00000       0.00000       0.00000       0.00000       0.00000       0.00000       12.0602       14.9485       14.8325       14.2501       11.9625       10.4697       7.89258       5.60309       3.80741       2.41813       1.38456      0.768027      0.389829      0.176610     0.0779033     0.0306873     0.0101768    0.00287643   0.000656297   0.000114544       0.00000       0.00000       0.00000       0.00000       0.00000       0.00000       0.00000       0.00000       0.00000       0.00000       0.00000       0.00000       0.00000       0.00000       0.00000       0.00000
  10  23 3827.6690    1.9358  5.5900 10.0772  0.0002  0.0956   0.0288   0.2508    0.1026   0.0000   433.9545       23.2083       35.9560      -1.44826      -14.0383       28.1151       11.5184       16.9585     -0.832208      -3.74325     0.0244587      0.886929      0.277178     -0.315157      0.180184     0.0308314     0.0260351    0.00274592   -0.00118192   4.20096e-05       0.00000       0.00000       0.00000       0.00000       0.00000       0.00000       0.00000       0.00000       0.00000       0.00000       0.00000       0.00000       0.00000       0.00000       0.00000       0.00000       14.7265       17.7814       18.2532       17.2228       14.9955       12.3175       9.70576       6.68653       4.71614       2.89638       1.66379      0.961680      0.471812      0.225145     0.0928839     0.0381888     0.0124607    0.00345483   0.000839837   0.000129902       0.00000       0.00000       0.00000       0.00000       0.00000       0.00000       0.00000       0.00000       0.00000       0.00000       0.00000       0.00000       0.00000       0.00000       0.00000       0.00000
  10  24 3967.5616    1.5708  7.1023  9.8760 -0.0025  0.1195   0.0223   0.3138    0.0855   0.0000   448.7342       52.0648       16.7945      -15.4106       9.61280      -16.8582      -4.34327       19.1415       1.97486       1.32351      -2.81279       1.38297      0.329441      0.297262     -0.283409   -0.00122846    0.00476457    0.00262447  -0.000300338  -0.000352426       0.00000       0.00000       0.00000       0.00000       0.00000       0.00000       0.00000       0.00000       0.00000       0.00000       0.00000       0.00000       0.00000       0.00000       0.00000       0.00000       18.6410       22.6985       23.8259       21.6182       19.2194       15.7820       11.4303       8.81338       5.63164       3.58307       2.14197       1.19118      0.572011      0.299386      0.113324     0.0457488     0.0156761    0.00474513    0.00100129   0.000158959       0.00000       0.00000       0.00000       0.00000       0.00000       0.00000       0.00000       0.00000       0.00000       0.00000       0.00000       0.00000       0.00000       0.00000       0.00000       0.00000
  10  25 4107.0481    1.3216  8.7105  9.6845 -0.0050  0.1372   0.0182   0.3898    0.0742   0.0000   429.3077       56.4668       11.0163       8.55979       8.26186      -11.0644      -13.6419       25.9029      -6.44339       2.57039     -0.482973       2.48533       1.94920     -0.425525      0.118443     0.0115174     0.0304914    0.00366988   -0.00122576   0.000534631       0.00000       0.00000       0.00000       0.00000       0.00000       0.00000       0.00000       0.00000       0.00000       0.00000       0.00000       0.00000       0.00000       0.00000       0.00000       0.00000       21.4149       26.8907       26.5078       25.1136       22.4476       17.9125       14.1744       10.3176       6.69237       4.36567       2.49160       1.38293      0.707115      0.326238      0.141420     0.0534268     0.0174419    0.00535724    0.00125244   0.000195596       0.00000       0.00000       0.00000       0.00000       0.00000       0.00000       0.00000       0.00000       0.00000       0.00000       0.00000       0.00000       0.00000       0.00000       0.00000       0.00000
  10  28 4528.3321    0.7643 16.6687  9.4354  0.0034  0.2959   0.0114   0.8290    0.0515   0.0000   402.1198      -24.5372       18.7113      -22.2909       22.8951      -33.4332      -1.94692       10.5383       11.2979      0.429961       2.32355      -1.13959     -0.798680     -0.421247      0.197491     -0.289317     0.0275083     0.0122307   0.000382685  -0.000504637       0.00000       0.00000       0.00000       0.00000       0.00000       0.00000       0.00000       0.00000       0.00000       0.00000       0.00000       0.00000       0.00000       0.00000       0.00000       0.00000       43.9053       56.2034       56.4872       54.7191       46.1917       39.7973       30.0944       22.0593       14.7448       9.58914       5.62837       3.10555       1.59684      0.748898      0.330424      0.126824     0.0425461     0.0122854    0.00267991   0.000447909       0.00000       0.00000       0.00000       0.00000       0.00000       0.00000       0.00000       0.00000       0.00000       0.00000       0.00000       0.00000       0.00000       0.00000       0.00000       0.00000
  11  10 2057.9645    0.6884  0.5464  9.2339 -0.0098  0.0471   0.0291   0.0696    0.1182   0.0000   443.5728       2.63088       13.8058       5.73366      -4.97883      -1.10229      0.419384       3.04243     -0.828590     -0.654401     -0.724990     -0.146000      0.263938   -0.00775211     0.0650118    -0.0325830    0.00867196    0.00117330    0.00148170   0.000243441   6.32600e-05  -1.33191e-06       0.00000       0.00000       0.00000       0.00000       0.00000       0.00000       0.00000       0.00000       0.00000       0.00000       0.00000       0.00000       0.00000       0.00000       5.45539       7.12811       8.56224       5.88023       7.55005       5.49665       3.28865       3.60982       1.61363       1.38916       1.04938      0.367108      0.334102      0.157549     0.0495506     0.0402135     0.0130702    0.00317295    0.00199117   0.000599079   0.000101518   1.06849e-05       0.00000       0.00000       0.00000       0.00000       0.00000       0.00000       0.00000       0.00000       0.00000       0.00000       0.00000       0.00000       0.00000       0.00000
  11  11 2199.8073    0.8834  0.6409  9.4740 -0.0012  0.0354   0.0370   0.0723    0.1562   0.0000   436.1924       4.87979       25.3842       2.65452       4.58482      -4.16368      -5.11964      0.335681       1.12541     -0.452158      0.658408     -0.414607     -0.167866    -0.0614707     0.0725135     0.0265119    0.00243207  -0.000762354    0.00146807  -0.000488573   4.69376e-05  -6.06051e-06       0.00000       0.00000       0.00000       0.00000       0.00000       0.00000       0.00000       0.00000       0.00000       0.00000       0.00000       0.00000       0.00000       0.00000       5.37508       7.42041       7.32920       7.29910       5.80419       4.66141       3.39184       2.37604       1.62843       1.07544      0.620110      0.389137      0.210850      0.109774     0.0511363     0.0228774    0.00886442    0.00333143   0.000991427   0.000285230   6.31009e-05   1.23706e-05       0.00000       0.00000       0.00000       0.00000       0.00000       0.00000       0.00000       0.00000       0.00000       0.00000       0.00000       0.00000       0.00000       0.00000
  11  13 2478.4333    1.7365  0.7625 10.5737 -0.0072  0.0310   0.0623   0.0746    0.2082   0.0000   441.4710      -1.66611       10.6611       3.33262       3.52856       1.95594      -1.71025       1.36129      -3.42289     -0.624649     0.0781600     -0.206584      0.618757   -0.00691647    -0.0685234   -0.00861832   -0.00318537   0.000273963   0.000814933   3.53200e-05   7.28173e-06   2.22132e-06       0.00000       0.00000       0.00000       0.00000       0.00000       0.00000       0.00000       0.00000       0.00000       0.00000       0.00000       0.00000       0.00000       0.00000       4.50881       5.44197       5.20855       4.97852       4.61903       3.95747       3.22068       2.40784       1.74412       1.08021      0.726385      0.386254      0.222057      0.110318     0.0493617     0.0236870    0.00867096    0.00299621    0.00106998   0.000272546   6.34757e-05   9.82190e-06       0.00000       0.00000       0.00000       0.00000       0.00000       0.00000       0.00000       0.00000       0.00000       0.00000       0.00000       0.00000       0.00000       0.00000
  11  14 2616.8778    2.2189  0.8796 10.9690 -0.0002  0.0343   0.0759   0.0888    0.1904   0.0000   437.2246       9.08236       15.7528       2.46670      -6.60273       4.14520       2.93232     -0.787864      -1.27259     0.0998163     -0.922101     -0.114345      0.254835    -0.0493170    -0.0608136   -0.00133679     0.0147470   -0.00150574   0.000323498  -6.39003e-05  -4.01850e-05  -1.61854e-05       0.00000       0.00000       0.00000       0.00000       0.00000       0.00000       0.00000       0.00000       0.00000       0.00000       0.00000       0.00000       0.00000       0.00000       4.59726       6.14296       6.06247       5.57165       5.31892       4.00875       3.52805       2.42184       1.72144       1.18164      0.658892      0.420996      0.229165      0.112198     0.0580820     0.0221561     0.0107215    0.00363648    0.00103976   0.000330918   8.24608e-05   1.18560e-05       0.00000       0.00000       0.00000       0.00000       0.00000       0.00000       0.00000       0.00000       0.00000       0.00000       0.00000       0.00000       0.00000       0.00000
  11  15 2756.1258    2.7907  0.7893 11.5542 -0.0026  0.0348   0.1018   0.0755    0.1960   0.0000   441.0687       5.81842       13.8046       10.2169     -0.295924      -4.56895      -7.47507       1.81866       3.80533      -1.15486     -0.181463      0.319827     -0.170218     0.0420018    -0.0531711    -0.0201495     0.0168812    0.00335315   -0.00291780  -3.40378e-05   0.000169511  -2.19061e-05       0.00000       0.00000       0.00000       0.00000       0.00000       0.00000       0.00000       0.00000       0.00000       0.00000       0.00000       0.00000       0.00000       0.00000       5.05412       5.34737       5.70854       6.10989       5.55355       3.84369       3.45369       2.65398       2.00931       1.20176      0.665625      0.439779      0.281383      0.148002     0.0658762     0.0278144     0.0106341    0.00371353    0.00110775   0.000305099   7.56433e-05   1.00943e-05       0.00000       0.00000       0.00000       0.00000       0.00000       0.00000       0.00000       0.00000       0.00000       0.00000       0.00000       0.00000       0.00000       0.00000
  11  16 2895.4110    3.4954  0.8832 11.7043  0.0026  0.0346   0.1139   0.0780    0.2202   0.0000   437.8953      -7.30019       3.90954      -1.23992      -2.18358      -1.85013      -2.72625      -1.15740       1.06017     -0.446595      0.923190     -0.630897     -0.267035      0.190212    -0.0436107    -0.0136936     0.0105553    0.00324253   0.000222595  -0.000897590   4.71384e-05  -7.08162e-06       0.00000       0.00000       0.00000       0.00000       0.00000       0.00000       0.00000       0.00000       0.00000       0.00000       0.00000       0.00000       0.00000       0.00000       5.05592       6.25123       6.71719       6.26869       5.18011       4.69935       3.29540       2.63983       1.91849       1.11984      0.736187      0.449213      0.241221      0.122609     0.0654703     0.0235579     0.0105093    0.00389530    0.00137900   0.000343364   6.54364e-05   1.16106e-05       0.00000       0.00000       0.00000       0.00000       0.00000       0.00000       0.00000       0.00000       0.00000       0.00000       0.00000       0.00000       0.00000       0.00000
  11  17 3034.4652    3.9591  0.9570 11.9329 -0.0059  0.0351   0.1212   0.0856    0.2522   0.0000   434.6044       5.62501       12.3038      -6.43849       4.51050       2.38904       2.45903      0.879609      0.826185      -2.14693     -0.773642      0.972116      0.488143     -0.145270    -0.0175282     0.0443949   -0.00929964   -0.00134341  -0.000220812   7.86024e-05  -0.000124944   1.74758e-06       0.00000       0.00000       0.00000       0.00000       0.00000       0.00000       0.00000       0.00000       0.00000       0.00000       0.00000       0.00000       0.00000       0.00000       5.05577       6.67136       6.79820       6.54195       5.28166       4.62161       3.44186       2.65868       1.79703       1.13077      0.708652      0.414818      0.228698      0.111583     0.0623988     0.0238450     0.0106759    0.00368956    0.00126370   0.000333602   7.10793e-05   1.26137e-05       0.00000       0.00000       0.00000       0.00000       0.00000       0.00000       0.00000       0.00000       0.00000       0.00000       0.00000       0.00000       0.00000       0.00000
  11  19 3312.2173    3.7149  1.4085 12.1130  0.0019  0.0521   0.0997   0.1053    0.1754   0.0000   442.9448      -2.06480       8.90767      -8.91466      -6.21126       6.24575      -1.09708       4.36818       2.58904     -0.249410     -0.322480     -0.104740      0.124759      0.295376    -0.0480300   -0.00546961     0.0140621    0.00431711   -0.00125262   -0.00146335  -3.29814e-05   5.20008e-06       0.00000       0.00000       0.00000       0.00000       0.00000       0.00000       0.00000       0.00000       0.00000       0.00000       0.00000       0.00000       0.00000       0.00000       6.51815       9.18477       9.71385       7.91252       8.65129       5.79212       5.24659       3.77134       2.34263       1.90908      0.984677      0.650987      0.358381      0.165943     0.0928981     0.0338166     0.0174006    0.00587625    0.00167311   0.000640402   0.000141071   1.68222e-05       0.00000       0.00000       0.00000       0.00000       0.00000       0.00000       0.00000       0.00000       0.00000       0.00000       0.00000       0.00000       0.00000       0.00000
  11  20 3451.4573    3.3040  2.1935 11.1764 -0.0009  0.0528   0.0684   0.1337    0.1541   0.0000   431.2344       4.93392       19.0879      -3.61186       1.50937      -6.17170     -0.562405      -3.44778      -1.50661      -2.51005     -0.359533      0.221820      0.850413    -0.0101397      0.149077   -0.00855137    -0.0224055    0.00248257   0.000779702   0.000647885  -0.000188065   1.55982e-05       0.00000       0.00000       0.00000       0.00000       0.00000       0.00000       0.00000       0.00000       0.00000       0.00000       0.00000       0.00000       0.00000       0.00000       7.26072       9.41147       9.28175       9.04887       8.03441       6.44503       5.48768       3.94086       2.87643       1.86624       1.06935      0.673241      0.376561      0.197597     0.0930857     0.0398728     0.0164234    0.00611146    0.00180950   0.000517274   0.000125977   1.87400e-05       0.00000       0.00000       0.00000       0.00000       0.00000       0.00000       0.00000       0.00000       0.00000       0.00000       0.00000       0.00000       0.00000       0.00000
  11  21 3591.0416    2.6214  3.2372 10.8613 -0.0004  0.0655   0.0463   0.1707    0.1054   0.0000   439.0518       16.3444       30.3227       14.2671      -7.33327      -10.9953       9.09795      -3.22126       2.92009       2.60036     -0.845967      0.184117      0.764137      0.199430     0.0946399   -0.00648892    -0.0227038   -0.00614929   -0.00111680   0.000888820   1.06327e-05   7.90051e-06       0.00000       0.00000       0.00000       0.00000       0.00000       0.00000       0.00000       0.00000       0.00000       0.00000       0.00000       0.00000       0.00000       0.00000       9.21650       11.7376       12.4057       11.4759       10.0576       8.36775       6.53511       4.92900       3.35723       2.24670       1.37523      0.834587      0.442603      0.228720      0.118770     0.0488606     0.0205272    0.00753009    0.00237353   0.000662601   0.000141075   2.17467e-05       0.00000       0.00000       0.00000       0.00000       0.00000       0.00000       0.00000       0.00000       0.00000       0.00000       0.00000       0.00000       0.00000       0.00000
  11  22 3730.5279    2.1771  4.4765 10.5247 -0.0039  0.0849   0.0344   0.2044    0.0913   0.0000   450.1538       23.0249      -10.0177       10.3229       18.6481       10.0964      -9.18047      -2.01161       4.59346     -0.360611      -1.85387       1.81023     -0.716677     -0.356142    -0.0145715     0.0264477     0.0170738    -0.0184389    0.00386597   0.000729160   5.14149e-05  -3.37638e-05       0.00000       0.00000       0.00000       0.00000       0.00000       0.00000       0.00000       0.00000       0.00000       0.00000       0.00000       0.00000       0.00000       0.00000       11.7171       15.2896       15.6055       14.7316       13.3862       10.8202       8.58538       6.24570       4.36253       2.96900       1.83279       1.07502      0.593052      0.304125      0.141827     0.0642248     0.0258901    0.00959604    0.00303995   0.000868330   0.000197576   2.94671e-05       0.00000       0.00000       0.00000       0.00000       0.00000       0.00000       0.00000       0.00000       0.00000       0.00000       0.00000       0.00000       0.00000       0.00000
  11  23 3870.9013    1.8318  5.7841  9.9897 -0.0003  0.0922   0.0255   0.2489    0.0880   0.0000   435.6290      -26.4111       34.3971       15.0301      -18.8953      -1.77221      -14.4110    -0.0404015     -0.102280      -1.27986     -0.115201     -0.281749      0.351857      0.347298      0.177523     0.0797341    -0.0387194    -0.0160518   -0.00303657    0.00191917   3.09533e-05  -2.32626e-05       0.00000       0.00000       0.00000       0.00000       0.00000       0.00000       0.00000       0.00000       0.00000       0.00000       0.00000       0.00000       0.00000       0.00000       13.7166       17.2746       17.5434       17.0559       14.6973       12.1883       9.52642       7.03497       4.87909       3.21983       2.00541       1.19983      0.629585      0.336046      0.159544     0.0715063     0.0275620     0.0103920    0.00318996   0.000885527   0.000195673   3.09696e-05       0.00000       0.00000       0.00000       0.00000       0.00000       0.00000       0.00000       0.00000       0.00000       0.00000       0.00000       0.00000       0.00000       0.00000
  11  24 4010.5578    1.4999  7.5646  9.9112 -0.0041  0.1154   0.0204   0.3239    0.0721   0.0000   431.4163      -17.4758       19.2570       24.1016       30.8768       1.82565      -11.1217      -12.9314      -1.78928       5.77541      -1.12903   0.000730301      0.882651      0.602406      0.615706      0.150721    -0.0540935    0.00690142    0.00229271  -0.000356749  -0.000429842  -1.03973e-06       0.00000       0.00000       0.00000       0.00000       0.00000       0.00000       0.00000       0.00000       0.00000       0.00000       0.00000       0.00000       0.00000       0.00000       16.4543       20.3843       20.5356       19.9452       17.5823       14.9804       12.0333       8.97857       6.33868       4.09817       2.59807       1.48981      0.819889      0.422474      0.201804     0.0897545     0.0356109     0.0128751    0.00421307    0.00113622   0.000258471   3.95190e-05       0.00000       0.00000       0.00000       0.00000       0.00000       0.00000       0.00000       0.00000       0.00000       0.00000       0.00000       0.00000       0.00000       0.00000
  11  26 4292.2144    1.0508 12.2574  9.4878  0.0000  0.1871   0.0140   0.5105    0.0597   0.0000   404.5116      -39.8326       77.3939       68.6038       19.2359      0.558723       6.51403       26.2960      -11.1567      -2.77715       2.66184      -3.50581      -2.27047     0.0823863      0.329061    -0.0842430    -0.0433275     0.0292410    0.00501705   -0.00328758  -0.000166133  -5.10050e-05       0.00000       0.00000       0.00000       0.00000       0.00000       0.00000       0.00000       0.00000       0.00000       0.00000       0.00000       0.00000       0.00000       0.00000       25.0464       32.6131       33.3027       32.4939       28.6214       24.1247       18.9258       14.2041       10.0797       6.59143       4.23224       2.48249       1.36265      0.722865      0.337839      0.155501     0.0603278     0.0226982    0.00740147    0.00202427   0.000449017   6.87482e-05       0.00000       0.00000       0.00000       0.00000       0.00000       0.00000       0.00000       0.00000       0.00000       0.00000       0.00000       0.00000       0.00000       0.00000
  11  29 4714.8905    0.6270 20.8831  9.2631  0.0006  0.3899   0.0081   0.9923    0.0387   0.0000   494.3229      -10.8370       32.3099      -39.6298      -55.6455       52.8750       12.5976      -44.7399      -1.23854       12.4683      -6.81991       2.85729       4.29536      -2.15383      0.512527   -0.00539097     0.0408228    -0.0328616    -0.0341285    0.00987734  -0.000828221   0.000138649       0.00000       0.00000       0.00000       0.00000       0.00000       0.00000       0.00000       0.00000       0.00000       0.00000       0.00000       0.00000       0.00000       0.00000       53.1512       66.9390       71.9487       67.4586       60.0604       50.4204       40.7487       30.4401       21.8352       14.5652       9.24216       5.57044       3.10940       1.62764      0.807442      0.351790      0.144979     0.0524520     0.0164098    0.00435041   0.000928515   0.000132507       0.00000       0.00000       0.00000       0.00000       0.00000       0.00000       0.00000       0.00000       0.00000       0.00000       0.00000       0.00000       0.00000       0.00000
  12  12 2376.2851    1.3780  0.9246 10.0843  0.0007  0.0370   0.0426   0.0866    0.1813   0.0000   438.0941       3.39526       12.5925      -3.98795       3.90445       3.62571       1.50707     -0.190170     -0.948152      -1.06820      0.880070      0.134160      0.132422     0.0505891    -0.0498143     0.0755135    0.00251149   0.000897639    0.00249924    0.00122752  -0.000222400  -0.000145883  -5.17185e-07   5.92540e-08       0.00000       0.00000       0.00000       0.00000       0.00000       0.00000       0.00000       0.00000       0.00000       0.00000       0.00000       0.00000       4.82728       6.58176       6.48273       6.83625       5.55173       4.75219       3.92600       2.45745       1.97516       1.30045      0.955962      0.519666      0.338776      0.186604     0.0875629     0.0456128     0.0192116    0.00953478    0.00335537    0.00113277   0.000350020   7.36851e-05   2.12958e-05   3.39931e-06       0.00000       0.00000       0.00000       0.00000       0.00000       0.00000       0.00000       0.00000       0.00000       0.00000       0.00000       0.00000
  12  13 2515.4316    1.9067  0.9111 10.1449 -0.0005  0.0330   0.0582   0.0778    0.2898   0.0000   442.0924       4.45322       17.0990       3.02679       1.29729      -1.94131       4.91221     -0.559272       2.37415      0.960716      0.444980     -0.305578      0.118183     -0.137741      0.154660     0.0256455    -0.0118359    0.00260447   -0.00143420   0.000356626  -7.77469e-05  -7.34858e-05   8.94321e-06   1.48080e-06       0.00000       0.00000       0.00000       0.00000       0.00000       0.00000       0.00000       0.00000       0.00000       0.00000       0.00000       0.00000       4.17179       5.46736       5.53141       5.69665       4.84414       4.18083       3.39124       2.48696       1.69081       1.29058      0.823450      0.497759      0.310598      0.163623     0.0874097     0.0417499     0.0188268    0.00833128    0.00326943   0.000999516   0.000310973   8.66645e-05   1.80464e-05   2.94223e-06       0.00000       0.00000       0.00000       0.00000       0.00000       0.00000       0.00000       0.00000       0.00000       0.00000       0.00000       0.00000
  12  14 2654.5528    2.5374  0.9235 10.6526  0.0017  0.0338   0.0769   0.0800    0.2911   0.0000   434.8118      -10.9976       4.51745       8.64475       4.57368      0.170409      -4.75118       4.38831       2.58329       1.00660       1.38160      0.237617     -0.238485      0.107704     0.0961499     0.0827934    -0.0158724   -0.00564545   -0.00221680  -3.64467e-05   0.000252095  -1.81470e-05  -1.93179e-05  -5.09507e-07       0.00000       0.00000       0.00000       0.00000       0.00000       0.00000       0.00000       0.00000       0.00000       0.00000       0.00000       0.00000       4.46536       5.49532       5.61181       5.60417       5.02417       4.20388       3.52773       2.74872       1.82272       1.25490      0.931559      0.593471      0.308926      0.173006     0.0826737     0.0493717     0.0197012    0.00914026    0.00286263    0.00112548   0.000316259   8.59620e-05   1.83080e-05   2.68847e-06       0.00000       0.00000       0.00000       0.00000       0.00000       0.00000       0.00000       0.00000       0.00000       0.00000       0.00000       0.00000
  12  17 3073.7505    4.0588  0.8872 12.3808 -0.0096  0.0388   0.1287   0.0776    0.1736   0.0000   442.7355      -4.56579       17.2297      -3.69539     -0.552789       3.05850       6.40450      -1.38004       2.80360     -0.193820       1.19009      0.760839     0.0891316      0.105010      0.114907    -0.0492229   -0.00528953    0.00321714   0.000165861  -1.80903e-06  -1.24833e-05  -5.47759e-06   1.42784e-05   2.44086e-06       0.00000       0.00000       0.00000       0.00000       0.00000       0.00000       0.00000       0.00000       0.00000       0.00000       0.00000       0.00000       4.04617       6.40333       5.53550       5.86162       5.31875       4.23167       3.81343       2.39209       2.19847       1.20915      0.995315      0.537972      0.337863      0.189630     0.0907009     0.0524585     0.0187700    0.00996787    0.00320170    0.00120659   0.000399824   8.08145e-05   2.67278e-05   4.00238e-06       0.00000       0.00000       0.00000       0.00000       0.00000       0.00000       0.00000       0.00000       0.00000       0.00000       0.00000       0.00000
  12  18 3213.1662    4.0618  1.0141 12.5425  0.0031  0.0399   0.1225   0.0892    0.1716   0.0000   431.1153       6.46655       16.3075      -6.84158      -2.54827      0.816778      -7.44951     0.0779013       2.04124     -0.198781      0.626943     -0.552146      0.359142      0.307033     -0.108331     0.0103963     0.0254983    0.00670964   -0.00850783  -0.000492199  -6.46253e-05   2.32215e-05  -9.81806e-06  -2.09102e-06       0.00000       0.00000       0.00000       0.00000       0.00000       0.00000       0.00000       0.00000       0.00000       0.00000       0.00000       0.00000       5.15513       6.67823       6.66603       6.92370       5.89958       4.86621       4.28351       2.71571       2.26552       1.50646      0.988904      0.562964      0.357624      0.216877     0.0999296     0.0489700     0.0212600     0.0102271    0.00364480    0.00125917   0.000348368   8.30790e-05   2.32559e-05   3.44247e-06       0.00000       0.00000       0.00000       0.00000       0.00000       0.00000       0.00000       0.00000       0.00000       0.00000       0.00000       0.00000
  12  19 3352.7088    3.6097  1.5240 11.9639 -0.0103  0.0451   0.0898   0.1064    0.1506   0.0000   450.1874       2.19510       8.57546      0.448273      -1.11946      -2.58313      0.862167      -1.95026       1.19390       2.08886      -1.34958      -1.49083     -0.146165      0.192949     -0.215013     0.0911829     0.0279487    -0.0138438   0.000645317  -0.000502898   0.000453783   0.000250791   3.69373e-05  -3.44048e-06       0.00000       0.00000       0.00000       0.00000       0.00000       0.00000       0.00000       0.00000       0.00000       0.00000       0.00000       0.00000       5.51330       6.91255       7.15803       7.51591       6.28025       5.50857       4.50473       3.35644       2.60961       1.66736       1.17058      0.731361      0.432958      0.230412      0.127471     0.0667828     0.0274576     0.0120970    0.00452445    0.00155815   0.000476095   0.000110756   2.60415e-05   3.99207e-06       0.00000       0.00000       0.00000       0.00000       0.00000       0.00000       0.00000       0.00000       0.00000       0.00000       0.00000       0.00000
  12  20 3492.4190    2.9965  2.2819 11.2351 -0.0018  0.0518   0.0587   0.1323    0.1266   0.0000   441.2021       18.0488       7.22172      -5.72666       6.72130      -11.4260      -2.56305      0.539539      -1.94852       1.89312      -1.48164       1.33811      0.169992     -0.247574      0.157012    -0.0772330   -0.00918811    -0.0103177   -0.00169592    0.00296301  -1.95784e-05  -0.000247835   1.27766e-05  -2.90243e-06       0.00000       0.00000       0.00000       0.00000       0.00000       0.00000       0.00000       0.00000       0.00000       0.00000       0.00000       0.00000       6.85836       8.88221       8.58511       8.71745       7.90962       6.74712       5.36326       3.95407       3.00416       2.02243       1.37435      0.848900      0.492536      0.275739      0.137078     0.0666700     0.0290743     0.0123478    0.00454184    0.00166564   0.000509281   0.000129622   2.95515e-05   4.53173e-06       0.00000       0.00000       0.00000       0.00000       0.00000       0.00000       0.00000       0.00000       0.00000       0.00000       0.00000       0.00000
  12  21 3632.3660    2.5626  3.5846 10.5255 -0.0025  0.0632   0.0404   0.1701    0.1037   0.0000   424.9940      -10.4731       9.52582     -0.969808      -13.0975       19.8869       5.79571      -8.21956      -1.26961       1.25999     -0.542526      0.360571     -0.707673      0.179731      0.123989     0.0515805    -0.0327488    -0.0283488    0.00436338   -0.00299923  -8.48197e-05   0.000315422  -1.39270e-05  -4.53677e-06       0.00000       0.00000       0.00000       0.00000       0.00000       0.00000       0.00000       0.00000       0.00000       0.00000       0.00000       0.00000       8.50387       10.5154       10.6783       10.3291       9.62887       7.92175       6.70246       5.05104       3.71890       2.57399       1.64279       1.01783      0.598550      0.333471      0.169966     0.0828893     0.0364335     0.0155912    0.00584305    0.00202163   0.000606473   0.000164912   3.62421e-05   4.96640e-06       0.00000       0.00000       0.00000       0.00000       0.00000       0.00000       0.00000       0.00000       0.00000       0.00000       0.00000       0.00000
  12  22 3772.6077    2.0804  4.8209 10.4090 -0.0027  0.0833   0.0306   0.2102    0.0821   0.0000   452.2595       8.21279       19.3614      -1.49762       14.0761       13.6846       14.6412      -2.71318      -1.20747       1.23764      -4.17945      0.462172     -0.123266     -0.844125     -0.205994     -0.170617    -0.0459738     0.0101033     0.0130095  -0.000901032  -0.000343795   3.95369e-05   8.77586e-05  -6.16572e-06       0.00000       0.00000       0.00000       0.00000       0.00000       0.00000       0.00000       0.00000       0.00000       0.00000       0.00000       0.00000       10.6682       13.4728       13.9561       13.4779       12.2602       10.4309       8.54812       6.57759       4.80218       3.26677       2.19792       1.36834      0.767121      0.449611      0.222221      0.111692     0.0505820     0.0215254    0.00775649    0.00288679   0.000856740   0.000225190   4.77341e-05   6.85713e-06       0.00000       0.00000       0.00000       0.00000       0.00000       0.00000       0.00000       0.00000       0.00000       0.00000       0.00000       0.00000
  12  23 3912.8354    1.6819  6.5930 10.0558 -0.0041  0.1009   0.0225   0.2749    0.0698   0.0000   424.9286       52.3220       5.37992      -32.5641       19.9511       34.3263       14.1630    -0.0561418       2.71582      0.508400      -2.32698      -2.09024      -1.51910     -0.885137      0.245810     0.0848175     -0.113147    0.00232889     0.0159005  -0.000957903   -0.00133196  -8.66787e-06   0.000129056   2.99356e-06       0.00000       0.00000       0.00000       0.00000       0.00000       0.00000       0.00000       0.00000       0.00000       0.00000       0.00000       0.00000       12.7173       16.1090       16.2633       16.2840       15.1065       12.7736       9.97969       7.92359       5.78830       4.11039       2.56629       1.65083      0.971345      0.566267      0.284433      0.139077     0.0604036     0.0257081    0.00961000    0.00346375    0.00102656   0.000286360   5.84925e-05   8.73242e-06       0.00000       0.00000       0.00000       0.00000       0.00000       0.00000       0.00000       0.00000       0.00000       0.00000       0.00000       0.00000
  12  24 4053.4368    1.4390  8.4061  9.7419 -0.0001  0.1177   0.0181   0.3318    0.0677   0.0000   445.7073      -3.36916       29.6731       33.9386      -22.3614      -4.30520      -9.55830       11.8482      -5.26721      -6.62957      -3.44013       1.08505     -0.475152      0.668583      0.273650     -0.221333      0.137684   -0.00976174    -0.0186431    0.00328021   0.000720702  -0.000272320   1.19933e-05   8.62155e-06       0.00000       0.00000       0.00000       0.00000       0.00000       0.00000       0.00000       0.00000       0.00000       0.00000       0.00000       0.00000       15.2998       18.6730       19.6346       19.5227       17.2250       15.0305       12.0045       9.51262       6.81639       4.73350       3.09809       1.96299       1.13876      0.628870      0.339391      0.162416     0.0768751     0.0303398     0.0119532    0.00406317    0.00123070   0.000323279   6.46804e-05   9.75728e-06       0.00000       0.00000       0.00000       0.00000       0.00000       0.00000       0.00000       0.00000       0.00000       0.00000       0.00000       0.00000
  12  25 4194.0811    1.1902 10.1836  9.5234 -0.0015  0.1426   0.0146   0.4049    0.0622   0.0000   462.7422       13.5801       17.5098     -0.120582       26.9056      0.432104       14.9348     -0.996646       4.77809      -3.73157       1.03141   -0.00214969     -0.401779     -0.696112     -0.837699     -0.100706      0.112861    -0.0104868     0.0136639    0.00664548   -0.00107669  -0.000333662   1.78024e-05  -2.33620e-05       0.00000       0.00000       0.00000       0.00000       0.00000       0.00000       0.00000       0.00000       0.00000       0.00000       0.00000       0.00000       18.2672       22.8971       24.0395       23.0236       21.4958       17.8697       14.8118       11.3052       8.25685       5.79870       3.83648       2.34960       1.43737      0.780267      0.414395      0.201791     0.0907554     0.0386992     0.0149095    0.00493461    0.00155058   0.000404412   8.50358e-05   1.15872e-05       0.00000       0.00000       0.00000       0.00000       0.00000       0.00000       0.00000       0.00000       0.00000       0.00000       0.00000       0.00000
  12  26 4335.0859    1.0108 11.8749  9.4554 -0.0043  0.1789   0.0132   0.4811    0.0573   0.0000   432.1632      -19.7262       17.5716       87.7816       61.6331      -19.2966       17.4059       3.47144      -7.96985       3.68600      -6.07448       2.17412       1.82561     -0.691515     -0.863121      0.286475      0.166274    -0.0239982    -0.0201860   -0.00366296    0.00572049   0.000239747  -0.000154391  -1.57177e-05       0.00000       0.00000       0.00000       0.00000       0.00000       0.00000       0.00000       0.00000       0.00000       0.00000       0.00000       0.00000       22.8552       29.7043       30.7244       29.6341       27.4763       22.9136       18.5689       14.1408       10.3570       7.20978       4.85508       2.97770       1.79326      0.994916      0.523540      0.248340      0.117550     0.0479776     0.0186884    0.00634182    0.00200946   0.000517285   0.000108990   1.51792e-05       0.00000       0.00000       0.00000       0.00000       0.00000       0.00000       0.00000       0.00000       0.00000       0.00000       0.00000       0.00000
  12  27 4476.2513    0.8629 15.1416  9.2912  0.0003  0.2334   0.0105   0.6324    0.0512   0.0000   440.6708       17.8221      -10.5469       2.26067       60.5289       49.2928       3.30594      -48.1312       17.8307      -2.84529       6.38622       8.13019      -3.35434      -2.68456      -1.34949      0.465905      0.216096    -0.0794127     0.0320231   -0.00780874   -0.00119037  -0.000100642   6.18740e-05   4.95302e-06       0.00000       0.00000       0.00000       0.00000       0.00000       0.00000       0.00000       0.00000       0.00000       0.00000       0.00000       0.00000       28.8048       37.1785       39.2696       37.7671       34.8610       29.2812       24.1466       18.6862       13.8312       9.63750       6.07864       4.03030       2.28510       1.29098      0.700864      0.328044      0.157783     0.0611503     0.0250366    0.00876962    0.00258610   0.000709266   0.000145825   2.00607e-05       0.00000       0.00000       0.00000       0.00000       0.00000       0.00000       0.00000       0.00000       0.00000       0.00000       0.00000       0.00000
  12  28 4617.7777    0.6860 16.9310  9.3125 -0.0018  0.2975   0.0089   0.7751    0.0407   0.0000   398.5005      -128.185       102.265       20.7474      -16.0633       26.7995      -22.0639      -18.9657       6.69010      -10.3983      -3.62433      -2.66955      0.471488      -2.18474      -1.45166     -0.498852      0.136680   -0.00575557     0.0302294     0.0298213   -0.00213582    0.00112160  -0.000238536  -1.49280e-05       0.00000       0.00000       0.00000       0.00000       0.00000       0.00000       0.00000       0.00000       0.00000       0.00000       0.00000       0.00000       37.3044       47.1402       49.5631       47.9914       44.2302       38.6707       30.4580       24.1046       17.3956       12.4569       8.33806       5.26698       3.16819       1.72198      0.907634      0.461907      0.198007     0.0870467     0.0330708     0.0113022    0.00350301   0.000901844   0.000175997   2.53761e-05       0.00000       0.00000       0.00000       0.00000       0.00000       0.00000       0.00000       0.00000       0.00000       0.00000       0.00000       0.00000
  13  11 2271.1058    1.0799  0.7705  9.8166  0.0020  0.0435   0.0354   0.0717    0.1411   0.0000   437.1542      -1.80249       9.23457       3.69627       6.01975      -1.76218      -3.99156       1.79222      -1.23825     -0.652623      0.310699      0.416396      0.249359      0.340225     -0.203059     0.0572206     0.0203029    -0.0112937    0.00551620   -0.00123982   0.000678624  -2.58904e-05   0.000150250   3.27140e-05   4.28077e-06  -1.13160e-07       0.00000       0.00000       0.00000       0.00000       0.00000       0.00000       0.00000       0.00000       0.00000       0.00000       4.68406       5.90811       7.03547       5.32540       5.33166       4.90321       3.82666       3.08878       2.69485       1.48489       1.15272      0.815436      0.417467      0.254770      0.177606     0.0748929     0.0362470     0.0242746    0.00743605    0.00286172    0.00134687   0.000471499   0.000123088   2.56670e-05   6.13064e-06   7.49831e-07       0.00000       0.00000       0.00000       0.00000       0.00000       0.00000       0.00000       0.00000       0.00000       0.00000
  13  12 2411.7577    1.4128  0.8458 10.4600 -0.0055  0.0378   0.0442   0.0766    0.1369   0.0000   443.4288       5.52755       11.7387     -0.995312      -8.19152     -0.474803     -0.298371       1.91971     -0.694278       1.02116      0.263176     0.0243151      0.290735   -0.00409916    -0.0494759     -0.140759     0.0270961   -0.00560127    0.00407015   -0.00157890   0.000137493   0.000337354  -4.52902e-05   2.66972e-05  -2.87037e-06  -5.04540e-07       0.00000       0.00000       0.00000       0.00000       0.00000       0.00000       0.00000       0.00000       0.00000       0.00000       4.00471       5.55379       6.10604       5.20159       5.77088       3.88787       3.79182       2.96884       1.89325       1.63395      0.972237      0.673849      0.428971      0.218077      0.146220     0.0683781     0.0323983     0.0185455    0.00648199    0.00291970    0.00114285   0.000302931   0.000107289   3.30772e-05   6.37541e-06   6.84746e-07       0.00000       0.00000       0.00000       0.00000       0.00000       0.00000       0.00000       0.00000       0.00000       0.00000
  13  14 2691.5601    2.4336  0.9169 11.2733 -0.0057  0.0416   0.0753   0.0799    0.2136   0.0000   436.3425      0.856600       14.4576       8.26438      -7.92840    -0.0450210       3.34824       2.15464       3.69495      0.997579      -2.84455     -0.307321      0.559075    -0.0828773     0.0144941     0.0374416     0.0177206    -0.0283871   -0.00627402   -0.00221245    0.00103304  -4.91113e-05   8.12406e-05  -2.46763e-05   9.95601e-06   1.10918e-06       0.00000       0.00000       0.00000       0.00000       0.00000       0.00000       0.00000       0.00000       0.00000       0.00000       4.26523       6.42773       5.66012       5.92338       5.85866       5.16206       4.44281       3.32786       2.74248       1.74961       1.56243      0.750378      0.663548      0.285474      0.191996      0.104866     0.0368956     0.0289118    0.00610925    0.00452779    0.00144152   0.000382229   0.000163428   3.15277e-05   7.70641e-06   1.08250e-06       0.00000       0.00000       0.00000       0.00000       0.00000       0.00000       0.00000       0.00000       0.00000       0.00000
  13  15 2832.0899    3.2579  0.8242 11.5267 -0.0108  0.0313   0.1027   0.0683    0.2412   0.0000   436.7271      -1.28255       21.0416       2.39923       1.81170      -2.99971      -3.80366       1.01610       1.78620      0.479942      0.474770     -0.992095     -0.686592    -0.0711854    -0.0559343     0.0382609    -0.0222032    0.00500777     0.0108931    0.00446485  -0.000585406  -0.000186490   6.28909e-05  -1.27065e-05  -5.51991e-07   6.22780e-07       0.00000       0.00000       0.00000       0.00000       0.00000       0.00000       0.00000       0.00000       0.00000       0.00000       4.17747       4.46154       4.60535       4.84171       4.47283       4.08462       3.30586       2.50107       1.95454       1.36650      0.985092      0.658862      0.399645      0.238111      0.131242     0.0670897     0.0325278     0.0152544    0.00628383    0.00245303   0.000855485   0.000283067   7.58779e-05   1.70550e-05   3.49454e-06   5.00770e-07       0.00000       0.00000       0.00000       0.00000       0.00000       0.00000       0.00000       0.00000       0.00000       0.00000
  13  16 2972.5602    3.7925  0.9409 11.8781 -0.0027  0.0311   0.1110   0.0785    0.2443   0.0000   437.7290       1.96012       10.4840       2.28974     -0.459893       4.59998      -2.03703      -3.39442      -2.06709       1.05550      0.331101     0.0778816    -0.0579503     -0.320290     -0.106314   -0.00365200     0.0387614    0.00302396    0.00651341   0.000649467  -0.000358476  -0.000152074   0.000143911   3.03596e-05   6.04539e-08   3.80817e-07       0.00000       0.00000       0.00000       0.00000       0.00000       0.00000       0.00000       0.00000       0.00000       0.00000       3.78660       4.47857       4.90158       4.36463       4.46220       3.87110       3.00188       2.61645       1.78681       1.35905      0.954083      0.573855      0.374553      0.224759      0.119046     0.0630840     0.0299802     0.0135925    0.00607111    0.00245647   0.000826061   0.000278407   9.35371e-05   2.31773e-05   3.88153e-06   5.22571e-07       0.00000       0.00000       0.00000       0.00000       0.00000       0.00000       0.00000       0.00000       0.00000       0.00000
  13  17 3112.4561    4.0767  1.0050 12.1757  0.0026  0.0340   0.1231   0.0849    0.2124   0.0000   441.2975       1.72899       6.45909       8.91279       1.50128     -0.438870      -5.19066      -1.28125     -0.298166      -1.12291     -0.131500     -0.296582     -0.248271   -0.00541945     -0.302166    -0.0777526     0.0473949    0.00477549   -0.00297410   -0.00164882  -0.000783298  -3.45531e-05   0.000156647   2.75696e-05  -4.80043e-06  -8.34616e-07       0.00000       0.00000       0.00000       0.00000       0.00000       0.00000       0.00000       0.00000       0.00000       0.00000       3.93867       4.98024       5.48420       4.80980       4.96610       4.33992       3.14597       2.87803       1.85679       1.39850       1.04424      0.621986      0.417625      0.250440      0.115370     0.0708615     0.0351274     0.0135024    0.00695483    0.00278872   0.000840275   0.000327210   0.000112813   2.79738e-05   4.51882e-06   6.28610e-07       0.00000       0.00000       0.00000       0.00000       0.00000       0.00000       0.00000       0.00000       0.00000       0.00000
  13  18 3252.2875    3.8759  1.1919 12.2142 -0.0043  0.0356   0.1059   0.0940    0.1974   0.0000   441.8361       3.31573       4.97601       5.59264     -0.874733       3.96238      -1.23951      -2.31853       1.91079      -2.72301      0.255732     -0.234243     -0.224889      0.150761     -0.233868     -0.178758    0.00766015    -0.0204846    0.00474455    0.00263841  -0.000369366  -0.000244865  -3.20257e-06  -6.43148e-06  -1.42233e-06   1.64537e-06       0.00000       0.00000       0.00000       0.00000       0.00000       0.00000       0.00000       0.00000       0.00000       0.00000       4.28340       5.27690       5.62311       5.60508       5.14606       4.46696       3.54355       2.79778       2.18974       1.50081       1.04573      0.658559      0.424013      0.245739      0.141371     0.0752258     0.0362958     0.0161888    0.00695964    0.00277286    0.00102114   0.000340308   0.000102103   2.33131e-05   4.88317e-06   7.07245e-07       0.00000       0.00000       0.00000       0.00000       0.00000       0.00000       0.00000       0.00000       0.00000       0.00000
  13  19 3392.3190    3.4550  1.7147 11.8397 -0.0046  0.0461   0.0776   0.1093    0.1380   0.0000   434.2835       6.22417      0.594789       13.8906      -1.70529     -0.316001       4.29243      0.871336      -2.55494       2.18866       1.62312      0.186332      0.860331    -0.0630533    -0.0680813    -0.0116156     0.0428996  -0.000130202   -0.00295527   -0.00235221    0.00181449   0.000376194  -0.000106256  -2.30447e-05  -1.04040e-05  -6.76933e-07       0.00000       0.00000       0.00000       0.00000       0.00000       0.00000       0.00000       0.00000       0.00000       0.00000       5.70477       7.47872       7.64204       7.89976       6.51116       5.95973       4.75906       3.76165       2.83927       1.99586       1.26737      0.888398      0.507969      0.314381      0.159717     0.0953716     0.0454122     0.0216068    0.00881220    0.00376665    0.00128097   0.000464360   0.000115510   3.09388e-05   5.97833e-06   9.90099e-07       0.00000       0.00000       0.00000       0.00000       0.00000       0.00000       0.00000       0.00000       0.00000       0.00000
  13  20 3532.4557    2.8913  2.8722 11.0071 -0.0036  0.0571   0.0489   0.1406    0.1023   0.0000   439.3550      -7.23757       11.6090      -2.05496       17.1303       3.86275      -5.68156       6.52170      -3.45120     -0.245740     -0.162870     -0.224333      0.991983     -0.111208      0.380892      0.245940    0.00211126     0.0278059    0.00131370   -0.00383721   -0.00197692  -9.50665e-05   0.000135890   1.96250e-05   4.03553e-06   4.80123e-07       0.00000       0.00000       0.00000       0.00000       0.00000       0.00000       0.00000       0.00000       0.00000       0.00000       6.95463       8.58222       8.89490       8.60935       8.31567       7.02677       5.95900       4.69495       3.56763       2.56803       1.78552       1.03555      0.690515      0.410929      0.229497      0.119488     0.0556061     0.0260651     0.0112596    0.00464578    0.00159163   0.000517843   0.000166697   4.00738e-05   8.52317e-06   1.10835e-06       0.00000       0.00000       0.00000       0.00000       0.00000       0.00000       0.00000       0.00000       0.00000       0.00000
  13  21 3672.9445    2.3452  4.1935 10.4771 -0.0013  0.0712   0.0334   0.1783    0.0851   0.0000   441.0931       14.6542       9.73066     -0.692746       1.04611      0.741108      -12.4300      -14.1466      -6.81659       2.52000     -0.660069      -1.11225     -0.322494     -0.489897     -0.434063    -0.0673998     0.0647814    0.00230045    0.00806342  -0.000907173   -0.00164234    0.00110385   0.000152210  -5.02296e-05  -1.87744e-05   1.01603e-06       0.00000       0.00000       0.00000       0.00000       0.00000       0.00000       0.00000       0.00000       0.00000       0.00000       8.40269       10.8454       11.4062       11.4973       10.0452       8.63356       7.46246       5.66300       4.28482       3.06034       2.10244       1.32603      0.813654      0.495881      0.282131      0.141018     0.0724074     0.0334792     0.0154194    0.00586305    0.00218488   0.000696587   0.000199413   4.92857e-05   1.05167e-05   1.47984e-06       0.00000       0.00000       0.00000       0.00000       0.00000       0.00000       0.00000       0.00000       0.00000       0.00000
  13  22 3813.6253    1.9670  5.6854 10.1018 -0.0023  0.0849   0.0249   0.2222    0.0762   0.0000   436.6347       4.78706       48.0492       43.9005       5.06176       2.88918       3.98474      -2.88079      -8.08629      -1.52903      -1.76957      -2.21013      -2.54824     -0.229990     -0.577260      0.254447     0.0776257    -0.0486070     0.0222422   -0.00306997  -0.000144765  -0.000755284  -0.000210766   4.68967e-05  -9.64311e-06  -1.84707e-06       0.00000       0.00000       0.00000       0.00000       0.00000       0.00000       0.00000       0.00000       0.00000       0.00000       9.86791       12.7498       12.9277       13.0635       12.1263       10.7111       8.68891       6.66313       5.14401       3.70237       2.51910       1.64849       1.06027      0.605817      0.338752      0.179860     0.0883030     0.0393655     0.0171176    0.00700658    0.00259777   0.000842846   0.000248765   6.14278e-05   1.28505e-05   1.83136e-06       0.00000       0.00000       0.00000       0.00000       0.00000       0.00000       0.00000       0.00000       0.00000       0.00000
  13  23 3954.2611    1.6250  6.8359 10.0013 -0.0027  0.1007   0.0207   0.2656    0.0681   0.0000   422.0758       33.2579       28.8623       11.8175       21.4811       11.3790      -4.28181       3.72231       2.27738      -2.81589       3.61331      0.154638       1.29464      0.768322     -0.186043    -0.0440202      0.177760     0.0405589    -0.0217901     0.0105002    0.00501798    0.00117539  -0.000660092  -0.000225260  -1.12020e-05   3.22053e-06       0.00000       0.00000       0.00000       0.00000       0.00000       0.00000       0.00000       0.00000       0.00000       0.00000       12.0654       15.3330       15.9846       15.7255       14.7958       12.4648       10.3744       8.17420       6.25360       4.37393       3.05410       1.93403       1.20154      0.733720      0.393768      0.214586      0.106125     0.0471229     0.0211433    0.00829455    0.00290910    0.00100786   0.000295753   7.33111e-05   1.51983e-05   2.02257e-06       0.00000       0.00000       0.00000       0.00000       0.00000       0.00000       0.00000       0.00000       0.00000       0.00000
  13  24 4095.2632    1.3493  8.6833  9.6760 -0.0023  0.1178   0.0161   0.3329    0.0632   0.0000   444.5065     -0.198284      -24.2717       1.94192       36.3938      -6.08127      -16.0668      -17.6801       18.5326      -3.32499      0.595344      -3.17152       1.61378       1.32166     -0.361046     -0.543222     -0.136550    -0.0552475    -0.0383137   0.000547720   -0.00206762   0.000871984  -0.000584406  -9.37657e-05   2.27604e-05  -9.42377e-07       0.00000       0.00000       0.00000       0.00000       0.00000       0.00000       0.00000       0.00000       0.00000       0.00000       14.4694       18.1211       19.0132       18.4171       16.8599       14.9097       12.4054       9.93869       7.50271       5.27925       3.66120       2.32488       1.45430      0.845063      0.467876      0.248242      0.123566     0.0566138     0.0248143    0.00988625    0.00358726    0.00118865   0.000353898   8.49570e-05   1.70591e-05   2.35053e-06       0.00000       0.00000       0.00000       0.00000       0.00000       0.00000       0.00000       0.00000       0.00000       0.00000
  13  26 4377.8618    0.9672 13.9592  9.4284 -0.0013  0.1983   0.0114   0.5461    0.0511   0.0000   416.3871      -7.58324      -3.69787      -22.1684       20.6246       6.31517      -14.3727       4.89893       2.50745      -3.97710      -6.99505      -9.00468      -4.24120     -0.821362      -1.33728      0.100879     -0.229063    -0.0178520    -0.0306077    0.00466054   -0.00884387   0.000201918   0.000152762  -1.77352e-05  -2.00915e-05  -8.21051e-07       0.00000       0.00000       0.00000       0.00000       0.00000       0.00000       0.00000       0.00000       0.00000       0.00000       23.0969       29.8591       31.8202       31.1606       28.4971       24.4899       20.9367       16.2464       12.3843       8.81724       6.08246       3.90668       2.41520       1.43724      0.804947      0.419052      0.209117     0.0977560     0.0431030     0.0170866    0.00630488    0.00208470   0.000608359   0.000151234   3.10920e-05   4.12166e-06       0.00000       0.00000       0.00000       0.00000       0.00000       0.00000       0.00000       0.00000       0.00000       0.00000
  13  27 4519.3424    0.8006 17.7604  9.3565 -0.0037  0.2779   0.0087   0.7226    0.0424   0.0000   461.4924      -44.6970       85.5450       27.8006      -29.4390       11.0325       31.8706      -3.76387       26.8249      -2.94328       5.95329      -1.09345      -5.96984       4.67033      0.735819      0.112349     -0.438215      0.183523     0.0265476     0.0296595   -0.00781771    0.00331718   -0.00205868   0.000215616   1.39196e-05  -2.17050e-06       0.00000       0.00000       0.00000       0.00000       0.00000       0.00000       0.00000       0.00000       0.00000       0.00000       30.9733       40.3194       43.1225       42.1432       39.4623       34.1715       28.8219       22.1979       17.1707       12.6294       8.39719       5.78564       3.59124       2.11152       1.21388      0.627189      0.330343      0.142728     0.0662707     0.0251985    0.00989092    0.00315114   0.000896284   0.000226090   4.43866e-05   5.87681e-06       0.00000       0.00000       0.00000       0.00000       0.00000       0.00000       0.00000       0.00000       0.00000       0.00000
  14   9 2017.0063    0.6065  0.4795  9.3773 -0.0018  0.0289   0.0235   0.0498    0.0872   0.0000   436.8831      -1.23394       11.0921      -3.52249       1.75836      -2.62623       3.16250      0.860705       1.23804     -0.848253    -0.0236998     -0.487502     0.0911756     -0.141758     0.0675003     0.0815342    -0.0208152    0.00223992   -0.00215075  -0.000985512   3.13362e-05   0.000778663  -9.54651e-06  -0.000106625   2.46819e-06   1.30450e-06  -1.13752e-06   9.15398e-09       0.00000       0.00000       0.00000       0.00000       0.00000       0.00000       0.00000       0.00000       3.39657       4.48247       5.06969       4.55941       4.30686       3.87578       2.98388       2.38684       1.90190       1.31798      0.944620      0.585366      0.384873      0.234780      0.148482     0.0790020     0.0438444     0.0219698    0.00884721    0.00479858    0.00170449   0.000715362   0.000267545   8.87455e-05   2.48112e-05   5.23909e-06   9.96883e-07   1.25864e-07       0.00000       0.00000       0.00000       0.00000       0.00000       0.00000       0.00000       0.00000
  14  11 2305.6739    1.1155  0.8076  9.9483 -0.0010  0.0298   0.0343   0.0741    0.1312   0.0000   441.0037       4.04883       14.9974       3.50428      -1.60014      0.263514       1.97631      -3.16401       1.43674     -0.414112     -0.489543      0.646469      0.273041     -0.188762      0.146572    -0.0537431    -0.0230210    -0.0142393   -0.00553033   -0.00256071   -0.00164393  -0.000779822   0.000425105  -3.44264e-05   3.21763e-05   4.91251e-06   2.03523e-06   7.68278e-08       0.00000       0.00000       0.00000       0.00000       0.00000       0.00000       0.00000       0.00000       3.69983       4.70296       4.87881       4.75359       4.49628       3.87884       3.21582       2.58360       1.81541       1.42780      0.963844      0.660975      0.447040      0.262365      0.145983     0.0824582     0.0442465     0.0207719     0.0104703    0.00393154    0.00190555   0.000693565   0.000237065   7.07216e-05   2.13876e-05   5.45520e-06   9.71368e-07   1.31861e-07       0.00000       0.00000       0.00000       0.00000       0.00000       0.00000       0.00000       0.00000
  14  13 2587.3404    2.0406  0.9572 11.0370  0.0032  0.0371   0.0587   0.0816    0.1527   0.0000   442.0771      -3.05307       15.1827       3.55711      -3.99300       1.75722     -0.406831     -0.921175       1.66906       1.58035      0.858776    -0.0473155      0.113811      0.135451     -0.196032    -0.0852970    -0.0140147  -0.000958823   -0.00320628    0.00411063    0.00129221  -0.000583355  -1.38554e-05   9.87210e-05   7.91500e-06   1.13224e-05   1.14573e-06   2.02399e-07       0.00000       0.00000       0.00000       0.00000       0.00000       0.00000       0.00000       0.00000       4.10160       5.11777       5.23941       4.99692       5.04658       3.96070       3.82240       3.18621       2.28140       1.88228       1.22784      0.809446      0.509359      0.295559      0.208277      0.100135     0.0560610     0.0265950     0.0130053    0.00604989    0.00240757   0.000864047   0.000327235   8.18307e-05   2.73180e-05   7.38759e-06   1.35309e-06   1.66985e-07       0.00000       0.00000       0.00000       0.00000       0.00000       0.00000       0.00000       0.00000
  14  14 2728.1266    2.6498  1.0770 10.3602 -0.0030  0.0383   0.0690   0.0754    0.4323   0.0000   438.9327      -7.53521       13.3013       2.80169      -5.55033      0.685432       4.93694       2.22668     -0.279706     -0.709312       2.82997     -0.462853     -0.215645      0.194074      0.144257    -0.0225699    -0.0111562    -0.0115222    -0.0238178   -0.00412475   -0.00175394  -0.000249022  -8.21749e-05   3.00596e-06  -1.04150e-05  -4.69663e-06  -1.57154e-06   4.83051e-08       0.00000       0.00000       0.00000       0.00000       0.00000       0.00000       0.00000       0.00000       4.05780       5.62677       4.75473       5.49138       4.83943       4.61757       3.62665       3.16628       2.48205       1.93749       1.31083      0.808454      0.515165      0.330393      0.207358      0.107589     0.0633337     0.0254965     0.0138052    0.00481147    0.00254719   0.000756706   0.000329042   9.36467e-05   2.85118e-05   7.08898e-06   1.34183e-06   2.33291e-07       0.00000       0.00000       0.00000       0.00000       0.00000       0.00000       0.00000       0.00000
  14  15 2869.2144    3.3474  0.8196 11.6717 -0.0120  0.0295   0.1048   0.0753    0.2302   0.0000   429.8913      0.954294       6.54009       7.37686      -1.36969       8.08808      -4.04912      0.594572     -0.423769     -0.629838      -1.22866     -0.279599     -0.694832     -0.509287     0.0316576    -0.0650461    -0.0508285    -0.0214965   -0.00223315    0.00260547   -0.00217203  -6.66988e-05  -0.000343167   4.31424e-05   7.19132e-06  -9.84301e-06   1.29948e-06  -6.51223e-09       0.00000       0.00000       0.00000       0.00000       0.00000       0.00000       0.00000       0.00000       3.57468       4.20986       4.46050       4.11763       4.17474       3.75854       3.27704       2.41519       1.78094       1.42209       1.00893      0.702635      0.448478      0.279206      0.164240     0.0897598     0.0418962     0.0203301     0.0104728    0.00429878    0.00188471   0.000720856   0.000251469   7.62713e-05   2.07283e-05   5.36392e-06   9.84129e-07   1.15641e-07       0.00000       0.00000       0.00000       0.00000       0.00000       0.00000       0.00000       0.00000
  14  16 3010.1035    4.1069  0.8248 12.2202 -0.0082  0.0313   0.1227   0.0718    0.2096   0.0000   441.1138       3.52088       17.7493       7.57576       2.39096      -2.55054      0.806231       1.42211      0.971678    -0.0931361      0.811904     0.0957611     -0.593780      0.290679      0.299909     0.0316368    0.00664951   -0.00511733    0.00913602   -0.00249412   -0.00382113    0.00157184  -0.000279817  -2.95528e-05   9.36361e-06   5.58561e-06  -1.11509e-06   1.46900e-07       0.00000       0.00000       0.00000       0.00000       0.00000       0.00000       0.00000       0.00000       3.64318       4.43775       4.31496       4.38198       4.74938       3.77781       3.21225       2.29532       2.07762       1.51205       1.09604      0.663848      0.412931      0.299746      0.174650      0.104447     0.0506876     0.0241712     0.0107346    0.00450298    0.00188305   0.000718166   0.000229676   8.56147e-05   2.18917e-05   5.62793e-06   1.25441e-06   1.39513e-07       0.00000       0.00000       0.00000       0.00000       0.00000       0.00000       0.00000       0.00000
  14  18 3290.7717    3.6626  1.4275 12.0652 -0.0095  0.0388   0.0880   0.0991    0.1589   0.0000   433.4490       3.37739       19.3925      -5.42457       5.14942      0.448590      -3.84836       3.18902       1.03353     -0.249582      0.487813     -0.913196     -0.191919    -0.0723734      0.330648      0.225078     0.0166659     0.0449491    -0.0142039    0.00224227   -0.00407838   0.000489143   0.000632812  -1.60220e-05  -3.10104e-05  -6.73322e-06  -4.45022e-07   2.01014e-07       0.00000       0.00000       0.00000       0.00000       0.00000       0.00000       0.00000       0.00000       4.30401       5.41691       5.58184       5.81535       5.31264       4.62798       4.00441       3.08151       2.45698       1.82542       1.26077      0.869399      0.518295      0.349720      0.199749      0.118475     0.0578737     0.0297197     0.0138599    0.00619471    0.00252522   0.000977092   0.000329671   0.000109720   2.70253e-05   7.08251e-06   1.43628e-06   1.95091e-07       0.00000       0.00000       0.00000       0.00000       0.00000       0.00000       0.00000       0.00000
  14  19 3431.3978    3.1164  1.8223 12.0081 -0.0148  0.0469   0.0681   0.1114    0.1098   0.0000   433.1712      0.943710      -7.62932       16.1638       3.82390       4.03749      -1.55409       5.27390      0.997864       3.04257       3.76093      -1.74769      0.943091     -0.621331     -0.104633     -0.322821      0.105109   -0.00662914     0.0133723    0.00595339   -0.00276440   -0.00248863  -0.000307546  -8.97480e-05   5.17554e-05  -4.03384e-06  -5.94764e-07  -2.95593e-08       0.00000       0.00000       0.00000       0.00000       0.00000       0.00000       0.00000       0.00000       5.42279       6.52310       7.25897       6.63759       6.38971       5.77797       4.65414       4.19718       3.15916       2.32403       1.61797       1.04948      0.722424      0.409303      0.235051      0.136898     0.0739618     0.0371117     0.0178265    0.00713409    0.00310920    0.00120056   0.000418442   0.000131586   4.01880e-05   9.01404e-06   1.51291e-06   2.03323e-07       0.00000       0.00000       0.00000       0.00000       0.00000       0.00000       0.00000       0.00000
  14  20 3572.1198    2.6676  3.2260 11.0147 -0.0036  0.0579   0.0420   0.1512    0.0867   0.0000   429.1255      -3.80946       18.8275       15.8346      -8.00916      -1.38608       8.26115      -2.90831      -5.32885      -3.16981       1.30071       1.27145    -0.0507192      0.285136      0.204531    -0.0289290    -0.0393322    -0.0216094    -0.0481468    0.00447655    0.00695300  -0.000280154   0.000579408  -0.000241516  -7.13968e-06   1.95172e-05  -2.62046e-06   3.84235e-07       0.00000       0.00000       0.00000       0.00000       0.00000       0.00000       0.00000       0.00000       6.53495       8.11305       8.56719       8.47719       8.07423       6.94913       5.95887       4.91147       3.74166       2.80160       1.95934       1.33609      0.806805      0.521139      0.308006      0.172566     0.0879711     0.0445831     0.0211518    0.00954695    0.00381806    0.00144530   0.000499858   0.000165370   4.48922e-05   1.13054e-05   2.13694e-06   2.79206e-07       0.00000       0.00000       0.00000       0.00000       0.00000       0.00000       0.00000       0.00000
  14  21 3713.0658    2.2164  4.5985 10.4989 -0.0005  0.0710   0.0302   0.1911    0.0792   0.0000   436.0664       20.3609       18.3023      -14.4838      -6.94864      -14.1008       8.58671       3.26585       1.16184       4.74208      -2.03671      0.895992      0.575601      0.957975     0.0418618      0.159671    -0.0878007    -0.0629277     0.0156898    0.00689837   -0.00245560   0.000241431  -0.000325157  -0.000222085   4.03558e-05   1.93247e-06  -3.09241e-06  -2.72440e-07       0.00000       0.00000       0.00000       0.00000       0.00000       0.00000       0.00000       0.00000       8.26456       10.1543       10.7199       10.8586       10.1808       8.89012       7.37098       5.88307       4.67710       3.34980       2.36736       1.61652       1.03664      0.646362      0.372222      0.209452      0.111930     0.0564566     0.0251801     0.0115045    0.00452328    0.00177013   0.000616693   0.000201049   5.48981e-05   1.30093e-05   2.57351e-06   3.36581e-07       0.00000       0.00000       0.00000       0.00000       0.00000       0.00000       0.00000       0.00000
  14  22 3853.9003    1.8215  6.3974 10.0306 -0.0015  0.0913   0.0218   0.2356    0.0699   0.0000   449.1207      -4.00269       29.9195       20.8819      -17.7631     -0.349046       10.1670      -5.29980      -13.5838      0.470946       3.32416       1.77975      -2.07324     -0.547844     -0.171208     -0.583454    0.00865340    -0.0411171    -0.0279250    0.00632086    0.00512219    0.00127766   0.000396107   0.000422749   3.04635e-05  -2.14067e-05  -1.11153e-06   3.59894e-07       0.00000       0.00000       0.00000       0.00000       0.00000       0.00000       0.00000       0.00000       9.85675       13.1217       13.1167       13.3143       12.3661       11.2305       9.45693       7.43462       5.89484       4.31935       3.05219       2.06341       1.37630      0.806150      0.491368      0.264945      0.142562     0.0694394     0.0335127     0.0142714    0.00601271    0.00230796   0.000850093   0.000255107   7.48112e-05   1.76124e-05   3.59455e-06   4.96175e-07       0.00000       0.00000       0.00000       0.00000       0.00000       0.00000       0.00000       0.00000
  14  23 3995.0592    1.5425  7.9742  9.8582 -0.0008  0.1067   0.0179   0.2903    0.0634   0.0000   448.4940       9.55411       26.4901      -23.5853      -22.1157       8.06855       4.59002       10.0922       8.03664      -12.7647      -4.45721      0.985074      0.508035       1.60541      -1.31783     -0.541169     0.0552720    -0.0467897    -0.0747945   -0.00177288   -0.00168653   -0.00378037  -0.000584186   3.52106e-05  -5.38410e-05  -3.20973e-05   5.88651e-06  -9.24178e-07       0.00000       0.00000       0.00000       0.00000       0.00000       0.00000       0.00000       0.00000       11.9661       15.6519       16.3762       16.1621       14.8212       13.5245       11.0245       9.25193       6.77486       5.05786       3.61427       2.45240       1.57683      0.977954      0.552166      0.314630      0.163194     0.0817549     0.0402762     0.0170157    0.00737468    0.00277465   0.000954229   0.000315461   8.91850e-05   2.14747e-05   3.91246e-06   5.57709e-07       0.00000       0.00000       0.00000       0.00000       0.00000       0.00000       0.00000       0.00000
  14  25 4277.6701    1.0915 12.2060  9.4725 -0.0015  0.1601   0.0122   0.4403    0.0551   0.0000   416.0018       18.0402       50.1020       41.9433      -3.80900      -39.2601      -23.6595       10.8869      -2.05106     0.0557514       10.2386      -2.45759      -6.84322       1.41693     -0.787188      0.939026   -0.00974902    -0.0203387     0.0233062     0.0322165    0.00297773    0.00662432   -0.00111991  -0.000728684   0.000136623  -2.52617e-05  -2.17355e-06   1.77269e-06       0.00000       0.00000       0.00000       0.00000       0.00000       0.00000       0.00000       0.00000       17.8032       23.1220       24.7465       24.1613       22.6475       20.2886       16.7211       13.3351       10.3601       7.55179       5.34390       3.70664       2.36348       1.47240      0.859319      0.470973      0.258062      0.127750     0.0594347     0.0269887     0.0110939    0.00419465    0.00153206   0.000488864   0.000134600   3.23189e-05   6.12656e-06   8.06304e-07       0.00000       0.00000       0.00000       0.00000       0.00000       0.00000       0.00000       0.00000
  14  26 4419.7989    0.9137 15.1950  9.3954 -0.0012  0.2171   0.0097   0.5694    0.0470   0.0000   433.6116      -15.7104       25.0594       10.7598       8.96189       13.5343       16.7821       7.09374      -6.91423      -19.8909       6.79375      -4.55345     -0.890236     -0.518349     -0.858181      0.610107     -0.420714   -0.00117474     0.0503172    -0.0599750    0.00623813  -0.000503367   0.000608606   0.000359141   0.000111961   5.52288e-05   2.46506e-05   1.05013e-06       0.00000       0.00000       0.00000       0.00000       0.00000       0.00000       0.00000       0.00000       23.3486       30.8384       31.5898       31.9551       29.8438       26.5547       22.4746       18.4957       13.8674       10.5110       7.41716       5.06670       3.33454       2.02359       1.18145      0.672272      0.351795      0.177310     0.0868036     0.0366726     0.0156520    0.00599378    0.00206719   0.000652665   0.000187011   4.54885e-05   8.54663e-06   1.16831e-06       0.00000       0.00000       0.00000       0.00000       0.00000       0.00000       0.00000       0.00000
  14  27 4561.3576    0.7377 16.6740  9.4502 -0.0067  0.2678   0.0085   0.6865    0.0379   0.0000   397.8102      -30.7002      -23.6104       38.1265       14.5945      -6.74861       33.5227       30.9021       16.6464      -10.3079      -7.09802       1.04908      0.160254      0.611275      -2.51901       1.28771      0.503998     -0.282566     0.0433504    -0.0638073    -0.0301284   -0.00510569    0.00728577  -0.000781680  -0.000567745   6.93994e-05  -5.98139e-08   4.30983e-07       0.00000       0.00000       0.00000       0.00000       0.00000       0.00000       0.00000       0.00000       29.0252       37.2801       40.1764       39.2827       37.2144       31.9143       28.2183       22.3893       17.6642       12.8943       9.33238       6.21194       4.05701       2.49867       1.49903      0.847547      0.441389      0.224626      0.109841     0.0478671     0.0200095    0.00767299    0.00266229   0.000832842   0.000234247   5.48308e-05   1.07739e-05   1.31726e-06       0.00000       0.00000       0.00000       0.00000       0.00000       0.00000       0.00000       0.00000
  15  12 2481.0167    1.7637  0.8245 10.6507 -0.0105  0.0311   0.0537   0.0704    0.1528   0.0000   438.0908      -2.07990       10.4555     -0.372774      -9.61022       3.81237      -5.51327     -0.887042       2.98217      0.632349      -1.67457      0.175596      0.516858     -0.124956     -0.157410    -0.0505561     0.0150566    -0.0465680    -0.0150767    0.00376618    0.00385020  -0.000973476    0.00120872  -0.000279488   7.43212e-06  -3.03392e-05   1.17725e-05  -1.74641e-07   8.14296e-08   8.42187e-08       0.00000       0.00000       0.00000       0.00000       0.00000       0.00000       3.32720       4.11118       4.22640       4.25820       3.76244       3.60197       2.98937       2.80104       2.04305       1.62761       1.19687      0.764238      0.505649      0.345148      0.186242      0.115402     0.0684262     0.0318415     0.0183112    0.00844483    0.00370611    0.00164294   0.000718838   0.000213223   7.29919e-05   2.42392e-05   6.59850e-06   1.48033e-06   2.41015e-07   3.94855e-08       0.00000       0.00000       0.00000       0.00000       0.00000       0.00000
  15  14 2764.1232    2.8616  0.8311 11.4765 -0.0110  0.0360   0.0903   0.0664    0.1779   0.0000   442.1542      -7.83175       15.7088      0.582818       1.04337      -2.30006      -4.45977     -0.417943       2.41647      0.499659      0.669171     -0.638222      0.616674      0.147765      0.166140    -0.0267629     -0.106450    -0.0642545  -0.000289192     0.0106784    0.00290342   -0.00217797  -0.000227264  -8.59786e-05  -7.92721e-05   3.83305e-05   5.93707e-06  -8.74825e-07  -3.36102e-07   1.10690e-08       0.00000       0.00000       0.00000       0.00000       0.00000       0.00000       3.61171       4.22434       4.73965       5.19401       4.37988       3.58137       3.74701       2.97848       1.96544       1.64936       1.26815      0.864220      0.516172      0.350162      0.235630      0.125713     0.0796156     0.0359777     0.0196819     0.0100794    0.00493589    0.00227412   0.000842182   0.000252305   9.08272e-05   2.31790e-05   6.63184e-06   1.66353e-06   2.98564e-07   4.06885e-08       0.00000       0.00000       0.00000       0.00000       0.00000       0.00000
  15  15 2905.7411    3.5218  0.8263 11.9028 -0.0040  0.0303   0.1012   0.0664    0.1984   0.0000   433.6913       3.32631       10.1998       1.92998      -1.34959       6.71513      -1.29994       2.77800      0.708802       1.11355       1.58319     -0.543833     -0.380283     0.0415625     -0.309874     0.0157330    -0.0649367    0.00272824   -0.00516771    0.00170359   0.000210297   0.000402029  -0.000183525  -0.000178006  -3.51934e-05   1.03809e-05   1.15400e-05   6.72034e-07  -5.23862e-08  -1.54644e-08       0.00000       0.00000       0.00000       0.00000       0.00000       0.00000       2.97470       3.98941       4.00240       4.20234       4.19264       3.27222       3.01965       2.40966       2.07911       1.41795       1.05935      0.716230      0.507480      0.309932      0.197264      0.100737     0.0662716     0.0349166     0.0175574    0.00882318    0.00331315    0.00164520   0.000558627   0.000207675   7.75063e-05   2.20582e-05   6.74407e-06   1.51129e-06   3.29369e-07   3.79292e-08       0.00000       0.00000       0.00000       0.00000       0.00000       0.00000
  15  17 3187.9642    4.1971  1.1566 12.2613 -0.0014  0.0332   0.1107   0.0953    0.2245   0.0000   436.9384       8.41470       3.16526      0.732762     -0.190514     -0.567033      0.964528       2.88313       1.78650      0.538807      0.212714      -1.68122       1.26858      0.661851     -0.404871    -0.0507215     0.0388087    -0.0353635    0.00363039     0.0142071   -0.00285021    0.00124517  -0.000607742  -0.000158878  -7.17424e-05  -3.70086e-05   4.51100e-06  -1.01346e-06  -1.21431e-07   3.56960e-08       0.00000       0.00000       0.00000       0.00000       0.00000       0.00000       3.68411       4.68592       4.90791       5.09272       4.68385       4.06375       3.44916       2.82144       2.22827       1.65819       1.16645      0.822721      0.562162      0.350947      0.219111      0.113621     0.0729986     0.0364542     0.0198487    0.00867422    0.00410018    0.00166231   0.000695309   0.000223593   8.75527e-05   2.35080e-05   6.84380e-06   1.59440e-06   2.94585e-07   3.91273e-08       0.00000       0.00000       0.00000       0.00000       0.00000       0.00000
  15  18 3328.7930    3.6648  1.7319 11.8166  0.0001  0.0434   0.0771   0.1066    0.1702   0.0000   440.1575       8.78877       10.8701       2.99506       9.75525       4.58007      0.791254      -4.07359       2.59729       1.50279       2.10931      -1.54036     -0.812729     0.0669963   -0.00803135     -0.199755    -0.0242295    0.00309834    0.00684408   -0.00143746  -0.000460152   0.000667980  -0.000614844  -1.03019e-06  -0.000206492  -1.14963e-05  -4.83490e-06   9.05014e-07  -1.54148e-07  -8.36422e-08       0.00000       0.00000       0.00000       0.00000       0.00000       0.00000       4.39923       5.63244       6.21998       6.09092       5.69885       4.98414       4.49317       3.51977       2.73357       2.18956       1.50261       1.06752      0.672805      0.472213      0.267762      0.152548     0.0915725     0.0491932     0.0239693     0.0114616    0.00507372    0.00240234   0.000937459   0.000331196   0.000112713   3.41859e-05   8.78590e-06   2.27631e-06   4.01445e-07   4.99461e-08       0.00000       0.00000       0.00000       0.00000       0.00000       0.00000
  15  19 3469.8283    2.9652  2.4451 11.4390 -0.0008  0.0488   0.0529   0.1303    0.1048   0.0000   440.2178       5.56051       7.57299      -5.77249       4.32645      -6.51729       7.29229      -8.42826       8.22173       2.28447       2.10522     -0.402879      0.348101      0.503820      0.641986     -0.398457    0.00596591     0.0518227   -0.00355352   -0.00180000    0.00209614   -0.00210908   0.000570609   0.000645254   1.49337e-05  -1.79814e-05  -3.13839e-07  -2.50548e-06   1.24222e-07  -1.22135e-09       0.00000       0.00000       0.00000       0.00000       0.00000       0.00000       5.27896       6.46685       6.82838       6.96900       6.35193       5.98507       5.01082       4.15847       3.20562       2.49998       1.80578       1.23726      0.833925      0.553046      0.327352      0.192670      0.107537     0.0572179     0.0288407     0.0131283    0.00622858    0.00257484    0.00107313   0.000383692   0.000126437   3.87370e-05   1.01937e-05   2.31545e-06   4.08981e-07   5.86721e-08       0.00000       0.00000       0.00000       0.00000       0.00000       0.00000
  15  20 3611.0794    2.6008  3.5997 10.7322 -0.0031  0.0607   0.0373   0.1543    0.0949   0.0000   434.3378       7.57458       10.2770       9.94041      -12.6724       10.7706       2.01588      -11.6439       5.67635      -1.34031      -1.07432      0.283307      -1.15631     -0.103151      0.397766      0.190366    -0.0569808    -0.0472557     0.0195768   -0.00607134   -0.00954765   -0.00110167   -0.00160521  -0.000859218  -8.21971e-06   2.04600e-05   1.87469e-06  -7.08273e-06   2.87029e-07   2.26190e-08       0.00000       0.00000       0.00000       0.00000       0.00000       0.00000       6.23394       8.22664       8.46612       8.63213       8.00267       7.39796       6.08814       5.06164       4.09412       2.96856       2.19440       1.54340      0.994405      0.666307      0.391464      0.237192      0.126283     0.0723180     0.0347376     0.0165373    0.00775817    0.00318473    0.00123545   0.000472981   0.000154553   5.21101e-05   1.29983e-05   3.02974e-06   5.79328e-07   7.89436e-08       0.00000       0.00000       0.00000       0.00000       0.00000       0.00000
  15  21 3752.5024    2.1378  4.8363 10.4030 -0.0010  0.0765   0.0281   0.1807    0.0766   0.0000   438.7415       1.17803       7.92413       6.88596      -14.4298      -1.57838       3.33970      -2.72413       3.42434      -4.72123      -3.04109     0.0986462     -0.767007      0.228793       1.58604     0.0925729      0.186585    -0.0318210    -0.0653037    -0.0217762   -0.00496928    0.00357652   -0.00132897   -0.00100430   0.000442091   7.76787e-06  -6.19957e-06  -8.00883e-06   4.85152e-07   7.54982e-08       0.00000       0.00000       0.00000       0.00000       0.00000       0.00000       7.82797       10.4085       10.7159       11.0038       10.2475       9.09944       7.98855       6.37361       5.08551       3.83355       2.71795       2.00393       1.23346      0.853152      0.491463      0.302704      0.158335     0.0897745     0.0427409     0.0214485    0.00948950    0.00418387    0.00156093   0.000610330   0.000195252   6.50975e-05   1.54790e-05   4.06782e-06   7.67879e-07   1.00057e-07       0.00000       0.00000       0.00000       0.00000       0.00000       0.00000
  15  22 3894.0235    1.7648  6.3472 10.1608 -0.0014  0.0878   0.0212   0.2359    0.0630   0.0000   448.9230       14.6576       30.2567      -11.2516       10.2097       12.8046      -13.8469      -7.62581       10.4165       5.35053      -4.60822      -4.80759      0.701678       1.14111      -1.34007      0.363428      0.270166    -0.0489851    -0.0693866    -0.0240209    0.00234618   -0.00495696    0.00103391  -0.000338852   0.000198962   4.98957e-05   1.24534e-05   3.35672e-06   1.86741e-07  -1.89375e-08       0.00000       0.00000       0.00000       0.00000       0.00000       0.00000       9.14157       11.7383       12.4208       12.2302       11.5519       10.4466       8.94360       7.63820       5.71091       4.61998       3.24402       2.23530       1.48185      0.953804      0.580594      0.348008      0.187335      0.104785     0.0499043     0.0247004     0.0110283    0.00488946    0.00186734   0.000724004   0.000226529   7.12197e-05   1.95428e-05   4.72402e-06   8.07086e-07   1.08203e-07       0.00000       0.00000       0.00000       0.00000       0.00000       0.00000
  15  23 4035.5824    1.4482  8.2584  9.9710 -0.0023  0.1118   0.0168   0.3023    0.0547   0.0000   446.4461      -1.10725      -13.5767       12.0024       17.5700       3.60144       4.35888       4.59908      -1.09966      0.853973       7.19676       2.37621      -1.06253      -1.26169      0.149983      0.965357     -0.117479     -0.352076   -0.00852971     0.0255006     0.0336027   -0.00646192  -0.000676083   0.000401034   8.13227e-06   8.94703e-05  -9.10260e-06  -1.29349e-05  -4.16352e-07  -2.26913e-07       0.00000       0.00000       0.00000       0.00000       0.00000       0.00000       11.7435       15.1037       15.9028       15.7392       15.0754       13.5803       11.4324       9.46257       7.60039       5.67307       4.15748       2.86192       1.93031       1.23874      0.746243      0.457602      0.248604      0.133126     0.0681152     0.0324077     0.0145957    0.00600835    0.00245362   0.000909965   0.000299150   9.53077e-05   2.53992e-05   5.75121e-06   1.06734e-06   1.36083e-07       0.00000       0.00000       0.00000       0.00000       0.00000       0.00000
  15  24 4177.3961    1.2375 10.1308  9.7387 -0.0035  0.1313   0.0137   0.3735    0.0511   0.0000   431.8637     -0.433477       82.0754      -24.4138      -17.8046       5.49944       1.51949      -9.09642       2.51699      -2.68836      0.744041      -1.60208      -3.55794       3.10048      0.509895   -0.00375725    -0.0134577      0.443996    -0.0661145    -0.0517706     0.0347968    0.00434918   -0.00436018  -0.000727756   7.40509e-05  -9.44038e-05  -4.45296e-06   1.78016e-06  -2.02796e-06  -1.47403e-08       0.00000       0.00000       0.00000       0.00000       0.00000       0.00000       13.2169       17.0258       18.1892       18.4622       17.4344       15.6297       13.4256       10.7020       8.71216       6.48438       4.76818       3.32063       2.28889       1.42315      0.900631      0.539642      0.295411      0.159321     0.0805421     0.0399023     0.0175005    0.00749289    0.00294749    0.00112575   0.000372026   0.000112639   3.05564e-05   6.79336e-06   1.31530e-06   1.64647e-07       0.00000       0.00000       0.00000       0.00000       0.00000       0.00000
  16   9 2081.5531    0.7374  0.5798  9.2736 -0.0024  0.0335   0.0257   0.0570    0.1058   0.0000   433.8743      -8.34706       15.0952       6.93768      -8.81616      -2.94151       2.46891      -1.80569     -0.891637     -0.197434     -0.507674      0.155601      0.894824      0.145574     0.0811053    -0.0691493    0.00622314     -0.105411    -0.0147240   0.000872395    0.00596139    0.00314427  -0.000878707  -0.000198859   4.74533e-05   0.000106181  -1.26532e-05  -2.78086e-06   2.71071e-06   4.16739e-07   5.35869e-08  -1.00953e-08       0.00000       0.00000       0.00000       0.00000       3.54037       4.12535       5.11714       4.28365       3.49470       4.22460       3.23576       2.77134       2.65537       1.82918       1.28133       1.03661      0.642010      0.370703      0.268514      0.152082     0.0810219     0.0495347     0.0279294     0.0118951    0.00661641    0.00321574    0.00141344   0.000444675   0.000210842   8.81947e-05   3.14364e-05   7.88126e-06   1.74370e-06   3.21847e-07   5.35982e-08   7.07719e-09       0.00000       0.00000       0.00000       0.00000
  16  10 2228.3500    1.0425  0.7182  9.4082  0.0002  0.0306   0.0318   0.0629    0.1489   0.0000   440.2693      -4.31457       11.6679       9.31511      -1.02207       3.68069       1.04083       2.69095      -1.36112    -0.0286024     -0.300606      0.466584     -0.488044     -0.268096   -0.00725492     -0.261068    -0.0194216     0.0586049   -0.00938242   -0.00512468   -0.00161249    0.00251439    0.00144725   5.71322e-05  -5.80621e-05  -0.000134319  -2.86522e-05   1.06154e-05   3.48455e-07   8.49721e-07   6.12568e-09  -6.30184e-09       0.00000       0.00000       0.00000       0.00000       3.82974       4.46867       4.56083       4.33251       4.22142       4.16456       3.57143       3.00911       2.13334       1.58637       1.19804      0.924215      0.679668      0.455037      0.274160      0.149272     0.0836535     0.0445766     0.0242819     0.0115767    0.00547120    0.00242291    0.00107522   0.000429209   0.000165567   5.48682e-05   1.83207e-05   5.05483e-06   1.40671e-06   3.02327e-07   5.28793e-08   6.91040e-09       0.00000       0.00000       0.00000       0.00000
  16  12 2514.8239    1.8310  0.9361 10.3356 -0.0002  0.0415   0.0480   0.0730    0.1733   0.0000   442.0739      0.989015       14.7280      -2.87061       4.33262       11.1161      -1.44115      -5.50323      -2.24663       1.33106     -0.360526    0.00653541     -0.185516      0.494965      0.374596     0.0254140     -0.103680     0.0231375     0.0512184     0.0302474   -0.00930457   -0.00574797    0.00164296   0.000515962  -0.000182182  -8.15461e-05   3.74848e-05  -3.58172e-06  -8.06585e-07   4.21420e-07   6.72876e-08  -9.10019e-09       0.00000       0.00000       0.00000       0.00000       4.63616       4.62020       4.93810       5.88404       5.93296       5.01524       3.42372       3.21415       3.15133       2.31321       1.33143       1.05099      0.820039      0.553462      0.324137      0.189958      0.112244     0.0777978     0.0455455     0.0234583     0.0100899    0.00436509    0.00149791   0.000578090   0.000211735   8.92395e-05   2.61857e-05   7.53775e-06   1.63635e-06   3.75636e-07   6.09013e-08   8.30949e-09       0.00000       0.00000       0.00000       0.00000
  16  13 2656.9251    2.4270  0.8886 11.1587 -0.0036  0.0298   0.0641   0.0658    0.1563   0.0000   437.5503      0.237328       4.63138       3.82926      -8.19306     -0.335585      -1.07277     -0.644763      -1.62589      -1.68401     -0.121058      0.165030     -0.355595     -0.200352     0.0361897     0.0350125     0.0325553    0.00212737    0.00516360     0.0195908   0.000328525   0.000167448   5.62159e-05  -0.000179017   0.000178100   5.09264e-05  -4.32541e-08   3.64004e-06   1.54603e-06  -2.26893e-07   1.55392e-08  -2.26708e-09       0.00000       0.00000       0.00000       0.00000       3.28925       4.02356       4.34083       4.35009       4.11320       3.86404       3.22925       2.48782       2.01100       1.52824       1.15658      0.794198      0.561888      0.384272      0.238721      0.142250     0.0838129     0.0480923     0.0237546     0.0126721    0.00564917    0.00248497    0.00114039   0.000492876   0.000176125   6.47386e-05   1.99214e-05   5.94066e-06   1.46751e-06   3.09290e-07   5.93310e-08   7.38841e-09       0.00000       0.00000       0.00000       0.00000
  16  14 2799.4379    3.0277  0.8094 11.6251 -0.0046  0.0294   0.0846   0.0661    0.1391   0.0000   438.5952       3.44347       16.2971       4.63276       3.13719       4.39929      -1.49303   -0.00660944      -1.45390      -2.02198     -0.412092     -0.464695      0.451741    -0.0489570     -0.142885    -0.0679187     0.0304847    -0.0304723    -0.0330433   -0.00131197   -0.00549700   -0.00354595   -0.00148680   0.000697082   4.12666e-05  -1.27894e-05   9.26688e-07   3.36307e-06  -1.65780e-06  -2.91692e-07   3.52955e-08  -9.37335e-09       0.00000       0.00000       0.00000       0.00000       2.75875       3.38677       3.78570       3.82601       3.36425       3.07854       2.99955       2.29827       1.91520       1.58414       1.04322      0.798145      0.547544      0.364491      0.209299      0.133825     0.0852645     0.0397073     0.0228177     0.0127405    0.00602383    0.00281404    0.00106280   0.000544817   0.000208129   6.81538e-05   2.27545e-05   5.90299e-06   1.44811e-06   3.80686e-07   6.75802e-08   8.27613e-09       0.00000       0.00000       0.00000       0.00000
  16  16 3083.4141    4.1158  1.0425 11.9171  0.0053  0.0381   0.1045   0.0742    0.2364   0.0000   435.8236       1.74459       12.6431       1.71003      -5.36108      -3.47542      -8.89092       3.29797      0.268438      -3.94561     -0.537983     -0.205106      0.565070      0.461342     -0.137953    -0.0305716     -0.121751     0.0347040     0.0935423    -0.0163546   -0.00217425    0.00475261   0.000905358   1.42397e-05   0.000209428  -4.65863e-05   1.43567e-06   1.64774e-06  -2.68969e-08  -2.35909e-07   1.33120e-07  -9.18797e-10       0.00000       0.00000       0.00000       0.00000       4.75143       6.48028       7.50928       7.59608       6.94250       5.87069       4.79750       3.57393       2.58623       1.78019       1.35161      0.898175      0.582774      0.379161      0.255460      0.153435     0.0958185     0.0497601     0.0268409     0.0142515    0.00699447    0.00343344    0.00143945   0.000612013   0.000211045   7.28989e-05   2.53125e-05   7.33069e-06   1.94270e-06   3.95894e-07   7.49511e-08   9.14517e-09       0.00000       0.00000       0.00000       0.00000
  16  17 3224.8855    4.1585  1.0500 12.4776 -0.0028  0.0337   0.1085   0.0783    0.1947   0.0000   437.7062       6.60863       9.79535       1.21345      -5.75263       11.0907       1.26139       1.08524      0.680817     -0.986102     -0.483584      0.682606      0.161216    -0.0325235     -0.311347     0.0825664  -0.000629340    -0.0430554    -0.0295381    0.00636262    0.00828624   -0.00378936    0.00201210  -0.000226242  -0.000192171  -0.000131627   5.58698e-07  -2.02030e-06   2.16080e-06  -3.56209e-07  -4.05768e-08  -1.51394e-08       0.00000       0.00000       0.00000       0.00000       3.45431       4.80901       4.77537       5.12753       4.68616       4.26840       3.40709       2.92602       2.26676       1.74729       1.31247      0.903140      0.599561      0.401948      0.261948      0.152903     0.0960729     0.0502821     0.0285886     0.0131349    0.00704924    0.00276226    0.00141580   0.000496024   0.000211742   6.52618e-05   2.44739e-05   6.91267e-06   1.89687e-06   4.07630e-07   7.49108e-08   1.15662e-08       0.00000       0.00000       0.00000       0.00000
  16  18 3366.2867    3.4246  1.7046 11.8903 -0.0070  0.0544   0.0765   0.1054    0.1533   0.0000   440.4454      -11.0334       3.13670      -1.99389      -1.14445      -2.83619      -1.71573       7.17302       1.81066      -2.48518     -0.538067      0.867973      -1.14680      0.186110     -0.523380     -0.119910    -0.0243925    -0.0835793     0.0138865   0.000101749    0.00439050    0.00444272   0.000289302   0.000673877   0.000213193  -7.74752e-05   5.45441e-05  -1.02046e-05  -2.16273e-06   3.41915e-07  -2.76774e-08   7.60257e-09       0.00000       0.00000       0.00000       0.00000       5.96027       5.51881       7.58022       8.57165       6.24856       5.74058       6.32582       4.77658       2.96841       2.87782       2.43451       1.38317      0.816227      0.771067      0.492983      0.217628      0.134583      0.103475     0.0553818     0.0207301    0.00864670    0.00574404    0.00314638    0.00131064   0.000439587   0.000127616   3.76328e-05   9.40523e-06   2.15450e-06   4.68277e-07   8.63676e-08   1.07712e-08       0.00000       0.00000       0.00000       0.00000
  16  19 3507.9093    2.9236  2.6729 11.3289 -0.0077  0.0547   0.0503   0.1318    0.1145   0.0000   453.3842       15.6339       10.4582      -3.71288      -3.97200      -3.18965       4.59694      -2.96430      -4.62403       2.13351     -0.202473     -0.763923      -1.99124    -0.0322984     -0.148336     -0.229729    -0.0712647     0.0832550    -0.0718236   -0.00136166    -0.0173282    0.00756602   -0.00144243  -0.000689743  -0.000264865  -7.23768e-05  -3.95186e-05   9.54415e-06   5.23080e-06  -9.78322e-07  -1.78697e-08   5.31851e-09       0.00000       0.00000       0.00000       0.00000       5.51868       6.58526       6.93053       7.36265       7.19069       6.40467       5.35671       4.54994       3.68369       2.85580       2.14657       1.50394       1.04960      0.683659      0.439616      0.286309      0.167634     0.0906980     0.0526570     0.0242373     0.0127428    0.00560217    0.00244597   0.000897980   0.000385861   0.000120824   4.08455e-05   1.20306e-05   3.14104e-06   6.71584e-07   1.21022e-07   1.55953e-08       0.00000       0.00000       0.00000       0.00000
  16  20 3649.7218    2.4213  3.8385 10.7290 -0.0040  0.0629   0.0345   0.1556    0.0904   0.0000   447.5740       10.4617      -8.34108       3.53485       2.62796       3.40883       1.16780       10.3269       4.22095      -1.32504       2.10495     -0.557288    -0.0614719    -0.0351344     -0.906684      0.296393    -0.0117028      0.127045     -0.124397    -0.0243562    0.00183354    0.00697200  -0.000922996  -0.000855233  -0.000166633  -0.000116144   5.97241e-05   1.43859e-05  -4.28080e-06  -2.36649e-07   6.81241e-08  -3.70399e-11       0.00000       0.00000       0.00000       0.00000       6.35731       7.89775       8.66420       8.62373       8.23823       7.55965       6.47628       5.41184       4.21664       3.23268       2.44301       1.74271       1.23551      0.792462      0.526712      0.308373      0.185696      0.101136     0.0548359     0.0281088     0.0134077    0.00645268    0.00268779    0.00113931   0.000420866   0.000150018   4.92979e-05   1.37182e-05   3.80370e-06   8.01112e-07   1.42729e-07   1.76833e-08       0.00000       0.00000       0.00000       0.00000
  16  21 3791.5092    2.0088  5.2576 10.3101 -0.0032  0.0752   0.0251   0.1970    0.0711   0.0000   427.8186      -7.39110      -11.4761       1.68210       5.46123       6.37758      -7.37903       6.93417       10.7408       8.16309      -1.72129      -2.24533       3.65117      0.272689      0.128836     -0.768572    -0.0999331    -0.0269120    -0.0172406     0.0595132     0.0256020    0.00676635   -0.00128994    0.00181651   0.000622507  -0.000135679  -3.72358e-05  -8.56739e-07   6.90554e-06   1.81623e-07   2.76308e-08   1.95043e-09       0.00000       0.00000       0.00000       0.00000       7.59924       9.53207       10.2321       10.5530       9.81418       8.77253       7.86037       6.45612       5.23011       3.93596       2.94469       2.13906       1.47562      0.936965      0.607900      0.377438      0.217898      0.118745     0.0633902     0.0328288     0.0165416    0.00752402    0.00326480    0.00129693   0.000503055   0.000178222   5.71524e-05   1.63612e-05   4.31699e-06   9.65056e-07   1.80825e-07   2.18316e-08       0.00000       0.00000       0.00000       0.00000
  16  22 3933.4842    1.6867  7.2724  9.9507 -0.0031  0.0949   0.0185   0.2514    0.0594   0.0000   441.4051      -13.0069       7.60539      -4.28983      -4.03993      -10.1478       3.72153      -9.10762       8.96985      -3.41941       3.21165      -3.02642     -0.574007      -1.82112      0.506098      -1.21599     -0.435570    -0.0195411     -0.188920   -0.00493209    -0.0294240    0.00707999   -0.00538951   2.46217e-05  -0.000229513  -6.63481e-05   6.17739e-06   9.78663e-06  -8.07238e-07  -8.34055e-07  -1.21142e-07  -3.40075e-08       0.00000       0.00000       0.00000       0.00000       9.33701       11.9556       12.5202       12.9020       12.5349       10.8502       9.77689       7.92792       6.59007       4.76019       3.64896       2.60349       1.87016       1.25614      0.758841      0.482248      0.264869      0.156198     0.0850850     0.0431796     0.0212509    0.00973490    0.00417941    0.00165138   0.000647365   0.000226921   7.00239e-05   2.20857e-05   5.50909e-06   1.23374e-06   2.41802e-07   2.79298e-08       0.00000       0.00000       0.00000       0.00000
  16  23 4075.2419    1.3838  8.9830  9.7657 -0.0017  0.1113   0.0148   0.3149    0.0539   0.0000   443.8188     0.0587753       14.5640       32.7261     -0.802348      -2.94751      0.606838      -13.6989       5.26361      -6.39218       4.03262       1.12119     0.0428294      0.504293      0.547008      -1.03864    -0.0849920     -0.112239      0.101930     0.0111223     0.0115297    0.00435451  -0.000663230  -0.000269012   0.000606674  -0.000113940   0.000142101  -4.86430e-05  -1.66916e-06  -5.95196e-07  -1.82695e-07  -1.70256e-08       0.00000       0.00000       0.00000       0.00000       11.0363       13.7023       14.7067       14.9494       14.0767       12.9060       11.3798       9.32385       7.77909       5.91241       4.51656       3.14493       2.17538       1.41798      0.919284      0.571053      0.326997      0.187827     0.0988123     0.0503777     0.0240214     0.0115085    0.00484516    0.00202119   0.000756888   0.000276914   8.74115e-05   2.59532e-05   6.67197e-06   1.43057e-06   2.70408e-07   3.24320e-08       0.00000       0.00000       0.00000       0.00000
  16  24 4217.3858    1.1625 10.8508  9.6436 -0.0065  0.1384   0.0124   0.3798    0.0488   0.0000   431.4525      -17.7599      -11.1708      -9.21116       33.6148       15.6203      -38.9014      -11.9921       12.4412      -8.80593      -15.9491       2.15443     -0.814290     -0.563163      -1.43481      -1.22429    -0.0542451     -0.128194     -0.178744    -0.0781576     0.0669568    -0.0140338    0.00576829   0.000303988  -0.000707366  -0.000348967   0.000162864   5.71625e-05  -9.56160e-06  -4.63898e-06   9.74495e-08   2.73409e-08       0.00000       0.00000       0.00000       0.00000       13.2321       17.1912       18.2406       18.6915       17.6945       15.9972       14.1603       11.4390       9.63051       7.40096       5.43122       3.89964       2.73806       1.79608       1.14318      0.712985      0.410729      0.234481      0.129140     0.0643002     0.0316736     0.0145744    0.00625174    0.00251786    0.00100921   0.000357418   0.000114369   3.33205e-05   8.53786e-06   1.91085e-06   3.53561e-07   4.27398e-08       0.00000       0.00000       0.00000       0.00000
  16  25 4360.2094    0.9613 13.0527  9.5168 -0.0017  0.1756   0.0103   0.4694    0.0441   0.0000   415.1230       2.00809       14.2416      -7.55155       18.9246     -0.477093     -0.120576       4.40118      -19.9383      -10.3965       4.18904       2.40482      -3.13125    -0.0723812      -2.38145     -0.391337      0.546171      0.504370     -0.191272    -0.0955811     0.0288483  -0.000411754   -0.00745309   -0.00104165    0.00126246   0.000248349  -0.000179482   5.60970e-05   6.99699e-06   6.76540e-07  -4.73708e-07  -4.46012e-08       0.00000       0.00000       0.00000       0.00000       16.7145       21.5200       22.9948       23.5079       22.4110       20.4319       17.7068       15.0258       11.7007       9.32292       6.94407       4.94357       3.50347       2.31447       1.46853      0.925385      0.533688      0.305438      0.160008     0.0845217     0.0407173     0.0188712    0.00817837    0.00341534    0.00128530   0.000462664   0.000142857   4.31276e-05   1.13274e-05   2.49860e-06   4.31856e-07   5.45808e-08       0.00000       0.00000       0.00000       0.00000
  17   8 1963.2576    0.5380  0.5054  9.1077 -0.0131  0.0268   0.0219   0.0567    0.0815   0.0000   440.7043       3.12029       16.0415      -2.07006     -0.675592     -0.403723      -1.28138      0.575423     -0.953249       1.39410     -0.286823      0.283320     0.0717196     -0.163191     -0.247963     -0.243037     0.0517819    -0.0980571    -0.0305044  -0.000252036  -0.000473429    0.00309202   0.000916850   -0.00111078   8.40808e-05   0.000196644  -4.92286e-05   6.20787e-06  -6.89597e-06  -1.78193e-06  -2.28071e-07   2.12326e-07   1.29943e-08  -8.91370e-10       0.00000       0.00000       2.57057       2.89432       2.93886       2.93817       3.47450       3.17325       2.39306       2.08977       1.71635       1.39476       1.03362      0.795993      0.525374      0.390657      0.268262      0.170417      0.105578     0.0643129     0.0348957     0.0181917    0.00938060    0.00430622    0.00189098   0.000816694   0.000323284   0.000125006   4.41805e-05   1.51454e-05   5.67789e-06   1.55537e-06   3.76227e-07   8.88261e-08   1.28766e-08   1.52779e-09       0.00000       0.00000
  17  10 2260.2996    1.0575  0.8975  9.4614 -0.0022  0.0315   0.0281   0.0718    0.1529   0.0000   438.2918      -1.87444       10.7443      -6.32828      -4.06662       1.28390       2.22632     -0.133234      -2.39760      -3.79958      0.586464       1.42528     -0.224577     -0.252944      0.171083     0.0610535     0.0856309    -0.0705171     0.0433196    0.00442506    -0.0126537   -0.00438845  -0.000125511  -0.000992087   0.000225825   0.000159080  -9.67820e-05  -8.29489e-06   2.15021e-06   4.65845e-07  -3.83321e-07  -6.23917e-08   2.04004e-08  -1.20255e-09       0.00000       0.00000       2.81951       3.42405       4.33570       3.77937       3.57845       3.55359       2.97073       2.69082       2.17937       1.64807       1.32127      0.935542      0.626403      0.426492      0.291721      0.172714     0.0997115     0.0675816     0.0341699     0.0167124     0.0108988    0.00472549    0.00199325    0.00116816   0.000470095   0.000161648   6.68106e-05   2.35850e-05   7.59599e-06   2.21270e-06   5.35658e-07   1.02854e-07   1.63126e-08   1.94747e-09       0.00000       0.00000
  17  11 2404.9953    1.4351  0.9224 10.4090 -0.0009  0.0319   0.0389   0.0730    0.1300   0.0000   436.0009      -2.55044       9.96896      -2.40075      -3.64189       2.43907      -1.25064       3.31722     -0.203971     -0.344379     -0.966643     -0.297400     -0.217467     -0.137025     -0.486429      0.253307    -0.0101317     0.0977768   -0.00380223    -0.0260564   0.000828331   -0.00121519    0.00302798   0.000668586   0.000233978  -0.000241543  -1.74843e-06   3.33586e-05  -5.85757e-06  -1.90235e-06  -3.95633e-07  -4.80359e-08   4.94242e-09   3.12099e-09       0.00000       0.00000       2.70734       4.05073       3.88872       4.21586       4.05535       3.52364       3.23864       2.50944       2.14346       1.59943       1.28395      0.859053      0.691284      0.398401      0.303687      0.179785      0.113798     0.0682424     0.0345073     0.0212941    0.00943538    0.00526240    0.00227119    0.00106730   0.000412413   0.000185493   5.67729e-05   2.39773e-05   6.55063e-06   1.83477e-06   5.57413e-07   1.07135e-07   2.31090e-08   2.71628e-09       0.00000       0.00000
  17  13 2691.0124    2.3824  1.0103 11.0490 -0.0045  0.0514   0.0605   0.0779    0.1755   0.0000   440.2912       2.71403       6.41914      -1.51304       1.60348       3.97942      -4.81846      -2.24182      0.103817       1.59463      0.219063     -0.665004      0.585395      0.808210     -0.358241      0.117882      0.219759   -0.00110690    -0.0383865     0.0221996   0.000172142   -0.00409875   -0.00345600  -0.000416153  -1.26947e-06  -0.000102598  -6.66878e-05   2.95262e-06  -3.38470e-06   4.55594e-07   5.62994e-07   3.23269e-09  -2.43354e-08   1.83499e-09       0.00000       0.00000       3.36338       6.55544       4.56513       7.22186       4.69216       6.38513       4.03277       4.23209       2.84733       2.71949       1.85560       1.40388      0.987630      0.553709      0.466284      0.253910      0.209079     0.0842978     0.0705251     0.0243806     0.0187823    0.00561971    0.00440416    0.00115791   0.000798950   0.000190657   0.000132417   2.81525e-05   1.30445e-05   2.51680e-06   8.91157e-07   1.74234e-07   2.99536e-08   6.55072e-09       0.00000       0.00000
  17  15 2977.1421    3.7983  0.8021 12.1233  0.0023  0.0347   0.1050   0.0633    0.1445   0.0000   440.0938     -0.868619       13.8021       5.74414       1.24144       6.13566      0.961233      0.288454       1.72710     -0.401917       1.88140     -0.589916      0.475046     0.0183900     -0.327061    -0.0571230     -0.199201     0.0994154     0.0336704   0.000979891   -0.00523648    0.00305110   -0.00100231  -0.000197287   0.000291547  -0.000139008  -8.76827e-06   9.93051e-06   3.29066e-06   1.63248e-06   1.60761e-07  -1.23733e-07  -1.37478e-08  -2.30531e-10       0.00000       0.00000       2.88422       4.15626       3.41453       4.71900       4.12784       3.85917       3.17247       2.53827       2.55122       1.74479       1.42524      0.795241      0.831238      0.459545      0.389635      0.170003      0.133242     0.0647928     0.0490483     0.0261639     0.0120696    0.00682125    0.00223464    0.00140086   0.000335385   0.000215937   6.58565e-05   2.42334e-05   8.60962e-06   1.59559e-06   6.60525e-07   8.96861e-08   2.60942e-08   3.40197e-09       0.00000       0.00000
  17  16 3119.3036    3.9122  0.8837 12.5869 -0.0105  0.0366   0.1100   0.0690    0.1503   0.0000   440.4194       4.94425       9.66435      -7.46663      -7.87967       1.64198       1.96335     -0.798869      -1.44225     -0.842986    -0.0773130     -0.442227     -0.481778      0.169323     0.0645838      0.165045    -0.0487135    -0.0940574    0.00709970     0.0326511     0.0274197   -0.00597241   -0.00390684    0.00235432   0.000203749  -0.000397171  -2.60064e-05  -1.78298e-05  -7.48688e-06   8.94849e-07  -2.23336e-07  -7.31822e-08   5.82528e-09  -3.84387e-09       0.00000       0.00000       3.57020       3.55895       4.85770       4.80928       3.97522       4.09029       3.93621       3.00930       2.22574       2.01706       1.52856      0.912554      0.814203      0.607405      0.310317      0.208165      0.155329     0.0780527     0.0372303     0.0240837     0.0132379    0.00641309    0.00269682    0.00104435   0.000595899   0.000270750   8.98461e-05   2.61462e-05   7.89207e-06   2.19353e-06   5.35487e-07   9.68739e-08   1.49926e-08   1.77002e-09       0.00000       0.00000
  17  17 3261.3509    3.9642  1.2534 11.9543 -0.0051  0.0373   0.0892   0.0785    0.2238   0.0000   444.6688       6.54442       12.0209       3.30461      -7.40189       2.37464      -1.29239      0.448915       1.84997      0.140025      -1.72196      0.332468      0.491221     0.0515370     -0.224713    -0.0418517     -0.151498     0.0151684     0.0418902     0.0142105    0.00193054    0.00369822   0.000346520    0.00115172   2.20341e-07   0.000304282  -1.55788e-06   3.60754e-05   4.85037e-06  -2.61465e-06  -1.01852e-06   7.48078e-09  -1.28957e-08   3.70462e-10       0.00000       0.00000       3.35364       3.87569       4.83177       4.56859       4.57196       4.03264       3.79596       3.03854       2.27362       2.10978       1.45347       1.02606      0.805934      0.546986      0.352740      0.211679      0.145666     0.0833437     0.0417242     0.0252098     0.0131462    0.00624067    0.00284711    0.00113233   0.000586975   0.000239022   8.43656e-05   2.92627e-05   8.45200e-06   2.27068e-06   6.44494e-07   1.37295e-07   2.04327e-08   2.13801e-09       0.00000       0.00000
  17  18 3403.3261    3.4244  2.0022 11.5695 -0.0004  0.0455   0.0641   0.1075    0.1531   0.0000   430.0109       9.64132       10.8366     -0.964017       7.09258      0.728612       3.47377      -1.79702      -1.73410    -0.0360344       2.01536      0.483414     -0.285480    -0.0226028     -0.344205      0.329461    -0.0444696     -0.133775     0.0142451     0.0253842    0.00886647    0.00790554    0.00181956   -0.00256893   0.000283661   0.000176446  -4.07073e-05  -3.81214e-05   5.59222e-06   2.25405e-06   8.20429e-07  -2.34570e-07   2.33125e-08  -2.70926e-10       0.00000       0.00000       4.32361       5.68911       5.90149       5.46138       5.61332       5.31142       4.76288       3.93228       3.16333       2.34862       1.85133       1.42651       1.00715      0.684868      0.469078      0.279801      0.170502     0.0995596     0.0501859     0.0274220     0.0140218    0.00684348    0.00307471    0.00144225   0.000602754   0.000230077   8.17418e-05   3.18813e-05   1.00250e-05   2.79539e-06   7.29436e-07   1.56814e-07   2.76124e-08   3.16675e-09       0.00000       0.00000
  17  19 3545.4374    2.7800  2.6630 11.3539 -0.0087  0.0511   0.0476   0.1315    0.1072   0.0000   441.2329       8.22621       22.6960       7.54578      -7.76191      -2.62456       1.36770       1.66737       3.45258      -1.24111      -3.80407       2.54931     -0.213990     -0.226659      0.588070      0.424711      0.117945     -0.247159     0.0332122     0.0850318     0.0373100   -0.00397973   -0.00179949   -0.00287495   0.000428373   0.000456311  -8.77402e-05   2.21748e-05   2.75488e-06  -5.22472e-07  -4.99328e-07  -3.91450e-07  -2.94948e-08  -9.45136e-10       0.00000       0.00000       4.76182       6.16519       6.16191       6.52006       6.28547       5.70187       5.16383       4.33042       3.53882       2.78887       2.18640       1.57791       1.11247      0.739094      0.506620      0.313008      0.191231      0.112220     0.0635433     0.0330341     0.0170392    0.00824726    0.00386641    0.00175563   0.000720314   0.000276854   0.000102426   3.45156e-05   1.08752e-05   3.02184e-06   8.13522e-07   1.74769e-07   3.21577e-08   3.94997e-09       0.00000       0.00000
  17  20 3687.6863    2.2921  4.4024 10.6415 -0.0040  0.0646   0.0299   0.1744    0.0784   0.0000   439.8465       8.50369       3.79190       14.8635       1.93803      0.584837       4.10743      -5.65369     -0.453686      -4.50582       1.57706       3.99694    -0.0467054     -0.308905     -0.484258      0.281398    -0.0750601     0.0318138   -0.00896404    -0.0615446    -0.0199867    0.00396003   0.000952065    0.00328086   -0.00129867  -0.000348604  -0.000187191  -4.78871e-06  -2.39604e-05   3.60738e-06  -1.31642e-06  -7.29401e-08  -4.62417e-08   3.89494e-09       0.00000       0.00000       6.06319       7.67469       8.25264       8.62018       7.92291       7.49005       6.61935       5.49030       4.52320       3.53416       2.62812       2.01029       1.36656      0.978012      0.613155      0.403217      0.235666      0.138912     0.0783070     0.0424214     0.0213056     0.0106721    0.00502659    0.00222146   0.000920851   0.000370092   0.000136580   4.65918e-05   1.44239e-05   4.20677e-06   9.63480e-07   2.24871e-07   3.87598e-08   4.85655e-09       0.00000       0.00000
  17  21 3829.7962    2.0186  5.6981 10.1519 -0.0010  0.0758   0.0227   0.1998    0.0703   0.0000   452.4301    -0.0779388      -2.16132       21.9551       1.98257      -3.57056      -4.91142       1.19897     -0.968485     -0.476111      0.672282      0.970521       1.12005      0.933402      -1.98779     -0.444694      0.354536     0.0679019     -0.159473    -0.0162374    0.00361639    -0.0120914   -0.00464624   -0.00484112    0.00142338  -0.000313913  -6.45647e-05   3.28342e-05   1.01740e-05  -4.18738e-06  -1.20880e-06  -1.54277e-07   3.93508e-08  -7.82201e-09       0.00000       0.00000       6.87052       8.96923       9.37533       9.70527       9.25169       8.60797       7.55038       6.42989       5.14903       4.06808       3.16260       2.28463       1.61820       1.09853      0.726586      0.464544      0.277081      0.168158     0.0893559     0.0496211     0.0248205     0.0125498    0.00565942    0.00265032    0.00107672   0.000435499   0.000152942   5.50460e-05   1.63759e-05   4.90769e-06   1.23886e-06   2.67453e-07   4.71879e-08   5.90403e-09       0.00000       0.00000
  17  22 3972.2428    1.5840  7.9474  9.8475 -0.0027  0.0982   0.0164   0.2677    0.0577   0.0000   436.4437      -10.2490       3.70777       20.8280       10.4009       8.23119       9.42585       10.1787      -14.3706       2.79278      -3.51145       2.24968      -2.35053       1.32845      0.449429     -0.209564     0.0525778   -0.00465485      0.114857     0.0702449    -0.0124959    -0.0299219    0.00991557   -0.00230294    0.00142085   3.98107e-05   1.34060e-05  -3.15161e-05   2.88844e-05  -3.57235e-06   1.09822e-06  -2.39147e-07   6.84530e-08  -3.97835e-09       0.00000       0.00000       9.02707       11.7207       12.3473       12.7214       12.2963       11.3152       9.88367       8.09359       7.01288       5.26932       4.17955       2.93572       2.11035       1.43803      0.961096      0.592612      0.362672      0.216392      0.121254     0.0655197     0.0334806     0.0160879    0.00743722    0.00331087    0.00140362   0.000545940   0.000201756   7.08472e-05   2.25435e-05   6.43574e-06   1.61799e-06   3.34106e-07   6.39102e-08   7.39757e-09       0.00000       0.00000
  17  23 4114.8989    1.3368  9.9562  9.6446  0.0004  0.1194   0.0133   0.3231    0.0522   0.0000   445.6229      -22.6956       21.5367      -3.31596       7.95785      -27.1944      -38.0502      -15.8128       13.0212      0.973165      0.215024      -3.15788      -1.39152      0.395928     -0.592177     -0.663252     -0.110117     -0.157193      0.141348     -0.126304     0.0716352   -0.00318595   -0.00551406    0.00136072    0.00552696   0.000726023   6.07072e-05  -4.27588e-05  -1.82533e-05  -1.00967e-05   1.13602e-06   2.66132e-07  -4.79949e-08  -3.97086e-11       0.00000       0.00000       10.9497       14.4600       15.2383       15.6325       14.9107       13.5409       12.3649       10.1615       8.30478       6.57418       5.08380       3.69099       2.56554       1.75613       1.16348      0.738619      0.447642      0.265766      0.146589     0.0784886     0.0401267     0.0196656    0.00916393    0.00420002    0.00176664   0.000696234   0.000254489   8.77534e-05   2.72146e-05   7.81771e-06   1.97426e-06   4.35030e-07   7.74832e-08   9.13181e-09       0.00000       0.00000
  17  24 4257.4026    1.1456 12.1204  9.5826 -0.0047  0.1502   0.0113   0.4047    0.0473   0.0000   467.0086      -13.5660       9.78240       5.40056       23.1066       25.5798      -7.86897       15.3124      -10.1212       7.01014      -15.6640       10.9341      0.359748      -6.63588     -0.327440      0.839175     0.0422567     -0.391002     0.0410321      0.159893    -0.0630673   -0.00234670    -0.0409152   -0.00457183  -0.000944160   0.000530677  -0.000133216  -7.76664e-05  -2.84702e-05  -2.17859e-05   5.63423e-06   1.89101e-07  -2.38070e-07  -1.99148e-08       0.00000       0.00000       13.5432       18.0175       19.1032       19.3122       18.8052       17.0326       15.0334       12.8268       10.5117       8.20197       6.40533       4.60547       3.28061       2.22690       1.47894      0.942114      0.565757      0.334668      0.191895      0.101079     0.0527774     0.0250372     0.0124635    0.00526546    0.00231977   0.000869821   0.000336511   0.000112315   3.58556e-05   1.03815e-05   2.63112e-06   5.51325e-07   9.73022e-08   1.15109e-08       0.00000       0.00000
  17  25 4399.7657    0.9116 14.6962  9.5610 -0.0037  0.1952   0.0091   0.5179    0.0393   0.0000   453.0407      -12.8921       11.8592       9.57874       9.71628       28.8215       10.8849      -5.25647       12.2804       20.1747      -8.85899      -1.45446      -1.42869      -1.75465      0.130225    -0.0681672     -0.608301     -0.855575     -0.486103      0.111233    -0.0421700    -0.0227255    -0.0241281   -0.00105460   -0.00121138   4.35319e-05   0.000459543   6.10922e-06  -5.39876e-05  -2.09743e-06   4.18253e-06  -1.26357e-06  -1.66323e-07  -9.43988e-09       0.00000       0.00000       17.1717       22.6933       24.5287       25.2017       23.8913       21.9888       19.5455       16.3574       13.5237       10.6572       8.16018       5.98752       4.27526       2.88677       1.92691       1.23770      0.755647      0.441994      0.253050      0.136342     0.0692871     0.0349782     0.0163818    0.00739029    0.00303908    0.00123306   0.000454377   0.000155570   4.85617e-05   1.36362e-05   3.43142e-06   7.26739e-07   1.26964e-07   1.52111e-08       0.00000       0.00000
  18   8 1992.7634    0.5802  0.6374  8.9860 -0.0075  0.0323   0.0183   0.0579    0.0961   0.0000   436.7891      -2.49515       11.0989      0.978353      0.308004      -3.78480      0.887598      -3.04827       1.24095     0.0973982    -0.0310954      -1.01057      -1.13175      0.259338      0.591346      0.134242      0.110908    -0.0332404     0.0416557    -0.0119141   -0.00127045   -0.00433063   -0.00119333    0.00196864  -9.25550e-05   0.000322519   0.000111725  -1.90640e-05   2.01038e-06   3.46812e-06   1.37349e-06   1.01665e-07  -5.99180e-08  -2.21654e-08  -3.85692e-09   6.12834e-10       2.81289       3.58286       2.92653       3.78636       3.85148       3.57254       2.92427       2.41576       2.35458       1.69874       1.32736      0.789573      0.791630      0.564147      0.408478      0.237505      0.139844     0.0811150     0.0524027     0.0337022     0.0175919    0.00922412    0.00415255    0.00195984   0.000757843   0.000329110   0.000120118   5.24671e-05   1.69563e-05   6.01175e-06   1.69849e-06   4.90264e-07   1.35042e-07   2.14804e-08   5.45944e-09   6.42519e-10
  18  11 2436.8379    1.4763  0.9867 10.4512 -0.0150  0.0331   0.0373   0.0743    0.1440   0.0000   440.7909      -1.37980       18.3674       4.96159      -4.90072       2.04010      0.511793      0.284088      -2.73054       2.07860      -1.42699      -2.83595      0.913358      0.762651    -0.0737085     -0.463493    -0.0298143      0.125919    -0.0361174    -0.0557677     0.0123477    0.00796814    0.00179881   8.82465e-05   2.51447e-05   0.000133547  -8.03431e-05  -6.00447e-05   4.11730e-05  -5.06419e-07  -6.23195e-07   2.23328e-07   1.35522e-07   5.16682e-08   9.05045e-10  -1.72354e-09       2.70614       3.51592       3.59705       4.21769       3.85325       3.52310       3.12524       2.64012       2.14780       1.67920       1.45869      0.990759      0.763362      0.472872      0.377377      0.221528      0.152664     0.0933083     0.0557937     0.0311896     0.0164352    0.00915268    0.00388512    0.00221294   0.000838757   0.000459509   0.000148146   6.54699e-05   2.00813e-05   7.22690e-06   2.11216e-06   5.36824e-07   1.55803e-07   2.67794e-08   5.39561e-09   6.63318e-10
  18  12 2580.7922    2.0267  0.8817 10.7086 -0.0062  0.0297   0.0510   0.0620    0.1613   0.0000   439.6008       2.52435       17.2826      -4.08197       4.51584      -3.33244      0.958387     -0.382238      0.563457      0.338971       1.88096     0.0152790      0.709527    -0.0966905     -0.418191      0.168251     -0.151157    -0.0773673      0.114710   0.000938496     0.0168033   -0.00683079   0.000477974   -0.00193395  -0.000263805   0.000388401  -6.23246e-05  -6.78354e-06   8.46318e-06  -1.85023e-06  -1.59081e-06   4.06918e-09  -4.70203e-08  -2.12265e-08  -5.49993e-09  -3.00847e-10       2.71809       3.77559       4.30951       4.36745       4.12174       3.67766       3.26573       2.56977       2.10353       1.57164       1.26025      0.902113      0.588042      0.480626      0.290447      0.187789      0.124458     0.0743869     0.0427816     0.0228317     0.0135713    0.00634516    0.00337208    0.00155811   0.000657322   0.000326572   0.000138117   4.91174e-05   1.76855e-05   5.54040e-06   1.92979e-06   5.25759e-07   1.12747e-07   2.64831e-08   4.57780e-09   5.02309e-10
  18  13 2724.7289    2.6517  0.8957 11.2741 -0.0067  0.0327   0.0666   0.0656    0.1559   0.0000   435.8157       1.54133       13.1385      0.216300     -0.862467       2.23067      -1.84087      -2.60564       3.09045       2.15629     -0.569182       1.68217     -0.661922      0.991325    -0.0864657      0.115801     -0.202239    -0.0180791    -0.0494673     0.0172776    -0.0149792  -0.000367583    0.00251330    0.00161205   0.000268169   0.000304056   7.59686e-05  -3.68133e-05   9.17539e-06   2.51480e-06  -7.49387e-07  -1.55732e-07   5.04022e-08   3.37262e-08  -1.69073e-10  -1.68463e-10       2.70008       2.91775       3.90202       4.01618       3.17468       3.48804       3.33511       2.33912       2.11681       1.91647       1.19455      0.907960      0.836523      0.504785      0.296789      0.247008      0.155787     0.0746939     0.0513442     0.0318384     0.0153513    0.00718923    0.00445127    0.00225310   0.000870208   0.000323273   0.000161125   7.45464e-05   2.68459e-05   7.58146e-06   2.05252e-06   5.26745e-07   1.30552e-07   2.61002e-08   4.36331e-09   5.22721e-10
  18  14 2868.6224    3.3064  0.9747 11.6925 -0.0030  0.0294   0.0794   0.0662    0.1775   0.0000   441.8443     0.0259437       9.17925       2.31696       2.68139       4.46649       1.67345       1.64298     -0.714705      -1.45857     -0.127211      0.899650    -0.0176956     -0.580563     -0.334668    -0.0605074    0.00161779     0.0629213     0.0304970     0.0135775    0.00143059   -0.00652190    0.00143859   -0.00119053   0.000633109   9.57304e-05  -5.73380e-05   4.28254e-06  -3.00564e-05   5.24443e-06  -7.56972e-08   2.21308e-07  -3.17169e-08  -8.18698e-09  -2.99840e-09   2.34299e-10       2.75168       3.62199       3.88567       3.93487       3.75874       3.28430       3.02255       2.52279       2.21799       1.67332       1.26764      0.985629      0.685949      0.464835      0.302019      0.200862      0.125541     0.0771246     0.0437711     0.0235176     0.0135828    0.00685459    0.00356576    0.00174609   0.000714676   0.000327042   0.000122118   4.61574e-05   1.77664e-05   5.75008e-06   1.75150e-06   4.72626e-07   1.09547e-07   2.49176e-08   4.52564e-09   4.87546e-10
  18  16 3154.7812    4.0942  0.9388 12.2787  0.0017  0.0265   0.1016   0.0681    0.1577   0.0000   438.3217       5.03644       11.8075       5.02347      0.913787     -0.965749     -0.627934      -1.04120       3.74294     -0.787954      -2.27106     -0.202605     -0.135153     -0.772183     -0.414418     -0.121113    -0.0341047    -0.0230742    -0.0509353    -0.0215532   -0.00929394    0.00650505   0.000947887    0.00264702   0.000203683  -7.35827e-05   9.54923e-05   3.32310e-05  -1.47219e-05   3.02141e-06  -2.73969e-06  -8.33736e-08   5.80546e-09   2.58205e-09  -2.66992e-09   1.27166e-10       2.32677       3.02462       3.18753       3.26053       3.09336       2.88538       2.62031       2.27020       1.86832       1.51105       1.07707      0.891345      0.619972      0.445783      0.284293      0.196012      0.115141     0.0726222     0.0405124     0.0216176     0.0125137    0.00635840    0.00323693    0.00159115   0.000652555   0.000308858   0.000113389   4.40226e-05   1.67574e-05   5.38934e-06   1.63427e-06   4.52728e-07   1.02481e-07   2.52726e-08   3.94055e-09   4.92547e-10
  18  18 3439.8445    3.1899  2.0529 11.5396  0.0024  0.0450   0.0575   0.1066    0.1335   0.0000   445.4116       3.25137       12.3505       2.02485       2.27785      -1.59610       7.21534      -1.87512      0.757925     0.0127140       1.65462      -1.07181      0.136793      -1.26265    -0.0797950      0.734262      0.143442     -0.175636     0.0245977    -0.0153777    0.00177585    0.00548698   -0.00239441    0.00186995   -0.00100829  -0.000200446   0.000314885   0.000102332  -6.77015e-06  -4.06944e-07   6.30703e-07   2.29015e-07   1.54847e-07   2.56563e-08   2.74943e-09   8.66518e-10       4.05609       5.64572       5.93347       6.37167       5.89123       5.44034       4.67581       3.86307       3.23143       2.42264       1.91789       1.39118       1.02536      0.676032      0.472810      0.310036      0.189203      0.118049     0.0687337     0.0380990     0.0200115     0.0110849    0.00512903    0.00250951    0.00115084   0.000491637   0.000184821   7.54317e-05   2.63758e-05   9.13470e-06   2.68929e-06   7.55254e-07   1.87957e-07   3.71861e-08   7.09054e-09   8.85442e-10
  18  19 3582.4560    2.6933  3.5551 10.5483 -0.0046  0.0574   0.0374   0.1388    0.1276   0.0000   444.6953       10.9632       3.94749      -4.29397       13.1647      -3.26290       3.20194      -10.0752      0.496584      -2.17194      0.204807      -3.33172     -0.287122     -0.336399      0.358341     -0.698999     0.0876774     -0.199759    -0.0495515   -0.00640269     0.0443313     0.0129325   0.000423603    0.00145357  -0.000718303  -0.000571407  -9.60235e-05   2.11255e-05  -7.98543e-05   1.20680e-05   7.32317e-07  -2.53528e-06  -5.25269e-07   9.62597e-09   1.73977e-08  -6.08664e-11       4.93046       6.65608       7.07526       7.16449       6.96418       6.39602       5.83704       4.80479       4.01320       3.18103       2.43971       1.84721       1.32913      0.917884      0.621460      0.410709      0.250103      0.158951     0.0887469     0.0500076     0.0274012     0.0138428    0.00712274    0.00321061    0.00153359   0.000630212   0.000270022   9.71003e-05   3.69411e-05   1.22294e-05   3.55529e-06   1.01682e-06   2.47677e-07   5.39594e-08   9.42425e-09   1.05507e-09
  18  20 3725.2730    2.2579  4.6665 10.5066 -0.0033  0.0664   0.0279   0.1721    0.0783   0.0000   442.6995       8.19247       13.0025       3.44320       6.09350      -2.25682       3.65246       5.14181      -3.14333    -0.0464083       5.83611       2.35211       2.44486      0.776602      0.103579     0.0660585      0.122279     -0.206945     -0.101856      0.107190    -0.0214403    0.00819542   -0.00930678    0.00330118   0.000299301  -0.000685455  -2.35179e-05   0.000287596   6.59299e-05  -1.72716e-05  -3.42531e-06  -1.76338e-06   5.46780e-08  -1.20902e-08   2.08962e-09   3.80224e-10       5.95972       7.47003       7.85905       8.22148       7.93049       7.34988       6.48343       5.62763       4.73603       3.84587       2.99173       2.24405       1.58823       1.07136      0.747023      0.478506      0.307416      0.186906      0.110280     0.0621979     0.0333192     0.0170733    0.00853170    0.00400237    0.00183988   0.000767070   0.000311315   0.000116065   4.15906e-05   1.39485e-05   4.23741e-06   1.12580e-06   2.83807e-07   5.88746e-08   9.98647e-09   1.18378e-09
  18  21 3868.0499    1.8265  6.7339  9.9915 -0.0028  0.0849   0.0186   0.2216    0.0613   0.0000   444.7461      -2.26756      -9.99704       27.3794      -5.44579      -5.95751      -11.3017      -4.33300      0.778346       2.37777       1.32519      -1.51686      -1.57519    -0.0844229       1.50047      -1.22615      0.112879    -0.0840490      0.295711     0.0919924    -0.0740528   -0.00726383     0.0256061   -0.00721755   -0.00331507    0.00110529   0.000792983  -0.000253725  -9.48356e-05   9.11280e-06   5.29486e-06  -2.97938e-06  -3.07932e-07  -1.30478e-08  -6.69503e-09  -3.04774e-09       7.30422       9.65690       10.2422       10.4957       10.1034       9.57044       8.53057       7.34071       5.88671       4.66384       3.62828       2.75145       2.02447       1.39115      0.968434      0.630832      0.388204      0.234366      0.137932     0.0753601     0.0411515     0.0208880     0.0105838    0.00498431    0.00233855   0.000977609   0.000398674   0.000148836   5.53088e-05   1.80628e-05   5.50966e-06   1.52748e-06   3.85256e-07   7.99930e-08   1.35604e-08   1.61601e-09
  18  22 4010.9292    1.5336  8.3088  9.7810 -0.0013  0.0982   0.0151   0.2698    0.0542   0.0000   443.1725      -5.26019      -5.66321       12.9647       13.3593       8.40280      -5.20473      -1.51245     -0.697806      -2.17781       2.28283       6.72068      -1.68421      -2.36598       1.28807      0.307608    -0.0217783    0.00854153     -0.162239    -0.0183358    -0.0795559     0.0324461     0.0345873   -0.00613808   -0.00140579    0.00275769  -0.000505638   0.000295894  -2.37104e-05   6.37259e-06   2.42535e-06   4.26828e-07   3.86315e-08   1.49887e-07   1.08492e-08  -5.98013e-09       8.58280       11.1262       11.8006       12.2396       11.8457       10.6780       9.90793       8.34936       6.89205       5.52293       4.37876       3.28725       2.30085       1.63543       1.08384      0.723954      0.456909      0.276353      0.162745     0.0901517     0.0484607     0.0249047     0.0123485    0.00600752    0.00267021    0.00118137   0.000467004   0.000179614   6.29552e-05   2.05020e-05   6.37455e-06   1.77910e-06   4.27143e-07   9.32332e-08   1.59114e-08   1.78685e-09
  18  23 4153.6367    1.2934 10.1976  9.6756 -0.0026  0.1209   0.0127   0.3283    0.0490   0.0000   433.0510      -34.3067     -0.138926      -12.8612       20.4838       15.1758       24.6689      -21.7304       4.97492      -1.91538      -1.91119      -1.63211     -0.584263      -2.35341    0.00537777      -1.24220     0.0565557      0.422024      0.203595     0.0503562    -0.0725591     0.0147226   -0.00833230    0.00156752   -0.00237077    0.00237859  -0.000999878   3.50339e-05   0.000116764  -1.96495e-05  -1.40759e-05  -1.28225e-06   2.02145e-07  -1.07315e-07  -1.28831e-08  -1.34174e-09       10.6385       13.7801       14.5873       14.9682       14.5679       13.6234       12.0420       10.3409       8.61160       6.90388       5.34414       3.95482       2.91723       2.00492       1.40413      0.891949      0.556724      0.338423      0.201040      0.112473     0.0610319     0.0315806     0.0155509    0.00711493    0.00340738    0.00138847   0.000577267   0.000215562   7.88519e-05   2.61946e-05   7.98422e-06   2.16796e-06   5.51749e-07   1.12153e-07   1.91072e-08   2.21332e-09
  18  26 4582.8681    0.7273 18.1257  9.4319  0.0054  0.2548   0.0071   0.6587    0.0319   0.0000   452.7659       8.90428       87.0492       16.1984      -4.33582       2.76635       15.3380      -31.3487       15.8395      -1.13128       3.16987      -8.25105      -3.68066       4.88396       1.30780      -3.87598      -1.00823      -1.34821      0.585472     0.0477124    -0.0963817     0.0336326    -0.0143293    -0.0151835   -0.00244334    0.00286565    0.00218211  -0.000194048   0.000118823  -0.000168388   1.87841e-05  -3.98210e-06   7.02030e-07   6.47892e-07  -1.45076e-08  -3.70213e-09       21.6676       27.3981       30.3768       30.9704       29.7780       28.0512       25.1207       21.4516       17.9099       14.1375       11.1955       8.50318       6.10021       4.30911       3.00518       1.92677       1.25173      0.756176      0.446955      0.255025      0.137140     0.0717370     0.0359315     0.0170585    0.00789159    0.00335706    0.00137908   0.000519351   0.000182616   6.15295e-05   1.87139e-05   4.91799e-06   1.18838e-06   2.40114e-07   4.02297e-08   4.56687e-09
  19   9 2173.6778    0.8802  0.7551  9.4554 -0.0079  0.0348   0.0261   0.0604    0.1188   0.0000   444.4804     -0.658447       12.7133      -1.76833       3.52069      -4.17214      -4.25637       5.55157      0.667240      -1.70714       2.53605      0.595658       1.03736      0.662796     -0.424891     0.0342634    -0.0287754    -0.0848879    0.00857968     0.0210928    0.00594450   -0.00136063    0.00275385  -0.000883029   -0.00222882   5.95706e-05   0.000215186   2.50321e-05   2.23447e-06   2.91852e-06   2.50710e-06   1.02261e-06  -5.00365e-07  -2.22046e-07   3.15063e-08  -2.94330e-09       2.83649       3.34139       3.09740       3.77472       4.08052       3.21585       3.00912       2.63522       2.57195       1.69736       1.44136       1.05278      0.963160      0.617381      0.341840      0.251561      0.184437      0.133582     0.0704842     0.0379608     0.0197448     0.0127501    0.00764649    0.00383993    0.00187142   0.000694310   0.000315964   0.000101742   4.52415e-05   1.55551e-05   5.34579e-06   1.81846e-06   4.51238e-07   1.71006e-07   3.27707e-08   7.27282e-09
  19  11 2468.1328    1.6671  0.8661 10.6048 -0.0082  0.0335   0.0435   0.0640    0.1302   0.0000   438.1793      0.525987       12.6097     -0.802004      -3.59759       1.35044       3.51778     -0.946267       1.02885       3.73055      -2.49800      -2.25027      0.583788     -0.514395     -0.410692     -0.175115     0.0344899    -0.0236387    0.00891552    -0.0116170   -0.00113818    0.00162638   -0.00624380   -0.00138103   -0.00152854   0.000156310  -0.000320699   9.75936e-05   5.99294e-05  -1.39779e-06  -9.20079e-06   5.47416e-07  -1.63359e-07   4.46094e-08  -5.72231e-09  -7.50676e-09       3.15108       3.16186       3.23152       4.07164       4.34815       3.42949       2.61550       3.01473       2.72117       1.73705       1.21697       1.08976      0.999666      0.676206      0.368200      0.246750      0.213162      0.137783     0.0761548     0.0349513     0.0180596     0.0128347    0.00837629    0.00432302    0.00201364   0.000831829   0.000302674   0.000114057   4.19721e-05   1.49603e-05   4.67291e-06   1.66295e-06   5.22629e-07   1.45186e-07   3.26193e-08   5.63575e-09
  19  12 2613.0889    2.2641  0.7802 11.3377 -0.0064  0.0266   0.0661   0.0610    0.1253   0.0000   439.1466      -2.34592       18.0851      -4.70742      -3.71709      0.458302      -3.19810       2.73859       2.12996     -0.292789      0.380079      -1.01091     -0.227542      -1.14785     -0.665071      0.151595     0.0773793    -0.0444226     0.0389853     0.0323037     0.0310632    -0.0143208   -0.00211938    0.00252634  -0.000756695  -0.000471596  -2.17077e-05  -9.34180e-05  -5.23794e-07  -1.62453e-05  -6.28600e-07  -1.37894e-06   4.33958e-07   1.33194e-07  -6.00264e-09   7.25813e-09       2.40225       2.72168       3.16124       3.16921       2.82248       2.68463       2.80793       2.26122       1.83060       1.60904       1.23494      0.950015      0.700189      0.483210      0.344170      0.226218      0.143181     0.0945904     0.0526533     0.0319426     0.0177097    0.00876114    0.00497982    0.00231551    0.00122285   0.000537213   0.000252269   0.000104108   4.50046e-05   1.46422e-05   5.37694e-06   1.63308e-06   4.01594e-07   1.07914e-07   2.69266e-08   5.36402e-09
  19  13 2757.9296    2.8800  0.9166 11.3116 -0.0085  0.0259   0.0681   0.0600    0.1569   0.0000   439.5032       3.75664       10.2593     -0.998885      -1.44347       3.77123       1.83022       2.13984       1.59299     -0.338402     -0.181471     -0.125517      0.882383     -0.202931      0.464847      0.105131     0.0103098    -0.0110352    -0.0889963    -0.0223566     0.0294079   0.000914161    0.00377912  -3.56107e-07  -0.000462307  -0.000681297   7.13651e-05  -7.84632e-06  -5.94793e-05  -1.79680e-05   3.96149e-06  -3.65455e-06  -2.45130e-07   9.84503e-08  -4.73398e-09  -4.66313e-09       2.28931       2.84844       3.25989       3.47535       3.16669       2.95941       2.69662       2.31839       1.80364       1.49233       1.24340      0.832013      0.644017      0.461376      0.329402      0.204897      0.134464     0.0880450     0.0531401     0.0301747     0.0169521    0.00989940    0.00487917    0.00257225    0.00110129   0.000566026   0.000240930   0.000114396   4.00728e-05   1.60142e-05   4.68123e-06   1.61948e-06   4.29109e-07   1.26013e-07   2.92976e-08   5.37108e-09
  19  14 2902.4848    3.5980  0.8597 11.6862 -0.0114  0.0295   0.0945   0.0620    0.1894   0.0000   438.2776       2.80157       18.5483     -0.724131     -0.838461       3.77806      -2.25325      0.709625     -0.881887       1.26564     -0.275447     -0.814971     -0.879302      0.124413      0.863471    -0.0969134      0.105717     0.0157975   -0.00909739     0.0459595     0.0240907   0.000595280  -0.000899411    0.00237432   0.000788465   -0.00128036   4.01055e-05   0.000116143   4.19878e-05  -1.92820e-06  -9.06103e-06  -1.49531e-06   5.49957e-07   2.02347e-08   2.09296e-09   6.65653e-09       2.72236       2.77400       3.15734       3.40839       3.42106       3.34823       2.58691       2.07137       2.15471       1.89258       1.34236      0.936036      0.689678      0.531796      0.406241      0.259188      0.143836     0.0843822     0.0599607     0.0393774     0.0225116     0.0136228    0.00645181    0.00285619    0.00125720   0.000625110   0.000247743   9.80636e-05   3.84260e-05   1.61648e-05   5.36238e-06   1.79262e-06   4.94191e-07   1.19212e-07   2.64098e-08   5.04863e-09
  19  15 3046.5139    3.9764  0.8291 12.3400 -0.0108  0.0263   0.1027   0.0589    0.1420   0.0000   440.6912       3.09313       11.9293       1.09570       1.54716      -1.85745     -0.850259      -1.62167       3.68796     -0.167163       1.30153     -0.318214   -0.00802442      0.469053    -0.0980156     0.0251768     0.0294859     0.0223646    -0.0371216     0.0262311   0.000411457     0.0143178    -0.0100039   -0.00231104   0.000357207   0.000190889  -0.000115903   0.000166882   1.79564e-05  -5.86108e-06  -8.42546e-06   3.83690e-06   6.30514e-07  -1.78736e-08  -1.59497e-08   1.80372e-09       2.22853       2.79220       3.08264       3.00539       3.00266       2.88756       2.79216       2.19272       1.96259       1.38992       1.11702      0.873066      0.684916      0.476324      0.343193      0.241400      0.142687     0.0897005     0.0575534     0.0300235     0.0180019    0.00935999    0.00525003    0.00239247    0.00115268   0.000604732   0.000234010   0.000100677   3.63832e-05   1.41824e-05   5.58514e-06   1.58843e-06   4.86262e-07   1.30848e-07   2.74493e-08   6.21974e-09
  19  16 3189.8604    4.0179  1.0208 12.5424  0.0025  0.0301   0.0954   0.0698    0.1379   0.0000   438.8158       3.08547       16.0921       1.88545       1.95649       2.74641       1.50074       2.33074      -1.93823      -1.34699      -1.80526     -0.238271      0.670944     -0.124783     -0.196196     0.0482818      0.182855      0.110757  -0.000582503    -0.0185057    -0.0376478   -0.00453188    0.00139405   -0.00378610   0.000308837  -0.000123047   0.000150957  -5.43608e-05  -1.00356e-06  -1.69835e-05   1.10907e-05  -1.08538e-06  -3.70362e-07  -8.73620e-08   2.81112e-08  -2.05908e-09       2.40925       3.22879       3.44426       3.57302       3.33788       3.11264       2.77054       2.51232       2.17501       1.65067       1.43364      0.958488      0.775376      0.524314      0.371650      0.239881      0.158040     0.0919996     0.0576832     0.0348246     0.0188776     0.0109182    0.00549771    0.00286230    0.00133185   0.000650919   0.000267470   0.000113350   4.42496e-05   1.67829e-05   5.35376e-06   1.74762e-06   5.34959e-07   1.43934e-07   3.40192e-08   6.40003e-09
  19  17 3332.8442    3.5425  1.5955 11.9519  0.0022  0.0370   0.0677   0.0897    0.1225   0.0000   436.6593       1.86316       14.8246       1.73124      0.376859     -0.169141       3.54854      -3.10280       4.20852       3.07803      0.355258     0.0779829      -1.57005   0.000273454     0.0266405      0.374244     0.0477535     0.0272248    -0.0929423    -0.0349394     0.0338853     0.0248156   -0.00259270   -0.00729772  -0.000917295    0.00116139   0.000174973  -7.16340e-05  -3.89799e-05  -7.24111e-06   2.04316e-06   3.70151e-06  -6.46945e-09  -6.19677e-08   2.37181e-08   5.36249e-09       3.07552       3.78777       4.22051       4.35526       4.08530       4.13843       3.64256       2.89929       2.56629       2.15995       1.65947       1.30586      0.986763      0.613965      0.454608      0.310061      0.204396      0.127740     0.0826983     0.0474226     0.0250949     0.0145964    0.00713199    0.00366622    0.00160437   0.000879047   0.000322782   0.000149229   5.28813e-05   2.34586e-05   7.62358e-06   2.52155e-06   6.81851e-07   1.71836e-07   4.31574e-08   8.18292e-09
  19  18 3476.0382    3.0512  2.1210 11.7664 -0.0033  0.0423   0.0550   0.1119    0.1009   0.0000   440.9714       8.01055       7.32637       6.49299      -5.73593       7.37259      -1.87652      -8.32713      -5.09143      0.973082      -4.28567      -2.05604       1.58344       1.95240     -0.837610     -0.889625      0.244180      0.107959     -0.229613    -0.0295448    -0.0562300     0.0251497   -0.00702887   -0.00302048   0.000307610    0.00110383   0.000197560  -0.000308083   6.47822e-05   8.72718e-06   3.68424e-06   7.63482e-07   6.49152e-07   2.53630e-07   3.85783e-08  -2.87790e-09       3.50690       4.42061       4.85992       4.80703       4.88018       4.51855       4.07968       3.52865       3.10558       2.33402       1.91136       1.41306       1.07128      0.796236      0.523238      0.357536      0.234031      0.142854     0.0857180     0.0506114     0.0281114     0.0152219    0.00823755    0.00401904    0.00198003   0.000874254   0.000376318   0.000153117   6.37991e-05   2.27530e-05   7.89465e-06   2.56019e-06   7.85571e-07   2.15504e-07   4.78035e-08   9.63882e-09
  19  19 3619.2502    2.5866  3.8377 10.5943 -0.0048  0.0566   0.0321   0.1442    0.0965   0.0000   447.1934       13.9486       16.6415       1.75317       11.5653     -0.910631       3.73471       3.03235       3.29310       2.85598       3.84111       1.88505   -0.00413349      0.968565      0.203229     -0.509655     -0.259694      0.148486      0.153006     -0.123565     0.0208312    0.00305530    0.00548236    0.00422906    0.00157201   0.000282120  -0.000825756  -3.11325e-05   6.15122e-05   1.12450e-05  -1.25949e-05  -4.51020e-06   1.05903e-06   1.41729e-07   4.27030e-08  -4.00238e-09       5.10901       6.49143       7.17886       7.55679       7.17769       6.79334       5.82549       4.92891       4.13563       3.30605       2.57576       1.95702       1.42385       1.00314      0.689920      0.458561      0.302611      0.197285      0.117888     0.0670027     0.0385141     0.0206432     0.0109150    0.00541217    0.00262216    0.00111629   0.000525060   0.000207356   8.32417e-05   2.96586e-05   1.07637e-05   3.41317e-06   9.90110e-07   2.61324e-07   5.94977e-08   1.20296e-08
  19  20 3762.3731    2.1242  5.3874 10.2967 -0.0018  0.0700   0.0233   0.1874    0.0686   0.0000   437.8643       12.8568       15.8192      -2.32784      -15.6417      -5.57902       5.01371      -3.90806     0.0942785       9.52742       1.03519       2.72526       1.27855      0.612381      0.703951     -0.395944      0.253253    -0.0984318     -0.251156    -0.0237256    0.00794206    0.00474993    0.00802641   0.000935383    0.00393309  -0.000720948   -0.00136310  -0.000405014  -6.88242e-05  -1.44690e-05  -9.95125e-07   5.90756e-06  -5.35128e-07  -7.54204e-07   1.38550e-07  -5.60868e-09       5.86393       7.47730       8.20644       8.50973       8.27745       7.46876       6.95554       5.87916       4.96923       3.99870       3.18868       2.36904       1.75617       1.27581      0.875654      0.567354      0.386684      0.235102      0.145660     0.0842938     0.0466942     0.0264553     0.0137605    0.00680220    0.00334762    0.00146128   0.000686211   0.000268704   0.000111709   4.01218e-05   1.32230e-05   4.25858e-06   1.29313e-06   3.31245e-07   8.03000e-08   1.64850e-08
  19  21 3905.5385    1.8023  7.4123  9.8249 -0.0011  0.0865   0.0170   0.2302    0.0606   0.0000   433.7846       20.9986       6.48649      -12.9643      -1.42963      -10.3981       2.09011      -6.03574      -3.88107       1.68584      -5.98584       3.62931     -0.909616      0.855905      0.824844      0.430733      0.310916      0.433211     -0.163603      0.129798    -0.0675749    0.00753094    0.00306401   -0.00951074    0.00258493    0.00361191  -0.000342164  -0.000245764  -3.30977e-05   1.58554e-05  -1.65482e-05  -8.64237e-06  -2.35724e-06  -4.90263e-07   3.41308e-09   1.76358e-08       7.01102       9.18393       9.86583       10.0668       9.89740       9.12401       8.33549       7.22228       6.05466       5.09379       3.92193       3.02161       2.19938       1.55612       1.08309      0.733959      0.462089      0.292710      0.177666      0.106661     0.0583194     0.0325380     0.0166504    0.00828994    0.00393303    0.00189676   0.000796880   0.000336143   0.000129990   4.98175e-05   1.68367e-05   5.52355e-06   1.56633e-06   4.32639e-07   1.02748e-07   2.18288e-08
  19  22 4048.8680    1.4544  9.0593  9.7653 -0.0029  0.1052   0.0136   0.2801    0.0498   0.0000   438.6878      -2.40173      0.807443       1.49134       26.9167       11.0046       10.2182      -7.90725      -1.76883      -1.34461       5.45770      -1.20046      -1.60418      0.710022      -2.01756     -0.244038       1.41964     0.0882999      0.168607     -0.221695     0.0986292     0.0533510    0.00942260   -0.00820982   0.000274095    0.00447843  -0.000438176  -0.000553609   3.06381e-05   2.87669e-05  -2.16263e-05  -6.61952e-06   2.75319e-06   1.76747e-07  -1.53425e-08   2.13960e-09       8.81647       11.7716       12.2488       12.9474       12.5350       11.5192       10.3684       9.00470       7.70688       6.16433       4.84696       3.70320       2.73844       1.93773       1.32736      0.899004      0.577413      0.366797      0.218997      0.129262     0.0715557     0.0395372     0.0207152     0.0102591    0.00501402    0.00223400   0.000996908   0.000394173   0.000159271   5.82228e-05   2.03001e-05   6.61991e-06   1.92943e-06   5.28840e-07   1.22446e-07   2.57710e-08
  19  23 4192.2166    1.2189 11.1268  9.6531 -0.0012  0.1277   0.0113   0.3533    0.0452   0.0000   447.8597      0.219649      -11.9222       10.4185       8.41589      0.305668      -18.7117      -8.86263      -1.50067       8.80834      -8.70844      -5.36156      0.853745     -0.554171     -0.741592      -1.03022     -0.760914      0.707958      0.159514     -0.281315    -0.0606548    -0.0465982     0.0409793    -0.0334855    -0.0163311    0.00404850   0.000959225  -0.000632328   1.94993e-05   2.14287e-05   1.26957e-05  -7.22726e-06   1.29413e-06  -8.03849e-07   2.31188e-08   2.94998e-08       10.5881       13.5683       15.0109       15.5323       15.2238       13.7812       12.5686       10.8012       9.20831       7.28844       5.75295       4.44011       3.28738       2.29959       1.59053       1.08229      0.702912      0.439540      0.268014      0.156506     0.0875605     0.0478336     0.0250415     0.0127201    0.00616597    0.00284575    0.00122477   0.000501510   0.000195523   7.32695e-05   2.52980e-05   8.14739e-06   2.40975e-06   6.42098e-07   1.52072e-07   3.11233e-08
  19  24 4335.4590    1.0162 13.6977  9.5984 -0.0020  0.1632   0.0092   0.4519    0.0394   0.0000   422.5438       25.4019       21.7860      -11.4529       22.8782      -34.8670       26.2788       19.3099       10.7569      -5.26095      0.608488       15.2955      -2.36812      -1.94123      -1.21357     -0.643509     -0.986763      0.812173     -0.134638      0.257744      0.137383    -0.0696743    -0.0394517     0.0160570   0.000730039   -0.00583991    0.00187436   0.000832594  -0.000174799  -0.000102627   3.70267e-06   1.44543e-06  -4.04335e-06  -2.11663e-06   8.74736e-08   3.16891e-08       13.4380       17.3206       18.6655       19.1396       18.9120       17.5099       15.7866       13.7120       11.8324       9.43268       7.50860       5.65747       4.25253       3.08619       2.09999       1.42179      0.932885      0.580353      0.353642      0.208413      0.117335     0.0646675     0.0341413     0.0169196    0.00834788    0.00364637    0.00165804   0.000656318   0.000270430   9.81295e-05   3.37726e-05   1.07987e-05   3.22272e-06   8.58777e-07   1.96877e-07   3.98144e-08
  20   9 2203.1000    0.9525  0.6657  9.7961 -0.0142  0.0346   0.0313   0.0584    0.1012   0.0000   440.2676      -1.39036       16.4454     -0.742765      -5.93695     -0.266484      -2.08914       4.63007     -0.862027      -1.28391      0.576594       1.13368     -0.149983    -0.0673785    -0.0857547      0.209686      0.274008    -0.0614781    -0.0883481     0.0149727     0.0345686    -0.0167999   0.000570322  -0.000393131    0.00121713    0.00131005   0.000346587  -3.25462e-05  -4.58575e-05   1.42456e-05  -1.30915e-06  -1.89900e-06   1.24495e-06   3.90897e-07  -5.57013e-08  -2.80783e-08       2.46217       2.82459       3.58638       3.15298       3.14585       3.16932       2.81039       2.17261       2.30217       1.91855       1.29168       1.30230      0.848362      0.524910      0.507911      0.286167      0.178790      0.119300     0.0787236     0.0407552     0.0301199     0.0185593    0.00696915    0.00413673    0.00252359    0.00108031   0.000424899   0.000238169   0.000101915   3.40119e-05   1.08470e-05   6.19498e-06   2.18627e-06   6.41778e-07   1.63176e-07   3.92780e-08
  20  11 2498.8906    1.7736  1.0116 10.5017  0.0003  0.0311   0.0414   0.0677    0.1587   0.0000   437.8313       4.23127       14.6263     -0.417628      0.462072      -1.46162      -2.17797      -3.91479       2.98448      -2.37820      -2.27486      0.846234      0.458840     -0.767997     -0.742708      0.173374     -0.253551   -0.00897885     0.0802480   0.000117619   -0.00578963     0.0188014   -0.00579172   -0.00608704   -0.00163376   0.000815020  -0.000201386  -0.000332731   9.89403e-05   5.36647e-05  -1.07254e-05  -5.85137e-06   6.32000e-07   2.84537e-07  -3.01289e-08   1.38886e-09       2.61077       3.17838       3.27417       3.44789       3.61487       3.21257       2.95942       2.43598       2.23151       1.95748       1.53820       1.07354      0.790934      0.630743      0.485597      0.314867      0.203339      0.120386     0.0715285     0.0502367     0.0288065     0.0182554    0.00938530    0.00486528    0.00225696    0.00104229   0.000471051   0.000207201   8.89934e-05   3.64400e-05   1.40183e-05   4.90565e-06   1.49224e-06   5.15705e-07   1.35831e-07   3.58259e-08
  20  13 2790.6409    2.9474  0.8911 11.5706 -0.0097  0.0280   0.0743   0.0599    0.1568   0.0000   437.3771       7.30697       10.3947      0.373808       2.37865      0.207892    -0.0616815      -1.03072      -1.87922      0.999821    -0.0611270     -0.268377     -0.573897      0.389808      0.125971     -0.300262     -0.115925    -0.0953793     0.0363611     0.0298650    -0.0143637    -0.0214721     0.0122082   -0.00104274   -0.00280851    0.00107055   0.000520963   6.39817e-05  -3.19428e-05  -1.99833e-05   7.23523e-06  -2.63674e-06   2.39638e-06   1.36376e-07   1.71097e-07  -4.32102e-08       2.34710       2.88185       3.40330       3.24811       3.24110       3.15550       2.76919       2.28888       2.10258       1.60691       1.33584       1.06918      0.719007      0.563526      0.372930      0.239903      0.180606      0.113416     0.0688732     0.0430889     0.0249253     0.0137635    0.00723750    0.00403240    0.00184606   0.000970471   0.000433652   0.000172537   7.94269e-05   3.47618e-05   1.25806e-05   4.49671e-06   1.47235e-06   5.20209e-07   1.53510e-07   3.55395e-08
  20  14 2935.8975    3.7965  0.8605 12.0457 -0.0061  0.0252   0.0933   0.0572    0.1410   0.0000   435.4859     -0.651234       13.8943       1.39359       2.51130       1.84441       3.61138       3.08079     -0.713332       1.03991      0.212527     -0.436822     -0.948945      0.284210      0.260620      0.357561     -0.240445     0.0616640    0.00985475    -0.0548223     0.0214005    -0.0145494    0.00516898   -0.00360915   0.000556727   1.23256e-05  -0.000745522   0.000142838  -3.84795e-05  -8.94349e-06  -9.87207e-06  -9.88028e-07   3.66363e-06  -2.95799e-07   1.50432e-08  -2.10380e-08       2.06178       2.62041       2.63531       2.83520       2.66928       2.66089       2.39293       2.34956       1.76558       1.41521       1.17497      0.867312      0.721803      0.492098      0.380171      0.264238      0.171023      0.104347     0.0647734     0.0379625     0.0232201     0.0121073    0.00667120    0.00341296    0.00169447   0.000868654   0.000417534   0.000183531   7.31035e-05   3.07915e-05   1.07459e-05   3.88067e-06   1.38418e-06   3.76317e-07   1.16351e-07   3.12746e-08
  20  15 3080.4444    4.0570  0.8839 12.4393 -0.0094  0.0247   0.0984   0.0636    0.1344   0.0000   435.1362      -2.43065       13.1369       3.88690      -3.45882     -0.251209       2.03047     -0.262264     -0.126423      0.224690     -0.695805      -1.25593      -1.60314    -0.0473013    -0.0367055     -0.140619     -0.111936     0.0473141    -0.0731468    0.00429726   -0.00227503  -0.000354275  -0.000856889   -0.00290418  -0.000608953   0.000158653  -0.000159796  -3.32614e-06  -1.17189e-05   1.57307e-05   2.05755e-06  -8.30593e-08   2.59860e-06  -1.77932e-07  -2.21815e-08   2.66279e-08       2.09899       2.70241       2.93677       3.07936       2.98778       2.84476       2.53944       2.12328       1.77883       1.44322       1.13223      0.934695      0.663883      0.466785      0.322099      0.229829      0.156282     0.0999204     0.0645823     0.0387685     0.0230622     0.0120667    0.00684643    0.00336121    0.00169540   0.000872855   0.000386883   0.000186015   6.80080e-05   3.00507e-05   1.12199e-05   3.97000e-06   1.40032e-06   4.10823e-07   1.24690e-07   2.93860e-08
  20  16 3224.3837    3.9720  1.2257 12.2007 -0.0039  0.0329   0.0822   0.0760    0.1557   0.0000   435.9708       2.50290       12.3106     0.0671053      -2.69075       1.45952       3.15639      -1.50693      0.619512     -0.130372     -0.435290     -0.531084     -0.780311      0.760970      0.511067     -0.233605     -0.112066    -0.0572872    0.00826024   -0.00903670     0.0309565    0.00529883    0.00862912  -0.000739235   0.000457921   -0.00146164  -0.000765056  -0.000106549  -3.88883e-05  -3.32800e-05   3.95203e-05   8.58278e-06   1.00065e-06   2.15253e-07  -3.83479e-09   1.45562e-08       3.16411       3.93984       3.83821       3.46374       3.57637       3.73804       3.79993       3.39760       2.64419       1.89993       1.39778       1.08214      0.998332      0.799438      0.603154      0.414925      0.268556      0.161250     0.0914666     0.0506737     0.0281174     0.0150951    0.00759321    0.00423454    0.00207093    0.00104348   0.000457447   0.000202017   8.42325e-05   3.64113e-05   1.29643e-05   4.92259e-06   1.55207e-06   4.71933e-07   1.39871e-07   3.81744e-08
  20  17 3368.0148    3.4041  1.7350 11.9129 -0.0066  0.0354   0.0598   0.0957    0.0916   0.0000   439.5280       2.69188       16.8312      -4.33984      -3.33445       6.80760      -8.11669       1.90590     -0.111578      -2.66281      0.719862      -1.42887       1.00061      0.232624      0.784044     -0.164640     -0.148515      0.101252     -0.174913     0.0630360    -0.0197754     0.0493074    0.00717043   -0.00259035   -0.00132191    0.00145790   0.000345530  -0.000258154  -0.000305287   3.56930e-05  -2.56830e-05   7.69747e-06  -1.69926e-06   5.10954e-07   2.12424e-07  -1.82456e-08       3.00660       3.71450       4.09565       4.07098       4.09592       3.80544       3.42687       2.98245       2.61422       2.16162       1.71726       1.31000      0.967367      0.725528      0.500437      0.350334      0.224536      0.141903     0.0872096     0.0554012     0.0312879     0.0183623    0.00996956    0.00510137    0.00255685    0.00122323   0.000567793   0.000250221   0.000103863   4.15669e-05   1.65003e-05   5.83981e-06   1.89213e-06   6.18890e-07   1.71672e-07   4.61615e-08
  20  18 3511.7602    2.8618  2.4171 11.5696 -0.0031  0.0449   0.0454   0.1162    0.0824   0.0000   439.8592       5.29414       24.9832       9.93802       9.26811      0.219524      0.979604      -3.36348      -4.35022       2.38439     -0.296951     0.0132559    -0.0307188      -1.34278      0.842545     -0.260895     -0.350865     0.0810321     0.0280168     0.0144729    0.00337449     0.0120960     0.0147046    0.00199125    0.00395416   -0.00331772   -0.00122288  -2.03274e-05   6.56713e-05  -0.000142403   1.28930e-05   1.28411e-05   3.18426e-06   9.06363e-07   2.49539e-07   3.10065e-08       3.65907       4.77572       4.91922       5.19235       5.11201       4.82405       4.41711       3.83909       3.20637       2.66463       2.08155       1.58270       1.26846      0.887941      0.644648      0.441532      0.288021      0.189131      0.119012     0.0692132     0.0399342     0.0224478     0.0124053    0.00654032    0.00321850    0.00156086   0.000718452   0.000316981   0.000133623   5.35165e-05   2.02615e-05   7.56073e-06   2.51969e-06   7.60331e-07   2.06640e-07   5.78340e-08
  20  19 3655.7127    2.3851  4.1282 10.5502 -0.0014  0.0579   0.0285   0.1512    0.0799   0.0000   439.3561       7.26389       8.14845       10.0591       2.03360       9.21945     -0.581050      -4.76858      -2.61810       5.12123      -1.15018       1.03646      0.584568     -0.418605       1.29674   -0.00182261     -0.368544      0.123443      0.138754     0.0459196    -0.0309084     0.0375793     0.0123471    0.00472792   -0.00229265  -0.000151647   0.000376219  -0.000176819  -0.000501455  -8.83525e-05  -1.10755e-05   6.55005e-06   1.28186e-06  -8.26268e-07  -7.46193e-07  -7.44667e-08       4.60237       6.07718       6.51561       6.87241       6.58201       6.29411       5.67477       4.80884       4.12202       3.39870       2.71954       2.05366       1.57066       1.11080      0.816459      0.539450      0.373420      0.231229      0.147717     0.0900420     0.0526003     0.0296400     0.0161387    0.00847810    0.00411604    0.00206506   0.000930330   0.000426177   0.000173581   7.39538e-05   2.75922e-05   1.00923e-05   3.29497e-06   1.05011e-06   2.90899e-07   7.36294e-08
  20  20 3799.1730    2.0510  5.4718 10.3099 -0.0039  0.0712   0.0225   0.1868    0.0654   0.0000   435.8279       11.1174       20.5694      -4.81620      -16.1129      -9.15278       12.0595      -10.0996       7.58215      -2.89248      -3.44016       2.43754      0.359034     -0.470575     -0.715419     -0.672722     -0.236008     -0.319047      0.125372     -0.229648   -0.00667283    0.00897177    -0.0160284    -0.0273399    0.00379657   -0.00432186   -0.00194274  -0.000469634   0.000183165   3.19997e-05  -5.31543e-05  -1.13678e-05   6.69181e-06   2.96190e-06   3.01924e-07  -8.02989e-08       5.64802       7.32923       7.84921       8.28645       8.09497       7.85260       6.79930       5.84630       5.14320       4.25177       3.32451       2.55970       1.92155       1.38669       1.01354      0.685255      0.448733      0.291065      0.181267      0.111392     0.0654754     0.0372926     0.0206315     0.0105240    0.00533435    0.00251952    0.00114576   0.000522705   0.000213776   8.65291e-05   3.35626e-05   1.20092e-05   4.18854e-06   1.30156e-06   3.64198e-07   9.38748e-08
  20  21 3942.7879    1.6438  7.6860  9.8473 -0.0002  0.0904   0.0154   0.2352    0.0530   0.0000   445.9613       7.90605       3.81685       1.68184       5.83705       10.2572      -5.02201      -10.9140       6.47626       7.36767      -1.48429      -5.72397       2.54343       3.50900      0.777614     -0.268672      0.753632     -0.129637      0.184398     -0.152440     0.0236302      0.100383    -0.0151082    -0.0140591     0.0113755    0.00212123  -0.000272178   -0.00102711   3.63925e-05   9.24508e-05   5.45824e-05  -2.79823e-05  -4.08259e-06   2.53160e-06   7.55853e-07  -6.50211e-10       6.99755       9.13030       9.84208       10.1895       9.99048       9.45371       8.67563       7.53973       6.43178       5.24696       4.12116       3.24044       2.45452       1.82399       1.26554      0.893794      0.578429      0.385167      0.231734      0.141283     0.0824175     0.0456057     0.0254881     0.0128847    0.00687470    0.00322236    0.00150106   0.000670123   0.000282400   0.000113173   4.45996e-05   1.54651e-05   5.44432e-06   1.65712e-06   4.67076e-07   1.24991e-07
  20  22 4086.4516    1.4027  9.9275  9.7684 -0.0005  0.1116   0.0127   0.3001    0.0447   0.0000   439.9049       4.37606      -17.5230      -17.8073      -3.75042      -3.83426      -3.20737       5.75923      -6.78959      -12.8122       6.80935      -2.63649      -1.49631     0.0850190     -0.216744      -3.53424     0.0998256    -0.0537415     -0.338710     -0.125748      0.180009    -0.0270706    -0.0627546    -0.0471979     0.0136194   -0.00105828   -0.00231494   0.000920588   6.18072e-05   0.000258971  -7.30289e-05  -3.12263e-05   5.09241e-06  -1.69144e-07  -4.79822e-07  -1.63626e-07       8.83047       11.6422       12.4910       12.8088       12.5641       11.8240       10.8084       9.61513       8.02810       6.74114       5.15183       4.07215       3.10895       2.26851       1.60084       1.10197      0.731539      0.464984      0.291087      0.172353      0.100545     0.0569007     0.0309716     0.0163386    0.00838983    0.00403316    0.00185942   0.000831434   0.000348370   0.000140047   5.41506e-05   1.96857e-05   6.61143e-06   2.03280e-06   5.77565e-07   1.51436e-07
  20  24 4374.1634    0.9486 14.8825  9.5785 -0.0017  0.1786   0.0082   0.4826    0.0361   0.0000   414.5441      -1.85461       52.1275      -37.1211      -6.93470      -20.2638      -17.2616       8.56530      -11.0689       5.80049       11.5201      -13.2771      -1.47079      -3.48472      -4.01351      -1.54242      0.923253      0.605189     -0.188085      0.243640     0.0517244    -0.0214069    -0.0494167     0.0284304    0.00821638    0.00657318   -0.00751545   -0.00210153   0.000910043   0.000194449  -2.98468e-05  -1.49722e-05   2.16079e-06  -5.28873e-07  -3.52483e-07  -1.45947e-07       13.8285       18.0566       19.4187       20.3188       19.8407       18.2949       16.9049       14.9228       12.7850       10.6170       8.55485       6.58106       5.04968       3.57014       2.57010       1.77184       1.17850      0.761505      0.475971      0.289195      0.174234     0.0968198     0.0531959     0.0275250     0.0144544    0.00687805    0.00328585    0.00141767   0.000620477   0.000241463   9.42222e-05   3.30505e-05   1.13652e-05   3.43419e-06   9.57074e-07   2.53644e-07
  21   9 2231.8765    1.0140  0.8436  9.7138 -0.0109  0.0305   0.0259   0.0607    0.1193   0.0000   440.6277      -1.35633       11.4278      0.159758    -0.0553759     -0.701922     -0.812141      -1.94519       1.58325     -0.337437      -1.32448       2.01886     -0.329625      0.665725      0.423155     -0.124797     0.0879846    -0.0130089     0.0243528     0.0353456     0.0247280    0.00549108     0.0105401   -0.00323251  -0.000362067    0.00309949   -0.00146115  -0.000459473  -0.000157465  -5.34896e-05  -4.05066e-05  -1.05648e-05   1.01085e-05  -4.24656e-07  -2.32238e-07  -2.62927e-07       2.52905       3.16623       3.34457       3.07816       3.01897       2.94410       3.23829       2.93759       2.29487       1.70390       1.27252      0.993613      0.814960      0.713541      0.561506      0.390428      0.266275      0.168480     0.0993934     0.0586451     0.0325997     0.0180908     0.0102381    0.00546460    0.00290692    0.00150692   0.000721168   0.000351375   0.000160337   7.27910e-05   3.00710e-05   1.17495e-05   4.24854e-06   1.34034e-06   4.39502e-07   1.38071e-07
  21  10 2381.8366    1.3874  0.9525 10.3386 -0.0058  0.0301   0.0328   0.0659    0.1211   0.0000   440.2542       1.73779       13.7051      -3.96375      -2.59363       1.16444       3.90553       1.62908     -0.493399       2.26896      0.129813     -0.278982     -0.190543      0.837087      0.158137    -0.0361092    -0.0433684     0.0652163     0.0946475    -0.0323869   -0.00981318    0.00101936     0.0111815   -0.00404652    0.00179041    0.00114547   -0.00102586   3.23048e-05   0.000186541   0.000101398  -2.68298e-05   6.50563e-06   4.31927e-06  -1.99335e-06   1.08154e-07   6.15632e-08       1.97444       3.05918       2.83797       3.56678       2.84375       3.15134       2.64539       2.55530       2.04768       1.75580       1.35464       1.11479      0.819659      0.610699      0.472594      0.304367      0.229563      0.125883     0.0993429     0.0475888     0.0370831     0.0165045     0.0126069    0.00497309    0.00356116    0.00138626   0.000858293   0.000338974   0.000182933   7.17493e-05   3.06711e-05   1.12835e-05   4.23826e-06   1.46877e-06   4.69991e-07   1.43419e-07
  21  11 2529.2919    1.8736  0.9963 10.7068 -0.0015  0.0269   0.0426   0.0655    0.1335   0.0000   441.0731       2.23758       16.6919     0.0759457      0.828563       1.70529      0.851422      -4.42548      0.808287      -1.71932       1.50132      0.253231      0.360560     -0.147804      0.232292     -0.137006      0.232032      0.203271    0.00830276    -0.0423284    0.00799074   -0.00911662    0.00436817   -0.00466466   0.000827934  -0.000643345   0.000321497  -3.91822e-05   0.000175485   5.11535e-05  -4.00860e-05  -6.75527e-06   1.02270e-05   8.60337e-07  -2.74786e-07  -3.72638e-08       1.97595       2.60630       2.82921       2.94578       2.94877       2.69868       2.53159       2.15766       1.93508       1.51203       1.28360      0.910057      0.768257      0.560150      0.399442      0.265742      0.191193      0.125879     0.0821164     0.0497893     0.0291750     0.0171295    0.00937265    0.00548373    0.00282104    0.00150913   0.000706480   0.000324080   0.000147044   5.98410e-05   2.63679e-05   1.01502e-05   3.83575e-06   1.29848e-06   4.17717e-07   1.23681e-07
  21  12 2676.1836    2.4324  1.0549 11.0631 -0.0025  0.0272   0.0541   0.0680    0.1641   0.0000   432.2972      -1.68420       19.4789       1.96770      -4.32697     -0.220723     -0.109702      -1.29327      0.474562     -0.574659      -1.30637     -0.663628     -0.703184     -0.258145      0.226922    -0.0893237     -0.392954     0.0859528     0.0406659    0.00148018    -0.0326441    -0.0271337     0.0104600    0.00167772    0.00389796  -0.000213014   0.000216605   0.000455068  -0.000150258  -4.92001e-05   4.90443e-05  -6.98549e-06   2.99296e-06   7.84291e-07  -6.24170e-07  -4.28462e-08       2.11757       2.69933       2.92011       3.10718       2.96131       2.86418       2.47995       2.32792       1.94591       1.61621       1.30386      0.970606      0.763023      0.583419      0.427634      0.283426      0.204081      0.128541     0.0837638     0.0488025     0.0305190     0.0179603     0.0102499    0.00545018    0.00302751    0.00154434   0.000754138   0.000317539   0.000159907   6.19816e-05   2.88028e-05   1.02681e-05   3.96545e-06   1.33418e-06   4.30836e-07   1.30441e-07
  21  14 2968.8536    3.8279  0.8193 12.1497 -0.0086  0.0256   0.0966   0.0581    0.1405   0.0000   438.6038       3.13534       9.37282       1.42783       1.44223      -1.31171      -1.90320      -3.78141       3.16070      0.264700     -0.630587      0.791031   -0.00543988     -0.271852    0.00768152     -0.313329      0.304669    -0.0342443    -0.0416902   -0.00202675    -0.0254254    0.00756881   -0.00197619   5.28515e-05  -0.000374804  -0.000677295    0.00123425   7.85726e-05   6.44938e-05  -8.45693e-05  -3.13278e-05   3.13007e-06  -8.72134e-07  -1.71039e-07  -2.69488e-07   1.10624e-07       1.92213       2.44931       2.87175       2.85571       2.73405       2.94683       2.17388       2.35438       1.92931       1.40158       1.34088      0.948277      0.646223      0.622299      0.359360      0.280429      0.192672      0.109151     0.0757833     0.0494020     0.0255375     0.0158205     0.0104488    0.00481982    0.00269683    0.00146447   0.000607941   0.000298241   0.000151814   6.43574e-05   2.14163e-05   1.12879e-05   4.57675e-06   1.04948e-06   4.55307e-07   1.54093e-07
  21  15 3113.9196    4.1804  0.9895 12.4562 -0.0092  0.0264   0.0986   0.0632    0.1453   0.0000   438.0254       4.65967       14.3670       4.04947      0.933746     -0.194140       2.46148     -0.112003      0.906245      -1.19795      -1.87357     -0.379577      0.288925      0.834396      0.170725     0.0152576     0.0475743     -0.234434    -0.0902359    -0.0573918     0.0527724    -0.0111660   -0.00919336    0.00232761  -0.000712272   -0.00293238   0.000254110  -0.000512868   5.01217e-05  -6.87837e-05   8.99603e-06   1.59432e-06   3.48560e-06   2.37478e-06  -1.08111e-06  -2.00694e-07       2.08586       2.63451       2.93710       3.18348       2.91640       2.68769       2.54942       2.29605       1.94931       1.57008       1.21807       1.01549      0.740870      0.569536      0.381012      0.290440      0.191637      0.123017     0.0803995     0.0464310     0.0290373     0.0171046    0.00936965    0.00491515    0.00269901    0.00147544   0.000713716   0.000340028   0.000159495   6.61868e-05   2.69304e-05   9.90593e-06   3.81865e-06   1.36127e-06   4.33131e-07   1.23197e-07
  21  16 3258.4535    3.8441  1.3626 12.1732 -0.0041  0.0320   0.0753   0.0786    0.1307   0.0000   440.5751      0.550912       17.3975      -2.54502    -0.0254175     -0.221215     -0.285160      0.730178     -0.949869     -0.226065     -0.289155       1.96519      -1.28274      0.349788      0.679584      0.497245     -0.199201    0.00558025      0.192583    -0.0800003    -0.0654165     0.0430617     0.0314361    0.00556558   -0.00555747   -0.00211956   0.000886384  -0.000335717  -0.000350745  -5.74709e-05  -6.78752e-05   8.45365e-07   4.19871e-06  -1.59933e-06  -6.63886e-08  -1.43654e-08       2.53445       3.10375       3.55111       3.65978       3.59615       3.41156       3.02899       2.70506       2.29866       1.90085       1.56577       1.20270      0.901684      0.666242      0.502310      0.348933      0.229281      0.146911      0.101035     0.0610866     0.0366479     0.0206204     0.0126104    0.00690092    0.00368053    0.00163898   0.000868799   0.000400491   0.000188071   7.95115e-05   3.36937e-05   1.21736e-05   4.82884e-06   1.59082e-06   5.45277e-07   1.59740e-07
  21  17 3402.7622    3.2878  1.9458 11.7703 -0.0078  0.0377   0.0539   0.0944    0.0888   0.0000   433.6176      -2.69980       11.7301       4.40698     0.0666200       8.52741      -9.48642       1.15862     0.0233559     -0.769911       1.03488      0.212858       1.63994      0.446560     -0.857155      0.848569     -0.340229     -0.160764    0.00384897     -0.131469   -0.00438178    0.00400509   -0.00315117    -0.0131736    0.00214758  -0.000154941   0.000447854   0.000393056   0.000107334   0.000137956   6.21903e-05  -3.15849e-05  -6.34416e-06  -1.50936e-06   2.06367e-07  -6.90299e-08       2.88001       3.81966       4.07365       4.30696       4.06749       3.70343       3.61998       3.14274       2.74997       2.30017       1.88401       1.42888       1.10194      0.840990      0.575141      0.403952      0.267978      0.181804      0.113249     0.0696582     0.0421707     0.0243103     0.0137394    0.00772330    0.00404302    0.00213566    0.00103646   0.000465345   0.000224043   9.02139e-05   4.06497e-05   1.56082e-05   5.61885e-06   1.95447e-06   5.99781e-07   1.80486e-07
  21  18 3547.0712    2.7250  2.7476 11.4390 -0.0036  0.0474   0.0393   0.1190    0.0708   0.0000   432.7701      0.997101       17.4304     -0.142011       1.32174       8.01311     -0.940687      -13.2148      -3.45570       2.96190     -0.339702       1.71239       1.98738     -0.598875     -0.618542     -0.478046      0.418962      0.371804     0.0456877    -0.0638788    -0.0310878   -0.00502994    -0.0134752    0.00745460   -0.00271453  -0.000456277   0.000535548  -0.000213104   4.24875e-05  -0.000205988  -2.35148e-05  -8.37409e-06  -1.36271e-05   4.36589e-06  -8.52800e-07   2.78586e-07       3.48951       4.60542       4.94215       5.24582       5.19797       4.67098       4.47353       3.85715       3.38426       2.66912       2.26212       1.75580       1.36451       1.00773      0.680136      0.518293      0.324927      0.236526      0.139724     0.0899900     0.0557948     0.0305670     0.0179360    0.00946796    0.00512643    0.00255055    0.00130765   0.000625012   0.000266382   0.000120302   4.72825e-05   1.94312e-05   6.70126e-06   2.38517e-06   7.98805e-07   2.24899e-07
  21  19 3691.3599    2.2864  4.4902 10.5461 -0.0031  0.0605   0.0261   0.1559    0.0705   0.0000   439.9592      -10.8839       16.8242       7.25345      -7.10076      -12.7573     -0.246156       4.33966     -0.338406      -9.13352       3.92361       3.97837      -1.45137      0.325514     -0.922817     -0.406902     -0.260662     -0.358564     -0.176984     -0.114649     0.0687780     0.0482692   -0.00389626    -0.0128254    0.00424668    0.00159955    0.00153564  -0.000271479  -0.000584926   0.000103371  -7.49365e-05  -1.78501e-05   5.08822e-06  -2.75861e-06   8.37061e-08   2.51796e-07       4.60437       5.84387       6.64245       6.80090       6.64154       6.24800       5.69608       5.07527       4.38421       3.54531       2.94013       2.29431       1.73385       1.27853      0.932160      0.634511      0.435123      0.288796      0.185738      0.117810     0.0671899     0.0404536     0.0224301     0.0126590    0.00659971    0.00333095    0.00164648   0.000778047   0.000357122   0.000152457   6.31225e-05   2.42001e-05   8.96909e-06   3.11688e-06   1.00828e-06   3.23556e-07
  21  20 3835.5536    1.9086  6.3899 10.1428 -0.0021  0.0755   0.0187   0.2023    0.0564   0.0000   437.1512       4.20766       13.2721       14.7978      -3.83175      -10.3011       6.41871      -7.36379       4.69523      -1.88706       2.02036     -0.193923      -4.81515      -4.78977      0.969858      0.118861       1.15105     -0.293527      0.186231     0.0625279    -0.0151638    -0.0563266    0.00455747     0.0200260     0.0141127    0.00239825  -0.000653062  -0.000801668  -2.57085e-05   0.000168179  -7.19556e-05   2.54462e-05   1.10153e-05   3.46257e-06  -9.22907e-07  -4.20135e-07       5.70975       7.34453       8.02844       8.35912       8.27414       7.71200       7.13034       6.19321       5.50106       4.47840       3.67340       2.85600       2.18115       1.64526       1.14666      0.818980      0.544364      0.370020      0.233930      0.146966     0.0864507     0.0520339     0.0285019     0.0159716    0.00836854    0.00426949    0.00208883   0.000958209   0.000439446   0.000185223   7.81830e-05   2.98909e-05   1.11452e-05   3.99479e-06   1.24040e-06   3.92596e-07
  21  21 3979.5891    1.5824  8.5308  9.8420 -0.0023  0.0942   0.0140   0.2533    0.0481   0.0000   432.6426       7.87759       23.0792       5.82584       5.29575       6.22516      -3.46104      -1.01833     -0.801744     -0.760726       4.00342       2.17610      0.643399       2.93879       1.58067      -1.02460      -1.48164     -0.373742      0.192977      0.320456     -0.120387     0.0139018    -0.0517293    -0.0423976     0.0101919    0.00679624   0.000866742   -0.00217722  -0.000416144   5.85414e-05  -2.17335e-05  -6.82074e-05   1.85980e-05   5.64770e-06  -6.22803e-08   8.81864e-08       7.22799       9.50285       10.3763       10.6561       10.6319       9.81702       9.02646       7.95733       6.91882       5.72602       4.63329       3.66732       2.73172       2.06564       1.45853       1.02704      0.697648      0.456533      0.294105      0.181461      0.110972     0.0640058     0.0367482     0.0197651     0.0105091    0.00534064    0.00261212    0.00121851   0.000556837   0.000236111   9.78311e-05   3.81484e-05   1.42191e-05   4.92545e-06   1.59587e-06   4.92551e-07
  21  22 4123.7705    1.3376 10.1739  9.7846 -0.0020  0.1165   0.0119   0.3037    0.0428   0.0000   445.2585       14.0800       16.1231       5.59992      -7.10903       17.3477      -4.87503      -5.26030      -6.01740       8.50937      0.924318      -8.70990     -0.622930      -1.05745      0.800205      0.147816     -0.529327      -1.35501     -0.855413      0.456590     0.0730994    -0.0472685     0.0136646    -0.0297947   0.000365259  -0.000126372    0.00387098   -0.00232721  -0.000823780   0.000405513   0.000127970  -6.77660e-05  -2.39424e-05   3.39676e-06  -5.03103e-07  -3.10481e-07       8.69909       11.0128       12.0686       12.6034       12.5068       12.0702       10.7072       9.59023       8.25413       6.94465       5.49110       4.36827       3.36298       2.55630       1.77510       1.25638      0.847241      0.587374      0.377304      0.232144      0.138804     0.0799355     0.0454988     0.0253445     0.0133778    0.00688070    0.00331222    0.00153232   0.000689826   0.000293807   0.000122434   4.80114e-05   1.77536e-05   6.27450e-06   2.02838e-06   6.14606e-07
  21  23 4268.1066    1.0818 12.3306  9.6757 -0.0018  0.1437   0.0095   0.3874    0.0382   0.0000   440.3098       6.84146       24.3443     0.0325733      -38.0422      -4.40393       41.6459      -4.31761      -5.07490       11.2133      0.348095      0.214275      -1.48661       2.87716      -1.24630       1.64133       2.05456      0.360582     -0.669876     -0.128404      0.279001     0.0514151     -0.144893     0.0207308     0.0194579   -0.00830483   0.000151565    0.00118024    0.00134525   0.000207872  -0.000130559   8.12968e-05   5.88388e-05  -7.43238e-06  -2.88772e-06  -9.92257e-08       10.5412       14.1102       14.8548       15.7831       15.3176       14.7589       13.5525       11.9738       10.2289       8.49645       7.01715       5.40715       4.19432       3.13216       2.24865       1.59641       1.07537      0.727712      0.457218      0.291194      0.172239      0.101343     0.0577110     0.0308437     0.0165551    0.00838003    0.00408187    0.00190121   0.000875389   0.000374961   0.000155611   6.11090e-05   2.28553e-05   7.76861e-06   2.49574e-06   7.55158e-07
  21  24 4412.3286    0.9005 15.3821  9.5612 -0.0026  0.1828   0.0075   0.4971    0.0340   0.0000   449.5919       1.68451       21.9444       4.41915      0.457329      -21.5206       35.0445      -12.2372      -17.0474      0.624030      -5.01997      -5.44653      -9.08540       1.40794      0.992612     -0.503790       2.01978      0.872228     0.0808638      0.446989      0.214824    -0.0527382     0.0392540    -0.0457312     0.0308189    0.00171749    0.00112426    0.00104017   0.000980099  -0.000632758  -0.000509666   6.73378e-05   3.78609e-06  -4.24621e-06  -4.46966e-06   1.03342e-06       13.6457       17.4607       19.1406       19.7430       19.1251       18.9013       17.0201       14.8663       13.2857       10.7703       8.94548       7.13802       5.41670       4.01725       2.87315       1.99423       1.37876      0.926748      0.604684      0.375067      0.224936      0.131701     0.0743233     0.0402476     0.0213778     0.0110865    0.00531622    0.00248355    0.00115384   0.000489093   0.000202622   7.92139e-05   2.94533e-05   1.03939e-05   3.37523e-06   1.04028e-06
  22   8 2104.7469    0.7664  0.6703  9.4553 -0.0076  0.0253   0.0205   0.0507    0.0875   0.0000   442.4706      -1.94787       20.2422       2.40246      -1.51796       3.02085     -0.404457      -1.49802     -0.535107     -0.152609       1.31033     -0.740434     0.0780097     0.0896126      0.224500    -0.0695000     -0.277123     -0.159349   -0.00439655     0.0644752     0.0176421   -0.00984843    -0.0113152    0.00533717   -0.00127886  -0.000373385   6.27781e-05   1.63143e-05   4.47910e-05  -7.37653e-05   5.29762e-05  -1.26953e-05  -9.39931e-06   2.54087e-06  -7.93238e-07  -6.29346e-07       1.81305       2.36776       2.66157       3.00999       2.79443       2.62411       2.58283       1.99897       1.78348       1.43122       1.21116      0.860219      0.710812      0.552576      0.369171      0.267214      0.198205      0.136586     0.0822223     0.0541349     0.0354965     0.0209229     0.0117660    0.00682967    0.00388292    0.00190338    0.00107388   0.000528620   0.000260349   0.000103349   4.74757e-05   2.03072e-05   8.92115e-06   3.17368e-06   1.17851e-06   3.60624e-07
  22   9 2260.0095    1.0807  0.8398  9.7749 -0.0042  0.0257   0.0259   0.0599    0.1126   0.0000   438.2606      -1.41664       13.4183      0.294568      -4.20316      -2.49304    -0.0611401       1.66522      -1.72434    -0.0688845      -1.14771      0.230459     -0.613064     -0.301330     -0.279439     -0.262063     -0.349618     -0.101861    0.00894879    0.00678291    -0.0256660     0.0175773   -0.00337077   -0.00229171   -0.00113089    0.00212662   -0.00139765   0.000437064   0.000262372   4.83454e-05   8.92877e-07   6.51566e-06   4.09046e-06   8.45084e-07   1.52174e-07  -3.10540e-07       1.76248       2.46877       2.64358       2.70608       2.65126       2.38223       2.26422       2.05396       1.84983       1.46781       1.19719       1.01043      0.718829      0.576988      0.401622      0.283316      0.202847      0.131671     0.0832333     0.0561252     0.0324329     0.0193258     0.0117661    0.00617588    0.00356754    0.00190922   0.000934061   0.000503245   0.000236492   0.000104505   4.88728e-05   1.83467e-05   7.90479e-06   2.82931e-06   1.02140e-06   3.38232e-07
  22  11 2559.2039    2.0055  0.9634 10.8665 -0.0190  0.0268   0.0456   0.0621    0.1351   0.0000   437.4910       1.11367       14.4044      -2.32259       2.96518       2.15441     -0.803445      -3.83357       5.95157     -0.444323      -1.20162      0.814573     -0.899846     -0.554694     -0.475301     -0.108804     -0.107372     -0.193809     0.0330890     0.0402897     0.0377409    -0.0257150   0.000661065   -0.00855171   -0.00253281   -0.00465383  -0.000579450  -0.000440209  -0.000167639  -3.10508e-05   1.76892e-05  -5.11440e-05  -2.81801e-06  -2.46656e-07  -1.57101e-06  -8.41926e-07       2.06423       2.50836       2.60538       2.79259       3.03334       2.72398       2.38567       2.03941       1.98923       1.68263       1.31966      0.989911      0.783211      0.610077      0.450431      0.315303      0.215192      0.143201     0.0947323     0.0613602     0.0372826     0.0224959     0.0135759    0.00812361    0.00454357    0.00243121    0.00121333   0.000567287   0.000261292   0.000114529   4.77945e-05   1.93887e-05   7.97936e-06   2.97476e-06   1.10709e-06   3.70266e-07
  22  12 2707.0367    2.5672  0.9418 11.3471 -0.0059  0.0295   0.0589   0.0644    0.1431   0.0000   438.7434       2.55803       16.4603      -3.33204      -2.61848       4.05181     -0.735922      0.243206      -2.25270     -0.933431       1.10064     -0.355308     -0.174755      0.956306     -0.456038     -0.317617    -0.0663694      0.368112     0.0470637    -0.0437142    -0.0648552    -0.0231240   -0.00152039  -0.000743379    0.00240506   -0.00151778  -3.32815e-05   0.000342576   1.99279e-05  -6.60412e-06  -1.37763e-05   1.16334e-05   8.04192e-06  -6.28755e-07  -6.83952e-07  -8.11368e-07       2.01202       2.64147       2.71265       3.40354       2.84865       2.84752       2.44818       2.63995       1.89380       1.63016       1.37334       1.22980      0.757773      0.628839      0.461574      0.374573      0.221266      0.146582      0.102540     0.0708390     0.0405727     0.0221170     0.0140851    0.00847087    0.00491805    0.00220250    0.00102894   0.000544321   0.000299749   0.000143684   6.67510e-05   2.62790e-05   9.49451e-06   3.36196e-06   1.19932e-06   3.68092e-07
  22  13 2854.6960    3.4304  0.8026 11.7217 -0.0038  0.0224   0.0805   0.0533    0.1448   0.0000   436.4471       2.40787       15.9247       3.00581       1.62012       1.57608     -0.528047      -1.02631      0.895134     -0.575125      0.597701      0.732770      0.443571     -0.957315     -0.195149     -0.299419     -0.251437     0.0379840   -0.00911806    -0.0846209     0.0518762     0.0420097   -0.00640811   -0.00261214    0.00535182   0.000269955  -0.000479767   0.000148117   0.000395536  -6.11372e-05   4.36706e-05  -2.11167e-06  -2.24566e-06  -9.37420e-07  -4.79098e-07   4.22787e-07       1.55452       2.03171       2.18317       2.33291       2.19367       2.20389       1.98846       1.79078       1.55226       1.28562       1.13908      0.873349      0.716357      0.493665      0.379325      0.255624      0.186533      0.115975     0.0870846     0.0529321     0.0350890     0.0183817     0.0117149    0.00633895    0.00365784    0.00175806   0.000914352   0.000437832   0.000223284   0.000100685   4.51305e-05   1.78310e-05   7.41156e-06   2.79565e-06   1.01101e-06   3.38576e-07
  22  15 3146.9513    4.0492  1.0501 12.3903 -0.0037  0.0355   0.0882   0.0641    0.1463   0.0000   438.1427       3.10068       7.49771       6.60044     -0.586706      0.531668      -1.82249      -1.49985      0.834680      0.350444       2.49333    -0.0283949      0.190998      0.558638     0.0775134     -0.225953      0.222808      0.173084     0.0376135     0.0320116    -0.0390787   -0.00590438    -0.0186078   -0.00119719   -0.00416138    0.00119149  -0.000531909   5.06147e-05  -0.000177971   9.68739e-05   6.53889e-05   1.57519e-06  -1.63513e-06  -3.04440e-06   1.92323e-06  -3.19100e-07       2.91776       2.88183       3.31134       3.95996       4.02950       3.24717       2.72184       3.34409       2.80016       1.88999       1.48499       1.35640       1.19665      0.828563      0.463829      0.434862      0.344511      0.218703      0.121361     0.0676502     0.0516599     0.0374673     0.0193826    0.00858257    0.00432698    0.00269774    0.00177277   0.000988602   0.000452392   0.000191920   7.70603e-05   2.80381e-05   9.83910e-06   3.76802e-06   1.28903e-06   3.97339e-07
  22  16 3292.1284    3.6553  1.4812 12.1746  0.0016  0.0347   0.0678   0.0797    0.1055   0.0000   439.0626       3.92807       10.8255       5.00741     -0.239475      0.351974      -6.19776      -2.17825       1.45882     -0.974913      -1.32004      -2.09433       1.66698      0.294444      0.338564     -0.825781      0.295349      0.263915      0.195692     -0.111854   -0.00985231    0.00137176    0.00238588   -0.00237122    0.00166746   -0.00217221   1.52470e-05   0.000730732  -9.40521e-05  -0.000161326  -4.75057e-05   1.55521e-05   4.75412e-06  -8.57034e-06   1.13746e-06  -2.01207e-07       2.44262       2.98895       3.54833       3.59517       3.53127       3.37397       3.10768       2.82626       2.41492       1.92131       1.62900       1.35846      0.996664      0.762433      0.555994      0.397766      0.282718      0.176517      0.127079     0.0824766     0.0496025     0.0285653     0.0170875    0.00971442    0.00565650    0.00274630    0.00143617   0.000708188   0.000356311   0.000169694   6.88701e-05   3.15070e-05   1.15631e-05   4.43449e-06   1.66238e-06   5.29167e-07
  22  17 3437.1533    3.1894  2.1998 11.5610 -0.0028  0.0390   0.0476   0.1011    0.0743   0.0000   437.0734       5.86204       10.5652     -0.497634      -2.79362      0.502401      -2.02553      -9.07518     -0.269251      -1.04118     -0.562761      -3.85495       1.12670     -0.876712     -0.438197      0.517716     -0.788725     -0.322318    -0.0912820     0.0929692    -0.0120095    -0.0293659    0.00741183    0.00352870    0.00174765    0.00642114   0.000623289   -0.00107052  -0.000387874   7.82388e-05   0.000148482  -3.91565e-05   1.01099e-05   6.21270e-06   1.49186e-06  -1.26006e-06       2.71152       3.62010       3.91756       4.01623       3.95106       3.57738       3.43775       3.14101       2.76479       2.32452       1.98878       1.56136       1.19314      0.908498      0.646663      0.455090      0.312766      0.213814      0.138520     0.0875554     0.0552355     0.0319588     0.0197350     0.0106875    0.00597436    0.00327115    0.00162779   0.000830389   0.000377753   0.000182697   7.76119e-05   3.41778e-05   1.29621e-05   5.21784e-06   1.70426e-06   5.85216e-07
  22  18 3581.9893    2.6224  3.3497 11.0509 -0.0040  0.0512   0.0325   0.1219    0.0650   0.0000   433.4470       6.82861       16.1845      -5.43486      -8.66976       1.28530     -0.905797      -1.97743      -5.46215       1.77738       1.29088       2.27589      0.108380      -1.24467       2.79609     -0.164756     -0.102935     -0.134070      0.324171      0.205448     -0.106642    -0.0142235   -0.00499142    -0.0229637   0.000767205    0.00471255   -0.00321586  -0.000808999  -0.000501544   0.000203580   7.87976e-07  -4.11168e-05  -2.28051e-06   9.04335e-06   1.12624e-06   4.59383e-07       3.56153       4.81198       5.20231       5.20958       5.48072       5.00513       4.50283       4.19847       3.47769       3.19126       2.54384       2.01410       1.55863       1.15632      0.864175      0.598722      0.420837      0.280421      0.182323      0.117492     0.0738382     0.0448275     0.0262890     0.0152702    0.00811544    0.00435999    0.00222450    0.00107582   0.000508122   0.000236050   9.91878e-05   4.28795e-05   1.72744e-05   6.64382e-06   2.25426e-06   7.76779e-07
  22  19 3726.9002    2.2016  4.8176 10.5871 -0.0017  0.0606   0.0238   0.1651    0.0590   0.0000   432.7303       6.75581       9.47399     -0.887310      -4.94836      -1.99327       1.72333      -9.58703       4.77355      -3.78347      -3.58386      -3.27936      0.949706     -0.589057     -0.829379     -0.356531      0.895396      0.259270     -0.132932    -0.0607088      0.123866  -0.000597261     0.0219633   -0.00259929   -0.00904641    -0.0102260    0.00195954  -0.000173948  -0.000415661  -7.79841e-06  -3.02507e-05   4.00828e-05   7.87804e-06   5.75707e-06  -2.68166e-06   2.15639e-07       4.44954       5.60206       6.29626       6.44880       6.13485       6.12908       5.43515       4.96750       4.40090       3.68590       3.04580       2.50052       1.89525       1.41455       1.03214      0.720365      0.500682      0.346043      0.223643      0.142275     0.0896827     0.0536856     0.0316553     0.0174793    0.00939377    0.00510819    0.00268480    0.00127833   0.000604155   0.000286407   0.000121396   5.18508e-05   2.07826e-05   7.88389e-06   2.80670e-06   9.79698e-07
  22  20 3871.5012    1.8383  6.7244 10.0053 -0.0018  0.0775   0.0172   0.1988    0.0556   0.0000   438.0833      -18.0124       20.1033      -5.20229       6.49793       5.08962       10.1772      -16.3019      -6.18186       4.06377      0.702472     -0.271252       3.24898      -1.68559     0.0481663      0.156410     -0.453286     0.0699624      0.133792      0.248664      0.220657    -0.0751360   -0.00654923    -0.0210254   -0.00761943    0.00721874    0.00320071   0.000638858   0.000553670   0.000245421   0.000102355   0.000105073  -2.17423e-05   3.12485e-06  -3.16828e-07   1.08584e-07       5.57065       7.32415       8.09353       8.45667       8.34358       7.84126       7.39773       6.46727       5.54421       4.60059       3.79026       3.00114       2.32022       1.72134       1.31495      0.912213      0.641414      0.427427      0.287025      0.181257      0.112489     0.0668233     0.0395857     0.0221634     0.0122114    0.00650443    0.00324123    0.00163892   0.000760225   0.000362279   0.000157462   6.78235e-05   2.60408e-05   1.02238e-05   3.51070e-06   1.19854e-06
  22  21 4016.1190    1.5169  9.3095  9.8630 -0.0024  0.1001   0.0129   0.2709    0.0433   0.0000   434.9434       12.2568       2.34308       22.4604       6.45911       13.0235      -9.60963       7.44166       14.5500       12.9513      -5.51570      -1.56399      -3.42041       1.48687     -0.259329      -1.46688     0.0526108       1.47547     -0.448089      0.158274    -0.0456750     -0.100256     0.0915208    -0.0296786     0.0119065    0.00137063    0.00669566   -0.00143979    0.00144490  -0.000487533   7.12096e-05  -7.66598e-05  -5.26676e-05   7.34253e-06  -2.14065e-06   1.17673e-06       7.08177       9.29145       9.99192       10.4072       10.5188       9.96904       9.33862       8.11218       7.09027       5.99887       5.01419       3.88556       3.07088       2.25955       1.69669       1.22245      0.844195      0.577617      0.368424      0.234446      0.148708     0.0911951     0.0527009     0.0297343     0.0158131    0.00850314    0.00424552    0.00212478    0.00100756   0.000443887   0.000204543   8.35850e-05   3.42279e-05   1.29164e-05   4.54608e-06   1.58442e-06
  22  22 4160.8613    1.2494 10.9404  9.7829 -0.0022  0.1209   0.0108   0.3272    0.0395   0.0000   429.4371       14.2290       40.1165       16.6431       6.80557       9.29445      -9.54769      -3.28780       14.2839       4.74938      -10.2688     -0.288829       5.33345       1.12077       2.78837      -2.05009     -0.252037      0.864170     -0.300261     -0.511456      0.451699      0.114166    -0.0561005    -0.0260065     0.0625318   -0.00372627   -0.00873785   -0.00261289   7.19071e-05   0.000463086   0.000481074  -0.000224838  -2.74495e-05   1.81746e-05  -9.85272e-06  -2.04290e-06       8.69618       11.3006       12.3614       12.9837       12.8825       12.0442       11.3448       10.0501       8.81907       7.12202       6.03033       4.76118       3.70306       2.80195       2.03165       1.48826       1.02600      0.701509      0.454119      0.288217      0.181334      0.109617     0.0645263     0.0354187     0.0192776     0.0103683    0.00536288    0.00264987    0.00125806   0.000581970   0.000254891   0.000106302   4.23216e-05   1.61126e-05   5.60279e-06   1.91639e-06
  22  23 4305.4992    1.0607 13.5588  9.6723 -0.0022  0.1543   0.0088   0.4096    0.0358   0.0000   437.8671       18.2122       38.8551       28.2339       31.3265      -38.4892      -6.44314       5.38611       7.54990      -11.1628      -1.43883       7.56965       4.98671      -2.90638      -1.05006     -0.715805     -0.251949     -0.756414      0.313553     -0.124337      0.302870     0.0966016    -0.0454864    -0.0491147    -0.0489601     0.0345117   -0.00157451   -0.00474440   -0.00251454   0.000438429   0.000744057  -0.000224619  -8.81048e-05   6.25712e-05  -1.04824e-06  -5.05001e-06       10.9022       14.1371       15.5036       15.8692       16.2214       15.4974       13.8811       12.6250       10.9435       9.27659       7.56967       6.02917       4.68697       3.56665       2.61755       1.87526       1.28996      0.891610      0.581518      0.380868      0.232994      0.140952     0.0818804     0.0477289     0.0262843     0.0138316    0.00713995    0.00350912    0.00164765   0.000778340   0.000322585   0.000142005   5.54157e-05   2.12946e-05   7.38681e-06   2.54840e-06
  23   8 2131.0575    0.8141  0.7297  9.4234 -0.0070  0.0244   0.0209   0.0521    0.0955   0.0000   437.1163     -0.367193       16.5697       1.61573       2.61516      -1.88790      0.484670      -1.16278      0.517028       1.21359     -0.227190      -1.41578     -0.340059      0.423347      0.144946     -0.264762    -0.0680415      0.369658     -0.110681    -0.0295563    -0.0259088    0.00335392     0.0183946     0.0161878   0.000867360   -0.00539824  -0.000995071   0.000294218  -0.000159733   0.000381746   0.000162934   2.86596e-06  -1.49497e-05   1.22610e-05   2.63400e-07  -9.38946e-07       1.77679       2.16194       2.25809       2.45984       2.65958       2.55435       2.21605       1.87490       1.68141       1.40736       1.31030      0.972569      0.684710      0.558860      0.416100      0.326021      0.227872      0.152584      0.100271     0.0632757     0.0421013     0.0267885     0.0182498    0.00987625    0.00593592    0.00305034    0.00160084   0.000773130   0.000379302   0.000171397   8.23977e-05   3.50594e-05   1.54289e-05   6.05656e-06   2.43511e-06   8.28502e-07
  23  10 2439.1640    1.5957  0.9695 10.4496 -0.0007  0.0263   0.0348   0.0611    0.1231   0.0000   437.5834      -4.08770       12.5473       1.60742     -0.714758       1.38639      0.725108       1.62251      0.464320     -0.380327     -0.464716      -1.73783      0.199104      0.268445     -0.115305     0.0363223     0.0946466     0.0996040     0.0703235    -0.0113121   -0.00636860    -0.0382983     0.0212656     0.0125943   -0.00488874   0.000552275  -0.000553332  -0.000260746   4.08071e-05  -3.23567e-05  -8.48263e-05   2.01387e-05   1.39241e-05  -5.35871e-06  -5.56752e-06  -2.23485e-08       1.75102       2.38004       2.56090       2.78823       2.79363       2.59103       2.47336       2.17274       1.81469       1.62103       1.16743       1.08779      0.785208      0.616685      0.462126      0.316757      0.228166      0.163100      0.105718     0.0758221     0.0434912     0.0303876     0.0158087     0.0100565    0.00561457    0.00304243    0.00164510   0.000825652   0.000435107   0.000205140   8.93249e-05   4.26496e-05   1.72546e-05   7.10049e-06   2.81337e-06   9.68247e-07
  23  11 2588.5655    1.9964  0.9837 11.1140 -0.0047  0.0313   0.0447   0.0648    0.1162   0.0000   439.0815      -2.01747       13.5851      -2.52855      -6.89485     -0.766818      0.948834      -3.69402     -0.464718      0.986281      0.346554      -1.78038     -0.289408     -0.627030      0.281833     0.0258697     -0.158973      0.228820     0.0865268    0.00617098    -0.0130641     0.0388493   -0.00282725     0.0141276   -0.00121185    0.00315839  -0.000558050   0.000236668   4.90872e-05  -0.000132481  -8.24588e-05   6.29583e-05   4.17683e-06  -3.86594e-06  -3.10983e-06   1.37215e-07       2.58578       2.77101       2.47647       3.21240       3.74325       3.30652       2.55254       2.34805       2.57214       2.19717       1.59686      0.954077      0.931134      0.866877      0.691819      0.437922      0.257425      0.201490      0.159317      0.111555     0.0629446     0.0315402     0.0148947     0.0115513    0.00833106    0.00506185    0.00278979    0.00132759   0.000612356   0.000257950   0.000109270   4.25300e-05   1.77965e-05   7.12849e-06   2.63847e-06   9.47020e-07
  23  12 2737.5268    2.8747  0.9245 11.0550 -0.0020  0.0236   0.0621   0.0572    0.1649   0.0000   438.8670     -0.736318       11.1071       1.53030      -3.44643      0.600014       1.52142       2.51686       1.30649      -2.94561      0.362508     0.0735245     -0.268880     -0.561419     -0.432113     -0.139090   -0.00920322     -0.247830      0.156567    -0.0184301     0.0324248     0.0308242   -0.00558066    -0.0132507    0.00581953    0.00163752   0.000911384   0.000638385  -1.66115e-05   2.45731e-05  -3.82572e-05  -3.72535e-05   4.81423e-06  -3.75778e-07   2.58711e-06  -4.83270e-07       1.62389       2.22234       2.40838       2.44034       2.57361       2.38721       2.23595       1.93721       1.62768       1.46850       1.05193      0.933312      0.703118      0.545325      0.409400      0.283645      0.197842      0.147405     0.0927646     0.0650021     0.0393367     0.0244936     0.0140932    0.00835913    0.00469247    0.00256542    0.00139488   0.000716387   0.000346604   0.000170050   7.49134e-05   3.48149e-05   1.32678e-05   6.12298e-06   2.30747e-06   8.03058e-07
  23  13 2886.0318    3.4457  0.7979 12.2447 -0.0060  0.0218   0.0850   0.0563    0.1121   0.0000   438.0264       3.32690       16.0352      0.382342       4.51463       1.08561      -1.92220      -2.54140     -0.384878       1.96141     -0.329976      0.268257     -0.921642       2.00424    -0.0421907      0.157123      0.157952     -0.111447     0.0220655  -0.000523693     0.0525255    -0.0155417    0.00561963    0.00561335    0.00308618    0.00186499  -0.000460396  -0.000779006   0.000436853  -0.000217490   6.48211e-06   3.78815e-05  -2.63045e-05   3.53413e-06  -4.35480e-06  -9.18243e-07       1.56152       2.08410       2.21052       2.28251       2.24275       1.94314       1.92606       1.79698       1.61410       1.39376       1.18031      0.974043      0.760671      0.574595      0.401115      0.297748      0.200289      0.134462     0.0882005     0.0592721     0.0381575     0.0224207     0.0134774    0.00779407    0.00459084    0.00257322    0.00119197   0.000675095   0.000336242   0.000169180   8.03141e-05   3.36049e-05   1.56648e-05   5.59496e-06   2.21104e-06   8.38757e-07
  23  14 3033.3813    3.9592  0.9156 12.2945 -0.0047  0.0241   0.0877   0.0587    0.1394   0.0000   436.8768     -0.647254       11.3201       1.62830      0.124042      -1.46382      -1.22520     0.0458046      -3.14691       1.35540     -0.498601      0.677555       1.16550     -0.439045   -0.00197632     -0.485051     -0.473915      0.196600    -0.0933513     0.0450573     0.0697911     0.0105427    -0.0233403  -0.000985074    0.00265561   -0.00185280    0.00231777   0.000232762  -0.000220149  -5.39475e-05  -3.00099e-05  -2.63729e-05   1.81038e-06   4.13770e-06   1.49746e-06  -4.68482e-07       1.85449       2.40775       2.58489       2.62982       2.50868       2.37427       2.19277       2.04449       1.83716       1.56259       1.34374       1.10303      0.853757      0.629112      0.452992      0.321953      0.218200      0.153623      0.101272     0.0638821     0.0420838     0.0251181     0.0155186    0.00840055    0.00490634    0.00260803    0.00134382   0.000740606   0.000346973   0.000174633   7.89619e-05   3.47940e-05   1.55274e-05   6.15533e-06   2.27830e-06   8.88083e-07
  23  15 3179.6294    4.0045  1.0940 12.5489 -0.0052  0.0282   0.0857   0.0664    0.1292   0.0000   438.8724       4.05144       20.4000       4.18503      -1.11829       2.30873       1.37341       5.87098      -1.22310      0.712212      -1.06591      -2.17661      0.215454     -0.713248      0.408639      0.267331      0.156008    -0.0293978     -0.164799    -0.0711576   -0.00707245     0.0457484    -0.0107014    -0.0100308  -0.000883380   0.000757093   -0.00153092   0.000818559  -0.000509601   0.000138398  -4.93626e-05  -4.33123e-06  -1.43321e-05  -4.76367e-06  -5.72835e-06   1.67790e-06       2.09118       2.39175       2.64523       2.92922       2.81667       2.83195       2.59373       2.23122       1.90733       1.74677       1.41111       1.15766      0.892367      0.652306      0.489080      0.370388      0.272816      0.180476      0.119066     0.0757436     0.0474789     0.0325105     0.0212086     0.0116153    0.00632526    0.00335271    0.00187436   0.000942854   0.000460369   0.000213061   9.92546e-05   4.44440e-05   1.88059e-05   7.40237e-06   2.91201e-06   1.11205e-06
  23  16 3325.5209    3.5971  1.4814 12.3279 -0.0078  0.0332   0.0666   0.0776    0.0986   0.0000   437.2212       1.18595       12.9742       3.36191       2.86146     -0.178972     -0.297987      -2.34507      -3.37139       3.42203     -0.869653      0.638245     -0.268753      0.128948    -0.0363348     -0.217838    -0.0694831      0.109081     0.0443143     0.0850816   -0.00962457   -0.00976747   -0.00738783     0.0208403   -0.00774617   -0.00249512   -0.00270740   0.000384566   0.000884141  -0.000187120  -0.000175088  -5.18848e-05  -3.06659e-05   3.21480e-06   2.67407e-06   8.59568e-07       2.21627       2.97208       3.11587       3.33244       3.07463       3.07785       2.87770       2.62049       2.26145       2.04135       1.59242       1.32678       1.05340      0.810935      0.581836      0.419266      0.304527      0.209045      0.137868     0.0953774     0.0570858     0.0357528     0.0214005     0.0126394    0.00666222    0.00382592    0.00205744    0.00107433   0.000534706   0.000244163   0.000128522   4.79902e-05   2.46600e-05   8.30383e-06   3.85587e-06   1.38414e-06
  23  17 3471.1602    2.9900  2.4896 11.4702 -0.0025  0.0406   0.0406   0.1031    0.0704   0.0000   440.6393       2.21135       9.98909       10.5703       1.09632       5.55732       2.91520      -1.91185      -1.79760      0.739843       2.97776      0.279578      -1.27778     -0.807107     -0.310253     -0.337026      0.429930     -0.204020     0.0819123    -0.0933486     0.0302141     -0.102679     0.0125985    0.00688776    -0.0107792    0.00362064    0.00238192  -0.000821373  -0.000861859  -1.52584e-05  -1.21906e-05  -4.31839e-05  -2.59127e-05  -2.28895e-06  -1.05909e-05  -2.05249e-07       2.86820       3.56844       3.83257       3.99220       4.08595       3.89156       3.67123       3.32387       2.87813       2.43104       1.95628       1.63157       1.27220       1.00123      0.736859      0.524027      0.393526      0.270435      0.177673      0.115580     0.0742820     0.0462821     0.0274388     0.0160154    0.00866622    0.00476851    0.00258293    0.00134186   0.000670945   0.000320580   0.000149961   6.20432e-05   2.72684e-05   1.11047e-05   4.42345e-06   1.55755e-06
  23  18 3616.5499    2.4834  3.7277 10.9211 -0.0014  0.0535   0.0283   0.1329    0.0572   0.0000   436.4975      -3.69197       27.9570       8.27822       5.95761      -1.51529       4.95721      0.815789     -0.453365     -0.361522      0.494245       1.63299     -0.840496     -0.720623      -1.50522     -0.324104     0.0518280     -0.130198     -0.195039    -0.0719250      0.139437     0.0799563    -0.0382306   -0.00663345    -0.0207609    0.00503828  -0.000398138    0.00136903  -0.000720378   0.000251393   0.000150127   4.20040e-05  -3.75147e-05   5.38935e-06   6.61655e-06  -3.46808e-06       3.61374       4.87592       4.97354       5.43007       5.33755       5.22541       4.96394       4.44311       3.67171       3.13796       2.66146       2.11685       1.70505       1.29858      0.994230      0.657585      0.493096      0.342173      0.241074      0.154340     0.0996795     0.0602916     0.0363542     0.0196951     0.0116575    0.00608894    0.00337364    0.00168726   0.000853443   0.000394026   0.000181435   8.13698e-05   3.55182e-05   1.44622e-05   5.64107e-06   2.02306e-06
  23  19 3762.0359    2.1011  5.1644 10.5113 -0.0016  0.0635   0.0213   0.1664    0.0535   0.0000   444.3109     -0.466565       14.9520       2.81894      -9.65072       8.60125       5.43986      -8.54783       4.81185      -3.22101       3.28155     -0.685444      -2.75541       1.33202       1.81924      -2.33586     -0.848012      0.268154     -0.320728     0.0160381      0.182951    -0.0267890     0.0306783    -0.0164254   -0.00216188   -0.00238427   -0.00258401    0.00135792  -0.000877762  -0.000359200  -0.000163945   0.000281973  -1.06380e-05  -3.96463e-05   9.68781e-06   2.34545e-06       4.34144       5.63185       6.16509       6.53951       6.40411       6.12677       5.77143       5.12213       4.47066       3.80027       3.25349       2.47188       2.02868       1.51875       1.15099      0.823253      0.598699      0.402769      0.271192      0.176431      0.111991     0.0698857     0.0422290     0.0251898     0.0135625    0.00773619    0.00403961    0.00216599    0.00101136   0.000499343   0.000234467   0.000101025   4.42596e-05   1.78059e-05   7.11292e-06   2.65175e-06
  23  20 3907.2649    1.7734  7.0922 10.0918 -0.0010  0.0790   0.0163   0.2137    0.0500   0.0000   439.5995       7.65620       16.5138      -14.0327      0.703322       4.53807       13.1163     0.0573652      -1.12917       3.39132     -0.288035       2.26134     -0.827368       1.10536       1.86747     -0.446913     -0.601632      0.528522      0.278660   -0.00137579      0.219533     0.0773250     0.0491840    -0.0284447     0.0124388    0.00834945   0.000614288   -0.00295817   0.000511557   0.000943705   2.77789e-06  -0.000229101   9.39429e-06   2.57374e-05   5.37814e-06   3.28711e-06       5.39960       7.14466       7.66784       8.20602       8.03519       7.79227       7.34367       6.38963       5.59697       4.79930       4.01791       3.24050       2.51596       1.92649       1.42750       1.05046      0.731336      0.513045      0.341596      0.219956      0.142351     0.0880781     0.0535047     0.0309627     0.0171044    0.00955494    0.00491109    0.00257160    0.00125660   0.000608162   0.000272083   0.000127198   5.31489e-05   2.20718e-05   8.42847e-06   3.15778e-06
  23  21 4052.3325    1.4427  9.5164  9.8201 -0.0013  0.1023   0.0117   0.2730    0.0414   0.0000   426.5014       6.84189       16.2414      -13.5427       8.94541       2.68698     -0.910615      -5.97489       4.31615       2.97471     -0.644920      -1.39648       1.26040      0.735672     -0.453284      -1.04401     -0.516069      -1.03096      0.542952     -0.277698     0.0766306      0.201467     0.0984780   -0.00697395   -0.00419332   -0.00191158    0.00164960   -0.00294038   -0.00133957    0.00113520   0.000388458  -0.000299160   4.82993e-05  -1.96242e-05   9.54028e-06  -3.55135e-06       6.71945       9.21544       9.87543       10.6262       10.3603       9.99241       9.12875       8.37480       7.17900       6.14634       5.13867       4.09529       3.26785       2.45667       1.85556       1.32782      0.943835      0.654518      0.439519      0.288690      0.182489      0.114097     0.0681001     0.0401527     0.0222299     0.0124051    0.00656433    0.00347378    0.00166037   0.000824036   0.000377608   0.000169364   7.12408e-05   2.96042e-05   1.10774e-05   4.16291e-06
  23  22 4197.6640    1.2099 11.9412  9.7160 -0.0017  0.1300   0.0097   0.3456    0.0378   0.0000   436.9300       13.9721      0.516574       5.22631      -16.7244      -1.71802       17.1639      -3.14181      -3.83097       6.36019      -2.14850       1.24662     -0.978149       4.88107      -4.47965      0.511713      0.310216       1.45304     -0.400558     -0.215278     0.0830564     -0.216877    -0.0355461    -0.0450136    -0.0309514    0.00349520    0.00643069    0.00391844    0.00606593   0.000103873   -0.00151820   0.000229518   0.000243363  -5.09313e-06  -7.20407e-06  -1.01008e-05       8.78670       11.2133       12.5188       12.9904       12.9755       12.6278       11.4927       10.5347       9.27026       7.74323       6.46655       5.13757       4.04688       3.18113       2.34974       1.75279       1.24298      0.861270      0.571261      0.373093      0.235755      0.149029     0.0882916     0.0524099     0.0295158     0.0161503    0.00872599    0.00444739    0.00224136    0.00107957   0.000484553   0.000224952   9.06645e-05   3.90502e-05   1.45762e-05   5.43041e-06
  23  23 4342.7346    0.9835 14.0297  9.6813 -0.0012  0.1605   0.0080   0.4345    0.0335   0.0000   442.7676       8.05422       9.23707       8.13453     -0.828184      -7.28304       7.96437      -7.27773      -4.61036      -6.95300       2.19539      -7.89318      -6.80544       1.60994      -1.57682     -0.517658      0.471011      0.183639      0.253829     0.0894599      0.335005   -0.00463626    -0.0879714     0.0424030    0.00324500   0.000114698     0.0229509   -0.00428788   -0.00514907   4.78441e-05  -0.000130562  -0.000229497  -0.000116251   1.19450e-05  -6.64120e-06  -3.49371e-06       10.5371       14.2273       15.4433       16.0727       15.9842       15.2625       14.2967       13.0621       11.3640       9.67728       8.05953       6.48713       5.17650       3.93330       2.97179       2.09491       1.56248       1.02970      0.715204      0.461394      0.294092      0.182329      0.109096     0.0636354     0.0359344     0.0198228     0.0105485    0.00542532    0.00276003    0.00130216   0.000613934   0.000270075   0.000116141   4.65525e-05   1.81922e-05   6.68851e-06
  23  24 4487.2850    0.8067 15.9807  9.5335 -0.0032  0.2016   0.0065   0.5200    0.0303   0.0000   404.0869      -44.5033      -9.98151      -40.7824       48.8727      0.136948       11.2903       33.5827       20.7325       1.06763       5.66060       14.3132       19.8572      0.943387       4.79512      -1.45618       1.24969     -0.514202      -2.19960      0.361119       1.07620    -0.0235607      0.159136      0.172264     0.0419617     0.0127109     0.0213514   -0.00721351   -0.00271171    0.00185075   0.000293275  -0.000224838  -0.000165092   8.89455e-05  -2.04471e-05  -1.55635e-05       13.1036       17.3350       19.3355       19.7769       19.8008       19.2646       17.4391       16.2164       14.0269       12.0885       10.0789       8.01529       6.46875       4.86318       3.70155       2.67474       1.90923       1.32142      0.883463      0.587678      0.373895      0.229733      0.141069     0.0819702     0.0470108     0.0260375     0.0138279    0.00722105    0.00356480    0.00172548   0.000812354   0.000354475   0.000154571   6.20277e-05   2.37176e-05   8.90302e-06
  24   6 1826.2554    0.3939  0.4038  9.1125 -0.0196  0.0220   0.0146   0.0445    0.0520   0.0000   439.6712      0.840333       19.6986       3.17748      -3.42416     -0.240674       2.32607     -0.395652      -1.06580       2.44853     -0.272061      -1.58353     -0.150318     -0.238676     0.0279973     -0.189778    -0.0509758      0.130325     0.0958521     0.0521536   -0.00133328   -0.00599210     0.0202977    0.00577925   -0.00542753   -0.00121639   0.000211854   0.000325307  -0.000516266  -6.21692e-06   0.000216797  -3.22552e-05  -1.32685e-05   1.01856e-05  -1.23281e-05   2.06866e-06       1.55396       1.96709       2.14755       2.33855       2.32783       2.23109       2.18771       1.82676       1.55094       1.36018       1.20252      0.903198      0.681771      0.520585      0.404362      0.331278      0.231778      0.167771      0.102902     0.0704195     0.0405100     0.0301677     0.0182965     0.0119310    0.00672974    0.00387470    0.00197543    0.00114647   0.000512825   0.000285874   0.000120699   6.25413e-05   2.78765e-05   1.18763e-05   5.34823e-06   1.95525e-06
  24   7 1993.5481    0.6395  0.5784  9.2108 -0.0030  0.0219   0.0184   0.0468    0.0735   0.0000   439.1436      0.914031       21.1799       2.08151      -2.46556      -1.48044       3.61596      -1.51864      0.489410      0.487828      0.387187      0.756752      0.163073      0.206271      0.122460     -0.106052    -0.0647648    -0.0240262     0.0782287     0.0617848     0.0389994    -0.0147156   -0.00606757     0.0183251   -0.00611016    0.00181017    0.00238715    0.00159685  -0.000126384   0.000327693   3.97380e-05  -9.82159e-06   3.66573e-08  -4.04263e-06   1.26515e-06  -2.41138e-06       1.39278       1.85762       1.98776       2.03151       2.08555       1.94662       1.95913       1.70706       1.52723       1.31395      0.996733      0.857572      0.640323      0.561187      0.382475      0.310352      0.210408      0.150582      0.110774     0.0662331     0.0464183     0.0265088     0.0176155     0.0100088    0.00578358    0.00316127    0.00176545    0.00106022   0.000516403   0.000248654   0.000125685   5.91983e-05   2.56687e-05   1.13441e-05   4.68111e-06   1.94038e-06
  24   8 2156.6872    0.8791  0.6958  9.6457 -0.0098  0.0228   0.0221   0.0463    0.0879   0.0000   437.7383       3.01723       17.8081      -3.63218      -6.00194      0.450450       4.08937      -1.00703      0.797132     -0.381410      0.970895      0.716557      0.557572    -0.0546602     -0.175571     0.0217838    -0.0353706      0.271025     0.0415677     0.0621589     0.0235629   -0.00972445     0.0342073    0.00123948    -0.0100492   0.000755886    0.00257186    0.00101350  -8.07412e-05  -4.45715e-05   0.000123695  -7.39708e-05  -2.78400e-05   5.34862e-06   4.12138e-06  -9.09269e-07       1.48861       1.96824       2.18513       2.28483       2.27626       2.28006       2.10874       1.78207       1.57142       1.40604       1.07872      0.890952      0.723680      0.527898      0.426124      0.305625      0.215247      0.154138      0.107748     0.0717659     0.0456221     0.0292465     0.0181764     0.0110118    0.00610351    0.00361611    0.00199813    0.00107174   0.000544224   0.000274673   0.000125437   5.96601e-05   2.64015e-05   1.19863e-05   4.76712e-06   1.95510e-06
  24   9 2314.2508    1.2458  0.9156  9.9681 -0.0079  0.0264   0.0275   0.0614    0.1184   0.0000   439.0565      0.378400       14.7282     -0.334726       2.32287     -0.898037      -1.42001     -0.540319      0.121234      0.334294      -1.94159      0.667139      0.991412     -0.370753      0.493471      0.179948     -0.451583     -0.157014     0.0632742      0.116176   -0.00677287   -0.00448246   -0.00603559   -0.00467685    0.00147802    0.00217625   -0.00115282  -0.000692507   9.39870e-06   1.10826e-06   0.000210785  -0.000128304  -4.69780e-05   1.03648e-05  -1.45239e-06   1.08632e-06       1.88766       2.44494       2.50916       2.76795       2.40710       2.33661       2.10933       2.06236       1.90469       1.73035       1.50289       1.21812      0.966254      0.724091      0.555666      0.385874      0.257504      0.177183      0.125942     0.0823090     0.0517732     0.0322016     0.0194024     0.0114029    0.00674517    0.00395232    0.00218590    0.00116049   0.000605447   0.000297064   0.000135866   6.54409e-05   2.96259e-05   1.37865e-05   5.30415e-06   2.03654e-06
  24  10 2467.0164    1.6964  1.0559 10.3293 -0.0024  0.0272   0.0346   0.0624    0.1473   0.0000   440.6533      -2.66044       14.7794       2.41993       3.67654      -3.05546      -3.08859      0.217369     -0.302240     -0.412102      0.864973     -0.490722      -1.35163       1.13183     -0.281865     -0.361524      0.156485     0.0275011     0.0190853     0.0437172    0.00579894    -0.0336796    0.00352951    -0.0107880    0.00106293    0.00887786   -0.00288356   7.53970e-05   1.77870e-06   0.000241950  -9.09659e-05   6.73465e-05  -1.26319e-05  -8.11984e-06  -2.69619e-06   1.91221e-06       1.87685       2.38537       2.67186       2.68739       2.75924       2.60610       2.50523       2.35176       1.93999       1.65012       1.34644       1.07972      0.858672      0.638667      0.535975      0.393172      0.286455      0.194237      0.131152     0.0918464     0.0556189     0.0344585     0.0214914     0.0124415    0.00759079    0.00426973    0.00232819    0.00127724   0.000606449   0.000317425   0.000155005   6.90657e-05   3.67665e-05   1.36172e-05   6.32956e-06   2.40053e-06
  24  12 2767.6630    2.9626  0.8421 11.5771  0.0035  0.0220   0.0655   0.0519    0.1267   0.0000   440.0703       1.36780       15.4438       1.55801      0.947622      -3.07045      -2.26259      0.529846       2.07077     -0.577297      -1.09193     -0.463342     -0.977406    -0.0109308      0.434172     -0.218314     -0.162520     0.0483852      0.135291    -0.0794736     0.0359452    0.00455265    -0.0259181     0.0117399    -0.0142236   -0.00358063    0.00272367   0.000535907  -0.000515983   0.000476648  -0.000150464  -0.000114999  -1.96323e-05  -3.65950e-06   3.60295e-06   1.00832e-06       1.58417       2.05103       2.36306       2.55753       2.53801       2.35444       2.19099       1.97242       1.62781       1.35612       1.11964      0.932818      0.679191      0.525350      0.413779      0.301816      0.214377      0.149286      0.103903     0.0666863     0.0440885     0.0281732     0.0169702     0.0103358    0.00639903    0.00330501    0.00200161   0.000993959   0.000522477   0.000254095   0.000130756   6.11275e-05   2.70992e-05   1.19604e-05   5.30654e-06   1.98767e-06
  24  14 3065.0078    4.0581  0.8994 12.5149 -0.0074  0.0240   0.0901   0.0564    0.1207   0.0000   435.9738       1.51788       15.3855       2.87172     -0.172049      0.395452     -0.553569      -2.44524     -0.785993      0.892207      0.975289      0.891339      -1.82907      -1.48980      0.437269      0.240202      0.254033     -0.370816      0.135656    -0.0502098    -0.0587602   -0.00721401  -0.000734803     0.0106655    0.00607707   -0.00538330   -0.00166347   -0.00113515   -0.00123023  -8.60151e-05  -8.39389e-05  -3.04964e-06  -1.50551e-05   3.61053e-06  -1.39647e-07   2.36543e-06       1.55886       2.05474       2.09190       2.31505       2.34681       2.16346       2.12093       1.80992       1.65086       1.45912       1.26276      0.956481      0.783880      0.610324      0.481737      0.330828      0.227463      0.174794      0.112740     0.0788910     0.0501099     0.0322724     0.0194416     0.0114711    0.00702083    0.00402937    0.00225660    0.00114819   0.000636154   0.000289718   0.000143638   5.85440e-05   2.95065e-05   1.19967e-05   5.69643e-06   2.16495e-06
  24  15 3211.9369    4.1875  1.1778 11.9484 -0.0003  0.0261   0.0806   0.0652    0.1691   0.0000   437.8479       1.47153       15.4828      0.969718    0.00537431       4.15443      -1.62250      -1.16357     -0.780343       1.29332     -0.247471    -0.0523846     -0.276080      0.171396      0.782373     -0.616355     -0.823323      0.369168     0.0701676    -0.0119881    -0.0507819     0.0131925   -0.00272165    0.00199067   -0.00591453    0.00550635    0.00363027  -3.22014e-05  -0.000391554  -0.000114604  -0.000140825   9.04967e-05  -1.65404e-05  -1.09416e-06   3.78516e-06   1.78078e-06       1.68842       2.19385       2.50194       2.52725       2.54350       2.39264       2.26869       2.06450       1.86535       1.58858       1.30226       1.06755      0.858183      0.626636      0.500803      0.376437      0.269927      0.184689      0.123789     0.0818988     0.0511822     0.0349797     0.0192372     0.0122860    0.00732255    0.00424985    0.00228135    0.00117875   0.000623638   0.000319339   0.000155879   7.24922e-05   3.35833e-05   1.39905e-05   5.97541e-06   2.23208e-06
  24  16 3358.4251    3.4756  1.7164 12.1295 -0.0018  0.0342   0.0567   0.0828    0.0836   0.0000   439.4186      -2.84576       8.20303       1.88811      -2.58975     -0.615268       1.32639      -1.87929      0.628677      -1.80643     -0.815319       1.48222      -1.48546      -2.31022    -0.0525740      0.214569      0.355522     0.0572727    -0.0787282     -0.109747    -0.0745677    0.00187030   -0.00830652    0.00721967    -0.0207844    0.00259556    0.00166865   0.000424527   0.000162697   0.000193779   6.57089e-05  -5.96113e-05  -4.08388e-06  -1.97077e-05   3.40453e-06   6.13497e-06       2.39478       3.17191       3.30551       3.41337       3.22847       3.16888       3.04925       2.86571       2.59923       2.19772       1.79552       1.40631       1.13321      0.894626      0.712782      0.524279      0.389615      0.262830      0.182034      0.110553     0.0719441     0.0443431     0.0275096     0.0155246    0.00980086    0.00517823    0.00297613    0.00156833   0.000833207   0.000407131   0.000198475   9.20692e-05   3.92417e-05   1.78504e-05   7.44160e-06   2.91520e-06
  24  17 3504.7326    2.9266  2.6573 11.2472 -0.0016  0.0424   0.0373   0.1026    0.0672   0.0000   437.8289       1.82597       18.7300       9.37682     -0.365814      -3.66858     -0.510156      -1.55432     -0.577938      -4.00930      -3.25602       4.98836      0.111880      -1.75337     -0.804918      0.991854     -0.437089     -0.255045      0.149184     0.0115505   -0.00844484     0.0330569     0.0101486    -0.0147829     0.0165549    0.00543526    0.00108200   0.000250203   0.000563807  -0.000194995   9.51473e-05  -0.000184235   5.10389e-05   7.71696e-06  -2.54266e-06  -1.50727e-06       2.68660       3.61913       3.90664       4.11151       4.02157       3.90110       3.68181       3.31407       2.92418       2.47307       2.18586       1.73780       1.36714       1.09385      0.785711      0.597055      0.423355      0.302887      0.202339      0.133636     0.0879714     0.0578351     0.0344586     0.0207675     0.0121748    0.00716433    0.00366693    0.00197609    0.00102159   0.000541735   0.000250147   0.000116412   5.20807e-05   2.29501e-05   9.73002e-06   3.90022e-06
  24  18 3650.8384    2.3769  3.9135 10.8854 -0.0016  0.0537   0.0262   0.1331    0.0529   0.0000   441.8113       5.56243       14.5449       7.51260      -1.17211      -9.25453      -6.25346       2.14556      -2.42276       2.59102      0.893962      0.610451      0.843675      -2.87737     -0.708289    -0.0241496     0.0172424     -0.581173     0.0538085      0.293606     0.0492271     -0.181502     0.0383746    -0.0268490     0.0123809    0.00657746   -0.00724098   -0.00173555   -0.00100890  -4.83872e-05  -0.000598130  -0.000219159  -1.24002e-05   4.55639e-05  -2.45907e-05  -1.05363e-05       3.54857       4.80481       5.18640       5.66156       5.49901       5.26497       5.01950       4.40563       3.84910       3.26981       2.70083       2.15126       1.70730       1.34319       1.00288      0.744475      0.551719      0.383661      0.255169      0.170720      0.112942     0.0706027     0.0433012     0.0262920     0.0157054    0.00864770    0.00485209    0.00256843    0.00134055   0.000660694   0.000331366   0.000151524   6.91632e-05   2.82927e-05   1.23965e-05   4.84632e-06
  24  19 3796.6729    1.9952  5.5366 10.4287 -0.0002  0.0656   0.0195   0.1719    0.0503   0.0000   447.4667      0.648744       12.7397       10.8018     0.0125694       14.2611      -8.23109       3.71528      0.565715     -0.315835       3.15608      -6.03560      -3.13194      0.941480     0.0398901       1.73708      -1.29392      0.178147      0.137691     -0.263998     -0.195126     0.0204986     -0.113646    -0.0432673     0.0121647     0.0109111    -0.0101448   -0.00496941   -0.00124875   0.000590889  -0.000656032  -4.28164e-05   6.64587e-05   5.07083e-05  -6.93761e-06  -3.21824e-06       4.53960       5.91379       6.55449       6.86130       6.83652       6.51200       6.03210       5.42447       4.73457       4.16127       3.51348       2.83376       2.20363       1.68786       1.29432      0.956778      0.672373      0.465710      0.320586      0.212422      0.136557     0.0868816     0.0536347     0.0324320     0.0189028     0.0108845    0.00595322    0.00314749    0.00160876   0.000799438   0.000379188   0.000180148   8.12362e-05   3.61927e-05   1.45573e-05   5.83149e-06
  24  21 4087.8467    1.3654 10.3498  9.8017 -0.0017  0.1084   0.0107   0.2939    0.0391   0.0000   440.6761       1.01456      0.806964      -16.0219      0.588989      -9.35438       8.95137     -0.982197       5.61293      -13.3505      -7.79680       5.59801       1.54498      -3.31408      -4.15260      -1.23671      0.932258     -0.330683     0.0185674     -0.659844     -0.202571      0.279045    -0.0756486     0.0441760    0.00903039   -0.00164571   -0.00683201   -0.00622840   0.000646831   -0.00193230   -0.00105436  -0.000447477   0.000119420   6.19377e-05   3.16995e-06   5.29851e-06       6.98902       9.37903       10.1210       10.6445       10.7659       10.3733       9.68166       8.74840       7.71206       6.52042       5.49922       4.40632       3.53679       2.72800       2.10627       1.54200       1.13138      0.777015      0.547944      0.358950      0.234256      0.148654     0.0922945     0.0543388     0.0322527     0.0182968     0.0100281    0.00534267    0.00275799    0.00139918   0.000668351   0.000307512   0.000141971   6.04684e-05   2.47155e-05   9.66518e-06
  24  22 4233.7432    1.1533 12.4356  9.7110 -0.0027  0.1341   0.0088   0.3631    0.0354   0.0000   442.5134      -5.79479      -4.61000       2.09822       24.9623       14.3411      -11.4970       7.51189       8.15957       3.98144      -18.3850       6.29731       1.40751      -5.51552       6.45496      -3.91817     -0.779195       1.63706     0.0437993      0.135256      0.226054     0.0398719    -0.0129427    -0.0628797    -0.0508346     0.0339947     0.0158603   -0.00408757    0.00339777  -0.000328504   0.000873857  -0.000536033   2.62728e-05  -0.000164550   1.59459e-05  -4.86730e-06       8.49624       11.4857       12.6009       13.3359       13.0724       12.6612       11.6722       10.7009       9.42761       8.16219       6.83554       5.60059       4.45788       3.43788       2.61966       1.90463       1.35015      0.966509      0.659255      0.442176      0.289927      0.182690      0.112966     0.0673581     0.0397615     0.0225297     0.0126210    0.00662348    0.00351004    0.00174760   0.000848846   0.000393392   0.000179007   7.72804e-05   3.14953e-05   1.25486e-05
  24  23 4379.0025    0.9574 15.4092  9.6406  0.0003  0.1719   0.0071   0.4589    0.0307   0.0000   436.0634      -14.8556       4.94323       13.3261      -7.03396      -10.8009       12.3924      -3.16298      0.441229      -27.9705      0.624599      -1.93281     -0.774321     -0.200774      -2.37514     -0.502170       2.06435      0.746437      -1.76221    -0.0829978      0.137292     -0.114272      0.185311     -0.189223    -0.0554430   -0.00620410  -0.000433575    0.00269346    0.00106643    0.00233224   0.000837032   8.67534e-05  -7.33625e-05   9.66882e-06  -1.96179e-05  -2.12873e-05       11.1494       14.4840       16.3231       16.7142       17.1158       16.1782       15.2818       13.8570       12.1031       10.3537       8.68231       7.14303       5.71962       4.40679       3.34823       2.44841       1.77493       1.25493      0.860053      0.588331      0.377218      0.243046      0.150150     0.0888517     0.0521492     0.0301259     0.0162352    0.00874924    0.00453188    0.00232221    0.00111122   0.000519814   0.000235542   0.000103170   4.11717e-05   1.63316e-05
  24  24 4524.7236    0.7852 16.6879  9.5325  0.0005  0.2004   0.0063   0.5327    0.0282   0.0000   424.3032       31.9174       23.8437       7.43144       20.8074      -12.5172      -54.6365       31.6531      -1.63173      -1.51478      -6.56374       12.0160       5.63615      -7.86113      -3.65402      -3.53794      -4.96008       1.58811       2.47205      0.795256     -0.412746     -0.152507      0.125748    -0.0134949     0.0211675    -0.0100339    -0.0333502  -0.000244792  -0.000791734   7.99359e-05   -0.00136465   0.000853320   0.000164279   5.55540e-05   0.000101029   3.97242e-05       12.5731       16.8986       18.6507       19.4417       19.4017       18.8993       17.5489       15.8665       13.8744       12.0062       10.2293       8.25072       6.66182       5.05968       3.90792       2.85340       2.06052       1.46618       1.00680      0.673869      0.441375      0.283451      0.176670      0.106431     0.0623677     0.0355924     0.0195312     0.0105025    0.00551092    0.00272041    0.00134053   0.000638459   0.000275099   0.000127560   4.86972e-05   1.99214e-05
  25   7 2016.8889    0.6653  0.6190  9.2340 -0.0015  0.0208   0.0176   0.0468    0.0731   0.0000   438.8496      0.689073       17.4018      0.604856      -1.47266      -3.37378     -0.120254      0.532626      0.985608     -0.193523      -1.19683       1.15471     0.0536152      0.153508      0.443103     -0.165327     -0.454246     0.0770976  -0.000710311    -0.0405137    -0.0117771   -0.00907040     0.0168088    0.00250574    0.00953080  -0.000396397    0.00151511  -0.000477520   0.000161059  -1.99405e-06   0.000145799  -8.96751e-06  -1.83825e-05   3.33625e-05  -6.15807e-06   2.79342e-06       1.25514       1.77972       1.87556       2.08336       2.01109       1.93476       1.81207       1.61137       1.48171       1.21937       1.02301      0.824972      0.647407      0.522698      0.406184      0.297510      0.207535      0.165885      0.103223     0.0756535     0.0475213     0.0299534     0.0205290     0.0112601    0.00731773    0.00381918    0.00250761    0.00123852   0.000717867   0.000381624   0.000192822   8.92498e-05   4.16848e-05   1.94545e-05   8.44696e-06   3.36202e-06
  25   8 2181.7280    0.8995  0.8078  9.7378 -0.0108  0.0267   0.0224   0.0536    0.0888   0.0000   440.4287      -2.95080       16.8003      -3.93592     -0.321812     -0.825655       1.55296       3.50294       3.42110      0.527159     -0.529646      -1.00820      0.777079      0.477579     -0.298986     -0.288388      0.729237      0.128073     -0.164805    -0.0117190    -0.0202743    0.00850239     0.0100607     0.0154495   -0.00833809   -0.00859817    0.00178224   -0.00166328   0.000185432   0.000158573   6.85003e-05  -9.15429e-05   1.04818e-05  -1.21546e-05  -8.08615e-06   5.16027e-06       1.83874       2.03442       2.06041       2.51868       2.79002       2.34914       1.95775       1.99615       2.06310       1.68948       1.23773       1.04286      0.967116      0.783634      0.531062      0.344729      0.283149      0.226054      0.154882     0.0919717     0.0560900     0.0407969     0.0293365     0.0184705     0.0103557    0.00537232    0.00277930    0.00174606    0.00111697   0.000612603   0.000316548   0.000149354   6.31300e-05   2.64361e-05   9.91479e-06   4.45364e-06
  25   9 2340.4562    1.2784  0.9570 10.1040 -0.0104  0.0250   0.0274   0.0590    0.1150   0.0000   439.5263       1.29829       13.7160      0.607248      -1.72907       6.49089       3.36351      -1.85529      0.144478       3.36356       1.75785     0.0908250     -0.198565      0.192470      0.452933    -0.0661994     -0.204681      0.109245    -0.0864832     -0.168822    0.00251724    -0.0141272    -0.0508614   -0.00370605    0.00900897   -0.00699031   -0.00106867  -0.000324048    0.00136921   0.000545104   5.93207e-05  -0.000162322   8.34557e-05  -2.18323e-05   4.45576e-06   1.28720e-06       1.64204       2.13526       2.36682       2.35960       2.30419       2.38061       2.14445       1.99844       1.82312       1.58839       1.32388       1.09031      0.865957      0.649059      0.512702      0.403590      0.290529      0.204820      0.147677     0.0895818     0.0568791     0.0405131     0.0235450     0.0153035    0.00953421    0.00529479    0.00297987    0.00163119   0.000902629   0.000427599   0.000235809   0.000108165   5.34379e-05   2.26549e-05   1.03517e-05   4.48013e-06
  25  10 2494.3542    1.8068  0.9199 10.5439 -0.0019  0.0241   0.0388   0.0559    0.1311   0.0000   441.0171       2.22636       17.2995      0.638663       1.82296      0.671700       1.59978      -2.25472      -3.20052       1.87137      0.949873      -2.16967      -1.41401     -0.564109     -0.537891     0.0153619      0.102298     -0.130063    -0.0768771     -0.130706     0.0523266     0.0193874    -0.0340393    -0.0169980    0.00534720   0.000141861   -0.00398412   -0.00105857  -0.000913070   0.000252290  -0.000284874   0.000157551  -7.99261e-05  -4.77367e-05  -9.59613e-06   1.04664e-06       1.65945       2.19320       2.31503       2.37370       2.27721       2.17996       2.09704       1.91178       1.70733       1.60517       1.38329       1.13360      0.924055      0.681757      0.511847      0.385153      0.293561      0.192211      0.137102     0.0862947     0.0563083     0.0357031     0.0231919     0.0154653    0.00865940    0.00504553    0.00287321    0.00150982   0.000819263   0.000402778   0.000209386   9.63767e-05   4.74226e-05   2.10230e-05   9.80528e-06   3.81479e-06
  25  12 2797.3104    2.9552  0.8646 11.8509 -0.0111  0.0219   0.0665   0.0551    0.1124   0.0000   437.7639      0.749483       13.4930       6.20996      -2.74397      -3.51335       1.54343       2.13583       3.36829       2.53579     0.0451058      -1.60998     -0.421419     -0.220467     -0.376218      0.391991      0.473943      0.267250      0.100166    -0.0191981     0.0185643     0.0281231     0.0206634    -0.0188407    0.00357352   0.000484552   -0.00300805   -0.00232270  -0.000188711   0.000868945   0.000132144  -0.000219233  -0.000106261   5.04199e-05  -6.88064e-06   2.49326e-06       1.50503       1.89184       1.99809       2.17129       2.12649       2.07681       2.02653       1.84314       1.63756       1.31910       1.13628      0.934175      0.717308      0.563139      0.462950      0.346106      0.255715      0.183528      0.132275     0.0837296     0.0561556     0.0354865     0.0224017     0.0144617    0.00805396    0.00468635    0.00265763    0.00146593   0.000766539   0.000408811   0.000199604   0.000100333   4.42197e-05   2.26432e-05   9.26521e-06   4.12603e-06
  25  13 2947.3821    3.9085  0.7983 11.9310 -0.0014  0.0199   0.0876   0.0508    0.1375   0.0000   439.8808     -0.170475       15.8398       2.30459      0.905816       1.05386      -1.46915      0.224969      0.929521       1.41343     -0.561111     -0.506560     -0.129849      0.279035      0.126561      0.191012     -0.230838    -0.0815936    0.00598177      0.219274     -0.139766   -0.00370966    -0.0124992     0.0275152   -0.00201747   -0.00579147   -0.00224200   0.000119726  -0.000391949   8.59607e-05  -0.000237316  -0.000102284   5.43160e-05   9.00522e-06   1.43466e-05  -1.40922e-06       1.28488       1.70969       1.81663       1.84672       1.89929       1.76394       1.74813       1.57178       1.43296       1.24015       1.00186      0.859125      0.655718      0.551605      0.406850      0.306425      0.236376      0.152694      0.114878     0.0756409     0.0494583     0.0312029     0.0193393     0.0123941    0.00680008    0.00415577    0.00225109    0.00127222   0.000707109   0.000345084   0.000178438   8.31981e-05   4.09635e-05   1.83155e-05   8.08292e-06   3.34058e-06
  25  14 3096.1063    4.0438  0.9842 12.2914 -0.0072  0.0233   0.0834   0.0589    0.1564   0.0000   437.7962       2.15799       11.4497       3.10465       2.89027       3.34166       2.81789      -1.74114      -2.17334       1.60422       1.72480     -0.343280      -1.14668     -0.980615      0.333227      0.649029     -0.283018   -0.00870290     0.0486814     0.0693138     0.0375191    -0.0285243   -0.00190348    0.00148812    0.00628559   -0.00479428   -0.00315058   -0.00133701   0.000568630   0.000106157  -1.99462e-05  -0.000127024  -1.94876e-05   2.04865e-05  -1.25358e-05  -4.11614e-07       1.58145       2.03056       2.19236       2.33887       2.28165       2.29801       2.11673       1.90824       1.75353       1.50552       1.18258      0.972554      0.760789      0.623965      0.482488      0.376930      0.270383      0.195573      0.133962     0.0915169     0.0592690     0.0385906     0.0227761     0.0146452    0.00824325    0.00526761    0.00276919    0.00165952   0.000827857   0.000452569   0.000212228   0.000109372   4.95865e-05   2.17636e-05   9.78590e-06   3.96139e-06
  25  15 3243.7679    3.8813  1.3178 12.1827 -0.0057  0.0286   0.0708   0.0688    0.1232   0.0000   435.1909       4.73088       18.2112       1.26093       2.27760      -1.68648      0.145267      -2.16584       3.04384      0.441171      0.140997      -1.75273       1.92874      0.692340      0.823620      0.149115     -0.161735    -0.0991646     -0.121443    -0.0419141    -0.0830767   -0.00654384     0.0259356    -0.0157479    0.00496777    0.00672325    0.00170545   -0.00131123   0.000138141   0.000119296  -0.000140352   0.000132312   5.75036e-05  -1.51791e-05   8.58522e-06   8.58691e-06       1.77424       2.45390       2.61681       2.76889       2.79348       2.74722       2.50713       2.33280       2.02582       1.70669       1.48331       1.15501      0.914358      0.749952      0.547499      0.435723      0.316819      0.229620      0.157946      0.103229     0.0679657     0.0442517     0.0280197     0.0171541     0.0105071    0.00604481    0.00338151    0.00188646   0.000985061   0.000524280   0.000253110   0.000128253   5.95930e-05   2.57863e-05   1.17907e-05   4.82553e-06
  25  16 3391.0301    3.3746  1.7002 12.0660 -0.0016  0.0339   0.0547   0.0806    0.0849   0.0000   436.0209       5.86091       15.5370      -1.82486       3.99051      -1.59045       1.59652      -3.28765     -0.185926      0.592737    -0.0228991      -3.09786       1.12603     -0.908115     -0.254872      0.137282     -0.100730      0.291061    0.00861810     -0.398051  -9.35164e-05     0.0247792   -0.00227389    -0.0109434   -0.00500787  -0.000630268   -0.00133242   -0.00361754    0.00137085  -0.000264181   0.000124650  -8.79053e-05  -4.90807e-05  -4.75787e-06  -1.53198e-05   1.17249e-05       2.19593       2.77401       3.03853       3.54099       3.32206       3.05846       2.95466       2.84062       2.46007       1.98258       1.72839       1.42124       1.13287      0.832861      0.690320      0.518849      0.380802      0.255435      0.188753      0.127559     0.0841663     0.0506118     0.0333709     0.0210141     0.0116484    0.00724352    0.00397960    0.00226990    0.00119613   0.000670542   0.000309785   0.000162356   7.27462e-05   3.80477e-05   1.66434e-05   6.91233e-06
  25  17 3537.9891    2.7851  3.0904 11.3546 -0.0012  0.0448   0.0334   0.1162    0.0561   0.0000   438.0717       3.38067       17.8427       7.73170      -7.81546       2.74189       1.50210      0.888902      -1.17926       1.50622       1.15800      -1.05351      0.935567    -0.0599815     -0.330145    -0.0609355     -0.377021      0.107372     -0.298428      0.164816    -0.0315086    -0.0304671     0.0656938     0.0171337     0.0148650     0.0109620  -0.000805547   -0.00768483    0.00191091   -0.00102086  -0.000490186  -4.19581e-05   6.52836e-05   3.15721e-05  -8.94087e-06  -8.04974e-07       2.79828       3.80470       4.13669       4.46274       4.44480       4.29515       3.89498       3.74598       3.13691       2.75217       2.25058       1.89104       1.55684       1.15630      0.915920      0.663090      0.496933      0.346824      0.239509      0.167901      0.113701     0.0705283     0.0462480     0.0270660     0.0167571    0.00959910    0.00545327    0.00297786    0.00163303   0.000807534   0.000429662   0.000206765   0.000100634   4.52863e-05   1.92270e-05   8.00398e-06
  25  18 3684.6862    2.3178  4.7825 10.5842 -0.0007  0.0565   0.0223   0.1479    0.0494   0.0000   439.4552       4.59173       15.0331      -2.70268      -6.54977       6.03006      -4.87272      -1.64847      -2.81608      -1.86364      -3.32569      -3.96242     -0.304257     -0.570625      -1.26039       1.04983      0.216705      0.172888     -0.447255      0.114977      0.186751    -0.0839539     0.0115484    -0.0263372     0.0104113    -0.0133443    0.00590939  -0.000221288   0.000380291  -6.02061e-05  -0.000438587   0.000108757   5.56372e-06   5.46646e-05  -5.32836e-06  -5.08233e-06       3.63022       4.80087       5.29793       5.54075       5.55034       5.46080       5.03162       4.53316       3.98165       3.44878       2.98108       2.39789       1.92877       1.53029       1.14359      0.850483      0.623147      0.440330      0.309155      0.208664      0.141209     0.0903084     0.0569597     0.0353710     0.0210113     0.0123354    0.00687844    0.00383516    0.00206011    0.00103505   0.000535782   0.000252196   0.000121283   5.58839e-05   2.28278e-05   1.01435e-05
  25  19 3831.1778    1.9057  5.9615 10.3797 -0.0011  0.0680   0.0175   0.1761    0.0446   0.0000   438.9204      -4.24668       11.9939      -12.1497      -2.26896       3.36265      -3.21915       5.52331       2.83481      -1.88555      -2.00198      -1.30893      -1.01165      -1.82568      0.511636      0.248202     -0.771678     -0.683595     0.0363203      0.158011    -0.0713527   -0.00942907     0.0607218    -0.0475080   -0.00364641    0.00152302     0.0119566   0.000547461    0.00211042    0.00142865  -0.000690689  -0.000148011   0.000177403  -5.11014e-05  -2.39373e-05   1.09648e-05       4.25803       5.57251       6.09733       6.63525       6.46990       6.32238       5.81526       5.40033       4.78261       4.10490       3.50043       2.88258       2.33780       1.81207       1.38332       1.04737      0.748243      0.535764      0.383618      0.251215      0.168469      0.109583     0.0703366     0.0423201     0.0258420     0.0147577    0.00844901    0.00462509    0.00249810    0.00130583   0.000663641   0.000321052   0.000150624   6.87153e-05   3.01585e-05   1.28358e-05
  25  20 3977.4754    1.5589  8.1872  9.9920 -0.0016  0.0871   0.0131   0.2304    0.0419   0.0000   432.8337       4.37246       10.8031      -2.10691      -2.71363      -16.9333      -4.83881      -4.89492       1.30997       2.48489      -1.20556       1.94970      -3.70238     0.0799001       3.62494      0.888398      0.463443      -1.03595      0.204198     0.0850157      0.334718    -0.0738610     -0.108356     0.0140562     0.0512347     0.0262366    -0.0109235   -0.00594165    0.00826860   -0.00136714  -0.000594543  -0.000448088   0.000114181  -6.65300e-05  -1.02740e-05  -3.44492e-05       5.63476       7.39344       8.13765       8.75239       8.65066       8.52942       7.89663       7.12157       6.23792       5.36044       4.47811       3.71929       3.04298       2.27519       1.78671       1.31194      0.981502      0.692287      0.487020      0.326347      0.219134      0.142096     0.0906700     0.0559480     0.0331367     0.0195443     0.0109060    0.00596721    0.00316348    0.00167118   0.000842993   0.000410087   0.000193916   8.79270e-05   3.85310e-05   1.58958e-05
  25  22 4269.4849    1.0913 13.2908  9.7308 -0.0010  0.1424   0.0081   0.3847    0.0322   0.0000   426.0808      -12.8621       18.1195      -2.25538       4.08617       7.87603       4.35682      -25.7196       10.8597       15.8439      -5.23791      -2.07134      -1.86443      -2.11562      0.581383       7.75805      -3.00628     -0.873633     -0.976762       1.46696     -0.160974     0.0145704     0.0890237     0.0376948    -0.0305313    -0.0767276     0.0245669   -0.00418593    -0.0119775   0.000488603    0.00150771  -0.000984663   0.000435828   0.000232556  -4.87622e-05  -2.77216e-05       8.88584       11.5296       12.9448       13.1553       13.7289       13.2114       12.3262       11.2205       9.99854       8.70123       7.20437       5.93295       4.87384       3.79217       2.90116       2.20815       1.58245       1.15640      0.810558      0.545889      0.367523      0.235939      0.149905     0.0940285     0.0551099     0.0321581     0.0185613     0.0100954    0.00551861    0.00287859    0.00144903   0.000703453   0.000330940   0.000150872   6.39233e-05   2.63811e-05
  25  23 4415.2222    0.8855 15.7261  9.6476 -0.0017  0.1788   0.0068   0.4739    0.0289   0.0000   430.1371      -7.48278       65.2807       17.7835      -26.6787      -22.4441      -31.1910       4.59227       22.6722      -1.51795      -26.8779      -2.38223       8.53583      -6.36454      -1.41517       3.20086       1.08327       2.04399      0.787591     -0.553670      0.583681      0.161770      0.107480     -0.104763     0.0627220   -0.00837766    -0.0101245    -0.0284784   0.000917612    0.00743762  -0.000902453   0.000689549  -0.000223702   0.000152921  -6.14430e-05   3.04412e-05       11.1810       14.4500       16.1977       17.0170       17.4583       16.3983       15.7744       14.1774       12.4808       11.0095       8.99326       7.59483       5.95084       4.80494       3.62320       2.75499       2.02468       1.46196       1.01277      0.687915      0.466606      0.297961      0.190706      0.118981     0.0712319     0.0415607     0.0238971     0.0132160    0.00704324    0.00377006    0.00184490   0.000931931   0.000430337   0.000197157   8.39858e-05   3.48945e-05
  26   8 2206.0267    1.0118  0.8358  9.5910 -0.0034  0.0235   0.0232   0.0536    0.0999   0.0000   441.5488     -0.398032       18.4240       2.64741       1.88073     -0.840209     -0.903764       1.42806     -0.282709      -1.79009       1.77245     -0.404995     -0.479837      0.665083     -0.187163      0.138086     -0.260324      0.681814      0.256982    -0.0187742     0.0980008    -0.0245418    0.00514562    -0.0303888   -0.00170633    -0.0116595   0.000971958    0.00112638  -0.000718649  -0.000756208  -0.000123013   0.000169917  -1.49343e-05   2.69544e-05  -1.67706e-05   7.03439e-07       1.49619       1.84399       2.02507       2.19441       2.18852       2.22307       2.08667       1.75734       1.64016       1.44336       1.25444      0.955256      0.786352      0.605710      0.487972      0.381427      0.290290      0.201099      0.139191      0.101450     0.0654234     0.0449231     0.0277402     0.0172972     0.0100900    0.00670249    0.00404169    0.00221827    0.00121254   0.000648228   0.000321691   0.000163801   7.69557e-05   3.70728e-05   1.67120e-05   7.46564e-06
  26   9 2366.0084    1.3475  0.9826 10.2854 -0.0055  0.0259   0.0288   0.0640    0.1068   0.0000   438.8339      -1.51944       17.2718       2.47904      -1.33555      -2.99866      0.918104       1.95219      -1.46497      -1.11822     -0.343887      -2.69346     -0.151980      0.132922     -0.132018       1.17909    -0.0121292    -0.0125414    0.00481741     0.0694968     0.0871499     0.0659891     0.0369672    -0.0135168    0.00544925    0.00692602    0.00134230    0.00487156  -0.000450404   0.000666688  -0.000382490   0.000486335   5.64474e-05   3.07284e-05  -1.45932e-05  -4.25823e-06       1.68930       2.11431       2.13031       2.43543       2.34671       2.36711       2.13982       1.92074       1.78100       1.68031       1.46028       1.12294      0.892781      0.738854      0.601659      0.453003      0.328841      0.217935      0.152391      0.112330     0.0820351     0.0509268     0.0303818     0.0185812     0.0114992    0.00726323    0.00426319    0.00268233    0.00147949   0.000779572   0.000368405   0.000182896   8.57520e-05   4.13176e-05   1.92408e-05   7.64289e-06
  26  11 2674.3003    2.4748  1.0253 11.1969 -0.0044  0.0238   0.0495   0.0606    0.1382   0.0000   439.5388     -0.391863       15.8556      0.281521      -8.66758      -5.27226      0.446348      -1.52611       1.02571      -1.48900      -1.73395     -0.660493      0.353220      0.708991      0.381665      0.291183     -0.361895    0.00776126     -0.144225    -0.0467759     0.0392507    -0.0156481    -0.0154655    -0.0190908    0.00178152    -0.0136981   -0.00104160    0.00560082   0.000954269  -0.000652385  -0.000209053  -2.23865e-05   0.000215721  -3.28828e-06  -7.26379e-06  -6.77645e-06       1.47812       1.87441       2.11840       2.30692       2.21843       2.15940       2.13814       1.97067       1.62901       1.40522       1.27828       1.02350      0.784163      0.666992      0.513121      0.360258      0.282852      0.204404      0.148035     0.0962715     0.0666441     0.0467717     0.0296475     0.0172065     0.0109771    0.00681349    0.00389116    0.00214136    0.00113385   0.000634465   0.000320386   0.000169276   8.27635e-05   3.86462e-05   1.77069e-05   8.18737e-06
  26  13 2977.3730    3.9944  0.9002 12.0781 -0.0033  0.0218   0.0825   0.0512    0.1339   0.0000   440.6119       1.92707       13.1402       1.60421      -3.61608      -1.66099      0.858332       2.24575      -1.27365      -1.00724     -0.724224     0.0460745      0.287558      -1.09179      0.432166     -0.577645    -0.0995363      0.169601    -0.0905871     -0.138347     0.0922747   -0.00552388     0.0579596     0.0106548    -0.0115094    0.00845289   0.000158451   -0.00175687   -0.00124554  -1.88554e-05  -0.000368192  -7.01792e-05   4.89556e-05  -1.13704e-05  -1.76605e-05  -8.76391e-06       1.38391       1.70040       1.92310       2.05182       1.95774       1.81847       1.86842       1.63819       1.51934       1.35889       1.21079      0.960091      0.800537      0.641722      0.492034      0.377406      0.267998      0.185934      0.133498     0.0949936     0.0621951     0.0403368     0.0276341     0.0168191    0.00941050    0.00602834    0.00365068    0.00213602    0.00102674   0.000593400   0.000327097   0.000169276   7.31858e-05   3.63554e-05   1.77776e-05   8.51405e-06
  26  14 3126.8388    4.0344  1.0610 12.4318 -0.0013  0.0246   0.0799   0.0629    0.1311   0.0000   436.3252     -0.291232       14.8954      0.250209      -4.38539     -0.368296     -0.733792     -0.166572       3.03353     -0.659890      -1.91658     -0.176218      0.366751    -0.0663837      0.803350    -0.0868817     -0.172805     -0.350895    -0.0661826     0.0132721      0.110645    -0.0180063    -0.0212390    -0.0242465    -0.0158303     0.0110278   -0.00221461   -0.00198083    0.00124024    0.00111743   0.000374640   8.02773e-05   8.86220e-05  -3.07886e-05  -2.17143e-05  -2.05885e-06       1.48020       1.88877       2.17986       2.34414       2.27359       2.06466       2.10701       1.92928       1.70158       1.48979       1.24900       1.09282      0.874388      0.681049      0.530274      0.399730      0.295783      0.203763      0.149115      0.103589     0.0693476     0.0465333     0.0283218     0.0193926     0.0112219    0.00661231    0.00394798    0.00217274    0.00126398   0.000653393   0.000351894   0.000180283   8.55551e-05   4.27847e-05   2.11719e-05   9.38529e-06
  26  15 3275.3023    3.8251  1.3840 12.0401 -0.0053  0.0287   0.0667   0.0686    0.1180   0.0000   438.4285       1.59854       12.6613       3.42322       1.41927      -2.98119       3.06631      -2.75911      -1.93201      -2.87275       1.24982       2.43147     -0.374424      0.382185      0.718789     -0.388396      0.137760   -0.00894135      0.170427     -0.249534     0.0242553     0.0169215    -0.0630963     0.0411342     0.0103453   -0.00331160   0.000546047   1.03703e-05    0.00167206   0.000656830   0.000870545   0.000326233  -0.000150554  -4.54163e-05  -1.57208e-05   9.26980e-06       1.74552       2.39667       2.47929       2.69980       2.65102       2.57125       2.49837       2.26314       2.03114       1.71656       1.49271       1.19387      0.979461      0.779618      0.607716      0.466187      0.344441      0.250929      0.181262      0.121517     0.0830157     0.0538194     0.0346182     0.0217239     0.0135497    0.00780593    0.00459071    0.00248885    0.00148813   0.000735823   0.000412748   0.000188715   0.000101887   4.54497e-05   2.10884e-05   9.16200e-06
  26  16 3423.2942    3.2629  1.9600 11.8101 -0.0056  0.0347   0.0484   0.0835    0.0823   0.0000   436.8884       1.35546       12.1974     -0.310044      -1.43207       2.86243      0.153400      -4.93602       2.20221      -2.24638       2.87538     -0.616747     -0.836992      -1.99600     -0.933512     -0.217634      0.173974     -0.127294    -0.0268503    -0.0564635    -0.0861860   -0.00614552    -0.0421496    0.00164267     0.0106233     0.0160082    0.00516946   -0.00386013  -0.000433394   0.000267361  -0.000965658  -0.000468108  -5.18591e-05   0.000122308   1.25061e-05  -2.33123e-05       2.12259       2.69432       2.99448       3.10699       3.14938       3.20884       3.00413       2.67232       2.34155       2.03716       1.74420       1.51343       1.19656      0.957220      0.709578      0.556587      0.405987      0.302235      0.211490      0.146447     0.0993421     0.0673382     0.0429033     0.0280980     0.0171618     0.0101983    0.00586057    0.00332425    0.00177231   0.000935634   0.000502640   0.000243486   0.000122867   5.77287e-05   2.71441e-05   1.17450e-05
  26  17 3570.8265    2.6937  3.2752 11.2140 -0.0014  0.0461   0.0306   0.1124    0.0545   0.0000   436.2090       4.67507       7.82402       4.40910       1.37349      -6.48998      -1.42042       2.33767       5.83925       1.24685    -0.0510700      -4.26913      0.341033      0.387431     -0.208087      0.731196      0.282507    -0.0328455     0.0509298      0.329392     0.0495825     -0.212796     0.0137589    -0.0215386   -0.00553427   -0.00882510   -0.00421394   -0.00338500    0.00231107   -0.00128755   4.74034e-05   0.000158044   0.000146609   3.63329e-05  -1.78982e-05  -2.32446e-05       2.67300       3.69068       3.89241       4.24239       4.20488       4.15157       3.85837       3.57375       3.17482       2.75088       2.36764       1.94317       1.60346       1.26518      0.981750      0.739317      0.552732      0.397233      0.278493      0.199675      0.132401     0.0876357     0.0564697     0.0358599     0.0219507     0.0128880    0.00757763    0.00425060    0.00239555    0.00128702   0.000656962   0.000337502   0.000161130   7.78781e-05   3.56832e-05   1.53132e-05
  26  18 3718.1293    2.1792  4.9815 10.6489 -0.0011  0.0592   0.0207   0.1508    0.0446   0.0000   437.5042       2.99218       13.5411       3.04681      -2.68217      -2.09659      -1.12260      -11.5952       2.41101       6.54374     -0.646637       4.33914       1.14614      -1.88989    -0.0284826     -0.711884     0.0891400      0.200667      0.653483     -0.297400    -0.0156208      0.137630    -0.0395732     0.0461008    0.00175982     0.0456334  -0.000340533   -0.00562545    0.00106362  -0.000284302   0.000160873  -0.000790356   0.000114748   2.08574e-05   2.60094e-06  -1.15266e-05       3.61427       4.72311       5.14683       5.42946       5.57473       5.44698       5.14556       4.44542       4.09202       3.68061       3.08114       2.59823       2.06335       1.61248       1.25313      0.971813      0.734972      0.513842      0.370290      0.250571      0.168507      0.112114     0.0720659     0.0461099     0.0279490     0.0175217     0.0101169    0.00576452    0.00315036    0.00165341   0.000874465   0.000432480   0.000211933   0.000100581   4.49798e-05   2.01877e-05
  26  19 3865.0866    1.8397  6.8872 10.1692 -0.0011  0.0714   0.0153   0.1945    0.0437   0.0000   433.0282       2.33057       19.9508       5.07549      -3.45799       19.5229      -1.10723      0.415975     -0.855872       8.72665      0.680867      -4.15413      -5.76078      -1.02322     -0.378274      -1.50246      0.617877     -0.108159     -0.302517     -0.236178     0.0834025     0.0431606    -0.0470971    -0.0214662     0.0301108   -0.00877781    0.00430839    0.00699867   -0.00339414   -0.00364046   0.000266979   0.000189278  -0.000375246  -7.25842e-05  -4.83149e-06   1.07147e-05       4.28938       5.65701       6.27981       6.56937       6.69061       6.35802       6.04120       5.48478       5.02750       4.34418       3.77004       3.07958       2.53673       2.00444       1.53867       1.16687      0.876452      0.620294      0.436408      0.307536      0.202562      0.136713     0.0862671     0.0544785     0.0339448     0.0199377     0.0119158    0.00668108    0.00374261    0.00198655    0.00104528   0.000528706   0.000256846   0.000124071   5.58216e-05   2.45833e-05
  26  20 4012.0599    1.5026  9.2703  9.9793 -0.0022  0.0939   0.0118   0.2558    0.0375   0.0000   440.3824      -15.9768       9.01822       17.1101       8.55724      -9.53396       9.19600      -2.74558       2.85417       21.9903      -2.51316      -13.9121      0.716303       7.05782     -0.546459      -1.01881       2.24182      0.476992      -1.06735     -0.301334     -0.661234    -0.0537800     -0.101550      0.165723     0.0409933    0.00516286     0.0189801    0.00728853   -0.00499377  -4.43713e-05  -0.000247045   1.26156e-05   0.000440546  -0.000242177  -7.50561e-05  -2.54800e-06       5.70590       7.27691       8.01589       8.51084       8.59513       8.51266       7.99250       7.21434       6.50824       5.72151       4.75967       4.14392       3.26498       2.59467       2.00892       1.54112       1.14246      0.843133      0.597686      0.406475      0.270653      0.185422      0.116063     0.0770343     0.0464298     0.0281356     0.0161127    0.00913053    0.00506583    0.00266392    0.00141718   0.000713238   0.000346978   0.000164704   7.57842e-05   3.25337e-05
  26  21 4158.9458    1.2428 11.5408  9.7707 -0.0011  0.1174   0.0091   0.3233    0.0351   0.0000   428.3725       1.50710       17.7030       9.58903       16.8606       17.1871       5.51941      -11.7846      -2.25261      -8.83674      -12.9472      -3.85243       3.64204      -2.99333       2.26049       1.72795       2.17930      -1.79702     -0.899716      0.342679      0.566298     -0.339979     0.0574715     0.0610854     0.0659211     -0.100944   -0.00654839     0.0250121   -0.00345063   -0.00636501   -0.00213420   0.000786039  -0.000958720  -5.58918e-05  -3.20772e-05   1.34788e-05       7.09802       9.45730       10.3640       11.0048       10.9276       10.7454       10.0585       9.29824       8.26049       7.23552       6.12379       5.12743       4.11365       3.28121       2.58589       1.92468       1.43802       1.02695      0.746118      0.508513      0.348547      0.228233      0.144984     0.0943910     0.0563255     0.0340671     0.0195862     0.0112162    0.00628538    0.00339086    0.00174585   0.000877913   0.000434727   0.000204903   9.30881e-05   4.12896e-05
  26  22 4305.3111    1.0536 14.2685  9.6740 -0.0019  0.1504   0.0075   0.4032    0.0317   0.0000   439.5564      -2.15430       22.2969       2.62388      -12.5625       3.29917      0.863499       16.5066      -6.76833       10.0455      -2.41314     0.0889745     -0.636496       9.11922      -3.89407     -0.602969       2.67377     -0.811176      0.906294      0.170676     -0.418061     0.0640599     -0.378676      0.153789     0.0760908     0.0640392    -0.0270774    -0.0119415   -0.00203278    0.00186567   0.000253850    0.00121140  -0.000706127   0.000377255  -0.000128273   1.42477e-06       8.96100       11.8379       13.0242       13.6936       13.8498       13.5278       12.7717       11.6593       10.4106       9.07537       7.85022       6.55510       5.28901       4.17409       3.24958       2.48488       1.85856       1.32562      0.953633      0.654902      0.445383      0.293132      0.191429      0.120239     0.0742849     0.0445023     0.0263273     0.0147480    0.00817306    0.00435545    0.00228450    0.00114320   0.000566853   0.000268316   0.000120606   5.49702e-05
  26  23 4451.4607    0.8229 15.6615  9.6343 -0.0023  0.1862   0.0065   0.4901    0.0281   0.0000   468.9499      -1.77849       26.6329      -15.3198      -3.08817      -20.6599       6.86679       24.0755      -7.96093       10.4362       7.72906      -3.12976       4.27301      -4.35934     -0.546387      0.125242      0.738668      0.843917       1.17430      0.646847    0.00767050      0.551418     0.0986546      0.163495    0.00950053     0.0574411    -0.0552165    0.00481797    0.00748880   -0.00525556   -0.00639324    0.00452865  -0.000436684   5.90078e-06   2.52667e-05  -6.82303e-06       11.0079       14.4862       16.2024       17.2239       17.0513       16.9107       15.9754       14.3409       12.8932       11.2784       9.67481       7.84795       6.58859       5.10883       4.01441       3.02067       2.29354       1.63933       1.16593      0.816984      0.559566      0.360834      0.241944      0.150371     0.0924846     0.0562774     0.0328115     0.0187734     0.0103599    0.00559830    0.00291958    0.00149648   0.000724874   0.000349616   0.000154385   6.88336e-05
  27   6 1889.7098    0.4915  0.5296  9.0947 -0.0147  0.0217   0.0147   0.0456    0.0606   0.0000   440.8865      -2.13022       17.5724       3.41619     -0.458324      -2.06331      0.769551      0.768253       1.72405     -0.958570       1.99484      -1.50623     -0.933750      0.599987      0.287554     -0.104227      0.237454     -0.204462    -0.0280001  -0.000117143     0.0728083    -0.0198306     0.0104040    0.00518154    0.00762155    0.00572454    0.00574886   -0.00301705   0.000255128  -0.000978932  -0.000379373   3.64531e-05  -0.000123204   1.93077e-05  -5.70231e-05   1.64352e-05       1.19494       1.61097       1.91625       2.00049       2.11790       2.05824       1.70716       1.76187       1.48774       1.24412       1.16860      0.855277      0.733058      0.609449      0.411763      0.348683      0.253695      0.181750      0.139824     0.0876452     0.0604246     0.0461363     0.0266190     0.0183817     0.0107766    0.00655525    0.00428484    0.00248822    0.00130679   0.000780191   0.000391357   0.000204969   0.000123000   5.94654e-05   2.74706e-05   1.27900e-05
  27   7 2062.0062    0.7204  0.6586  9.4235 -0.0098  0.0223   0.0183   0.0472    0.0746   0.0000   439.3662     0.0773757       17.6516       2.73159      0.740569      0.875123      0.545699      -1.42283     -0.207622       1.94039      -1.20022     -0.977192     -0.154505      0.461310      0.797545      0.635731      0.131785    -0.0289256     0.0408338    -0.0863756    -0.0159964     0.0206458     0.0268522    0.00813344    0.00663218   -0.00666507   0.000357466  -0.000702660    0.00267908   1.28690e-05   0.000500112   0.000443244   6.14350e-05   6.80803e-05  -9.62148e-07   8.42494e-06       1.48586       1.81947       1.77547       2.37729       2.29438       2.05453       1.93797       1.94929       1.66183       1.33581       1.05697      0.976528      0.881838      0.654760      0.483940      0.349257      0.282343      0.214675      0.137942     0.0978960     0.0739219     0.0567261     0.0371920     0.0209360     0.0114914    0.00778012    0.00528599    0.00333692    0.00179257   0.000748468   0.000415881   0.000253996   0.000150013   7.69110e-05   3.80415e-05   1.54562e-05
  27   8 2229.7250    1.0319  0.8698  9.7334 -0.0077  0.0283   0.0228   0.0561    0.0969   0.0000   438.8821       2.07320       20.4974       1.15867      -2.16319      -1.79954      -3.16343     -0.182268      -1.71746       1.03521      0.914241     -0.370524      0.206059     -0.526290      0.498549      0.421714      0.107822     -0.297755     0.0866197    -0.0891393    0.00570871    -0.0600786     0.0106291   -0.00410042     0.0123507  -0.000427226    0.00155425   -0.00335891    0.00100646  -0.000203092   0.000770863  -0.000157069   6.09896e-05   2.81318e-05   1.79523e-05  -1.94805e-06       2.17741       2.80454       2.82570       2.77831       2.90279       3.33963       3.36504       2.95575       2.25873       1.66697       1.31662       1.26161       1.18965       1.00110      0.747160      0.493340      0.296659      0.212731      0.175936      0.152033      0.118205     0.0873353     0.0565458     0.0355101     0.0202873     0.0114123    0.00606391    0.00319417    0.00168314   0.000860697   0.000444651   0.000220800   0.000114914   5.23570e-05   2.55501e-05   1.10190e-05
  27   9 2390.9875    1.4962  0.9816 10.3322 -0.0022  0.0240   0.0314   0.0580    0.1170   0.0000   438.5907      -2.48363       18.7364       1.02220      -5.63585      -1.34033      -2.92994     -0.216043       4.12418      0.861378      -1.35516       1.07413     -0.452786      -1.06853      0.310814      0.171695     -0.465530      0.257708      0.238759     -0.277857    0.00201285     0.0378949     0.0243866    0.00938423     0.0365848    0.00161930    0.00192797   -0.00421878   0.000140315    0.00322425  -0.000790785  -0.000153730   2.36676e-05  -3.10524e-05  -9.80805e-05  -2.54684e-05       1.48180       1.92896       2.07892       2.22189       2.28591       2.27276       2.07480       1.83540       1.73067       1.49207       1.36260       1.04889      0.858900      0.648800      0.553683      0.432588      0.328509      0.220527      0.163378      0.120020     0.0802263     0.0544305     0.0349006     0.0225212     0.0128903    0.00837002    0.00524518    0.00336728    0.00184642   0.000968890   0.000543992   0.000279295   0.000135093   6.47187e-05   3.01263e-05   1.50660e-05
  27  10 2547.4378    1.9349  1.1217 10.9707 -0.0083  0.0263   0.0373   0.0639    0.1192   0.0000   438.9409     -0.413351       13.9632      -1.10514      -3.48406      0.641365       3.18304     -0.973658      0.529537      -2.57123      0.739981      0.422350      -1.07968      -1.83893     -0.253278     0.0402658      0.268294     0.0914495      0.176015     0.0456422     -0.131704     0.0124977     0.0195033    -0.0451522    0.00958732    0.00704731   -0.00331398   -0.00542075    0.00148406    0.00137060  -0.000122175   0.000106947  -0.000118800   3.20020e-05   1.75685e-05  -7.71196e-07       1.66813       2.20006       2.48895       2.75682       2.83308       2.64978       2.47811       2.24938       1.91529       1.68832       1.44988       1.12351      0.940057      0.745905      0.579004      0.422205      0.321681      0.242119      0.165377      0.119250     0.0794003     0.0565345     0.0357483     0.0231812     0.0145450    0.00913257    0.00530288    0.00324438    0.00181876    0.00100893   0.000541646   0.000286401   0.000143495   7.24610e-05   3.42096e-05   1.55390e-05
  27  11 2701.9828    2.5842  0.9826 11.4257 -0.0018  0.0233   0.0515   0.0591    0.1171   0.0000   438.5886       3.16944       13.2267      0.632867      -2.01728       1.05925       1.06281     -0.131176       2.85508     -0.583957       1.34386     0.0968007      0.819783     -0.518807      0.261634     0.0713263     -0.518993    -0.0642188    -0.0129080    -0.0197036   -0.00483898     0.0651562    -0.0195784    -0.0490117    0.00122164     0.0118665  -0.000679260   -0.00306312  -0.000764105  -0.000541784  -0.000188982   0.000406281   0.000179221   3.48402e-05  -2.46149e-06   8.48439e-06       1.46144       1.94958       2.08923       2.15811       2.16109       2.24697       2.13387       2.00532       1.68989       1.45222       1.13942      0.978373      0.831523      0.690162      0.527800      0.397410      0.286902      0.213092      0.153342      0.114994     0.0816674     0.0553328     0.0358462     0.0232746     0.0133683    0.00811128    0.00470559    0.00258178    0.00147288   0.000845303   0.000429232   0.000234855   0.000117406   5.99758e-05   2.74410e-05   1.24352e-05
  27  12 2855.3065    3.3403  0.8367 11.8958 -0.0037  0.0207   0.0726   0.0509    0.1268   0.0000   438.4684      0.621348       12.7827       3.96800      0.573568      -1.67640      0.870009      0.492750       1.18816      -1.57573      -1.62685     0.0993477     -0.990725      -1.02225     -0.266984     -0.329540     -0.286526      0.196613     -0.115003     0.0439052   -0.00692638    -0.0414175    0.00899735    0.00447702     0.0161110   -0.00343672    0.00588142   -0.00188348  -5.31954e-05  -0.000360508  -0.000618713  -0.000136116  -0.000249026  -6.33412e-05   2.88430e-05   1.46879e-05       1.34148       1.67496       1.80946       1.92124       1.89740       1.88624       1.80976       1.65197       1.43546       1.29151       1.10627      0.956576      0.819414      0.639398      0.485362      0.362162      0.272701      0.186750      0.145441      0.101237     0.0679203     0.0446900     0.0324427     0.0197225     0.0130765    0.00752527    0.00460229    0.00247064    0.00141880   0.000775159   0.000442627   0.000211753   0.000118553   5.19839e-05   2.78161e-05   1.15873e-05
  27  13 3006.9632    4.1363  0.8530 12.2176 -0.0027  0.0208   0.0864   0.0479    0.1229   0.0000   440.9126       1.69269       11.7852      0.734964      -2.32701      0.431577     -0.910651      0.998971      -1.80986      -3.72912      0.793486      0.501976       1.01791      0.501757      0.644642     -0.632280     -0.305539     0.0261119      0.291066    -0.0348319    -0.0282126     0.0330552   -0.00564640     0.0130902   -0.00886280   -0.00616567   -0.00304120   0.000577112    0.00133987  -5.15949e-05  -0.000560082  -2.10121e-05  -0.000103121   2.67174e-05  -1.73115e-05   1.30956e-05       1.31866       1.59680       1.73154       1.80077       1.93936       1.91189       1.78492       1.62973       1.42571       1.26802       1.07203      0.958237      0.767476      0.591252      0.442562      0.348863      0.278549      0.214147      0.145167     0.0947799     0.0695254     0.0459448     0.0293780     0.0204561     0.0127767    0.00811330    0.00498911    0.00263920    0.00153095   0.000805355   0.000415172   0.000214939   0.000113048   5.91082e-05   2.72893e-05   1.20368e-05
  27  14 3157.1908    4.1730  1.0894 12.4578 -0.0068  0.0249   0.0797   0.0597    0.1325   0.0000   439.0848       2.62679       15.3174       1.21490      -2.16202       2.84983      -1.14454      -1.02197     -0.680718      -2.19446       1.20841      -2.51661       1.32717      0.431291      0.801884     -0.575507     0.0253397    -0.0405195    -0.0317465     0.0514452     -0.180690    0.00253481    -0.0250156     0.0133057   -0.00703270   -0.00664614    0.00677171    0.00193679  -0.000229843   0.000362178  -0.000309024  -0.000350041   5.54462e-05   7.80036e-06  -2.03991e-05  -2.29419e-05       1.61942       2.09570       2.28667       2.45379       2.36442       2.40534       2.13769       1.95374       1.76742       1.66319       1.42767       1.17960      0.937503      0.774084      0.569416      0.463021      0.336324      0.233741      0.166955      0.118480     0.0796650     0.0532227     0.0345807     0.0219110     0.0135336    0.00861067    0.00516362    0.00313026    0.00173640   0.000967955   0.000523693   0.000264720   0.000131504   6.50919e-05   3.02860e-05   1.43094e-05
  27  15 3306.4129    3.6420  1.5630 12.0252 -0.0014  0.0295   0.0584   0.0740    0.0964   0.0000   441.1174       2.80357       11.1811       3.17529      -6.61187       2.62609      -2.92852       1.25924       1.01943     -0.812104     -0.258077      0.317787      -2.23812      -1.54877      0.189918     -0.625028     -0.602287     -0.992691     0.0788489      0.180796     0.0566554    -0.0639782   -0.00595983    -0.0170423     0.0181582    0.00375553   -0.00468137    0.00117053   -0.00287458   0.000702961   0.000378105   0.000462750  -0.000158921   4.25241e-05   7.03350e-05  -7.02011e-06       1.76778       2.22167       2.48554       2.65773       2.67929       2.60775       2.49730       2.21176       2.13093       1.75659       1.53637       1.27220       1.05175      0.874075      0.673593      0.498731      0.366839      0.287965      0.199686      0.143488     0.0979732     0.0614057     0.0417338     0.0292553     0.0177972     0.0102933    0.00629799    0.00348238    0.00204561    0.00110093   0.000640812   0.000344847   0.000174188   7.98533e-05   3.93734e-05   1.86496e-05
[truncated: 1,501,184 more chars]
