# Supplementary material for: Global-Mode Analysis of Full-Disk Data from the Michelson Doppler Imager and the Helioseismic and Magnetic Imager
Source: Sol Phys. 2018 Jan 31;293(2):29. doi: 10.1007/s11207-017-1201-5 (PMC6566312; doi:10.1007/s11207-017-1201-5)
Supplement: Supplementary file 3 — (TAR 230.0 MB) [file 11207_2017_1201_MOESM3_ESM.tar › MDI/mdivwfdap.1238]

   0  15 2228.7249    0.9111  0.6818 10.3951  0.0000  0.1439   0.1747   0.7217    0.8107   0.0000     0.0000       0.00000       0.00000       0.00000       0.00000       0.00000       0.00000       0.00000       0.00000       0.00000       0.00000       0.00000
   0  22 3168.6465    4.4249  0.7353  5.8115  0.0000  0.1104   0.6762   0.3536 1000.0000   0.0000     0.0000       0.00000       0.00000       0.00000       0.00000       0.00000       0.00000       0.00000       0.00000       0.00000       0.00000       0.00000
   1  14 2156.6570    0.8699  0.7231  9.8402  0.0000  0.1100   0.0868   0.2006    0.3658   0.0000   324.7298       101.647       0.00000       0.00000       0.00000       0.00000       186.694       64.4560       0.00000       0.00000       0.00000       0.00000
   1  15 2292.0946    1.1004  0.9795  9.1547  0.0000  0.1077   0.0859   0.2243    1.2520   0.0000   678.4391       30.2447       0.00000       0.00000       0.00000       0.00000       138.506       73.5050       0.00000       0.00000       0.00000       0.00000
   1  18 2693.3808    2.7993  0.6813 -1.3170  0.0000  0.0727   0.2379   0.1610 1000.0000   0.0000   433.4580       41.3233       0.00000       0.00000       0.00000       0.00000       91.3976       57.0987       0.00000       0.00000       0.00000       0.00000
   1  22 3233.0123    4.1923  1.2922 10.3782  0.0000  0.0997   0.2875   0.3339    6.1617   0.0000   409.4927      -31.7059       0.00000       0.00000       0.00000       0.00000       118.917       69.9929       0.00000       0.00000       0.00000       0.00000
   1  23 3368.6639    3.5480  1.9199  2.2314  0.0000  0.1247   0.1932   0.3772 1000.0000   0.0000   372.6414       61.8206       0.00000       0.00000       0.00000       0.00000       166.595       84.0137       0.00000       0.00000       0.00000       0.00000
   1  26 3776.1012    2.0852  6.2805  8.2927  0.0102  0.2769   0.0612   0.7747    1.3347   0.0000   500.3383      -118.162       0.00000       0.00000       0.00000       0.00000       354.815       190.056       0.00000       0.00000       0.00000       0.00000
   2  13 2081.9655    0.7261  0.7272  8.4369  0.0000  0.0965   0.0502   0.1476    0.6920   0.0000   413.9906       13.7219      -1.12688      -9.14917       0.00000       0.00000       77.3707       55.2141       36.1301       10.6280       0.00000       0.00000
   2  14 2217.5764    1.0884  0.7891  2.1916  0.0000  0.0635   0.0730   0.1550 1000.0000   0.0000   439.7835      -1.17053       36.7290      0.702780       0.00000       0.00000       52.2879       39.3412       21.7051       6.82069       0.00000       0.00000
   2  15 2352.1177    1.2018  1.0539  3.2310  0.0000  0.0793   0.0694   0.1933  470.7774   0.0000   500.5546      -36.1407       8.47222      0.215700       0.00000       0.00000       56.2978       49.7703       26.2473       10.8195       0.00000       0.00000
   2  16 2485.8399    1.7509  1.2218 -2.0046  0.0000  0.0785   0.0957   0.2094 1000.0000   0.0000   423.9597       29.7860       13.2734      -12.4366       0.00000       0.00000       56.3890       50.3918       24.8559       10.8137       0.00000       0.00000
   2  18 2754.4671    2.8667  0.8114  5.1449  0.0000  0.0552   0.1851   0.1668  311.1791   0.0000   448.8159      -32.5805       22.5851      -4.18005       0.00000       0.00000       42.7549       34.5070       20.0892       6.69908       0.00000       0.00000
   2  19 2889.5178    3.4258  0.9347 -1.1010  0.0000  0.0661   0.1984   0.1636 1000.0000   0.0000   303.3202       48.4465      -3.12938      -10.5694       0.00000       0.00000       52.0891       40.9385       23.9049       7.77254       0.00000       0.00000
   2  22 3295.1393    3.9339  1.4849  6.8872  0.0000  0.0893   0.1932   0.2237  136.3138   0.0000   445.5312       4.14210       7.80199       5.86816       0.00000       0.00000       59.0986       55.8186       29.8596       14.4079       0.00000       0.00000
   2  23 3430.4784    3.2487  2.2486  7.4200  0.0000  0.0998   0.1305   0.2945   30.4947   0.0000   356.8365       174.525      -34.0695       20.7325       0.00000       0.00000       65.2431       55.2105       38.1286       13.6636       0.00000       0.00000
   2  24 3566.5738    2.7053  3.5016 -0.8819  0.0000  0.1373   0.0851   0.3354 1000.0000   0.0000   420.4212      -36.2368       41.2025      -25.9419       0.00000       0.00000       95.4359       87.0279       44.8371       19.4663       0.00000       0.00000
   3  12 2001.1530    0.4700  0.6859  9.0798  0.0000  0.0495   0.0296   0.1509    0.2383   0.0000   460.9350      -8.31887       10.8286       3.52780      -6.13718      0.862463       23.0777       22.0525       17.7470       10.9557       5.07474       1.47330
   3  13 2137.6380    0.7952  0.4785  9.7542  0.0000  0.0521   0.0592   0.1004    0.2306   0.0000   421.6760       21.3100       23.3665       11.3134      -1.09567      -3.33105       31.2579       31.3539       18.9237       8.74770       4.04082       1.26970
   3  14 2273.3075    1.0498  0.7432  9.6757  0.0000  0.0673   0.0643   0.1531    0.4308   0.0000   466.7408       39.1515      -15.6199       11.0163      -1.87564      -1.97867       26.9735       27.9578       25.2924       11.8827       7.97212       2.16299
   3  17 2676.1492    2.3611  0.9502 -1.7209  0.0000  0.0656   0.1245   0.1495 1000.0000   0.0000   448.1598      -3.97313      -31.0674      -3.20926       5.28321      -1.38765       37.4885       35.6503       24.8784       13.1454       5.53416       1.59596
   3  20 3082.1858    3.8247  0.8525 11.8694  0.0000  0.0556   0.2104   0.1416    0.9024   0.0000   404.8236       5.88837       3.03295      -2.08353      -4.49202      -1.11580       30.2052       28.6219       20.6246       11.0314       5.24377       1.53231
   3  21 3217.7079    3.9691  1.0968  5.1893  0.0000  0.0603   0.1917   0.1572  659.5480   0.0000   411.7109       11.7418       23.1970       4.86654       2.34376      0.546937       29.6827       30.0278       21.7016       11.9974       5.84529       1.82163
   3  22 3353.4076    3.1880  1.5068 11.6302  0.0000  0.0819   0.1519   0.2132    0.7553   0.0000   420.5571       70.4832      -17.3739       18.6175       5.55177      0.233464       41.5612       34.6944       30.5474       19.8210       8.35711       2.19599
   3  23 3489.5077    2.8728  2.9758  8.4284  0.0000  0.1002   0.0901   0.2769    4.2594   0.0000   403.8721      -39.5439       20.9120     -0.510904      -8.42724      -4.39446       52.3368       50.9074       36.0093       20.8651       9.24464       2.83800
   3  24 3625.9885    2.4525  3.4788 10.3733 -0.0031  0.1141   0.0755   0.3501    0.5251   0.0000   575.8843      -73.2165      -5.90204       11.1726      -5.98137       3.74700       58.1105       57.7666       41.8875       22.4327       11.1919       3.33977
   4  12 2051.6078    0.6857  0.6582  8.9419  0.0000  0.0521   0.0386   0.1227    0.3344   0.0000   443.6121      -9.03627      -13.3046       10.4349      -6.71773       2.52940       20.9573       23.2638       17.3322       11.3575       5.86766       2.77062
   4  13 2188.2630    0.7500  0.8349  9.6364  0.0000  0.0752   0.0407   0.1495    0.2700   0.0000   471.9894       42.7058      -14.5236       10.6413       13.2485       5.76028       23.6396       32.1912       19.2990       16.2920       7.32806       3.43211
   4  16 2592.9255    2.1210  0.9593 10.1577  0.0014  0.0548   0.0985   0.1559    1.0831   0.0000   432.3561      -42.4760      -15.4423      -1.38300      -8.11634      -6.77091       23.5013       24.2718       19.1252       13.1878       6.69202       3.98501
   4  17 2728.3596    2.6135  1.0023  8.6116  0.0000  0.0529   0.1238   0.1833    7.3653   0.0000   423.9318      -7.01835       8.19025       17.4730       7.45972       3.61780       18.3716       18.7957       16.2220       11.9932       6.98290       3.56287
   4  18 2864.1963    2.9895  0.7766 11.4747  0.0000  0.0442   0.1431   0.1240    0.6205   0.0000   405.6245       24.7935       23.3497       5.85204      0.417569     -0.209751       15.9179       17.4872       14.9250       9.84014       6.45945       2.85166
   4  20 3135.9081    4.1578  1.0383  8.5294  0.0007  0.0606   0.1876   0.1486   17.4906   0.0000   436.0480      -28.6527       38.6567       1.15140      -3.75720       4.00749       29.4203       28.6651       22.1022       14.8504       7.74756       3.52191
   4  21 3271.6840    3.6398  1.3306 11.3682  0.0000  0.0621   0.1494   0.1705    0.9290   0.0000   414.7080       15.2965       19.2228      -2.95077      -13.5893      -2.66577       24.2421       27.8156       20.7723       14.4793       7.94467       3.92951
   4  22 3407.9933    3.1415  1.9262 11.7666  0.0000  0.0742   0.1177   0.2302    0.3775   0.0000   439.9860      -18.2854       35.6480       8.70994       16.8999      -5.44339       28.6746       30.3889       24.4251       18.1590       9.78800       5.19609
   4  23 3544.4368    2.7294  2.9054  8.6061  0.0000  0.0876   0.0770   0.2444    2.8118   0.0000   469.3372       30.2172       3.53337      -37.7730       8.08979      -6.16757       35.6296       36.3146       29.5323       20.4146       12.1575       5.52423
   5  10 1823.3889    0.3418  0.3140  9.2162  0.0000  0.0347   0.0307   0.1024    0.0909   0.0000   420.6301       8.97392       8.20371       4.26557       1.46905       1.40396       13.5245       13.4465       14.5608       8.65011       5.31898       2.90711
   5  11 1960.5122    0.5115  0.5299  9.3109  0.0000  0.0518   0.0299   0.0984    0.1421   0.0000   438.8873       3.87594      -8.54985      -12.7706       3.78948       1.52026       11.8514       16.9163       11.1567       11.6941       7.01402       4.50825
   5  12 2098.3806    0.6970  0.7172  9.6235  0.0000  0.0470   0.0355   0.0999    0.1811   0.0000   427.0000      -12.4506      -1.70977       9.73336      -3.13089       3.96816       14.0592       14.9953       13.8884       11.4914       6.69212       4.08778
   5  13 2235.2093    0.9473  0.7162  9.6719  0.0000  0.0434   0.0476   0.1118    0.2657   0.0000   433.0907       33.4443       7.64624      -8.69304      -10.7407      -1.04530       15.5663       17.6434       15.2883       10.7733       6.10435       3.57169
   5  14 2371.0927    1.3215  0.7170  9.9202  0.0000  0.0455   0.0619   0.1000    0.3877   0.0000   433.8056       1.07875      -6.94087      -5.17779      -7.11109     -0.653135       12.8175       16.1355       13.0948       9.64037       6.58675       3.64593
   5  15 2506.0877    1.7335  0.8061  9.8925  0.0000  0.0410   0.0783   0.1125    0.6615   0.0000   420.4533     -0.893287       21.4719       9.53350       1.87329      -3.85816       13.2871       14.8427       13.1911       9.55998       6.23596       3.74331
   5  16 2641.1155    2.4121  1.0095 10.0278  0.0010  0.0448   0.1059   0.1372    1.3916   0.0000   429.7855       19.1056      0.180952       1.73504      -3.31982       4.61567       15.2631       17.1060       13.6572       11.1634       7.17803       3.99836
   5  18 2913.6678    3.6165  0.7659  5.1500  0.0000  0.0604   0.1713   0.0999  424.1420   0.0000   452.8036      -1.40870      -4.80686       2.95889       11.4909      0.373091       23.5257       17.0437       15.4901       14.1808       12.5668       7.37749
   5  19 3049.9046    4.0801  0.9620  1.6344  0.0000  0.0471   0.1898   0.1317 1000.0000   0.0000   451.3308       4.83361       2.92268      -2.03136       1.78760       3.43115       14.6128       16.0862       15.4927       10.8781       7.29519       4.41761
   5  20 3186.1914    4.0782  1.1018  2.6404  0.0000  0.0541   0.1840   0.1495 1000.0000   0.0000   407.6390       12.1980      -10.7920      -15.8984       8.98165      -4.81127       15.3876       20.0207       15.4550       12.8178       8.40711       4.67355
   5  22 3459.3029    2.9716  2.0230 11.2598  0.0017  0.0734   0.1007   0.2107    0.5550   0.0000   452.4003      -40.0257       11.9332       24.0707       25.4133      -6.95089       22.5880       25.3338       22.3448       16.9718       11.5231       6.65077
   5  23 3596.1780    2.5006  3.6217  9.4642  0.0100  0.0973   0.0651   0.2874    0.7835   0.0000   441.3309       74.4593      -9.27028       17.2091       16.7767      -13.1729       29.7722       32.1553       29.6238       22.6724       15.7916       9.22652
   6  10 1866.1026    0.3848  0.4951  8.8227  0.0000  0.0555   0.0223   0.1087    0.1199   0.0000   420.6872      -27.8538       10.9841       25.8093       8.38839       6.80773       10.1552       14.6703       10.3140       9.56418       8.95693       9.95872
   6  11 2004.0533    0.5979  0.5673  8.9802  0.0000  0.0462   0.0308   0.0839    0.1740   0.0000   425.4757      -16.5694       7.10908       20.8616       5.75463       5.28511       12.1137       13.8260       10.5551       8.73605       6.91654       6.52383
   6  12 2142.4594    0.7909  0.7359  9.1316 -0.0020  0.0378   0.0364   0.1015    0.2250   0.0000   424.3578       7.18750       9.42160      -21.3941      -7.95589      -4.41410       10.2260       11.4971       10.7397       9.01287       6.18610       4.13660
   6  13 2279.8197    1.0406  0.8847  9.6141  0.0000  0.0566   0.0435   0.1093    0.2868   0.0000   427.4474       11.6023       13.5322      -7.44236      -2.13053      -1.09716       15.7212       17.9003       20.6195       13.8832       8.90274       5.34337
   6  14 2415.5009    1.5338  0.8045 10.2858  0.0000  0.0417   0.0649   0.1079    0.3034   0.0000   420.7587     -0.231517      -10.2420       6.40247      0.445441       1.73468       10.8795       11.1912       12.0238       8.90258       6.55707       4.38461
   6  15 2551.0241    1.9101  1.0972  9.2138  0.0000  0.0450   0.0702   0.1240    1.1709   0.0000   437.7983      -17.3892       11.2558      -1.59913       4.90931      -4.58179       11.4298       13.8931       12.4645       9.51221       8.09360       4.96262
   6  16 2687.0157    2.3665  1.0346  9.4350  0.0000  0.0429   0.0876   0.1138    1.4328   0.0000   429.6575      -7.91515       13.7154       10.8308      -3.22625       2.87345       11.6202       12.3052       11.0194       10.4170       7.43180       4.51099
   6  17 2823.7050    2.9389  0.8449 10.8974  0.0000  0.0394   0.1187   0.0979    0.5209   0.0000   423.7604      -20.3047      -8.33029    -0.0559102      -3.07853       8.90294       10.4862       12.1608       11.5402       8.58605       6.67062       4.01552
   6  18 2960.6081    3.7116  0.7901 11.6318  0.0045  0.0410   0.1555   0.1014    0.4861   0.0000   459.8265      -7.89591      -2.40088      -9.39866      0.326429      -1.43499       10.0487       11.4504       11.9005       8.22847       6.29455       4.33191
   6  19 3097.1999    4.1679  1.0215  3.9849  0.0000  0.0382   0.1571   0.1205 1000.0000   0.0000   447.7437      -9.80795       35.4855      -8.56863       2.44641       3.86496       10.8133       11.9164       11.5017       9.13308       6.75283       4.66359
   6  20 3233.8591    3.6534  1.3101 11.5244  0.0000  0.0530   0.1409   0.1452    0.8018   0.0000   452.6766       4.09022       12.2341       21.0862       11.6440      -2.01539       13.9551       15.9917       14.8549       11.8974       8.62872       5.99951
   6  21 3370.7866    3.3065  2.1527  7.5211  0.0000  0.0645   0.0911   0.1900   15.0730   0.0000   460.6200       7.71720      0.639201      -7.59716      -10.9632      -4.48678       16.4845       19.0451       16.7463       15.4612       10.7002       7.11464
   6  22 3508.1376    2.8020  3.0181  9.7861  0.0000  0.0832   0.0646   0.2052    0.6741   0.0000   445.0023       8.17287       36.5319      -9.35623      -2.85279       8.39029       20.9782       25.0480       22.6377       18.6144       14.0338       8.92046
   6  23 3645.9073    2.4195  3.8791  9.3142  0.0000  0.0904   0.0512   0.2564    0.6706   0.0000   440.5964      -15.9724      0.889603      -7.31629       16.3804       16.5123       22.6321       25.6160       25.1453       20.5529       15.4699       9.91698
   6  25 3921.8767    1.6359  6.9393  9.1546  0.0016  0.1387   0.0283   0.3783    0.2401   0.0000   437.9959       43.3373      -8.54960      -48.6667       10.9747       21.8763       33.7416       41.9707       36.4306       32.7773       22.5818       14.8993
   7   9 1767.6180    0.3368  0.3238  9.0474  0.0000  0.0392   0.0210   0.0581    0.0839   0.0000   433.5416       2.22620       1.77221       4.58310       2.30424       9.18845       5.92712       9.40647       6.72903       7.11859       5.61701       3.80761
   7  10 1906.7744    0.4323  0.4407  9.1609  0.0000  0.0361   0.0241   0.0755    0.0937   0.0000   429.6397      -9.23034       12.8809       4.18303      0.245480      -5.44991       9.29658       8.54655       7.93484       8.26558       5.81043       4.43906
   7  11 2045.7759    0.6897  0.5768  8.8107  0.0000  0.0350   0.0324   0.0798    0.2034   0.0000   439.7736       5.89681       18.9653      -19.8240      -4.18714      0.940679       8.81589       10.2437       9.18532       8.12747       6.38731       4.22993
   7  12 2184.4936    0.8461  0.6829  9.4794  0.0000  0.0365   0.0358   0.0860    0.1662   0.0000   427.9298       6.27653       11.9197      -14.8377       3.99459       10.4254       7.47659       9.41583       8.73881       7.19799       5.55772       4.37579
   7  13 2322.0920    1.1452  0.8944  9.7442  0.0000  0.0416   0.0444   0.1006    0.2786   0.0000   444.9290       15.9415       15.9430       9.97485       5.78103      0.343174       9.62402       10.1769       10.0858       8.42420       7.09913       5.27776
   7  14 2458.1491    1.5810  1.1124  9.5663  0.0000  0.0437   0.0548   0.1126    0.5392   0.0000   431.0340      -11.4638       1.83752      0.729473       6.83420       3.53267       10.4979       12.2887       11.7706       10.0246       8.06727       4.93596
   7  15 2594.2943    1.8717  1.1308  9.7728  0.0000  0.0455   0.0636   0.1141    0.6339   0.0000   438.0465       10.7331       3.27360       5.76784      -1.10895      0.498402       10.4305       11.4807       11.2812       9.81355       7.61141       5.39443
   7  16 2731.0977    2.5912  1.0900  3.1747  0.0000  0.0391   0.0891   0.1085  819.6401   0.0000   437.8962      -8.58478       15.6495       3.20514       1.54707      -7.89786       9.59799       10.8152       11.1482       9.45807       6.84206       4.37094
   7  17 2868.2607    3.2978  0.8232 10.9249  0.0000  0.0347   0.1247   0.0933    0.5789   0.0000   433.0042       2.39677     -0.687469      -4.04012       3.72471      -1.46593       7.17766       8.88621       7.96551       7.02483       5.74029       4.15846
   7  18 3005.6075    3.9908  0.7593 11.1838  0.0000  0.0343   0.1514   0.0803    0.5776   0.0000   426.5385      -6.95462       5.18832      -1.29965       6.12531       6.68617       7.87019       8.72452       8.43965       6.87672       6.14072       4.09361
   7  19 3142.7843    3.8864  0.9868 11.8550  0.0000  0.0384   0.1417   0.1104    0.4403   0.0000   431.5569      -7.82704      -3.44188    -0.0480457       8.31544      -3.26361       8.17634       9.39867       9.10853       8.28683       6.18168       4.65170
   7  20 3279.7534    3.7310  1.4181 10.2066  0.0005  0.0459   0.1084   0.1265    1.1205   0.0000   450.2448      -18.6933       14.7697       3.53741      -7.61441       1.43868       10.4434       11.9962       10.8141       10.0264       7.57815       5.90338
   7  21 3417.3472    3.3394  1.9751  9.8486 -0.0045  0.0547   0.0848   0.1543    1.2014   0.0000   435.3828      -24.5346      -10.7235       19.6254       7.40545       4.75494       13.0094       13.8317       13.4208       12.5487       9.71156       6.41831
   7  22 3555.1476    2.5780  3.1937 10.0607  0.0000  0.0757   0.0537   0.1967    0.3721   0.0000   418.7459      -1.89650       24.6483       6.57623       2.50480       2.58409       17.3650       19.6732       19.9845       16.3873       12.8910       9.26935
   7  23 3693.4028    2.1821  4.1073  9.4472  0.0000  0.0913   0.0404   0.2281    0.3968   0.0000   423.5379       10.8543      -1.34093       41.1573       17.0667       10.8248       18.8968       23.7061       21.7922       19.1726       14.9053       10.8617
   7  24 3831.7628    1.8551  5.9311  9.3129  0.0000  0.1118   0.0295   0.3091    0.2217   0.0000   458.0803       16.6527       32.6467      -28.0783       15.5294       17.1645       24.1075       28.2654       28.6417       23.8411       19.0718       13.8172
   7  25 3970.3997    1.5111  7.7379  9.0932  0.0015  0.1352   0.0225   0.3856    0.1769   0.0000   458.1923       23.6791       11.3010      -28.8975       10.4339      -6.27204       31.1576       37.7744       34.5088       30.4333       23.7830       16.9889
   7  28 4387.4554    0.9214 14.0477  8.8768  0.0000  0.2339   0.0134   0.6976    0.0996   0.0000   504.7315      -10.3366       25.3927       13.2379       58.5722      -16.7498       52.3409       63.0530       60.8856       52.3239       40.6625       28.4156
   7  29 4527.0911    0.7306 16.7585  8.9451 -0.0070  0.3110   0.0114   0.8786    0.0835   0.0000   406.1165       7.78410       54.2085       68.0061      -10.9921       16.3763       67.6831       82.1225       77.5846       68.5482       53.7035       37.7324
   8   6 1372.1323    0.1232  0.0627  9.0811  0.0000  0.0244   0.0258   0.0450    0.0472   0.0000   432.6886      0.854996       11.8099      -1.24040      -2.16631      0.662506       4.42115       5.47345       5.82246       4.19884       4.45704       2.43808
   8   8 1665.7659    0.2317  0.1580  8.9996 -0.0017  0.0250   0.0239   0.0596    0.0582   0.0000   442.0474      -6.14629       5.36890     -0.881504      -2.81013      -1.91100       6.69985       5.18920       3.43793       5.20746       5.02899       3.05238
   8   9 1806.1694    0.3440  0.2948  8.9530  0.0000  0.0485   0.0213   0.0477    0.0821   0.0000   436.7114      -6.08160       10.6063       6.20499       1.10174      -3.28078       10.1350       9.25924       7.12727       8.67431       7.64974       5.71525
   8  11 2086.0993    0.7331  0.7576  9.0611  0.0000  0.0395   0.0302   0.0948    0.1922   0.0000   429.6049      -10.7222       8.04254      -4.41552      0.377537       5.06021       8.62122       10.7036       9.22729       8.56817       6.69032       5.27652
   8  12 2225.1339    0.9801  0.7458  9.2012  0.0000  0.0321   0.0379   0.0872    0.2428   0.0000   438.2844       3.61171       10.6752       4.73176      -3.28983      -2.06958       6.46407       8.01926       7.33015       6.94453       5.85342       3.86165
   8  13 2362.8900    1.2624  0.9131  9.4800  0.0000  0.0376   0.0449   0.0900    0.3151   0.0000   444.6316      -8.29901       27.4642       5.04432      -14.0714      -4.12925       6.93764       8.32704       8.57974       7.06597       5.94522       4.64820
   8  14 2499.3861    1.6670  1.0434  9.3565  0.0000  0.0396   0.0535   0.0927    0.5461   0.0000   438.5418      -8.49443       6.82438       9.34063       4.07909     -0.969967       7.99777       9.97137       9.98831       8.68538       6.80596       4.65872
   8  15 2636.0285    2.1513  1.2393  6.8860  0.0003  0.0418   0.0630   0.1040    8.1172   0.0000   447.3803      -15.3785       20.1206      -2.63118      -7.28084       4.43419       8.61511       10.7432       10.6698       9.02763       7.56203       5.05755
   8  16 2773.6599    2.7885  0.8207 11.1021  0.0000  0.0332   0.1016   0.0879    0.3376   0.0000   431.5654       4.90206       13.5444       3.54303      -8.92179       2.94320       6.96135       8.64978       8.82591       7.58185       5.67071       4.31740
   8  17 2911.4761    3.3678  0.9958  9.7515  0.0000  0.0364   0.1078   0.0932    1.6371   0.0000   436.3903      -19.3310       10.1131       7.59951       1.95578       3.33757       7.92970       8.24118       8.57631       7.65206       6.03279       4.67887
   8  18 3049.1666    4.0690  0.8984 10.5102  0.0001  0.0355   0.1381   0.0884    1.0224   0.0000   431.3875       2.66263       17.7364       10.5390      -1.49951      -4.68033       7.82931       9.62291       9.73548       8.13280       6.09084       4.50694
   8  19 3186.7274    3.7215  1.1878 11.5651  0.0000  0.0428   0.1172   0.1061    0.4390   0.0000   437.8181       9.32177       9.66567      -6.82761      -4.96695      -7.84200       8.93119       9.39710       9.71384       8.36158       7.59291       5.60149
   8  20 3324.2933    3.6009  1.5668 10.0729  0.0016  0.0471   0.0926   0.1164    0.7967   0.0000   430.5520       5.39513      0.886736       4.10384       6.65515      -1.11527       9.30636       11.0987       11.2925       9.75593       8.03225       5.82002
   8  21 3462.3168    2.9907  2.2899 10.5478  0.0000  0.0567   0.0664   0.1537    0.3070   0.0000   447.6337      -21.8836     -0.622014       5.78387       4.20975      -6.56163       11.2082       13.2085       13.2075       11.8012       9.58898       7.11470
   8  22 3600.7191    2.5307  3.4388  9.5803  0.0000  0.0724   0.0468   0.1857    0.3855   0.0000   447.2394      -60.0366      -3.30046      -3.43286       1.65379       10.9895       15.1457       17.1719       16.9371       15.2731       12.0701       9.83100
   8  23 3739.2703    2.0942  4.8449  9.3767  0.0000  0.0913   0.0340   0.2433    0.2727   0.0000   441.5117      -15.1231      -13.4494    -0.0259238      -15.7894      -7.81047       17.2866       21.6678       20.8267       18.8776       15.2061       10.7673
   8  24 3878.0178    1.6946  6.9380  9.1441  0.0000  0.1128   0.0229   0.3119    0.1625   0.0000   417.6296   -0.00413348       4.46458       14.6456       22.5442       24.2103       21.7299       26.6322       26.5279       23.7240       19.1970       13.9501
   8  25 4017.0574    1.5125  8.4992  8.5987  0.0000  0.1301   0.0191   0.3628    0.1944   0.0000   446.7801       1.46978       29.4235       8.21120       12.1728      -17.1506       25.3304       31.8026       30.8002       27.0230       22.0044       16.1651
   8  26 4156.4730    1.1872 10.5023  9.0633  0.0000  0.1686   0.0160   0.4635    0.1056   0.0000   390.9473      -11.3549       44.8792      -37.3746       22.2097      0.475305       31.8138       37.8675       38.2973       35.1204       27.3523       21.2847
   9   8 1702.4241    0.3010  0.1972  8.9984  0.0000  0.0225   0.0213   0.0387    0.0613   0.0000   434.9650      -9.81344       15.8409       3.56163      -2.96076     -0.924400       4.00943       4.36310       4.81058       4.20093       3.54295       2.77024
   9   9 1843.5578    0.4201  0.4067  8.9283  0.0000  0.0350   0.0211   0.0591    0.0891   0.0000   437.1571      -12.4891      -4.75186      -7.28531      -8.35103       4.88545       4.94318       7.83614       6.07965       5.98901       4.44658       4.26101
   9  10 1984.1627    0.5826  0.5345  8.8346  0.0000  0.0275   0.0252   0.0733    0.1462   0.0000   429.6270       4.11189       11.3911      -10.4657      -2.60774      0.359234       4.85663       6.03119       6.19368       4.60077       4.60925       4.00371
   9  11 2125.0574    0.7882  0.6912  8.9051  0.0000  0.0330   0.0302   0.0778    0.2065   0.0000   437.7299       3.06866       9.87314       2.32547      -1.66005       2.19636       5.43407       6.55198       6.62683       6.21144       5.07787       3.85637
   9  12 2264.4214    0.9719  0.7637  9.4500  0.0000  0.0349   0.0347   0.0821    0.1953   0.0000   436.7410     -0.472793       7.68808      -5.40808      -2.17911       4.09054       5.63666       7.86805       7.20334       6.91169       6.00420       4.27731
   9  13 2402.2840    1.4261  1.0387  9.7941 -0.0022  0.0358   0.0455   0.0997    0.2881   0.0000   434.3180     -0.436687       21.1754      -9.53742      -7.05813       4.49214       6.65339       7.20709       7.88622       7.26838       5.98094       4.60433
   9  14 2539.5543    1.7842  1.0014 10.0833  0.0000  0.0370   0.0577   0.1060    0.3239   0.0000   444.0729      -4.70974       19.5875       1.42807       6.42006       3.34690       6.47087       7.37635       7.91378       7.41978       5.81641       4.55976
   9  15 2676.9919    2.5020  0.9173 10.3126  0.0000  0.0321   0.0782   0.0819    0.3845   0.0000   428.5203       11.8622       12.1452      -4.85019      -3.21249       2.78978       6.05939       7.02589       7.05845       6.60955       5.18295       4.19352
   9  16 2815.1791    3.1605  0.7982 10.2160  0.0000  0.0281   0.1089   0.0800    0.6663   0.0000   424.7940      -5.92559       10.1080       9.08244      -3.00557       3.52123       5.49912       6.12570       5.95650       5.54774       4.64556       3.92299
   9  17 2953.4446    3.7234  0.7814 10.7249 -0.0006  0.0296   0.1265   0.0759    0.5432   0.0000   434.0051      -4.19399      -1.96840       10.2894      -13.1892     -0.887560       5.53968       6.76850       6.88613       6.08878       5.01480       3.85969
   9  18 3091.4089    4.0999  0.8965 10.6110  0.0024  0.0310   0.1310   0.0806    0.9134   0.0000   433.9388      -15.5554      -1.06209       6.87007       6.24393       8.21923       5.48775       6.51818       6.26341       5.73156       5.45351       4.25065
   9  19 3229.4445    3.8484  1.1266 11.8607  0.0000  0.0406   0.1177   0.1039    0.3518   0.0000   432.4983      0.901026       11.4125       5.10424      -7.89191       7.97912       6.54199       8.42564       7.55648       7.42393       6.49590       4.76553
   9  20 3367.6966    3.3119  1.7267 11.0788 -0.0040  0.0481   0.0796   0.1207    0.2834   0.0000   432.9814      -13.3784       5.04528       22.4489      -8.30027      -1.04568       8.19078       9.75202       9.28289       8.95442       7.51740       6.33755
   9  21 3506.0471    2.7752  2.6282 10.6246  0.0000  0.0607   0.0572   0.1584    0.2032   0.0000   424.1611     0.0496144       15.0224       7.85467       4.54702       2.49638       11.1037       13.9415       13.7605       12.5180       10.2992       7.83252
   9  22 3645.1706    2.3269  3.6573  9.5966  0.0007  0.0718   0.0398   0.1855    0.2499   0.0000   466.6162      -27.8093      -31.1962       25.5916      -11.6256      -7.17095       12.1877       14.6612       14.7717       13.5952       11.4424       9.04601
   9  23 3783.9246    1.8928  5.3885  9.7924  0.0000  0.0925   0.0290   0.2658    0.1412   0.0000   484.9472       23.7901      -12.7178       5.50397    -0.0466752       17.5649       15.7672       20.0932       19.4542       18.0758       14.8922       11.8599
   9  24 3923.3643    1.6099  7.6416  9.1265  0.0000  0.1163   0.0210   0.3163    0.1448   0.0000   436.0161      -53.7206       35.6630       2.99107       6.24206      -1.47989       20.5903       24.9925       24.7759       22.7495       20.0367       14.9303
   9  25 4063.1362    1.3529  9.1890  9.0349  0.0000  0.1332   0.0165   0.3874    0.1093   0.0000   430.3179      -28.1372       30.9735       53.6353       38.6949     -0.446010       23.0179       28.8504       28.5916       25.8956       22.0846       17.3935
   9  26 4202.6147    1.1153 11.5006  9.0644  0.0000  0.1733   0.0143   0.4828    0.0883   0.0000   463.6775      -51.5837       8.69497       10.9376       46.8685      -10.8809       29.8238       36.9390       35.3958       33.5959       28.8878       22.4450
  10   6 1443.4191    0.1259  0.1285  8.9720  0.0000  0.0296   0.0139   0.0446    0.0454   0.0000   437.7997    -0.0187863       17.4910      -1.11908      -6.30145      -1.60771       3.16948       5.78381       6.29233       4.83146       5.43340       6.08595
  10   7 1592.9175    0.2188  0.1374  8.8822  0.0000  0.0238   0.0212   0.0431    0.0504   0.0000   440.3455      -2.84158       7.38558     0.0526215     -0.475349      -2.65925       2.68204       4.83550       3.69264       4.49169       3.46238       2.03550
  10   8 1737.7915    0.3130  0.2371  8.9653  0.0000  0.0218   0.0193   0.0438    0.0625   0.0000   437.6436       6.67076       4.90126      -4.72656     -0.620105      -2.86962       4.33280       4.47739       3.66093       4.24115       4.02140       3.47369
  10   9 1879.9787    0.4261  0.4011  9.0168  0.0000  0.0260   0.0210   0.0628    0.0852   0.0000   436.2018      -5.53721       24.6366       4.27955      -1.71083      -1.13244       5.03582       6.52815       6.71169       6.06912       4.61234       3.59260
  10  10 2021.4573    0.5716  0.4630  9.1944  0.0000  0.0258   0.0251   0.0577    0.1050   0.0000   437.5192      -3.26249       9.14305      -6.98251      -1.34387      -4.18136       4.05734       5.25475       5.41901       4.62163       4.33094       3.49329
  10  11 2162.8796    0.8213  0.6579  9.2006  0.0000  0.0297   0.0291   0.0648    0.1733   0.0000   430.7181       2.25160       22.7993       4.28669      0.248107       7.00480       4.66436       5.40277       5.32338       5.35014       4.59116       3.75930
  10  12 2302.7441    1.1177  0.9115  9.4530  0.0000  0.0329   0.0356   0.0936    0.2528   0.0000   439.7686      -1.01138       9.63710       12.1764       3.16002       1.34602       5.44771       6.20939       6.93259       5.75880       5.52945       4.47082
  10  13 2440.8254    1.4730  1.0201  9.9804  0.0001  0.0356   0.0447   0.0991    0.2583   0.0000   439.4651      -4.32547       12.2584      -3.86857       5.18870       1.83173       5.44002       6.69465       7.28756       5.87562       5.94495       4.58050
  10  14 2578.5812    1.9216  0.9658 10.4286  0.0000  0.0346   0.0589   0.0821    0.2718   0.0000   430.4033      -4.81085       8.02321       2.54152      -4.98352      -2.75530       5.42188       6.23704       6.91995       6.05837       5.19965       4.46678
  10  15 2716.9425    2.5871  0.8843  9.1576  0.0000  0.0293   0.0770   0.0745    1.0851   0.0000   449.2959       13.7024       18.1700       10.2449      -1.55737       4.40360       5.05263       6.35822       6.20523       6.11250       5.02508       3.91622
  10  16 2855.6250    3.2594  0.8793 11.1726  0.0000  0.0326   0.1051   0.0824    0.3434   0.0000   436.0881       9.07875       14.9138      -1.88876       1.94979       2.94757       5.39879       5.61362       5.78114       5.75401       4.85873       4.13816
  10  17 2994.4088    3.7158  0.9731 10.9773  0.0000  0.0326   0.1073   0.0798    0.5208   0.0000   432.8718       2.83074     0.0283798      0.488582       2.72014       3.68951       5.19524       6.46987       6.42152       6.13810       5.11649       4.21425
  10  18 3132.8568    3.9709  1.0202  9.9013  0.0005  0.0320   0.1117   0.0838    1.5673   0.0000   436.4384      -10.2327       8.76632       4.46744      -2.60792      -1.12367       5.30660       6.30358       6.20537       5.74894       5.12156       4.18310
  10  19 3271.2340    3.6247  1.4777 10.2768  0.0000  0.0408   0.0870   0.1044    0.6271   0.0000   442.5278       6.36672       14.1128       8.80096      -5.10322       10.6956       7.54504       8.59293       8.78650       8.53861       6.97059       5.42441
  10  20 3409.9848    3.2069  2.0684 10.7773  0.0000  0.0485   0.0671   0.1266    0.2288   0.0000   435.8726       1.95653       14.0616      -2.56832       5.95212      -5.00322       8.11336       9.71576       9.98075       9.34290       8.05602       6.34452
  10  21 3549.0312    2.6438  3.1424 10.3566  0.0000  0.0609   0.0463   0.1665    0.1638   0.0000   431.4750      -4.62110       5.71882       19.5091       12.2944      -3.21882       9.88885       12.3296       12.3555       12.0211       10.1097       7.96882
  10  22 3688.2584    2.1477  4.6172  9.9605  0.0000  0.0778   0.0321   0.2146    0.1309   0.0000   465.3205       19.6068       23.7570       20.7524      -12.3092      -2.71920       12.1227       14.5868       14.4049       14.1133       11.9349       10.0818
  10  24 3967.4524    1.5154  7.8402  9.1965  0.0000  0.1137   0.0185   0.3062    0.1185   0.0000   452.8752      -53.5196       17.0431       26.6117      -24.5657       3.29970       17.8750       22.0520       22.0589       20.5553       18.2060       14.8301
  10  25 4107.4906    1.2561 10.1452  9.1661  0.0000  0.1440   0.0149   0.4000    0.0887   0.0000   426.5655       28.4659       57.0662       21.0403      -23.8839      -3.69804       21.9403       27.6642       27.6192       26.1815       23.3296       18.4728
  11   7 1627.0710    0.2125  0.2493  8.8936  0.0000  0.0245   0.0136   0.0522    0.0536   0.0000   442.1354      -3.64823       7.84606       5.03986      -6.99710       1.52799       3.69139       3.90821       4.56969       4.08980       4.31137       3.03642
  11   8 1772.2082    0.3137  0.2690  9.0668  0.0000  0.0212   0.0182   0.0544    0.0621   0.0000   435.3012      -3.35217       12.6583      -3.11632      -1.16108      0.326648       3.53370       4.94932       4.81549       4.86463       4.25299       3.38028
  11  10 2057.9367    0.6601  0.5339  9.3378  0.0000  0.0268   0.0257   0.0590    0.1097   0.0000   433.3114       6.40187       7.26938       1.41667       1.10918      -3.45847       3.98683       4.77680       4.89206       4.58810       4.11331       3.37427
  11  11 2199.7754    0.9303  0.7243  9.1144  0.0000  0.0303   0.0309   0.0699    0.2045   0.0000   443.1574      -5.21360       22.5298       2.17683      -8.53994       5.94583       4.60743       4.74215       5.10061       4.90354       4.56366       3.63920
  11  12 2339.9682    1.2674  0.9202  9.2961  0.0000  0.0339   0.0378   0.0805    0.3197   0.0000   436.1402      -3.20606       8.96990       3.71544     -0.306045      0.460210       4.96103       5.61930       5.35411       5.74609       4.86476       4.32197
  11  13 2478.4683    1.6088  0.8978 10.1568  0.0000  0.0316   0.0483   0.0795    0.2596   0.0000   438.7132      -4.93524       3.35982       4.50116      -4.90981      -1.95230       4.31018       5.23639       5.57029       5.43065       4.78280       3.85826
  11  14 2616.8723    2.1598  0.9950 10.1791  0.0013  0.0299   0.0626   0.0909    0.3913   0.0000   437.1720      0.614554       6.85698      -1.25253      -7.25689       2.43925       4.45490       5.45763       5.31319       5.18217       4.53955       3.78418
  11  15 2756.0254    2.6368  0.9535 10.4462  0.0000  0.0354   0.0735   0.0750    0.3388   0.0000   423.9029      -2.46979       11.8674      0.166603      -6.49169       1.23238       5.34031       7.78048       7.25958       7.57411       6.64824       5.26475
  11  16 2895.3174    3.4701  0.8717 10.4117  0.0000  0.0280   0.1011   0.0719    0.5797   0.0000   443.1986       3.57556       12.4262       8.46613      -2.74922      -5.82391       3.95744       4.97948       4.99397       4.92201       4.05558       3.67045
  11  17 3034.4575    3.9766  0.8986 10.9463  0.0000  0.0279   0.1155   0.0765    0.4766   0.0000   430.2035      -5.69977       12.9081       9.99238       6.76974      -7.12626       4.22169       5.29585       5.27884       4.86499       4.48998       3.68352
  11  18 3173.3693    4.0994  1.0407 11.0257  0.0000  0.0305   0.1124   0.0857    0.5384   0.0000   438.1178      0.441390       8.10944      -1.10452      -1.13810       2.05915       4.70204       5.70036       6.05440       5.83345       5.18192       4.10953
  11  19 3312.1466    3.5758  1.4690 11.5474  0.0000  0.0420   0.0884   0.0973    0.2531   0.0000   426.4649      -1.58132       15.4307      -8.06630     -0.461336       3.04225       5.99989       7.34021       7.88962       7.11526       6.67726       5.22329
  11  20 3451.5543    3.0325  2.2171 10.4116  0.0000  0.0483   0.0588   0.1197    0.2392   0.0000   440.7340      -15.2492       2.48906      -3.43258      -1.43652      -1.34068       7.06114       8.63986       8.96228       8.64771       7.66245       6.29541
  11  21 3590.9183    2.4952  3.5707 10.1026  0.0000  0.0635   0.0387   0.1645    0.1464   0.0000   425.5566      -8.06866       30.9098       1.49763       8.52807      -5.65483       9.76594       11.5769       11.7788       11.2157       9.89376       8.55461
  11  22 3730.5614    2.0445  5.0127  9.8365  0.0000  0.0827   0.0290   0.2047    0.1261   0.0000   424.1129      -4.85671      -12.3962      -1.63496       14.5944       4.69817       12.0916       15.1930       15.0207       14.5609       12.9675       10.5900
  11  23 3870.5691    1.6942  6.7973  9.3601  0.0000  0.0977   0.0212   0.2615    0.1194   0.0000   457.4380      -1.52944       3.86876      -10.3062       13.9723       11.6765       14.1908       17.6412       17.9910       17.1796       15.3886       12.4441
  11  24 4010.8936    1.4377  8.7095  9.1465  0.0000  0.1170   0.0167   0.3295    0.1037   0.0000   464.4615      -56.1882       5.98005       36.7808      -17.8500      -18.8312       16.4323       20.9217       20.4752       20.3460       18.0782       15.0305
  11  25 4151.1029    1.1861 10.4715  9.1957  0.0000  0.1416   0.0141   0.4075    0.0801   0.0000   448.3757       1.24694       21.7684       19.3890      -1.25766      0.648133       20.2864       25.0000       25.3056       24.7391       21.4017       18.4861
  11  26 4291.8099    0.9965 13.0753  8.9837  0.0000  0.1769   0.0117   0.5079    0.0761   0.0000   436.9271       6.24526      -34.1583       31.5730       5.61943      -39.0451       25.0498       31.3872       31.7563       31.0781       27.4353       22.3399
  11  27 4432.2453    0.8413 16.1377  9.0395  0.0000  0.2324   0.0098   0.6734    0.0619   0.0000   443.8056      -17.7113       113.051       17.4101       39.2896       7.09850       32.3488       40.2257       41.6543       40.2500       35.3965       29.3778
  12   6 1509.7314    0.1729  0.1553  8.9243  0.0000  0.0164   0.0140   0.0410    0.0443   0.0000   434.6053      -1.87713       14.7694      -5.12450      0.276712       2.02407       2.37148       2.75381       2.82995       2.70724       2.96657       2.02428
  12   8 1805.7556    0.3644  0.3709  8.9696  0.0000  0.0230   0.0164   0.0499    0.0658   0.0000   436.0906     -0.342894       9.73425     -0.961713      -4.89773      -2.21351       3.08862       4.08042       3.92313       3.90807       3.34342       2.76299
  12   9 1949.9502    0.5101  0.5924  8.9061  0.0000  0.0262   0.0188   0.0693    0.1065   0.0000   435.8775      -12.1079       22.4406       1.82506     -0.897524       3.96514       3.65996       4.25070       4.48011       4.36190       4.08736       3.62568
  12  10 2093.5983    0.7320  0.6893  8.8286  0.0000  0.0268   0.0231   0.0621    0.1514   0.0000   442.9236      -2.62794       11.8753     -0.189017      -2.21462      0.733654       3.62529       4.21442       4.71739       4.57386       3.99947       3.25875
  12  11 2235.8392    0.9360  0.7700  9.2850  0.0000  0.0283   0.0286   0.0671    0.1741   0.0000   436.0283       3.90800       10.0762      -1.49207      -5.75812       1.96016       3.81715       4.45363       4.63977       4.54858       3.96994       3.58570
  12  12 2376.2902    1.3564  0.8436  9.5993  0.0000  0.0313   0.0397   0.0699    0.2678   0.0000   437.5876       6.43538       3.71863       6.53214       4.13270      0.596397       4.08063       5.02695       4.58460       4.67206       4.60764       3.97159
  12  13 2515.4886    1.6895  0.9740 10.1613  0.0000  0.0323   0.0477   0.0804    0.3005   0.0000   435.5816      -3.36004       24.6563      -6.55732      -4.75480       5.80680       4.25625       5.20542       5.60702       5.36669       4.91308       3.92650
  12  14 2654.5311    2.2982  1.0073 10.4253  0.0000  0.0330   0.0634   0.0792    0.3825   0.0000   438.6513      -3.24941       9.32523      -1.33530      -3.99006       1.45194       4.09677       5.62539       5.26383       5.19134       4.99238       4.08008
  12  15 2794.4226    3.0787  0.7854 11.2605 -0.0000  0.0272   0.0935   0.0687    0.2730   0.0000   438.5888       7.36354       10.2769      -5.89865       2.13828       5.38385       3.73132       4.67502       4.62161       4.73785       4.08200       3.57202
  12  16 2934.2669    3.7171  0.8250 10.9891  0.0000  0.0249   0.1098   0.0707    0.3873   0.0000   439.7221      -2.14764       9.51672      0.552819      -3.43440      -2.45638       3.69164       4.38611       4.65843       4.52321       3.95463       3.23445
  12  17 3073.7514    3.8173  0.9198 11.5289  0.0000  0.0294   0.1041   0.0726    0.2963   0.0000   430.4486       5.99211       6.06075       5.36337      0.770140       2.29275       4.21560       5.34567       5.66146       5.77067       4.79043       4.04985
  12  18 3213.1053    3.9640  1.1458 11.2454  0.0000  0.0335   0.0983   0.0834    0.4265   0.0000   446.2369       5.76711       20.0072       3.38102      -3.34341      -3.01352       4.48291       5.73982       6.04693       5.79182       4.90250       4.25314
  12  19 3352.5109    3.3984  1.6004 11.3264  0.0000  0.0383   0.0753   0.1087    0.2130   0.0000   434.2156       13.1316       6.95676      -5.22054      -4.08903      -6.67556       5.08471       5.97426       6.45587       6.26681       5.63762       4.70444
  12  20 3492.2364    2.8705  2.6749 10.3388  0.0044  0.0505   0.0487   0.1332    0.1796   0.0000   427.4044      -13.6631      -2.41447       12.9554      -4.54602       1.35368       7.09768       8.66699       9.05215       8.65548       8.08119       6.82802
  12  21 3632.1908    2.3177  3.7767  9.8517  0.0000  0.0611   0.0340   0.1693    0.1390   0.0000   426.5995      -9.01360       9.77285       10.8738      -3.00476      -7.65699       8.22416       10.2024       10.2589       10.0385       9.25010       7.69762
  12  22 3772.3890    1.9543  5.4719  9.6451  0.0000  0.0813   0.0251   0.2109    0.1141   0.0000   418.5695      0.869157       31.3913      -6.98963      -9.19159      -20.8740       10.7828       13.8242       13.7560       13.2887       11.8129       10.4564
  12  23 3912.7210    1.6085  7.2202  9.3408  0.0000  0.0970   0.0188   0.2651    0.1062   0.0000   427.2587      -3.99227       14.9967       13.7881       18.1440       4.89526       12.9865       16.3089       16.7196       16.3469       14.9457       12.2903
  12  24 4053.2831    1.3462  8.6438  9.3233  0.0000  0.1147   0.0156   0.3219    0.0852   0.0000   417.6406      -27.5666      -1.82630       6.49945       13.5235       17.5290       15.1735       18.8937       19.8103       19.1618       17.3985       14.4362
  12  25 4193.9998    1.0958 10.8594  9.2682  0.0000  0.1467   0.0129   0.4193    0.0705   0.0000   419.3565      -22.7621       35.3736     -0.764137      -18.7443      -19.8810       18.5463       23.7381       23.6926       24.1525       21.0521       18.0476
  12  27 4475.9126    0.7807 16.8834  8.9926  0.0000  0.2412   0.0084   0.6780    0.0572   0.0000   423.1093       8.15978       92.4448      0.559793       43.8324       14.2829       31.4058       40.1015       40.6885       39.8333       35.9370       31.8006
  13   6 1541.1302    0.1720  0.1322  8.9113  0.0000  0.0229   0.0144   0.0369    0.0433   0.0000   433.5844       2.15712       15.5936      0.116227      -3.29618    -0.0510523       3.40395       2.89100       2.67736       3.02209       2.77603       3.36289
  13   7 1692.3329    0.2761  0.2738  8.9768  0.0000  0.0409   0.0161   0.0457    0.0560   0.0000   436.2314     -0.377287       13.5803      0.482522     -0.320870      -2.63133       9.41992       17.2425       10.9753       8.37761       12.0883       9.10475
  13   8 1838.6551    0.4328  0.3230  8.9356  0.0000  0.0191   0.0198   0.0438    0.0718   0.0000   438.9750       1.18535       9.81870      -2.44039      0.379943     -0.432913       2.16790       2.92939       3.04035       2.47619       2.84494       2.42390
  13   9 1983.7939    0.5825  0.5613  8.7911  0.0000  0.0250   0.0200   0.0579    0.1160   0.0000   434.8930      -8.29967       8.78980      -6.59884      -9.88152      -5.02954       3.52969       4.36208       4.49263       4.29968       3.89521       3.22412
  13  10 2128.4594    0.7772  0.6960  9.2387  0.0000  0.0268   0.0248   0.0690    0.1345   0.0000   434.4278       5.46873       9.20459      -4.99615       2.93378      0.943611       3.13394       4.35169       4.25650       4.16874       3.63186       3.16801
  13  11 2271.0622    1.0409  0.9468  8.6854  0.0000  0.0286   0.0276   0.0722    0.2688   0.0000   435.5953      -1.95081       10.1494       7.34035       2.96748       1.04714       3.59562       4.55914       4.56232       4.48815       4.24045       3.66886
  13  12 2411.7949    1.4149  1.0557  9.7332  0.0000  0.0333   0.0371   0.0842    0.2453   0.0000   439.6257       4.56519       12.2074       5.55465      0.367964       3.82448       3.79421       4.95644       5.11597       5.05347       4.52772       3.97089
  13  13 2551.6434    2.0610  0.8772  9.6966  0.0000  0.0271   0.0552   0.0653    0.4419   0.0000   438.4459       1.74187       15.4992      -2.63433      -3.31167       2.16920       3.37912       4.28080       4.53954       4.22210       3.93163       3.46416
  13  14 2691.6536    2.4409  0.8697 10.7538  0.0000  0.0298   0.0679   0.0699    0.3175   0.0000   439.6193      -3.39165       16.1515       5.50579       1.00423      -1.91232       3.58944       4.71934       4.53552       4.51812       4.23749       3.59061
  13  15 2832.0818    3.1097  0.8550 10.7876  0.0000  0.0274   0.0853   0.0670    0.3945   0.0000   438.5469      -1.99800       20.0859       2.38699      -5.85527      -4.60146       3.36542       4.59311       4.61182       4.66334       4.26686       3.46295
  13  16 2972.5389    3.6361  0.8588 11.5033  0.0000  0.0272   0.0992   0.0670    0.2803   0.0000   433.0584     -0.203736       15.2382       7.55731      -2.04464       6.73098       3.43643       4.41620       4.38038       4.39603       3.94305       3.31210
  13  17 3112.4576    4.0130  0.9774 11.4340  0.0000  0.0275   0.1082   0.0774    0.3508   0.0000   438.2708       1.65729       8.80366      0.447591      -6.55354      -4.28361       3.65375       4.39697       4.52426       4.39539       4.09804       3.57158
  13  18 3252.2292    3.8862  1.3852 10.9438  0.0000  0.0361   0.0858   0.0834    0.3871   0.0000   439.0514      -2.70839       19.0577       1.11664      -10.5579       6.08882       4.47668       5.47418       5.81290       5.48682       5.02129       4.44434
  13  19 3392.1982    3.1601  1.9710 11.0145 -0.0014  0.0416   0.0596   0.1117    0.1556   0.0000   440.5007      0.694930       13.5350      -3.25216      -13.5402     -0.326184       5.14607       6.50235       6.62808       6.55454       6.02364       5.19689
  13  20 3532.3238    2.7822  2.7347 10.4194  0.0000  0.0501   0.0443   0.1299    0.1425   0.0000   437.4020      -5.57194     -0.802064      -6.68536       1.00753      -5.63142       6.43943       7.82463       8.41914       7.96717       7.54923       6.33207
  13  21 3672.9447    2.2255  4.1199  9.8658  0.0000  0.0626   0.0305   0.1707    0.1163   0.0000   438.9493       5.36335       22.5397      -8.58581       14.3104      -2.62878       7.59765       9.54460       9.73288       9.66983       8.99633       7.95026
  13  22 3813.5003    1.8240  5.9726  9.6776  0.0000  0.0839   0.0216   0.2184    0.0908   0.0000   454.5443      -27.3120       20.0922      -13.9375      -2.74714       20.7534       9.76712       12.3304       13.1798       12.8184       11.7232       9.99913
  13  23 3954.2296    1.5466  8.0039  9.3821  0.0000  0.1018   0.0173   0.2763    0.0913   0.0000   403.9887      0.844090       4.59692       36.4029      -4.31742      -9.93212       12.5223       15.4427       16.3198       16.1970       15.0246       12.7172
  13  24 4094.7457    1.2410  9.9560  9.2338  0.0000  0.1243   0.0136   0.3550    0.0787   0.0000   443.4058       11.4526      -26.2853       4.22226       50.0839       20.7007       15.2949       19.2105       20.1333       19.3242       17.7553       15.6589
  13  25 4236.4958    1.0707 12.7591  9.0464  0.0000  0.1617   0.0116   0.4427    0.0748   0.0000   443.1071      -11.1859       3.86463       15.8815       10.6271      0.969311       18.9436       24.3976       24.8034       25.1669       22.9931       19.2936
  13  26 4377.6043    0.8685 13.8391  9.1109  0.0000  0.1902   0.0098   0.5281    0.0589   0.0000   438.9502      -2.21615       35.3854      -18.6449       12.2063      -4.03002       21.9584       28.8366       29.7594       29.3965       26.9638       22.8280
  14   4 1242.5328    0.0790  0.0415  9.0081  0.0000  0.0259   0.0144   0.0260    0.0353   0.0000   434.3745      -2.17397       12.3796       4.51029      -4.00946       1.76883       2.47084       5.39287       3.52231       4.93579       3.65126       3.87543
  14   6 1571.5436    0.1829  0.1704  8.8896  0.0000  0.0232   0.0126   0.0366    0.0426   0.0000   433.4870      -3.29574       10.6962      -2.51701      -1.94791       2.55365       3.12912       4.00789       4.01693       3.80808       3.28507       4.83548
  14   7 1723.4540    0.2860  0.2204  9.0344  0.0000  0.0189   0.0157   0.0340    0.0507   0.0000   433.4934      -1.67726       7.25654      -3.67485     -0.189060      -1.05969       2.20114       2.80333       3.10381       2.51187       2.54594       2.17733
  14   8 1870.7993    0.4404  0.3776  8.9968  0.0000  0.0187   0.0184   0.0464    0.0713   0.0000   436.9975      -4.25404       10.9790      -1.23553       8.34694      -1.54259       2.13496       2.52316       2.79538       2.62718       2.59417       2.35182
  14   9 2016.9961    0.6225  0.5645  8.9605  0.0000  0.0222   0.0209   0.0567    0.1088   0.0000   438.7330      0.383388       19.6856     -0.664205     -0.401981     -0.562975       2.49212       3.18564       3.15353       3.38723       3.04434       2.80215
  14  10 2162.4878    0.8395  0.7740  9.0021  0.0000  0.0257   0.0240   0.0705    0.1554   0.0000   436.5413      -3.69678       18.2095       2.50762      0.452050      -1.60458       3.07816       3.53091       3.79085       3.75562       3.48776       3.10189
  14  11 2305.6427    1.1582  0.7957  9.4990  0.0000  0.0256   0.0322   0.0673    0.1772   0.0000   441.8152      -5.21427       13.0129      -2.61471       5.00854      -1.51706       2.78958       3.40913       3.84589       3.58539       3.42462       3.05076
  14  12 2446.6820    1.6050  0.9367  9.4302  0.0000  0.0281   0.0404   0.0686    0.3156   0.0000   441.7735      -1.13255       8.61655       3.85805      0.345961     -0.556429       3.35740       3.95961       4.54972       4.42759       4.25437       3.57597
  14  13 2587.2411    1.9992  1.0290 10.1330  0.0000  0.0282   0.0501   0.0799    0.2983   0.0000   436.0532      0.900358       14.7564      -8.76168       1.24093       5.17444       3.38503       4.24421       4.46332       4.61963       4.13928       3.55927
  14  14 2728.0922    2.5332  0.9029 10.9753  0.0000  0.0268   0.0685   0.0708    0.2559   0.0000   444.4591     -0.599330       11.6963       1.40965      -2.18774       5.33259       3.09563       3.71721       3.77618       3.90541       3.61333       3.13357
  14  15 2869.1364    3.2583  0.9326 10.6464  0.0000  0.0279   0.0835   0.0681    0.5348   0.0000   433.3571       5.77229       9.32280     -0.845270     -0.389059       3.56928       3.29426       4.45479       4.43821       4.72081       4.01334       3.65425
  14  16 3010.0635    3.7411  1.0287 11.2592  0.0000  0.0284   0.0964   0.0746    0.4380   0.0000   438.3744       6.09268       8.94509       3.76690      0.915078       3.65701       3.20810       4.10666       4.35617       4.29040       3.81864       3.50241
  14  17 3150.4472    3.9927  1.0894 11.6131  0.0000  0.0292   0.1017   0.0819    0.3652   0.0000   433.7676       2.93265       11.8125       10.4099      -4.87765       6.85287       3.62269       4.44994       4.70579       4.90595       4.30397       3.96673
  14  18 3290.7493    3.6394  1.5839 11.1146 -0.0001  0.0362   0.0743   0.0935    0.2724   0.0000   438.3507      -12.4810       7.89434       1.57440       9.56360      -1.68373       4.10141       5.29951       5.34353       5.84291       5.23553       4.39433
  14  19 3431.2099    3.0813  2.1268 10.9388 -0.0037  0.0438   0.0544   0.1100    0.1596   0.0000   436.4364      -10.9552       3.49840     -0.166444      -4.46192      -4.43994       4.89507       6.51115       6.54753       6.53241       5.97201       5.28434
  14  20 3572.0875    2.4957  3.4753 10.2068  0.0000  0.0559   0.0355   0.1453    0.1249   0.0000   440.3409      -1.64694       22.4638       1.70534       6.08119       8.20702       6.66286       8.18659       8.38103       8.31086       7.88775       7.04553
  14  21 3712.9032    2.0868  4.7389  9.8385  0.0000  0.0692   0.0263   0.1773    0.1070   0.0000   440.2939      -28.5586       27.0295      -2.99964      -5.70311      -19.5584       7.70369       10.0328       10.6020       10.3639       9.56801       8.23286
  14  22 3854.1050    1.7327  6.4235  9.6151  0.0000  0.0848   0.0197   0.2290    0.0893   0.0000   431.8740      -24.5574       34.2901       2.16985      -6.66020      -18.4264       9.52099       12.1659       12.4858       12.7987       11.4794       10.2608
  14  23 3994.9334    1.4535  8.3782  9.3237  0.0005  0.1019   0.0153   0.2837    0.0839   0.0000   437.7880       9.82764       30.5069      -5.10256      -13.6135       20.2551       11.4544       14.6788       15.2460       15.2167       14.1743       12.5541
  14  24 4136.2665    1.2494 10.4712  9.1700  0.0000  0.1254   0.0130   0.3482    0.0778   0.0000   463.4205      -21.9440      -1.51175       9.85727       24.0152       18.6129       14.0098       17.9914       18.5781       18.3846       17.7860       15.2761
  14  25 4277.9502    1.0250 13.3094  9.0914  0.0000  0.1657   0.0104   0.4595    0.0658   0.0000   408.1800       29.2626       16.5195       8.31764       25.1809       20.8634       18.3020       23.7358       24.9293       25.0890       23.3984       20.0360
  14  26 4419.2033    0.8569 15.8324  9.0558  0.0000  0.2017   0.0085   0.5633    0.0544   0.0000   457.4444      -38.0979       25.6717      -44.8488       41.2311       6.33522       22.4344       28.3186       30.4812       29.8120       28.2246       24.4923
  15   3 1086.4314    0.0668  0.0645  9.0762  0.0000  0.0293   0.0158   0.0689    0.0342   0.0000   435.4974      -8.66085       22.9210       1.61510      -1.46669      -12.5784       3.34906       4.58038       3.80583       4.58227       3.81828       2.90554
  15   4 1268.6389    0.0640  0.0630  9.0152  0.0000  0.0315   0.0114   0.0334    0.0344   0.0000   436.7204       2.06942       19.4532      -5.68088       1.89763       3.89546       2.65515       4.99101       3.23093       11.1346       2.51043       8.56761
  15   8 1902.3403    0.4741  0.4076  9.0297  0.0000  0.0220   0.0184   0.0464    0.0749   0.0000   439.9979      -4.57541       14.8601  -0.000959402      -2.89948      -1.47786       2.32639       2.61077       3.10116       3.05510       2.81393       2.36615
  15   9 2049.5984    0.6526  0.5183  9.1762  0.0000  0.0210   0.0212   0.0486    0.0934   0.0000   436.9824       2.62419       13.1814      0.574926      -2.44821       2.30195       2.29158       2.96519       2.99308       3.32058       3.05833       3.03008
  15  10 2195.7871    0.9359  0.7669  9.1970  0.0000  0.0269   0.0259   0.0645    0.1636   0.0000   437.7812       2.90867       11.1003      -1.54324      0.626350      -3.80478       2.83698       3.35986       3.91194       3.67675       3.41856       3.06300
  15  11 2339.4083    1.1670  1.0196  9.4292  0.0000  0.0306   0.0286   0.0763    0.2085   0.0000   437.2760      -7.17081       3.51749      -1.51254      -2.83440      -3.58619       3.22668       4.00423       3.99626       4.16125       3.99356       3.51743
  15  12 2481.0068    1.7108  1.0326  9.4222  0.0010  0.0276   0.0398   0.0747    0.3338   0.0000   438.4479       1.54915       12.6735       1.84667      -11.4136       5.01110       2.91599       3.90003       3.88919       4.00855       3.62019       3.30069
  15  13 2622.2967    2.1360  0.9908 10.7208  0.0000  0.0284   0.0530   0.0721    0.2050   0.0000   439.3167      -6.26429       12.0268      0.634255     -0.943837     0.0780549       2.98953       3.95797       3.96479       4.14037       3.70700       3.40143
  15  14 2764.0793    2.8065  0.8734 10.6570  0.0000  0.0248   0.0726   0.0639    0.3177   0.0000   432.9724      -1.90449       15.1459      -8.77787      -2.69951       1.73874       2.94750       3.53866       3.85726       3.76241       3.31206       3.17937
  15  15 2905.7641    3.3112  0.7831 11.7786 -0.0003  0.0243   0.0908   0.0627    0.2007   0.0000   436.1773      -3.98994       15.3359       5.16680     -0.620795       3.98581       2.59609       3.33982       3.64054       3.67357       3.50331       2.99062
  15  16 3047.0370    3.8007  0.9547 11.6840  0.0000  0.0278   0.0964   0.0687    0.3196   0.0000   439.7330      -2.34812       8.01145      -3.64483       4.52980       4.92828       3.01838       3.73192       4.00219       3.86543       3.50665       3.29325
  15  17 3187.9786    3.8854  1.2525 10.6239  0.0000  0.0303   0.0877   0.0831    0.7156   0.0000   438.6193      -5.10428       9.25983       4.27750    -0.0661492     0.0317591       3.17210       4.02382       4.15084       4.20509       3.77639       3.50270
  15  18 3328.7657    3.4764  1.4958 11.2483  0.0000  0.0347   0.0725   0.0922    0.2746   0.0000   431.0245       6.62119       13.8777       7.54099      -6.45253       5.04830       3.62551       4.68428       5.00020       5.08521       4.44571       4.11508
  15  19 3469.9126    2.8728  2.3596 10.6375  0.0000  0.0439   0.0472   0.1156    0.1772   0.0000   437.3904     -0.121196       12.5724       13.1370      -1.09519      -5.94158       4.87186       6.08877       6.56852       6.59145       6.13706       5.51344
  15  20 3610.9695    2.3609  3.5111 10.2906  0.0000  0.0568   0.0326   0.1424    0.1210   0.0000   430.4210     -0.318335       2.77419       1.83054       6.98066       1.82574       6.42103       7.90196       8.22994       8.35933       7.92923       7.02619
  15  21 3752.4025    2.0285  5.1989  9.7131 -0.0003  0.0694   0.0237   0.1866    0.1051   0.0000   439.0033      -10.2332       5.78789      -9.40988       6.42194       14.8004       7.49670       9.52522       10.1636       10.1132       9.54177       8.57282
  15  22 3893.8238    1.6943  7.2143  9.3065  0.0000  0.0868   0.0175   0.2366    0.0968   0.0000   438.4677     -0.680574      -7.19943      0.443707      -8.61028       15.5254       9.21943       11.7409       12.5174       12.3896       11.6301       10.5569
  15  23 4035.3618    1.3726  9.2578  9.3518  0.0000  0.1094   0.0141   0.3050    0.0731   0.0000   439.2500       12.2947       16.6372       18.8451      -3.17723      -23.1507       11.5664       14.9073       15.3730       15.7750       14.5549       12.9913
  15  24 4177.0624    1.1426 11.2783  9.1584  0.0000  0.1336   0.0117   0.3839    0.0725   0.0000   455.9813      -15.9383       18.7413       34.6620       19.1948       11.5392       14.0245       17.8656       18.3617       18.5909       17.4564       15.9686
  16   4 1293.7336    0.0905  0.0632  8.9966  0.0000  0.0227   0.0131   0.0272    0.0334   0.0000   439.5202      -1.24844       18.7475     -0.372864      0.632725      -4.62178       2.13926       2.48918       3.00948       2.64250       2.38364       2.26356
  16   6 1629.5232    0.2269  0.2049  8.9507  0.0000  0.0151   0.0125   0.0344    0.0432   0.0000   438.7633     -0.681488       14.2014       1.87965      -1.87133      -1.04989       1.76759       2.16093       2.34928       2.24945       2.05853       1.92319
  16   7 1783.2112    0.3354  0.3083  9.0179  0.0000  0.0187   0.0146   0.0386    0.0548   0.0000   438.2697       1.29767       15.7859      0.373928      -2.41054       3.26999       1.84418       2.45408       2.31757       2.23512       2.24754       2.22495
  16   8 1933.1541    0.4835  0.4547  9.2121 -0.0002  0.0239   0.0178   0.0521    0.0703   0.0000   439.4971      0.154463       12.4128       2.39696       1.96787      0.547513       3.12303       4.27128       4.26032       4.12475       3.97298       3.05216
  16   9 2081.5402    0.6856  0.6812  8.8796  0.0000  0.0245   0.0197   0.0580    0.1367   0.0000   438.3421     -0.188255       10.6792       6.02237      -1.63456       4.21049       2.33405       2.75992       3.16430       3.20601       2.98396       2.61268
  16  10 2228.3869    1.0011  0.8265  9.0906  0.0000  0.0477   0.0274   0.0717    0.1982   0.0000   438.0156      -2.48453       13.0064       2.70141     -0.684326      -2.02437       6.88363       9.96103       10.2880       8.69115       7.79321       6.05541
  16  11 2372.5587    1.3071  0.9505  9.6678  0.0000  0.0266   0.0314   0.0681    0.1810   0.0000   443.3125     -0.237931       10.9609       7.83708      -3.11178      -4.11031       2.68299       3.12504       3.43508       3.59216       3.34431       2.96977
  16  12 2514.7584    1.7114  1.0776  9.5781  0.0000  0.0302   0.0385   0.0714    0.3198   0.0000   438.5807      -1.01285       15.4863       2.87289       4.38491      -2.88449       3.18645       4.55378       4.61256       5.05870       4.93241       3.99733
  16  13 2656.9109    2.3222  1.0388  9.7578  0.0005  0.0265   0.0534   0.0721    0.4161   0.0000   433.2331      -3.85091       9.33727       6.12712      0.552611      -5.57865       2.79517       3.70065       3.75993       3.83530       3.55238       3.12585
  16  14 2799.4391    2.8691  0.8954 11.1813  0.0005  0.0244   0.0720   0.0676    0.1971   0.0000   437.2297       1.75134       15.0467     -0.726960      -2.84262      0.136214       2.56840       3.21776       3.45170       3.58696       3.27171       2.92967
  16  15 2941.6975    3.6280  0.8617 11.3067  0.0000  0.0239   0.0910   0.0623    0.2806   0.0000   437.1549      0.390745       11.4992       3.88893     -0.891759      -1.16116       2.58079       3.47243       3.52228       3.63990       3.37877       3.15811
  16  16 3083.4618    3.7590  0.9480 11.6922  0.0000  0.0264   0.0949   0.0699    0.3104   0.0000   443.7319      -4.92995       24.6281       5.07210      -4.85619      -3.19726       2.72284       3.48239       3.56183       3.57095       3.24459       3.07123
  16  17 3224.8415    3.9944  1.2617 11.0279 -0.0003  0.0302   0.0869   0.0808    0.5180   0.0000   440.3047      0.301241       12.9828       2.97023      -4.00953       9.72728       3.24367       4.18546       4.50075       4.62406       4.15214       3.74081
  16  18 3366.2263    3.3534  1.9195 11.0640 -0.0036  0.0389   0.0620   0.1002    0.2682   0.0000   439.6079       5.10609       10.9373       9.38021      -5.07542       1.18927       3.92244       4.90740       5.26633       5.23203       4.98937       4.40768
  16  19 3507.8057    2.7646  2.8354 10.4526  0.0000  0.0493   0.0415   0.1228    0.1848   0.0000   440.8175      -4.18785       1.06725       2.94670      -4.72933      -1.86588       5.11913       6.62727       6.92471       7.06221       6.66052       5.92272
  16  20 3649.5350    2.2972  4.2027  9.9721  0.0000  0.0599   0.0284   0.1595    0.1193   0.0000   442.5842       5.16214       8.33000       2.96134      -6.52609       7.02049       6.02997       7.69092       8.27471       8.21255       7.91280       7.16917
  16  21 3791.4597    1.8953  5.7226  9.5980  0.0010  0.0746   0.0210   0.1950    0.0996   0.0000   437.9384      -11.8721       4.47327       12.9303      -2.79552      -9.48999       7.20401       9.61967       9.87596       9.97618       9.56226       8.70588
  16  22 3933.2875    1.5792  7.8443  9.2388  0.0000  0.0908   0.0154   0.2487    0.0883   0.0000   432.9531      -8.03288      0.858450      -11.9128      -12.5289       2.54407       8.88882       11.5663       12.0914       12.4846       11.6126       10.5029
  16  23 4075.3350    1.3182  9.3974  9.2409  0.0000  0.1060   0.0128   0.3074    0.0725   0.0000   454.7214      -32.4259      -2.25312      -20.1692       2.86625       20.7174       10.4585       13.4015       13.9784       14.4317       13.8775       12.3461
  16  24 4217.2437    1.1188 12.8732  9.0773  0.0000  0.1446   0.0102   0.3974    0.0667   0.0000   422.0111      -16.6307       23.2395       41.5697       5.27028       2.13323       14.2536       18.2665       19.4681       19.4766       18.8801       17.1421
  16  25 4359.8496    0.8959 15.0259  9.1770  0.0000  0.1826   0.0085   0.5139    0.0520   0.0000   420.0278      -6.78909       12.4452       16.7122       30.5365      -13.1787       18.0555       23.1635       24.6554       24.6478       23.6467       21.1286
  16  26 4502.1919    0.7253 16.3413  9.0667 -0.0009  0.2180   0.0069   0.5894    0.0442   0.0000   408.7457      -10.2181      -13.6840       12.2640       5.33329      -16.8030       20.7288       26.7500       28.9974       28.9555       27.0624       24.7638
  17   4 1318.0352    0.1077  0.0908  8.9214  0.0000  0.0173   0.0110   0.0278    0.0338   0.0000   439.1260     -0.241662       17.8441      -2.31899      -3.26888      0.546744       1.87322       2.29416       2.85234       2.89197       2.51508       2.17455
  17   6 1657.0518    0.2479  0.2070  8.9180  0.0000  0.0152   0.0128   0.0321    0.0419   0.0000   438.1326      -3.28101       14.2129      0.949344      0.389432      0.926862       1.28895       1.76352       1.89900       1.87186       2.22149       1.73489
  17   7 1811.9668    0.3872  0.3147  8.8917  0.0000  0.0165   0.0160   0.0402    0.0575   0.0000   435.0651      0.206420       14.9422      0.181508      0.867277     -0.620298       1.69605       2.01921       2.27401       1.93546       2.08835       1.89266
  17   8 1963.2466    0.5325  0.5719  8.9942  0.0000  0.0226   0.0168   0.0559    0.0866   0.0000   440.2270       1.60679       18.2105      0.936328      -2.51179       4.58658       2.02781       2.44451       2.71799       2.56189       2.76508       2.42548
  17   9 2112.9302    0.7454  0.6945  9.1177  0.0000  0.0242   0.0205   0.0558    0.1204   0.0000   437.7428      -1.19837       13.0354       2.44012      0.611529     -0.746403       2.37971       2.84676       2.91294       2.77773       2.83463       2.72518
  17  10 2260.2741    1.0125  0.9203  9.1655  0.0000  0.0269   0.0243   0.0647    0.1807   0.0000   436.4162     -0.908104       9.33685       1.94229      -10.4562      -3.48765       2.63341       3.33890       3.55442       3.32654       3.33368       3.10765
  17  11 2404.9353    1.4257  1.0806  9.4689 -0.0011  0.0280   0.0314   0.0706    0.2340   0.0000   443.0959     -0.816962       11.0058      -1.33414      -4.18811      -3.66206       2.51740       3.10139       3.66771       3.67605       3.31482       3.07550
  17  12 2548.0201    1.9047  1.0049 10.3214 -0.0004  0.0276   0.0438   0.0661    0.2118   0.0000   436.3646      -3.42422       3.49544       2.87734      -2.14725       2.87516       2.51695       3.09499       3.55371       3.50661       3.42507       3.11465
  17  13 2691.0174    2.4204  0.9721 10.1686  0.0000  0.0253   0.0546   0.0658    0.3225   0.0000   439.8428      -2.60350       9.90724      -2.52487      -7.36997      -6.42541       2.38332       2.96013       3.19591       3.25592       3.04854       2.76094
  17  14 2834.2600    3.1101  0.9036 10.6735  0.0000  0.0226   0.0735   0.0654    0.3167   0.0000   437.9947      -3.69531       11.4819      -2.84890     -0.385456      -7.61571       2.27856       2.82808       3.08300       3.13624       3.04451       2.69430
  17  15 2977.1705    3.5297  1.0041 11.3199  0.0000  0.0261   0.0791   0.0680    0.2600   0.0000   439.8408      0.504796       14.2169       2.79353      -12.5729      0.236582       2.37496       3.11503       3.06566       3.33091       3.13563       2.82023
  17  16 3119.2655    3.9078  1.0886 11.3015 -0.0001  0.0262   0.0895   0.0724    0.3980   0.0000   439.1690       2.18166       13.8128     -0.490727      0.382021       5.65983       2.70501       3.39792       3.85926       4.05972       3.75415       3.37119
  17  17 3261.2947    3.6855  1.3173 11.6985  0.0000  0.0330   0.0822   0.0823    0.2817   0.0000   441.7910       3.78707       10.4131       2.87367       1.99334       2.63771       3.08216       4.09803       4.35278       4.45525       4.11797       3.84648
  17  18 3403.3259    3.2244  2.0142 10.9310  0.0001  0.0377   0.0575   0.1072    0.2389   0.0000   441.9539       3.57373       11.1342      -1.51109      -2.61123       5.66781       3.63288       4.45878       4.70670       4.86918       4.83688       4.24703
  17  19 3545.3384    2.6632  3.3210 10.1106  0.0014  0.0511   0.0364   0.1340    0.1820   0.0000   434.9262       2.52394       10.7129       4.53617      0.671396       5.95649       4.86035       6.36523       6.59573       6.81795       6.39691       5.75376
  17  20 3687.6129    2.2066  4.7759  9.8088  0.0000  0.0624   0.0254   0.1713    0.1145   0.0000   434.1791      -4.27192       12.3981      0.127890       4.59062       2.31117       5.96956       7.67287       8.01153       8.10544       7.75404       7.11182
  17  21 3829.7236    1.8098  6.2860  9.5110  0.0000  0.0752   0.0187   0.2050    0.0910   0.0000   440.6225      -16.5723       22.1676      0.156632     -0.853556       1.31380       7.24921       9.04179       9.71868       9.61305       9.29429       8.73807
  17  22 3972.2213    1.5195  8.3504  9.2392  0.0003  0.0919   0.0142   0.2596    0.0776   0.0000   437.0954      -22.7917       31.3389      -3.44113      -22.1195      -14.0336       8.61125       11.1975       11.8247       12.1041       11.6160       10.6030
  17  23 4114.7240    1.2454 10.5734  9.1646  0.0000  0.1165   0.0114   0.3282    0.0669   0.0000   430.9760      -17.8026       55.9781       16.0285      -10.6352       14.9907       10.7495       13.9546       14.5795       15.2159       14.1839       13.2246
  17  24 4257.3272    1.0468 13.6586  9.0662 -0.0001  0.1514   0.0091   0.4272    0.0595   0.0000   451.8349      -21.7563       22.6562       19.8247      -30.5480      -14.1306       13.9927       17.9431       19.1057       19.4379       18.5799       17.2151
  17  25 4399.5373    0.8681 16.8283  9.0573  0.0015  0.1981   0.0073   0.5496    0.0486   0.0000   424.4749      -3.45370       8.91058      -2.85249       12.2862       19.8097       18.0882       23.4327       25.0474       25.5669       24.3081       21.9592
  17  26 4542.5696    0.7249 18.8015  9.0225  0.0016  0.2371   0.0065   0.6351    0.0406   0.0000   434.8794      -54.0554       18.3355       44.5802       23.4307       1.11876       21.7460       27.8931       30.5359       30.4882       29.6880       26.8574
  18   5 1518.7172    0.1694  0.1075  8.8707  0.0007  0.0179   0.0133   0.0246    0.0357   0.0000   439.4861      -1.56235       17.0683     0.0383497      -3.88183      0.866762       1.77709       1.48164       1.81801       2.28786       2.18421       1.68286
  18   6 1683.6387    0.2725  0.2566  8.8911  0.0000  0.0182   0.0134   0.0419    0.0454   0.0000   439.5978      -2.99515       16.3940      -2.42133      -2.46409     -0.484973       1.70955       2.88467       2.90014       3.37272       2.60850       2.51821
  18   7 1839.9416    0.3797  0.4324  8.9825  0.0005  0.0241   0.0140   0.0493    0.0608   0.0000   440.1846       1.79515       11.8746      0.664354      -1.22307      0.571158       2.55680       3.63130       3.98830       4.17614       3.54376       2.90667
  18   8 1992.8004    0.5839  0.6316  8.8549  0.0000  0.0219   0.0166   0.0529    0.0969   0.0000   437.3283       1.40181       13.9567      -1.33239     -0.501347      -3.86760       1.85855       2.28804       2.60808       2.73264       2.34888       2.42142
  18   9 2143.6647    0.8344  0.7385  9.0751  0.0000  0.0237   0.0216   0.0561    0.1310   0.0000   436.5545      0.159075       16.1014     -0.554964      -4.46251     -0.388915       1.91665       2.45501       2.72973       2.79507       2.71653       2.51973
  18  10 2291.6184    1.0855  0.9602  9.3019  0.0002  0.0249   0.0250   0.0688    0.1798   0.0000   441.0903      -5.13912       15.4336       1.83591      0.604852     -0.109025       2.29536       2.86166       3.30771       3.48611       3.30937       2.98359
  18  11 2436.7925    1.5048  1.1300  9.0306  0.0000  0.0270   0.0310   0.0692    0.3546   0.0000   433.3889      -1.61291       10.7967     0.0544239      -1.65471      -1.20534       2.54727       3.11510       3.36648       3.58518       3.45574       3.20946
  18  12 2580.8125    1.9978  0.9687 10.5531  0.0000  0.0249   0.0463   0.0663    0.1746   0.0000   434.7776      0.537708       16.1553      0.395007       4.11603      -5.62372       2.26362       2.59333       2.79331       3.19790       2.92121       2.60651
  18  13 2724.6589    2.5292  0.9751 10.6010  0.0002  0.0253   0.0552   0.0613    0.2434   0.0000   436.5450      -2.64265       9.83949      -1.09363       4.60872       1.37989       2.23188       2.76865       2.93239       2.93642       2.86783       2.65969
  18  14 2868.6230    3.4761  0.7928  9.8969 -0.0011  0.0208   0.0820   0.0525    0.6275   0.0000   437.6779      -1.27989       11.3994      -2.22181       3.60317      -3.53597       2.00966       2.57503       2.89189       2.75513       2.66795       2.81090
  18  15 3012.0826    3.8421  0.9235 11.4083  0.0000  0.0231   0.0872   0.0627    0.2638   0.0000   438.3002       4.14666       14.2825       4.99704     -0.351050     -0.895699       2.07183       2.56345       2.84430       2.93515       2.71026       2.52649
  18  16 3154.7866    3.8740  1.3031 11.1863 -0.0012  0.0303   0.0753   0.0757    0.2974   0.0000   435.7432      -2.08708       15.0322       4.44808      -3.77861      -6.09537       2.67963       3.67639       3.80495       4.02177       3.82663       3.54172
  18  17 3297.2810    3.5491  1.4830 11.2954  0.0052  0.0327   0.0701   0.0863    0.2569   0.0000   439.7541       4.12956       18.5223      -4.97004      -1.79872      0.638804       2.85415       3.70109       3.97218       4.17199       3.84305       3.61060
  18  18 3439.8403    3.0204  2.2485 10.6553  0.0000  0.0394   0.0480   0.1060    0.2191   0.0000   433.7001       3.59553      -3.60597       6.97004       3.20178      -2.63358       3.49870       4.43563       4.83830       4.91167       4.80059       4.49475
  18  19 3582.4803    2.5137  3.5335 10.1685  0.0000  0.0518   0.0319   0.1354    0.1422   0.0000   441.2404      -1.59171       9.83277      0.617567      -3.65040      -4.88571       4.47657       5.85959       6.01453       6.36819       5.97667       5.75175
  18  20 3725.0697    2.0792  4.8526  9.8336  0.0000  0.0639   0.0230   0.1652    0.1019   0.0000   437.7860       4.67824       21.1131      -5.29547       2.13863      -4.31331       5.65318       7.44888       7.57948       8.41619       7.99931       7.34253
  18  21 3867.9501    1.7448  7.0216  9.3104  0.0000  0.0797   0.0164   0.2137    0.0888   0.0000   429.9498       10.9947       4.59294      -1.88959      -2.30275      -5.66175       7.23707       9.35758       9.79129       10.2444       9.90253       9.29247
  18  22 4010.7171    1.4323  8.9866  9.1147  0.0000  0.0965   0.0126   0.2640    0.0751   0.0000   463.2522      -2.19848       7.63575       5.95277       3.86610      0.841756       8.55881       11.1048       11.8984       12.2857       11.9324       10.9894
  18  23 4153.5646    1.2068 11.4658  9.0670 -0.0003  0.1212   0.0104   0.3436    0.0661   0.0000   451.6120      -24.9658       25.6424      -22.0933       5.17627       4.77795       10.6457       13.8689       14.9476       15.1266       14.6201       13.4621
  18  24 4296.6856    1.0157 13.6289  9.0568  0.0022  0.1513   0.0087   0.4181    0.0567   0.0000   419.6330       2.78785      -1.58856       6.81620       12.2508       21.0797       13.1541       16.9173       18.3441       18.6769       17.8727       16.6756
  18  25 4439.4907    0.8273 17.0208  9.0987  0.0012  0.2024   0.0069   0.5451    0.0437   0.0000   428.8541      -8.42596      -1.07062      -42.4531       27.3493       24.7521       17.3883       22.6932       24.4271       25.0861       24.3658       22.3238
  19   4 1364.3182    0.1038  0.1139  8.9180  0.0000  0.0200   0.0098   0.0392    0.0323   0.0000   438.9108      -4.42645       22.4245      -3.59403      0.639563      -3.17564       2.05395       2.27057       2.15715       2.22608       2.33482       2.05631
  19   5 1543.0330    0.2026  0.1460  8.8546  0.0026  0.0152   0.0115   0.0232    0.0360   0.0000   438.2427      -1.28809       17.0499    -0.0267066      -1.75080       1.20811       1.29116       1.45404       1.59562       1.61789       1.62242       1.47774
  19   6 1709.3601    0.2872  0.3325  8.8786  0.0000  0.0181   0.0116   0.0422    0.0482   0.0000   438.0683      -1.99695       16.5513     -0.433380      -1.69197      0.198940       1.40807       1.78196       1.94420       2.01526       1.87043       1.68094
  19   7 1867.2607    0.4342  0.4619  8.8683  0.0000  0.0191   0.0146   0.0491    0.0665   0.0000   439.8421      -3.19425       14.5647       2.23122      -4.75958      -1.41559       1.71929       1.83854       2.18305       2.38819       2.28487       1.97322
  19   8 2021.7178    0.6119  0.6209  9.0882  0.0000  0.0222   0.0171   0.0485    0.0907   0.0000   435.0905      -1.45286       17.3116      -1.24468      0.466056       2.79957       1.94132       2.40874       2.64558       2.71580       2.64282       2.43201
  19   9 2173.7619    0.8666  0.7216  9.3111  0.0000  0.0226   0.0221   0.0545    0.1091   0.0000   438.7145      -2.92000       13.0009       3.01195      -3.57611     -0.259186       1.78047       2.47714       2.39043       2.57400       2.50302       2.27740
  19  10 2322.2741    1.2216  0.9015  9.5233  0.0000  0.0238   0.0275   0.0590    0.1636   0.0000   442.5844      0.491381       11.8935       1.20883      -4.07997     0.0909139       2.10247       2.72985       2.93030       3.09910       2.96459       2.61154
  19  11 2468.0627    1.6744  1.1349  9.0367 -0.0001  0.0263   0.0344   0.0722    0.4491   0.0000   439.3681       6.05612       8.09288     -0.732273      -2.30915      0.441281       2.25838       2.65512       3.03786       3.12580       2.98696       2.71718
  19  12 2613.0311    2.1527  1.0211 10.0723  0.0000  0.0255   0.0451   0.0628    0.3145   0.0000   440.6655      0.579363       12.0409      -1.46680      0.999970      0.407584       2.22711       2.90038       3.02730       3.06661       2.89781       2.70023
  19  13 2757.8871    2.7269  0.9863 10.7195  0.0000  0.0235   0.0587   0.0627    0.2386   0.0000   434.4721      -1.63743       11.9127       4.18233      -4.43450       1.54978       2.01698       2.58596       2.79990       2.87593       2.85700       2.69677
  19  14 2902.4576    3.4349  0.7808 11.5294  0.0000  0.0211   0.0813   0.0521    0.1895   0.0000   439.1196       1.03478       14.8017       1.19720      -1.50983       2.48783       1.93546       2.39684       2.59557       2.65711       2.37898       2.33560
  19  15 3046.4639    3.9496  0.9871 11.2538 -0.0006  0.0230   0.0857   0.0668    0.3073   0.0000   436.5935       1.52385       5.91533       4.89070      -3.52017       2.88082       2.09320       2.68530       2.91344       3.01950       2.90170       2.55669
  19  16 3189.7333    3.8002  1.2420 11.3611  0.0000  0.0283   0.0744   0.0748    0.2806   0.0000   437.4575      -4.11441       10.4312      -4.59873     -0.565906      -2.40256       2.58797       3.58342       3.80754       4.13488       3.88610       3.55974
  19  17 3332.7931    3.4346  1.6504 11.0821  0.0000  0.0339   0.0591   0.0803    0.2104   0.0000   439.3066      -1.12011       17.0343      -1.26655       3.85371      -2.15758       2.89480       3.75617       4.01598       4.09502       3.87274       3.75787
  19  18 3476.0154    2.9185  2.3185 11.0271  0.0000  0.0402   0.0456   0.1064    0.1404   0.0000   436.8758      0.357763       4.64754      -2.05152       2.65150     -0.758129       3.42707       4.34299       4.66080       4.86256       4.57710       4.30158
  19  19 3619.1269    2.3829  3.7733 10.0580  0.0000  0.0535   0.0288   0.1369    0.1321   0.0000   443.3531      -3.53276       10.4016      -2.06236      -1.97682       2.90068       4.56326       5.54462       6.22010       6.42788       6.27168       5.79233
  19  20 3762.3413    1.9849  5.6797  9.5714  0.0000  0.0671   0.0199   0.1821    0.0974   0.0000   436.7052       5.79390       6.01959       2.59547      -15.6655       3.25054       5.66020       7.33204       7.80310       8.04026       7.86864       7.34061
  19  21 3905.6494    1.6735  7.2685  9.2291 -0.0000  0.0816   0.0151   0.2098    0.0865   0.0000   436.0070      -11.6370      0.640326       4.19220      -1.09423      -2.94633       6.87397       8.97438       9.54812       10.0503       9.57199       8.94750
  19  22 4048.8687    1.3627  9.6292  9.0420  0.0004  0.1004   0.0115   0.2781    0.0729   0.0000   438.9922      -14.3705       13.5416       4.92780      -32.7650       3.77374       8.39678       10.9263       11.7001       11.9600       11.8807       10.8850
  19  23 4192.1746    1.1629 11.9725  9.0900  0.0008  0.1249   0.0096   0.3511    0.0600   0.0000   442.9754      -36.1299       15.9558       5.43518       14.0740       6.10712       10.6357       13.5919       14.6926       15.3052       14.8356       13.5942
  19  24 4335.2285    0.9331 14.4167  9.0935 -0.0013  0.1599   0.0076   0.4488    0.0505   0.0000   431.4797       10.2462      -38.0510      -13.2669       25.7986       13.3883       13.2127       17.3365       18.5796       19.4173       18.8315       17.5940
  19  25 4478.8621    0.7507 17.5362  9.1338 -0.0042  0.2125   0.0062   0.5790    0.0392   0.0000   387.0076       1.82038       61.0539       14.9158      -5.35520       19.7363       17.5849       22.5399       24.3162       25.1598       24.0443       22.4822
  20   4 1386.4939    0.1118  0.0811  8.8817  0.0000  0.0168   0.0109   0.0227    0.0309   0.0000   439.2742      -2.90185       18.1363     0.0814584      -2.32907      -2.47265       1.32646       1.69031       1.73605       1.72280       2.20047       1.85021
  20   6 1734.1588    0.3052  0.3002  8.9182  0.0000  0.0160   0.0125   0.0380    0.0451   0.0000   436.7443      -1.74763       17.4240      0.251706      -2.57590     -0.562696       1.28501       1.71512       1.70711       1.93246       1.97221       1.55082
  20   7 1893.8881    0.4631  0.4487  8.9704  0.0000  0.0171   0.0149   0.0448    0.0631   0.0000   436.1373      0.305100       11.5048      0.799997       1.18279     -0.275425       1.37204       1.73264       1.83185       2.08669       1.98113       1.71921
  20   8 2049.9917    0.6908  0.6687  8.6975  0.0000  0.0202   0.0177   0.0511    0.1141   0.0000   437.8499      0.392149       14.7032     -0.243546      -4.17443       4.93970       1.59942       2.03272       2.23503       2.35444       2.17438       2.06106
  20   9 2203.0823    0.9376  0.8471  9.2052  0.0000  0.0233   0.0225   0.0629    0.1444   0.0000   435.6877      -1.70472       14.6525     -0.954943      -6.19339       3.02849       1.84137       2.49253       2.61561       2.66785       2.61546       2.61970
  20  10 2352.3934    1.3056  1.0128  8.9190  0.0000  0.0246   0.0271   0.0617    0.2630   0.0000   436.1364      -1.38045       14.2431       3.15730      -2.60383      0.981553       1.88695       2.46913       2.62238       2.77910       2.59833       2.44468
  20  11 2498.9056    1.7539  1.1061  9.5889  0.0000  0.0256   0.0366   0.0706    0.3172   0.0000   441.1178       1.00015       15.2471      -1.85753       5.32290       3.13784       2.07345       2.58726       2.87261       2.90333       2.86487       2.77316
  20  12 2644.7952    2.2589  0.9336 10.4965  0.0000  0.0239   0.0483   0.0582    0.2119   0.0000   440.9947      -1.56283       16.1720      -3.20770      -8.47360       2.54686       1.88455       2.45721       2.52247       2.68462       2.70721       2.54922
  20  13 2790.6141    2.9111  0.9768 11.0149  0.0000  0.0235   0.0625   0.0635    0.2023   0.0000   436.5095      -6.06313       18.6608       4.49986      -2.91733      0.825100       1.96407       2.57893       2.73518       2.79379       2.66856       2.40182
  20  14 2935.9056    3.6204  0.8669 11.2902  0.0000  0.0213   0.0791   0.0543    0.2150   0.0000   442.0632      -3.45347       11.1548      -5.36094     0.0458132      -1.08978       1.82101       2.36983       2.60953       2.66579       2.46049       2.35133
  20  15 3080.3429    3.8037  1.0437 10.9964  0.0000  0.0246   0.0770   0.0626    0.3612   0.0000   435.8389       1.04931       8.41275     -0.619769      0.861026      0.887490       1.95572       2.48705       2.52108       2.71957       2.61128       2.59957
  20  16 3224.3573    3.8020  1.3482 11.3169  0.0004  0.0276   0.0699   0.0772    0.2056   0.0000   433.3322       4.82246       13.4189     0.0180318     -0.219789     -0.211575       2.17037       2.74697       2.85649       3.05030       2.95008       2.75964
  20  17 3367.9862    3.2937  1.8690 11.0060 -0.0007  0.0340   0.0518   0.0859    0.1465   0.0000   438.4124     -0.694867       7.62912       3.27247      -1.13689      -4.87583       2.83332       3.58947       3.87026       4.01419       3.95210       3.66346
  20  18 3511.6451    2.8053  2.9110 10.1582  0.0000  0.0420   0.0359   0.1163    0.1536   0.0000   435.4776      -4.10612       17.6695       2.83366      -3.68124      0.720143       3.40083       4.36204       4.57191       4.80822       4.74650       4.36888
  20  19 3655.4232    2.2925  4.3180 10.0466  0.0000  0.0559   0.0258   0.1474    0.1048   0.0000   439.6812       2.57467       29.2792      -4.78850      -3.64586      -2.97424       4.55578       5.87172       6.31818       6.50981       6.48609       6.06107
  20  20 3799.0528    1.9112  5.9193  9.4000  0.0000  0.0672   0.0178   0.1809    0.0942   0.0000   437.8348       1.00781       13.1344       15.4362       1.95895      -9.82178       5.30717       6.94534       7.37991       7.94422       7.70916       6.97371
  20  21 3942.8846    1.5539  7.9489  9.3285  0.0001  0.0839   0.0136   0.2375    0.0683   0.0000   439.0259      0.689446       22.9681      -9.73908      -2.18038      -15.6495       6.73831       8.81732       9.40636       9.96431       9.30201       8.99792
  20  22 4086.5000    1.3416 10.2267  9.0126  0.0000  0.1018   0.0108   0.2893    0.0679   0.0000   427.0733      -14.2655       5.48668     -0.577916      -10.4840      -9.31235       8.17571       10.5432       11.4799       11.7805       11.3436       10.5760
  20  23 4230.2029    1.0636 12.7607  9.0838 -0.0024  0.1340   0.0084   0.3720    0.0537   0.0000   441.8253      -12.2004       22.2920      -2.59570       28.6276      -9.86561       10.4497       13.7121       14.7887       15.2528       14.8867       14.0572
  20  24 4373.9247    0.9114 15.6030  8.9958  0.0000  0.1692   0.0068   0.4587    0.0473   0.0000   452.1411      -1.63436       22.2999       10.2567       6.95549      -38.7766       13.0511       17.2953       18.5473       19.2611       18.8364       17.8200
  20  25 4517.5927    0.7393 18.6754  9.0550  0.0012  0.2179   0.0059   0.6003    0.0365   0.0000   393.8374       20.9304      -6.51332      -7.49919      -3.30704       18.6746       16.5201       21.6891       23.6417       24.3693       23.4415       21.9453
  21   2 1005.1098    0.0636  0.0290  9.1807  0.0000  0.0277   0.0159   0.0325    0.0287   0.0000   440.7552      0.831831       19.5482       2.90857      -4.43636      -2.46290       2.61321       3.68410       4.36741       7.54939       5.12673       4.18408
  21   5 1589.2748    0.2084  0.2053  8.8808  0.0000  0.0169   0.0105   0.0326    0.0365   0.0000   438.1791     -0.358451       20.1571      -2.91298     -0.478353      0.829668      0.912098       1.74022       1.18852       1.85305       1.53769       1.52013
  21   6 1758.1911    0.3449  0.3201  8.9368  0.0000  0.0149   0.0130   0.0365    0.0468   0.0000   436.9780       2.08521       17.8659     0.0671553      -3.20546    -0.0854752       1.13419       1.47421       1.69499       1.69484       1.74981       1.46896
  21   7 1919.7898    0.4822  0.5457  8.9081  0.0000  0.0206   0.0141   0.0503    0.0714   0.0000   438.0022      -2.29253       12.5577      -5.63097      -1.27212      -3.74589       1.78524       2.38241       2.65485       2.71932       2.49376       2.34758
  21   8 2077.7491    0.7385  0.5842  9.0363  0.0000  0.0193   0.0192   0.0432    0.0992   0.0000   442.1828      -3.10826       14.9716       3.43068      -4.43757      -1.22671       1.49551       1.72324       1.92384       2.03676       2.00130       1.77735
  21   9 2231.8494    0.9912  0.8812  9.0081  0.0000  0.0222   0.0220   0.0588    0.1654   0.0000   440.0818       3.96107       15.4620     -0.396423      -4.84098      0.146760       1.74794       2.16228       2.34298       2.39144       2.39323       2.18028
  21  10 2381.8693    1.3829  1.0709  9.0929  0.0000  0.0232   0.0277   0.0659    0.2501   0.0000   435.1844      -1.20252       14.5267       3.51501      -2.32700      0.418711       1.86600       2.31082       2.58369       2.66739       2.66584       2.46311
  21  11 2529.2741    1.8012  1.0745  9.9036  0.0001  0.0254   0.0360   0.0603    0.2261   0.0000   441.2014      -2.55893       18.9913      -1.02310      -3.36626       1.41239       2.11508       2.50552       2.82567       3.02851       3.05581       2.75076
  21  12 2676.1383    2.4407  0.9667 10.0998  0.0000  0.0233   0.0495   0.0561    0.3135   0.0000   440.2604      -4.02487       11.8932       5.07349      -2.66522      0.171816       1.80805       2.34295       2.52404       2.59631       2.62551       2.34172
  21  13 2822.8792    3.0348  0.9916 10.7842  0.0003  0.0226   0.0622   0.0605    0.2762   0.0000   436.4746      -1.62094       13.1197      -2.52771      -3.79619      -1.38637       1.82772       2.35392       2.47964       2.61993       2.60518       2.46670
  21  14 2968.8479    3.7701  0.8753 11.2045  0.0000  0.0209   0.0802   0.0538    0.2342   0.0000   438.8618     -0.125416       16.8531      -2.70765      -3.29966     -0.534899       1.65199       2.20233       2.29747       2.44867       2.41618       2.23264
  21  15 3113.8599    4.0180  0.9625 11.8349  0.0000  0.0238   0.0835   0.0563    0.1975   0.0000   436.1066     -0.382286       13.3044       4.05504      -1.14594      -1.81878       1.74270       2.25337       2.43160       2.54744       2.39631       2.40406
  21  16 3258.4120    3.6534  1.3785 11.3284  0.0000  0.0285   0.0659   0.0723    0.2142   0.0000   439.5513       3.07540       11.2171       8.14899     -0.235403       2.84754       2.13727       2.80352       2.96629       3.08703       3.04023       2.78528
  21  17 3402.8069    3.1542  2.0490 11.2092  0.0000  0.0353   0.0473   0.0922    0.1137   0.0000   442.5565       2.01262       14.7465       2.37439       8.32395       4.66208       2.80911       3.62408       3.89966       4.13168       4.21895       3.94610
  21  18 3546.9859    2.6291  3.2496 10.2600  0.0000  0.0448   0.0313   0.1187    0.1115   0.0000   445.0585     -0.848901       8.56501       3.14821       1.50596      0.165913       3.35113       4.50808       4.70568       4.97126       4.81225       4.47295
  21  19 3691.3848    2.1820  4.6088  9.8848  0.0000  0.0563   0.0228   0.1491    0.0954   0.0000   440.8693      -13.9672       8.33338      0.890716       5.40788       9.64698       4.33189       5.66924       6.02052       6.48401       6.44182       5.91315
  21  20 3835.3958    1.8157  6.5081  9.4367  0.0000  0.0701   0.0162   0.1865    0.0776   0.0000   429.4047      -5.88253       17.0279      -8.18944      -8.25264       4.91366       5.47856       6.83646       7.57321       7.80117       7.63148       7.22945
  21  21 3979.6527    1.5106  8.5827  9.2673 -0.0013  0.0867   0.0123   0.2405    0.0635   0.0000   428.3061      -2.34262       40.3689       9.32848      -5.84548       4.91596       6.78117       8.83683       9.71294       9.86614       9.80699       9.25579
  21  22 4123.7993    1.2655 10.5949  9.1558  0.0000  0.1060   0.0100   0.2963    0.0562   0.0000   440.0571       36.6986       10.5575      -17.9437      -5.08013       11.4273       8.01314       10.3510       11.1978       11.7265       11.5427       10.8028
  21  23 4267.6773    1.0566 13.8068  9.0672  0.0016  0.1409   0.0078   0.3884    0.0496   0.0000   442.2813      -1.79415      -9.45308      -4.33974      -5.41555      -1.91231       10.5031       13.6881       14.8201       15.5552       14.8910       14.4517
  22   3 1233.0986    0.0710  0.0763  8.9373  0.0000  0.0194   0.0086   0.0310    0.0286   0.0000   441.7224     -0.727346       23.0789       1.60973      -4.39416       3.04009       1.42880       1.78903       2.04188       1.59713       2.52580       1.94299
  22   4 1429.1259    0.1178  0.1565  8.8562  0.0000  0.0209   0.0083   0.0443    0.0315   0.0000   439.9764     -0.798788       18.4800       1.66560      -3.97895     -0.392395       2.03243       2.32037       1.46355       2.11034       2.40007       1.96342
  22   5 1611.3241    0.2384  0.1992  8.9246  0.0000  0.0156   0.0117   0.0312    0.0373   0.0000   438.9114     -0.600646       18.4570      -2.67573      -4.29378     -0.589531       1.33053       1.97803       2.06884       2.34408       1.96087       1.82099
  22   6 1781.5036    0.3543  0.3861  8.9285  0.0000  0.0172   0.0122   0.0434    0.0507   0.0000   441.3714      -1.51005       15.1815    -0.0739793      -1.44566       1.93449       1.46755       1.75593       1.76636       1.88573       1.86952       1.71737
  22   7 1945.0385    0.5659  0.5630  8.8804  0.0000  0.0180   0.0153   0.0455    0.0785   0.0000   438.4308      -4.78116       15.3760       3.31258     -0.429980    -0.0334169       1.34608       1.77088       2.08967       2.21126       2.22315       2.07617
  22   8 2104.6738    0.7430  0.7628  9.0147  0.0000  0.0217   0.0174   0.0524    0.1079   0.0000   438.5765       1.27178       19.0536       1.62388     -0.220036      -1.83904       1.65222       2.01630       2.13491       2.46752       2.32128       2.14946
  22   9 2259.9763    1.0654  0.8283  9.4067  0.0000  0.0212   0.0237   0.0549    0.1292   0.0000   437.3366      -5.66541       16.5042       2.24882     0.0825118       1.66924       1.58620       1.96444       2.07876       2.20300       2.19026       2.27852
  22  10 2410.7880    1.4956  1.0655  9.5987  0.0000  0.0246   0.0298   0.0632    0.2189   0.0000   440.0069      0.426060       13.1884      -3.90162      -2.15728       1.74832       1.79798       2.49764       2.51766       2.62893       2.60691       2.54866
  22  11 2559.1508    1.9813  0.9771  9.8711 -0.0002  0.0227   0.0398   0.0588    0.2384   0.0000   439.3797      -3.88229       11.6813      -2.11995      -2.42588       1.74316       1.74072       2.16165       2.50749       2.65863       2.62052       2.52513
  22  12 2707.0606    2.5287  0.9682 10.8019  0.0000  0.0234   0.0516   0.0570    0.1999   0.0000   435.7781      -5.48911       15.5352    -0.0200128      -5.97939     -0.644206       1.86928       2.39398       2.68983       2.76745       2.64708       2.55771
  22  13 2854.6462    3.2524  0.9533 10.4475  0.0000  0.0222   0.0642   0.0546    0.3855   0.0000   438.1662      -3.40061       14.8538     -0.683986       2.77777       4.44616       1.73952       2.19395       2.22952       2.37458       2.41261       2.29859
  22  14 3001.3026    3.7269  0.9531 11.6421  0.0000  0.0217   0.0761   0.0583    0.1915   0.0000   439.8248      0.391783       18.1416      -1.39169      -1.65493      -1.18049       1.70844       2.10115       2.29998       2.60028       2.59245       2.42715
  22  15 3146.9118    3.9988  1.2455 11.2713  0.0000  0.0250   0.0735   0.0691    0.2811   0.0000   439.6251      -4.13346       13.8392       4.21386      0.625961      0.309000       1.87401       2.31293       2.58485       2.75290       2.62860       2.53267
  22  16 3292.1101    3.6661  1.3941 11.4336  0.0000  0.0285   0.0634   0.0697    0.1926   0.0000   437.9969      -6.96748       9.72280       1.48835      -2.45942      -1.80001       2.06764       2.68331       2.90561       3.04267       2.89495       2.81528
  22  17 3437.0928    3.0426  2.1508 10.9856  0.0000  0.0354   0.0422   0.0896    0.1022   0.0000   436.6252      -1.98109       11.4647       7.37436      -1.97527     0.0368902       2.55301       3.36547       3.65149       3.81725       3.66810       3.48473
  22  18 3581.9959    2.4841  3.5424 10.2482  0.0000  0.0463   0.0276   0.1211    0.0892   0.0000   440.2962      -4.36026       8.14807      -4.17764       1.92136       3.19909       3.42932       4.42087       4.77664       5.00729       4.92105       4.67565
  22  19 3726.6890    2.0818  4.8890 10.0117  0.0000  0.0580   0.0211   0.1538    0.0780   0.0000   433.0406      0.827995       17.2907       3.10806       1.60115       2.63459       4.36152       5.51102       6.13341       6.36501       6.44502       6.19013
  22  20 3871.4503    1.7193  6.6115  9.4699  0.0000  0.0706   0.0151   0.1913    0.0728   0.0000   437.8931      -13.6606       20.8839       18.1784      -11.1509      0.985501       5.16874       6.71189       7.19396       7.43707       7.36510       7.15216
  22  21 4016.2730    1.4220  9.2585  9.2102  0.0000  0.0917   0.0111   0.2532    0.0603   0.0000   443.3178      -20.4733       10.7479       11.3211       2.88630       11.5198       6.62299       8.58891       9.34780       9.63418       9.67975       9.07569
  22  22 4160.6981    1.1908 11.8678  9.1374  0.0000  0.1188   0.0088   0.3211    0.0521   0.0000   439.9349       3.22316       6.94282      -10.6861      -15.3264       4.39679       8.53091       11.0482       12.2269       12.5268       12.5145       11.6952
  22  23 4305.5712    0.9747 14.0929  9.0936 -0.0009  0.1459   0.0072   0.3969    0.0468   0.0000   433.2274      -2.35672      0.132092      -6.28002       29.1244       26.9681       10.3741       13.5369       14.8556       15.4862       15.1018       14.1611
  23   3 1252.2310    0.0916  0.0584  8.9635  0.0000  0.0167   0.0098   0.0169    0.0280   0.0000   438.9610       1.12231       17.2746     -0.544099      0.122371       1.16233       1.22838       1.61184       1.92305       1.69077       1.74052       1.73179
  23   4 1449.6561    0.1474  0.1275  8.8835  0.0000  0.0133   0.0100   0.0314    0.0310   0.0000   439.0949       1.11570       20.6316      -2.50583      -4.47305     -0.341817      0.817162       1.13677       1.39928       1.63198       1.27022       1.21494
  23   5 1632.7872    0.2449  0.2028  8.9521 -0.0014  0.0123   0.0113   0.0287    0.0360   0.0000   440.6975     -0.785126       18.9793      -1.70446      0.259096     0.0423644      0.937378       1.13231       1.18341       1.22406       1.40315       1.25613
  23   6 1804.1953    0.4136  0.4006  8.8435  0.0000  0.0172   0.0131   0.0371    0.0555   0.0000   439.1186      -3.33525       19.5566       1.43269     -0.445411      -1.04995       1.10683       1.41330       1.58419       1.58899       1.62875       1.48509
  23   7 1969.5934    0.5725  0.5860  8.7960  0.0000  0.0186   0.0149   0.0452    0.0867   0.0000   439.2594      -3.26941       15.0107      -2.11914      -3.34156      -1.64943       1.29280       1.75484       1.82290       2.02471       1.89540       1.79874
  23   8 2131.0856    0.7915  0.8680  9.0902 -0.0006  0.0223   0.0174   0.0582    0.1148   0.0000   435.2544      0.376617       19.4215       2.84591      -1.26623     0.0653864       1.55947       1.95632       2.10976       2.26791       2.21846       2.19904
  23   9 2287.4179    1.1669  0.9653  9.2881  0.0000  0.0230   0.0234   0.0574    0.1645   0.0000   436.9464      -2.66455       12.8439       4.17141      -3.24000      0.773457       1.75343       2.17959       2.43587       2.54872       2.44914       2.36279
  23  10 2439.1496    1.5390  1.0845  9.7804  0.0000  0.0240   0.0301   0.0628    0.2056   0.0000   438.7479     -0.887249       11.8546       4.77109      -1.89369      -2.47342       1.78495       2.10281       2.30041       2.52520       2.48440       2.34380
  23  11 2588.6049    2.1981  1.0243  9.2775 -0.0003  0.0214   0.0419   0.0591    0.4430   0.0000   437.3623      -5.08808       9.90102      -1.26372      -4.01300     -0.838437       1.56358       1.96518       2.24264       2.33777       2.31686       2.22038
  23  12 2737.5179    2.7221  0.9412 10.5607  0.0000  0.0214   0.0538   0.0529    0.2367   0.0000   440.7067      -1.74483       16.5733       4.42286     -0.311551      -1.91098       1.52533       1.82491       2.03599       2.08976       2.12530       2.06885
  23  13 2885.9717    3.4185  0.9555 10.9134 -0.0001  0.0223   0.0674   0.0551    0.2924   0.0000   440.0286       3.07025       12.7788       1.94199      -3.47536      -1.91857       1.56707       2.18675       2.38496       2.49415       2.37206       2.21405
  23  14 3033.3642    3.9847  0.9047 11.5010 -0.0003  0.0216   0.0812   0.0525    0.2605   0.0000   440.5476      -1.53267       11.7394       4.18951       3.66448     0.0778098       1.46136       1.97526       2.12992       2.32535       2.17763       2.19959
  23  15 3179.6196    3.6420  1.1823 12.0684  0.0000  0.0261   0.0692   0.0690    0.1496   0.0000   439.6250      -2.98083       10.5695       4.80240     -0.436268      0.879304       1.72686       2.38369       2.50992       2.71681       2.63039       2.61098
  23  16 3325.4168    3.4324  1.7079 11.4648  0.0000  0.0303   0.0530   0.0796    0.1150   0.0000   439.7967     -0.498374       12.5903       7.61782      -4.93930       1.02315       2.11319       2.63994       2.99610       3.11601       2.97065       2.89243
  23  17 3471.1232    2.9410  2.5097 10.7188 -0.0002  0.0365   0.0369   0.0983    0.0952   0.0000   434.8460      -2.13036       18.8081       2.37993       1.77163       3.19674       2.55192       3.25944       3.51413       3.73198       3.75863       3.53753
  23  18 3616.4918    2.4256  3.8706 10.2485  0.0001  0.0474   0.0256   0.1266    0.0773   0.0000   441.0216       1.89619       21.4273       2.22004      0.709212      -3.51410       3.34229       4.28998       4.79271       4.85628       4.84221       4.61354
  23  19 3761.8443    2.0115  5.3056  9.7918  0.0000  0.0597   0.0189   0.1566    0.0767   0.0000   441.9927     -0.226778       11.1944       5.40890       3.03551       3.98328       4.19166       5.61396       5.90915       6.41184       6.30073       6.13025
  23  20 3907.2031    1.6442  7.5269  9.4262  0.0000  0.0763   0.0135   0.2056    0.0658   0.0000   436.6326      -2.00727       7.53739      -2.54749      -4.16713       2.13310       5.28876       6.95121       7.53428       7.94638       7.85271       7.47158
  23  21 4052.3501    1.3610 10.1299  9.2255  0.0000  0.0979   0.0103   0.2679    0.0564   0.0000   445.5015      -11.3420      -3.80819       13.7001      -13.2690      -14.6534       6.91236       8.83422       9.77019       10.0798       10.1379       9.54205
  23  22 4197.4370    1.1388 11.5144  9.1567 -0.0007  0.1144   0.0086   0.3181    0.0511   0.0000   437.0945      -23.4081       14.5030       1.15082       2.39735       2.15131       7.87882       10.2827       11.3017       11.7430       11.7634       11.0845
  23  24 4487.6813    0.7636 17.3174  9.0696 -0.0002  0.1920   0.0056   0.5127    0.0377   0.0000   445.2242       26.8117       57.8018      -23.3100       21.1889      -35.1299       13.0006       16.8215       18.8304       19.4179       19.4902       18.4693
  24   3 1271.0220    0.0859  0.0849  8.9130  0.0018  0.0188   0.0087   0.0313    0.0279   0.0000   439.1991     0.0325765       18.1180      0.415213     -0.898396     -0.798050      0.993264       1.45342       1.49263       1.71818       1.41153       1.34313
  24   4 1469.7897    0.1387  0.1365  8.9087  0.0000  0.0144   0.0093   0.0347    0.0302   0.0000   438.6821      -2.65931       19.2519      -3.04988      -4.14790     -0.403347       1.04009       1.25431       1.29409       1.41978       1.34692       1.38098
  24   5 1653.6694    0.2592  0.2964  8.8951  0.0000  0.0181   0.0102   0.0355    0.0392   0.0000   439.8030      -1.81551       19.2712       1.71204      -2.45803      0.144896       1.33690       1.40160       1.31430       1.62100       1.93587       1.71124
  24   6 1826.2826    0.4275  0.4175  8.8978  0.0000  0.0164   0.0130   0.0375    0.0557   0.0000   438.1405    -0.0525170       20.6845       1.23757      -4.41951      0.533314      0.989636       1.35211       1.46187       1.55160       1.51517       1.47321
  24   7 1993.4780    0.6162  0.7006  8.7935 -0.0000  0.0198   0.0145   0.0500    0.0939   0.0000   437.5916      -1.05610       17.5542       1.45219     -0.341771     -0.553012       1.30318       1.64169       1.81204       1.94539       2.03028       1.95311
  24   8 2156.7227    0.8705  0.9140  9.0030  0.0000  0.0230   0.0180   0.0563    0.1294   0.0000   438.3597      -2.59643       14.7598      -1.06008     -0.772548     -0.620870       1.51638       2.14605       2.24370       2.40744       2.37032       2.24454
  24   9 2314.2260    1.1865  1.0149  9.5747  0.0000  0.0243   0.0232   0.0582    0.1460   0.0000   441.9471     -0.975968       13.7317       2.74564      0.529441      -1.29621       1.54126       2.10193       2.30592       2.40640       2.42411       2.27390
  24  10 2466.9598    1.7201  1.1524  8.7462 -0.0000  0.0244   0.0306   0.0595    0.5282   0.0000   438.4492      -4.53466       11.9812       3.54060     -0.905423      0.419107       1.63099       2.19252       2.44847       2.59644       2.61780       2.43319
  24  11 2617.6071    2.2135  1.0877  9.8847  0.0000  0.0227   0.0413   0.0602    0.3318   0.0000   437.3269     -0.881855       14.0605      -2.01662      -1.49250     -0.614656       1.55303       2.05607       2.23246       2.38420       2.38044       2.35580
  24  12 2767.6085    2.7771  0.9896 10.8332  0.0002  0.0223   0.0536   0.0545    0.2088   0.0000   439.6299      -3.96222       12.0353     -0.755466      -4.12248       1.70730       1.61079       2.07652       2.38094       2.43802       2.41682       2.33716
  24  13 2916.8728    3.5225  0.8775 11.2391 -0.0003  0.0196   0.0702   0.0524    0.2078   0.0000   435.8797      0.527317       14.1986       2.07875      -2.29934      -2.81898       1.37261       1.81016       1.95967       2.00732       2.04224       1.96717
  24  14 3064.9521    3.9295  0.9961 11.5948  0.0000  0.0218   0.0755   0.0580    0.2168   0.0000   437.4055       2.25969       11.4348       3.30879      -4.36037     -0.902849       1.50265       2.00738       2.24049       2.21458       2.19478       2.07877
  24  15 3211.8523    3.8414  1.3123 10.9844  0.0000  0.0253   0.0650   0.0660    0.3105   0.0000   438.4192      0.263850       13.7146      -2.78007      -3.63215       2.16003       1.78487       2.30527       2.64539       2.67627       2.60590       2.54731
  24  16 3358.3941    3.4347  1.7856 11.0226  0.0000  0.0297   0.0497   0.0766    0.1307   0.0000   440.2955      -1.93598       13.7949       3.68451      -1.62184    -0.0138165       1.94409       2.56003       2.75462       2.94188       2.91290       2.72842
  24  17 3504.7023    2.7644  2.7929 10.6438  0.0000  0.0390   0.0322   0.0982    0.0807   0.0000   440.1785      0.664176       6.73951       7.53328      -7.31916       4.95812       2.67940       3.50902       3.78748       3.89688       3.96236       3.71193
  24  18 3650.8314    2.2896  4.1858 10.1154  0.0000  0.0493   0.0226   0.1307    0.0721   0.0000   435.1131      -1.04862       16.6934       10.1590      -2.27191      -2.07889       3.27080       4.36589       4.68837       5.00802       4.97296       4.86822
  24  19 3796.6068    1.9069  6.1023  9.6320  0.0000  0.0627   0.0164   0.1705    0.0700   0.0000   439.4752       6.12672       9.29925       4.28642      -2.92666      -1.07934       4.26442       5.48908       5.99223       6.33502       6.25897       6.01412
  24  20 3942.3979    1.5602  8.0644  9.4310  0.0000  0.0791   0.0124   0.2196    0.0598   0.0000   440.7491       4.09941       24.4254      -6.46878      -14.0421      -1.06114       5.26137       6.75089       7.44860       7.78252       7.68070       7.44722
  24  21 4088.1700    1.3091 10.4332  9.2228  0.0000  0.0987   0.0096   0.2760    0.0536   0.0000   438.2232      -9.85807       13.4775       10.3139     -0.261467      -2.53522       6.68784       8.54080       9.51298       9.95347       9.82786       9.26628
  24  22 4233.5023    1.0766 13.7344  9.1010 -0.0017  0.1332   0.0071   0.3664    0.0477   0.0000   450.6629       11.1447       17.6906       31.4968      -18.5848      -7.06794       8.66037       11.3876       12.5865       12.9982       13.0005       12.4412
  24  23 4379.2179    0.8905 15.0528  9.0661 -0.0020  0.1553   0.0061   0.4257    0.0421   0.0000   465.0842      -9.91157       8.24233      -1.68363      -7.89601      -9.13465       10.1076       13.2870       14.5399       15.4345       15.3364       14.5521
  25   4 1489.4584    0.1543  0.2185  8.8130  0.0000  0.0153   0.0080   0.0370    0.0324   0.0000   439.3725      -1.35813       19.2224       1.29229      -3.33015      0.517009       1.02822       1.27498       1.52899       1.61029       1.54737       1.46916
  25   5 1674.0812    0.2857  0.2464  8.7983  0.0000  0.0130   0.0111   0.0284    0.0375   0.0000   439.5858      -2.13976       20.1948      -1.45557      -2.53634     -0.651589      0.799323       1.06379       1.16907       1.22283       1.20731       1.18329
  25   6 1847.8534    0.4521  0.4274  8.8755  0.0000  0.0150   0.0134   0.0380    0.0567   0.0000   439.0859      -1.68551       19.2965       3.77816      -3.49809      -2.49930       1.04260       1.27434       1.43407       1.36784       1.56307       1.53002
  25   7 2016.9048    0.6462  0.6059  9.0358  0.0000  0.0181   0.0157   0.0429    0.0786   0.0000   438.2715      -2.09176       18.8900       3.18272      -2.13861      0.724909       1.11072       1.44548       1.61789       1.70383       1.70357       1.50236
  25   8 2181.7166    0.9148  0.7709  9.2683  0.0000  0.0205   0.0197   0.0475    0.1109   0.0000   438.8655       2.00685       17.5854      -2.58058       1.36567       2.28020       1.26073       1.67336       1.80288       1.94565       1.81434       1.84111
  25   9 2340.4137    1.2990  0.9642  9.6177  0.0000  0.0218   0.0254   0.0543    0.1521   0.0000   439.2452      -3.21274       16.3325      -5.37196      -4.77792      -4.20464       1.51791       1.88773       2.10257       2.24716       2.18340       2.12989
  25  10 2494.2992    1.7802  1.1274  9.3990 -0.0001  0.0230   0.0320   0.0607    0.3151   0.0000   440.9464      -1.34021       17.3513      -2.01356     0.0151779       1.47641       1.51230       1.95751       2.12947       2.29966       2.24360       2.13772
  25  11 2646.1706    2.2563  1.0913 10.5655  0.0000  0.0236   0.0431   0.0598    0.2098   0.0000   439.2987      -2.67109       12.1236       1.93643      -3.55085      -2.59228       1.54845       2.03319       2.20513       2.28924       2.22055       2.18696
  25  12 2797.3069    3.0202  0.8972 11.3621 -0.0004  0.0200   0.0607   0.0540    0.1595   0.0000   438.7760     -0.292129       15.3442       2.49343      -3.74050      0.611574       1.33633       1.77775       1.93774       2.07709       1.97643       1.96814
  25  13 2947.3658    3.5870  0.9534 11.3306  0.0000  0.0202   0.0693   0.0546    0.2018   0.0000   439.8291      0.612747       11.8004       3.75397      -2.82201     -0.307803       1.35778       1.65370       1.86117       1.99292       1.89234       1.91018
  25  14 3096.0836    4.0938  1.1171 10.5151  0.0000  0.0223   0.0727   0.0579    0.5826   0.0000   440.9655      -1.18500       12.3072     -0.209886      -1.42191      -2.33038       1.48518       1.91250       2.00665       2.23471       2.19118       2.11337
  25  15 3243.8035    3.7312  1.4532 11.3929 -0.0002  0.0269   0.0601   0.0698    0.1846   0.0000   440.0084       1.05724       12.3992       1.34007      -1.50768       3.77410       1.75799       2.29245       2.55130       2.76583       2.74618       2.69502
  25  16 3390.9605    3.1850  2.0487 11.0876  0.0000  0.0326   0.0433   0.0823    0.1142   0.0000   437.8124      -5.31891       14.6025       2.91247      -6.62077      -1.05960       2.18126       2.81848       3.03607       3.28926       3.14801       2.90636
  25  17 3537.9185    2.7030  3.0955 10.6105  0.0000  0.0401   0.0300   0.1050    0.0740   0.0000   438.8386      -2.15117       17.5605       7.65268      -2.97045       1.67845       2.60614       3.42641       3.75531       3.94726       4.02125       3.87452
  25  18 3684.6261    2.1775  4.6071  9.9606  0.0000  0.0517   0.0202   0.1352    0.0675   0.0000   434.4670       3.19484       14.8414      -3.90485      -7.44591       4.28813       3.28564       4.38655       4.67674       5.06266       5.13838       4.86706
  25  19 3831.1097    1.7876  6.5393  9.6906  0.0000  0.0656   0.0149   0.1814    0.0600   0.0000   437.2526       6.93965       14.1918      -2.20699       4.32109      -3.02346       4.22059       5.47339       5.95399       6.38522       6.59292       6.17088
  25  20 3977.3167    1.5153  8.7847  9.2072  0.0000  0.0811   0.0112   0.2283    0.0616   0.0000   434.8467      -5.27019       18.7005       1.48037      -8.60082       16.0301       5.18485       6.72829       7.39757       7.83170       7.96279       7.58806
  25  21 4123.5272    1.2302 11.7360  9.2415 -0.0001  0.1103   0.0087   0.3115    0.0488   0.0000   444.3999       5.25739       9.58511       1.56594      -4.17032       4.35647       7.11030       9.27367       10.2321       10.8523       10.5428       10.2779
  25  22 4269.4403    1.0441 14.4589  9.0722 -0.0009  0.1367   0.0067   0.3855    0.0448   0.0000   443.1293       7.06818       30.8655      -8.91942      -4.60938      -6.12817       8.60597       11.1806       12.3411       12.8215       13.0961       12.6334
  26   3 1307.4941    0.0985  0.0918  8.8621  0.0016  0.0137   0.0087   0.0283    0.0272   0.0000   440.3780      -1.25625       18.8022       2.90684      -3.31151      -2.15197      0.883305       1.24121       1.29509       1.46193       1.16421       1.10856
  26   5 1694.0240    0.2877  0.2784  8.9109  0.0000  0.0135   0.0106   0.0308    0.0376   0.0000   441.5894     0.0736831       18.0533       1.12122      -1.62214      0.576946      0.872668       1.13909       1.27635       1.29596       1.30571       1.17958
  26   6 1868.9787    0.4641  0.4747  8.9042  0.0000  0.0177   0.0126   0.0368    0.0598   0.0000   437.3210      -1.60790       16.7003      0.797686      -3.23977     -0.397262       1.16081       1.43662       1.48933       1.66313       1.76124       1.60712
  26   7 2039.7097    0.7119  0.6905  8.7569  0.0000  0.0186   0.0157   0.0441    0.1000   0.0000   442.4580      -1.38067       16.6100      0.847464      -3.10703      0.483043       1.16135       1.57528       1.75515       1.90522       1.89578       1.82975
  26   8 2206.0192    0.9698  0.8758  9.2900  0.0000  0.0221   0.0197   0.0515    0.1286   0.0000   439.4232     -0.841218       16.6879     -0.488359      -2.76692      -3.38169       1.44811       2.00552       2.18243       2.34350       2.36093       2.25664
  26   9 2365.9846    1.3798  1.0610  9.3525  0.0000  0.0215   0.0250   0.0586    0.1844   0.0000   438.7663      -1.52108       17.9065       4.08116      -6.12545     -0.485719       1.40335       1.80789       2.03800       2.08687       2.06597       2.07359
  26  10 2521.1818    1.7967  1.1231  9.9015  0.0000  0.0222   0.0321   0.0605    0.1930   0.0000   437.1600     -0.875866       14.9932       3.32972      -1.99318     0.0865771       1.46139       1.79431       1.99489       2.13039       2.09133       2.13262
  26  11 2674.3004    2.4552  0.9338 10.9169  0.0000  0.0208   0.0480   0.0534    0.1735   0.0000   438.8418     -0.288163       11.2472      -1.35781       2.68118     -0.869478       1.38359       1.80635       1.89299       2.04552       2.01566       2.02150
  26  12 2826.4898    3.1455  0.9637 10.8659  0.0000  0.0195   0.0599   0.0553    0.2304   0.0000   438.0964       1.14782       15.4920       1.79438       1.20575       1.01892       1.26351       1.63344       1.79613       1.90739       1.88071       1.80535
  26  13 2977.3641    3.9315  0.9838 10.4856  0.0000  0.0199   0.0703   0.0510    0.4401   0.0000   439.0185       1.23944       11.4732       2.01059       1.71830      -1.00855       1.25429       1.57673       1.71196       1.91705       1.91895       1.82941
  26  14 3126.7971    4.1202  1.0417 11.5936  0.0000  0.0217   0.0757   0.0543    0.2272   0.0000   438.9232      0.973461       17.7185       2.45441      -3.69818     -0.987117       1.36363       1.69174       1.91847       2.00520       1.99447       2.00794
  26  15 3275.2995    3.7402  1.5525 11.3629  0.0000  0.0271   0.0572   0.0703    0.1611   0.0000   438.0193     0.0655825       13.1945       1.97455      -2.04276      0.945603       1.76574       2.29510       2.49148       2.61261       2.64838       2.57840
  26  16 3423.1509    3.0575  2.2324 11.3134  0.0000  0.0349   0.0405   0.0885    0.0882   0.0000   437.8422      0.382822       14.4780      0.204597      -3.93673      0.965373       2.10690       2.71299       2.91631       3.16139       3.12501       3.00253
  26  17 3570.8126    2.5024  3.4369 10.5449  0.0000  0.0434   0.0265   0.1101    0.0704   0.0000   438.2181       1.40524       13.6778      -1.14601       3.85613     -0.537689       2.61704       3.41924       3.69417       3.98900       3.93674       3.87667
  26  18 3718.1427    2.0895  4.9896 10.0285 -0.0001  0.0545   0.0186   0.1401    0.0593   0.0000   431.4248      -5.55131       16.1265     -0.495811      -2.25812       2.45737       3.35414       4.37137       4.78314       5.10719       5.10217       4.98650
  26  19 3865.1870    1.7638  6.9068  9.4862 -0.0000  0.0676   0.0138   0.1782    0.0626   0.0000   435.8077      -7.86868       17.7542       11.3831      -2.22996       6.28965       4.21464       5.47683       5.90127       6.33530       6.40741       6.27828
  26  20 4011.8750    1.4443  9.5331  9.2236  0.0000  0.0882   0.0102   0.2360    0.0565   0.0000   435.1101       2.19799       1.41160       3.00290       8.64195      -3.30267       5.37626       7.01873       7.71429       8.17147       7.99967       7.88850
  26  21 4158.5775    1.1851 11.3425  9.2315  0.0000  0.1069   0.0083   0.3054    0.0473   0.0000   436.6881      -1.04956       15.9861      -4.52320      -2.43540      -12.1712       6.59515       8.55697       9.18999       9.79632       9.76273       9.42305
  26  22 4305.0427    0.9848 14.8454  9.0455 -0.0018  0.1416   0.0062   0.3924    0.0432   0.0000   433.6314      -9.30824       34.5214      -10.6244      -3.22951      -13.2860       8.63341       11.2380       12.4030       13.1452       13.2915       12.8129
  27   4 1527.5429    0.1811  0.1560  8.8995 -0.0000  0.0130   0.0097   0.0268    0.0299   0.0000   439.2092     -0.220057       22.0473      -1.21720      -3.97352       2.11683      0.971665       1.25049       1.54302       1.61752       1.49166       1.29745
  27   5 1713.5698    0.3294  0.3062  8.8521  0.0000  0.0128   0.0112   0.0315    0.0412   0.0000   439.5129     -0.833242       20.2188     -0.337028      -3.05576     -0.194597      0.858272       1.04975       1.17811       1.34656       1.35678       1.29870
  27   6 1889.7195    0.4850  0.5333  8.8717  0.0000  0.0177   0.0124   0.0395    0.0635   0.0000   440.3865     -0.823082       20.4727      0.779686      -2.71975      0.991471       1.09706       1.48843       1.58265       1.61742       1.64949       1.69841
  27   7 2062.0303    0.7186  0.7017  8.9497  0.0000  0.0182   0.0158   0.0466    0.0895   0.0000   441.8248      -1.30636       21.9403      0.888704      -3.11475       1.37400       1.05135       1.51059       1.56365       1.73698       1.74454       1.84666
  27   8 2229.6801    1.0269  0.9129  9.4048  0.0000  0.0203   0.0201   0.0536    0.1216   0.0000   440.0084     -0.519630       19.3485      -3.57915      -3.26076      -3.86581       1.23650       1.58935       1.79761       1.89614       1.82883       1.84694
  27   9 2390.9200    1.4387  1.0584  9.6893  0.0000  0.0219   0.0261   0.0572    0.1664   0.0000   440.4111      -2.08570       18.1762      -3.09734      -2.48742      -3.25863       1.36892       1.73375       1.86826       2.00977       1.99304       1.97849
  27  10 2547.5078    1.9596  1.0935  9.8932 -0.0000  0.0230   0.0337   0.0552    0.2252   0.0000   440.1967       2.65546       15.9611      -1.01333      -3.45999       3.36403       1.32443       1.80582       1.84102       2.07287       2.01499       1.95718
  27  11 2701.9949    2.5953  0.9610 10.7504  0.0000  0.0205   0.0482   0.0520    0.1998   0.0000   440.6304     -0.723690       12.5628      -4.09747     -0.342409      -1.04892       1.30120       1.68771       1.84464       1.92760       1.99424       1.94260
  27  12 2855.2850    3.4508  0.9354 10.1955  0.0000  0.0191   0.0636   0.0513    0.5102   0.0000   438.6972      -1.66025       13.8246       3.31774      -1.77041      -4.42558       1.18255       1.55441       1.76195       1.76517       1.76530       1.76800
  27  13 3006.9515    3.8582  0.9301 11.7544  0.0000  0.0196   0.0728   0.0508    0.1653   0.0000   438.6035      -3.21979       15.8519       2.43820      -3.87218      0.431215       1.20288       1.58820       1.75528       1.82271       1.77909       1.74964
  27  14 3157.1305    4.0906  1.1114 11.3615  0.0029  0.0223   0.0717   0.0549    0.2793   0.0000   440.3493      -1.05122       15.0910       3.93932       4.08222      -4.36533       1.32466       1.65735       1.83490       2.00279       1.92828       1.88247
  27  15 3306.4009    3.5822  1.6105 11.3577 -0.0055  0.0270   0.0519   0.0705    0.1374   0.0000   439.2347       2.39752       13.4714       1.22288     -0.979945       2.47910       1.65216       2.09962       2.35550       2.49127       2.51047       2.40831
  27  16 3455.0294    2.9565  2.5294 10.9975 -0.0004  0.0365   0.0359   0.0894    0.0958   0.0000   440.2536     -0.571601       19.9389       1.04423     -0.749674       1.45826       2.15307       2.82173       3.14023       3.34071       3.31782       3.25290
  27  17 3603.3506    2.4378  3.6653 10.3792 -0.0000  0.0432   0.0246   0.1149    0.0720   0.0000   445.4605      -7.85994       17.7453      -6.01046      -5.90889     -0.478140       2.56215       3.32633       3.72585       3.98820       3.97847       3.83014
  27  18 3751.2258    2.0185  5.6001  9.8147  0.0000  0.0575   0.0167   0.1464    0.0609   0.0000   441.6930      -3.18011       6.33971      -4.13996      -5.72520      -6.90401       3.45501       4.50470       5.03923       5.37819       5.38872       5.27803
  27  19 3898.8885    1.6665  7.5775  9.5818  0.0000  0.0720   0.0125   0.1917    0.0538   0.0000   437.6941      -8.00432       2.54387      -2.56764       4.22344      -5.45270       4.23599       5.58508       6.05156       6.51176       6.53559       6.53720
  27  20 4046.3274    1.3497 10.3409  9.3452  0.0000  0.0953   0.0094   0.2609    0.0503   0.0000   449.3694      -1.93269      0.938117       11.1678       9.01141      -1.48821       5.55062       7.38829       7.96260       8.55949       8.61077       8.35433
  27  21 4193.4920    1.1421 13.9899  9.1796  0.0000  0.1262   0.0068   0.3513    0.0436   0.0000   447.1843       3.64899       16.7413      -2.68168      -13.1067       9.37273       7.33117       9.80620       10.5007       11.4335       11.6098       11.0812
  27  22 4340.3559    0.9255 15.6207  9.0769  0.0001  0.1504   0.0057   0.4192    0.0403   0.0000   444.6239      -20.0838      -1.25832       9.02720      -2.72925       5.89410       8.82945       11.5627       12.7698       13.4749       13.6769       13.0894
  28   4 1546.0053    0.1982  0.1942  8.8242  0.0000  0.0111   0.0088   0.0264    0.0311   0.0000   440.5564      -1.80193       20.7099       1.08028     -0.963486     -0.305136      0.690191      0.847627      0.947565      0.953035      0.976155       1.01206
  28   5 1732.7077    0.3230  0.4500  8.9300  0.0006  0.0174   0.0098   0.0438    0.0456   0.0000   439.9198      -1.26211       21.7997       1.34912      -4.35013       1.61763      0.954999       1.22429       1.35931       1.43241       1.42101       1.44272
  28   6 1910.0964    0.5281  0.4994  8.9003 -0.0007  0.0156   0.0135   0.0371    0.0618   0.0000   439.5342       1.18536       20.1326      -1.59816      -5.08914       1.05759      0.847708       1.16336       1.25941       1.24779       1.31906       1.31564
  28   7 2083.8493    0.7682  0.8040  8.9427  0.0000  0.0198   0.0156   0.0478    0.1061   0.0000   439.2729      -1.55705       18.1891       2.10185      -4.08562       1.76162       1.17162       1.57988       1.64603       1.70652       1.80271       1.80419
  28   8 2252.7398    1.0908  1.0017  9.3151 -0.0005  0.0214   0.0203   0.0566    0.1369   0.0000   438.8273      -1.49723       20.3880       4.39093      -1.78721      -1.79016       1.27009       1.60755       1.76163       1.88133       1.88734       1.97102
  28   9 2415.2717    1.4792  1.1677  9.8810 -0.0019  0.0228   0.0255   0.0623    0.1385   0.0000   439.0529      0.892564       19.2252      -1.06605      -1.92916      0.862045       1.32302       1.76991       1.88289       2.06195       2.04113       2.05609
  28  10 2573.3261    2.0723  1.1685 10.0216 -0.0032  0.0221   0.0339   0.0577    0.1928   0.0000   439.7383      -3.76303       15.8080       4.68540      -2.10037       3.21131       1.30890       1.67832       1.89761       1.99222       2.01184       1.96160
  28  11 2729.2453    2.6657  1.0586 10.3752  0.0000  0.0214   0.0458   0.0506    0.2665   0.0000   440.3343      0.547483       17.8258       1.82999      -2.18592      -2.09133       1.25771       1.63624       1.79386       1.95761       1.83220       1.81063
  28  12 2883.6145    3.4906  0.9223 11.1058 -0.0001  0.0197   0.0631   0.0476    0.2286   0.0000   437.5278      -2.21019       13.3973      0.647967      -4.54359     -0.741513       1.12399       1.49625       1.64696       1.78471       1.78092       1.67064
  28  13 3036.1548    3.8841  1.0152 11.5480  0.0001  0.0202   0.0696   0.0535    0.2118   0.0000   439.9815      -3.68839       16.9821     0.0698339      0.931937      0.896746       1.20906       1.58799       1.72921       1.81723       1.87164       1.79868
  28  14 3187.0623    3.9133  1.2582 11.5114 -0.0000  0.0228   0.0637   0.0620    0.2139   0.0000   438.3854      -1.63615       13.2878       1.78143       2.94576      0.166507       1.34574       1.74795       1.89293       2.03046       2.06207       1.97118
  28  15 3337.1339    3.5055  1.5401 11.5535 -0.0002  0.0260   0.0529   0.0714    0.1332   0.0000   440.5740       4.61300       17.9711     -0.456940      -1.46331      -2.00723       1.48821       1.96219       2.21559       2.32689       2.28944       2.31967
  28  16 3486.6422    2.8568  2.6665 10.7854  0.0000  0.0358   0.0325   0.0904    0.0912   0.0000   438.0867      -6.61482       17.4962       8.29681       4.52212       8.07605       2.08451       2.67026       3.01378       3.07405       3.20033       3.13701
  28  17 3635.6046    2.3526  4.1501 10.2993  0.0000  0.0464   0.0223   0.1212    0.0669   0.0000   438.3999      -4.23295       14.9683     -0.853104      -2.73356       8.08971       2.70274       3.55247       3.91377       4.15435       4.23539       4.15933
  28  18 3784.1715    1.9303  5.8386  9.7160  0.0000  0.0571   0.0153   0.1533    0.0602   0.0000   438.7569      -5.01353       17.6049      -1.08085      0.897012       3.34647       3.35280       4.33910       4.79205       5.10259       5.23146       5.06717
  28  19 3932.3224    1.5898  8.2470  9.4496  0.0001  0.0754   0.0113   0.2038    0.0535   0.0000   441.9227      0.186492       6.07233      -1.13256       2.53758      -1.69107       4.40089       5.79342       6.27103       6.65180       6.79957       6.55355
  28  20 4080.0547    1.2914 11.0467  9.4214 -0.0005  0.0993   0.0087   0.2813    0.0446   0.0000   446.2205       6.00467       2.50119      -7.61815       1.82090       5.17206       5.72799       7.42989       8.28608       8.80136       8.65511       8.39471
  28  21 4227.9373    1.0862 13.1881  9.1818  0.0000  0.1244   0.0067   0.3334    0.0429   0.0000   427.1031     -0.938955       2.59480      -9.32353      -5.26089       6.79353       7.08048       9.30280       10.3760       11.0358       11.2350       10.9507
  29   3 1359.7659    0.0929  0.0835  8.8898  0.0000  0.0187   0.0079   0.0221    0.0256   0.0000   440.1575     -0.518556       20.6207      -1.03809      -2.38453     -0.403573      0.907508       1.02209       1.27157       1.27917       1.57505       1.37688
  29   4 1564.1386    0.2048  0.1840  8.8296  0.0000  0.0099   0.0091   0.0269    0.0301   0.0000   440.7708     -0.493317       19.9001     -0.660852      -2.87668     -0.970603      0.555249      0.705389      0.757474      0.879057      0.841495      0.951315
  29   5 1751.5257    0.3502  0.3847  8.8448  0.0000  0.0151   0.0105   0.0360    0.0453   0.0000   440.6846     -0.325709       20.7334       1.21528      -3.24909       1.03887      0.830957       1.07456       1.06961       1.22526       1.26702       1.19539
  29   6 1930.1672    0.5325  0.5461  8.8961  0.0000  0.0170   0.0130   0.0385    0.0673   0.0000   440.2661      0.713942       18.4654      -2.44750      -1.19014     -0.340440      0.879608       1.21474       1.31038       1.44895       1.41006       1.38482
  29   7 2105.3198    0.7865  0.8200  9.0903  0.0000  0.0194   0.0157   0.0484    0.0971   0.0000   440.1100      -2.52348       19.1660     -0.933767     -0.720142      -1.71451       1.12273       1.47714       1.66792       1.79945       1.72266       1.75465
  29   8 2275.2848    1.1748  1.0080  9.1869  0.0000  0.0205   0.0209   0.0541    0.1624   0.0000   439.3123       2.42868       18.0861      -2.04906      -3.55930     -0.506780       1.16260       1.51296       1.66367       1.83153       1.75416       1.78590
  29   9 2439.0255    1.6245  1.1356  9.5248  0.0000  0.0210   0.0276   0.0586    0.2298   0.0000   440.9810      -2.15059       15.7005     -0.779057      -4.59700      -2.51299       1.23238       1.56540       1.72473       1.88119       1.85051       1.90910
  29  10 2598.5971    2.1809  0.9644 10.7689  0.0000  0.0199   0.0397   0.0518    0.1364   0.0000   440.9354       1.83648       16.3676       1.97617      -2.02462      -1.97388       1.11629       1.47029       1.60735       1.77365       1.81772       1.72427
  29  11 2756.0954    2.8876  1.0348 10.6153  0.0000  0.0201   0.0507   0.0533    0.2611   0.0000   439.9988      -1.87723       15.6579      0.219982      -1.95629      0.404293       1.19820       1.51880       1.60789       1.73126       1.77748       1.71954
  29  12 2911.5743    3.4821  1.0079 11.0851  0.0000  0.0195   0.0612   0.0524    0.2381   0.0000   438.9937      0.764750       18.0732     -0.714987      0.587217      -1.62865       1.13462       1.49790       1.65146       1.82887       1.82212       1.74006
  29  13 3064.8739    3.8815  1.0727 11.7780  0.0000  0.0213   0.0673   0.0546    0.1892   0.0000   439.2226      -2.44776       13.4498     -0.370002      -1.13526      -1.38545       1.22911       1.51214       1.70555       1.78205       1.82271       1.79622
  29  14 3216.6393    3.9947  1.3519 11.1732  0.0000  0.0237   0.0596   0.0595    0.2102   0.0000   440.2650      0.162266       16.9437       2.35470     -0.185463     -0.626343       1.30299       1.77455       1.90134       2.16483       2.15022       2.07431
  29  15 3367.5609    3.3365  1.8821 11.2409  0.0000  0.0284   0.0433   0.0739    0.1003   0.0000   440.8169       1.21799       15.3423      0.443788      -1.34747     -0.695609       1.56726       2.03681       2.24642       2.43062       2.44414       2.40536
  29  16 3517.7220    2.7899  2.9407 10.6689  0.0011  0.0367   0.0298   0.0955    0.0838   0.0000   438.7312      -1.85318       16.0100      -6.74474      -2.01172      -2.79692       2.05876       2.63776       2.85006       3.09889       3.15987       3.05597
  29  17 3667.3414    2.2657  4.3768 10.0737  0.0000  0.0471   0.0202   0.1220    0.0666   0.0000   438.5939      -5.41718       20.3496       2.03794      -5.04029      -5.23783       2.54417       3.34199       3.72328       3.94670       4.02597       3.95197
  29  18 3816.6203    1.8633  6.4665  9.5821 -0.0001  0.0609   0.0140   0.1625    0.0582   0.0000   438.0297      -6.95438       13.7216      0.282294      -2.34857      -1.45965       3.28190       4.42412       4.81408       5.13023       5.17690       5.13546
  29  19 3965.3971    1.5320  8.7062  9.3983  0.0003  0.0768   0.0104   0.2128    0.0498   0.0000   446.9798      -11.2727       25.2617     0.0682038       6.72987      -7.56594       4.31267       5.57701       6.17330       6.64252       6.65122       6.57525
  29  20 4113.9640    1.2668 11.5307  9.3115  0.0010  0.1043   0.0080   0.2857    0.0448   0.0000   434.5061      -5.18294       13.4874       18.6539      -10.2983      -4.73658       5.67292       7.51674       8.28195       8.95029       9.00476       8.88008
  29  21 4262.0435    1.0484 14.5606  9.1526 -0.0001  0.1332   0.0061   0.3621    0.0403   0.0000   438.3577      -6.80729       16.3240      -8.11337       8.55144       13.5400       7.14010       9.55559       10.6736       11.1013       11.2937       11.1812
  30   4 1581.8786    0.2155  0.2008  8.8691  0.0000  0.0107   0.0091   0.0271    0.0304   0.0000   440.4631     -0.599202       20.2576      -1.22002      -3.53558     0.0213652      0.581871      0.719573      0.752328      0.863243      0.898947      0.795406
  30   5 1770.0399    0.3865  0.3652  8.8366  0.0000  0.0159   0.0113   0.0315    0.0450   0.0000   439.7697     -0.683839       18.7209     -0.105323      -1.54382      -1.16480      0.925230       1.43489       1.53061       1.86785       1.62598       1.71027
  30   6 1949.9297    0.5691  0.6067  8.9520  0.0000  0.0171   0.0130   0.0416    0.0691   0.0000   440.1078      0.222872       16.1019      -2.49934      -3.14699      0.877409      0.941393       1.23216       1.43784       1.41657       1.44625       1.55150
  30   7 2126.3475    0.8466  0.8157  8.9370  0.0000  0.0182   0.0162   0.0464    0.1153   0.0000   440.2479       2.19194       20.1038       1.65548      -2.07458       1.41594       1.01796       1.25595       1.39391       1.49229       1.56196       1.47564
  30   8 2297.3281    1.1995  1.1222  9.2470  0.0000  0.0218   0.0204   0.0584    0.1749   0.0000   440.7673      -3.81835       18.3269     0.0893769     -0.202600    -0.0632405       1.14577       1.50451       1.67012       1.71752       1.76326       1.86670
  30   9 2462.1897    1.6865  1.2478  9.8779 -0.0019  0.0222   0.0268   0.0612    0.1510   0.0000   439.2965       1.78331       17.0780      0.499612     -0.769881      -3.49526       1.23042       1.53093       1.72605       1.83229       1.84633       1.83718
  30  10 2623.4423    2.3081  1.1026 10.1524  0.0000  0.0215   0.0382   0.0521    0.2480   0.0000   440.6470       2.42377       13.8157      0.517828      -2.43419       1.23307       1.15048       1.48101       1.56592       1.79281       1.74008       1.74784
  30  11 2782.4304    2.9647  0.9625 11.0266  0.0001  0.0198   0.0519   0.0483    0.1795   0.0000   440.5928      0.131862       14.8361       1.23132     -0.231247       2.74196       1.09246       1.55870       1.62022       1.84239       1.84938       1.79164
  30  12 2939.0425    3.6835  0.9527 11.4132  0.0000  0.0183   0.0647   0.0490    0.1829   0.0000   439.4800       1.09841       18.7810       1.34990      -1.51723       1.89907       1.02158       1.25543       1.39898       1.59083       1.53433       1.56029
  30  13 3093.2545    3.9398  1.1093 11.4260  0.0001  0.0208   0.0661   0.0545    0.2620   0.0000   439.2823     -0.939815       18.0336       1.67156      -2.77516       3.22102       1.16878       1.48340       1.65554       1.82291       1.83199       1.75858
  30  14 3245.8881    3.7883  1.3587 11.7246  0.0000  0.0233   0.0589   0.0650    0.1444   0.0000   439.0990       4.27727       13.0664       1.71403      -5.02916       5.09783       1.31821       1.75286       1.84150       2.02171       1.99254       2.00621
  30  15 3397.5653    3.3618  2.1080 10.8426  0.0000  0.0289   0.0398   0.0764    0.1093   0.0000   440.5382       2.03013       15.0868       3.76335     -0.533038       2.14539       1.58745       2.02935       2.22505       2.35398       2.51889       2.38753
  30  16 3548.5209    2.6560  3.2232 10.6417  0.0000  0.0384   0.0266   0.0996    0.0712   0.0000   440.3943       3.38883       15.4340       1.90752      -4.70338       5.75172       2.11263       2.71545       3.04743       3.18224       3.20672       3.19786
  30  17 3698.8633    2.1299  4.8681 10.1015  0.0000  0.0493   0.0179   0.1312    0.0576   0.0000   442.8301      -4.78745       18.5223       1.35066      -1.34389      -1.52437       2.63645       3.41723       3.80439       4.11880       4.14771       4.08541
  30  18 3848.7303    1.7974  6.7371  9.6558  0.0000  0.0624   0.0132   0.1655    0.0538   0.0000   437.3917      -2.59121       27.0561       2.86442       4.01093       7.52207       3.36300       4.35351       4.89482       5.14942       5.23306       5.22622
  30  19 3998.1537    1.4513  9.4008  9.4292  0.0000  0.0819   0.0094   0.2274    0.0468   0.0000   440.1377      -1.85994       14.3696      -2.55758      -3.11541       12.1493       4.40992       5.79464       6.38726       6.74904       6.88535       6.77451
  30  20 4147.1726    1.2082 11.9485  9.3849 -0.0015  0.1064   0.0074   0.2929    0.0414   0.0000   431.8066       3.59340       18.5138      -2.79414       10.2076      -3.04672       5.63935       7.47349       8.23506       8.79033       8.97057       8.83342
  30  21 4295.8011    0.9983 15.1920  9.1306 -0.0004  0.1377   0.0056   0.3789    0.0393   0.0000   441.6614      -5.06785       23.5231       3.54113     -0.856312       2.67441       7.26464       9.75985       10.8006       11.2453       11.5658       11.2870
  31   3 1393.1517    0.1207  0.1320  8.8261  0.0000  0.0121   0.0073   0.0250    0.0259   0.0000   441.1807     -0.946921       20.7840     -0.799741      -2.86605     -0.553430      0.643016      0.856717       1.01695       1.03895      0.991044       1.02920
  31   4 1599.3477    0.2420  0.1965  8.8229  0.0000  0.0111   0.0099   0.0243    0.0310   0.0000   441.0870     -0.191321       20.6887      0.376172      -4.29471      0.565235      0.703052      0.886457       1.06833       1.07717       1.07240      0.855089
  31   5 1788.2318    0.4002  0.3774  8.7731  0.0000  0.0137   0.0112   0.0303    0.0467   0.0000   439.9549      -1.05034       19.7679      -1.27657      -1.36146       2.11529      0.711052      0.955820       1.02703       1.14208       1.12286       1.10047
  31   6 1969.3968    0.5954  0.6870  8.6933 -0.0004  0.0172   0.0124   0.0434    0.0796   0.0000   440.0536     -0.899673       20.4805       1.73604      -2.30871      -2.17740      0.904923       1.20075       1.27535       1.40313       1.50154       1.50028
  31   7 2146.9938    0.8684  0.9279  8.8639  0.0000  0.0198   0.0155   0.0488    0.1182   0.0000   438.9074      -1.23270       22.0530       2.78902      -3.22336      0.925370      0.996893       1.33072       1.50147       1.58033       1.62380       1.60729
  31   8 2318.9025    1.3104  0.9876  9.1088  0.0002  0.0193   0.0223   0.0506    0.1925   0.0000   439.1952     -0.464674       18.9642      0.135484      -1.70131      0.196833       1.05014       1.32986       1.50957       1.54185       1.68772       1.58933
  31   9 2484.9319    1.7843  1.1187 10.1450 -0.0000  0.0206   0.0301   0.0579    0.1550   0.0000   438.9055      -1.93773       20.4453       1.66097      -1.56640      -1.17043       1.10145       1.42622       1.58451       1.76334       1.79887       1.82075
  31  10 2647.7648    2.3594  1.0303 10.8089 -0.0005  0.0200   0.0405   0.0528    0.1510   0.0000   438.8517     -0.987946       17.9459     -0.823196     -0.210631      -1.09172       1.03123       1.36126       1.47887       1.63531       1.65120       1.69303
  31  11 2808.2771    3.1579  1.0439 10.6083 -0.0002  0.0193   0.0520   0.0517    0.2630   0.0000   439.6751     -0.833217       17.8806      0.506481      -2.42900      0.505976       1.04723       1.38492       1.56072       1.63340       1.70057       1.70189
  31  12 2966.0333    3.8474  1.0070 11.1492  0.0000  0.0191   0.0644   0.0492    0.2475   0.0000   438.3333     -0.201727       14.3118     -0.389820      -3.44132     -0.383151       1.05038       1.36438       1.44118       1.61433       1.61738       1.67709
  31  13 3121.2218    4.1067  1.1250 11.2586  0.0000  0.0204   0.0673   0.0560    0.3057   0.0000   440.2538      -1.95019       16.0579      0.861403     -0.804662      -2.35790       1.11092       1.46514       1.65218       1.79181       1.83342       1.85665
  31  14 3274.6600    3.7501  1.5804 11.2512  0.0000  0.0246   0.0518   0.0653    0.1528   0.0000   438.6731      0.327121       18.4178     -0.569179      -3.40951      0.374175       1.33305       1.70257       1.89298       2.02642       1.97909       2.01274
  31  15 3427.1898    3.1521  2.2500 10.9899  0.0000  0.0304   0.0361   0.0787    0.0825   0.0000   436.0522      -1.95170       13.0182     0.0309144      -1.08129      -5.56249       1.58310       2.09217       2.31264       2.47041       2.56162       2.43686
  31  16 3579.0600    2.5730  3.6081 10.3818  0.0000  0.0400   0.0235   0.1031    0.0654   0.0000   439.6819       1.65148       13.3388       3.87590      -2.38134      -5.92719       2.10107       2.75567       3.04845       3.31403       3.36561       3.41824
  31  17 3730.1785    2.0685  5.3466  9.9001  0.0000  0.0521   0.0163   0.1374    0.0570   0.0000   435.0120     -0.732539       12.3549      -4.03877       6.61134      -1.57629       2.72576       3.49583       3.94129       4.16440       4.30467       4.23100
  31  18 3880.6512    1.6984  7.7339  9.5115  0.0000  0.0682   0.0114   0.1857    0.0499   0.0000   440.6846      -1.56671       13.9525      -4.88622      -4.28083       10.1688       3.50693       4.62280       5.03331       5.38587       5.47979       5.46665
  31  19 4030.6465    1.4133 10.1606  9.2376 -0.0007  0.0870   0.0086   0.2380    0.0490   0.0000   440.8884      -4.32744       6.60336       8.45223       16.2591       7.09382       4.58235       6.10485       6.78390       7.21050       7.53779       7.28289
  31  20 4180.4106    1.1723 13.3033  9.2599  0.0000  0.1148   0.0065   0.3209    0.0402   0.0000   430.5435       3.21323       3.85379       4.90018     -0.202685      0.176813       5.86231       7.68345       8.45961       9.12616       9.27287       9.24182
  32   3 1409.4093    0.1333  0.1197  8.8440  0.0008  0.0118   0.0077   0.0220    0.0259   0.0000   440.1173      0.224664       20.1877      0.438642      -1.43029      -1.42013      0.599483      0.757087      0.971732      0.898484       1.04469       1.02453
  32   4 1616.4215    0.2493  0.2469  8.7868 -0.0003  0.0124   0.0089   0.0261    0.0335   0.0000   441.0862      -1.40041       19.7956      0.273243      -1.50459     -0.810193      0.600080      0.691634      0.893545      0.874934      0.902544      0.864608
  32   5 1806.1609    0.4047  0.4485  8.8660  0.0000  0.0147   0.0107   0.0368    0.0491   0.0000   441.7342     -0.125637       20.7337      0.525563      -1.06086      -1.31025      0.818806       1.00553       1.20370       1.22246       1.29006       1.20016
  32   6 1988.5841    0.6190  0.6971  8.8512  0.0000  0.0173   0.0128   0.0447    0.0797   0.0000   440.6802       3.77654       20.0949     0.0365144      -2.29279      -2.99596      0.859865       1.10988       1.22157       1.27793       1.33149       1.32602
  32   7 2167.2889    0.9088  0.9465  8.8639 -0.0004  0.0192   0.0159   0.0495    0.1257   0.0000   440.8461       2.51290       18.0680      -2.53354      -3.50984       2.82591      0.973537       1.25980       1.42544       1.53215       1.59969       1.56557
  32   8 2339.9840    1.3545  1.0719  9.5420  0.0000  0.0203   0.0224   0.0546    0.1497   0.0000   441.2312      -1.06953       17.9817     -0.382310      -3.55367     -0.655015       1.01185       1.36696       1.50808       1.65057       1.67445       1.68650
  32   9 2507.2304    1.9083  1.1084  9.5593  0.0000  0.0204   0.0305   0.0527    0.2731   0.0000   439.7980     -0.403470       17.5181       2.78172     -0.822417      -1.08095       1.05935       1.41557       1.50834       1.61600       1.64297       1.59189
  32  10 2671.5694    2.4658  1.1312 10.4361  0.0000  0.0207   0.0398   0.0537    0.2221   0.0000   441.2029      -2.16251       15.3672       1.66283      -2.22407       2.02676       1.06506       1.42310       1.56434       1.68665       1.76912       1.73699
  32  11 2833.6543    3.2773  0.9791 10.7835  0.0000  0.0179   0.0548   0.0484    0.2335   0.0000   439.0679       1.15784       15.0941       2.83131      -1.54759      0.324451      0.932143       1.16990       1.28485       1.36107       1.43868       1.41773
  32  12 2992.6436    3.8063  1.0570 11.6096 -0.0006  0.0194   0.0619   0.0522    0.1658   0.0000   439.5471       1.36202       13.1946      -1.11978      -1.28552    -0.0465303      0.972966       1.27214       1.43919       1.57395       1.58862       1.62085
  32  13 3148.7780    4.1233  1.1633 11.3635  0.0000  0.0206   0.0654   0.0560    0.2750   0.0000   439.0808     -0.116067       15.6994     -0.365944      -1.99890     -0.338429       1.07923       1.42041       1.55504       1.64011       1.70666       1.65431
  32  14 3303.2364    3.7064  1.6120 11.0477 -0.0083  0.0250   0.0486   0.0634    0.1543   0.0000   440.6620      -1.70237       17.0340       2.52886      -2.83895      -1.07850       1.20183       1.67787       1.73959       1.94228       1.96125       1.94114
  32  15 3456.4813    2.9963  2.6005 10.8604  0.0000  0.0330   0.0315   0.0827    0.0757   0.0000   436.2143     -0.508262       17.5605     -0.217527      -5.52580       5.97088       1.62364       2.11863       2.32655       2.54414       2.55414       2.51245
  32  16 3609.1467    2.4726  3.8497 10.4304 -0.0000  0.0414   0.0219   0.1083    0.0575   0.0000   437.6252      -2.33014       14.6498      -1.89915       2.59478       1.95571       2.09509       2.75374       3.07512       3.28001       3.31171       3.25433
  32  17 3760.9789    1.9874  5.7296  9.7628  0.0000  0.0534   0.0148   0.1424    0.0560   0.0000   440.1171     -0.974191       24.0909       6.71511      -2.02249      -5.24034       2.67124       3.49367       3.79162       4.15912       4.14433       4.13025
  32  18 3912.1088    1.6632  8.0638  9.4610  0.0006  0.0698   0.0107   0.1865    0.0483   0.0000   438.1747      -1.31177       7.50082       5.14283      -5.44753       4.81959       3.41809       4.55689       4.99000       5.43300       5.43184       5.47307
  32  19 4062.6689    1.3835 10.8617  9.2642  0.0018  0.0909   0.0080   0.2504    0.0455   0.0000   444.5895      -3.46087       17.4435      -3.91393    0.00402097       12.0740       4.62731       6.01141       6.75549       7.13259       7.32309       7.33164
  32  20 4213.0530    1.1389 13.6029  9.1723  0.0012  0.1182   0.0062   0.3205    0.0410   0.0000   438.8210      -4.59956       15.7091       22.0674      -7.42764      -4.82081       5.90685       7.81948       8.62763       9.48618       9.71559       9.53719
  33   3 1425.4055    0.1427  0.1660  8.8248 -0.0006  0.0125   0.0071   0.0247    0.0264   0.0000   441.3306      -1.63991       21.3970      0.767897      -2.68237      0.432541      0.675099      0.912213      0.937227       1.09547      0.970114       1.16146
  33   4 1633.2379    0.2652  0.2514  8.9279  0.0000  0.0135   0.0095   0.0268    0.0320   0.0000   441.0072     -0.990543       20.8426      0.738082      -2.27202     -0.539132      0.779163       1.08842       1.23603       1.29836       1.28208       1.21758
  33   5 1823.8328    0.4464  0.4266  8.8788 -0.0003  0.0140   0.0115   0.0324    0.0492   0.0000   440.7952      -1.35035       21.2041      0.490744      -2.34746      -2.13980      0.670286      0.924491      0.975167       1.03460       1.01501       1.05527
  33   6 2007.6196    0.6575  0.6901  9.0007  0.0000  0.0175   0.0135   0.0429    0.0780   0.0000   441.3739      0.197061       20.8553      0.417479      -2.81983      0.828694      0.813249       1.03718       1.24901       1.22693       1.25537       1.27187
  33   7 2187.2650    0.9691  0.9217  9.0484  0.0000  0.0190   0.0168   0.0484    0.1338   0.0000   439.3286     -0.379908       19.9019      0.755980      -4.56009      0.675948      0.914236       1.22016       1.39146       1.48720       1.50009       1.50957
  33   8 2360.7658    1.3952  1.1492  9.4148  0.0000  0.0213   0.0219   0.0552    0.1850   0.0000   441.0960      -1.15559       20.2367       1.82736      -3.76451     -0.110745       1.00914       1.33244       1.44530       1.62392       1.57106       1.62259
  33   9 2529.0984    1.9544  1.2227  9.7764  0.0000  0.0210   0.0293   0.0551    0.2099   0.0000   440.3433      -2.03709       22.9229      -1.14353     -0.133901     -0.660298       1.04570       1.31479       1.47206       1.57120       1.54788       1.56644
  33  10 2694.9583    2.5572  1.1343 11.0482  0.0000  0.0211   0.0423   0.0545    0.1631   0.0000   438.7538      0.481610       19.6680      0.837033      -4.59103     -0.571621       1.07004       1.38402       1.57785       1.68297       1.72764       1.73447
  33  11 2858.4870    3.3994  0.9707 11.4583  0.0000  0.0183   0.0572   0.0476    0.1631   0.0000   441.4604       1.67139       15.9763      0.585908      -4.09515      0.552590      0.933820       1.22433       1.34226       1.50680       1.53618       1.53427
  33  12 3018.7103    4.0307  1.0237 11.2479  0.0000  0.0186   0.0651   0.0502    0.2638   0.0000   439.8603       1.39270       15.7321     0.0506388      -1.22553     0.0700831      0.951693       1.28216       1.42277       1.52407       1.50917       1.46228
  33  13 3175.9388    4.0929  1.2468 11.6325  0.0000  0.0213   0.0618   0.0567    0.1936   0.0000   438.4260     -0.131558       13.7593      0.844631      -5.03900       2.91386       1.07569       1.43131       1.51489       1.74059       1.71401       1.71914
  33  14 3331.2968    3.5300  1.7624 11.2168  0.0000  0.0254   0.0446   0.0682    0.1293   0.0000   440.1495      -1.70768       14.9687       3.58925      -3.26131     -0.219806       1.26148       1.64081       1.80070       1.96662       2.00622       1.98449
  33  15 3485.5271    2.8880  2.8385 10.7121  0.0000  0.0337   0.0290   0.0856    0.0788   0.0000   438.5908      0.756238       15.2952       1.40899     -0.812863       5.26188       1.72036       2.21542       2.46750       2.61892       2.64156       2.63249
  33  16 3638.9683    2.3423  4.3180 10.1959  0.0002  0.0426   0.0193   0.1159    0.0587   0.0000   437.9056     -0.703520       18.3919      0.408550      -1.92031       2.44371       2.13972       2.81834       3.05076       3.36852       3.47061       3.42580
  33  17 3791.4283    1.9234  6.2563  9.8304  0.0000  0.0559   0.0136   0.1517    0.0492   0.0000   438.8848      -2.44240       19.4214       3.14882      -7.40207     -0.799731       2.71466       3.55667       3.97279       4.17869       4.43213       4.28394
  33  18 3943.2912    1.5630  8.3631  9.5972 -0.0003  0.0723   0.0101   0.1981    0.0442   0.0000   439.7223      0.526889       23.0825       3.53093       2.04208      0.167076       3.55144       4.55612       5.14758       5.49570       5.57719       5.56882
  33  19 4094.7724    1.2928 10.9218  9.3513 -0.0016  0.0932   0.0075   0.2562    0.0425   0.0000   433.7299      -13.4910       11.6624       3.21340      -3.17479      -5.86515       4.52021       5.98084       6.52864       7.15204       7.19967       7.09922
  33  20 4245.4180    1.0595 14.0340  9.2289 -0.0012  0.1227   0.0057   0.3389    0.0387   0.0000   435.8009      -11.2458       24.4242       23.8854       10.7390      -15.8421       5.93587       7.84323       8.76763       9.39904       9.65057       9.55215
  34   3 1441.1286    0.1255  0.1332  8.9138  0.0000  0.0170   0.0073   0.0255    0.0254   0.0000   441.6157      -1.16325       22.0940     -0.156531      -3.43977     -0.108705       1.17079       1.72792       2.08190       1.80431       1.43752       1.13659
  34   4 1649.7172    0.2670  0.2631  8.9021  0.0000  0.0116   0.0089   0.0264    0.0327   0.0000   440.9933      -1.21023       19.8377      0.266432      -3.32557     -0.829813      0.552334      0.664296      0.785148      0.882045      0.826945      0.863003
  34   5 1841.2339    0.4458  0.5150  8.9535  0.0000  0.0149   0.0106   0.0374    0.0500   0.0000   441.3671      -2.68801       20.0926      0.329826      -4.16227       1.41019      0.710799      0.884312      0.996054       1.13859       1.10898       1.10723
  34   6 2026.3339    0.6880  0.7122  8.9861 -0.0003  0.0170   0.0134   0.0410    0.0798   0.0000   442.2350      -1.57987       21.3786      -2.35224      -3.26792     -0.353685      0.848855       1.08366       1.25237       1.31532       1.28558       1.29808
  34   7 2206.9742    1.0383  0.9422  8.8737  0.0000  0.0189   0.0173   0.0459    0.1650   0.0000   440.2531      0.431358       18.4957     -0.309192      -1.39489       1.06298      0.892374       1.15209       1.30930       1.36576       1.42392       1.43504
  34   8 2381.1788    1.4772  1.1159  9.8573  0.0000  0.0205   0.0238   0.0541    0.1537   0.0000   439.6937      -3.35427       18.9962       1.99159      -2.85094      0.171630      0.966214       1.29568       1.38665       1.52960       1.49054       1.53146
  34   9 2550.5689    2.0766  1.2889 10.0782  0.0000  0.0215   0.0305   0.0560    0.1781   0.0000   439.8774      -1.69691       18.1170     -0.395197     -0.945109      -1.27257       1.02589       1.32812       1.46936       1.59078       1.63583       1.59119
  34  10 2717.9068    2.6800  1.0803 10.7709  0.0000  0.0195   0.0428   0.0508    0.2004   0.0000   440.4857      -1.86094       18.2110       1.43317      -2.29798      -1.50324      0.938205       1.24881       1.36715       1.51474       1.46837       1.51855
  34  11 2882.8533    3.5317  1.0583 11.1569  0.0000  0.0185   0.0564   0.0514    0.2225   0.0000   439.4811       2.32001       18.4424     0.0590128      -1.00225       1.89891      0.933308       1.24286       1.37845       1.46137       1.44319       1.48405
  34  12 3044.3318    4.1506  1.0149 11.2957  0.0000  0.0186   0.0659   0.0463    0.2668   0.0000   439.2180     0.0390242       16.2599       1.83409      -2.03763       1.01957      0.962643       1.27236       1.46773       1.58010       1.61156       1.58377
  34  13 3202.7222    4.0722  1.2877 11.5554  0.0000  0.0212   0.0600   0.0568    0.1973   0.0000   439.4264       1.87274       13.0391      0.496160      -4.31759     -0.124563       1.04167       1.33780       1.45758       1.59188       1.60867       1.62205
  34  14 3359.0708    3.4898  1.9093 11.0402  0.0000  0.0263   0.0424   0.0685    0.1358   0.0000   437.7615      0.503535       15.2755       1.15350     -0.754742     -0.607726       1.25916       1.71490       1.84281       2.07610       1.99962       2.02740
  34  15 3514.2185    2.7780  3.0484 10.7139  0.0000  0.0358   0.0265   0.0878    0.0717   0.0000   438.2012      -3.24515       14.3193      -3.41778      -3.76272      0.631239       1.64170       2.23856       2.44628       2.64194       2.75038       2.67431
  34  16 3668.4152    2.2446  4.8115 10.0420  0.0000  0.0456   0.0172   0.1197    0.0570   0.0000   438.3799      -3.58474       21.2127       2.85982      -2.79566       3.80896       2.14124       2.75330       3.03157       3.32878       3.37436       3.39691
  34  17 3821.7062    1.8635  6.8184  9.6889  0.0000  0.0577   0.0124   0.1581    0.0505   0.0000   438.4139      -1.25404       16.7579       3.45343       3.49655     -0.177142       2.77530       3.64398       3.97896       4.35043       4.40105       4.37078
  34  18 3974.2625    1.5289  9.7588  9.4957  0.0000  0.0798   0.0089   0.2204    0.0443   0.0000   444.6108      -1.45953       17.8091       10.0832       2.45911       4.29454       3.80680       4.94952       5.51866       5.90714       6.09566       6.09202
  34  19 4125.9978    1.2725 11.8645  9.3194  0.0016  0.0996   0.0068   0.2705    0.0415   0.0000   432.7281       10.3129       10.8012       2.00869       12.1553      -5.13750       4.75689       6.22866       6.85324       7.44605       7.54627       7.58064
  35   3 1456.6013    0.1579  0.1382  8.7880  0.0005  0.0104   0.0079   0.0240    0.0255   0.0000   441.9521      -1.07189       20.5027   -0.00548517      -4.01571       1.35808      0.503068      0.628412      0.644008      0.625213      0.700536      0.892433
  35   4 1665.9335    0.3023  0.2876  8.7498  0.0000  0.0112   0.0093   0.0270    0.0344   0.0000   440.5316     -0.297077       20.4942     -0.538013      -4.26772      0.152788      0.522468      0.645246      0.744547      0.813087      0.827982      0.834367
  35   5 1858.4454    0.4662  0.4925  8.8453  0.0000  0.0149   0.0109   0.0340    0.0512   0.0000   442.0840     -0.322961       20.9019     -0.431718      -2.99121     -0.366154      0.620930      0.855444      0.911507       1.05354       1.09279       1.12622
  35   6 2044.8106    0.7094  0.7298  8.9052 -0.0005  0.0166   0.0135   0.0424    0.0826   0.0000   439.9435      0.632102       20.9986       1.38780      -2.50098     -0.599152      0.802152       1.08182       1.22080       1.24736       1.32261       1.28424
  35   7 2226.3745    1.0470  1.0034  9.2933  0.0000  0.0195   0.0173   0.0500    0.1179   0.0000   440.8160      0.429610       21.7962       2.99863      -1.98639      -2.58810      0.901091       1.14755       1.30541       1.38055       1.42698       1.39338
  35   8 2401.2910    1.5327  1.2084  9.3456  0.0000  0.0210   0.0226   0.0521    0.1838   0.0000   441.7785       1.08910       19.6878       1.54592      -2.42278     -0.859638      0.959842       1.26343       1.41272       1.46653       1.52755       1.56753
  35   9 2571.7563    2.0785  1.2791 10.0504  0.0000  0.0214   0.0299   0.0540    0.1619   0.0000   440.7412      -3.18169       19.9395       3.42147      -3.29111      0.632226      0.996415       1.32000       1.46169       1.58082       1.65355       1.66766
  35  10 2740.4462    2.8131  1.1990 10.6270  0.0000  0.0204   0.0419   0.0531    0.1910   0.0000   439.3110      -1.46638       21.5304      0.517730      -2.07247      0.458639      0.937498       1.25269       1.34499       1.46365       1.50631       1.48264
  35  11 2906.7315    3.6026  1.0542 10.9739  0.0001  0.0183   0.0561   0.0498    0.2306   0.0000   440.2435     -0.809140       21.1202       1.77759      -1.38849     -0.393133      0.860709       1.17638       1.29098       1.43377       1.45421       1.39826
  35  12 3069.5078    4.0485  1.1115 11.4229 -0.0002  0.0192   0.0617   0.0509    0.2112   0.0000   439.2244     -0.573372       20.3011       1.93222      -3.10618     -0.137102      0.868563       1.14021       1.25006       1.40625       1.36227       1.38124
  35  13 3229.0279    3.8903  1.4194 11.6507  0.0000  0.0226   0.0544   0.0584    0.1321   0.0000   441.4895       1.23784       16.4170       2.51753     -0.725660      -1.04012       1.09234       1.44579       1.53628       1.69188       1.78769       1.78127
  35  14 3386.4760    3.3740  2.1379 11.0143  0.0000  0.0277   0.0373   0.0708    0.0894   0.0000   439.2950      -2.16743       17.9862    -0.0531412      -2.31166       2.11311       1.30559       1.71505       1.86967       2.00138       2.09001       2.11750
  35  15 3542.5768    2.6995  3.2888 10.4933  0.0000  0.0358   0.0244   0.0932    0.0683   0.0000   440.1680       1.33276       11.8973      -1.37378     -0.530661      -3.99546       1.62043       2.13587       2.38026       2.56913       2.63404       2.68297
  35  16 3697.5188    2.1849  5.1856  9.8668 -0.0001  0.0475   0.0159   0.1221    0.0537   0.0000   438.9878       3.60685       10.6061       4.94405      -2.43035     -0.417340       2.18029       2.87512       3.20472       3.48705       3.55164       3.56586
  35  17 3851.6331    1.7509  7.0687  9.6401  0.0000  0.0609   0.0115   0.1653    0.0465   0.0000   446.3842       2.50300       18.4494     -0.945344     0.0913284      -2.26177       2.76787       3.70307       4.04301       4.40262       4.53591       4.51381
  35  18 4004.9322    1.4562  9.7251  9.3924  0.0000  0.0806   0.0084   0.2219    0.0427   0.0000   439.3847      -4.32674       11.8086     -0.227130       4.11942       3.06292       3.74707       4.90906       5.43881       5.91545       6.00292       6.06297
  35  19 4157.5153    1.2207 12.7001  9.2052 -0.0001  0.1038   0.0063   0.2867    0.0395   0.0000   443.5985       1.63666       7.95991       18.4040       6.11090       7.82634       4.77421       6.19018       6.97268       7.39119       7.56886       7.61000
  36   2 1235.6655    0.0854  0.0808  8.8775 -0.0008  0.0144   0.0068   0.0201    0.0228   0.0000   441.6423   -0.00222296       20.7754     -0.109301      -2.71212      0.898806      0.648793      0.791692       1.01755       1.10809       1.11311       1.08544
  36   4 1681.8941    0.2961  0.3539  8.7544  0.0000  0.0130   0.0085   0.0320    0.0368   0.0000   441.2012    0.00665737       20.1802       1.24528      -2.47709     -0.681626      0.556066      0.754429      0.798171      0.867902      0.942407      0.981000
  36   5 1875.3698    0.4947  0.5671  8.7721  0.0000  0.0151   0.0108   0.0375    0.0581   0.0000   439.5691      -1.05268       20.4109     -0.540428      -3.69724     -0.697841      0.684132      0.892391      0.994010       1.05913       1.09375       1.07050
  36   6 2063.0459    0.7604  0.8261  8.7114  0.0000  0.0172   0.0134   0.0438    0.1043   0.0000   439.2017     -0.313683       19.6449      0.667730      -2.99501      0.223580      0.774966       1.05626       1.14375       1.27491       1.32456       1.30633
  36   7 2245.4570    1.1235  1.0768  9.0712  0.0000  0.0196   0.0176   0.0503    0.1474   0.0000   441.1046      0.342525       19.7774      0.346138      -1.44331     -0.662967      0.899500       1.16719       1.32162       1.41924       1.45018       1.56660
  36   8 2421.0786    1.5932  1.2824  9.4931  0.0000  0.0211   0.0226   0.0551    0.1609   0.0000   439.3678     -0.271311       20.8872      -1.10435      -2.82107     -0.496280      0.915557       1.21291       1.37005       1.42559       1.54583       1.51009
  36   9 2592.7058    2.1730  1.1850 10.4770  0.0017  0.0201   0.0332   0.0545    0.1668   0.0000   439.9584       1.65023       20.1966      0.627642      -2.75540      0.860514      0.950068       1.24079       1.38239       1.46967       1.53333       1.52691
  36  10 2762.6556    3.0187  0.9909 10.9997 -0.0002  0.0180   0.0474   0.0452    0.1615   0.0000   441.4895      -1.31246       20.1063      -3.98932      -1.31759      0.230379      0.801484       1.08713       1.15413       1.31301       1.34022       1.36137
  36  11 2930.1907    3.7399  1.1254 11.3638  0.0000  0.0189   0.0572   0.0523    0.1949   0.0000   441.1009      0.915960       18.6389       2.76556      -3.03460      0.483083      0.847375       1.13722       1.23365       1.37321       1.39981       1.39557
  36  12 3094.1912    4.1997  1.1190 11.3516  0.0000  0.0194   0.0625   0.0496    0.2391   0.0000   438.8734     -0.595349       18.7519       2.45126      -3.34686     -0.480255      0.851633       1.19884       1.29872       1.42482       1.41656       1.41774
  36  13 3254.9325    3.8087  1.5118 11.5213 -0.0002  0.0227   0.0502   0.0604    0.1233   0.0000   440.9703       1.10521       15.9117      -1.43005      -1.99206     -0.351397       1.01146       1.32252       1.46683       1.58976       1.66020       1.65794
  36  14 3413.5372    3.2496  2.3543 10.9388  0.0010  0.0290   0.0334   0.0728    0.0772   0.0000   441.4412      -1.85684       14.4858       2.55089      -5.11353       1.93640       1.31470       1.73522       1.96773       2.05026       2.12831       2.16740
  36  15 3570.6141    2.5771  3.5066 10.5221  0.0000  0.0368   0.0229   0.0968    0.0632   0.0000   438.9187      -1.06993       14.9504       2.83051      -3.08547      0.710706       1.65660       2.17142       2.38522       2.60720       2.62732       2.65532
  36  16 3726.3311    2.1285  5.4212  9.8115  0.0000  0.0473   0.0149   0.1278    0.0532   0.0000   442.8183      0.670353       15.2234      -2.57197       4.65519      0.430028       2.13556       2.79302       3.14675       3.32684       3.45617       3.46521
  36  17 3881.3044    1.7287  7.9105  9.5586  0.0000  0.0641   0.0105   0.1777    0.0464   0.0000   439.3729      -5.56202       15.8423       1.04791       4.09438      -4.67718       2.85885       3.84752       4.25490       4.58354       4.67109       4.64466
  36  18 4035.1343    1.4047 10.4029  9.4143 -0.0002  0.0864   0.0077   0.2328    0.0409   0.0000   444.4572     -0.315479       17.8018       1.11741      -4.29228      -8.16152       3.77784       4.97355       5.52106       5.92222       6.15612       6.07504
  36  19 4188.2370    1.1612 13.0328  9.2210 -0.0003  0.1084   0.0058   0.2967    0.0382   0.0000   438.6549      0.806321       14.2750       7.33093       5.80621      -11.9902       4.89816       6.41679       7.24018       7.77166       8.01548       7.96329
  37   3 1486.7994    0.1681  0.1654  8.8104  0.0000  0.0114   0.0072   0.0217    0.0256   0.0000   442.1068     0.0822509       19.7048     -0.998108      -2.33365      -1.25601      0.427635      0.585535      0.669050      0.729137      0.656444      0.656629
  37   4 1697.5658    0.3000  0.3564  8.8373 -0.0001  0.0142   0.0086   0.0327    0.0359   0.0000   441.1571      -1.56100       21.8752     -0.613444      -3.54576     -0.252008      0.696018      0.916191       1.06084       1.05104       1.09811       1.10562
  37   5 1892.1846    0.5166  0.5610  8.7269  0.0000  0.0145   0.0109   0.0351    0.0615   0.0000   441.0330     -0.311810       19.8505     -0.273690      -2.54185       1.61093      0.652871      0.842777      0.964343       1.08221       1.09062       1.08690
  37   6 2081.0895    0.7806  0.7474  8.9719  0.0000  0.0157   0.0141   0.0414    0.0894   0.0000   441.2303    -0.0738166       21.3458    -0.0571011      -2.76475      -1.48429      0.716459      0.946354       1.06814       1.15361       1.14497       1.12386
  37   7 2264.2651    1.1654  1.0678  9.2480  0.0000  0.0194   0.0184   0.0500    0.1487   0.0000   439.8274      0.947970       21.5897     -0.497651      -2.46756      -1.31515      0.863563       1.13357       1.25530       1.33430       1.37673       1.39853
  37   8 2440.5758    1.6756  1.2718  9.2393  0.0000  0.0203   0.0231   0.0537    0.2016   0.0000   440.6433       1.11917       19.8826     -0.868399      -2.12502     -0.858306      0.874800       1.16361       1.26821       1.40150       1.44295       1.43159
  37   9 2613.2814    2.2740  1.2263 10.3232 -0.0002  0.0203   0.0330   0.0529    0.1764   0.0000   441.6475      0.561441       21.9541      0.317660      -1.86552      -3.33971      0.881913       1.11614       1.25322       1.36397       1.38158       1.38888
  37  10 2784.4939    3.0978  1.0759 10.5499  0.0000  0.0181   0.0466   0.0480    0.2565   0.0000   439.3788     -0.127868       18.7009    -0.0209755      -4.02434       2.59665      0.811059       1.07320       1.17155       1.30178       1.35898       1.35676
  37  11 2953.2076    3.8817  1.0381 11.0237 -0.0005  0.0175   0.0587   0.0465    0.2556   0.0000   440.8024       2.26950       16.7554      0.364263    -0.0173632       1.79165      0.792759       1.01355       1.14769       1.24347       1.26766       1.32148
  37  12 3118.4283    4.1517  1.3303 11.0168 -0.0000  0.0201   0.0553   0.0539    0.2108   0.0000   439.8783     -0.544309       16.0090       2.23906      -1.57969    -0.0921578      0.860222       1.15171       1.26570       1.33544       1.36281       1.43601
  37  13 3280.4772    3.7532  1.6707 11.3667  0.0000  0.0233   0.0461   0.0631    0.1133   0.0000   440.0003       1.86436       17.7567       2.71031      -1.59160      0.467676       1.03882       1.39456       1.54391       1.67212       1.67670       1.66015
  37  14 3440.2454    3.0940  2.5577 10.9471  0.0000  0.0298   0.0304   0.0780    0.0655   0.0000   443.8776      -1.71433       17.8749       2.69744      -1.11632       1.05648       1.29776       1.68413       1.93084       2.07707       2.12857       2.10505
  37  15 3598.3189    2.5049  3.8693 10.4255  0.0001  0.0382   0.0206   0.0994    0.0557   0.0000   441.0658       2.11440       18.4060       2.22902      -2.15763       3.91700       1.71070       2.17011       2.44581       2.69811       2.71553       2.75320
  37  16 3754.9260    2.0306  5.7768  9.8530 -0.0000  0.0504   0.0137   0.1328    0.0481   0.0000   439.4444      0.879722       14.2048     -0.154777      -1.60261      -1.58008       2.18579       2.91176       3.25732       3.49584       3.65913       3.65116
  37  17 3910.4784    1.6647  8.4663  9.4810 -0.0000  0.0677   0.0095   0.1865    0.0458   0.0000   441.3761      -2.62841       12.4747     -0.684714       1.13495       4.95912       2.98190       3.93989       4.37172       4.69554       4.81507       4.91270
  37  18 4065.1695    1.3732 11.2128  9.3613  0.0007  0.0912   0.0070   0.2471    0.0400   0.0000   436.9537      -7.00699       16.1621       1.73231      -1.90090       8.43691       3.86089       5.19464       5.78704       6.18246       6.50126       6.45729
  37  19 4218.9129    1.1212 14.1578  9.1772  0.0000  0.1190   0.0054   0.3146    0.0374   0.0000   448.5873      -8.37702      -1.73214       11.4119      -1.71757       1.63349       5.06737       6.85407       7.50053       8.23667       8.30506       8.35979
  38   3 1501.5496    0.1833  0.1747  8.7963  0.0010  0.0089   0.0075   0.0241    0.0258   0.0000   441.3212     -0.557540       20.5299    -0.0872194      -2.79540      0.931102      0.400373      0.499680      0.551234      0.621789      0.594003      0.567418
  38   4 1713.0200    0.3158  0.3870  8.8172 -0.0001  0.0135   0.0084   0.0317    0.0365   0.0000   440.3943      -1.50794       21.1963     -0.319575      -2.85464     -0.993881      0.550987      0.672778      0.847444      0.836906      0.898569      0.922781
  38   5 1908.7869    0.5474  0.5690  8.8217 -0.0003  0.0145   0.0113   0.0344    0.0589   0.0000   439.8201      -1.03483       20.0578      0.655108      -2.55159      0.946617      0.592898      0.777908      0.848863      0.927126      0.976430      0.963922
  38   6 2098.9292    0.8336  0.8247  8.7757 -0.0004  0.0162   0.0142   0.0432    0.1054   0.0000   442.4047      -1.05235       20.8861      0.518217      -3.87106    -0.0748787      0.675678      0.858419      0.980172       1.06081       1.08297       1.10025
  38   7 2282.8736    1.1861  1.0234  9.6373  0.0000  0.0190   0.0189   0.0482    0.1154   0.0000   440.3019     -0.903090       19.0314      -1.71192      -4.29027      0.821408      0.812448       1.06610       1.15261       1.29713       1.29586       1.33974
  38   8 2459.9152    1.7679  1.2327  9.6176  0.0000  0.0196   0.0251   0.0538    0.1918   0.0000   441.1123       2.28118       20.3085       1.90637      -1.65997       2.13824      0.900093       1.13795       1.25317       1.37861       1.45420       1.45727
  38   9 2633.6618    2.3678  1.2796 10.1783  0.0000  0.0197   0.0325   0.0533    0.1688   0.0000   440.2755      -1.16623       19.5129      0.595298      -1.77300      -1.75611      0.863154       1.14715       1.25428       1.38386       1.45795       1.44294
  38  10 2805.9295    3.2253  1.0487 10.7801  0.0000  0.0178   0.0482   0.0460    0.2232   0.0000   441.7094       1.34403       18.7721     -0.968398      -2.05938       1.77506      0.747075       1.00170       1.13373       1.27798       1.19834       1.32762
  38  11 2975.8040    3.9844  1.0367 11.4539  0.0000  0.0175   0.0602   0.0474    0.1833   0.0000   441.3458    -0.0893688       18.7617      -1.20961      -3.40154     -0.997767      0.787238       1.02181       1.18102       1.22688       1.24520       1.30729
  38  12 3142.2041    4.3159  1.1817 11.4362  0.0000  0.0194   0.0604   0.0494    0.2062   0.0000   440.5590      -1.16938       15.6411      0.820319      -2.44677       1.59130      0.825126       1.14182       1.22188       1.36214       1.36603       1.37159
  38  13 3305.5692    3.7095  1.8926 11.0458  0.0001  0.0247   0.0411   0.0630    0.1077   0.0000   441.2554    -0.0301243       15.7223      -1.99934      -1.37482       1.17134       1.05782       1.41744       1.57214       1.69465       1.74779       1.78348
  38  14 3466.5353    2.9902  2.8619 10.8927 -0.0007  0.0315   0.0275   0.0817    0.0572   0.0000   441.8106       2.48030       18.0661       1.05893      -3.49897       3.80604       1.36771       1.77535       1.98086       2.21035       2.26857       2.31417
  38  15 3625.6086    2.4230  4.2243 10.3014  0.0000  0.0398   0.0186   0.1052    0.0500   0.0000   441.8415       3.21716       15.8772       3.71386       1.87690      -5.06592       1.65339       2.22048       2.45592       2.69876       2.82569       2.84645
  38  16 3783.1754    1.9784  6.4610  9.5343  0.0001  0.0525   0.0121   0.1412    0.0514   0.0000   438.0266      -2.13857       19.4647       7.93952      -2.32498     -0.580631       2.21065       2.91854       3.25105       3.56800       3.72171       3.71697
  38  17 3939.2949    1.6215  9.0652  9.4481  0.0009  0.0719   0.0088   0.1955    0.0442   0.0000   438.5124      -2.49119       13.2952       7.46784      -3.92358      -6.90669       3.03031       3.94204       4.47096       4.74875       5.00830       5.04701
  38  18 4094.9455    1.2944 12.1387  9.3573 -0.0005  0.0975   0.0063   0.2679    0.0377   0.0000   440.5147      -4.02063       24.0527      -2.07132      -4.62959       9.82625       4.10965       5.44557       6.08883       6.53392       6.74188       6.86579
  39   2 1275.7525    0.0873  0.0728  8.8729 -0.0009  0.0122   0.0070   0.0185    0.0219   0.0000   441.5168     0.0653971       20.7765      0.695820      -3.90686     -0.636595      0.528234      0.636245      0.724288      0.874242      0.851993      0.798419
  39   3 1516.0457    0.1762  0.2200  8.8163  0.0000  0.0112   0.0068   0.0275    0.0265   0.0000   440.7801     0.0223315       20.2492      0.540530      -4.58768      0.152919      0.501835      0.685505      0.740089      0.792653      0.891003      0.955209
  39   4 1728.2534    0.3408  0.3175  8.8776  0.0000  0.0115   0.0094   0.0251    0.0353   0.0000   441.2130     -0.386511       21.4518     -0.209110      -3.86405     -0.158295      0.482628      0.658200      0.725069      0.736234      0.800450      0.761313
  39   5 1925.1666    0.5757  0.5936  8.8614  0.0000  0.0149   0.0117   0.0354    0.0634   0.0000   441.5571     -0.120141       20.3038      0.121480      -2.80419      0.631071      0.599727      0.781831      0.911249      0.946242      0.978642       1.03421
  39   6 2116.5494    0.8454  0.8438  9.0880  0.0000  0.0169   0.0142   0.0439    0.0939   0.0000   440.7623     -0.148862       19.8283      -1.04578      -2.31097     -0.687491      0.684446      0.912712      0.993107       1.08534       1.10436       1.11687
  39   7 2301.2075    1.2731  1.0353  9.4826  0.0000  0.0186   0.0197   0.0478    0.1358   0.0000   441.7647     -0.850125       22.4236       2.26347      -4.54312    -0.0403506      0.735627       1.01833       1.11643       1.20700       1.22731       1.21502
  39   8 2479.0236    1.8262  1.1946  9.8666  0.0000  0.0192   0.0257   0.0513    0.1476   0.0000   441.2150      -1.28516       19.7529       2.01263     -0.849594      -1.92564      0.767645       1.03918       1.16430       1.28613       1.27987       1.32187
  39   9 2653.7824    2.5070  1.2240 10.2787  0.0000  0.0193   0.0351   0.0513    0.1988   0.0000   440.9477     0.0719745       18.4779      0.144953      -2.69081     -0.119629      0.830249       1.09371       1.17348       1.31654       1.31050       1.36293
  39  10 2827.2365    3.3089  1.0898 10.9804  0.0000  0.0177   0.0486   0.0493    0.2087   0.0000   439.9299      -1.13977       17.6728      -2.32536      -2.26424     -0.879728      0.765334      0.988631       1.12576       1.20005       1.25344       1.21333
  39  11 2998.0615    4.1341  1.0766 11.1589  0.0000  0.0175   0.0600   0.0469    0.2387   0.0000   439.8537     -0.963522       20.9487      0.792205      -3.22513      0.419341      0.739893      0.948887       1.02119       1.15419       1.22694       1.23291
  39  12 3165.5706    4.0742  1.3856 11.5072 -0.0001  0.0205   0.0534   0.0564    0.1435   0.0000   440.2439      -2.54517       16.9143      0.769709     -0.822094      0.353046      0.840834       1.15252       1.23595       1.39767       1.43193       1.45453
  39  13 3330.2706    3.6736  1.9287 10.9618  0.0000  0.0241   0.0395   0.0633    0.0960   0.0000   441.0519      -1.28180       17.2237       1.27244      -3.97456       1.51347       1.03500       1.33349       1.48952       1.59483       1.66550       1.65517
  39  14 3492.4353    2.9361  3.0115 10.8679 -0.0005  0.0319   0.0260   0.0856    0.0528   0.0000   439.3514      -2.56178       16.8959       2.76517      -1.66828       2.08053       1.28334       1.73250       1.87929       2.06096       2.10730       2.15913
  39  15 3652.5509    2.3574  4.5705 10.1696  0.0000  0.0419   0.0170   0.1078    0.0488   0.0000   438.1198      -3.49342       14.5204       1.10673      -7.51342       2.22870       1.67318       2.26281       2.49542       2.72035       2.76677       2.81873
  39  16 3811.0616    1.9141  6.8491  9.6006 -0.0000  0.0555   0.0113   0.1475    0.0467   0.0000   442.5510      -10.8573       20.5965       9.55684       1.40702       1.51833       2.27311       3.07407       3.43640       3.70377       3.81491       3.80952
  39  17 3968.0483    1.5469  9.8049  9.4388  0.0001  0.0778   0.0079   0.2096    0.0412   0.0000   437.7893     -0.637943       24.3288       8.00774      -1.02819       6.22277       3.17417       4.27946       4.69582       5.12967       5.34532       5.35886
  39  18 4124.2150    1.2658 12.8539  9.2903  0.0010  0.1013   0.0058   0.2823    0.0373   0.0000   442.8390      -12.8166       14.4761       14.2084      -7.35610      -15.0713       4.11922       5.40544       6.05974       6.64293       6.81283       6.79819
  40   2 1288.7324    0.0952  0.1330  8.8459  0.0000  0.0146   0.0064   0.0305    0.0226   0.0000   441.3065      0.112131       21.9747      0.204688      -2.75582     0.0729814      0.579804      0.814143      0.892708      0.880413      0.964440      0.991726
  40   3 1530.3082    0.1975  0.1924  8.7623  0.0012  0.0096   0.0074   0.0235    0.0262   0.0000   441.3427     -0.217747       21.3964      0.721834      -4.28986     -0.229916      0.367243      0.515451      0.619629      0.731314      0.730280      0.703973
  40   4 1743.2533    0.3621  0.4049  8.7994  0.0000  0.0129   0.0090   0.0302    0.0400   0.0000   440.7508     0.0930886       20.9483     -0.104547      -2.84615      -1.15233      0.526236      0.693720      0.765813      0.797354      0.866477      0.823733
  40   5 1941.3716    0.5818  0.6781  8.7160 -0.0009  0.0159   0.0110   0.0389    0.0704   0.0000   440.4180      -1.46784       18.5290      0.401630      -1.04241      -1.20637      0.608779      0.766152      0.940988      0.953208       1.02347      0.994406
  40   6 2133.9204    0.8765  0.8764  9.1659  0.0000  0.0174   0.0147   0.0435    0.0914   0.0000   441.1988     -0.622292       21.6081       1.12897      -1.50105      0.579092      0.670318      0.877576      0.968127       1.08333       1.06418       1.09975
  40   7 2319.2780    1.3127  1.1474  9.3905  0.0000  0.0191   0.0189   0.0510    0.1402   0.0000   440.5650     -0.626467       18.0830      0.423165      -3.81304     -0.332347      0.779273       1.02424       1.14209       1.25274       1.28946       1.29817
  40   8 2497.8648    1.9108  1.2852  9.7505 -0.0015  0.0203   0.0254   0.0506    0.1612   0.0000   441.1693     -0.954748       21.5831       1.16958      -3.58338      -1.21102      0.785438       1.07625       1.15399       1.29289       1.30845       1.31669
  40   9 2673.7239    2.5816  1.2278 10.3770  0.0000  0.0196   0.0355   0.0497    0.1860   0.0000   440.8580      -1.64843       19.7480       1.56697      -2.76937       1.57306      0.812628       1.11721       1.24727       1.34830       1.36457       1.37650
  40  10 2848.1824    3.4041  1.1260 10.7502  0.0000  0.0183   0.0484   0.0472    0.2409   0.0000   439.6176      -1.15415       21.5537   -0.00253283      -3.02797      -1.83596      0.802457       1.06758       1.19235       1.25071       1.31182       1.25687
  40  11 3019.9620    4.1271  1.1399 11.2943 -0.0001  0.0177   0.0593   0.0491    0.2259   0.0000   440.6334     -0.470015       19.5033       2.49529      -1.26706      0.840973      0.767987      0.947563       1.09165       1.21091       1.23485       1.25489
  40  12 3188.5943    4.1970  1.3589 11.4972  0.0001  0.0204   0.0551   0.0518    0.1606   0.0000   442.0551      0.271930       19.1326     -0.111809     -0.332017     -0.378683      0.864823       1.10901       1.23654       1.33354       1.39036       1.41805
  40  13 3354.5092    3.5238  2.1136 11.2129  0.0000  0.0261   0.0364   0.0668    0.0783   0.0000   441.1709     -0.978680       16.6112       1.09213      -3.84621       2.45674       1.05681       1.39292       1.56056       1.67396       1.75911       1.77388
  40  14 3517.9539    2.7695  3.3885 10.7443  0.0001  0.0335   0.0229   0.0918    0.0485   0.0000   442.4454      -1.67440       12.3690       1.63925     -0.417201       3.42361       1.36274       1.81731       2.02349       2.21284       2.28692       2.26856
  40  15 3679.2259    2.2633  5.2244 10.0474  0.0000  0.0447   0.0150   0.1165    0.0439   0.0000   441.0271      0.202491       17.1434       2.22276      -5.78920       2.20019       1.81143       2.37490       2.66672       2.79015       2.91581       2.89813
  40  16 3838.5150    1.8361  7.4217  9.4993  0.0000  0.0588   0.0103   0.1558    0.0472   0.0000   443.7576      -3.35487       9.77903       3.17692     -0.718669     -0.691229       2.34287       3.09803       3.44089       3.73963       3.83994       3.93593
  40  17 3996.5139    1.5005  9.7932  9.4636  0.0000  0.0770   0.0076   0.2119    0.0391   0.0000   442.2238      -3.85451       20.3230      -9.19029      -18.1624      -1.73895       3.08929       4.09890       4.62213       4.99202       5.17134       5.19678
  40  18 4153.2748    1.2370 13.2605  9.1766 -0.0002  0.1051   0.0054   0.2841    0.0372   0.0000   442.8150      -4.61826       18.9156      -3.04323       1.09741       3.77248       4.17300       5.55946       6.20633       6.77790       6.95547       7.04093
  41   3 1544.3492    0.2071  0.2337  8.7459  0.0000  0.0096   0.0071   0.0273    0.0270   0.0000   441.6565    0.00857813       21.4296      0.781370      -3.93084     -0.894253      0.414108      0.493822      0.542084      0.585779      0.618800      0.653625
  41   4 1758.0109    0.3836  0.4004  8.8122 -0.0003  0.0121   0.0094   0.0295    0.0401   0.0000   441.1022     -0.613266       22.1001      0.601379      -2.95204     -0.434843      0.505283      0.612310      0.714861      0.777605      0.777971      0.812531
  41   5 1957.4170    0.5874  0.6591  8.8855  0.0000  0.0159   0.0110   0.0357    0.0626   0.0000   441.3772      -2.16640       20.5516       1.51586      -3.82641      0.737354      0.597118      0.766520      0.902772      0.986255       1.02289       1.05094
  41   6 2151.0806    0.9034  1.0345  8.9510  0.0000  0.0180   0.0137   0.0486    0.1123   0.0000   440.5628     -0.395299       21.2085      0.736055      -4.14641     -0.485662      0.712209      0.919198       1.05033       1.15128       1.17623       1.21275
  41   7 2337.1972    1.4114  1.0623  9.3132  0.0000  0.0181   0.0205   0.0451    0.1620   0.0000   439.9268     0.0876871       22.0955      -1.90196      -3.39096     -0.426814      0.753526      0.961318       1.05345       1.19478       1.22774       1.23678
  41   8 2516.4953    1.9928  1.2416 10.1216  0.0000  0.0191   0.0275   0.0532    0.1459   0.0000   440.4833      -1.01036       21.3879      0.583416      -2.31799     -0.668234      0.767904       1.01117       1.08784       1.25100       1.24989       1.28190
  41   9 2693.4531    2.7063  1.2672 10.3056  0.0000  0.0190   0.0364   0.0506    0.1941   0.0000   440.6269      -1.25975       19.5000     -0.482900      -2.15839      -1.13010      0.793655       1.01741       1.08633       1.22268       1.24158       1.29345
  41  10 2868.8387    3.5651  1.1084 10.5532  0.0000  0.0177   0.0494   0.0451    0.3041   0.0000   441.4913     -0.756045       19.2906      0.733799      -3.24355     -0.228083      0.699203      0.914259       1.04370       1.11032       1.17951       1.17385
  41  11 3041.5273    4.2008  1.1227 11.3903  0.0000  0.0178   0.0600   0.0474    0.2311   0.0000   441.1037     -0.522121       19.2720       1.79940      -1.12507     -0.970831      0.716399      0.928734       1.03483       1.14795       1.17162       1.20769
  41  12 3211.2402    4.0132  1.4602 11.5446  0.0000  0.0210   0.0503   0.0554    0.1312   0.0000   439.5956     -0.241676       16.3601       1.68607       1.54501      -4.02509      0.862694       1.09679       1.19677       1.30968       1.37395       1.36717
  41  13 3378.3681    3.4910  2.2202 10.8166 -0.0000  0.0259   0.0338   0.0654    0.0819   0.0000   441.8402      -2.06771       14.4020      0.861668      -1.45453    -0.0852247       1.01279       1.33546       1.49057       1.64149       1.68639       1.71586
  41  14 3543.1196    2.7540  3.7083 10.4883  0.0000  0.0352   0.0212   0.0926    0.0499   0.0000   441.1268     -0.224392       19.0177       2.01732      -3.69286      0.275788       1.37236       1.82755       2.02640       2.20819       2.29621       2.36483
  41  15 3705.4832    2.2013  5.3939  9.9811  0.0000  0.0450   0.0141   0.1208    0.0432   0.0000   440.0695      -1.10196       14.1504       6.17689      -1.55770       6.37053       1.77420       2.35920       2.63464       2.87495       3.04222       3.10484
  41  16 3865.7332    1.8111  8.0268  9.4557  0.0006  0.0611   0.0094   0.1659    0.0448   0.0000   443.2273       1.07977       11.6774       8.41746      -5.03490      -7.35951       2.41032       3.13491       3.59070       3.86923       3.97619       4.07201
  41  17 4024.6060    1.4604 11.0856  9.3091  0.0004  0.0841   0.0066   0.2342    0.0401   0.0000   437.3860      -1.47289       17.0297       6.65860      -5.99262      -5.95869       3.30374       4.42403       4.94052       5.38338       5.52432       5.64544
  42   2 1314.2129    0.1087  0.1126  8.8523  0.0000  0.0113   0.0065   0.0239    0.0219   0.0000   441.6151      0.144698       22.1989      0.134659      -4.69454      0.350611      0.485732      0.645583      0.748173      0.852311      0.942008      0.904271
  42   3 1558.1787    0.2052  0.2342  8.7688 -0.0024  0.0107   0.0069   0.0246    0.0267   0.0000   442.0006      0.256838       20.7246      0.413279      -2.88497      -1.35128      0.377171      0.504922      0.553907      0.609250      0.608154      0.641253
  42   4 1772.6190    0.3794  0.4185  8.9363  0.0000  0.0132   0.0090   0.0301    0.0389   0.0000   440.9293      -1.06775       19.8731      0.369626      -2.66182       2.39573      0.472673      0.686603      0.718689      0.807621      0.838724      0.861371
  42   5 1973.2975    0.6215  0.6743  8.9758  0.0000  0.0153   0.0114   0.0370    0.0643   0.0000   441.3348     0.0971453       20.6815      0.151328      -3.81504     -0.602397      0.558463      0.711472      0.846613      0.916815      0.947836      0.933963
  42   6 2168.0758    0.9574  0.9847  9.0244 -0.0003  0.0174   0.0145   0.0450    0.1128   0.0000   441.5683      0.718427       21.2210     -0.728879      -3.52608   -0.00497213      0.680234      0.923049       1.01165       1.13395       1.22965       1.24368
  42   7 2354.7828    1.4003  1.2534  9.4732  0.0000  0.0195   0.0186   0.0510    0.1241   0.0000   440.8893      0.747618       19.0288    -0.0717370      -2.49019     -0.349965      0.740576      0.948986       1.09816       1.25426       1.22249       1.27271
  42   8 2534.9732    2.0536  1.3741  9.9118  0.0000  0.0200   0.0261   0.0540    0.1484   0.0000   440.8165      0.943348       21.2606     -0.813775      -2.55407      0.566930      0.786117       1.07212       1.19030       1.28862       1.34538       1.33545
  42   9 2712.9698    2.7027  1.1847 10.6422  0.0000  0.0181   0.0369   0.0493    0.1643   0.0000   442.5120     -0.910346       22.2486      0.425126      -2.17612       1.47108      0.728552      0.932198       1.03649       1.16578       1.19574       1.23237
  42  10 2889.3482    3.6790  1.1511 10.8500  0.0000  0.0178   0.0509   0.0471    0.2741   0.0000   441.0631      -1.31343       20.7009       1.24599      -1.03073     -0.123390      0.716347      0.911469       1.02024       1.12216       1.17452       1.19216
  42  11 3062.8124    4.2589  1.0681 11.9904  0.0000  0.0176   0.0618   0.0463    0.1474   0.0000   439.6747      -1.39836       20.4833       2.04581      -2.84865     -0.716645      0.708363      0.967463       1.06066       1.15872       1.16615       1.14315
  42  12 3233.5358    4.0660  1.5278 11.5707  0.0000  0.0215   0.0492   0.0564    0.1275   0.0000   441.1647     -0.660618       20.1239       1.63618      -2.92198      -1.25321      0.820294       1.15680       1.26033       1.38835       1.45305       1.48114
  42  13 3401.8368    3.4136  2.4426 10.8798  0.0000  0.0266   0.0314   0.0698    0.0721   0.0000   440.1662      0.974202       17.1977      -1.51069     -0.835638      0.451035       1.05189       1.38017       1.57332       1.67206       1.78509       1.77399
  42  14 3567.8409    2.6309  3.8313 10.5720  0.0000  0.0363   0.0200   0.0946    0.0487   0.0000   439.5199      -1.67662       18.1776     -0.274775      -1.42342     -0.182563       1.39769       1.89114       2.06517       2.26169       2.36419       2.43875
  42  15 3731.3275    2.1305  5.9238  9.9333 -0.0000  0.0481   0.0129   0.1276    0.0430   0.0000   439.6114      -2.54767       13.9847       2.02541      -3.29415       1.07505       1.86545       2.47858       2.77610       2.97141       3.08687       3.14681
  42  16 3892.6002    1.7346  8.6511  9.5547 -0.0013  0.0659   0.0086   0.1799    0.0421   0.0000   440.7644      -5.29452       17.9230       3.12299      0.823032       1.89674       2.50755       3.33758       3.77897       4.02418       4.20026       4.30313
  42  17 4052.2153    1.4069 11.1908  9.3446 -0.0001  0.0873   0.0063   0.2357    0.0396   0.0000   435.8134     -0.140558       18.6604       7.62184      -14.1623       5.32632       3.34788       4.46722       4.98816       5.41855       5.57672       5.60854
  43   2 1326.7203    0.1066  0.0930  8.8773 -0.0009  0.0124   0.0067   0.0190    0.0214   0.0000   441.8316     -0.181964       21.0621     -0.353713      -4.02364      0.375685      0.479502      0.536413      0.618121      0.725224      0.855882      0.745546
  43   3 1571.8123    0.2058  0.1905  8.8488  0.0000  0.0098   0.0074   0.0212    0.0255   0.0000   441.3173     -0.519038       20.9663      0.432958      -2.98183      0.572235      0.328842      0.431955      0.509892      0.528550      0.592895      0.548106
  43   4 1787.0164    0.4099  0.4302  8.9466 -0.0007  0.0127   0.0095   0.0299    0.0408   0.0000   441.7189     -0.336270       21.8876       1.55304      -2.80351     -0.762694      0.460111      0.602493      0.685185      0.700519      0.733673      0.711746
  43   5 1989.0321    0.6389  0.7457  8.9094  0.0000  0.0161   0.0111   0.0384    0.0742   0.0000   441.6030      -1.11129       21.4525      0.463463     -0.915163      0.346251      0.589341      0.789791      0.937733      0.995104       1.04225       1.02666
  43   6 2184.8320    1.0102  1.0091  8.7950  0.0000  0.0168   0.0147   0.0447    0.1444   0.0000   440.2665      -1.90259       23.1311    -0.0922888      -4.79549       2.67025      0.632928      0.868489      0.941940       1.06251       1.05950       1.12699
  43   7 2372.1432    1.5207  1.2299  9.3739  0.0000  0.0188   0.0203   0.0494    0.1721   0.0000   440.3027      0.732033       21.5909       1.95393      -2.83895     -0.764674      0.747008      0.987031       1.09975       1.20470       1.23425       1.27455
  43   8 2553.2796    2.0984  1.3146 10.0558  0.0000  0.0194   0.0271   0.0511    0.1613   0.0000   439.9488      -1.31374       21.7749     -0.491084      -4.19570    -0.0877182      0.736642      0.963739       1.05638       1.17051       1.20440       1.23198
  43   9 2732.3062    2.9093  1.1654 10.4630 -0.0000  0.0181   0.0394   0.0470    0.2462   0.0000   441.8422       1.26976       20.5913     -0.689543      -1.94028     -0.353883      0.658728      0.912744      0.985492       1.12115       1.11966       1.14939
  43  10 2909.5464    3.7636  1.0917 11.1932  0.0000  0.0170   0.0529   0.0469    0.2178   0.0000   441.1412      -1.04529       21.6333      0.217520      -2.19702      0.993170      0.665685      0.861114      0.952164       1.06447       1.06904       1.05839
  43  11 3083.8707    4.2506  1.1883 11.5031 -0.0002  0.0180   0.0569   0.0470    0.1824   0.0000   441.3870      0.556595       20.0068       2.43414      -3.36239       1.45904      0.666995      0.887993       1.00637       1.11943       1.18496       1.18216
  43  12 3255.5404    3.9297  1.5895 11.6204  0.0000  0.0218   0.0455   0.0554    0.1055   0.0000   442.3790      0.254101       20.4387      0.192896      -3.85818     0.0150376      0.818344       1.10728       1.23503       1.34021       1.35810       1.40359
  43  13 3424.9869    3.2531  2.5467 11.1708 -0.0001  0.0276   0.0298   0.0757    0.0592   0.0000   440.4004      0.508645       19.2437       4.81448      -4.68814      0.294294       1.04738       1.45097       1.57465       1.73919       1.81726       1.82482
  43  14 3592.1566    2.5587  4.1457 10.4722 -0.0002  0.0371   0.0183   0.0988    0.0458   0.0000   442.0138     -0.381995       16.9470      -1.99953      -6.69347     -0.187832       1.37808       1.81519       2.05557       2.20508       2.30728       2.28188
  43  15 3756.8884    2.0412  6.5073  9.9185 -0.0000  0.0515   0.0117   0.1381    0.0412   0.0000   440.3117      -8.23062       21.7886       5.55853      0.467609     -0.785291       1.95007       2.54185       2.91755       3.08228       3.28151       3.25810
  43  16 3919.2861    1.7108  9.2533  9.4951  0.0015  0.0691   0.0080   0.1889    0.0424   0.0000   438.2399      0.959707       12.4895      0.775232       2.45186       3.93777       2.54760       3.43014       3.81863       4.10025       4.30835       4.38102
  43  17 4079.8316    1.3696 12.1830  9.3742  0.0003  0.0922   0.0059   0.2512    0.0372   0.0000   430.4800      -5.94777       15.9281       9.37281       5.70478      -5.49343       3.48099       4.57995       5.11291       5.59967       5.74592       5.79043
  44   2 1339.0828    0.1152  0.1098  8.8314 -0.0014  0.0115   0.0061   0.0176    0.0215   0.0000   441.4342     0.0280407       21.8687      0.372953      -4.35414     -0.159161      0.382363      0.516801      0.528663      0.697615      0.605363      0.652375
  44   3 1585.2058    0.2415  0.2665  8.7938  0.0000  0.0101   0.0074   0.0262    0.0277   0.0000   441.4525     -0.451535       21.3945      0.560072      -4.21550       1.73044      0.380479      0.490750      0.526985      0.585202      0.607415      0.657725
  44   4 1801.2168    0.4209  0.4695  8.8049  0.0000  0.0127   0.0090   0.0306    0.0431   0.0000   441.3249      0.278731       20.4187     -0.454103      -3.82530     -0.693248      0.454303      0.618590      0.694913      0.757374      0.778897      0.777206
  44   5 2004.5625    0.6735  0.7785  8.7649  0.0000  0.0150   0.0113   0.0400    0.0753   0.0000   441.4667      -1.23996       20.6612       1.11118      -2.49181    -0.0934398      0.566772      0.756901      0.819815      0.900568      0.945396      0.921364
  44   6 2201.4084    1.0280  1.0100  9.2016  0.0000  0.0174   0.0150   0.0461    0.1096   0.0000   440.9922      -1.40991       20.9444      -1.11410      -4.54304      -1.39321      0.645600      0.863799      0.986727       1.06342       1.10371       1.13490
  44   7 2389.3965    1.5656  1.2045  9.5312  0.0000  0.0188   0.0208   0.0470    0.1550   0.0000   440.6640     -0.992908       19.9096     -0.105129      -3.86260      -1.81422      0.721839      0.960185       1.05988       1.17523       1.20048       1.23344
  44   8 2571.4020    2.1889  1.3118 10.2158 -0.0001  0.0195   0.0280   0.0512    0.1456   0.0000   439.9053     -0.762344       19.7662      -1.47568      -2.00165      0.800250      0.722712       1.01045       1.07255       1.22661       1.27755       1.34011
  44   9 2751.4776    2.9553  1.2185 10.4096  0.0000  0.0180   0.0388   0.0475    0.2228   0.0000   441.7478     -0.452128       18.5251      0.233525      -2.41942     -0.389795      0.670423      0.910381      0.976705       1.09901       1.14684       1.16329
  44  10 2929.5730    3.8327  1.2166 10.8031  0.0000  0.0181   0.0490   0.0471    0.2453   0.0000   440.7412      -1.59180       20.0855     -0.887693      -2.31611      0.716087      0.672980      0.909936      0.981352       1.04982       1.09379       1.11121
  44  11 3104.6716    4.3736  1.2466 11.0769  0.0000  0.0183   0.0560   0.0464    0.2603   0.0000   441.6561      -2.33585       20.5360       1.77571      -5.08701      -3.52150      0.710839      0.930991       1.01114       1.14121       1.15398       1.15495
  44  12 3277.2285    3.9294  1.8171 11.1890  0.0000  0.0227   0.0412   0.0581    0.1081   0.0000   440.6128      -1.69616       19.9072     -0.575610    -0.0686164      0.563639      0.831115       1.11002       1.23372       1.33059       1.42492       1.42237
  44  13 3447.7846    3.1559  2.7556 11.0136  0.0000  0.0296   0.0273   0.0733    0.0574   0.0000   441.0298      0.197718       19.1392      -2.87270       2.66326      0.849268       1.06184       1.43011       1.59393       1.74508       1.80935       1.84549
  44  14 3616.1850    2.5428  4.5343 10.3409  0.0000  0.0390   0.0170   0.1012    0.0442   0.0000   439.7591       2.82755       12.2828      -2.71565      -3.48064       1.26858       1.42916       1.89223       2.13859       2.34638       2.47885       2.47362
  44  15 3781.9971    2.0100  6.6449  9.8801  0.0000  0.0520   0.0112   0.1404    0.0406   0.0000   441.1954      -6.11438       20.7682       1.21590       2.39889       4.34948       1.88199       2.50408       2.78159       3.03608       3.18786       3.21842
  44  16 3945.5571    1.6290  9.4437  9.5047 -0.0007  0.0720   0.0075   0.1965    0.0403   0.0000   437.0430      -1.78654       10.3204       3.92448      -9.80277      -9.67130       2.59898       3.49982       3.88858       4.14412       4.33364       4.46933
  44  17 4106.7504    1.3122 12.5187  9.3046 -0.0007  0.0963   0.0055   0.2586    0.0367   0.0000   438.8243       1.45562       10.7584      0.574526       5.19857       7.86139       3.48699       4.60945       5.22397       5.65981       5.94577       6.00293
  45   2 1351.2533    0.1115  0.1176  8.7745  0.0000  0.0106   0.0061   0.0223    0.0214   0.0000   441.7415     -0.601708       21.4516      -1.07321      -2.54484     -0.842707      0.406273      0.559639      0.628391      0.681522      0.786400      0.822546
  45   3 1598.3954    0.2482  0.2256  8.8043 -0.0009  0.0092   0.0080   0.0230    0.0267   0.0000   441.3945     -0.560389       21.1047     0.0267908      -4.41259     -0.110420      0.321371      0.399180      0.483802      0.517830      0.558675      0.578985
  45   4 1815.2798    0.4277  0.5298  8.7290  0.0000  0.0142   0.0087   0.0320    0.0457   0.0000   441.4228     -0.530595       21.7083      0.393980      -3.28323      0.853379      0.501347      0.696221      0.787822      0.847990      0.902784      0.898461
  45   5 2019.9490    0.7064  0.7765  8.7478  0.0000  0.0150   0.0116   0.0395    0.0816   0.0000   441.9190      -1.08361       19.5490     -0.156789      -2.82061      0.104492      0.525320      0.689342      0.762881      0.831456      0.876261      0.901053
  45   6 2217.7445    1.0515  1.1041  8.9969  0.0000  0.0183   0.0150   0.0463    0.1408   0.0000   442.0836     -0.878142       21.5910      -1.23580      -1.63079      0.742190      0.655883      0.885696       1.00415       1.08139       1.17764       1.13520
  45   7 2406.4224    1.5984  1.3482  9.0902  0.0000  0.0191   0.0194   0.0499    0.1683   0.0000   440.2500      -1.07540       21.6400     0.0435048      -2.96870       1.67899      0.707898      0.931710       1.07084       1.14843       1.16957       1.20024
  45   8 2589.3849    2.2404  1.2559 10.3680  0.0000  0.0185   0.0292   0.0488    0.1295   0.0000   440.3683   -0.00516494       20.0894      0.341873      -4.20721      -1.81400      0.684866      0.881611       1.01895       1.07677       1.13524       1.17308
  45   9 2770.4662    3.0867  1.1438 10.7045 -0.0001  0.0173   0.0414   0.0467    0.1979   0.0000   441.9445     -0.903047       21.7617      0.811880      -1.85086      -1.27996      0.623145      0.826973      0.905911       1.01064       1.05846       1.05414
  45  10 2949.3632    3.9679  1.1298 11.2494  0.0003  0.0170   0.0531   0.0462    0.1983   0.0000   440.4732      0.257253       21.0487       1.21992      -4.73096      -1.44188      0.641669      0.867743      0.959968       1.07198       1.09138       1.07008
  45  11 3125.2621    4.2606  1.2684 11.6257  0.0000  0.0180   0.0549   0.0501    0.1421   0.0000   442.2987      -1.12694       21.9656     0.0232001      -1.99091     -0.463416      0.652800      0.862233      0.962474       1.07380       1.05503       1.09220
  45  12 3298.6528    3.8187  1.9048 11.2665 -0.0000  0.0228   0.0389   0.0599    0.0846   0.0000   440.5755     -0.612329       21.3277       1.51692      -4.59632      0.674125      0.829174       1.10470       1.24946       1.37928       1.40628       1.39672
  45  13 3470.2833    3.0609  3.0532 10.9308  0.0000  0.0303   0.0249   0.0803    0.0497   0.0000   440.2782      -1.36178       16.5014       1.27166       2.68745       1.11558       1.06275       1.41536       1.56889       1.73325       1.80584       1.82356
  45  14 3639.7371    2.4173  4.8611 10.2424 -0.0000  0.0409   0.0155   0.1072    0.0428   0.0000   438.7854      -5.77080       16.9449      0.745601      -4.65078       2.80548       1.47803       1.94251       2.21044       2.39744       2.52392       2.55571
  45  15 3806.8212    1.9262  7.5279  9.7810  0.0000  0.0573   0.0100   0.1559    0.0400   0.0000   441.7618      -5.70451       16.7161      0.756398      0.972598       1.84895       2.04391       2.72158       3.08372       3.35582       3.44987       3.55089
  45  16 3971.2010    1.5779 10.7817  9.4289 -0.0000  0.0797   0.0067   0.2191    0.0391   0.0000   435.2253      -15.6836       17.6133      -1.72196      -2.23768      -8.42737       2.82702       3.78314       4.22032       4.62010       4.77165       4.83997
  46   2 1363.3033    0.1196  0.1417  8.8409  0.0000  0.0129   0.0058   0.0210    0.0214   0.0000   441.4590     -0.973354       21.7508      0.337011      -4.11417     -0.396643      0.383609      0.564807      0.542394      0.727469      0.648412      0.672461
  46   3 1611.4041    0.2509  0.3183  8.7879  0.0000  0.0116   0.0070   0.0285    0.0293   0.0000   441.7318     -0.651030       21.9506     -0.144290      -2.53826   -0.00520441      0.376833      0.493873      0.602547      0.623300      0.614657      0.596357
  46   4 1829.1758    0.4563  0.5408  8.7764  0.0000  0.0136   0.0090   0.0317    0.0487   0.0000   441.0631     -0.560948       21.3168     -0.654478      -3.62377     -0.612257      0.472292      0.664931      0.716739      0.783337      0.819775      0.826565
  46   5 2035.2065    0.7254  0.8569  8.7900  0.0000  0.0158   0.0112   0.0406    0.0859   0.0000   442.7817      0.364181       20.6971     -0.296297      -3.82594    -0.0296695      0.548814      0.752203      0.787852      0.862629      0.901736      0.955274
  46   6 2233.8946    1.1190  1.1218  9.1957  0.0000  0.0175   0.0154   0.0484    0.1255   0.0000   441.8429     -0.866331       19.3392     -0.325697      -1.41285       1.35454      0.611630      0.814313      0.908924       1.01882       1.09145       1.05356
  46   7 2423.2511    1.6576  1.2964  9.7073  0.0000  0.0188   0.0211   0.0501    0.1357   0.0000   440.8830     -0.417267       20.2244     0.0878237      -1.13139      -1.17648      0.664156      0.879825      0.976863       1.09964       1.11446       1.17719
  46   8 2607.1581    2.3084  1.3321  9.9032  0.0000  0.0184   0.0280   0.0486    0.1684   0.0000   440.1926     -0.321330       20.2774       1.42407      -4.22381       1.28107      0.675013      0.858912      0.919991       1.06407       1.07927       1.10341
  46   9 2789.2732    3.2128  1.2275 10.2960  0.0000  0.0172   0.0409   0.0471    0.2758   0.0000   441.8198     -0.222729       22.1793       1.76888      -2.63299      0.164316      0.639830      0.848045      0.936858       1.05671       1.11571       1.13857
  46  10 2968.9667    3.9683  1.1132 11.7285  0.0000  0.0176   0.0543   0.0441    0.1520   0.0000   441.2813      -1.07167       20.2905       2.81126      -1.80087      -1.17204      0.608462      0.843715      0.891689       1.02431       1.02484       1.06308
  46  11 3145.6152    4.2733  1.2563 11.7026 -0.0011  0.0181   0.0540   0.0483    0.1465   0.0000   440.0376     -0.152673       20.5008      0.981495      -2.42113     -0.110360      0.646744      0.840798      0.924098       1.03385       1.10161       1.15279
  46  12 3319.9111    3.7964  1.9589 11.4099  0.0000  0.0230   0.0381   0.0607    0.0775   0.0000   440.2702    -0.0364247       18.8470      0.469316      -1.76574     -0.165066      0.811705       1.08761       1.22297       1.37433       1.40256       1.44668
  46  13 3492.5009    2.9875  3.2442 10.8408 -0.0000  0.0313   0.0231   0.0810    0.0501   0.0000   442.6930      0.807237       16.1856       1.44505       1.18824      0.606962       1.06959       1.45335       1.61976       1.80060       1.87048       1.86953
  46  14 3663.0649    2.3446  5.2255 10.3291  0.0001  0.0429   0.0145   0.1138    0.0405   0.0000   439.2697      -4.08067       18.9123       2.34805      -2.14104      -1.37284       1.53786       2.01935       2.31461       2.48637       2.63200       2.67602
  46  15 3831.1170    1.8937  7.7277  9.7476 -0.0004  0.0589   0.0094   0.1603    0.0414   0.0000   442.2751       3.97166       20.2762     -0.587982      -4.39763       1.38588       2.07904       2.75149       3.12784       3.42393       3.59140       3.63222
  46  16 3996.7511    1.5453 10.8379  9.4520  0.0000  0.0800   0.0064   0.2211    0.0391   0.0000   438.9803      -2.67315       14.6615      -8.54037      -4.22324      -4.65110       2.81597       3.72526       4.18507       4.56658       4.83290       4.91261
  47   2 1375.1683    0.1187  0.1420  8.8316  0.0000  0.0095   0.0058   0.0242    0.0213   0.0000   441.7937     -0.133060       21.0623     0.0112988      -2.49595    -0.0395376      0.328994      0.426505      0.483657      0.529408      0.584221      0.591123
  47   3 1624.2419    0.2689  0.2738  8.8371  0.0000  0.0105   0.0075   0.0224    0.0283   0.0000   441.5080     -0.607754       21.2786    -0.0224477      -3.38264      0.289731      0.369151      0.421675      0.505504      0.569200      0.579022      0.583672
  47   4 1842.8913    0.4603  0.6043  8.7804  0.0000  0.0142   0.0087   0.0347    0.0510   0.0000   441.7553    -0.0506467       19.4913     -0.691417      -4.40160     -0.643682      0.486364      0.652620      0.751307      0.825895      0.871181      0.927568
  47   5 2050.2861    0.7562  0.8436  8.9681  0.0000  0.0155   0.0118   0.0398    0.0780   0.0000   439.7341     -0.377888       20.8714     -0.536763      -3.59028     -0.532564      0.525666      0.699312      0.799180      0.893313      0.930867      0.931690
  47   6 2249.8811    1.1717  1.1630  9.0014  0.0000  0.0181   0.0155   0.0463    0.1617   0.0000   440.6949      0.194756       20.5091      0.163446      -2.83462       2.78273      0.629951      0.844415      0.954667       1.08707       1.18148       1.18487
  47   7 2439.9132    1.7169  1.3324  9.5704  0.0000  0.0185   0.0207   0.0498    0.1307   0.0000   442.5512      -1.11905       22.0760      0.420122      -4.66355     -0.810994      0.654624      0.860347      0.954020       1.06254       1.09568       1.11692
  47   8 2624.8156    2.3719  1.3068 10.0199  0.0000  0.0183   0.0288   0.0479    0.1849   0.0000   441.6271     -0.249510       21.2007     -0.502950      -1.99251     -0.396011      0.660669      0.859566      0.961892       1.08346       1.12863       1.17011
  47   9 2807.8966    3.2081  1.1812 10.6772  0.0047  0.0177   0.0417   0.0450    0.2171   0.0000   441.5503       1.21708       21.2154    -0.0737586      -4.94584       1.20643      0.612355      0.806869      0.893973       1.02113       1.03272       1.06096
  47  10 2988.3707    4.0576  1.1164 11.4362  0.0000  0.0166   0.0540   0.0449    0.1909   0.0000   441.0497     -0.434700       23.1853       1.13954      -3.06866      -1.24344      0.580547      0.739874      0.864799      0.965119      0.977112       1.01341
  47  11 3165.7419    4.2943  1.4521 11.4322  0.0000  0.0193   0.0497   0.0507    0.1469   0.0000   440.5432      0.206133       20.4099      0.618463      -4.46258     -0.618976      0.683774      0.909392       1.01774       1.10658       1.18370       1.20694
  47  12 3340.9703    3.7536  2.0142 11.3831  0.0001  0.0236   0.0364   0.0594    0.0726   0.0000   442.3581      -1.21420       20.4384       3.32513      -1.28206      -1.35004      0.812675       1.09517       1.17971       1.32661       1.33636       1.38731
  47  13 3514.4434    2.9292  3.5106 10.7648  0.0000  0.0323   0.0216   0.0846    0.0492   0.0000   441.2582      0.461670       18.1839    -0.0544800      -1.94816       1.25228       1.11316       1.47514       1.62516       1.79120       1.89950       1.92574
  47  14 3685.9146    2.2893  5.6501 10.1840  0.0000  0.0450   0.0133   0.1207    0.0416   0.0000   438.9391      -1.87672       17.9874       7.64831      -8.46766      -5.83661       1.53025       2.05474       2.31017       2.48937       2.59929       2.62397
  47  15 3855.2824    1.8598  8.5518  9.6954  0.0007  0.0637   0.0084   0.1733    0.0403   0.0000   440.9598      -4.02300       23.2989       1.41771     -0.481175      -7.19365       2.21873       2.93155       3.29542       3.61534       3.82077       3.82040
  47  16 4022.0718    1.4934 11.3967  9.4661 -0.0000  0.0860   0.0060   0.2304    0.0370   0.0000   441.8584      -5.88841       28.9456      -9.30990      -3.30736       2.52579       2.97118       3.95022       4.48103       4.85364       5.13310       5.23419
  48   3 1636.8537    0.2745  0.3261  8.7409  0.0000  0.0114   0.0072   0.0265    0.0293   0.0000   441.6451     -0.431871       20.9161    -0.0684144      -3.15971      0.530713      0.374810      0.489786      0.597583      0.619693      0.641554      0.644324
  48   4 1856.5049    0.5112  0.5701  8.6680  0.0000  0.0130   0.0095   0.0315    0.0533   0.0000   441.4740      0.167854       19.7224      0.776186      -2.83383     -0.256396      0.429100      0.549651      0.654393      0.715803      0.716260      0.772506
  48   5 2065.2141    0.7782  0.9263  8.6957  0.0000  0.0159   0.0114   0.0413    0.0941   0.0000   442.0810      -1.98776       20.0950      0.774516      -2.02040     -0.167008      0.527183      0.704780      0.784520      0.900824      0.879031      0.907591
  48   6 2265.6891    1.1969  1.1688  9.1640  0.0000  0.0178   0.0159   0.0478    0.1381   0.0000   442.1352      -1.11757       20.3272       2.32860      -4.52970      0.256804      0.584771      0.776888      0.873490      0.946258      0.960813      0.982058
  48   7 2456.4510    1.7843  1.3742  9.6712  0.0000  0.0190   0.0213   0.0493    0.1312   0.0000   441.6690     -0.505605       22.3433       1.03107      -3.50807      -1.31788      0.650052      0.868784      0.993868       1.10947       1.12349       1.13707
  48   8 2642.3210    2.4849  1.2712 10.0643  0.0000  0.0174   0.0303   0.0481    0.1745   0.0000   441.3837     -0.323114       21.0606       2.18850      -2.89563      0.774678      0.587865      0.784875      0.879846      0.956841       1.00723       1.03007
  48   9 2826.4049    3.3326  1.1482 11.0608  0.0000  0.0169   0.0439   0.0451    0.1748   0.0000   441.7847     -0.553855       21.2589      0.865390      -4.05945       1.08841      0.581563      0.769317      0.857995      0.967572       1.02690       1.05100
  48  10 3007.6409    4.2805  1.1533 10.8968  0.0005  0.0165   0.0549   0.0441    0.2921   0.0000   440.9086      -1.02278       20.4410       1.48276      -4.07856    -0.0506229      0.552031      0.747313      0.821854      0.890903      0.937763      0.930972
  48  11 3185.6758    4.2890  1.4935 11.4863 -0.0000  0.0193   0.0482   0.0514    0.1174   0.0000   440.3769     -0.825189       22.3034       1.51407      -3.71540      0.813371      0.649952      0.885909      0.984818       1.08461       1.11099       1.15128
  48  12 3361.7329    3.5746  2.2456 11.0961  0.0000  0.0244   0.0325   0.0632    0.0698   0.0000   441.0668      -1.13197       19.4690      0.998356      -1.77009       1.85215      0.830917       1.12340       1.22255       1.39365       1.47121       1.50162
  48  13 3536.1389    2.8383  3.7387 10.5173 -0.0000  0.0330   0.0198   0.0873    0.0494   0.0000   441.0668      -1.11642       18.6237       1.41834     -0.985544       3.54044       1.10143       1.45825       1.63762       1.80283       1.86867       1.91105
  48  14 3708.6543    2.2484  6.1002 10.0265  0.0003  0.0466   0.0123   0.1277    0.0415   0.0000   441.5988       2.59615       25.2696       3.70462      -4.88479      -6.45544       1.57704       2.04794       2.35057       2.53248       2.69316       2.71999
  48  15 3878.8809    1.7766  8.7406  9.6808 -0.0006  0.0659   0.0079   0.1813    0.0385   0.0000   441.9251      -4.41223       20.0665     -0.522544     -0.323759      -2.85472       2.18237       2.98217       3.30685       3.65226       3.75440       3.86836
  49   1 1101.2446    0.0658  0.0865  8.8912  0.0000  0.0165   0.0064   0.0274    0.0193   0.0000   439.4855       1.51160       20.0218      -1.08845      -3.97290       1.59687      0.504543      0.663209      0.801527      0.752975      0.798189      0.817403
  49   2 1398.5239    0.1352  0.1531  8.7901  0.0000  0.0097   0.0060   0.0236    0.0216   0.0000   441.5529     -0.301518       22.2594      0.438185      -3.22041     -0.689562      0.333772      0.434325      0.433803      0.450486      0.584693      0.589947
  49   3 1649.3352    0.2852  0.3502  8.7558  0.0000  0.0117   0.0072   0.0276    0.0307   0.0000   441.4208     -0.432362       21.4886     -0.121260      -4.04032      0.301188      0.397031      0.551754      0.615881      0.646667      0.716821      0.695000
  49   4 1869.9337    0.5063  0.6084  8.6962  0.0000  0.0138   0.0092   0.0333    0.0533   0.0000   441.4933     -0.636283       21.4784       1.74650      -4.59248     0.0433078      0.447153      0.634433      0.692285      0.790920      0.851711      0.891440
  49   5 2079.9976    0.8171  0.9012  8.7591  0.0000  0.0156   0.0119   0.0396    0.0927   0.0000   441.3647     -0.281474       22.6446    -0.0180980      -4.29778      0.399062      0.502111      0.658735      0.748277      0.827277      0.842944      0.836983
  49   6 2281.3232    1.2718  1.1190  9.2989  0.0000  0.0175   0.0169   0.0450    0.1380   0.0000   441.6710      0.269388       20.8426      0.389341      -3.92200      -1.38074      0.573149      0.780105      0.846140      0.962404       1.02063       1.07057
  49   7 2472.7387    1.8257  1.2686  9.8099 -0.0000  0.0181   0.0222   0.0466    0.1270   0.0000   441.6116       1.13461       20.5606      -1.20303      -2.70081     -0.483044      0.599511      0.812463      0.910570       1.00740       1.03295       1.08740
  49   8 2659.7623    2.5374  1.2768 10.5047  0.0000  0.0177   0.0311   0.0481    0.1345   0.0000   440.7478     -0.344701       20.5705       1.42982      -2.41033      -1.54070      0.600008      0.785119      0.860089      0.955181       1.00323       1.03281
  49   9 2844.7318    3.4669  1.1464 11.2817  0.0000  0.0167   0.0455   0.0460    0.1522   0.0000   440.7974     -0.400914       22.2260       2.50826      -1.84678     -0.271386      0.566995      0.755457      0.834190      0.924682      0.958231      0.986638
  49  10 3026.6388    4.1699  1.2275 11.3743 -0.0001  0.0169   0.0520   0.0463    0.1760   0.0000   441.0309      0.731447       22.1585      0.454597      -3.56551       1.23470      0.581776      0.775375      0.862761      0.953123       1.00006       1.02921
  49  11 3205.5002    4.2133  1.5335 11.5602  0.0006  0.0200   0.0465   0.0512    0.1002   0.0000   440.6567     -0.849058       20.4307       1.86767      -2.18685     -0.254906      0.656470      0.886792      0.960530       1.09159       1.12170       1.13379
  49  12 3382.3303    3.5085  2.3441 11.0554 -0.0000  0.0250   0.0306   0.0637    0.0672   0.0000   441.5549      -2.45197       20.9084       4.36624      -1.66320      -1.91386      0.815871       1.07756       1.18680       1.34830       1.35089       1.39402
  49  13 3557.6262    2.7712  3.9062 10.5891  0.0000  0.0339   0.0188   0.0897    0.0442   0.0000   443.2669      -3.98332       18.7813       5.34437      -3.09266      -1.04371       1.10810       1.45767       1.68120       1.82367       1.92449       2.00186
  49  14 3731.0066    2.1633  6.4013  9.9676 -0.0001  0.0489   0.0113   0.1328    0.0417   0.0000   441.0267       3.01302       19.7887       1.21737      -8.75478      -3.16475       1.61770       2.14417       2.40761       2.65128       2.81344       2.85064
  49  15 3902.3343    1.7304  9.2477  9.6691 -0.0003  0.0697   0.0074   0.1896    0.0382   0.0000   439.9492      -3.39155       19.0564       5.24049      -7.04522       1.57324       2.30086       2.98761       3.44663       3.70157       3.89199       4.00790
  50   2 1409.9657    0.1482  0.1524  8.7828  0.0000  0.0087   0.0061   0.0206    0.0215   0.0000   441.9462      0.123671       21.3507      0.582772      -3.11565      0.168117      0.301444      0.352703      0.425082      0.500372      0.438542      0.503781
  50   3 1661.5977    0.2893  0.3170  8.8082  0.0000  0.0108   0.0074   0.0241    0.0292   0.0000   441.7447      0.537533       22.1335     -0.163286      -3.39399     -0.477536      0.366204      0.471145      0.538411      0.579229      0.617393      0.619748
  50   4 1883.2547    0.5345  0.6280  8.6978  0.0000  0.0133   0.0094   0.0341    0.0548   0.0000   441.8152      -1.13083       22.2374     -0.495966      -4.56392     -0.167161      0.416734      0.568919      0.642774      0.692324      0.736067      0.758461
  50   5 2094.6421    0.8504  0.9745  8.7380  0.0000  0.0168   0.0119   0.0414    0.1076   0.0000   440.9804   -0.00602583       20.8790      0.128995      -2.80109      0.441818      0.532734      0.727468      0.838159      0.899099      0.910659      0.935965
  50   6 2296.7184    1.3073  1.1655  9.1844  0.0001  0.0176   0.0169   0.0459    0.1586   0.0000   442.7555     -0.680446       19.2689    -0.0932927      -3.65589     -0.369109      0.568734      0.755995      0.832687      0.956955       1.01234       1.03002
  50   7 2488.9363    1.8921  1.4094  9.8437  0.0000  0.0190   0.0218   0.0493    0.1123   0.0000   441.5394     -0.683125       21.6340    -0.0246382      -3.81736     -0.725551      0.591075      0.820719      0.886571       1.01743      0.999949       1.05638
  50   8 2676.9524    2.7134  1.3293  9.7962  0.0001  0.0173   0.0309   0.0459    0.2153   0.0000   441.9624      -1.06820       19.5591       1.11456      -2.33484       1.20233      0.575593      0.733122      0.847234      0.892776      0.966620      0.996537
  50   9 2862.9053    3.5509  1.1094 11.2578  0.0000  0.0162   0.0461   0.0431    0.1615   0.0000   441.6875      -1.42959       21.1715       2.53032      -3.61368     -0.277452      0.536748      0.717205      0.794136      0.888570      0.941543      0.940872
  50  10 3045.5425    4.2021  1.2693 11.5019  0.0000  0.0174   0.0504   0.0459    0.1396   0.0000   441.4751      -1.13049       20.4169      0.989372      -1.49302       1.73461      0.553402      0.758135      0.821061      0.931621      0.947531      0.978009
  50  11 3225.1556    4.2188  1.5175 11.5899 -0.0000  0.0190   0.0465   0.0509    0.1070   0.0000   440.4544      0.836012       21.9415     -0.844250      -2.98532      0.402746      0.640489      0.833502      0.931399       1.04886       1.05837       1.09903
  50  12 3402.7540    3.3848  2.6842 11.0306 -0.0000  0.0266   0.0273   0.0687    0.0556   0.0000   441.6657     -0.129112       20.1804       2.36795      -1.79876      0.816217      0.866404       1.15005       1.29284       1.43412       1.52672       1.55642
  50  13 3578.8264    2.6981  4.3573 10.2809  0.0000  0.0358   0.0168   0.0934    0.0476   0.0000   439.9262     -0.154499       21.7192       1.68412      -5.82908       3.75445       1.14188       1.54611       1.72175       1.90700       1.98558       2.00787
  50  14 3753.1376    2.1193  6.8837  9.9067  0.0002  0.0517   0.0104   0.1404    0.0414   0.0000   442.5095      -2.35453       20.7481      0.838976      -4.04260       2.62789       1.68619       2.23745       2.50490       2.75444       2.92492       2.94775
  50  15 3925.3567    1.7073 10.3354  9.5933  0.0006  0.0754   0.0067   0.2070    0.0379   0.0000   440.0718      -4.59115       20.8165       2.72635       1.41359     -0.249816       2.41549       3.21164       3.64456       4.00166       4.20098       4.27476
  51   2 1421.2747    0.1478  0.1839  8.8218  0.0000  0.0096   0.0058   0.0240    0.0218   0.0000   441.9153     -0.954130       21.3787      0.543519      -3.32713      0.874045      0.308420      0.388647      0.458816      0.488722      0.568979      0.549725
  51   3 1673.7233    0.3048  0.3095  8.8190 -0.0003  0.0104   0.0076   0.0224    0.0297   0.0000   441.8202     -0.481949       21.0149    -0.0658728      -3.95573     -0.185692      0.336899      0.458559      0.511637      0.570356      0.621887      0.663262
  51   4 1896.4364    0.5490  0.6875  8.6907  0.0000  0.0141   0.0091   0.0349    0.0595   0.0000   441.9087     -0.795184       21.4171     0.0356783      -4.01231     -0.765044      0.437706      0.569145      0.605195      0.713223      0.734343      0.766176
  51   5 2109.1724    0.8607  0.9835  8.9729 -0.0001  0.0164   0.0121   0.0419    0.0961   0.0000   440.3986     -0.290369       20.8504    -0.0951750      -3.98195     -0.404286      0.512632      0.704375      0.761418      0.883146      0.937693      0.958967
  51   6 2311.9679    1.3253  1.2608  9.2995 -0.0002  0.0176   0.0161   0.0472    0.1180   0.0000   440.8055       1.00183       21.7284      0.426650      -3.15636       1.45344      0.570072      0.739592      0.832088      0.926820      0.960374      0.950073
  51   7 2504.9858    2.0134  1.3989  9.6292  0.0000  0.0184   0.0226   0.0474    0.1444   0.0000   441.4965     -0.721946       21.3516      0.277891      -3.57817      0.293557      0.569427      0.766413      0.852618      0.972390      0.991011       1.02653
  51   8 2694.0298    2.7086  1.3502 10.1678  0.0000  0.0178   0.0309   0.0463    0.1711   0.0000   441.5492     -0.543217       23.2054       1.92706      -4.10396      0.160205      0.571307      0.762186      0.831513      0.929010      0.976638       1.00147
  51   9 2880.8647    3.6324  1.1092 11.2761 -0.0003  0.0165   0.0466   0.0420    0.1721   0.0000   441.1252     -0.200612       20.5944      0.709393      -2.84803     -0.325657      0.521169      0.707979      0.812017      0.876291      0.914893      0.927112
  51  10 3064.2504    4.2498  1.2928 11.5023 -0.0000  0.0175   0.0498   0.0462    0.1513   0.0000   441.5183      -1.13629       20.6591       1.45415      -1.32562       1.50308      0.568459      0.758384      0.851134      0.918530      0.970111      0.996840
  51  11 3244.6035    4.1655  1.6938 10.9948  0.0000  0.0200   0.0418   0.0511    0.1309   0.0000   441.1827     -0.401375       20.8196      0.682694      -1.59035     -0.801569      0.652898      0.875966      0.966014       1.06751       1.12453       1.13715
  51  12 3423.0047    3.2846  2.7517 11.0954 -0.0000  0.0271   0.0260   0.0692    0.0529   0.0000   441.2233       1.25756       21.3223      -1.09036       1.68402       3.29360      0.865973       1.15624       1.31690       1.43819       1.54899       1.55262
  51  13 3599.8438    2.5469  4.6200 10.4376 -0.0000  0.0383   0.0155   0.0994    0.0427   0.0000   440.1039      -3.15522       19.7619       2.09602     -0.181504       2.31475       1.19955       1.60996       1.82143       2.00156       2.09376       2.14775
  51  14 3775.0525    2.0636  7.3628  9.8783 -0.0003  0.0546   0.0095   0.1488    0.0412   0.0000   440.1605      -1.21980       23.8401      0.298639     -0.676160       1.88954       1.73737       2.31538       2.61144       2.83792       3.05516       3.06885
  51  15 3948.3152    1.6338 10.3695  9.6359 -0.0007  0.0777   0.0064   0.2112    0.0367   0.0000   442.0425      -6.19169       17.0906       8.87231       1.55089      -4.35551       2.45775       3.31092       3.72912       4.13482       4.25525       4.35758
  52   2 1432.4381    0.1565  0.1787  8.7751 -0.0003  0.0092   0.0057   0.0211    0.0214   0.0000   441.7768      0.393592       21.1457     -0.180574      -4.83555     -0.126924      0.271258      0.412732      0.445631      0.546954      0.514587      0.536062
  52   3 1685.6709    0.3353  0.3403  8.8045 -0.0002  0.0101   0.0078   0.0238    0.0313   0.0000   441.7630     -0.312836       21.7720    -0.0216599      -2.80613      0.209248      0.316194      0.425183      0.479750      0.462309      0.551458      0.566669
  52   4 1909.5123    0.5761  0.7515  8.6534  0.0000  0.0144   0.0091   0.0366    0.0664   0.0000   442.1544     -0.633523       21.4940      0.259105      -4.21547       1.48692      0.434051      0.575367      0.662549      0.699388      0.730635      0.773509
  52   5 2123.4495    0.9054  0.9359  8.9604 -0.0002  0.0152   0.0127   0.0406    0.0941   0.0000   441.7013     -0.692810       22.1722      0.673812      -4.10858    -0.0629744      0.454440      0.595364      0.674695      0.741155      0.775288      0.790659
  52   6 2327.0226    1.4038  1.3722  9.0403  0.0000  0.0184   0.0162   0.0477    0.1453   0.0000   441.1377     -0.152076       21.9821      0.427558      -4.67319       1.11621      0.595868      0.786008      0.873072       1.00326       1.03290       1.05385
  52   7 2520.9010    2.0682  1.3603  9.7308  0.0000  0.0183   0.0236   0.0462    0.1624   0.0000   441.1331     -0.492293       19.8475     -0.304684      -3.88265       1.33776      0.568149      0.743784      0.817857      0.901963      0.937699      0.961378
  52   9 2898.7355    3.8556  1.1758 10.6882  0.0042  0.0160   0.0471   0.0431    0.2627   0.0000   441.1566     0.0155802       21.4247      0.900258      -4.02637    -0.0793620      0.517979      0.689032      0.780460      0.863192      0.899146      0.917377
  52  10 3082.8474    4.3732  1.2166 11.8010 -0.0000  0.0171   0.0540   0.0445    0.1408   0.0000   441.3004      0.109357       21.2768       2.17096      -2.93890      0.585458      0.532371      0.752089      0.823970      0.939710      0.970631       1.00685
  52  11 3263.8784    4.0895  1.8442 10.9817  0.0028  0.0207   0.0391   0.0529    0.1219   0.0000   441.5310      -1.51300       20.7436      0.817087      -4.58604      0.469386      0.674475      0.901360      0.991436       1.10991       1.16873       1.17628
  52  12 3443.1053    3.2512  2.9463 10.9169  0.0000  0.0274   0.0244   0.0710    0.0522   0.0000   442.4277      -2.45796       20.2181       1.24443     -0.665492     -0.494707      0.865558       1.13976       1.28228       1.37893       1.48700       1.51213
  52  13 3620.7982    2.5327  5.2187 10.2614  0.0001  0.0403   0.0142   0.1076    0.0433   0.0000   439.9481      -3.46293       21.8719       1.16101      -1.43656      0.116588       1.28530       1.68432       1.92865       2.06633       2.22977       2.29099
  52  14 3796.7690    2.0098  7.8064  9.8855  0.0007  0.0577   0.0090   0.1581    0.0410   0.0000   441.5749       2.63220       19.7364       3.01953      -2.60002      -3.73643       1.80646       2.39155       2.73494       2.92157       3.10483       3.17290
  52  15 3970.8926    1.6191 10.8401  9.6033  0.0008  0.0816   0.0062   0.2154    0.0366   0.0000   438.7225      -8.73449       11.1989       5.29375      -6.80923      -2.12919       2.53914       3.36537       3.80771       4.16970       4.35156       4.50352
  53   1 1138.7939    0.0656  0.0717  8.9305 -0.0014  0.0149   0.0061   0.0220    0.0185   0.0000   440.3422     -0.543692       21.8834    0.00473676      -3.31130      0.400557      0.509299      0.643733      0.762249      0.917896      0.824522      0.866033
  53   2 1443.4618    0.1695  0.1828  8.7469  0.0004  0.0088   0.0059   0.0194    0.0215   0.0000   441.7687      0.557207       21.5589     -0.524543      -3.21011      0.681362      0.257592      0.320501      0.404982      0.391997      0.471136      0.502393
  53   3 1697.4588    0.3290  0.3987  8.7684  0.0000  0.0113   0.0073   0.0275    0.0326   0.0000   441.7808    -0.0902419       21.0146     -0.813819      -4.01973      0.900416      0.323490      0.444603      0.498263      0.517667      0.576204      0.605170
  53   4 1922.4530    0.5898  0.6839  8.6952  0.0000  0.0133   0.0095   0.0332    0.0601   0.0000   442.2126     -0.754338       20.3817      0.105365      -3.19487    -0.0507133      0.392615      0.517431      0.602056      0.643186      0.674646      0.682331
  53   5 2137.6613    0.9365  0.9913  9.0194  0.0000  0.0162   0.0128   0.0404    0.0989   0.0000   442.4237     -0.706736       21.6163   -0.00747166      -5.80253       1.11564      0.490281      0.673012      0.736048      0.831851      0.856546      0.882652
  53   6 2341.9554    1.4235  1.3108  9.3054 -0.0001  0.0178   0.0167   0.0475    0.1262   0.0000   441.7391      -1.03159       20.4898     -0.762242      -4.78594       2.51528      0.548251      0.734622      0.824097      0.914385      0.966743      0.962002
  53   7 2536.6929    2.0871  1.3899  9.8215 -0.0000  0.0182   0.0235   0.0483    0.1496   0.0000   442.1839      0.210540       20.3037     -0.496752      -2.09146      0.260167      0.572258      0.746134      0.818135      0.934533      0.972410       1.00745
  53   8 2727.8495    2.9888  1.3027 10.2944  0.0000  0.0172   0.0342   0.0448    0.2029   0.0000   441.8411     -0.344615       22.8793       1.28888      -4.00063     -0.168473      0.535214      0.700934      0.771842      0.875946      0.928294      0.949337
  53   9 2916.3623    3.8202  1.1972 11.0857  0.0000  0.0162   0.0458   0.0433    0.1815   0.0000   441.5824      0.574008       21.0691      0.500398      -1.77164     -0.609519      0.501692      0.668844      0.756421      0.845029      0.864365      0.888464
  53  10 3101.2057    4.3389  1.2866 11.6139  0.0000  0.0174   0.0512   0.0452    0.1466   0.0000   441.6162     -0.603537       19.1272      0.281725      -2.29204       1.06503      0.534405      0.720922      0.769317      0.893327      0.894775      0.933011
  53  11 3283.0453    3.9922  1.8096 11.4260  0.0000  0.0206   0.0390   0.0552    0.0883   0.0000   441.4048       1.51892       19.1437      0.235883      -3.62411      0.486961      0.630983      0.838670      0.938327       1.03439       1.10456       1.11155
  53  12 3463.0558    3.1389  3.0680 10.8672 -0.0000  0.0281   0.0232   0.0744    0.0515   0.0000   441.6796     -0.749188       18.1816       3.28929      -1.55081     -0.371508      0.836221       1.13952       1.24879       1.37637       1.42685       1.45147
  53  13 3641.4831    2.4802  5.2377 10.2238  0.0000  0.0402   0.0137   0.1078    0.0436   0.0000   440.0833       2.04788       20.2937      -2.10084      -2.67350      -2.47004       1.24564       1.60630       1.85542       2.04105       2.13235       2.19606
  53  14 3818.1937    1.9423  8.1094  9.9802 -0.0015  0.0611   0.0085   0.1650    0.0385   0.0000   440.1585      -1.52471       24.9376     -0.765494      -5.30880      -2.95510       1.85090       2.44735       2.75425       3.02766       3.18470       3.25593
  54   1 1147.8857    0.0710  0.0602  8.9000 -0.0005  0.0118   0.0062   0.0168    0.0184   0.0000   440.9687     -0.431140       21.9467      0.434701      -3.92647      0.217937      0.347992      0.442158      0.545192      0.538690      0.601377      0.693480
  54   3 1709.1204    0.3480  0.3845  8.8153  0.0000  0.0111   0.0076   0.0256    0.0327   0.0000   441.7070      -1.15389       21.2020     -0.854901      -3.40435     0.0894379      0.317254      0.424829      0.500666      0.512149      0.556789      0.561802
  54   4 1935.2766    0.6115  0.7310  8.8491  0.0000  0.0140   0.0097   0.0347    0.0630   0.0000   442.5890      -1.42204       21.3892     0.0457885      -3.32060       1.17106      0.437725      0.569137      0.619438      0.687704      0.691019      0.721890
  54   5 2151.7100    0.9501  1.0649  9.0270  0.0004  0.0166   0.0126   0.0429    0.1087   0.0000   441.4717     -0.908594       21.3087     -0.133116      -4.37914      -1.32162      0.484891      0.668834      0.715172      0.825518      0.842295      0.916587
  54   6 2356.6872    1.4971  1.2801  9.4858  0.0000  0.0175   0.0177   0.0454    0.1253   0.0000   441.2920     0.0527007       21.6083     0.0808946      -3.83700    -0.0752710      0.547023      0.714441      0.798156      0.890212      0.923870      0.971533
  54   7 2552.3151    2.1788  1.4142 10.0335  0.0000  0.0183   0.0242   0.0478    0.1290   0.0000   441.7647      0.249419       20.7720     -0.234352      -2.56301     0.0310255      0.549927      0.728702      0.810412      0.886869      0.923125      0.957026
  54   8 2744.5225    2.9788  1.2830 10.7480 -0.0000  0.0172   0.0347   0.0455    0.1487   0.0000   440.6185      -1.33005       22.2505     -0.123824      -3.75944      0.426298      0.521513      0.715178      0.757096      0.861745      0.922243      0.942291
  54   9 2933.9481    3.9557  1.1568 11.3758  0.0000  0.0163   0.0491   0.0423    0.1887   0.0000   440.8134     -0.333764       20.6773      0.558834      -2.01255      0.143658      0.517961      0.674398      0.751729      0.829483      0.885182      0.912804
  54  10 3119.4725    4.3494  1.3016 11.7027  0.0000  0.0172   0.0502   0.0458    0.1402   0.0000   441.2698     -0.639441       20.9280      0.416759      -2.24671     -0.710921      0.519303      0.687157      0.760607      0.845494      0.908547      0.944460
  54  11 3302.0548    3.8579  1.9322 11.4225  0.0000  0.0216   0.0361   0.0550    0.0778   0.0000   441.5845      -1.08786       20.8161       1.62949      -4.01168      -1.07487      0.641425      0.869942      0.966880       1.07458       1.10503       1.14279
  54  12 3482.8342    3.0423  3.4544 10.7194 -0.0000  0.0300   0.0206   0.0776    0.0492   0.0000   442.9937      -2.12720       20.4776       1.35916      -2.44358     -0.688569      0.896270       1.19992       1.33581       1.46084       1.53319       1.58963
  54  13 3662.0078    2.3542  5.4389 10.3791 -0.0007  0.0427   0.0129   0.1127    0.0400   0.0000   439.9804      -2.73279       21.3408      -1.73680      -2.99141       1.74707       1.30126       1.74594       1.93348       2.11869       2.27716       2.30653
  54  14 3839.4327    1.9285  8.4953  9.9374  0.0017  0.0628   0.0081   0.1707    0.0390   0.0000   440.3234     0.0504153       16.0307       6.92528      -3.63952     -0.387541       1.89921       2.51629       2.85024       3.09525       3.32495       3.38029
  55   1 1156.9412    0.0742  0.0698  8.9864  0.0000  0.0143   0.0063   0.0157    0.0183   0.0000   441.0715      0.460833       21.6195     -0.775471      -3.61290      0.965409      0.447252      0.559253      0.731084      0.869363      0.922076      0.891343
  55   2 1465.1333    0.1561  0.2122  8.8669  0.0000  0.0104   0.0055   0.0227    0.0217   0.0000   442.2029      0.195878       21.5065     -0.208652      -3.04764      0.770787      0.330672      0.380563      0.407661      0.482374      0.495198      0.531850
  55   3 1720.6195    0.3724  0.3802  8.8411  0.0000  0.0099   0.0081   0.0259    0.0339   0.0000   441.5920      0.270124       21.7485      0.737776      -4.28729     -0.858616      0.289387      0.384313      0.431247      0.491440      0.499431      0.524191
  55   4 1948.0280    0.6373  0.7755  8.8010  0.0000  0.0139   0.0095   0.0352    0.0657   0.0000   441.6471     -0.945398       21.6518      0.786075      -4.39524    -0.0167006      0.402358      0.538374      0.595064      0.678541      0.691962      0.728021
  55   5 2165.6290    0.9879  1.0746  8.9323 -0.0003  0.0159   0.0125   0.0420    0.1197   0.0000   441.5578     -0.903354       21.8470      0.303929      -4.09795     -0.632791      0.467644      0.628669      0.699908      0.782749      0.812574      0.856769
  55   6 2371.3391    1.5140  1.3392  9.6255  0.0000  0.0180   0.0173   0.0467    0.1132   0.0000   441.0587     -0.544588       21.8842       1.02893      -2.50934     -0.931379      0.530406      0.705767      0.809732      0.901369      0.939979      0.949220
  55   7 2567.8440    2.2045  1.5049 10.0005 -0.0000  0.0184   0.0232   0.0489    0.1250   0.0000   440.8138      -1.21015       21.1616       1.86632      -4.54276     -0.488416      0.554293      0.756378      0.848631      0.948553       1.02383       1.03856
  55   8 2761.1351    3.1117  1.2295 10.7897  0.0001  0.0165   0.0366   0.0434    0.1742   0.0000   441.4878     -0.431692       20.2037      0.305816      -4.55147      0.706757      0.494031      0.669674      0.744755      0.818139      0.850268      0.902479
  55   9 2951.3158    4.1347  1.2306 10.5215  0.0000  0.0157   0.0475   0.0427    0.3594   0.0000   442.0156     -0.377125       19.7049     -0.894049      -2.35926      0.583483      0.474661      0.629403      0.704905      0.812655      0.847387      0.845887
  55  10 3137.5773    4.3569  1.3300 11.6405 -0.0000  0.0171   0.0491   0.0452    0.1407   0.0000   442.0357    -0.0905218       21.1820      0.947028      -2.34225      0.244806      0.519266      0.697743      0.789247      0.856355      0.881535      0.919733
  55  11 3320.8627    3.7784  2.0831 11.5475  0.0000  0.0222   0.0336   0.0581    0.0634   0.0000   442.4090      -1.36858       19.6558       1.16906      -1.20317     -0.116699      0.647515      0.873606      0.957981       1.06557       1.12114       1.13783
  55  12 3502.4437    2.9837  3.6208 10.7120 -0.0000  0.0309   0.0198   0.0804    0.0512   0.0000   442.5282      0.759026       20.0224       3.60654     -0.309687     -0.807703      0.890850       1.20110       1.34799       1.47840       1.56383       1.58343
  55  13 3682.4086    2.3569  6.0903 10.2067  0.0000  0.0454   0.0118   0.1221    0.0434   0.0000   443.7009      -2.58239       15.9539      0.747008      -1.80297    0.00562592       1.32899       1.77363       2.01259       2.17833       2.31652       2.38050
  55  14 3860.4813    1.8609  8.8239 10.0360 -0.0007  0.0664   0.0077   0.1777    0.0381   0.0000   442.4130       1.25997       21.1571       6.67588      -3.08917     -0.303534       1.95639       2.60670       2.94154       3.23601       3.36232       3.49731
  56   2 1475.7757    0.1703  0.1608  8.8664  0.0001  0.0087   0.0060   0.0168    0.0209   0.0000   441.6504     -0.407249       21.7601      0.606145      -3.31317      0.528999      0.241389      0.329673      0.386077      0.396711      0.426312      0.455413
  56   3 1731.9559    0.3721  0.4567  8.8501  0.0000  0.0114   0.0074   0.0285    0.0346   0.0000   442.3630      0.453308       21.0892     0.0807451      -4.20826       1.06708      0.320372      0.408337      0.467702      0.537087      0.551062      0.565045
  56   4 1960.5964    0.6336  0.8133  8.8155  0.0000  0.0148   0.0093   0.0372    0.0688   0.0000   442.2078     -0.259279       21.1385     -0.642704      -3.41163     -0.150572      0.393566      0.552572      0.616613      0.655813      0.702395      0.760282
  56   5 2179.3568    1.0142  1.1245  9.0550  0.0000  0.0165   0.0127   0.0433    0.1213   0.0000   442.0629      -1.09709       20.5522   0.000868870      -3.26009    0.00475575      0.471791      0.610901      0.689515      0.775915      0.799401      0.836592
  56   6 2385.7220    1.5845  1.4222  9.5548 -0.0000  0.0183   0.0173   0.0474    0.1175   0.0000   440.7181      -1.29764       22.2378     -0.535256      -2.88857      -1.39902      0.533001      0.724959      0.821402      0.891363      0.963872      0.965503
  56   7 2583.2273    2.2841  1.4675 10.0573 -0.0000  0.0185   0.0242   0.0470    0.1473   0.0000   442.5616      -1.54006       21.5814       1.38046      -4.00281      -1.16662      0.548655      0.744393      0.853156      0.958126       1.00955       1.03302
  56   8 2777.5578    3.2004  1.2903 10.6481  0.0000  0.0163   0.0364   0.0439    0.1894   0.0000   442.3410    -0.0818228       20.6308       1.77747      -3.17297     -0.548595      0.494346      0.630654      0.710392      0.799843      0.825569      0.867238
  56   9 2968.5698    4.0666  1.2749 11.0874  0.0000  0.0161   0.0457   0.0435    0.1922   0.0000   441.5512      -1.38181       22.1100       1.73156      -3.98597     -0.531108      0.474053      0.616472      0.695554      0.779508      0.835125      0.851674
  56  10 3155.5561    4.3420  1.4370 11.6833  0.0000  0.0175   0.0468   0.0480    0.1210   0.0000   441.8224      -1.76781       21.7004       1.37317      -2.98499      0.169013      0.509027      0.690685      0.763546      0.858899      0.897870      0.946926
  56  11 3339.6293    3.7704  2.1827 11.2048  0.0000  0.0221   0.0320   0.0578    0.0764   0.0000   441.5756     -0.295507       20.4604      0.572436      -3.84145      -1.07356      0.662472      0.888548      0.980091       1.09148       1.14192       1.17818
  56  12 3521.9441    2.9322  3.8070 10.6575 -0.0000  0.0316   0.0187   0.0832    0.0510   0.0000   439.2640     -0.825231       19.3416       2.32263      -2.43948       1.38961      0.898525       1.23950       1.38856       1.52253       1.58565       1.62200
  56  13 3702.5236    2.2650  6.3630 10.2732 -0.0007  0.0473   0.0110   0.1270    0.0413   0.0000   440.9034      0.304921       20.6890     -0.509728     -0.695687       2.49808       1.37168       1.82600       2.06488       2.29441       2.39847       2.51913
  56  14 3881.3407    1.8042  9.5576 10.0807 -0.0003  0.0709   0.0071   0.1943    0.0345   0.0000   443.3981      -1.32431       17.5076       4.35047       3.21998       4.01145       2.03348       2.72469       3.08924       3.38640       3.62211       3.75944
  57   1 1174.7629    0.0772  0.1069  8.8246  0.0000  0.0133   0.0055   0.0257    0.0183   0.0000   440.5290     -0.295529       20.9121      0.246120      -3.27931      0.475529      0.359807      0.485030      0.476613      0.587427      0.678972      0.672244
  57   2 1486.3068    0.1855  0.2094  8.6920  0.0000  0.0081   0.0059   0.0229    0.0220   0.0000   441.5090     -0.602847       22.0726    -0.0269534      -4.71605     -0.360226      0.235029      0.282155      0.352208      0.381366      0.440857      0.423809
  57   3 1743.2161    0.3895  0.4220  8.7568  0.0000  0.0106   0.0079   0.0266    0.0346   0.0000   441.5405     0.0262872       21.2861      0.411334      -2.55099     -0.371910      0.288709      0.369476      0.425335      0.460673      0.534277      0.523498
  57   4 1973.1214    0.6646  0.7883  8.7563 -0.0007  0.0135   0.0098   0.0358    0.0687   0.0000   441.6873   0.000259623       21.0622     -0.620672      -4.26771     -0.503565      0.392473      0.509007      0.591536      0.628664      0.657482      0.691461
  57   5 2192.9950    1.0684  1.0700  8.9395  0.0000  0.0160   0.0134   0.0406    0.1254   0.0000   442.0173     -0.423115       21.5758     -0.393224      -3.65715       1.81384      0.439843      0.595861      0.665379      0.746097      0.754173      0.780404
  57   6 2400.0611    1.6204  1.3508  9.4508  0.0000  0.0175   0.0178   0.0455    0.1216   0.0000   442.2054     -0.469469       21.3070     -0.100542      -2.63672      0.238131      0.510668      0.662480      0.749989      0.830096      0.871083      0.906905
  57   7 2598.5065    2.3518  1.4159 10.2445  0.0000  0.0177   0.0252   0.0467    0.1092   0.0000   442.0980     -0.647210       20.2116     -0.116756      -4.23879     -0.714310      0.507524      0.653244      0.712752      0.818230      0.857203      0.882689
  57   8 2793.8847    3.3438  1.1872 10.7309  0.0000  0.0157   0.0389   0.0414    0.1813   0.0000   442.3553     -0.818646       22.2569       1.74594      -2.85691     0.0902627      0.467329      0.620231      0.684498      0.762394      0.792542      0.829985
  57   9 2985.6879    4.2157  1.2860 10.7488 -0.0001  0.0159   0.0464   0.0427    0.2340   0.0000   441.3794      0.363652       21.1387      0.145082      -3.04328     -0.539482      0.477586      0.608466      0.689911      0.786645      0.825520      0.872043
  57  10 3173.3711    4.3004  1.4205 11.4280  0.0000  0.0174   0.0458   0.0457    0.1304   0.0000   442.1191     -0.763890       20.5495       1.22514      -2.90957       1.44684      0.504990      0.653771      0.721493      0.824056      0.844087      0.884487
  57  11 3358.2313    3.6552  2.3568 11.0246  0.0001  0.0230   0.0293   0.0594    0.0656   0.0000   441.7616      0.254561       19.7617       1.01858      -2.04963       1.63382      0.667980      0.895527      0.982768       1.09126       1.16275       1.19954
  57  12 3541.2472    2.8210  4.0331 10.6348  0.0000  0.0325   0.0176   0.0873    0.0443   0.0000   442.4461      -1.41656       20.2942       3.83923     -0.636192      -1.94475      0.942952       1.23960       1.39493       1.52303       1.61650       1.66262
  57  13 3722.6334    2.2197  6.5759 10.0855  0.0010  0.0492   0.0105   0.1306    0.0414   0.0000   441.7876     -0.831838       20.4989       1.02647      0.253487      -2.87165       1.40209       1.88927       2.11866       2.31691       2.46437       2.52499
  57  14 3902.1567    1.7792 10.0608  9.8144  0.0003  0.0743   0.0067   0.1980    0.0351   0.0000   440.4447      -5.38227       22.2129       12.9081      -1.64786     -0.883949       2.09869       2.82926       3.19126       3.48682       3.77304       3.83268
  58   1 1183.5422    0.0705  0.0685  8.7392  0.0000  0.0138   0.0056   0.0168    0.0177   0.0000   441.1625     -0.601505       21.6855      0.830871      -4.79330     0.0183735      0.349998      0.430022      0.550227      0.673723      0.537174      0.739667
  58   2 1496.6939    0.1846  0.1967  8.6118  0.0000  0.0084   0.0058   0.0197    0.0216   0.0000   442.1367     -0.782798       22.0179     -0.178338      -4.29368     0.0420928      0.236975      0.331234      0.377054      0.418893      0.423509      0.452325
  58   3 1754.2852    0.3890  0.4956  8.6195  0.0000  0.0116   0.0073   0.0285    0.0373   0.0000   441.8516     -0.472205       21.1828     -0.711754      -3.15045     -0.232249      0.344048      0.436742      0.506956      0.551277      0.564052      0.622526
  58   4 1985.5522    0.7033  0.7766  8.6746  0.0000  0.0132   0.0102   0.0343    0.0694   0.0000   441.7377     -0.122886       21.4253      0.196767      -3.20205     -0.421764      0.377816      0.485537      0.571989      0.625310      0.685869      0.723323
  58   5 2206.4774    1.0950  1.1859  8.8770  0.0000  0.0166   0.0130   0.0431    0.1158   0.0000   441.9824      0.690833       20.6303      -1.32345      -4.34118      0.845642      0.457753      0.606418      0.684528      0.787934      0.820316      0.848189
  58   6 2414.2519    1.7054  1.3360  9.5487  0.0000  0.0173   0.0187   0.0449    0.1139   0.0000   441.8723      0.191525       21.0220     -0.491955      -3.29959      0.566876      0.476743      0.640017      0.711627      0.787209      0.807167      0.829251
  58   7 2613.6612    2.3900  1.3412 10.3577  0.0000  0.0174   0.0264   0.0440    0.1115   0.0000   441.7471     -0.751891       20.4103      0.388483      -3.57381      0.834654      0.499396      0.676343      0.756538      0.833431      0.867739      0.904907
  58   8 2810.0839    3.3933  1.2976 10.5925  0.0000  0.0165   0.0371   0.0430    0.1731   0.0000   441.7077     -0.656987       21.0374      0.798716      -2.60586    -0.0191342      0.467347      0.630354      0.698609      0.788529      0.849681      0.864938
  58   9 3002.6525    4.2893  1.2894 11.0624 -0.0000  0.0163   0.0473   0.0420    0.1795   0.0000   441.1421      -1.25167       21.4324    -0.0288544      -3.96895      0.193569      0.474655      0.624966      0.701278      0.780155      0.804863      0.868127
  58  10 3191.0322    4.3019  1.6154 11.0473  0.0000  0.0183   0.0419   0.0478    0.1289   0.0000   441.3917     -0.804480       21.3724       1.05686      -2.90535       1.07976      0.528360      0.691824      0.788344      0.859668      0.907962      0.947473
  58  11 3376.7410    3.5856  2.5602 10.8575  0.0000  0.0236   0.0275   0.0635    0.0645   0.0000   442.0843      -1.93215       19.4151       2.93773     0.0143380      0.570867      0.664191      0.878633       1.00566       1.12370       1.18604       1.22117
  58  12 3560.5102    2.7717  4.4225 10.3583  0.0000  0.0345   0.0159   0.0903    0.0449   0.0000   441.2721     -0.858176       19.5483     -0.911008      -1.56926      0.906471      0.970932       1.30365       1.46408       1.61606       1.72312       1.77536
  58  13 3742.6003    2.1544  6.6670  9.9873  0.0009  0.0496   0.0099   0.1328    0.0411   0.0000   442.9041      0.308183       21.5627       3.80659      -4.59114      -2.91898       1.35201       1.80450       2.07261       2.23135       2.39576       2.44364
  58  14 3922.7727    1.7121 10.2363  9.6495 -0.0001  0.0758   0.0063   0.2014    0.0353   0.0000   440.2286     -0.207063       25.1324       1.12059      -6.55951      -3.71221       2.12565       2.84368       3.17761       3.51251       3.70537       3.86349
  59   1 1192.2451    0.0807  0.0925  8.7228  0.0000  0.0127   0.0054   0.0200    0.0180   0.0000   440.8823      0.138208       20.6362     -0.145459      -3.25866      0.606728      0.306763      0.467865      0.504178      0.519031      0.591712      0.586995
  59   2 1506.9505    0.2032  0.2365  8.6015  0.0000  0.0087   0.0059   0.0227    0.0225   0.0000   441.9502     -0.688433       21.9543    -0.0743474      -3.89310     -0.137804      0.257446      0.303111      0.363791      0.416245      0.414321      0.443673
  59   3 1765.2331    0.4040  0.5137  8.6571  0.0000  0.0120   0.0075   0.0286    0.0378   0.0000   442.1352      0.488994       21.6436     -0.210428      -3.69879       1.29779      0.327199      0.419628      0.474107      0.527115      0.552767      0.582214
  59   4 1997.8219    0.7057  0.8590  8.5366  0.0000  0.0145   0.0096   0.0352    0.0768   0.0000   442.2466     -0.735990       21.3495     -0.493840      -3.83682      0.163517      0.383541      0.524492      0.582072      0.638976      0.700078      0.714363
  59   5 2219.8273    1.1491  1.1230  9.0080  0.0000  0.0158   0.0141   0.0412    0.1260   0.0000   442.4437    -0.0311642       21.6023       1.37881      -3.95435       1.70992      0.446967      0.593230      0.653939      0.748794      0.783995      0.812703
  59   6 2428.2706    1.7295  1.4648  9.4286  0.0000  0.0178   0.0182   0.0475    0.1203   0.0000   443.0628      0.874178       19.8205     -0.485016      -2.55150       1.21438      0.507252      0.670322      0.757318      0.851421      0.913519      0.915983
  59   7 2628.7668    2.4879  1.3774 10.0007  0.0000  0.0171   0.0264   0.0446    0.1467   0.0000   442.0807     -0.682276       21.1397       1.04059      -2.40353     -0.727760      0.473623      0.639076      0.716662      0.790185      0.808630      0.880432
  59   8 2826.1551    3.3380  1.3310 10.6688  0.0040  0.0166   0.0365   0.0444    0.1563   0.0000   442.3520     -0.118432       21.1582    0.00225006      -5.35515      0.900721      0.460186      0.627316      0.692053      0.781447      0.804181      0.828330
  59   9 3019.4796    4.2565  1.2301 11.3868 -0.0000  0.0159   0.0485   0.0424    0.1588   0.0000   441.8351    -0.0309354       20.0798       1.11352      -3.36625      0.105493      0.433497      0.576332      0.657822      0.722626      0.756041      0.773603
  59  10 3208.6204    4.3663  1.5755 11.2577  0.0000  0.0183   0.0429   0.0467    0.1198   0.0000   442.0228      -1.36788       21.9499       2.00439      -1.85510      0.115807      0.504785      0.682901      0.764865      0.852933      0.903892      0.924699
  59  11 3395.0960    3.4474  2.6427 11.0562  0.0000  0.0247   0.0261   0.0643    0.0545   0.0000   441.4796      -2.55293       21.7253       1.57619      -2.58840     -0.151318      0.677050      0.897517       1.01835       1.13801       1.20078       1.22287
  59  12 3579.6463    2.7063  4.6648 10.3340  0.0000  0.0357   0.0150   0.0951    0.0437   0.0000   441.0894     -0.391511       19.7053       1.35078      -2.97144     -0.176600      0.981702       1.31729       1.46940       1.64467       1.74225       1.80800
  59  13 3762.1980    2.1422  7.4246  9.9599  0.0014  0.0540   0.0092   0.1452    0.0406   0.0000   443.3942      -1.89053       15.5141       1.86729      0.612780      0.195510       1.47532       1.97338       2.23290       2.46909       2.57904       2.66220
  60   1 1200.8817    0.0765  0.1184  8.7156  0.0000  0.0130   0.0054   0.0274    0.0181   0.0000   440.4554     -0.617926       21.8195     -0.129559      -5.08261      0.136056      0.379737      0.456123      0.512274      0.615608      0.716230      0.673649
  60   2 1517.0874    0.2183  0.2566  8.5697  0.0000  0.0093   0.0059   0.0210    0.0233   0.0000   442.1121     -0.457799       21.1409      0.304693      -3.99551     0.0848396      0.258394      0.311000      0.348636      0.396196      0.379189      0.411665
  60   3 1776.1193    0.4214  0.5387  8.5706  0.0000  0.0122   0.0074   0.0284    0.0404   0.0000   441.8830     -0.533521       21.5113     -0.331968      -4.06712     -0.520289      0.324051      0.431132      0.502686      0.550232      0.569148      0.591363
  60   4 2010.0040    0.7216  0.9286  8.5630  0.0000  0.0150   0.0096   0.0373    0.0829   0.0000   442.6164     -0.482950       21.9395       1.29541      -4.21899      0.979598      0.385497      0.518342      0.589100      0.659398      0.689873      0.711896
  60   5 2232.9906    1.1666  1.2116  8.9130  0.0000  0.0163   0.0136   0.0430    0.1233   0.0000   442.8137     -0.753694       20.8991      0.625121      -3.97494     -0.734963      0.437646      0.598810      0.659002      0.741394      0.782115      0.819392
  60   6 2442.1720    1.7829  1.4630  9.5073 -0.0053  0.0177   0.0181   0.0458    0.1055   0.0000   442.6118      -1.39682       21.2243      0.255844      -3.52872      0.284504      0.485974      0.651206      0.731784      0.838362      0.857576      0.910252
  60   7 2643.6674    2.5564  1.4174  9.9423 -0.0001  0.0173   0.0263   0.0441    0.1490   0.0000   442.0728      0.691548       21.5015     0.0226056      -3.49878      -1.32942      0.496144      0.661938      0.751238      0.823616      0.852840      0.896548
  60   8 2842.0756    3.5642  1.2705 10.5757 -0.0000  0.0158   0.0391   0.0411    0.1881   0.0000   441.3767     -0.873461       21.2470      0.652709      -3.17037      0.755917      0.440489      0.575942      0.653375      0.730452      0.753495      0.782551
  60   9 3036.1432    4.3815  1.2971 10.9771  0.0000  0.0161   0.0469   0.0415    0.1947   0.0000   441.6580     -0.852481       20.8005      0.513729      -2.79376      0.280575      0.442573      0.586283      0.663347      0.746921      0.771028      0.821829
  60  10 3226.0167    4.2131  1.6570 11.4039  0.0000  0.0184   0.0408   0.0499    0.0944   0.0000   440.6607     -0.849638       23.0952     -0.480757      -2.88626      0.209414      0.498304      0.672136      0.738332      0.840174      0.872469      0.917412
  60  11 3413.2857    3.4593  2.8775 10.5364 -0.0000  0.0248   0.0240   0.0650    0.0637   0.0000   442.0258     -0.247634       19.9936     -0.624699     -0.364060     -0.932339      0.677535      0.898130       1.00987       1.10588       1.19668       1.22902
  60  12 3598.6182    2.6225  4.9742 10.3819  0.0000  0.0372   0.0141   0.1017    0.0412   0.0000   440.0095      -1.36353       19.0898       1.46967     -0.951067       1.54045       1.01403       1.34770       1.50481       1.66749       1.77514       1.81687
  60  13 3781.9697    2.0733  7.7264  9.9496 -0.0006  0.0558   0.0086   0.1514    0.0396   0.0000   442.6555      -2.70518       17.3449       5.80437      0.666779      -7.92183       1.50116       2.02620       2.29750       2.52808       2.71339       2.76738
  61   1 1209.3967    0.0790  0.1005  8.7542 -0.0016  0.0127   0.0052   0.0208    0.0178   0.0000   441.3181     -0.469320       21.0356    0.00158255      -4.07930     -0.151987      0.371790      0.499978      0.636713      0.989257       1.04052       1.13498
  61   2 1527.1158    0.2168  0.2396  8.6599  0.0000  0.0081   0.0059   0.0212    0.0227   0.0000   442.2550     -0.334133       21.6929     -0.156753      -3.99244      0.236550      0.228503      0.283108      0.335395      0.349237      0.359789      0.361955
  61   3 1786.8568    0.4316  0.5762  8.6897  0.0000  0.0121   0.0074   0.0305    0.0414   0.0000   441.9089     -0.343014       21.5782     -0.197968      -4.36163    0.00236688      0.313469      0.415459      0.464824      0.528599      0.535251      0.558021
  61   4 2022.1125    0.7400  0.9255  8.6714 -0.0002  0.0146   0.0097   0.0373    0.0824   0.0000   442.6587      0.442793       21.2034     -0.141404      -2.73995       1.17193      0.377677      0.511372      0.588467      0.654998      0.713985      0.707969
  61   5 2246.0753    1.1979  1.2441  8.9506  0.0000  0.0163   0.0136   0.0437    0.1305   0.0000   441.7610     -0.597618       23.3766    -0.0556987      -5.20205      -1.79282      0.444817      0.562464      0.646892      0.722793      0.760115      0.789050
  61   6 2456.0224    1.8233  1.4861  9.6528  0.0000  0.0179   0.0184   0.0466    0.1021   0.0000   441.9124     -0.583987       21.0800      0.355325      -5.02434     -0.831037      0.461484      0.635290      0.694646      0.788596      0.810055      0.853626
  61   7 2658.5340    2.6162  1.4737 10.1846  0.0000  0.0171   0.0262   0.0456    0.1220   0.0000   442.2605      0.624781       20.2580       1.46453      -2.99924      -1.18921      0.463463      0.615226      0.683513      0.743394      0.787873      0.840442
  61   8 2857.9068    3.5810  1.2447 10.9831 -0.0016  0.0156   0.0391   0.0417    0.1439   0.0000   442.5732      0.317538       21.4293      0.288353      -2.06860       1.34329      0.431139      0.581184      0.654254      0.750744      0.792828      0.801085
  61   9 3052.7275    4.3736  1.3140 11.1813 -0.0004  0.0158   0.0471   0.0434    0.1831   0.0000   442.0469      0.787704       21.6892       1.68658      -3.22490       1.02491      0.425821      0.554482      0.627619      0.707247      0.736051      0.765657
  61  10 3243.3455    4.1710  1.7535 11.4008  0.0000  0.0192   0.0383   0.0498    0.0893   0.0000   441.6115     -0.372516       19.4175      0.998647      -2.64509     -0.174503      0.507129      0.681144      0.773267      0.863726      0.914640      0.941211
  61  11 3431.3590    3.2619  2.9523 11.1402  0.0000  0.0262   0.0231   0.0694    0.0459   0.0000   440.9363      0.203797       18.4969       2.45092      -3.53418       1.41224      0.687838      0.926158       1.03604       1.17373       1.23789       1.26103
  61  12 3617.4199    2.5895  4.9805 10.3313 -0.0001  0.0379   0.0137   0.1002    0.0450   0.0000   442.9577      -1.56789       19.2479       4.25747       4.93894     -0.122720       1.01089       1.34491       1.55179       1.69473       1.79108       1.84689
  61  13 3801.4917    2.0225  8.2564 10.0224  0.0002  0.0603   0.0080   0.1627    0.0389   0.0000   444.0729      -2.70310       20.2333       2.71231      0.952701       1.62250       1.61542       2.15002       2.44465       2.69818       2.81638       2.94013
  62   1 1217.8304    0.0892  0.1405  8.7509  0.0006  0.0119   0.0050   0.0274    0.0180   0.0000   440.6277      0.407038       21.2973     -0.351267      -2.69659     -0.225502      0.300827      0.349861      0.470120      0.594112      0.598350      0.603833
  62   2 1537.0151    0.2074  0.2494  8.6915  0.0000  0.0097   0.0057   0.0208    0.0224   0.0000   441.6914     -0.427422       21.3411     -0.278922      -3.68268     -0.610175      0.253438      0.304967      0.417021      0.451890      0.443654      0.463875
  62   3 1797.4675    0.4551  0.5741  8.6654  0.0000  0.0120   0.0076   0.0292    0.0431   0.0000   441.8046     -0.200446       21.1690    -0.0282484      -3.20104       1.10040      0.312406      0.416530      0.488068      0.540335      0.547266      0.585775
  62   4 2034.1107    0.7724  0.9262  8.7804  0.0000  0.0144   0.0101   0.0377    0.0810   0.0000   442.7977     -0.245408       21.9311      0.244781      -3.79201      0.895875      0.384378      0.515766      0.595097      0.666449      0.712086      0.719327
  62   5 2259.0096    1.2367  1.3018  9.0347  0.0000  0.0168   0.0136   0.0437    0.1182   0.0000   443.2087     -0.606719       20.7275      0.949381      -3.07630     -0.872516      0.433560      0.579272      0.656804      0.721618      0.784187      0.795146
  62   6 2469.6507    1.8743  1.5803  9.4194  0.0000  0.0178   0.0181   0.0473    0.1187   0.0000   442.4887      0.153487       20.8303      -1.05658      -3.54255      0.297930      0.479406      0.629390      0.698187      0.780616      0.804725      0.843396
  62   7 2673.3206    2.7267  1.3085 10.5448  0.0000  0.0164   0.0294   0.0430    0.1338   0.0000   442.1161       1.29935       21.4436     -0.247755      -3.32018     -0.260354      0.436813      0.576153      0.622181      0.707450      0.738764      0.762410
  62   8 2873.6021    3.7414  1.2574 11.0055 -0.0001  0.0158   0.0403   0.0403    0.1527   0.0000   441.9135     -0.979632       22.8365     -0.163372      -3.84885     -0.211159      0.410469      0.554555      0.614055      0.685923      0.712058      0.758653
  62   9 3069.1790    4.3848  1.4034 11.0139 -0.0000  0.0163   0.0445   0.0437    0.1704   0.0000   442.1106      0.209965       22.0465     0.0506795      -1.97576      -1.03959      0.429172      0.588439      0.639991      0.731765      0.765122      0.789523
  62  10 3260.5775    4.1025  1.8887 11.1133  0.0000  0.0192   0.0361   0.0516    0.0976   0.0000   442.5600      0.363793       22.0937       1.35515      -2.68914       1.52401      0.512324      0.680706      0.749889      0.842247      0.882519      0.920157
  62  11 3449.3676    3.2493  2.9971 11.1459  0.0004  0.0264   0.0228   0.0696    0.0462   0.0000   441.7432      0.267851       21.2622     -0.102713      -2.74854      -1.49907      0.679319      0.921095       1.03215       1.14602       1.19413       1.22823
  62  12 3636.1749    2.5292  5.6535 10.2814  0.0001  0.0411   0.0124   0.1097    0.0444   0.0000   442.0234      0.430275       22.1187      -1.21626      -3.73851      0.172144       1.07170       1.43392       1.64392       1.81008       1.90834       1.96781
  62  13 3820.7864    1.9706  8.3853 10.0207 -0.0007  0.0614   0.0077   0.1645    0.0377   0.0000   441.9592      0.860339       17.7166      -1.50356      -1.54160       1.24274       1.57970       2.15049       2.42287       2.66438       2.84684       2.95496
  63   1 1226.2373    0.0819  0.1207  8.7999  0.0000  0.0147   0.0050   0.0298    0.0178   0.0000   440.8527     -0.487237       21.6386     -0.433898      -3.09869    -0.0146745      0.524711      0.760561      0.822167      0.992911      0.886651      0.913572
  63   2 1546.7915    0.2190  0.2500  8.7367  0.0000  0.0088   0.0059   0.0209    0.0226   0.0000   441.6862     -0.404474       21.6307     0.0816338      -3.76266    0.00963650      0.225597      0.281831      0.352654      0.359875      0.414312      0.393007
  63   3 1808.0173    0.4692  0.5761  8.6958  0.0000  0.0121   0.0079   0.0295    0.0454   0.0000   442.0156     -0.730473       22.3845      0.109554      -4.10353     -0.258060      0.312494      0.418018      0.483457      0.537452      0.553959      0.565047
  63   4 2046.0056    0.7722  1.0161  8.9103  0.0000  0.0151   0.0099   0.0412    0.0802   0.0000   441.3600      0.182996       22.0004      0.694934      -3.65344      -1.84465      0.383757      0.501816      0.586129      0.618942      0.671146      0.701772
  63   5 2271.8240    1.2385  1.3430  9.1277  0.0000  0.0170   0.0133   0.0460    0.1092   0.0000   442.9098     -0.280369       21.4962     -0.483213      -4.15919       1.03419      0.422444      0.586847      0.654398      0.726841      0.783530      0.810547
  63   6 2483.2489    1.9409  1.4977  9.7264  0.0000  0.0176   0.0191   0.0452    0.1123   0.0000   442.8249     -0.264670       21.1341       1.92580      -2.62339      0.365784      0.454942      0.613332      0.683048      0.776744      0.815097      0.829208
  63   7 2687.9642    2.7658  1.4534 10.4219  0.0001  0.0167   0.0277   0.0456    0.1228   0.0000   441.2323     -0.762430       21.2399       1.17849      -3.80899      -1.25621      0.423936      0.562580      0.625659      0.694530      0.723433      0.746599
  63   8 2889.1704    3.7546  1.3120 10.5929 -0.0051  0.0156   0.0383   0.0406    0.2206   0.0000   442.3877     -0.567338       20.5800       1.02321      -2.93318     -0.615823      0.404615      0.540268      0.609287      0.685363      0.703778      0.742346
  63   9 3085.4888    4.3945  1.3996 11.4408 -0.0000  0.0165   0.0447   0.0429    0.1274   0.0000   441.9420      0.224870       20.9707      0.226231      -2.64855      0.284635      0.420176      0.575414      0.624423      0.722673      0.747718      0.773349
  63  10 3277.6588    4.0889  1.8939 11.5266  0.0002  0.0194   0.0358   0.0529    0.0753   0.0000   440.9099      -1.96738       21.7599       1.19209      -4.52206      -1.76685      0.502165      0.675068      0.754161      0.833164      0.883770      0.914798
  63  11 3467.2347    3.1696  3.3242 10.9463  0.0000  0.0274   0.0206   0.0734    0.0468   0.0000   442.9980      -2.82147       20.7679     -0.276139      -3.37679       3.46513      0.705476      0.939169       1.05902       1.16718       1.22359       1.26013
  63  12 3654.8242    2.4697  5.7322 10.3637 -0.0001  0.0417   0.0118   0.1132    0.0421   0.0000   442.1393     -0.936910       22.5221       2.10435      -3.50326      -1.93734       1.06215       1.43596       1.61575       1.78026       1.86716       1.93745
  63  13 3840.0227    1.9395  8.9940 10.0984  0.0011  0.0656   0.0074   0.1741    0.0354   0.0000   442.6294      -1.13063       21.4760       2.31615      -4.52751      -5.86480       1.68521       2.25887       2.53611       2.79542       3.03526       3.13812
  64   1 1234.5435    0.0904  0.1201  8.8426  0.0000  0.0111   0.0051   0.0240    0.0180   0.0000   439.8476     -0.655128       20.8724      0.880797      -3.96140     -0.567560      0.271012      0.449784      0.517679      0.783092      0.888399       1.05738
  64   2 1556.4561    0.2270  0.2558  8.7840  0.0000  0.0087   0.0058   0.0206    0.0228   0.0000   442.0087     -0.275260       21.9989      0.342201      -3.56328      0.276072      0.218348      0.303867      0.316610      0.356367      0.378123      0.385791
  64   3 1818.4060    0.4686  0.6351  8.8717  0.0000  0.0125   0.0075   0.0317    0.0427   0.0000   442.0671     -0.338767       22.1163     -0.955014      -4.30699     0.0412903      0.334532      0.438632      0.523182      0.566453      0.593864      0.612914
  64   4 2057.8091    0.8139  0.9521  8.9535  0.0000  0.0140   0.0102   0.0370    0.0788   0.0000   442.5242      -1.47922       22.4137      0.128338      -5.04314      0.350343      0.358859      0.487743      0.547360      0.607091      0.633724      0.682455
  64   5 2284.4491    1.3147  1.3462  9.2375 -0.0008  0.0167   0.0140   0.0436    0.1123   0.0000   441.9969     -0.464801       21.4566     0.0655346      -3.29336     -0.149209      0.422776      0.568006      0.636240      0.713549      0.756460      0.797224
  64   6 2496.7207    2.0442  1.5646  9.7314 -0.0000  0.0174   0.0196   0.0466    0.1205   0.0000   442.1047     -0.225863       21.8662      0.483788      -4.57853       1.30819      0.450276      0.593848      0.673119      0.748502      0.794317      0.831449
  64   7 2702.5258    2.8456  1.4388 10.4375  0.0000  0.0168   0.0284   0.0437    0.1443   0.0000   442.1128     -0.230207       21.1838      0.427290      -2.01756      -1.33366      0.431585      0.562680      0.637329      0.714472      0.757662      0.777342
  64   8 2904.6370    3.8252  1.2472 11.3317 -0.0052  0.0151   0.0410   0.0416    0.1462   0.0000   442.2265     -0.369517       21.5418      0.496677      -4.11152     -0.247066      0.403771      0.541938      0.611950      0.687935      0.727050      0.760986
  64   9 3101.7020    4.4279  1.3838 11.3286 -0.0063  0.0162   0.0441   0.0423    0.1450   0.0000   441.2598      0.392900       21.2797      0.780890      -3.05456     -0.281060      0.417583      0.578043      0.624715      0.695923      0.742919      0.791511
  64  10 3294.6467    4.0401  2.0660 11.4168  0.0062  0.0205   0.0335   0.0528    0.0767   0.0000   442.2761     -0.569816       20.8523      0.575563      -2.23569      -1.44540      0.512231      0.702550      0.772635      0.872435      0.922718      0.971312
  64  11 3484.9804    3.0877  3.5966 10.9916  0.0001  0.0289   0.0191   0.0767    0.0449   0.0000   442.6247     -0.553559       20.9591       1.18767      -1.72330     -0.695301      0.731375      0.984661       1.09854       1.20707       1.31511       1.34939
  64  12 3673.2199    2.4265  6.0402 10.4041  0.0000  0.0434   0.0111   0.1177    0.0419   0.0000   441.5747      0.694710       21.3083       2.62349      -4.26520     -0.415686       1.10080       1.46463       1.66393       1.83424       1.94526       1.99606
  64  13 3859.1431    1.8630  9.4058 10.2383 -0.0010  0.0695   0.0071   0.1856    0.0331   0.0000   440.7717      -1.72310       22.2959       2.56756      -10.0616       1.91550       1.74076       2.32748       2.64516       2.93813       3.12133       3.21892
  65   2 1566.0007    0.2388  0.2921  8.6881  0.0000  0.0092   0.0058   0.0214    0.0235   0.0000   441.4651    -0.0485669       21.8210     -0.220827      -4.26752      0.145502      0.236595      0.302594      0.362033      0.371597      0.420248      0.437760
  65   3 1828.7422    0.4956  0.6300  8.6842 -0.0000  0.0122   0.0077   0.0289    0.0455   0.0000   441.7055    -0.0890267       22.1028      0.394071      -4.84517     -0.519100      0.301565      0.387854      0.463481      0.508883      0.544357      0.550274
  65   4 2069.5199    0.8443  0.9812  8.6631 -0.0002  0.0140   0.0102   0.0370    0.0939   0.0000   441.8226     -0.931408       21.1319     -0.509203      -4.13648     -0.323888      0.343581      0.446239      0.507146      0.568010      0.599915      0.629024
  65   5 2297.0703    1.3274  1.3673  9.3631  0.0000  0.0168   0.0141   0.0455    0.0991   0.0000   441.9760     -0.450572       20.4651     0.0573810      -3.39794      -1.10553      0.427076      0.553364      0.615742      0.698616      0.722526      0.747431
  65   6 2510.1000    2.0513  1.4751  9.7825 -0.0002  0.0171   0.0200   0.0442    0.1136   0.0000   442.6355     -0.731010       21.1829      -1.08134      -2.79809      -1.50470      0.438994      0.581868      0.663366      0.744143      0.794626      0.825904
  65   7 2716.9213    2.9394  1.3962 10.5148 -0.0019  0.0165   0.0293   0.0421    0.1260   0.0000   442.1114     0.0692819       21.8660      0.371793      -2.81212      -1.35364      0.410422      0.550760      0.612341      0.695368      0.734018      0.750209
  65   8 2919.9659    3.8784  1.2309 11.4835  0.0000  0.0154   0.0428   0.0412    0.1351   0.0000   442.1595      0.143493       21.4966      0.198852      -3.05343      -1.15897      0.395271      0.520610      0.596931      0.659053      0.691836      0.735328
  65   9 3117.7897    4.4523  1.4476 11.4637  0.0000  0.0168   0.0442   0.0434    0.1267   0.0000   441.2038      -1.01367       21.6562      0.389769      -3.97320      0.780024      0.407902      0.562729      0.627854      0.713469      0.737915      0.760362
  65  10 3311.5017    3.9475  2.0267 11.3970  0.0000  0.0201   0.0329   0.0529    0.0719   0.0000   442.4920     0.0893438       19.9849      0.737826      -4.15280     -0.375669      0.499243      0.671710      0.763232      0.840752      0.896286      0.932571
  65  11 3502.6051    3.0199  3.7064 10.9411 -0.0000  0.0296   0.0184   0.0786    0.0417   0.0000   441.5510     -0.240732       19.9701       2.80774      -1.41028       2.03814      0.736402       1.00494       1.11637       1.24361       1.32878       1.35655
  65  12 3691.5087    2.3491  6.1864 10.2887 -0.0007  0.0449   0.0106   0.1216    0.0415   0.0000   442.1103     -0.422709       23.2657       2.42061      -2.80550       1.46597       1.11140       1.50071       1.70669       1.89629       1.98392       2.02819
  66   1 1250.9266    0.1004  0.0993  8.5788  0.0000  0.0092   0.0049   0.0157    0.0173   0.0000   440.6519     -0.190608       21.0383     -0.547796      -4.39043     0.0912563      0.258136      0.455729      0.548996      0.703461      0.700687      0.704237
  66   2 1575.4646    0.2538  0.3252  8.4881  0.0000  0.0101   0.0058   0.0236    0.0250   0.0000   441.9794     -0.101698       21.7763      0.339150      -4.26026      0.330434      0.247189      0.342260      0.394863      0.415945      0.446369      0.487148
  66   3 1839.0026    0.5065  0.5725  8.6188  0.0000  0.0110   0.0081   0.0290    0.0429   0.0000   441.9967     -0.389082       22.2788      0.823756      -4.13279      0.885912      0.274117      0.355861      0.405496      0.435869      0.470060      0.498622
  66   4 2081.1270    0.8393  1.0512  8.7430  0.0000  0.0151   0.0104   0.0397    0.0886   0.0000   443.2155      0.117325       21.7777      0.184796      -3.07098      0.138208      0.369900      0.489648      0.565641      0.614987      0.655931      0.674087
  66   5 2309.4737    1.3810  1.4686  8.9237 -0.0028  0.0171   0.0135   0.0449    0.1062   0.0000   441.9765     -0.817497       21.3850       1.02716      -2.68097     -0.317438      0.424682      0.577582      0.642313      0.711394      0.746775      0.805006
  66   6 2523.3237    2.0656  1.5498  9.8284 -0.0000  0.0178   0.0198   0.0451    0.0964   0.0000   441.8198      -1.26895       20.7253      0.495306      -3.88155      0.585392      0.441404      0.579907      0.654398      0.727449      0.784338      0.822644
  66   7 2731.3266    2.9657  1.3835 10.4432 -0.0069  0.0162   0.0293   0.0421    0.1187   0.0000   442.1826     -0.888724       21.9216      0.453021      -4.02322      0.118865      0.390077      0.536329      0.590149      0.670407      0.694877      0.724650
  66   8 2935.2095    4.0646  1.2473 11.0457  0.0000  0.0150   0.0436   0.0405    0.1723   0.0000   442.1628      -1.00152       21.9533      0.761948      -1.85194     -0.415056      0.380869      0.500020      0.554480      0.617227      0.658509      0.695043
  66   9 3133.7322    4.4878  1.4596 10.9400 -0.0048  0.0161   0.0427   0.0425    0.1485   0.0000   442.5639     -0.554749       21.8618       1.19524      -3.50558     -0.556448      0.423730      0.551385      0.610375      0.693144      0.712488      0.771839
  66  10 3328.2239    3.8895  2.2363 10.8559  0.0000  0.0210   0.0295   0.0536    0.0740   0.0000   442.0502     -0.713843       21.7608       1.90752      -1.68445      0.955827      0.509505      0.692262      0.780503      0.869850      0.924791      0.973511
  66  11 3520.1534    2.9593  4.0814 10.6359  0.0001  0.0313   0.0169   0.0836    0.0420   0.0000   442.2953     -0.513653       19.4694      0.919127      -3.51539       2.43607      0.762574       1.03047       1.16860       1.29511       1.37456       1.43598
  66  12 3709.7703    2.3062  6.6812 10.0585  0.0000  0.0473   0.0098   0.1304    0.0416   0.0000   441.7540      -1.57946       22.0847       1.75753      -1.79572       1.02342       1.18431       1.56388       1.78898       1.93753       2.09569       2.14846
  67   1 1259.0524    0.0975  0.1113  8.7019  0.0001  0.0096   0.0050   0.0184    0.0172   0.0000   440.6514     -0.364088       21.2184     0.0908492      -3.68072      0.588208      0.231739      0.300749      0.366749      0.416420      0.452278      0.475980
  67   2 1584.7985    0.2552  0.3053  8.6081  0.0000  0.0086   0.0059   0.0231    0.0241   0.0000   441.6997     -0.306748       21.6388    -0.0217176      -3.73282      0.961363      0.210990      0.272808      0.335158      0.356494      0.382818      0.405479
  67   3 1849.1254    0.5266  0.6570  8.6629  0.0000  0.0123   0.0079   0.0298    0.0472   0.0000   441.9772     -0.688688       22.1934     0.0992633      -2.65636      0.410672      0.291797      0.399106      0.430821      0.487784      0.534139      0.538682
  67   4 2092.6558    0.8740  1.1599  8.6343  0.0001  0.0157   0.0102   0.0414    0.1082   0.0000   442.5653     -0.646180       21.5179     -0.292799      -3.34853     0.0373223      0.381061      0.516774      0.586868      0.654870      0.704113      0.734647
  67   5 2321.8308    1.4315  1.3638  9.0583  0.0000  0.0165   0.0146   0.0426    0.1251   0.0000   442.5984     -0.612690       21.5774      0.385710      -2.49662     0.0653619      0.399577      0.555548      0.620504      0.697668      0.721367      0.763394
  67   6 2536.4975    2.1383  1.6335  9.4323 -0.0000  0.0175   0.0192   0.0456    0.1249   0.0000   441.7616    -0.0486591       21.4470      0.312175      -3.56091      0.121375      0.431260      0.575667      0.645089      0.710664      0.748922      0.787286
  67   7 2745.5453    3.0776  1.3919 10.4921 -0.0025  0.0161   0.0303   0.0423    0.1276   0.0000   442.1540      -1.06335       21.6011    -0.0687330      -3.10508      0.412764      0.379312      0.515656      0.575879      0.659619      0.686058      0.716206
  67   8 2950.3371    3.9974  1.3366 11.1324  0.0000  0.0157   0.0403   0.0408    0.1367   0.0000   442.3066      0.273048       20.3133       1.15474      -3.55475     -0.167397      0.388094      0.513810      0.578120      0.628221      0.673914      0.710532
  67   9 3149.5886    4.4297  1.5151 11.3768  0.0000  0.0166   0.0422   0.0441    0.1126   0.0000   442.6583      0.923420       20.7885       1.02572      -2.33951    -0.0418505      0.407141      0.545209      0.609910      0.679984      0.718268      0.757159
  67  10 3344.8925    3.7938  2.3440 11.1443  0.0000  0.0215   0.0287   0.0564    0.0650   0.0000   442.7836     -0.818602       19.5747      0.906634      -2.75532      -1.94181      0.529148      0.709030      0.798508      0.887244      0.930672      0.975227
  67  11 3537.5816    2.8937  4.2517 10.4995 -0.0004  0.0318   0.0157   0.0860    0.0457   0.0000   441.1884      -1.33541       21.7782       1.72864      -4.13394      -1.46779      0.776896       1.04693       1.18809       1.32363       1.40930       1.45684
  67  12 3727.9705    2.2455  7.0736 10.1482 -0.0003  0.0502   0.0091   0.1368    0.0405   0.0000   439.2318      -3.99789       25.3261       3.27635      -4.01675       2.07756       1.20113       1.61885       1.82575       2.00652       2.13430       2.21966
  68   1 1267.0445    0.0966  0.1168  8.7074  0.0000  0.0098   0.0048   0.0182    0.0172   0.0000   440.5639    -0.0818993       20.9979      0.985275      -3.22207    -0.0393568      0.256147      0.380074      0.421578      0.463270      0.440021      0.522634
  68   2 1593.9974    0.2702  0.3439  8.5948  0.0000  0.0098   0.0058   0.0222    0.0253   0.0000   441.7812     -0.887931       21.3268     -0.267383      -3.94814      0.270531      0.238579      0.316795      0.362414      0.411199      0.439022      0.466358
  68   3 1859.1787    0.5388  0.6893  8.7043 -0.0001  0.0125   0.0079   0.0306    0.0492   0.0000   441.7744     -0.329795       22.0088      0.808960      -3.49119     -0.811608      0.301076      0.388140      0.438551      0.474235      0.506471      0.526487
  68   4 2104.0419    0.8902  1.1912  8.6589 -0.0000  0.0158   0.0101   0.0410    0.0998   0.0000   442.0972      0.119711       20.8066      0.438213      -3.40558     -0.128185      0.369708      0.496261      0.568331      0.645102      0.673120      0.708836
  68   5 2334.0143    1.4177  1.4733  9.5040  0.0000  0.0173   0.0140   0.0457    0.0794   0.0000   442.3272     -0.965526       21.8999      0.330461      -3.81662      0.456970      0.413847      0.559929      0.627539      0.701355      0.743728      0.786536
  68   6 2549.5544    2.1683  1.6464  9.7010  0.0000  0.0177   0.0194   0.0461    0.1087   0.0000   442.2514     -0.833366       21.1078      0.593012      -3.95788      0.773772      0.418476      0.560074      0.635505      0.718679      0.742361      0.798996
  68   7 2759.6836    3.1002  1.4034 10.5804 -0.0001  0.0162   0.0302   0.0409    0.1230   0.0000   442.1536     -0.104436       21.9208      0.940029      -3.37189     -0.173728      0.398479      0.525358      0.582271      0.661445      0.693817      0.712914
  68   8 2965.3106    4.0667  1.2937 11.3079 -0.0000  0.0151   0.0420   0.0410    0.1366   0.0000   441.4037     -0.782516       21.2743      0.414435      -3.79305     -0.530077      0.364381      0.480041      0.544271      0.600952      0.638311      0.678221
  68   9 3165.3485    4.4326  1.5713 11.2111 -0.0000  0.0170   0.0402   0.0434    0.1204   0.0000   442.2422     -0.198394       22.3459       1.01021      -4.27456      0.321088      0.406192      0.540170      0.596062      0.683522      0.705184      0.746167
  68  10 3361.3904    3.6613  2.6958 11.0852 -0.0000  0.0230   0.0252   0.0615    0.0554   0.0000   441.5799      -1.42275       19.1985       1.30648      -1.14678      -1.62465      0.560466      0.748471      0.857742      0.929358      0.999481       1.04627
  68  11 3554.8329    2.8047  4.6723 10.5653  0.0000  0.0339   0.0144   0.0917    0.0424   0.0000   443.1538     -0.884640       18.8737       1.74816      -1.03837     -0.879792      0.824755       1.09092       1.25006       1.35648       1.45833       1.48747
  68  12 3745.9210    2.1920  7.6491 10.1747  0.0001  0.0539   0.0085   0.1471    0.0384   0.0000   439.1276     -0.796603       23.9569       3.01057      -4.74372       4.84493       1.29865       1.74994       1.99079       2.19552       2.35022       2.43029
  69   1 1275.0039    0.1089  0.1454  8.5078 -0.0003  0.0093   0.0047   0.0200    0.0175   0.0000   440.7267     -0.182673       21.2174     -0.732540      -3.66884      0.363811      0.210652      0.281246      0.335583      0.412263      0.366225      0.438287
  69   2 1603.1349    0.2581  0.3129  8.5205  0.0002  0.0089   0.0059   0.0223    0.0242   0.0000   441.7785     -0.387698       21.3743      0.323285      -4.69719     -0.304900      0.222812      0.285826      0.337004      0.372271      0.390555      0.455427
  69   3 1869.1606    0.5471  0.6992  8.5470  0.0000  0.0123   0.0079   0.0310    0.0484   0.0000   441.9396     -0.296617       21.8927     -0.539451      -3.72067     -0.276270      0.285809      0.375143      0.418440      0.475133      0.520047      0.540199
  69   4 2115.4285    0.8944  1.0418  8.8936  0.0000  0.0144   0.0107   0.0393    0.0801   0.0000   442.6147     -0.458487       20.7868     -0.220653      -3.51117      0.690905      0.339009      0.441282      0.520351      0.544775      0.592472      0.619762
  69   5 2346.1126    1.4969  1.4535  9.1394  0.0000  0.0167   0.0146   0.0445    0.1011   0.0000   442.5460     -0.202751       22.5608      0.109995      -4.96092       1.41222      0.395545      0.527903      0.599996      0.656882      0.716711      0.739912
  69   6 2562.5241    2.2253  1.6754  9.4759  0.0000  0.0177   0.0196   0.0462    0.1196   0.0000   442.9144     -0.113330       21.2094      0.593122      -4.00108       1.13500      0.428663      0.567362      0.642732      0.706347      0.751414      0.791341
  69   7 2773.7546    3.2362  1.3339 10.4909 -0.0000  0.0153   0.0324   0.0407    0.1342   0.0000   442.9348      0.499432       21.1340       1.42182      -3.91942     -0.183639      0.361984      0.480750      0.543437      0.614300      0.641532      0.668681
  69   8 2980.2011    4.2103  1.3516 11.0900 -0.0000  0.0154   0.0418   0.0409    0.1294   0.0000   441.9896      -1.20093       21.3377     -0.121749      -4.08456      -1.40103      0.363840      0.491496      0.550297      0.614897      0.674347      0.679560
  69   9 3180.9623    4.3530  1.6720 11.3909  0.0000  0.0176   0.0391   0.0462    0.0866   0.0000   442.4768     -0.260044       22.3949      0.344793      -3.55021      0.103680      0.431218      0.576237      0.660176      0.706700      0.756845      0.787933
  69  10 3377.8762    3.6653  2.7136 10.6967  0.0000  0.0227   0.0246   0.0607    0.0606   0.0000   442.9746     -0.984506       20.4285      0.429065      -1.05742     -0.373221      0.530681      0.705664      0.804733      0.907239      0.940937      0.985894
  69  11 3572.1018    2.7806  4.8289 10.3146  0.0000  0.0351   0.0138   0.0937    0.0430   0.0000   442.5710     -0.386436       20.2724     -0.303410      -3.50646      0.291584      0.830317       1.11470       1.27006       1.39586       1.49307       1.55776
  69  12 3763.9245    2.1075  7.5363 10.0216 -0.0000  0.0545   0.0082   0.1479    0.0368   0.0000   442.0118      -1.70800       21.5121      0.554382      -2.51726      -2.33646       1.28521       1.70522       1.96640       2.16344       2.32256       2.43456
  70   2 1612.1479    0.2773  0.3629  8.6094  0.0001  0.0101   0.0058   0.0226    0.0258   0.0000   441.5654     -0.279616       21.6546     -0.217578      -4.59038     0.0817778      0.231033      0.329486      0.379695      0.428364      0.457368      0.478595
  70   3 1879.0421    0.5701  0.7348  8.6256  0.0000  0.0125   0.0079   0.0315    0.0532   0.0000   442.2074     -0.119020       21.7760      0.158211      -3.56629     -0.357989      0.291895      0.357442      0.417416      0.477626      0.495773      0.496058
  70   4 2126.6513    0.9611  1.1537  8.7271  0.0000  0.0152   0.0108   0.0404    0.1111   0.0000   442.2344     -0.876191       21.6773      0.716070      -3.11602     0.0115783      0.340309      0.469267      0.530917      0.580079      0.627933      0.639243
  70   5 2358.0516    1.5688  1.5072  9.1934  0.0000  0.0168   0.0147   0.0441    0.1076   0.0000   442.8565     -0.206368       21.6023     -0.175884      -3.01427      0.620054      0.388927      0.525119      0.595761      0.687458      0.699523      0.743942
  70   6 2575.4764    2.3204  1.6096  9.5538  0.0000  0.0171   0.0207   0.0443    0.1412   0.0000   441.9690    -0.0341908       20.7482      0.119635      -2.40965     -0.957246      0.419671      0.557506      0.625005      0.708763      0.748587      0.753312
  70   7 2787.7553    3.2732  1.3702 10.8033  0.0000  0.0157   0.0326   0.0418    0.1275   0.0000   442.7656      0.123654       22.1991    -0.0339691      -2.60961      -1.45713      0.370927      0.499070      0.550002      0.614488      0.643548      0.668123
  70   8 2994.9996    4.3068  1.3186 11.2481  0.0005  0.0153   0.0428   0.0404    0.1345   0.0000   442.2049     -0.469615       21.8149       1.10302      -2.66413      0.698306      0.351454      0.476800      0.527588      0.597159      0.649894      0.663227
  70   9 3196.5203    4.3239  1.7069 11.4165  0.0000  0.0174   0.0377   0.0454    0.0847   0.0000   442.8223     -0.346884       20.3258      0.869447      -2.13485      0.973181      0.410832      0.548185      0.615358      0.678704      0.737630      0.762448
  70  10 3394.1713    3.5306  2.8963 10.9752 -0.0000  0.0236   0.0229   0.0635    0.0506   0.0000   442.2152       1.03825       20.2823       2.30551      -1.86512      -1.13263      0.555877      0.743497      0.840566      0.946102       1.01242       1.04041
  70  11 3589.1187    2.7091  5.0991 10.3903 -0.0005  0.0366   0.0128   0.0975    0.0444   0.0000   441.9194     -0.842850       21.7731      0.722706      -2.08490      -2.10788      0.836306       1.12760       1.27499       1.41435       1.52684       1.59147
  70  12 3781.5782    2.0836  8.4501 10.1708 -0.0004  0.0600   0.0075   0.1626    0.0345   0.0000   441.7924      -4.49615       20.4911       1.22033      -2.25345      0.179879       1.36586       1.83657       2.08432       2.29114       2.47758       2.53073
  71   1 1290.7284    0.1017  0.1417  8.8185  0.0003  0.0095   0.0047   0.0213    0.0172   0.0000   440.3414     -0.323438       21.6445     -0.227961      -3.82621      0.250689      0.246903      0.304621      0.355370      0.381012      0.408710      0.442408
  71   2 1621.0577    0.2896  0.3538  8.7821 -0.0002  0.0095   0.0060   0.0224    0.0259   0.0000   441.7772     -0.421624       21.7868    -0.0271564      -3.97478       1.04315      0.217829      0.313545      0.328907      0.367847      0.375797      0.390190
  71   3 1888.8558    0.5658  0.7978  8.7768  0.0000  0.0130   0.0076   0.0338    0.0550   0.0000   442.1512     0.0414598       21.7509    0.00618954      -4.03067      0.813689      0.299049      0.395099      0.446072      0.503970      0.534193      0.557879
  71   4 2137.7601    0.9785  1.2076  8.9188  0.0000  0.0153   0.0106   0.0403    0.1010   0.0000   442.1869     -0.175739       22.3162    -0.0644218      -3.87947      -1.01575      0.356635      0.481774      0.530979      0.588062      0.628862      0.656039
  71   5 2369.9292    1.5837  1.5854  9.4000 -0.0001  0.0173   0.0145   0.0466    0.1016   0.0000   442.5190      0.857886       21.4576     -0.315985      -3.67615      0.480721      0.389029      0.533858      0.585160      0.660240      0.687264      0.738161
  71   6 2588.2719    2.3734  1.5558 10.0130  0.0000  0.0169   0.0215   0.0435    0.1199   0.0000   442.3100      -1.04917       22.3442      0.862305      -3.63421    -0.0545743      0.387442      0.528405      0.598290      0.658710      0.692853      0.726398
  71   7 2801.5881    3.3506  1.4170 10.7001  0.0000  0.0155   0.0318   0.0409    0.1415   0.0000   442.3046      0.665974       20.7294      0.586792      -2.85065     -0.794512      0.372187      0.490669      0.558918      0.638551      0.666127      0.691074
  71   8 3009.6825    4.2842  1.4441 11.2231  0.0000  0.0157   0.0402   0.0417    0.1410   0.0000   441.4660     -0.178943       21.2851       1.23914      -3.52876      0.185513      0.355909      0.485418      0.547807      0.611221      0.652099      0.677796
  71   9 3211.9475    4.2287  1.8416 11.3055 -0.0000  0.0180   0.0346   0.0466    0.0900   0.0000   442.0711      -1.02438       21.5711       1.06602      -2.16694      0.250816      0.419646      0.564400      0.626580      0.709416      0.763118      0.800128
  71  10 3410.4559    3.4263  3.0093 11.2248 -0.0000  0.0246   0.0222   0.0667    0.0496   0.0000   441.9708      -1.46301       21.5796       1.88976      -3.07954     -0.767024      0.560215      0.744205      0.845811      0.939276       1.00863       1.02939
  71  11 3606.1260    2.6740  5.2716 10.5457  0.0003  0.0375   0.0125   0.1017    0.0452   0.0000   443.1427      -1.89019       23.9851       1.92620      -2.53656      -2.32195      0.843246       1.13059       1.28544       1.42825       1.53528       1.57937
  71  12 3799.2982    2.0636  8.5200 10.2839  0.0006  0.0598   0.0075   0.1641    0.0359   0.0000   442.2874      -4.07221       17.9174       2.46372      -4.49608      0.263802       1.36791       1.84351       2.09448       2.31587       2.48777       2.53228
  72   1 1298.4763    0.1024  0.1513  8.6435 -0.0027  0.0101   0.0045   0.0216    0.0172   0.0000   440.6356      0.394386       21.2901     -0.566888      -3.96300     0.0205918      0.260300      0.326078      0.363266      0.371403      0.403536      0.457300
  72   2 1629.8874    0.2902  0.3926  8.5989 -0.0002  0.0104   0.0057   0.0234    0.0266   0.0000   441.4447    -0.0261950       21.5314      0.190517      -3.24022     -0.149465      0.241173      0.332701      0.373588      0.429546      0.463633      0.497390
  72   3 1898.6263    0.5906  0.8090  8.6046  0.0000  0.0128   0.0078   0.0341    0.0584   0.0000   442.0380     -0.314166       21.7705      0.294846      -3.92720     0.0507296      0.286179      0.368868      0.417007      0.475663      0.523224      0.536171
  72   4 2148.8194    0.9823  1.2560  8.9480  0.0074  0.0158   0.0108   0.0439    0.0916   0.0000   442.3114     -0.688506       21.5390     0.0698604      -3.15811     -0.119373      0.348929      0.469968      0.520365      0.578941      0.626374      0.650099
  72   5 2381.7090    1.6414  1.5459  9.0709 -0.0007  0.0167   0.0148   0.0440    0.1198   0.0000   442.0568     -0.610004       21.2196      0.494179      -2.81605      0.681416      0.375188      0.505939      0.562730      0.623768      0.663268      0.699676
  72   6 2600.9875    2.4208  1.6666  9.8429 -0.0002  0.0175   0.0208   0.0443    0.1143   0.0000   441.9106    -0.0463744       21.6643       1.35214      -3.58015     -0.604637      0.396982      0.542975      0.598950      0.674460      0.705753      0.741884
  72   7 2815.3659    3.4033  1.4154 10.7306  0.0001  0.0155   0.0322   0.0411    0.1227   0.0000   442.5984     -0.163694       22.0751       1.32165      -4.04877      0.276852      0.361471      0.480655      0.537421      0.601159      0.634500      0.657674
  72   8 3024.2674    4.3888  1.3833 11.3687  0.0000  0.0153   0.0431   0.0416    0.1364   0.0000   442.1709     -0.364523       20.8475      0.796210      -3.04104   -0.00836009      0.360572      0.472575      0.546801      0.614549      0.643260      0.673611
  72   9 3227.2916    4.2932  1.8092 11.4678 -0.0000  0.0181   0.0357   0.0471    0.0761   0.0000   442.3776     0.0943273       21.5811      0.787267      -2.36053     -0.295520      0.398342      0.545200      0.598648      0.678049      0.712505      0.745757
  72  10 3426.5122    3.3554  3.1778 10.9420 -0.0002  0.0255   0.0205   0.0664    0.0475   0.0000   441.5984      0.946067       21.2526       2.58470      -3.85596     -0.687702      0.568419      0.766203      0.861825      0.948012       1.00729       1.05937
  72  11 3623.0305    2.5910  5.4472 10.4523 -0.0000  0.0393   0.0118   0.1049    0.0429   0.0000   443.5245     -0.798242       21.5460      -2.55639      -1.72936       2.05958      0.860737       1.17795       1.31116       1.48990       1.58347       1.65717
  73   2 1638.5916    0.2928  0.3809  8.5178  0.0000  0.0100   0.0059   0.0235    0.0266   0.0000   441.3072     -0.400767       22.0849      0.397504      -4.77238    -0.0642398      0.216813      0.273241      0.341793      0.354114      0.390787      0.406450
  73   3 1908.2916    0.5934  0.7769  8.6253  0.0000  0.0126   0.0080   0.0332    0.0519   0.0000   441.2190     -0.704018       21.9730    -0.0629732      -3.94311    -0.0109151      0.278160      0.383129      0.437835      0.503981      0.522362      0.523485
  73   4 2159.7802    1.0152  1.2441  8.8653  0.0000  0.0155   0.0111   0.0423    0.0938   0.0000   442.1229     -0.419591       21.7678     -0.861138      -4.49660       1.02622      0.339384      0.453973      0.513639      0.574214      0.610155      0.628607
  73   5 2393.3634    1.6718  1.5703  9.2213  0.0000  0.0173   0.0151   0.0440    0.1012   0.0000   442.6814      0.430408       21.4307    0.00230499      -2.85615     -0.522572      0.370649      0.507564      0.572148      0.616632      0.665306      0.699848
  73   6 2613.6312    2.4737  1.6169  9.9060 -0.0038  0.0171   0.0217   0.0444    0.1057   0.0000   442.3557      0.650429       21.9580     -0.292881      -3.21748       2.13778      0.378105      0.512455      0.574505      0.648114      0.689437      0.729406
  73   7 2829.1378    3.5355  1.4629 10.3625 -0.0001  0.0156   0.0326   0.0414    0.1567   0.0000   442.4773     0.0305036       22.2289     -0.505184      -3.14100      0.741141      0.358329      0.484929      0.538282      0.596752      0.626614      0.660063
  73   8 3038.7543    4.4352  1.3775 11.3378  0.0000  0.0154   0.0431   0.0411    0.1300   0.0000   443.0704      0.156985       21.4422       1.94847      -3.17484      0.124099      0.342672      0.462850      0.512457      0.582492      0.618857      0.660116
  73   9 3242.5170    4.2528  1.9427 11.1029  0.0000  0.0185   0.0338   0.0487    0.0829   0.0000   442.5254     -0.755973       21.9843      0.555860      -2.31712      0.406577      0.403803      0.562384      0.605358      0.713160      0.718390      0.762949
  73  10 3442.6490    3.3230  3.4256 10.6885  0.0000  0.0264   0.0194   0.0697    0.0485   0.0000   442.1518      0.834605       21.4979     0.0489843      -3.37726      -1.54917      0.585390      0.788976      0.888679      0.977596       1.06744       1.10229
  73  11 3639.8490    2.5831  6.0883 10.1817  0.0005  0.0421   0.0110   0.1152    0.0459   0.0000   442.5681     -0.533285       20.7899       1.99726      -1.97060       5.76121      0.938085       1.26399       1.43033       1.56873       1.69103       1.73661
  74   2 1647.2198    0.3010  0.3995  8.6076  0.0000  0.0098   0.0058   0.0240    0.0266   0.0000   441.1320     -0.519286       22.1346      0.388370      -3.94963      0.199220      0.214751      0.276431      0.342731      0.366182      0.399049      0.407857
  74   3 1917.8861    0.6062  0.8528  8.6450  0.0000  0.0130   0.0078   0.0348    0.0589   0.0000   442.1351      0.208883       21.6448      0.997854      -3.48563     -0.764744      0.287935      0.379934      0.429021      0.481614      0.508528      0.530437
  74   4 2170.6352    1.0506  1.2095  8.7284  0.0000  0.0150   0.0111   0.0398    0.1154   0.0000   442.0963     -0.496618       22.0337      0.572534      -3.31997      0.429838      0.329272      0.441375      0.496895      0.548262      0.577027      0.613661
  74   5 2404.9536    1.6720  1.6344  9.5810 -0.0000  0.0176   0.0148   0.0457    0.0818   0.0000   442.3010     -0.424283       21.5053    -0.0158142      -4.39442     -0.399866      0.384418      0.519391      0.581669      0.649161      0.676489      0.721267
  74   6 2626.2192    2.5133  1.6560 10.0104 -0.0002  0.0171   0.0215   0.0443    0.1069   0.0000   441.8237    -0.0319649       21.4936     -0.201988      -3.94011     -0.419530      0.380954      0.505997      0.581444      0.632463      0.673011      0.708348
  74   7 2842.6740    3.5749  1.3679 11.1109  0.0001  0.0152   0.0346   0.0408    0.1078   0.0000   441.7731    -0.0280038       22.8674    -0.0546400      -3.65211      0.499819      0.341550      0.454903      0.516080      0.585760      0.607540      0.643948
  74   8 3053.1162    4.4794  1.4344 11.0397 -0.0000  0.0153   0.0411   0.0408    0.1551   0.0000   442.0500     -0.172740       21.6432      0.660672      -3.41839      0.234842      0.338993      0.452839      0.503795      0.575136      0.601972      0.624714
  74   9 3257.6561    4.1947  2.0046 11.1927  0.0000  0.0186   0.0322   0.0487    0.0777   0.0000   442.3375     -0.137475       20.8427       2.09756      -3.15695     -0.834792      0.406271      0.548136      0.616103      0.696693      0.717731      0.748797
  74  10 3458.5562    3.2381  3.5363 10.8467  0.0000  0.0269   0.0185   0.0723    0.0461   0.0000   442.3250      0.319459       20.5961      0.300360      -2.28942      -2.06696      0.585832      0.797259      0.883342       1.00511       1.03797       1.09976
  74  11 3656.5909    2.4642  6.1319 10.4176  0.0012  0.0433   0.0104   0.1186    0.0414   0.0000   442.9149      -1.14632       18.4731       2.33466       1.69257      -2.85594      0.936135       1.26184       1.44067       1.59313       1.68642       1.75818
  75   1 1321.4229    0.1247  0.1688  8.6643  0.0000  0.0089   0.0045   0.0206    0.0174   0.0000   440.2555      0.137726       21.8545      0.403587      -4.30204     -0.540828      0.177205      0.231315      0.276082      0.306464      0.323189      0.330401
  75   2 1655.7459    0.3144  0.4405  8.5812  0.0000  0.0103   0.0057   0.0240    0.0283   0.0000   441.5198     -0.169369       21.1640    -0.0278382      -4.12710     -0.128971      0.225860      0.293994      0.336947      0.368844      0.407808      0.423188
  75   3 1927.3894    0.6167  0.9083  8.7082  0.0000  0.0136   0.0077   0.0353    0.0591   0.0000   441.8169     -0.524537       21.7328     0.0907791      -4.04790      0.172352      0.290911      0.372514      0.441896      0.495246      0.532660      0.549545
  75   4 2181.3965    1.0728  1.2720  8.9806  0.0000  0.0156   0.0110   0.0407    0.0952   0.0000   442.9112     -0.979390       21.2131     -0.139655      -4.30611    -0.0888869      0.332357      0.448523      0.507709      0.585822      0.596035      0.644318
  75   5 2416.4321    1.7562  1.6097  9.5129  0.0000  0.0173   0.0155   0.0445    0.1015   0.0000   442.3008      0.185877       21.1631     -0.601656      -3.48146     0.0675871      0.372859      0.492945      0.570272      0.635779      0.668430      0.699173
  75   6 2638.7025    2.5962  1.5890 10.2574  0.0000  0.0163   0.0229   0.0445    0.1008   0.0000   442.4409     -0.372037       21.9281     -0.725201      -2.93860      0.476756      0.363125      0.488852      0.548938      0.615709      0.658979      0.686415
  75   7 2856.2034    3.6410  1.4341 10.9291  0.0000  0.0156   0.0336   0.0402    0.1257   0.0000   443.2732     -0.386900       21.8546      0.709417      -2.93959     -0.606794      0.351953      0.462521      0.526399      0.564754      0.625082      0.649530
  75   8 3067.3655    4.3760  1.4584 11.8761  0.0000  0.0160   0.0416   0.0424    0.0876   0.0000   442.3673      0.426939       21.8187      0.235210      -2.52567       2.47479      0.350365      0.468633      0.525968      0.598282      0.610454      0.628597
  75   9 3272.7260    4.0811  2.1005 11.4411  0.0000  0.0194   0.0310   0.0504    0.0653   0.0000   441.7899    -0.0358555       21.2923       2.27464      -3.34180       1.03033      0.422379      0.572813      0.641714      0.720652      0.750452      0.780131
  75  10 3474.3921    3.1408  3.7622 10.8992 -0.0002  0.0278   0.0173   0.0767    0.0432   0.0000   441.2812     -0.703778       22.1676      0.958257      -4.06829      -1.20895      0.592101      0.788318      0.892109       1.00464       1.07752       1.12288
  75  11 3673.1745    2.4001  6.3490 10.5172 -0.0034  0.0459   0.0099   0.1233    0.0391   0.0000   443.7839    -0.0411554       18.8670       2.96750      -3.53148     -0.806285      0.975834       1.31232       1.48974       1.65280       1.75966       1.82575
  76   1 1328.9497    0.1201  0.1922  8.5292  0.0000  0.0089   0.0044   0.0248    0.0174   0.0000   440.5150     0.0355428       21.5470     -0.146034      -4.32638      0.377097      0.193674      0.255170      0.299582      0.306551      0.338846      0.347480
  76   2 1664.1758    0.3265  0.4301  8.5493  0.0000  0.0104   0.0060   0.0251    0.0278   0.0000   441.4116    -0.0123997       21.9834     -0.414550      -4.19262       1.09512      0.200669      0.291161      0.316896      0.344768      0.382829      0.406929
  76   3 1936.8797    0.6487  0.8985  8.5029  0.0000  0.0135   0.0079   0.0339    0.0630   0.0000   441.9043     -0.378322       21.8377      0.197890      -3.96007      0.190368      0.279925      0.372653      0.433784      0.472615      0.503319      0.518126
  76   4 2192.0828    1.0688  1.3141  9.0632 -0.0009  0.0161   0.0112   0.0427    0.0862   0.0000   442.3763     -0.366174       20.8133     0.0893040      -4.73036       1.14891      0.343026      0.469046      0.526684      0.594299      0.629149      0.656479
  76   5 2427.7560    1.7907  1.6911  9.3634  0.0000  0.0175   0.0152   0.0457    0.0922   0.0000   442.4867      0.131361       21.2418      0.940025      -3.99138      0.246519      0.374843      0.501389      0.570795      0.635665      0.669931      0.687513
  76   6 2651.1542    2.6295  1.5933 10.1899  0.0000  0.0166   0.0230   0.0432    0.0988   0.0000   442.0700     -0.183599       21.9105     -0.478783      -3.63918      0.946417      0.361896      0.470571      0.527886      0.599414      0.616487      0.673343
  76   7 2869.6248    3.8123  1.3678 10.9180 -0.0000  0.0151   0.0359   0.0390    0.1284   0.0000   442.6566     -0.619497       21.5395     0.0240824      -3.72913     0.0351965      0.326524      0.431063      0.471934      0.554037      0.580175      0.605709
  76   8 3081.5622    4.4604  1.5358 11.2385  0.0000  0.0160   0.0396   0.0421    0.1116   0.0000   443.2388     -0.123462       21.1541      0.527970      -3.05890      0.153985      0.338658      0.470205      0.531327      0.593524      0.623777      0.655222
  76   9 3287.6750    4.0046  2.1313 11.4019 -0.0000  0.0197   0.0299   0.0513    0.0561   0.0000   442.6230      0.313984       21.7989       1.49319      -3.67800      0.329095      0.408527      0.562591      0.622525      0.704849      0.736241      0.772473
  76  10 3490.1841    3.1281  3.9506 10.6534  0.0000  0.0291   0.0168   0.0777    0.0469   0.0000   442.1832      -1.58751       22.7078     -0.172940     -0.738622     -0.116736      0.624708      0.834538      0.958280       1.06134       1.13738       1.16155
  76  11 3689.6116    2.4134  7.0380 10.2418  0.0032  0.0487   0.0092   0.1309    0.0401   0.0000   444.0000      0.268980       19.5097       2.71721     -0.221594      0.302045       1.03948       1.37454       1.57757       1.73583       1.87039       1.97098
  77   1 1336.4215    0.1312  0.1681  8.4586  0.0000  0.0085   0.0046   0.0197    0.0172   0.0000   440.5735    0.00313596       21.8222      0.117808      -4.27005    -0.0285255      0.200125      0.222640      0.304266      0.339552      0.364420      0.359264
  77   2 1672.5152    0.3471  0.4340  8.4343 -0.0001  0.0095   0.0061   0.0234    0.0288   0.0000   441.5775     0.0684328       21.3007    -0.0463059      -4.31438      0.646452      0.199293      0.263173      0.306905      0.322161      0.353389      0.362958
  77   3 1946.2874    0.6463  0.8809  8.6187  0.0000  0.0131   0.0080   0.0343    0.0580   0.0000   441.4053     -0.713462       22.0263     -0.453928      -4.68239     -0.370761      0.282046      0.377301      0.435577      0.497607      0.535146      0.546388
  77   4 2202.6576    1.1208  1.4121  8.7819  0.0000  0.0161   0.0108   0.0431    0.0871   0.0000   442.1115     -0.181403       21.3193     -0.421208      -3.88143       1.17031      0.340760      0.472177      0.538927      0.606265      0.658307      0.683256
  77   5 2439.0691    1.7965  1.6148  9.5761  0.0000  0.0171   0.0158   0.0452    0.0882   0.0000   442.5853    -0.0198940       21.5255     -0.646830      -3.91967     0.0908061      0.366319      0.486324      0.557563      0.614882      0.649048      0.685692
  77   6 2663.4748    2.7455  1.6041  9.9856  0.0002  0.0164   0.0235   0.0426    0.1165   0.0000   442.5572     -0.211130       21.5027      0.140457      -3.35813     -0.293195      0.346951      0.458901      0.523307      0.579714      0.614666      0.658998
  77   7 2882.9225    3.7659  1.4791 10.5485  0.0000  0.0153   0.0336   0.0411    0.1372   0.0000   442.7878    -0.0709552       20.6854      0.793192      -3.18388      0.244460      0.335454      0.455636      0.508502      0.565161      0.596352      0.621749
  77   8 3095.6728    4.5497  1.4666 11.1960  0.0000  0.0152   0.0413   0.0413    0.1257   0.0000   442.1681      -1.62335       22.0603      0.182003      -2.84853     -0.731503      0.331692      0.439683      0.488024      0.557852      0.588311      0.611738
  77   9 3302.5854    4.0029  2.2627 11.1332  0.0000  0.0200   0.0285   0.0518    0.0622   0.0000   443.1841     -0.558035       20.5195      0.712933      -2.96104      -1.06365      0.421339      0.570610      0.644219      0.705707      0.759433      0.800580
  77  10 3505.9222    3.0847  4.1522 10.5879 -0.0003  0.0305   0.0160   0.0803    0.0453   0.0000   441.4946     0.0106517       20.3510      0.990196      -3.49023      -1.25874      0.635786      0.860628      0.973849       1.09191       1.19169       1.23519
  77  11 3706.1193    2.2872  6.9696 10.2942 -0.0010  0.0501   0.0089   0.1362    0.0379   0.0000   443.3224     -0.507044       20.4256       1.00816      -3.60150       1.14046       1.03858       1.40962       1.60343       1.75030       1.89600       1.99317
  78   1 1343.8285    0.1262  0.1629  8.4652 -0.0010  0.0078   0.0044   0.0191    0.0170   0.0000   440.3605     -0.443179       21.5143      0.159265      -4.13445      0.308864      0.156583      0.221396      0.251616      0.286499      0.310583      0.337805
  78   2 1680.7579    0.3418  0.4755  8.4534  0.0001  0.0103   0.0058   0.0253    0.0291   0.0000   441.3967     -0.557114       22.1959     -0.174390      -4.22096       1.00272      0.208061      0.267607      0.316568      0.342205      0.399702      0.396328
  78   3 1955.6070    0.6713  0.9536  8.4458  0.0000  0.0135   0.0079   0.0350    0.0667   0.0000   441.4040     -0.151171       21.4687     -0.126642      -4.06172      0.401162      0.281098      0.382784      0.435075      0.482309      0.523617      0.528822
  78   4 2213.1866    1.1522  1.3291  8.9857  0.0000  0.0156   0.0115   0.0417    0.0850   0.0000   441.9658     -0.650377       21.6890     -0.117871      -4.35425       1.04891      0.329057      0.435815      0.494042      0.561446      0.582867      0.623346
  78   5 2450.2768    1.8624  1.6685  9.6348  0.0000  0.0172   0.0162   0.0456    0.0847   0.0000   442.0691     -0.575281       21.5335     -0.299651      -3.30556      0.850630      0.360683      0.489918      0.549615      0.620709      0.658831      0.683987
  78   6 2675.7860    2.8059  1.5375 10.1428  0.0000  0.0160   0.0248   0.0423    0.1199   0.0000   442.6765    -0.0796886       21.9273       1.11940      -3.38179     -0.806289      0.338908      0.457586      0.503855      0.570985      0.603753      0.636777
  78   7 2896.1660    3.8790  1.4582 10.9323  0.0000  0.0152   0.0352   0.0410    0.1166   0.0000   442.6654     -0.337445       21.1963      0.200670      -2.13964      0.599852      0.326137      0.435515      0.481923      0.548919      0.578661      0.603012
  78   8 3109.6387    4.4370  1.6073 11.1324  0.0000  0.0163   0.0379   0.0420    0.1112   0.0000   442.3853     0.0859523       20.7269      0.158138      -4.19492     -0.823151      0.342255      0.453783      0.510238      0.581032      0.627292      0.648393
  78   9 3317.3907    3.9363  2.3768 11.1453  0.0000  0.0204   0.0271   0.0535    0.0568   0.0000   442.7746      0.395310       21.8356       2.04933      -4.38490     0.0333239      0.424569      0.574867      0.645574      0.724152      0.781700      0.827205
  78  10 3521.5207    2.9738  4.2975 10.6834  0.0001  0.0312   0.0151   0.0844    0.0415   0.0000   441.6951     -0.561017       23.0603      0.492614      -3.58461      -1.18191      0.645262      0.860083      0.979720       1.08812       1.16339       1.21643
  78  11 3722.3292    2.3328  7.4107 10.2742 -0.0019  0.0522   0.0086   0.1401    0.0359   0.0000   441.9809      -1.50329       20.2682      -1.99013      -3.31882       2.55466       1.09597       1.46097       1.65651       1.84705       2.00064       2.08826
  79   1 1351.1662    0.1352  0.1636  8.4236 -0.0002  0.0081   0.0046   0.0174    0.0170   0.0000   440.5349     -0.412519       21.4360      0.237006      -4.32562     -0.104659      0.160483      0.218333      0.243476      0.281379      0.292387      0.302496
  79   2 1688.9456    0.3553  0.4559  8.3526  0.0000  0.0099   0.0060   0.0235    0.0292   0.0000   441.3664     -0.790880       21.2781      0.147126      -4.11912      -1.01568      0.196093      0.264142      0.308048      0.348194      0.369582      0.378555
  79   3 1964.8740    0.6826  0.9548  8.5011  0.0001  0.0136   0.0081   0.0354    0.0646   0.0000   441.6811    -0.0603861       21.8568     0.0827306      -3.63300      0.488375      0.278020      0.380563      0.420365      0.479999      0.510103      0.536072
  79   4 2223.5884    1.1890  1.4517  8.6572 -0.0001  0.0160   0.0110   0.0429    0.0965   0.0000   442.7784     -0.618548       21.0308     -0.259344      -4.19670      0.371156      0.329161      0.447600      0.504220      0.562667      0.588088      0.620475
  79   5 2461.3602    1.8955  1.7480  9.3051  0.0000  0.0172   0.0154   0.0464    0.0946   0.0000   441.6491    -0.0731410       21.5938       1.10634      -4.13371      0.360151      0.358889      0.474374      0.538655      0.609054      0.656582      0.669452
  79   6 2687.9695    2.8241  1.5432 10.3073 -0.0000  0.0161   0.0252   0.0427    0.1067   0.0000   442.2192     -0.233480       21.8109     -0.870019      -3.98990     -0.429282      0.340063      0.449944      0.505284      0.584254      0.595991      0.623925
  79   7 2909.3358    3.9385  1.4261 10.8804  0.0000  0.0150   0.0358   0.0400    0.1214   0.0000   443.0816     -0.154296       21.2691     -0.185402      -3.54647     -0.468668      0.317099      0.426963      0.479957      0.547598      0.584394      0.606047
  79   8 3123.5358    4.4563  1.5785 11.3933  0.0000  0.0159   0.0385   0.0429    0.0861   0.0000   442.7274     -0.332390       21.0086     -0.338527      -2.38715     0.0493441      0.329936      0.444170      0.500748      0.554990      0.585102      0.622668
  79   9 3332.0183    3.8482  2.5503 11.0713 -0.0000  0.0210   0.0257   0.0567    0.0548   0.0000   443.1809     -0.242919       20.3192      0.989302      -1.68412     -0.256870      0.439092      0.588750      0.664794      0.747327      0.784125      0.826297
  79  10 3536.9404    2.9299  4.5695 10.4333  0.0002  0.0325   0.0141   0.0883    0.0465   0.0000   442.2265      -2.20316       18.5868       3.70415      -1.65382       1.10521      0.657876      0.894211       1.00876       1.13351       1.23930       1.28087
  79  11 3738.6374    2.2324  7.6802 10.1701  0.0023  0.0543   0.0082   0.1474    0.0364   0.0000   442.9614      -3.02183       19.1460       2.71982      -1.10353      -3.11381       1.09834       1.47601       1.67695       1.85034       1.99358       2.06282
  80   1 1358.4555    0.1391  0.1732  8.4927  0.0003  0.0073   0.0045   0.0190    0.0171   0.0000   440.4067     0.0809367       21.6883    -0.0728914      -4.77302      0.217977      0.152376      0.196946      0.219098      0.244142      0.274865      0.269299
  80   2 1697.0273    0.3642  0.4768  8.4702  0.0000  0.0098   0.0060   0.0249    0.0307   0.0000   441.1566     -0.429077       21.8397     -0.271048      -3.65293      0.551745      0.203518      0.264011      0.305247      0.329457      0.357484      0.391856
  80   3 1974.1266    0.7229  0.9459  8.4727 -0.0001  0.0129   0.0083   0.0337    0.0721   0.0000   441.6793     -0.303360       22.0890      0.141908      -4.23659      0.193067      0.259859      0.336121      0.376523      0.436713      0.449821      0.479706
  80   4 2233.8668    1.1980  1.4824  8.8988  0.0000  0.0163   0.0109   0.0427    0.0833   0.0000   441.3142     0.0902836       21.8517     0.0220875      -3.70611      0.400346      0.327283      0.441140      0.483810      0.559463      0.578747      0.614170
  80   5 2472.4430    1.9263  1.8537  9.3962  0.0000  0.0177   0.0150   0.0471    0.0894   0.0000   442.5240     0.0301430       20.4408      0.707076      -3.09700     -0.527974      0.368893      0.481643      0.553229      0.615933      0.656219      0.683926
  80   6 2700.1077    2.9223  1.6281 10.1455  0.0000  0.0160   0.0243   0.0422    0.1071   0.0000   442.3311      0.154604       21.2786      0.396393      -2.92543      0.423388      0.332761      0.442621      0.515243      0.564856      0.598164      0.625105
  80   7 2922.3650    3.9821  1.4168 11.0391  0.0000  0.0150   0.0363   0.0393    0.1179   0.0000   442.3324     -0.185733       22.1875      0.776902      -3.96712     -0.268692      0.305318      0.411326      0.460499      0.524192      0.549200      0.562675
  80   8 3137.3934    4.5288  1.6173 11.3448  0.0052  0.0164   0.0389   0.0420    0.1014   0.0000   442.6724     -0.389811       21.0897     -0.551362      -3.21575      0.240123      0.332525      0.445405      0.493110      0.555720      0.594903      0.637480
  80   9 3346.7054    3.8145  2.5961 11.1195 -0.0000  0.0214   0.0247   0.0560    0.0534   0.0000   442.8363     -0.447866       21.1849       1.26628      -2.00259     -0.818123      0.443907      0.592579      0.678037      0.745052      0.799634      0.851576
  80  10 3552.4393    2.9259  4.9535 10.4916 -0.0015  0.0342   0.0133   0.0941    0.0459   0.0000   441.6280      0.265514       20.9166       2.07690      -1.61657      -2.19812      0.691856      0.929205       1.05221       1.16295       1.24496       1.29692
  81   1 1365.6840    0.1433  0.1659  8.4568  0.0000  0.0074   0.0045   0.0161    0.0171   0.0000   440.3969     -0.514220       21.5820      0.482410      -3.88516      0.103462      0.162768      0.204632      0.221389      0.258626      0.251750      0.287069
  81   2 1705.0193    0.3727  0.4686  8.4878  0.0000  0.0097   0.0061   0.0240    0.0305   0.0000   441.1257     -0.181653       21.6473    -0.0129569      -3.60214     0.0300473      0.188957      0.250856      0.300858      0.310877      0.354581      0.363081
  81   3 1983.2569    0.7083  1.0340  8.6194  0.0000  0.0140   0.0081   0.0370    0.0696   0.0000   441.4243     -0.208687       21.6645     0.0124707      -5.28204      0.371290      0.283303      0.382301      0.433262      0.481656      0.517976      0.535402
  81   4 2244.1201    1.2410  1.4661  9.0125 -0.0000  0.0160   0.0115   0.0438    0.0876   0.0000   442.2550      0.611776       21.2753      0.373409      -3.09792    -0.0384866      0.319835      0.428535      0.487941      0.541221      0.577161      0.599186
  81   5 2483.4339    2.0249  1.6823  9.4765 -0.0000  0.0166   0.0167   0.0447    0.1066   0.0000   442.6937     0.0394068       21.5302       1.53681      -4.16251      0.544900      0.331536      0.438510      0.506608      0.562665      0.602544      0.634322
  81   6 2712.1604    2.9836  1.6393  9.9787  0.0000  0.0161   0.0242   0.0421    0.1255   0.0000   442.3046     -0.904031       21.3991      0.546442      -3.94836       1.48481      0.318969      0.432009      0.485893      0.541251      0.588761      0.629446
  81   7 2935.3664    4.0898  1.4365 10.9334  0.0000  0.0150   0.0360   0.0383    0.1259   0.0000   441.9997     -0.619948       22.0906       1.92419      -4.38675     -0.517525      0.307323      0.417567      0.476047      0.541652      0.568668      0.607899
  81   8 3151.0924    4.4485  1.7091 11.1943  0.0000  0.0166   0.0359   0.0425    0.0972   0.0000   443.0125    -0.0989605       21.3703      0.372232      -3.12306      -1.42521      0.331035      0.455059      0.507801      0.563460      0.599047      0.626809
  81   9 3361.2363    3.6717  2.7880 11.1313  0.0000  0.0224   0.0230   0.0592    0.0491   0.0000   442.4573     -0.942158       20.3587      0.336059      -2.56716      -1.54904      0.452755      0.618377      0.699612      0.782060      0.835312      0.868613
  81  10 3567.7336    2.8283  5.0865 10.5117  0.0014  0.0357   0.0126   0.0965    0.0456   0.0000   443.2895     -0.131103       19.9703      0.360742      -2.94980      0.382709      0.719320      0.958059       1.10470       1.22634       1.29680       1.36249
  82   1 1372.8807    0.1386  0.2130  8.3486  0.0000  0.0090   0.0043   0.0201    0.0175   0.0000   440.1829     -0.187195       21.4228     -0.358559      -4.65155      0.102148      0.180503      0.233209      0.280678      0.312356      0.315768      0.336156
  82   2 1712.9612    0.3780  0.4931  8.3576  0.0000  0.0097   0.0060   0.0245    0.0309   0.0000   441.4955     -0.412847       21.6898      0.772808      -3.95212     0.0209958      0.194726      0.261194      0.296259      0.333619      0.360985      0.385376
  82   3 1992.3870    0.7282  1.0147  8.5044  0.0000  0.0135   0.0083   0.0362    0.0707   0.0000   442.0691    -0.0148680       21.7622    -0.0231121      -3.27767      0.111280      0.262958      0.348681      0.402222      0.443848      0.490926      0.508902
  82   4 2254.2420    1.2486  1.5267  8.8461  0.0000  0.0163   0.0112   0.0444    0.0879   0.0000   442.1106     -0.132082       21.5346      0.145669      -3.34959      0.861820      0.327145      0.442889      0.490346      0.562066      0.595012      0.634656
  82   5 2494.2598    2.0223  1.7917  9.7200  0.0000  0.0174   0.0162   0.0465    0.0750   0.0000   442.2703     -0.487254       22.7115     -0.586230      -3.30412      0.914203      0.350966      0.459460      0.523512      0.584350      0.635985      0.664164
  82   6 2724.1596    3.0181  1.5823 10.3151  0.0000  0.0161   0.0255   0.0417    0.1037   0.0000   442.2396     -0.742021       21.3634       1.01432      -3.65853      0.287070      0.318760      0.433179      0.475958      0.541219      0.566082      0.599658
  82   7 2948.2671    4.1364  1.3806 11.0834  0.0000  0.0148   0.0380   0.0383    0.1217   0.0000   442.1984     -0.152858       21.4057     -0.235096      -3.62832      0.368418      0.295315      0.394158      0.438103      0.490686      0.525410      0.539548
  82   8 3164.7775    4.5389  1.6940 11.0663 -0.0001  0.0163   0.0363   0.0420    0.0992   0.0000   442.8552     -0.454834       21.6113       2.20224      -3.33632     -0.755979      0.323810      0.437586      0.489693      0.539256      0.581701      0.606394
  82   9 3375.7115    3.6782  2.9965 10.8586  0.0001  0.0230   0.0217   0.0614    0.0510   0.0000   442.8887     -0.604328       21.7213      0.815792      -2.73461     -0.248141      0.458591      0.613348      0.699014      0.771120      0.835250      0.868132
  82  10 3582.9915    2.8011  5.3245 10.4060 -0.0017  0.0376   0.0121   0.1010    0.0441   0.0000   442.7492     -0.973275       21.7058      0.290900      -3.53352       1.31904      0.737186       1.00425       1.13328       1.26806       1.37029       1.42668
  83   1 1379.9996    0.1437  0.1752  8.5069 -0.0000  0.0073   0.0045   0.0182    0.0169   0.0000   440.3811     0.0816650       21.4612     -0.179725      -3.93289      0.130529      0.157721      0.217102      0.263284      0.305077      0.329519      0.315086
  83   2 1720.7909    0.3798  0.5617  8.5280 -0.0003  0.0107   0.0059   0.0276    0.0324   0.0000   441.2890     -0.153625       21.7929     -0.291006      -4.09438      0.213882      0.206372      0.272715      0.323817      0.355461      0.386238      0.391105
  83   3 2001.4244    0.7426  1.0103  8.7362  0.0000  0.0139   0.0084   0.0355    0.0697   0.0000   441.9333     -0.313017       21.1861     0.0886528      -4.19664     -0.318974      0.262843      0.365104      0.405890      0.458861      0.487201      0.502186
  83   4 2264.3056    1.2884  1.5591  8.8553  0.0000  0.0164   0.0111   0.0429    0.0933   0.0000   442.3945  -0.000808915       21.4181     -0.732278      -2.90788     -0.221680      0.324162      0.423029      0.477311      0.537074      0.579051      0.599769
  83   5 2505.1126    2.0607  1.8526  9.6764  0.0000  0.0178   0.0159   0.0458    0.0839   0.0000   441.4167    -0.0482492       21.6783      0.592864      -3.58296     -0.980242      0.350595      0.467707      0.534001      0.598494      0.637304      0.654084
  83   6 2736.0798    3.0346  1.6201 10.4677  0.0000  0.0161   0.0249   0.0420    0.0936   0.0000   442.2273      0.118554       22.3448     -0.697877      -2.89222      0.493986      0.313138      0.424428      0.473970      0.540764      0.577566      0.603713
  83   7 2961.0775    4.2036  1.4575 11.0604  0.0000  0.0148   0.0371   0.0396    0.1287   0.0000   442.9463     -0.268611       22.0294      0.890198      -4.37707     -0.130418      0.298987      0.397736      0.453468      0.514957      0.538237      0.561820
  83   8 3178.3247    4.4932  1.7712 11.0876  0.0000  0.0165   0.0350   0.0427    0.1036   0.0000   442.9603     -0.880301       20.6697      0.506437      -2.92797      0.115670      0.331888      0.444105      0.501805      0.566647      0.593099      0.634589
  83   9 3390.0974    3.5904  3.0413 10.9264 -0.0000  0.0235   0.0209   0.0620    0.0529   0.0000   442.5086      -1.73895       21.0592     -0.527278      -3.78141      0.892301      0.463762      0.612663      0.688920      0.771974      0.826785      0.850813
  83  10 3598.1596    2.7175  5.5402 10.4558  0.0003  0.0387   0.0102   0.1032    0.0353   0.0000   442.6642     -0.244396       21.7562       3.06597      -3.60486      -2.32829      0.766626       1.03796       1.17578       1.30778       1.41556       1.48024
  84   1 1387.0947    0.1441  0.1925  8.6346  0.0000  0.0075   0.0044   0.0195    0.0172   0.0000   440.1243     -0.393717       21.2950     -0.191485      -3.59486      0.536631      0.155069      0.204468      0.238869      0.265450      0.281600      0.314021
  84   2 1728.5652    0.4065  0.5877  8.5826  0.0000  0.0110   0.0060   0.0267    0.0349   0.0000   440.8994     -0.393583       21.0931      0.508576      -4.35378      0.436798      0.216612      0.284236      0.323952      0.354814      0.382759      0.413670
  84   3 2010.3818    0.7684  1.0830  8.7172 -0.0000  0.0139   0.0084   0.0369    0.0782   0.0000   441.6758     -0.345556       21.7300     -0.340461      -3.76865      0.498465      0.273666      0.376190      0.421621      0.474103      0.521454      0.545563
  84   4 2274.2968    1.3448  1.5704  8.9052  0.0000  0.0163   0.0114   0.0426    0.1024   0.0000   442.1961     -0.780867       21.7850      0.410291      -3.24497      0.633152      0.323844      0.435160      0.482698      0.531576      0.567703      0.594215
  84   5 2515.8707    2.0897  1.6921 10.1120  0.0000  0.0169   0.0171   0.0447    0.0776   0.0000   442.4171     -0.720692       22.2353       1.73258      -3.76040       1.03118      0.331604      0.445037      0.504444      0.552413      0.610517      0.624288
  84   6 2747.9337    3.1387  1.6392 10.4522  0.0000  0.0161   0.0254   0.0413    0.1094   0.0000   442.6947     -0.699159       21.7055       1.08409      -3.56832     -0.314576      0.310888      0.415870      0.467007      0.528803      0.563173      0.588342
  84   7 2973.7807    4.1861  1.4687 11.3614  0.0009  0.0149   0.0365   0.0399    0.0965   0.0000   442.3232     -0.658526       20.9648      0.765052      -2.77750    -0.0557757      0.292842      0.397161      0.440173      0.514053      0.536512      0.571584
  84   8 3191.7758    4.4652  1.9146 11.1533 -0.0000  0.0170   0.0325   0.0447    0.0866   0.0000   442.6140     -0.669177       21.0258       1.72514      -2.19225     -0.158406      0.329547      0.451187      0.513522      0.569241      0.589631      0.625424
  84   9 3404.3399    3.5692  3.2641 11.0699  0.0000  0.0243   0.0201   0.0650    0.0500   0.0000   442.7738       1.16874       22.0352      0.368637      -4.01243     -0.138643      0.476258      0.619570      0.715897      0.797123      0.856146      0.901660
  84  10 3613.2091    2.7486  6.0490 10.2091  0.0019  0.0412   0.0089   0.1090    0.0281   0.0000   441.1933      0.674572       23.4192       1.00242      -5.63023       2.47788      0.791293       1.06434       1.20519       1.33092       1.44133       1.50369
  85   0  938.3478    0.0241  0.0067  8.7553 -0.0030  0.0102   0.0053   0.0050    0.0140   0.0000   437.3866      -1.16341       20.9926     0.0212235      -4.81880      -1.27523      0.219372      0.320730      0.442780      0.295967      0.496066      0.368218
  85   1 1394.1271    0.1528  0.2241  8.4515  0.0000  0.0079   0.0043   0.0215    0.0176   0.0000   439.9345     -0.253031       21.7836    -0.0458385      -4.41434      0.164892      0.147936      0.194044      0.234209      0.263432      0.268612      0.279857
  85   2 1736.2533    0.4050  0.5612  8.4290  0.0000  0.0106   0.0060   0.0254    0.0350   0.0000   440.6110    0.00798414       21.5436     -0.374506      -4.48069     -0.374222      0.205239      0.275149      0.303324      0.370994      0.401066      0.421486
  85   3 2019.3055    0.7807  1.1488  8.5106  0.0000  0.0143   0.0084   0.0381    0.0846   0.0000   441.5652      0.143289       21.4864      0.708520      -3.37513      0.535350      0.282043      0.366817      0.407162      0.462097      0.489243      0.502983
  85   4 2284.1908    1.3477  1.5716  9.0553 -0.0001  0.0166   0.0116   0.0437    0.0860   0.0000   441.7726     -0.204548       21.1801      0.169087      -3.86767     -0.351682      0.311357      0.431584      0.474188      0.532307      0.576630      0.610575
  85   5 2526.5302    2.1408  1.8232  9.6294  0.0000  0.0175   0.0165   0.0449    0.0918   0.0000   442.1512      0.176875       21.4143     -0.242483      -4.02826      0.106090      0.338472      0.451118      0.510843      0.571414      0.622823      0.651992
  85   6 2759.7354    3.1921  1.6725 10.2889  0.0000  0.0157   0.0252   0.0425    0.1031   0.0000   442.9748     -0.269520       21.9004      0.912372      -3.36167      0.375407      0.306299      0.402538      0.459314      0.512473      0.550966      0.574593
  85   7 2986.4297    4.2381  1.5779 10.8158  0.0002  0.0152   0.0346   0.0399    0.1200   0.0000   442.2363     -0.202911       22.1885     -0.471879      -3.34837     -0.388566      0.297874      0.401903      0.444464      0.498233      0.538143      0.564520
  85   8 3205.1826    4.3859  1.8819 11.3367  0.0000  0.0173   0.0325   0.0444    0.0714   0.0000   442.5690     -0.171232       21.0154       1.18338      -4.24801     -0.224947      0.325770      0.438652      0.488735      0.554288      0.597533      0.626294
  85   9 3418.6287    3.4600  3.3879 10.9339  0.0000  0.0253   0.0189   0.0671    0.0458   0.0000   443.0898     -0.730216       21.1668      0.806290      -4.26073     -0.254798      0.483807      0.647791      0.752495      0.827842      0.905592      0.948985
  85  10 3628.1686    2.6772  6.1007  9.7779 -0.0040  0.0417   0.0083   0.1132    0.0259   0.0000   442.8378      0.566186       21.3590       2.90377      -4.49635     -0.905029      0.808907       1.06728       1.22990       1.35293       1.45849       1.51938
  86   1 1401.1156    0.1598  0.2218  8.2778  0.0000  0.0081   0.0044   0.0190    0.0177   0.0000   440.2334     -0.544723       21.1824      0.281016      -4.15658     -0.237325      0.156841      0.213729      0.239334      0.241041      0.276759      0.303845
  86   2 1743.8649    0.4047  0.5644  8.4035 -0.0001  0.0105   0.0061   0.0268    0.0328   0.0000   440.8608      0.361547       21.2092     0.0253685      -4.23883      0.378679      0.196250      0.257762      0.311954      0.338419      0.371830      0.382649
  86   3 2028.1669    0.7966  1.0912  8.4489  0.0000  0.0139   0.0085   0.0369    0.0801   0.0000   441.9547     -0.197239       21.2877   -0.00142215      -3.40176       1.41932      0.257607      0.349397      0.394839      0.447428      0.472132      0.499773
  86   4 2293.9646    1.3889  1.6311  8.9221  0.0001  0.0164   0.0115   0.0444    0.0799   0.0000   441.9846      0.415807       22.2495     -0.947604      -3.14921      -1.36009      0.311796      0.416964      0.477357      0.539111      0.570566      0.590130
  86   5 2537.1091    2.1858  1.7889  9.6719  0.0000  0.0173   0.0170   0.0455    0.0842   0.0000   442.5953    -0.0896217       21.3372      0.161254      -3.34742      0.544052      0.319872      0.429212      0.485368      0.551310      0.574833      0.600257
  86   6 2771.4815    3.2451  1.6155 10.1421  0.0001  0.0154   0.0263   0.0415    0.1197   0.0000   442.4202     -0.729485       22.2405      0.201239      -3.28051      0.663527      0.305600      0.401830      0.452469      0.512605      0.546278      0.570838
  86   7 2999.0008    4.2665  1.5731 10.8072  0.0000  0.0151   0.0346   0.0401    0.1084   0.0000   442.0019     -0.223400       21.3012      0.553700      -4.25869     -0.706482      0.295566      0.395882      0.442105      0.503692      0.534413      0.566623
  86   8 3218.5314    4.3502  2.0426 10.6831  0.0000  0.0175   0.0307   0.0466    0.0965   0.0000   442.6888     -0.476945       20.7796      0.710655      -3.02116     -0.646434      0.332203      0.449373      0.495794      0.566642      0.607201      0.647238
  86   9 3432.8078    3.4240  3.4477 10.8041  0.0001  0.0256   0.0186   0.0690    0.0451   0.0000   442.4700     -0.936548       21.6831       1.39575      -1.82253       1.38503      0.470971      0.636235      0.723932      0.816077      0.861802      0.907617
  86  10 3643.1618    2.7792  7.3202  9.4586  0.0051  0.0484   0.0076   0.1288    0.0216   0.0000   444.2788     -0.201959       22.7524       2.51409      -7.34980      0.662438      0.946126       1.23023       1.41655       1.54537       1.66581       1.75437
  87   1 1408.0257    0.1670  0.2609  8.3091 -0.0002  0.0084   0.0042   0.0227    0.0180   0.0000   439.9860     -0.408993       21.4119      0.250997      -4.04947     -0.154266      0.163328      0.234965      0.260385      0.293351      0.323772      0.351904
  87   2 1751.4180    0.4207  0.6263  8.3492  0.0000  0.0111   0.0059   0.0280    0.0358   0.0000   441.1162     -0.533497       21.3889     -0.302954      -3.41817      0.371625      0.200184      0.273558      0.308545      0.335344      0.379034      0.382623
  87   3 2037.0143    0.8134  1.1863  8.4475  0.0000  0.0142   0.0083   0.0381    0.0768   0.0000   442.0599     -0.529831       21.3335     0.0754583      -3.74212      0.469958      0.259972      0.349970      0.393109      0.444913      0.477005      0.501483
  87   4 2303.6968    1.3819  1.5986  9.2990 -0.0000  0.0170   0.0118   0.0439    0.0699   0.0000   442.2861     -0.187069       22.1244      0.961254      -4.83911      0.258797      0.315991      0.425481      0.472328      0.547891      0.586418      0.602663
  87   5 2547.7123    2.2651  1.8986  9.5258  0.0000  0.0175   0.0165   0.0460    0.0929   0.0000   442.0761     -0.253226       21.1809      0.797170      -3.08902      0.234537      0.326475      0.441764      0.495824      0.552255      0.599896      0.617640
  87   6 2783.1363    3.3331  1.5566 10.5331 -0.0001  0.0153   0.0273   0.0401    0.0963   0.0000   441.9543      0.217460       21.6201      0.100701      -3.61458     -0.198446      0.285054      0.387812      0.432333      0.484384      0.510124      0.545061
  87   7 3011.4597    4.4104  1.5630 10.7966  0.0000  0.0150   0.0359   0.0395    0.1265   0.0000   442.7863     -0.293298       21.5802      0.539854      -3.41180       1.52400      0.281443      0.376801      0.417958      0.478869      0.515826      0.543802
  87   8 3231.8146    4.3128  2.1123 11.1737  0.0000  0.0182   0.0298   0.0472    0.0637   0.0000   442.4729     -0.312720       22.0726      0.206200      -4.54064     -0.787442      0.338895      0.455329      0.505438      0.573892      0.612725      0.649441
  87   9 3446.8760    3.3612  3.6287 10.8031  0.0000  0.0261   0.0175   0.0708    0.0449   0.0000   443.3309    -0.0558087       20.4699      0.782829      -3.60652      0.488523      0.492446      0.664426      0.765934      0.849769      0.911824      0.958607
  88   2 1758.9084    0.4368  0.6042  8.3256  0.0000  0.0106   0.0061   0.0264    0.0368   0.0000   440.7941     -0.168462       21.9822      0.667533      -4.19992      0.336089      0.195307      0.263216      0.299905      0.318582      0.343379      0.349283
  88   3 2045.7496    0.8169  1.2176  8.6091  0.0000  0.0149   0.0084   0.0388    0.0721   0.0000   441.7590     -0.274012       20.7540      0.328700      -2.81807      0.435123      0.273352      0.365156      0.424244      0.471877      0.496740      0.537754
  88   4 2313.3555    1.4184  1.6853  9.0207  0.0000  0.0169   0.0116   0.0446    0.0829   0.0000   442.4408     -0.558863       21.5098      0.719998      -4.03819      0.230302      0.311592      0.423254      0.472288      0.538874      0.585337      0.609631
  88   5 2558.2038    2.3001  1.8296  9.8362  0.0001  0.0172   0.0174   0.0455    0.0808   0.0000   442.6746      0.327799       22.1611     -0.255355      -3.56793      0.662311      0.316134      0.423846      0.478588      0.534552      0.588207      0.614457
  88   6 2794.6880    3.4296  1.5845 10.3469  0.0000  0.0153   0.0277   0.0402    0.1160   0.0000   442.5146     -0.175903       21.8313      0.759312      -4.22795    -0.0601538      0.277324      0.382258      0.421326      0.484111      0.514760      0.554060
  88   7 3023.8759    4.3726  1.5432 11.2437  0.0000  0.0151   0.0369   0.0408    0.0977   0.0000   442.4156    -0.0887747       22.6802      0.445755      -3.04034     -0.685041      0.285544      0.390671      0.433364      0.502326      0.514749      0.558500
  88   8 3244.9684    4.2209  2.1612 11.2021  0.0000  0.0185   0.0288   0.0482    0.0608   0.0000   443.2563     0.0159724       21.3795       1.85967      -2.87496     0.0988484      0.349031      0.478182      0.539135      0.601020      0.643699      0.684712
  88   9 3460.8937    3.2994  3.9454 10.6981  0.0000  0.0279   0.0163   0.0767    0.0466   0.0000   443.6537     -0.309702       20.9881      0.820764     -0.296134     -0.140130      0.514927      0.698150      0.795447      0.890586      0.967575       1.00591
  88  10 3672.7585    2.4758  6.7453 10.2320 -0.0005  0.0473   0.0090   0.1282    0.0421   0.0000   442.1997     -0.152658       23.2752       1.35773      -2.73648       2.46390      0.869379       1.17787       1.34279       1.48070       1.60253       1.70199
  89   1 1421.7291    0.1641  0.2095  8.2206  0.0000  0.0079   0.0044   0.0160    0.0173   0.0000   439.7051     -0.217383       21.5078      0.346789      -4.20591     -0.381221      0.151698      0.201306      0.221338      0.250974      0.275079      0.294059
  89   2 1766.3164    0.4416  0.6835  8.2200  0.0000  0.0114   0.0059   0.0289    0.0388   0.0000   440.7956     -0.126617       21.3612      0.283605      -3.71677     -0.498736      0.200633      0.267949      0.311743      0.340225      0.371635      0.397752
  89   3 2054.5006    0.8496  1.0983  8.4666  0.0000  0.0139   0.0089   0.0356    0.0805   0.0000   442.0702    -0.0964553       21.9118     -0.105000      -3.60760      0.379424      0.241763      0.335598      0.363861      0.417470      0.440695      0.472276
  89   4 2322.9523    1.4539  1.7149  8.9841 -0.0001  0.0169   0.0117   0.0455    0.0772   0.0000   441.4138     -0.255284       22.0509     -0.532857      -4.57943      0.505709      0.310113      0.409445      0.468918      0.528496      0.560493      0.589192
  89   5 2568.6315    2.3349  1.8423  9.6209  0.0000  0.0170   0.0173   0.0453    0.0862   0.0000   442.6682     -0.194734       21.1943      0.242000      -4.09744     0.0457096      0.317295      0.430755      0.490695      0.545072      0.591165      0.612205
  89   6 2806.2072    3.4407  1.6650 10.1909 -0.0000  0.0155   0.0266   0.0408    0.1077   0.0000   442.5324     -0.628518       21.8453     0.0576361      -3.87360      0.741168      0.287786      0.389935      0.430946      0.494728      0.517142      0.543527
  89   7 3036.1892    4.5075  1.6143 10.7417 -0.0039  0.0151   0.0352   0.0396    0.1119   0.0000   443.1477    -0.0914558       22.5519      0.999290      -2.90066      0.396088      0.277407      0.379056      0.427901      0.487786      0.514557      0.535517
  89   8 3258.0562    4.2205  2.1716 10.9493  0.0002  0.0183   0.0286   0.0482    0.0694   0.0000   442.1891     -0.438227       21.3658       1.30668      -2.83105     -0.655398      0.332994      0.458468      0.503158      0.570011      0.598345      0.640239
  89   9 3474.8634    3.3054  4.1588 10.4582 -0.0001  0.0291   0.0155   0.0772    0.0494   0.0000   442.7896     -0.841278       19.8060      0.622359      -3.23582      0.274326      0.530746      0.705426      0.815073      0.904248      0.973800       1.00704
  90   1 1428.5107    0.1673  0.2429  8.2475 -0.0001  0.0079   0.0043   0.0200    0.0175   0.0000   440.1588    -0.0554770       21.3732    0.00296808      -4.53564      0.254747      0.159375      0.206809      0.243933      0.268707      0.303418      0.347499
  90   2 1773.6503    0.4552  0.6415  8.2462  0.0000  0.0109   0.0061   0.0271    0.0383   0.0000   440.9866     0.0994755       21.8082     -0.467785      -4.11838     -0.760016      0.184726      0.255474      0.291140      0.316076      0.344065      0.361370
  90   3 2063.1218    0.8697  1.2623  8.4742  0.0000  0.0146   0.0085   0.0392    0.0734   0.0000   441.2347     -0.749762       21.3227    -0.0978436      -4.72925     -0.219024      0.264413      0.354852      0.403336      0.445838      0.486691      0.507294
  90   4 2332.4241    1.5004  1.7404  8.9412  0.0000  0.0167   0.0117   0.0455    0.0826   0.0000   441.8887     -0.564436       21.4437     0.0414374      -3.85113      0.152477      0.307368      0.403808      0.461311      0.524994      0.548170      0.586916
  90   5 2578.9962    2.4085  1.8275  9.7416  0.0000  0.0168   0.0178   0.0448    0.0823   0.0000   442.4231      0.551048       21.5266     -0.234333      -4.34821      0.425148      0.306492      0.409622      0.469142      0.529128      0.573964      0.608167
  90   6 2817.6630    3.4951  1.5985 10.5571 -0.0012  0.0154   0.0279   0.0404    0.0937   0.0000   442.7292     -0.590530       21.6173       1.13565      -3.73334       1.22552      0.279341      0.380658      0.426768      0.474651      0.500724      0.541109
  90   7 3048.4902    4.4594  1.6303 10.9042  0.0000  0.0153   0.0348   0.0400    0.1012   0.0000   442.7665    -0.0555780       21.6197      0.896865      -3.03142      0.744543      0.277634      0.370074      0.405345      0.467826      0.492738      0.528129
  90   8 3271.1433    4.1146  2.3780 11.1479  0.0000  0.0193   0.0264   0.0520    0.0517   0.0000   443.3255     -0.686195       21.5103      0.803445      -3.57254      0.178754      0.344671      0.470703      0.532610      0.591522      0.647722      0.669237
  90   9 3488.7145    3.2061  4.2446 10.5073  0.0004  0.0298   0.0147   0.0797    0.0473   0.0000   442.9407     -0.135266       22.6689     -0.124819      -2.29857       1.15222      0.545054      0.722529      0.822380      0.920315      0.985828       1.05060
  91   0  969.9919    0.0368  0.0219  8.5479 -0.0031  0.0127   0.0059   0.0100    0.0137   0.0000   436.6337     -0.466822       21.0092      0.268894      -3.57600     -0.510487      0.243653      0.277688      0.328824      0.360097      0.442038      0.421536
  91   1 1435.2455    0.1725  0.2896  8.2434 -0.0000  0.0088   0.0042   0.0228    0.0184   0.0000   440.0253     -0.382700       21.5777     -0.149070      -4.32689    -0.0934547      0.159940      0.211641      0.246020      0.268391      0.291921      0.301567
  91   2 1780.9573    0.4695  0.6462  8.2658  0.0000  0.0107   0.0062   0.0266    0.0394   0.0000   441.1685     -0.413850       21.3986      0.159135      -4.38913      0.101762      0.182749      0.255129      0.275964      0.319723      0.337079      0.351371
  91   3 2071.7548    0.8559  1.2561  8.5234  0.0000  0.0147   0.0083   0.0394    0.0713   0.0000   441.8358     0.0622552       21.3535     -0.507487      -4.26994     -0.339138      0.252832      0.341830      0.398566      0.440903      0.473464      0.496721
  91   4 2341.8427    1.4946  1.7310  9.1269  0.0000  0.0170   0.0118   0.0460    0.0753   0.0000   441.5598     -0.653341       21.8973      0.925505      -3.89916      0.134461      0.299913      0.399331      0.454487      0.508440      0.559769      0.574452
  91   5 2589.2902    2.4090  1.8747  9.8673  0.0000  0.0172   0.0175   0.0451    0.0768   0.0000   441.9473      -1.28018       21.7117     -0.315150      -4.35807     -0.958422      0.308396      0.413444      0.470137      0.520130      0.561814      0.582175
  91   6 2829.0636    3.6233  1.5618 10.4202  0.0000  0.0148   0.0287   0.0394    0.1110   0.0000   443.1100      0.426329       21.3058      0.402755      -3.22942     -0.429261      0.270325      0.350966      0.394984      0.451617      0.492964      0.507934
  91   7 3060.6435    4.5357  1.6460 10.8639  0.0000  0.0151   0.0347   0.0395    0.1017   0.0000   442.7341     -0.677324       21.1433      0.340804      -3.12442    -0.0645857      0.281634      0.378584      0.434102      0.493120      0.516963      0.550344
  91   8 3284.1034    4.1081  2.3457 11.0362  0.0000  0.0190   0.0261   0.0506    0.0589   0.0000   442.8936     -0.455314       21.7303      0.563800      -2.50354      0.918316      0.351559      0.470232      0.536125      0.596179      0.643540      0.676635
  91   9 3502.5394    3.1583  4.5140 10.5059 -0.0005  0.0314   0.0140   0.0849    0.0481   0.0000   444.0960     -0.608814       20.5145       1.33267      -2.80807      -1.83476      0.558757      0.741346      0.851905      0.939458       1.02112       1.07829
  92   1 1441.9213    0.1819  0.2640  8.2495  0.0000  0.0079   0.0043   0.0205    0.0180   0.0000   439.8564     -0.135280       21.8496     -0.558674      -4.09976      0.104744      0.138202      0.181748      0.211891      0.226555      0.250222      0.264952
  92   2 1788.1973    0.4633  0.6896  8.2977 -0.0001  0.0114   0.0061   0.0281    0.0403   0.0000   441.0094     -0.114368       21.6274      0.282190      -4.18699     -0.143389      0.199499      0.268763      0.293348      0.337119      0.367311      0.378935
  92   3 2080.3132    0.9106  1.2194  8.5304  0.0000  0.0141   0.0089   0.0377    0.0810   0.0000   441.4325     0.0295348       22.1117      0.416437      -3.78061      0.346891      0.252278      0.337063      0.387524      0.438595      0.465113      0.483995
  92   4 2351.1596    1.5343  1.7954  9.0779  0.0000  0.0170   0.0116   0.0457    0.0763   0.0000   442.3500   -0.00170500       22.3427      0.864621      -3.83578      0.602330      0.306488      0.408325      0.460244      0.520055      0.556956      0.581428
  92   5 2599.5485    2.4671  1.8714  9.9108  0.0000  0.0171   0.0180   0.0450    0.0774   0.0000   442.2563     -0.275431       21.6432     0.0526798      -3.53423      0.567422      0.302114      0.402156      0.448098      0.509837      0.542413      0.580687
  92   6 2840.3991    3.6560  1.5559 10.5478  0.0000  0.0145   0.0291   0.0400    0.0973   0.0000   442.5264      0.139615       22.3847      0.385921      -3.58961      0.150689      0.264384      0.354003      0.396964      0.449271      0.475809      0.495475
  92   7 3072.7345    4.4887  1.6868 11.1428  0.0000  0.0151   0.0344   0.0420    0.0825   0.0000   442.9807   -0.00796147       22.5400      0.905926      -2.80269    -0.0903714      0.276769      0.363024      0.414426      0.471028      0.493838      0.518481
  92   8 3297.0230    4.0439  2.5335 11.0019  0.0000  0.0201   0.0246   0.0527    0.0558   0.0000   443.0670     -0.390971       21.9598      0.569522      -2.80127     -0.886214      0.357285      0.481199      0.538964      0.602388      0.643167      0.680816
  92   9 3516.1909    3.0302  4.6469 10.4856  0.0015  0.0321   0.0130   0.0884    0.0479   0.0000   443.2677      0.562755       20.4150    -0.0834713      -2.84908       2.28742      0.560955      0.754081      0.855362      0.966366       1.02595       1.07288
  93   0  980.2792    0.0354  0.0294  8.4878 -0.0006  0.0150   0.0054   0.0134    0.0136   0.0000   436.4948     -0.343353       20.8573      0.570718      -4.37840      0.306846      0.294527      0.390969      0.499194      0.394957      0.598235      0.742117
  93   1 1448.5554    0.1800  0.2356  8.2437  0.0000  0.0071   0.0043   0.0185    0.0176   0.0000   439.8118      0.126944       21.8010     -0.523707      -3.93679      0.254661      0.125682      0.161182      0.185325      0.213162      0.230401      0.255962
  93   2 1795.3318    0.4738  0.7115  8.2953  0.0000  0.0116   0.0061   0.0278    0.0408   0.0000   440.9069    -0.0984006       22.0136      0.179665      -4.18615     -0.319117      0.195884      0.261453      0.306164      0.328485      0.362948      0.392410
  93   3 2088.8138    0.9192  1.2753  8.4975 -0.0001  0.0148   0.0087   0.0377    0.0782   0.0000   441.6660     -0.109190       21.9576      0.618838      -3.96485      0.217509      0.253914      0.344039      0.390547      0.441352      0.464194      0.490992
  93   4 2360.4333    1.5729  1.8748  9.0553  0.0000  0.0176   0.0115   0.0466    0.0770   0.0000   442.3737     -0.171365       22.0558     -0.916465      -2.40547     -0.304032      0.302926      0.412549      0.453189      0.521036      0.564132      0.592762
  93   5 2609.7639    2.4509  1.8565 10.1299  0.0000  0.0171   0.0180   0.0461    0.0665   0.0000   442.7718     -0.266744       21.7941      0.852607      -2.47519     0.0952457      0.294082      0.401873      0.452292      0.513465      0.548647      0.565431
  93   6 2851.6806    3.6513  1.6042 10.6336  0.0001  0.0152   0.0288   0.0401    0.0996   0.0000   442.9693     -0.102513       21.5817      0.639454      -3.21356     -0.167119      0.266947      0.362644      0.415095      0.454000      0.490930      0.509598
  93   7 3084.8313    4.5227  1.6775 11.1606  0.0002  0.0155   0.0348   0.0406    0.0881   0.0000   442.4411     -0.298475       21.3029       1.23472      -3.58708     -0.499196      0.269542      0.368602      0.411402      0.461915      0.500384      0.523815
  93   8 3309.8483    3.9937  2.6296 11.1338 -0.0000  0.0206   0.0238   0.0543    0.0479   0.0000   442.8797      -1.04943       20.5255       1.29185      -2.75643      0.108385      0.357667      0.485846      0.547807      0.610009      0.656389      0.693591
  93   9 3529.8484    3.1238  5.0810 10.3850 -0.0029  0.0355   0.0108   0.0928    0.0278   0.0000   442.9605      -1.88607       21.9768     -0.358410      -2.77841       1.46193      0.621119      0.836902      0.955347       1.07133       1.14801       1.19206
  94   0  985.4050    0.0367  0.0257  8.4033  0.0000  0.0129   0.0054   0.0116    0.0135   0.0000   435.6345   -0.00148131       21.3086      -1.63837      -6.04951       1.58503      0.255507      0.337571      0.401065      0.396949      0.438858      0.466173
  94   1 1455.1412    0.1792  0.2937  8.1681  0.0000  0.0092   0.0042   0.0214    0.0184   0.0000   440.0842     -0.415352       21.6795      0.212864      -4.45341   -0.00714327      0.161190      0.213599      0.232800      0.257174      0.276129      0.306198
  94   2 1802.4330    0.4979  0.7063  8.2247  0.0000  0.0109   0.0062   0.0280    0.0417   0.0000   440.6216     -0.149115       21.7833      0.101436      -3.32118     -0.723912      0.186284      0.244217      0.285445      0.318935      0.341512      0.367747
  94   3 2097.2207    0.9305  1.3129  8.4363  0.0000  0.0149   0.0087   0.0390    0.0802   0.0000   441.6872     -0.129754       21.7436      0.245682      -3.97699       1.06318      0.250079      0.338174      0.378463      0.439049      0.467717      0.492744
  94   4 2369.6410    1.5950  1.9133  9.1701  0.0066  0.0180   0.0118   0.0478    0.0727   0.0000   442.1944    0.00682012       20.3350     -0.367754      -3.13423      0.427076      0.310483      0.420131      0.465444      0.522675      0.566777      0.582344
  94   5 2619.9086    2.5875  1.9193  9.9440  0.0000  0.0175   0.0184   0.0449    0.0753   0.0000   442.1622      0.185615       21.2725      0.157984      -2.59292     -0.356711      0.296623      0.408429      0.449962      0.507436      0.542822      0.566693
  94   6 2862.8467    3.7084  1.6969 10.3592  0.0000  0.0154   0.0273   0.0400    0.0984   0.0000   441.9783     -0.785561       22.1678      0.537014      -3.59657      0.172612      0.265954      0.359863      0.405677      0.460022      0.486164      0.513199
  94   7 3096.7530    4.5184  1.7151 10.8351  0.0000  0.0152   0.0336   0.0412    0.0997   0.0000   442.6572     -0.278662       22.6236    0.00550366      -3.71329    -0.0620623      0.268385      0.355543      0.397113      0.451389      0.480263      0.509975
  94   8 3322.6075    3.9519  2.6137 11.1654  0.0000  0.0207   0.0238   0.0546    0.0471   0.0000   442.4637     -0.648578       21.2192       1.92928      -3.16000     -0.946959      0.356632      0.482672      0.547882      0.605541      0.648058      0.686771
  94   9 3543.4324    2.9769  5.1425 10.3936  0.0042  0.0352   0.0120   0.0967    0.0476   0.0000   442.6373     -0.904355       21.7172      0.231840      -2.43317      0.185459      0.601081      0.819765      0.923851       1.02723       1.10778       1.17053
  95   1 1461.6924    0.1893  0.2635  8.1304  0.0000  0.0079   0.0043   0.0187    0.0180   0.0000   440.0828    -0.0712033       21.3617      0.161161      -4.56440     -0.313058      0.149924      0.187493      0.203298      0.222466      0.256707      0.254142
  95   2 1809.4866    0.4919  0.7173  8.2720  0.0000  0.0114   0.0062   0.0279    0.0409   0.0000   440.5693    -0.0668002       21.9613     -0.256389      -3.79440     -0.317808      0.190519      0.253313      0.286041      0.327638      0.348916      0.371544
  95   3 2105.6649    0.9407  1.4481  8.3628 -0.0001  0.0154   0.0082   0.0415    0.0749   0.0000   441.3835     -0.833098       22.7679      0.989426      -4.58780     -0.763758      0.257544      0.346473      0.397372      0.443445      0.481350      0.504612
  95   4 2378.7664    1.6480  1.8762  9.0337  0.0003  0.0176   0.0118   0.0454    0.0783   0.0000   442.3381     0.0468806       21.1213      0.616428      -4.13189     -0.647586      0.297573      0.401919      0.458354      0.507397      0.545743      0.574891
  95   5 2630.0605    2.6216  1.9743  9.7015  0.0000  0.0173   0.0181   0.0457    0.0903   0.0000   441.9468     -0.394251       22.7024      0.203150      -3.27557     -0.150605      0.293400      0.400899      0.452912      0.511400      0.544241      0.572860
  95   6 2873.9788    3.8455  1.6224 10.6501  0.0000  0.0149   0.0294   0.0397    0.0887   0.0000   442.4270     -0.280457       21.9446      0.308231      -3.10988      0.705974      0.251788      0.340724      0.373407      0.435436      0.455095      0.484923
  95   7 3108.6268    4.5153  1.8015 11.0483  0.0000  0.0159   0.0327   0.0424    0.0798   0.0000   442.6217      0.555979       21.2128      0.557893      -3.87156     -0.566462      0.268963      0.370382      0.410910      0.465988      0.492683      0.522421
  95   8 3335.2806    3.9189  2.8988 10.8151  0.0002  0.0216   0.0219   0.0578    0.0544   0.0000   442.6789     -0.140798       21.0941       1.20076      -3.03750      0.459856      0.368827      0.495156      0.559492      0.629797      0.680869      0.717130
  95   9 3556.9759    2.9203  5.3462 10.6131 -0.0023  0.0373   0.0119   0.1019    0.0407   0.0000   442.2587      0.695668       22.1439       2.22207      -3.45276      0.135220      0.636992      0.845304      0.983963       1.08776       1.18768       1.24637
  96   1 1468.1795    0.1877  0.3115  8.1687 -0.0001  0.0092   0.0041   0.0218    0.0186   0.0000   439.9226     -0.175110       21.0941      0.214651      -4.08657     0.0229026      0.140407      0.200738      0.224484      0.255581      0.281408      0.307290
  96   2 1816.4822    0.5099  0.7487  8.2668  0.0000  0.0112   0.0062   0.0288    0.0421   0.0000   440.7476     -0.398250       21.0069     -0.155786      -3.63339      0.233122      0.187059      0.246358      0.276617      0.312638      0.347202      0.360989
  96   3 2113.9826    0.9703  1.4479  8.3724  0.0000  0.0155   0.0084   0.0407    0.0796   0.0000   441.4643     -0.224882       21.9130     -0.261596      -4.86435     -0.318503      0.249956      0.346326      0.383843      0.436808      0.461934      0.492011
  96   4 2387.8471    1.6791  1.8721  9.1563  0.0000  0.0172   0.0122   0.0468    0.0786   0.0000   442.0990     -0.311418       21.6614     -0.148478      -4.20429    0.00359135      0.292070      0.397798      0.439095      0.504484      0.538559      0.567051
  96   5 2640.0855    2.6539  1.8725 10.0184  0.0000  0.0172   0.0188   0.0444    0.0751   0.0000   442.3766    -0.0745806       22.3602      0.131010      -4.16095     -0.645966      0.278092      0.384730      0.422329      0.481971      0.514813      0.535167
  96   6 2885.0319    3.8121  1.6185 10.7505  0.0000  0.0149   0.0291   0.0399    0.0837   0.0000   442.7222   0.000248162       21.5348      0.602643      -3.77048     0.0570840      0.255244      0.345278      0.389144      0.436943      0.464204      0.487962
  96   7 3120.4804    4.5652  1.8411 10.7972 -0.0001  0.0159   0.0322   0.0417    0.0969   0.0000   443.1504     -0.405870       22.0965    -0.0264827      -3.48804     -0.504948      0.269403      0.372551      0.405766      0.465251      0.495929      0.520146
  96   8 3347.9162    3.8265  2.9956 10.8580 -0.0001  0.0223   0.0208   0.0591    0.0511   0.0000   443.6632     -0.403032       20.7522       2.39822      -2.64393    -0.0454639      0.378493      0.512558      0.574918      0.641468      0.696373      0.731744
  96   9 3570.3058    2.7847  5.1337 10.4558  0.0013  0.0364   0.0113   0.1006    0.0458   0.0000   442.5089      0.196944       22.6116       1.99963      -1.69636      -1.19487      0.612220      0.820468      0.933350       1.03589       1.12849       1.18226
  97   1 1474.6370    0.1913  0.3047  8.1083 -0.0000  0.0087   0.0042   0.0210    0.0183   0.0000   439.9979     -0.185046       21.3169      0.327539      -3.94236    -0.0862089      0.139860      0.193579      0.216533      0.242478      0.251045      0.284958
  97   2 1823.4099    0.5183  0.8058  8.1337  0.0000  0.0117   0.0061   0.0297    0.0452   0.0000   440.5270     -0.386571       21.7334      0.427285      -4.73023      0.553866      0.189740      0.265190      0.299206      0.345588      0.374685      0.405895
  97   3 2122.2780    0.9952  1.3459  8.4820 -0.0001  0.0147   0.0089   0.0383    0.0733   0.0000   441.1417     -0.656100       22.1435      0.169535      -3.26798     -0.592438      0.239527      0.323972      0.363879      0.412693      0.437407      0.460068
  97   4 2396.8151    1.6816  1.9543  9.2034  0.0000  0.0180   0.0119   0.0478    0.0703   0.0000   442.1066     -0.644987       21.0714      0.917404      -2.95880     -0.212729      0.305369      0.407332      0.463869      0.519601      0.558398      0.588971
  97   5 2650.1033    2.6968  1.7855 10.0987 -0.0001  0.0163   0.0195   0.0433    0.0699   0.0000   442.1415     -0.614753       20.9841     0.0678227      -3.69079      0.239523      0.270580      0.362551      0.413342      0.459416      0.486489      0.509218
  97   6 2896.0352    3.8962  1.6539 10.5144  0.0000  0.0151   0.0291   0.0394    0.0961   0.0000   443.1420     -0.561932       21.8599      0.101609      -2.71633       1.09974      0.252798      0.348491      0.388333      0.443232      0.465094      0.491797
  97   7 3132.2530    4.4317  1.8209 11.2275 -0.0003  0.0162   0.0317   0.0425    0.0638   0.0000   443.2460     -0.970492       20.8752      0.691002      -2.26449     -0.188615      0.278082      0.380062      0.428560      0.482614      0.514225      0.543172
  97   8 3360.5488    3.8482  3.1463 10.5261  0.0000  0.0226   0.0200   0.0607    0.0585   0.0000   442.9033     -0.696062       21.1048      0.365407      -3.71538      0.499928      0.383007      0.511137      0.581570      0.644027      0.689629      0.731649
  98   1 1481.0415    0.1994  0.2825  8.1487  0.0001  0.0078   0.0043   0.0202    0.0185   0.0000   439.8225     -0.282872       21.7032     0.0266917      -4.58391     -0.142118      0.135428      0.166680      0.179332      0.204578      0.234845      0.235481
  98   2 1830.3129    0.5278  0.8450  8.1645  0.0000  0.0117   0.0061   0.0320    0.0478   0.0000   440.4515     -0.227118       21.8159      0.325406      -3.99403      0.699035      0.197217      0.259412      0.295086      0.344769      0.372251      0.386873
  98   3 2130.5094    0.9964  1.3528  8.6625  0.0001  0.0149   0.0089   0.0392    0.0702   0.0000   441.5077     0.0682974       21.6553     -0.121258      -3.66445     -0.251147      0.242799      0.332340      0.375672      0.425389      0.458150      0.470412
  98   4 2405.7535    1.7739  1.9303  9.1989  0.0002  0.0178   0.0124   0.0459    0.0761   0.0000   441.6473    0.00723886       21.2488      0.298951      -4.06018      0.357715      0.283937      0.391114      0.433750      0.500178      0.528491      0.562071
  98   5 2660.0215    2.7398  1.9774  9.9831  0.0001  0.0173   0.0186   0.0443    0.0758   0.0000   442.2620     -0.296430       22.3915      0.605595      -3.93143     -0.117347      0.289676      0.384593      0.441713      0.495663      0.526722      0.550208
  98   6 2906.9671    3.9145  1.6938 10.6141 -0.0003  0.0152   0.0285   0.0398    0.0880   0.0000   442.6454     -0.281995       22.3405      0.238497      -3.45078     -0.447826      0.249002      0.340077      0.382591      0.433016      0.454483      0.491237
  98   7 3143.9222    4.4720  2.0632 10.8591 -0.0001  0.0170   0.0290   0.0439    0.0743   0.0000   443.0026     -0.674812       22.9683      0.664113      -3.80169     -0.117491      0.289933      0.384305      0.432765      0.483998      0.534312      0.549608
  98   8 3373.0535    3.7585  3.2268 10.7607  0.0016  0.0235   0.0195   0.0623    0.0525   0.0000   442.4788     -0.293235       21.5908       1.45295      -2.63775       1.27086      0.390885      0.530246      0.596729      0.672880      0.732740      0.761752
  98   9 3597.1750    2.6198  5.1041 10.2150  0.0061  0.0362   0.0100   0.1013    0.0477   0.0000   444.2298      -1.45684       22.7725       3.05117      -2.43829      0.819111      0.590220      0.807967      0.908780       1.02637       1.09626       1.16334
  99   0 1010.6171    0.0380  0.0271  8.4822 -0.0052  0.0152   0.0052   0.0110    0.0131   0.0000   436.5652     -0.127777       21.4421      0.127604      -2.83517    -0.0645610      0.277984      0.245255      0.317479      0.375491      0.433382      0.393776
  99   1 1487.3854    0.2013  0.3044  8.2524 -0.0000  0.0084   0.0042   0.0195    0.0186   0.0000   439.9305     -0.100523       21.4174      0.237633      -3.84042      0.104515      0.144072      0.181704      0.212613      0.234313      0.257327      0.268552
  99   2 1837.1514    0.5411  0.8561  8.2868  0.0000  0.0115   0.0061   0.0319    0.0476   0.0000   440.6677     -0.454908       21.8275    -0.0254138      -4.56349      0.177528      0.186806      0.248219      0.284205      0.322420      0.332494      0.355779
  99   3 2138.6911    1.0059  1.4845  8.5633  0.0000  0.0152   0.0084   0.0412    0.0727   0.0000   441.6561     -0.699792       21.6718      0.219561      -4.08623      0.402145      0.253023      0.340414      0.390362      0.433656      0.467405      0.497042
  99   4 2414.6462    1.7589  1.9191  9.4625  0.0000  0.0173   0.0121   0.0467    0.0656   0.0000   442.1270    -0.0530470       21.5183      0.567125      -3.36260   -0.00327385      0.285255      0.388033      0.431831      0.493978      0.527107      0.554483
  99   5 2669.9239    2.7473  1.7994 10.3905  0.0000  0.0164   0.0197   0.0431    0.0667   0.0000   442.0823     -0.167314       21.7814      0.796477      -3.26600      0.276007      0.273456      0.369593      0.413842      0.473253      0.493281      0.523003
  99   6 2917.8717    4.0378  1.6967 10.8229  0.0001  0.0149   0.0293   0.0402    0.0835   0.0000   442.9680     -0.383396       21.6648       1.09835      -4.19418    -0.0772941      0.246265      0.333821      0.375924      0.426970      0.450154      0.478488
  99   7 3155.5858    4.4732  1.9683 11.0927 -0.0000  0.0167   0.0301   0.0437    0.0766   0.0000   442.9454     -0.185419       21.8648       1.52447      -3.87879      0.691988      0.271919      0.373641      0.418678      0.469966      0.498397      0.527508
  99   8 3385.5431    3.6963  3.4826 10.8683  0.0001  0.0244   0.0183   0.0672    0.0504   0.0000   443.3568      0.179808       20.7569      0.288687      -3.35139      0.584893      0.397763      0.537881      0.610173      0.688195      0.741541      0.783840
 100   0 1015.5627    0.0444  0.0436  8.4801  0.0000  0.0127   0.0050   0.0149    0.0133   0.0000   436.7546     -0.683382       22.1419      0.275446      -2.95701     -0.370932      0.207863      0.271989      0.335313      0.410574      0.480532      0.438573
 100   1 1493.7205    0.1998  0.2794  8.2761  0.0000  0.0079   0.0043   0.0190    0.0184   0.0000   439.7502    -0.0942132       21.7503     -0.248206      -4.66206    -0.0760175      0.129593      0.181620      0.213504      0.236950      0.252751      0.257131
 100   2 1843.9523    0.5358  0.8656  8.3494  0.0000  0.0121   0.0062   0.0311    0.0482   0.0000   440.7710     -0.263303       21.3477      0.189869      -4.14569     -0.183692      0.195110      0.259576      0.301122      0.337193      0.362294      0.371135
 100   3 2146.8217    1.0297  1.4451  8.8034 -0.0001  0.0154   0.0089   0.0404    0.0683   0.0000   441.8317     0.0961603       20.8308      0.423883      -4.52544      0.976483      0.247145      0.330568      0.375309      0.433899      0.460618      0.485328
 100   4 2423.4585    1.7886  2.0013  9.4307  0.0000  0.0182   0.0121   0.0472    0.0724   0.0000   441.1447     -0.352392       21.9561     -0.610928      -3.69204      0.379243      0.289642      0.386680      0.441520      0.491186      0.531206      0.549798
 100   5 2679.8067    2.7885  1.9862 10.2773 -0.0008  0.0171   0.0188   0.0456    0.0679   0.0000   442.1731     -0.726364       21.9984      0.418533      -3.15850     -0.885440      0.278748      0.376442      0.421680      0.481982      0.510178      0.534985
 100   6 2928.6615    4.0664  1.5947 11.0446 -0.0000  0.0150   0.0310   0.0385    0.0864   0.0000   442.8576      0.770809       21.7901      0.608292      -4.09704      0.149879      0.243273      0.336238      0.367858      0.420489      0.451354      0.469960
 100   7 3167.1536    4.5222  1.9920 11.1678 -0.0001  0.0166   0.0300   0.0438    0.0699   0.0000   443.3118      0.217848       21.4979       1.12456      -4.05608      0.190987      0.265320      0.360083      0.405313      0.458031      0.495196      0.519622
 100   8 3397.9574    3.6309  3.3432 10.9883  0.0004  0.0239   0.0185   0.0655    0.0473   0.0000   443.0233       1.23843       21.7929    -0.0887173      -2.96174       1.13076      0.391394      0.530934      0.595694      0.660507      0.724081      0.756326
 101   0 1020.4918    0.0405  0.0488  8.3171 -0.0057  0.0145   0.0050   0.0182    0.0132   0.0000   436.5218     -0.350113       21.5179      0.130442      -4.03012      0.134777      0.209624      0.309805      0.341226      0.353241      0.375302      0.410981
 101   1 1500.0129    0.2117  0.3576  8.0457 -0.0001  0.0093   0.0041   0.0215    0.0199   0.0000   439.6984     -0.107269       21.3056     0.0740085      -4.06915     -0.267391      0.153517      0.191527      0.222475      0.248647      0.270918      0.292032
 101   2 1850.7024    0.5601  0.8110  8.2177  0.0000  0.0113   0.0064   0.0295    0.0465   0.0000   440.1895    0.00507868       21.0972      0.276687      -3.88035     -0.161345      0.178072      0.235925      0.278973      0.304437      0.333336      0.353180
 101   3 2154.8823    1.0317  1.6120  8.5272  0.0000  0.0164   0.0084   0.0436    0.0693   0.0000   441.7893     -0.716962       21.4066      0.230431      -4.15863      0.265015      0.255714      0.346692      0.393134      0.437508      0.461293      0.485795
 101   4 2432.1722    1.8094  2.0981  9.3688  0.0000  0.0186   0.0122   0.0494    0.0693   0.0000   442.2005     -0.254753       21.8803     -0.201606      -4.83290     -0.794253      0.301820      0.404622      0.450282      0.523638      0.562990      0.590424
 101   5 2689.5751    2.8954  1.8734 10.0688  0.0001  0.0165   0.0203   0.0438    0.0837   0.0000   442.7323      0.583143       22.1334     0.0606598      -3.33992      0.671930      0.265945      0.356097      0.403314      0.453147      0.491907      0.514783
 101   6 2939.4147    4.1231  1.6934 10.5987  0.0000  0.0150   0.0298   0.0392    0.0957   0.0000   442.5370     -0.509610       21.8884       1.11973      -3.82231      0.324539      0.238191      0.321247      0.361198      0.405175      0.434899      0.460693
 101   7 3178.6770    4.5134  2.0348 10.7174 -0.0000  0.0167   0.0291   0.0433    0.0848   0.0000   442.5798      0.388276       22.0196       1.27985      -3.38783      0.594220      0.267281      0.364518      0.408078      0.456703      0.494493      0.525221
 101   8 3410.3265    3.4809  3.6122 10.9064 -0.0001  0.0260   0.0171   0.0704    0.0433   0.0000   443.2945     -0.883281       21.3528       1.24274      -3.16333       1.30506      0.415758      0.559644      0.639849      0.708434      0.774565      0.808555
 102   0 1025.3937    0.0537  0.0954  8.2392  0.0000  0.0156   0.0049   0.0300    0.0136   0.0000   436.9352      0.190591       21.0784     -0.728839      -4.29537     -0.314262      0.220920      0.287844      0.380949      0.414330      0.454722      0.509950
 102   1 1506.2245    0.2166  0.3337  8.0189  0.0000  0.0086   0.0042   0.0206    0.0194   0.0000   439.7675     -0.231930       21.5388      0.195684      -4.48698      0.157900      0.128966      0.175649      0.194320      0.220455      0.250951      0.243660
 102   2 1857.4148    0.5759  0.8344  8.0991  0.0000  0.0113   0.0064   0.0297    0.0514   0.0000   440.2764      0.233281       22.2586     0.0936365      -4.18060    0.00867901      0.183833      0.237562      0.279025      0.315653      0.336879      0.354549
 102   3 2162.9065    1.0492  1.5823  8.6084 -0.0001  0.0161   0.0085   0.0432    0.0647   0.0000   441.2707     -0.393143       21.7352      0.245776      -3.80487      0.332820      0.256369      0.352298      0.399552      0.448792      0.488495      0.512439
 102   4 2440.8884    1.8355  1.9723  9.4430 -0.0000  0.0181   0.0127   0.0477    0.0671   0.0000   441.8455     -0.365044       21.0936      0.504170      -4.01090     -0.521992      0.278813      0.374923      0.427990      0.479028      0.520278      0.540490
 102   5 2699.3174    2.9326  1.8939 10.2281  0.0000  0.0166   0.0203   0.0446    0.0695   0.0000   442.7815     -0.685522       22.0536       1.13762      -3.89832     0.0246527      0.259741      0.350551      0.390356      0.451152      0.479825      0.508769
 102   6 2950.1080    4.1975  1.7009 10.5646  0.0000  0.0147   0.0298   0.0392    0.0955   0.0000   442.2600     -0.876775       21.2711      0.525185      -3.09981     -0.115345      0.239533      0.319670      0.364206      0.403284      0.438863      0.459642
 102   7 3190.1274    4.4697  2.1414 10.9149  0.0000  0.0172   0.0283   0.0454    0.0668   0.0000   442.8321     -0.688811       21.6163       1.08860      -2.51432     -0.671400      0.273296      0.369829      0.414335      0.466993      0.506776      0.533411
 102   8 3422.5506    3.5080  3.8065 10.7862  0.0000  0.0269   0.0167   0.0737    0.0457   0.0000   442.7595     -0.179510       21.2500      0.513395      -3.90663      0.200894      0.426587      0.577517      0.662220      0.738498      0.801010      0.843593
 103   0 1030.2818    0.0433  0.0562  8.3681  0.0000  0.0136   0.0048   0.0192    0.0132   0.0000   436.8523      0.208027       21.2116      0.454700      -3.87291     -0.397777      0.194994      0.257302      0.305378      0.353757      0.317070      0.363168
 103   1 1512.4219    0.2249  0.3225  8.1766 -0.0002  0.0079   0.0043   0.0197    0.0193   0.0000   439.7807     -0.436006       21.7542     0.0530950      -4.34610     -0.304679      0.127034      0.166120      0.194119      0.212692      0.237687      0.245686
 103   2 1864.0387    0.5674  0.9690  8.3016  0.0013  0.0128   0.0062   0.0338    0.0520   0.0000   440.7735      0.161909       21.3572      0.150324      -4.24259     -0.257953      0.195265      0.265708      0.294840      0.329306      0.354774      0.374140
 103   3 2170.9012    1.0820  1.5927  8.6339  0.0000  0.0159   0.0087   0.0428    0.0744   0.0000   441.3025     -0.276441       22.4530   -0.00583556      -4.00542     -0.225039      0.243964      0.336694      0.377545      0.425281      0.443609      0.472247
 103   4 2449.5270    1.8621  2.0444  9.7081  0.0000  0.0183   0.0127   0.0494    0.0636   0.0000   441.9765      0.406043       21.8326      0.330538      -3.22251     -0.279266      0.287207      0.392783      0.447008      0.501235      0.526602      0.569314
 103   5 2709.0283    2.9657  1.9607 10.1852  0.0000  0.0166   0.0197   0.0448    0.0783   0.0000   442.8605     -0.562901       21.4175    0.00821805      -3.47151      0.108400      0.262854      0.355958      0.404821      0.455193      0.490360      0.511946
 103   6 2960.7147    4.1881  1.6601 10.9687  0.0000  0.0148   0.0305   0.0394    0.0847   0.0000   442.2115      0.316247       21.7041      0.790630      -3.19221      0.215237      0.236051      0.322274      0.367207      0.415651      0.441050      0.466288
 103   7 3201.5310    4.4330  2.1748 11.1610 -0.0000  0.0173   0.0277   0.0468    0.0618   0.0000   442.3788     -0.223808       21.1029      0.709046      -2.85316      0.276584      0.272578      0.366690      0.417950      0.465412      0.491834      0.526505
 103   8 3434.8406    3.5114  4.1169 10.7680  0.0007  0.0286   0.0158   0.0770    0.0521   0.0000   442.1411     -0.763492       19.9310       1.98874      -4.44991      -1.70639      0.451934      0.608252      0.698564      0.791531      0.852209      0.894962
 104   0 1035.1654    0.0545  0.0994  8.3100  0.0000  0.0159   0.0048   0.0252    0.0135   0.0000   436.9745     -0.381899       21.4205      0.178505      -4.07493      0.177015      0.242915      0.285957      0.394744      0.389374      0.401070      0.459153
 104   1 1518.5982    0.2232  0.3356  8.1431 -0.0000  0.0083   0.0042   0.0207    0.0191   0.0000   439.6463     -0.326733       21.4344      0.102549      -4.61103      0.160209      0.123638      0.172861      0.199028      0.217981      0.239887      0.245268
 104   2 1870.6526    0.5845  0.9237  8.2006  0.0000  0.0123   0.0063   0.0314    0.0543   0.0000   440.6740     -0.580881       21.8106    -0.0887265      -5.18800      0.158421      0.192174      0.253972      0.279092      0.325411      0.354903      0.361332
 104   3 2178.8211    1.1112  1.5461  8.6118 -0.0001  0.0157   0.0089   0.0409    0.0758   0.0000   441.3342     0.0334655       21.5094      0.215412      -4.25780      0.757873      0.241674      0.324043      0.370829      0.417017      0.444429      0.480970
 104   4 2458.0533    1.9218  2.1935  9.3211  0.0000  0.0189   0.0124   0.0511    0.0843   0.0000   441.4300      -1.08183       21.6121     -0.545123      -4.06445    -0.0327574      0.297088      0.393182      0.451890      0.505626      0.537871      0.563818
 104   5 2718.7230    3.0310  1.9755 10.0229  0.0001  0.0167   0.0199   0.0436    0.0881   0.0000   442.2958      -1.03476       22.0289     -0.889308      -4.15015      0.823378      0.267203      0.356352      0.402117      0.453121      0.485688      0.521332
 104   6 2971.2962    4.2487  1.7577 10.8649  0.0000  0.0153   0.0302   0.0403    0.0898   0.0000   442.7004     -0.768044       22.3264      0.841643      -4.11071     -0.251147      0.246987      0.330696      0.371759      0.422613      0.460452      0.482894
 104   7 3212.8331    4.3902  2.2480 11.1028 -0.0000  0.0179   0.0271   0.0472    0.0623   0.0000   442.6485     -0.605684       21.7561     -0.187556      -4.32659      0.246473      0.280687      0.383809      0.431536      0.495640      0.518117      0.563027
 104   8 3446.9743    3.3515  4.0432 10.7737 -0.0009  0.0284   0.0150   0.0781    0.0486   0.0000   442.6698     -0.867101       22.2381      0.962733      -4.41645     -0.588336      0.434175      0.592577      0.678637      0.752685      0.806152      0.849094
 105   0 1040.0155    0.0562  0.1024  8.1952  0.0000  0.0147   0.0048   0.0254    0.0135   0.0000   436.8716     -0.531471       21.5764      0.870101      -4.41429     -0.427231      0.245314      0.324798      0.362662      0.391520      0.451097      0.493325
 105   1 1524.6982    0.2258  0.3683  8.0050 -0.0001  0.0086   0.0042   0.0224    0.0201   0.0000   439.6079     -0.249657       21.6860     0.0423486      -4.29049     0.0157648      0.134743      0.173963      0.203965      0.230959      0.262831      0.274135
 105   2 1877.2412    0.5857  0.9157  8.0934  0.0000  0.0121   0.0063   0.0311    0.0537   0.0000   440.2340     -0.351974       21.5523      0.355409      -4.17492      0.338436      0.182260      0.249561      0.279114      0.319425      0.335872      0.342217
 105   3 2186.6834    1.1196  1.6960  8.4312  0.0001  0.0164   0.0085   0.0434    0.0754   0.0000   441.6449      0.280183       21.8169      0.280977      -3.47306     -0.284346      0.249347      0.336736      0.388942      0.435836      0.474680      0.500294
 105   4 2466.6149    1.9572  2.1747  9.2432 -0.0001  0.0188   0.0124   0.0491    0.0808   0.0000   441.5213     0.0805214       21.8701     -0.135709      -3.16591     -0.214564      0.289141      0.394066      0.447572      0.510027      0.550893      0.579459
 105   5 2728.3571    3.0657  1.8980 10.1477 -0.0000  0.0164   0.0209   0.0433    0.0823   0.0000   442.1836     -0.311543       21.4638      0.398157      -3.03762      0.378761      0.255366      0.340864      0.385138      0.435166      0.470402      0.499517
 105   6 2981.8194    4.3366  1.6132 10.9331 -0.0000  0.0147   0.0324   0.0386    0.0896   0.0000   442.2585     -0.166317       22.0162     -0.294302      -3.87289     -0.173770      0.227244      0.310053      0.338258      0.389788      0.414410      0.438772
 105   7 3224.1511    4.3868  2.3359 10.9191 -0.0000  0.0182   0.0266   0.0488    0.0661   0.0000   442.8644      -1.11962       21.6398      0.699746      -3.79383     -0.608236      0.281673      0.382392      0.424323      0.479457      0.511972      0.541658
 105   8 3459.1160    3.4634  4.4677 10.4354  0.0001  0.0307   0.0119   0.0821    0.0266   0.0000   443.1328     -0.647992       21.5389    -0.0954288      -4.17726      -1.14072      0.471756      0.631248      0.721136      0.806642      0.869939      0.903613
 106   1 1530.7725    0.2330  0.3850  8.0303  0.0000  0.0088   0.0042   0.0224    0.0205   0.0000   439.6948     -0.267193       21.4342     -0.136193      -4.26440      0.330739      0.130148      0.166833      0.198811      0.225288      0.234222      0.259295
 106   2 1883.7312    0.5897  0.9834  8.2068  0.0000  0.0125   0.0063   0.0343    0.0548   0.0000   440.6429     -0.280119       21.2095      0.252503      -4.63290     -0.254310      0.191162      0.260121      0.293437      0.326852      0.349783      0.366875
 106   3 2194.5063    1.1473  1.7247  8.4663  0.0000  0.0165   0.0087   0.0437    0.0792   0.0000   441.5457    -0.0750600       21.9368     -0.306834      -3.57551      0.203395      0.253807      0.345190      0.388437      0.440739      0.476281      0.494093
 106   4 2475.0868    2.0086  2.0812  9.4635  0.0000  0.0185   0.0131   0.0482    0.0754   0.0000   441.7864     -0.625463       21.3347     -0.438525      -2.79868    0.00376074      0.276985      0.381846      0.422009      0.479408      0.510942      0.547342
 106   5 2737.9121    3.0795  1.9637 10.4359  0.0000  0.0168   0.0208   0.0447    0.0659   0.0000   442.5844   -0.00363889       21.9572      0.373839      -3.36045     0.0200433      0.255710      0.344949      0.387678      0.441312      0.463099      0.493183
 106   6 2992.2584    4.2886  1.8216 10.9364  0.0000  0.0156   0.0294   0.0411    0.0739   0.0000   442.9807      0.232929       21.4458      0.281618      -3.98609      0.420200      0.237688      0.323294      0.375403      0.417258      0.447402      0.465401
 106   7 3235.3461    4.3572  2.3301 11.0736  0.0000  0.0182   0.0263   0.0485    0.0594   0.0000   442.8150      0.393161       21.9788      0.565927      -3.87254     -0.641083      0.276898      0.374301      0.419466      0.479745      0.505474      0.527960
 106   8 3471.1925    3.3809  4.5052 10.6607  0.0000  0.0314   0.0113   0.0831    0.0211   0.0000   443.8712     -0.202106       22.1815       1.54417      -4.74241      0.222305      0.477560      0.648796      0.735540      0.833473      0.904256      0.944437
 107   0 1049.6198    0.0461  0.0749  8.2352  0.0000  0.0154   0.0046   0.0251    0.0131   0.0000   436.6197     -0.236407       21.6788    -0.0458035      -4.08725     0.0108724      0.203331      0.270917      0.348844      0.371192      0.327814      0.358293
 107   1 1536.7754    0.2303  0.3956  8.0357  0.0002  0.0092   0.0041   0.0227    0.0204   0.0000   439.6591     0.0290291       21.5359    -0.0174601      -4.04265     -0.235586      0.137022      0.181248      0.208565      0.225925      0.244410      0.257687
 107   2 1890.2344    0.6061  1.0074  8.1072  0.0000  0.0129   0.0063   0.0328    0.0590   0.0000   440.2749     -0.548948       21.9837   -0.00586543      -4.13849      0.545277      0.190434      0.251647      0.289109      0.325095      0.346191      0.360669
 107   3 2202.3133    1.1652  1.6461  8.6308  0.0000  0.0160   0.0089   0.0432    0.0738   0.0000   441.5308     -0.743370       21.1584      0.210496      -3.95921     -0.365235      0.232888      0.319825      0.358719      0.406236      0.438469      0.456991
 107   4 2483.5319    1.9800  2.1895  9.6623 -0.0001  0.0190   0.0129   0.0515    0.0667   0.0000   442.0754     -0.605184       22.2830      0.537828      -3.64746     -0.331536      0.286569      0.391370      0.441440      0.498075      0.534008      0.563895
 107   5 2747.4402    3.1479  1.8866 10.3769  0.0000  0.0163   0.0214   0.0427    0.0737   0.0000   442.5326     -0.646676       22.0134    -0.0192120      -4.25466      0.602216      0.252005      0.337670      0.386254      0.435189      0.465069      0.493196
 107   6 3002.6715    4.3774  1.7119 10.9477 -0.0000  0.0150   0.0308   0.0393    0.0802   0.0000   442.1799      0.141691       21.7989      0.284545      -4.38405      0.219731      0.223119      0.307268      0.344504      0.385327      0.408598      0.434908
 107   7 3246.5609    4.3225  2.5754 10.9743  0.0000  0.0194   0.0244   0.0513    0.0585   0.0000   442.9612      0.157370       22.1711      0.380041      -3.81836     -0.398057      0.288365      0.391540      0.444290      0.498336      0.528891      0.567739
 107   8 3483.1817    3.1464  4.2974 10.7703  0.0067  0.0299   0.0136   0.0847    0.0446   0.0000   442.5848    -0.0488393       21.3631       2.73840      -4.05353       1.22099      0.450603      0.603674      0.700397      0.779659      0.829911      0.878490
 108   0 1054.4162    0.0569  0.0816  8.1679  0.0000  0.0138   0.0044   0.0183    0.0131   0.0000   436.5918     -0.323336       21.8263      0.469094      -3.87965      0.205200      0.179614      0.260948      0.295666      0.320193      0.348032      0.334437
 108   1 1542.7787    0.2427  0.3944  7.9963 -0.0000  0.0088   0.0043   0.0215    0.0211   0.0000   439.7679     0.0957618       21.7971      0.147786      -4.36076     -0.236497      0.131958      0.176814      0.208935      0.230608      0.254169      0.278530
 108   2 1896.6878    0.6181  0.9713  8.2005  0.0000  0.0126   0.0065   0.0331    0.0559   0.0000   440.4403     -0.656091       21.9857    -0.0904664      -3.89943      0.261953      0.177073      0.242195      0.270897      0.309544      0.326116      0.340279
 108   3 2209.9983    1.1901  1.7414  8.5221  0.0001  0.0160   0.0089   0.0450    0.0796   0.0000   441.4379      0.517984       21.9749     -0.842043      -2.95841      0.371836      0.244194      0.323078      0.372493      0.421436      0.455959      0.469299
 108   4 2491.8803    2.0592  2.1647  9.5907  0.0000  0.0185   0.0133   0.0505    0.0720   0.0000   441.6647     -0.102827       22.2011    -0.0915954      -3.32874       1.04105      0.274505      0.371184      0.431312      0.479334      0.506192      0.529012
 108   5 2756.9074    3.1809  1.9531 10.3979 -0.0001  0.0163   0.0209   0.0450    0.0666   0.0000   442.5016      0.237153       21.3674      0.221068      -4.40398      0.374427      0.245579      0.325060      0.372396      0.412919      0.451267      0.474583
 108   6 3012.9678    4.4098  1.7259 10.9861 -0.0001  0.0150   0.0312   0.0403    0.0805   0.0000   442.8119     -0.561417       21.7379      0.801817      -3.32452     -0.200014      0.224042      0.302865      0.345426      0.386555      0.412307      0.444073
 108   7 3257.6281    4.2293  2.5605 11.1053 -0.0000  0.0197   0.0242   0.0517    0.0532   0.0000   442.8370     -0.692384       21.8969     0.0287611      -3.38768      0.831573      0.292122      0.398352      0.449703      0.512539      0.535769      0.564851
 108   8 3495.0716    3.3046  4.8545 10.4032 -0.0057  0.0338   0.0102   0.0890    0.0181   0.0000   444.4383      0.226555       21.8877       2.18921      -2.92302     -0.139936      0.502821      0.687021      0.775206      0.878402      0.950754      0.994226
 109   0 1059.1677    0.0548  0.0868  8.1686  0.0000  0.0120   0.0043   0.0251    0.0131   0.0000   437.0041    -0.0202398       21.4214    -0.0537257      -4.09486     -0.449566      0.175508      0.229709      0.259783      0.289432      0.312422      0.317325
 109   1 1548.7437    0.2535  0.3976  7.9971 -0.0004  0.0089   0.0043   0.0209    0.0214   0.0000   439.3830     -0.575381       21.7052      0.302704      -4.05138    -0.0686302      0.128048      0.176791      0.198416      0.223756      0.236274      0.249794
 109   2 1903.0715    0.6380  1.0238  8.0846  0.0000  0.0125   0.0064   0.0330    0.0621   0.0000   440.1504     -0.250005       21.7574      0.710963      -4.51961     0.0949514      0.179094      0.241073      0.281916      0.310259      0.339548      0.349806
 109   3 2217.6640    1.1792  1.7327  8.6861  0.0000  0.0167   0.0087   0.0440    0.0712   0.0000   441.7862     -0.390245       21.6156    -0.0920312      -4.27972     -0.299194      0.251570      0.334748      0.388285      0.424833      0.456708      0.487562
 109   4 2500.2041    2.1172  2.1635  9.5140  0.0001  0.0184   0.0131   0.0494    0.0741   0.0000   441.4724      0.405718       21.7783      0.671753      -3.50946      0.173918      0.271754      0.362835      0.415081      0.469101      0.504613      0.528309
 109   5 2766.3829    3.2798  1.9940 10.3441  0.0000  0.0167   0.0211   0.0442    0.0719   0.0000   442.4420     -0.154256       20.8350     0.0910704      -3.31215     -0.454224      0.243634      0.334182      0.369294      0.417430      0.454534      0.475992
 109   6 3023.2725    4.5073  1.7686 10.9087  0.0000  0.0151   0.0310   0.0390    0.0834   0.0000   442.8826     -0.663759       22.4790     -0.288867      -4.07018     -0.203909      0.227492      0.304385      0.344455      0.395434      0.421136      0.443162
 109   7 3268.7087    4.1903  2.7816 10.9611  0.0000  0.0203   0.0227   0.0547    0.0565   0.0000   442.5423      0.419354       21.3262       1.00108      -3.26186     -0.536738      0.303887      0.405014      0.464662      0.520382      0.554005      0.601922
 110   0 1063.8951    0.0566  0.0913  8.2184  0.0007  0.0145   0.0043   0.0199    0.0131   0.0000   436.7961      0.241184       20.7900      0.429617      -4.41407      0.289237      0.208327      0.262036      0.330864      0.316967      0.387833      0.375290
 110   1 1554.6308    0.2446  0.4678  8.0582  0.0000  0.0102   0.0041   0.0251    0.0219   0.0000   440.0264     -0.266649       21.3300      0.317219      -3.96815      0.103856      0.150566      0.200497      0.233633      0.256895      0.289657      0.291765
 110   2 1909.4658    0.6458  1.0702  8.1445 -0.0001  0.0129   0.0065   0.0341    0.0659   0.0000   439.8954      0.181998       21.3215      0.282794      -4.20044      0.186158      0.191464      0.261314      0.295044      0.330455      0.365497      0.385238
 110   3 2225.2817    1.2323  1.8194  8.6595  0.0000  0.0167   0.0088   0.0450    0.0778   0.0000   441.1507      -1.01985       21.3907      0.534009      -4.23495      0.492426      0.246079      0.334337      0.382646      0.434891      0.465344      0.488869
 110   4 2508.4994    2.0988  2.1421  9.6647 -0.0005  0.0184   0.0132   0.0497    0.0739   0.0000   441.6932     0.0447217       22.6494      0.162535      -3.63659      0.637371      0.274369      0.374506      0.420399      0.472705      0.518890      0.553836
 110   5 2775.7759    3.2429  1.8467 10.6050  0.0000  0.0162   0.0219   0.0424    0.0674   0.0000   442.2824    0.00261405       21.6861      0.960996      -3.22043      -1.29396      0.237286      0.326577      0.362620      0.412831      0.440988      0.469266
 110   6 3033.5095    4.3466  1.8304 11.3024  0.0000  0.0154   0.0300   0.0424    0.0640   0.0000   443.3472     -0.134902       21.8239      0.908384      -4.35162     -0.310698      0.229855      0.311217      0.356105      0.398704      0.426151      0.448812
 110   7 3279.7607    4.1277  2.7373 11.1379  0.0000  0.0205   0.0224   0.0543    0.0507   0.0000   442.5155    0.00125481       21.4279       1.26449      -3.99752     -0.562004      0.297820      0.408565      0.458750      0.526579      0.568696      0.595173
 110   8 3518.9216    2.7504  4.2688 10.8636  0.0010  0.0315   0.0119   0.0896    0.0435   0.0000   443.3309     -0.185637       21.3778       2.18922      -2.45336     -0.649384      0.462270      0.619753      0.721211      0.803152      0.860055      0.896194
 111   0 1068.5827    0.0584  0.1017  8.1909  0.0000  0.0128   0.0044   0.0255    0.0132   0.0000   436.9273     -0.424668       22.0665      0.173709      -4.05098      0.715031      0.205185      0.261773      0.315041      0.325542      0.323811      0.382400
 111   1 1560.5083    0.2578  0.4203  7.9882 -0.0001  0.0087   0.0043   0.0226    0.0222   0.0000   439.6301     -0.359514       21.5572     0.0457738      -4.08587     0.0528992      0.124817      0.165145      0.195233      0.209897      0.231703      0.234414
 111   2 1915.7897    0.6637  1.1049  8.0448  0.0000  0.0129   0.0065   0.0351    0.0703   0.0000   440.1149      0.150942       21.7554    -0.0223255      -3.87536      0.361438      0.188758      0.254102      0.289638      0.328088      0.344296      0.373849
 111   3 2232.8530    1.2213  1.8786  8.6972 -0.0006  0.0172   0.0086   0.0470    0.0721   0.0000   440.9490     -0.609458       21.5101      0.113644      -4.55945     -0.106630      0.251683      0.335307      0.384706      0.428764      0.465941      0.487301
 111   4 2516.7095    2.1700  2.2746  9.5108  0.0004  0.0191   0.0134   0.0516    0.0865   0.0000   441.8815      0.262933       21.6113       1.03591      -3.55952       1.19926      0.275963      0.373753      0.421888      0.487977      0.520202      0.560395
 111   5 2785.0809    3.3238  1.9422 10.5237  0.0001  0.0165   0.0218   0.0439    0.0684   0.0000   441.8959      0.266320       21.2452      0.542074      -3.85349     -0.478098      0.234014      0.323176      0.362316      0.410197      0.441601      0.478791
 111   6 3043.6540    4.4627  1.9016 11.1355 -0.0000  0.0156   0.0295   0.0424    0.0676   0.0000   443.0964     0.0703188       22.0174      0.444742      -4.14645      0.248857      0.230324      0.308636      0.350375      0.393709      0.424732      0.453604
 111   7 3290.7033    4.0720  2.8055 11.2532  0.0003  0.0209   0.0218   0.0560    0.0439   0.0000   442.8872     -0.411055       21.2279       1.10199      -3.29984     -0.733315      0.299658      0.408106      0.461825      0.518730      0.558347      0.595784
 112   0 1073.2871    0.0578  0.1170  8.1137  0.0000  0.0134   0.0043   0.0300    0.0131   0.0000   436.9833     -0.207461       21.5099      0.147889      -4.28406     -0.264778      0.189926      0.264901      0.319701      0.328124      0.379240      0.361851
 112   1 1566.3376    0.2635  0.4315  7.9386  0.0000  0.0089   0.0042   0.0222    0.0219   0.0000   439.4286     -0.260443       21.7863     -0.161800      -4.25383     -0.144101      0.122524      0.166043      0.187748      0.217307      0.238603      0.244313
 112   2 1922.0976    0.6627  1.1342  8.0741  0.0000  0.0134   0.0065   0.0357    0.0667   0.0000   439.8169      0.240006       21.9317    -0.0811334      -4.03609      0.482201      0.189087      0.262628      0.288074      0.333229      0.354342      0.380646
 112   3 2240.3591    1.2539  1.8452  8.6398  0.0000  0.0169   0.0087   0.0461    0.0739   0.0000   441.2045     -0.676682       21.6324      0.935061      -4.53926    -0.0199603      0.245040      0.334790      0.378473      0.426038      0.453757      0.483769
 112   4 2524.9369    2.1846  2.2269  9.6846 -0.0002  0.0189   0.0135   0.0515    0.0706   0.0000   441.7630     -0.380041       21.1771     -0.149103      -4.10088      0.690128      0.274670      0.373657      0.422731      0.472711      0.516515      0.550670
[truncated: 136,498 more chars]
