# Supplementary material for: Global-Mode Analysis of Full-Disk Data from the Michelson Doppler Imager and the Helioseismic and Magnetic Imager
Source: Sol Phys. 2018 Jan 31;293(2):29. doi: 10.1007/s11207-017-1201-5 (PMC6566312; doi:10.1007/s11207-017-1201-5)
Supplement: Supplementary file 3 — (TAR 230.0 MB) [file 11207_2017_1201_MOESM3_ESM.tar › MDI/mdifdvwap.2980]

   0  24 3439.1763    3.7191  3.6354 14.6968  0.0000  0.8281   0.7751   1.9695    0.2565   0.0000    -0.0000       0.00000       0.00000       0.00000       0.00000       0.00000       0.00000       0.00000       0.00000       0.00000       0.00000       0.00000
   1  14 2156.7823    1.3866  3.1292 14.5084  0.0974  0.5563   0.0777   0.4769    0.0954   0.0000   -48.7751       23.4141       0.00000       0.00000       0.00000       0.00000       895.698       285.757       0.00000       0.00000       0.00000       0.00000
   1  16 2425.7827    1.9306  1.0599 14.4961  0.0000  0.2006   0.1367   0.2344    0.1599   0.0000   531.6555       59.4486       0.00000       0.00000       0.00000       0.00000       336.721       113.196       0.00000       0.00000       0.00000       0.00000
   1  18 2693.2810    2.8498  0.9017 14.5247  0.0000  0.0748   0.2204   0.2240    0.1933   0.0000   321.2448       168.437       0.00000       0.00000       0.00000       0.00000       103.070       48.8628       0.00000       0.00000       0.00000       0.00000
   1  19 2828.3626    3.0121  0.9205 14.4774  0.0000  0.0814   0.1957   0.2104    0.2001   0.0000   416.7749       159.705       0.00000       0.00000       0.00000       0.00000       108.474       51.9188       0.00000       0.00000       0.00000       0.00000
   1  20 2963.4558    3.7657  1.3267 14.5419 -0.0108  0.1372   0.2004   0.2529    0.2019   0.0000   445.3105       78.4462       0.00000       0.00000       0.00000       0.00000       219.902       80.5668       0.00000       0.00000       0.00000       0.00000
   1  21 3098.3580    4.0935  1.6013 14.0885  0.0000  0.1107   0.1998   0.3123    0.2342   0.0000   330.9702       80.6668       0.00000       0.00000       0.00000       0.00000       139.835       78.2347       0.00000       0.00000       0.00000       0.00000
   1  22 3233.3592    4.2897  1.6517 14.1485  0.0071  0.1423   0.2014   0.2736    0.2492   0.0000   252.1551       71.0230       0.00000       0.00000       0.00000       0.00000       193.149       87.0136       0.00000       0.00000       0.00000       0.00000
   1  23 3368.7906    3.8647  2.4150 13.9770 -0.0068  0.1871   0.1503   0.3719    0.1781   0.0000   202.5576       230.229       0.00000       0.00000       0.00000       0.00000       228.143       125.949       0.00000       0.00000       0.00000       0.00000
   1  24 3504.6050    3.2122  3.8594 13.9492  0.0000  0.2335   0.0998   0.5942    0.1144   0.0000   180.7656      -219.395       0.00000       0.00000       0.00000       0.00000       324.937       150.570       0.00000       0.00000       0.00000       0.00000
   1  25 3640.7243    2.5727  3.5557 13.9120 -0.0049  0.2714   0.0843   0.6279    0.1107   0.0000   594.0708       22.2672       0.00000       0.00000       0.00000       0.00000       388.944       161.639       0.00000       0.00000       0.00000       0.00000
   1  26 3777.3011    2.1935  5.7724 13.7272 -0.0207  0.3949   0.0560   0.7854    0.0819   0.0000   373.0677       5.83474       0.00000       0.00000       0.00000       0.00000       584.035       255.227       0.00000       0.00000       0.00000       0.00000
   2  18 2754.5124    3.3505  1.2981 13.3842 -0.0000  0.0947   0.1426   0.1610    0.2105   0.0000   375.8033       79.1449      -15.8060       27.4142       0.00000       0.00000       89.6922       61.5559       31.5773       8.55155       0.00000       0.00000
   2  19 2889.6454    3.7806  1.2073 13.9842  0.0000  0.0731   0.1677   0.1590    0.2086   0.0000   451.7940       50.4930      -9.99900     -0.179738       0.00000       0.00000       74.2229       46.3767       27.1566       8.30537       0.00000       0.00000
   2  20 3025.0670    4.2109  1.0587 13.3903  0.0119  0.1179   0.1927   0.1325    0.2873   0.0000   386.4044       106.434      -26.8189      -5.22834       0.00000       0.00000       105.917       82.1765       31.2514       7.73852       0.00000       0.00000
   2  21 3159.9831    4.3572  1.3731 13.5231  0.0000  0.0926   0.1858   0.2009    0.2716   0.0000   460.1086       53.2618       4.33034      -3.02973       0.00000       0.00000       83.3038       57.7258       32.5558       9.08821       0.00000       0.00000
   2  22 3295.1607    4.2428  1.8729 13.5239 -0.0011  0.0928   0.1508   0.2210    0.1934   0.0000   419.2985       183.400       28.7557      -1.44778       0.00000       0.00000       75.1073       58.7910       29.5399       9.70654       0.00000       0.00000
   3  12 2001.0898    0.6191  0.9562 11.1799  0.0000  0.1108   0.0375   0.1874    0.1693   0.0000   404.7065       6.68189       8.03867       6.90595      -4.73208     -0.851725       73.2021       64.9889       46.1759       23.3401       8.03307       2.12082
   3  14 2273.4555    1.1553  0.5915 11.6818  0.0000  0.0562   0.0683   0.1049    0.1772   0.0000   394.5771       37.5918       8.78045     -0.726198       9.23339      0.451266       35.2431       34.0106       20.6244       10.5059       3.91270       1.14255
   3  15 2407.6656    1.5095  1.1738 11.6947  0.0000  0.0702   0.0731   0.1711    0.3186   0.0000   440.4607      -44.2712      -14.0072       4.51831     -0.999322      -1.18980       40.5753       37.3080       26.1444       15.6975       6.07102       1.72546
   3  16 2541.7979    2.1798  1.0178 10.6482  0.0024  0.0557   0.0888   0.1376    0.9134   0.0000   412.8302       23.5945       20.5131       32.2790       1.90768      -2.10146       26.8546       29.6192       18.4313       12.9566       4.66173       1.89897
   3  17 2676.2393    2.4533  1.1725  1.1654  0.0000  0.0574   0.0941   0.1512 1000.0000   0.0000   421.2373       33.5797       37.6228       11.9593      -4.51877     -0.374454       27.2799       26.8611       21.7265       12.9377       6.11635       1.76639
   3  18 2811.5975    2.9909  0.8973 12.5039  0.0000  0.0584   0.1347   0.1133    0.4128   0.0000   412.3216      -11.7167      -6.36246       7.17941       1.52300      -2.03006       27.2465       29.0217       19.8136       13.4019       5.42458       1.91075
   3  19 2947.1088    3.9344  0.7872 12.9352  0.0000  0.0500   0.1924   0.1219    0.3587   0.0000   424.0773       11.3318       6.33534      -9.55226      0.311854      -3.78328       29.6938       28.8350       17.8968       9.53657       3.93546       1.30525
   3  21 3217.9688    4.4680  1.2788 12.0939  0.0000  0.0578   0.1810   0.1715    1.1976   0.0000   442.3237       56.3862       10.0874      -7.91200       9.16094      -1.68368       34.3374       31.1801       21.4874       11.5654       4.73260       1.31961
   3  22 3353.7162    3.9088  2.1718 12.2888 -0.0075  0.0846   0.1249   0.2063    0.5145   0.0000   406.4096       31.7718       47.5428       12.8464       5.38111      -1.08769       47.2943       44.7952       31.1177       15.5242       7.51108       2.11605
   3  23 3489.7727    3.4229  2.8676 11.7390  0.0000  0.0979   0.1017   0.2531    0.4717   0.0000   418.6414       89.5178       15.6431       19.4950       5.13540      -1.39898       55.3353       50.4721       36.3987       20.3568       8.63674       2.36518
   3  24 3626.4939    2.8058  3.7406 11.7453 -0.0015  0.1236   0.0722   0.3055    0.2599   0.0000   428.2344       30.4894       45.6409      -16.8813      0.398501      -3.51806       70.6876       66.5087       45.4581       24.2743       10.5261       3.12137
   4   9 1640.8597    0.1917  0.0786 11.4897  0.0000  0.0203   0.0420   0.0577    0.0542   0.0000   426.7233       13.5185       46.9463       10.3254      -9.03122      -4.67040       7.38650       8.25950       6.95420       4.76901       2.89760       1.33938
   4  12 2051.6377    0.6393  0.3702 11.9547  0.0000  0.0362   0.0480   0.1051    0.0753   0.0000   446.7095       22.5724      -1.56110      -3.19060       1.65035       6.58539       10.1350       14.7720       8.88063       7.84782       4.28895       1.89907
   4  13 2188.4027    0.8648  0.5102 12.1058  0.0000  0.0431   0.0453   0.0985    0.0989   0.0000   429.0822       37.5257      -1.80680      -10.9819      -4.57994      -1.16295       15.6303       17.8686       12.7571       9.55776       5.46229       2.02325
   4  15 2458.6041    1.5411  0.9025 12.3603  0.0000  0.0566   0.0563   0.1292    0.1695   0.0000   408.5159       4.90983       17.8569      -9.01186      -1.41018      -1.61564       21.1623       23.6922       20.8950       12.9277       7.86745       4.10428
   4  16 2593.1625    2.1483  0.9587 12.4720  0.0000  0.0681   0.0789   0.1575    0.2163   0.0000   451.9027       13.8476       41.8813      -5.80665       4.37802      -5.69527       29.0059       35.3572       25.4969       16.3814       8.54400       3.62253
   4  17 2728.5950    2.6494  1.0328 12.6995  0.0000  0.0595   0.0915   0.1378    0.2322   0.0000   474.3188       30.1841       8.35687       22.6593       22.3123      -5.07713       20.4524       23.7348       20.5802       13.2461       7.86915       4.15590
   4  18 2864.3916    3.3799  0.9118 12.6675  0.0000  0.1406   0.1338   0.1097    0.3386   0.0000   395.4162       3.61153      -27.6292      -14.3151      -7.47212       1.97155       79.1125       82.5466       60.3035       29.8889       11.5485       4.30293
   4  19 3000.2609    4.1462  0.9240 12.6332  0.0000  0.0468   0.1552   0.1165    0.4297   0.0000   378.8219       18.6823      -10.2273     -0.608209      -4.56297       1.87327       20.0934       21.8318       15.6266       10.6079       6.09680       2.47372
   4  20 3136.1481    4.3245  1.1574 12.5448  0.0057  0.0545   0.1495   0.1358    0.4825   0.0000   427.7933       21.3520       9.74520      0.950973       1.97840      -6.03855       22.5024       22.5202       18.5460       13.0670       7.34643       3.68082
   4  21 3271.7943    4.1632  1.5061 12.1604  0.0000  0.0668   0.1270   0.1706    0.5546   0.0000   436.3105       35.0480       17.1827      -4.61530      -13.9549     -0.344618       24.9362       22.6290       19.1147       17.0089       10.8033       4.64131
   4  22 3408.2945    3.6589  2.1182 12.2987  0.0000  0.0791   0.0966   0.2045    0.2813   0.0000   454.5518       62.5806       32.2887      -3.83423       5.62312      -1.85084       32.0327       33.9887       27.7600       17.9601       10.3220       5.04027
   4  23 3544.8404    3.0340  2.8692 12.2775  0.0000  0.0940   0.0705   0.2441    0.1790   0.0000   441.3820       64.2961       43.8315       31.9193      -18.3457      -2.72922       39.2713       40.0667       33.1310       22.2918       12.9599       6.19717
   4  24 3681.8009    2.5243  3.9493 12.2775 -0.0036  0.1223   0.0518   0.3126    0.1208   0.0000   447.7310       83.0817       23.4444       36.9842       11.2507      -2.14365       47.2079       52.7807       42.3703       27.5228       14.9600       7.60442
   4  26 3956.6008    1.6862  7.4011 11.9124 -0.0019  0.1915   0.0274   0.4816    0.0732   0.0000   464.1653       30.8112      -20.5751       19.2902       21.1048      -20.7727       74.8876       85.7050       71.7136       46.0229       25.6914       14.1995
   5  10 1823.3610    0.2969  0.2809 11.8283  0.0000  0.0409   0.0232   0.0722    0.0577   0.0000   441.4908      -13.0339       16.7575       4.44804       9.22400       2.24322       15.7219       19.7719       15.1238       12.7465       5.31733       3.31967
   5  12 2098.4995    0.6879  0.6192 12.2348  0.0000  0.0415   0.0352   0.1070    0.0787   0.0000   423.9102      -35.2328      -5.90534       9.52064       10.2118       1.14163       14.7845       14.3253       11.9368       10.6136       8.27958       4.50141
   5  13 2235.4070    0.9601  0.7307 12.3706  0.0000  0.0414   0.0425   0.0937    0.0937   0.0000   414.6016      -7.19324       11.5855      -12.5080      -3.94149      -6.27563       13.6248       15.8041       12.9781       9.76060       6.19296       3.79910
   5  14 2371.0656    1.3568  0.8365 12.4726  0.0000  0.0428   0.0536   0.1036    0.1192   0.0000   435.4795       11.4604       7.27290      -4.69329       9.14360       4.12598       12.2233       15.0820       11.4499       10.7802       6.19128       3.87656
   5  15 2506.0294    1.8967  0.9512 12.4389  0.0000  0.0443   0.0670   0.1003    0.1604   0.0000   423.9651       25.5671       37.7242      -12.6919      -4.45709      -3.15695       16.7473       18.7912       15.7845       11.2792       7.38788       4.12237
   5  16 2641.3516    2.3416  1.1180 12.5936  0.0000  0.0456   0.0753   0.1233    0.1935   0.0000   422.8053       1.46800       20.6566      -4.32416      -14.6346      -4.69987       14.3346       15.8384       14.2975       10.7859       7.88417       4.35235
   5  17 2777.4605    3.0514  0.8147 12.3225  0.0000  0.0377   0.0995   0.0889    0.2616   0.0000   435.1837       16.2783      -2.55501       15.6292      -3.10442      -3.21533       11.3332       12.7997       10.8298       8.65002       6.24920       3.58119
   5  18 2913.8392    3.6039  1.2065 12.2820  0.0000  0.0552   0.1001   0.1274    0.4199   0.0000   455.6917       68.8830       6.42297      -13.3219       4.45570       7.80080       15.5086       18.4006       15.6174       11.7973       8.93273       5.00730
   5  19 3050.0965    3.8714  1.1477 11.8377  0.0000  0.0637   0.1067   0.1231    0.6861   0.0000   450.9730       66.5981       15.3325       7.39507      -6.32787     -0.571935       16.2323       20.0991       17.6355       13.9657       9.39562       5.61212
   5  20 3186.4443    4.3361  1.3342 12.8075  0.0000  0.0583   0.1143   0.1398    0.3410   0.0000   457.1370       30.1158      -12.2845      0.176076       2.24173      -2.42262       16.6432       18.4499       17.6777       14.1936       8.53465       5.92731
   5  21 3322.7302    3.9885  1.4180 12.3192  0.0000  0.0653   0.1018   0.1444    0.4158   0.0000   440.9549       82.7163       22.4400       3.94392       6.07319      -7.13427       19.3627       22.6341       20.2795       16.0014       11.8467       6.77069
   5  22 3459.4510    3.4658  2.4744 12.2424  0.0007  0.0799   0.0668   0.1987    0.2036   0.0000   456.5484       82.0093      -21.8660       19.0614       8.18788      -3.84612       24.0498       26.6597       24.3680       19.4122       12.7865       7.99721
   5  23 3596.6535    2.9610  3.4535 12.0614 -0.0017  0.1043   0.0506   0.2637    0.1514   0.0000   395.0677       66.7417      -35.6505       12.3262       14.2879     -0.545616       33.8857       40.4932       34.5827       24.9864       16.0759       9.35088
   5  24 3734.3011    2.3767  4.8982 12.1375 -0.0016  0.1311   0.0348   0.3148    0.0954   0.0000   424.8798       67.8422       35.7016       3.17823     -0.657724      -4.00072       38.9313       47.1989       41.4091       33.1782       20.4870       12.5581
   5  25 3871.7248    1.9920  6.9002 12.0412  0.0004  0.1566   0.0267   0.4095    0.0742   0.0000   422.3579      -10.2945      -5.75876       67.9786      -16.8287       8.55082       48.0441       57.3180       50.6592       39.8210       26.3074       16.3903
   6   9 1727.7530    0.3350  0.1922 10.3482  0.0000  0.0215   0.0250   0.0507    0.0543   0.0000   437.4698      -4.95720       3.02182      -5.36136       4.25262      0.993112       5.16283       6.63389       5.52175       4.37573       4.68785       2.91643
   6  10 1866.1300    0.4066  0.2570 10.4649  0.0000  0.0263   0.0254   0.0510    0.0631   0.0000   433.9279     -0.882589       21.0803      -9.80643      -1.57791     -0.334786       7.14338       8.32840       7.29467       6.12729       4.95412       2.97882
   6  11 2004.0632    0.5950  0.4209 10.5810  0.0000  0.0287   0.0311   0.0739    0.0822   0.0000   433.9822       8.72199       3.76715      -5.55203      -5.89905       2.06761       7.19248       7.64429       8.02015       6.17852       4.87269       2.96074
   6  13 2279.7984    1.1252  0.8578 11.1945  0.0000  0.0375   0.0435   0.1004    0.1208   0.0000   426.7112       3.64520       5.17131       8.25203       11.8936      -2.89075       9.54209       12.1161       10.8180       8.97137       5.93408       3.93478
   6  14 2415.5248    1.5115  0.7398 11.5252  0.0000  0.0358   0.0574   0.0821    0.1327   0.0000   431.1645       15.7477     -0.785784      -17.2537      0.301007       2.10399       9.57043       12.1486       9.80021       8.15416       6.00503       3.89626
   6  15 2551.1329    2.0059  0.7287 12.1707  0.0000  0.0585   0.0784   0.0841    0.1283   0.0000   444.9529       13.8504       9.13061       2.50931       2.63321       5.42485       22.6069       27.3666       23.6088       16.7292       9.99404       4.85777
   6  16 2687.2433    2.6389  0.8676 12.4504  0.0000  0.0388   0.0969   0.0908    0.1596   0.0000   436.0204       9.53474       11.3891       12.2211       5.11298     -0.141085       11.9167       14.2410       12.3230       9.70899       6.38995       4.01104
   6  17 2823.8035    3.3817  0.7278 12.5330  0.0000  0.0298   0.1278   0.0765    0.1919   0.0000   424.7605       18.1438       11.5155      -13.2514      -4.68844      -5.17913       8.61725       9.57566       8.76978       7.14032       5.26795       3.50523
   6  18 2960.7742    3.7809  0.8003 13.2732  0.0000  0.0474   0.1421   0.0876    0.1771   0.0000   434.1985       26.0557      -1.59922       11.8927      -4.69369      -1.21224       15.8855       16.8621       13.6093       11.8058       8.18490       5.34225
   6  19 3097.4264    4.0027  0.9468 13.6529  0.0000  0.0412   0.1534   0.1005    0.1934   0.0000   435.4203       47.4814       12.8202       3.69981     -0.178270      -6.42642       11.5343       12.6429       11.3317       9.57733       6.95030       4.85374
   6  20 3234.1941    4.0963  1.1961 13.2611  0.0000  0.0472   0.1422   0.1171    0.3082   0.0000   438.0799       36.6892      -1.13113      -12.8839      -3.53245       3.36824       13.1169       14.8750       13.4252       10.8294       8.76892       5.28164
   6  21 3371.2700    3.7463  2.0115 12.2705  0.0000  0.0655   0.0919   0.1716    0.3341   0.0000   450.6369       27.1236       9.25244       33.5179       2.87568       1.19421       16.9452       20.8641       19.3076       15.2290       10.7462       6.94995
   6  22 3508.4183    3.1971  2.5446 11.4103  0.0000  0.0747   0.0720   0.2112    0.4708   0.0000   413.5652       13.8917      -11.3337     -0.486490      -16.9493      -2.36564       19.6157       23.2971       21.2952       17.3598       13.1188       8.55821
   6  23 3646.2297    2.7364  3.7540 11.2650 -0.0038  0.1006   0.0539   0.2604    0.2837   0.0000   388.6967      -5.46902       5.11042       28.5892      -37.3484      -6.37076       29.7610       34.6507       32.7006       25.6714       17.4922       11.3666
   6  26 4060.5139    1.5384  8.0409 10.9760  0.0000  0.1839   0.0255   0.4827    0.0873   0.0000   429.9980       67.5145       61.0613      -68.7112      -18.3212      -15.9569       44.7445       55.6839       51.8624       42.7399       31.1326       20.3913
   7   8 1627.4974    0.1914  0.1184 10.4233  0.0000  0.0216   0.0204   0.0428    0.0447   0.0000   425.3663      -1.83205       13.0409       1.81137      0.310989      0.177435       5.28335       5.77650       8.09616       6.49693       3.85457       2.16444
   7   9 1767.7400    0.3474  0.1999 10.5414  0.0000  0.0219   0.0226   0.0402    0.0511   0.0000   431.3071       4.63637       6.31168    0.00703358      -2.55356       2.35925       4.30338       6.12519       4.99322       4.29338       3.29425       2.24252
   7  10 1906.8597    0.4553  0.3043 10.6565  0.0000  0.0289   0.0248   0.0475    0.0562   0.0000   433.3668     -0.991004       7.50992      -5.59170      -1.53827       3.28670       8.66917       11.8356       12.1034       9.87794       6.35861       3.28619
   7  11 2045.8822    0.6857  0.5070 10.7832  0.0000  0.0294   0.0297   0.0638    0.0743   0.0000   426.1045      -14.6918       20.2878       9.05754      -1.65403     0.0543442       6.65317       7.10163       6.48135       5.94492       5.24058       3.49369
   7  13 2322.2887    1.1830  0.6792 11.4380  0.0000  0.0352   0.0432   0.0698    0.1025   0.0000   427.9918      0.557618       5.62445       1.79185     -0.767188      -1.65636       7.68711       10.1035       8.29727       7.88375       5.89723       3.80751
   7  14 2458.2157    1.5442  0.8850 11.7379  0.0000  0.0359   0.0515   0.0964    0.1174   0.0000   446.3687       8.92644       9.57402       2.31964      -7.88938      -3.86363       8.53302       10.9485       9.71927       9.06290       6.36320       4.03445
   7  15 2594.3121    1.9543  0.9972 12.1815  0.0000  0.0414   0.0637   0.1006    0.1283   0.0000   434.1247       23.5998       22.9023      -2.08712       10.6828     -0.610620       11.0504       13.6338       12.3406       10.6622       7.97109       4.95665
   7  16 2731.2697    2.8726  0.7754 12.9072  0.0000  0.0328   0.0993   0.0782    0.1245   0.0000   440.2408       11.2201       15.8953     -0.568255       3.76741      -1.32849       7.62959       9.20466       8.47508       7.66984       5.41287       3.94436
   7  17 2868.4825    3.0385  0.7029 13.4695  0.0000  0.0315   0.1131   0.0771    0.1062   0.0000   447.1920       19.4281       10.9552       18.5213       1.03060      -5.28494       7.60701       8.96864       8.18836       7.25090       5.26051       3.79397
   7  18 3005.7767    3.9032  0.8087 13.7188  0.0000  0.0371   0.1355   0.0807    0.1192   0.0000   429.7951       26.9200       26.9564      -23.5508       9.42179       10.2708       9.39472       11.6933       10.7484       8.86434       6.42826       4.17945
   7  19 3142.9134    4.0682  1.0304 13.6950  0.0000  0.0420   0.1329   0.0979    0.1456   0.0000   437.3395       28.4856       13.8315      -8.64756      0.227076      0.169088       10.1157       12.4858       11.6143       10.6226       7.70049       4.72228
   7  20 3280.1747    3.8821  1.2276 13.0505  0.0000  0.0419   0.1157   0.1040    0.2173   0.0000   433.9585       26.3299       8.73218      -3.88077    -0.0971858       6.98863       9.81795       11.7843       11.4903       9.32798       7.12269       5.33119
   7  21 3417.7450    3.3461  1.8710 12.9051  0.0030  0.0549   0.0865   0.1453    0.1392   0.0000   452.0094       53.7780      -2.21910       3.01444       19.6709      -8.03804       12.4570       15.8249       14.6219       12.6733       9.44037       6.15151
   7  22 3555.6077    2.8964  2.8169 12.1095  0.0000  0.0720   0.0588   0.1884    0.1540   0.0000   429.4985       29.4541       1.02908       27.4222       11.4236      -14.7965       16.2373       19.8846       18.5532       16.1699       12.2860       8.93728
   7  23 3693.6961    2.4321  3.9867 11.7998  0.0000  0.0960   0.0423   0.2575    0.1166   0.0000   400.5867       52.6841       51.0215       26.8970       7.13943       19.9325       21.4848       25.6757       25.2493       22.2189       16.2352       11.8102
   7  24 3831.9437    2.0740  5.5162 11.3111 -0.0016  0.1163   0.0318   0.3347    0.1056   0.0000   425.6511       63.0197      -6.03171       6.94479      -5.38823      -23.3770       25.7237       32.4805       30.7928       27.1015       19.6895       14.1322
   7  25 3970.6855    1.7282  6.9670 11.2208 -0.0004  0.1422   0.0253   0.4039    0.0768   0.0000   411.3102       70.0337       35.2546       46.7877       17.1593       11.0454       30.3624       36.9539       36.5201       32.8041       23.8973       17.6865
   8   9 1806.2019    0.3459  0.2618 10.9680  0.0000  0.0276   0.0189   0.0422    0.0504   0.0000   430.6243       7.53751       17.5997       5.36950       1.34828       2.66391       8.05694       8.70367       8.58327       7.11307       4.80110       3.67686
   8  10 1946.1121    0.4831  0.3101 11.1915  0.0000  0.0227   0.0231   0.0433    0.0560   0.0000   438.2695       2.85105       15.6800      -9.81506       7.78196      -2.94330       4.60473       5.61714       5.32924       4.76658       4.61314       2.86684
   8  11 2086.1713    0.6609  0.5143 11.3605  0.0000  0.0262   0.0284   0.0822    0.0657   0.0000   427.2264      -1.78394       12.6420       5.34958       1.24513       3.90311       5.36357       6.84567       6.12343       5.52515       4.85548       3.22007
   8  12 2225.0994    0.9925  0.6968 11.5062  0.0000  0.0321   0.0347   0.0731    0.0815   0.0000   432.1366       1.95474       3.23742      -2.79408      -6.06137    -0.0557185       6.18591       7.91454       7.54427       6.53885       4.99999       3.72504
   8  13 2362.9544    1.4321  0.8708 11.5659  0.0000  0.0442   0.0442   0.0794    0.1170   0.0000   442.7583       18.8480       4.34132      -2.16923       3.97338       6.73448       11.4777       14.9786       14.9419       12.9590       9.42151       5.62351
   8  14 2499.4815    1.7478  0.9579 12.1433  0.0000  0.0399   0.0547   0.0849    0.1205   0.0000   437.5951       5.45272       10.5247       5.49355      0.392255      -6.18603       7.11395       9.77511       7.92859       8.32284       5.97557       4.92774
   8  15 2636.2460    2.4253  0.9173 12.2502  0.0000  0.0315   0.0737   0.0808    0.1472   0.0000   443.1515     -0.799739       14.0927       1.37637       2.09114      -3.67214       6.08955       7.56511       6.83464       6.92015       5.09798       4.11583
   8  16 2773.8474    3.0236  0.8448 12.8705  0.0000  0.0319   0.0931   0.0767    0.1422   0.0000   433.3209       28.3222       8.13483      -3.73721       3.51219      -6.51306       6.79167       8.41230       7.65948       6.94258       5.36598       4.03674
   8  17 2911.6811    3.6282  0.8190 13.4577  0.0000  0.0305   0.1118   0.0760    0.1217   0.0000   424.3226       16.0177       16.2015       9.48739      -2.05162      -2.27775       5.96734       7.47058       6.83221       6.42527       5.18357       3.71454
   8  18 3049.3209    4.1149  0.9392 13.9270  0.0000  0.0336   0.1255   0.0922    0.1216   0.0000   425.5002       27.0854       10.1592       4.86143      -1.48161      -2.71054       7.40458       8.75361       8.44797       7.46580       6.33532       4.22868
   8  19 3186.8831    3.8227  1.0462 14.3115  0.0000  0.0430   0.1219   0.0986    0.1116   0.0000   442.0718      -3.05282      -1.83115      -2.01776      -3.35924     -0.179370       8.54926       11.4206       10.2156       9.96249       7.12859       5.35020
   8  20 3324.5372    3.7982  1.4587 13.7323  0.0000  0.0479   0.0987   0.1182    0.1102   0.0000   409.5872       35.8219      -5.89884       34.7127       9.60543      -3.49303       9.10074       11.8957       10.1198       10.0850       7.84817       5.94322
   8  21 3462.6461    3.1131  2.3779 13.1540  0.0024  0.0638   0.0664   0.1630    0.0888   0.0000   410.5008       44.0604       41.9156      -26.2810      -8.11082      -4.60912       11.4618       14.9829       13.8324       12.4801       10.4211       7.99103
   8  22 3601.1522    2.6597  3.3394 12.4555  0.0041  0.0765   0.0470   0.1984    0.0894   0.0000   450.6285       27.0142      -2.09797       22.3258       34.9143      -3.19131       14.7295       18.5173       17.4551       15.5437       13.1177       9.45943
   8  24 3878.3335    1.9654  5.7603 11.7549  0.0000  0.1211   0.0281   0.3171    0.0756   0.0000   423.4351       37.6337      -25.9414       14.7739       36.9693      -3.37496       21.7817       29.1387       27.1202       25.0240       19.9672       14.4723
   8  25 4017.8908    1.5928  7.4939 11.5157  0.0000  0.1455   0.0207   0.3892    0.0588   0.0000   442.1982       81.1473      -15.6236      -1.16187      -3.34319      -4.80957       29.3326       35.8919       36.1962       30.9734       25.7152       19.4560
   8  26 4157.2158    1.3733  9.5148 11.3241  0.0024  0.1724   0.0176   0.4898    0.0514   0.0000   405.9365      -3.40983       105.931      -52.7359       43.6236       4.40099       33.6687       41.1547       41.5431       37.9261       29.3296       22.2572
   8  27 4296.5579    1.1486 11.8070 11.2564  0.0000  0.2315   0.0153   0.6140    0.0442   0.0000   431.7036      -9.41697      -21.0743      -2.09961       13.2108      -14.3001       42.1434       54.8999       53.9631       47.3023       39.2805       29.5258
   9   7 1557.6722    0.1734  0.1164  9.9132  0.0000  0.0191   0.0176   0.0438    0.0389   0.0000   437.1670      -4.14403       14.9736       2.83661      -1.02189      -2.83541       3.34910       4.07561       3.73841       3.31747       2.78618       2.64904
   9   8 1702.4065    0.2747  0.2093  9.9956  0.0000  0.0197   0.0174   0.0413    0.0437   0.0000   433.8354      0.594032       5.79476       4.25392      0.299860       1.27346       4.07600       3.95294       4.41037       3.70927       3.34391       2.98869
   9   9 1843.6064    0.3890  0.3668  9.9694  0.0000  0.0252   0.0178   0.0507    0.0570   0.0000   442.5732       5.83051       14.1051       4.68568       10.1595       2.32920       5.07876       7.69757       6.96123       7.05680       5.16561       3.78079
   9  10 1984.2244    0.5674  0.4738 10.2641  0.0000  0.0232   0.0236   0.0626    0.0772   0.0000   433.4700      -4.26277       20.9291       7.56943       2.38697       1.95791       4.33268       5.19935       5.32623       4.60735       3.73975       3.03915
   9  11 2125.0763    0.7581  0.6543 10.4087  0.0000  0.0290   0.0256   0.0704    0.1021   0.0000   438.7048       15.8936       16.4696      -1.32293      -5.48961      -5.40272       5.79773       7.33071       6.96440       6.28240       5.07101       3.62458
   9  12 2264.6100    1.1222  0.6714 10.9692  0.0000  0.0262   0.0383   0.0693    0.0934   0.0000   437.8922       7.85409       5.17834      -3.78636      -4.27580     -0.816200       4.64738       5.80290       5.60811       5.44268       4.53980       3.41123
   9  13 2402.3540    1.4129  0.7997 11.3634  0.0000  0.0298   0.0443   0.0745    0.0995   0.0000   445.7083       6.11007       17.2806       13.6529      -1.43325      -6.85256       5.11336       5.85493       6.20221       5.92116       4.70352       3.72157
   9  14 2539.6010    1.8215  0.8274 11.8186  0.0000  0.0330   0.0565   0.0762    0.1119   0.0000   441.3621       12.5815       4.48293       12.3835       1.83367       4.40843       5.92140       7.80323       6.86135       6.48309       5.56173       4.13306
   9  15 2677.1380    2.4667  0.8742 12.2314  0.0000  0.0283   0.0747   0.0795    0.1088   0.0000   429.9032       16.8983      -1.16990       3.46198      -6.07877       2.11818       5.04172       5.98809       6.03674       5.82574       4.58592       3.79052
   9  16 2815.3769    3.0709  0.7545 12.6264  0.0000  0.0276   0.0976   0.0698    0.1138   0.0000   439.3214       21.1245       14.2039       1.89146     -0.200126      -2.73124       5.02993       6.14537       5.44569       5.51847       4.59412       3.53925
   9  17 2953.7079    3.7296  0.8711 12.6868  0.0000  0.0301   0.1073   0.0710    0.1415   0.0000   435.4656       33.0235       18.5808      0.635256       6.99023     -0.132634       5.09699       6.58715       5.94892       5.60230       4.94965       3.74842
   9  18 3091.6592    3.9467  0.9396 13.3047  0.0000  0.0308   0.1142   0.0826    0.1192   0.0000   442.7484       21.5870       11.4818      -4.10554      -3.58280      -1.58827       5.59024       6.75878       6.45764       6.42097       5.15865       3.96380
   9  19 3229.8053    3.7692  1.1400 13.6073  0.0000  0.0386   0.1087   0.1051    0.1121   0.0000   449.6272       13.3029       8.44211      -8.35507       1.78015      -4.77263       7.18149       9.49746       9.04735       8.24145       6.57811       5.13623
   9  20 3367.9066    3.2280  1.6684 13.3263  0.0000  0.0510   0.0797   0.1399    0.0811   0.0000   443.9848       33.8739       15.7155      -14.8513       2.93761     -0.539769       9.71410       12.2070       12.2957       10.9103       8.72720       6.84672
   9  21 3506.5350    2.8079  2.2286 12.8563  0.0000  0.0615   0.0626   0.1618    0.0722   0.0000   448.5074       27.3079       8.22137       17.4566       15.2146      -8.23748       9.71488       13.3600       12.3673       11.9270       9.60328       7.42104
   9  22 3645.4445    2.3548  3.1757 12.3307  0.0000  0.0759   0.0463   0.2050    0.0646   0.0000   455.4725       56.9728       10.1536       28.3299       17.5965       16.9106       12.6068       16.8140       15.8748       14.4513       12.5430       9.69140
   9  23 3784.5139    1.9100  4.5614 11.7843  0.0000  0.0957   0.0335   0.2661    0.0622   0.0000   447.1022       59.3448      -13.5044       10.3346       20.2372      -3.03657       16.4544       20.4521       20.0256       18.8062       15.7540       12.5399
   9  25 4063.1763    1.3836  7.5453 11.0385 -0.0005  0.1416   0.0209   0.4116    0.0524   0.0000   449.1108       130.978       37.8976      -7.17113      -20.2299      -34.6433       23.7704       29.5211       29.8483       27.4856       23.3846       18.3847
   9  26 4203.1445    1.1376  9.6636 10.7307  0.0000  0.1756   0.0170   0.5311    0.0479   0.0000   433.1665       90.9902       72.0842      -63.7055      -6.58313      -38.3776       29.5500       38.0110       37.8841       34.7173       29.0705       22.7399
   9  27 4343.2810    0.9424 10.9723 10.6666 -0.0023  0.2246   0.0161   0.6214    0.0448   0.0000   402.9006       64.0399       48.5901       46.1640      -18.8256      -7.87238       35.7070       47.0620       46.5425       43.6564       36.3390       27.9469
   9  28 4482.9272    0.8065 13.0688 10.4666  0.0000  0.2696   0.0145   0.7477    0.0441   0.0000   509.5503       66.1496       40.2137       76.7281      -8.88409      -28.9059       45.2704       58.1785       59.1996       53.4887       45.5775       34.4793
  10   7 1592.9310    0.2007  0.1057  9.8243  0.0000  0.0182   0.0173   0.0282    0.0380   0.0000   435.2462      -1.28384       10.1391     -0.725451      -2.05172       1.56384       2.45099       3.14393       3.47256       3.12075       2.25596       1.70441
  10   8 1737.8427    0.3146  0.1995  9.8947  0.0000  0.0146   0.0195   0.0416    0.0429   0.0000   436.9927      -2.33236       11.7463      0.600959      -2.61864       3.14070       2.17001       2.80178       2.54755       2.46803       2.15090       1.92654
  10   9 1879.9670    0.4515  0.4088  9.9222  0.0000  0.0203   0.0191   0.0577    0.0557   0.0000   443.4842       4.82705       9.25311      -5.81055      -3.55506       1.16204       3.16481       3.58387       3.76803       3.79978       2.95562       2.53702
  10  10 2021.4992    0.6174  0.4787 10.2717  0.0000  0.0233   0.0230   0.0568    0.0735   0.0000   447.1506       1.23609       12.7815      -7.00061       1.76456       2.72653       3.61920       4.20172       4.01628       3.76419       3.64132       3.01813
  10  11 2162.9834    0.8935  0.6326 10.3699  0.0000  0.0276   0.0306   0.0642    0.1296   0.0000   435.0294       2.02119       14.0964     -0.941158      0.141504      0.515382       3.73093       5.13812       4.56270       4.79333       3.86609       3.30467
  10  12 2302.8431    1.1797  0.7820 10.6682  0.0000  0.0272   0.0363   0.0734    0.1541   0.0000   428.7920       11.3061       6.61136       4.06103       2.18221      -5.95416       4.52184       5.73648       5.58203       5.26111       4.54692       3.54257
  10  13 2440.8810    1.5914  0.8765 11.2261  0.0000  0.0292   0.0458   0.0724    0.1328   0.0000   443.9058       3.29452       14.5730       3.68081       1.06219      -5.75706       4.64408       5.53651       5.79673       5.17942       4.84463       3.72383
  10  14 2578.7273    2.0183  0.9060 11.7965  0.0000  0.0305   0.0570   0.0740    0.1119   0.0000   442.4736      -9.90827       15.3407       5.82904      -1.98419      -10.6731       5.21922       6.62609       6.42861       5.75225       5.20897       4.32262
  10  15 2717.1487    2.6585  0.7666 12.2941  0.0000  0.0254   0.0808   0.0681    0.1071   0.0000   433.9375       20.1540       12.6808       8.63846       1.36490      -4.49316       4.25602       5.25736       5.34451       4.89419       4.10839       3.35134
  10  16 2855.7869    3.1557  0.9008 12.7215  0.0000  0.0287   0.0887   0.0759    0.1082   0.0000   444.2898       18.9381       9.53679       1.37657       6.76614      -3.86975       4.57580       5.51607       5.28879       5.31629       4.54119       3.59865
  10  17 2994.6505    3.7777  0.9062 13.0545  0.0000  0.0280   0.1078   0.0756    0.1114   0.0000   439.9410       9.45077       10.1785       3.59190      0.202887       1.79513       4.75565       5.98579       5.99322       5.69481       4.79254       3.65783
  10  18 3133.1385    4.0630  1.0615 13.0504  0.0000  0.0323   0.1057   0.0847    0.1408   0.0000   441.1932       24.1332       6.47315       5.21147      -2.69330       2.01599       4.73607       6.21059       6.15616       5.59542       5.05177       4.01586
  10  19 3271.5170    3.6724  1.5112 12.9897  0.0000  0.0402   0.0856   0.1096    0.0987   0.0000   447.2584       29.1763       2.74222       7.35201    -0.0354060      -5.08921       6.55585       8.11756       8.20523       7.62616       6.53421       5.16437
  10  20 3410.3549    3.2713  1.7299 12.7895  0.0000  0.0451   0.0726   0.1178    0.0890   0.0000   431.4526       30.7893       15.9664       16.4375     -0.805746      -16.1411       6.65209       8.59526       8.37388       8.10587       6.88680       5.65281
  10  21 3549.3467    2.5908  2.8474 12.4539  0.0022  0.0630   0.0489   0.1742    0.0618   0.0000   434.6860       17.5974     -0.686115      -2.06308       5.26990       5.60307       10.0649       12.8347       12.8567       11.9513       9.98166       8.59071
  10  22 3688.4484    2.1649  3.6106 12.0876  0.0000  0.0752   0.0383   0.2138    0.0554   0.0000   448.8032       47.7472      -11.5501     -0.374160       22.4281      -15.3435       11.3628       14.5468       14.2839       13.8953       11.7294       9.72775
  10  23 3828.1413    1.8380  5.3446 11.6008  0.0000  0.0975   0.0287   0.2839    0.0516   0.0000   460.4928       46.3520       4.81294      -5.28692       27.9355       1.24736       14.7173       19.0853       18.7397       17.9185       15.2948       12.4249
  10  24 3967.7525    1.4845  6.0488 11.3364  0.0000  0.1142   0.0239   0.3095    0.0505   0.0000   440.0838       49.0323       60.5937      -27.5538      -22.4113      -6.26147       17.5801       21.8003       21.9162       21.0427       18.5873       14.8951
  11   6 1477.1601    0.1623  0.0522 10.0513  0.0000  0.0143   0.0330   0.0335    0.0333   0.0000   434.2623      -1.69638       7.63185     -0.617443      -1.51237       1.89808       1.79737       2.45489       2.40393       1.95385       2.05285       1.96089
  11   7 1627.0955    0.1903  0.1413 10.1617  0.0000  0.0207   0.0153   0.0464    0.0364   0.0000   430.6218      -4.82816       11.2395       3.89541    0.00703300     -0.760361       2.65959       3.64076       4.12638       3.03521       2.96952       2.14864
  11   8 1772.2430    0.3346  0.2315 10.2795  0.0000  0.0202   0.0187   0.0434    0.0409   0.0000   434.3684      -6.14998       8.98873       1.64554      -5.87557      -2.25173       3.44049       3.76055       3.88176       3.30004       3.23303       2.44680
  11   9 1915.4560    0.4663  0.3044 10.4543  0.0000  0.0183   0.0213   0.0428    0.0455   0.0000   440.9548      -2.87549       12.7829      -2.49793      -4.60080      -2.23606       2.57230       3.50600       3.52295       3.64651       3.11221       2.17050
  11  10 2058.0121    0.6254  0.5989 10.5118  0.0000  0.0274   0.0220   0.0660    0.0633   0.0000   438.0359      -2.82833       12.0375     0.0543767     -0.225982       2.78213       3.59333       4.57820       4.87465       4.72262       3.92383       3.26044
  11  11 2199.8765    0.9069  0.7357 10.6495  0.0000  0.0252   0.0275   0.0712    0.0950   0.0000   440.0915      -8.49767      0.887995      -2.69351       6.64424      -1.46806       3.58252       4.40568       4.33926       4.13964       4.04943       3.20778
  11  12 2340.0409    1.3320  0.7913 11.2164  0.0000  0.0289   0.0397   0.0729    0.1350   0.0000   439.9150       4.39028       8.85857      -10.9920      -6.86083       1.25718       3.97815       5.32804       5.17067       4.90910       4.44161       3.53913
  11  13 2478.5460    1.6426  0.9084 11.5829  0.0000  0.0300   0.0464   0.0810    0.1429   0.0000   429.3646       4.10706       1.43658       9.78459       3.51024    -0.0991377       4.46634       5.82451       5.58093       5.11849       4.57646       3.68172
  11  14 2617.0352    2.1279  0.8608 12.3113  0.0000  0.0279   0.0618   0.0748    0.1032   0.0000   428.4607       3.13931       16.1220       8.04724       6.77274       3.68596       3.91073       5.11913       5.02097       4.95809       4.26669       3.48932
  11  15 2756.2627    2.7443  0.8380 12.5525  0.0000  0.0259   0.0778   0.0742    0.0994   0.0000   436.7857       2.10098       3.91265      -3.91888      -1.61195       9.09259       4.01717       4.92175       4.73393       4.73641       4.26226       3.24205
  11  16 2895.5334    3.3318  0.8241 12.8514  0.0000  0.0268   0.0897   0.0621    0.0988   0.0000   438.8892       13.5135       13.0984       7.10473       2.49244      -3.51373       3.98803       4.77777       5.09051       4.87454       4.25154       3.56297
  11  17 3034.6770    4.1651  0.9752 12.6887  0.0000  0.0275   0.1040   0.0718    0.1455   0.0000   438.7774       20.1954       9.83430       12.5529      -1.39816      -3.49195       4.28927       5.49632       5.63366       5.10300       4.47869       3.74044
  11  18 3173.6513    3.9539  1.1353 13.3031  0.0012  0.0344   0.1004   0.0871    0.1100   0.0000   439.2925       16.3863       10.5223      -4.48784       10.9656      -1.73839       4.78368       6.76303       6.08718       6.05168       5.20407       4.26794
  11  19 3312.6064    3.7506  1.4713 12.9705  0.0000  0.0376   0.0821   0.0989    0.0960   0.0000   428.3781       18.1195       17.5625       13.1811      -1.33245      0.287378       5.39794       6.90626       7.16600       6.67074       6.00195       4.86554
  11  20 3451.9047    3.0833  2.1874 12.4070  0.0000  0.0464   0.0570   0.1292    0.0758   0.0000   443.7449       44.7854       13.3686       2.61804      -6.31567      -7.48485       6.37996       8.02563       8.50543       7.99886       6.95572       6.01314
  11  21 3591.3218    2.4659  3.1010 12.2310  0.0000  0.0604   0.0413   0.1691    0.0552   0.0000   447.8498       46.3444       10.1373       16.7772       19.5475      -6.06029       8.90053       10.8998       11.3609       10.8704       9.62696       8.08225
  11  22 3731.1099    2.0381  4.1068 12.0181  0.0000  0.0771   0.0328   0.2145    0.0482   0.0000   459.8170       47.6643      -9.41524       12.7922       25.6138       16.0476       10.7870       13.6885       13.7931       13.2816       12.0782       10.0859
  11  23 3871.0975    1.7489  5.5076 11.6229  0.0000  0.0957   0.0260   0.2762    0.0458   0.0000   449.1897       48.1874       40.6547       1.18654       7.45805      -1.77282       13.4183       16.5398       17.7166       16.5884       14.5643       12.2471
  11  24 4011.2284    1.4826  7.0154 11.2920  0.0000  0.1160   0.0206   0.3232    0.0427   0.0000   444.8909       25.0014       26.0864       17.1659      -23.5866      -9.61797       16.1875       20.5427       21.7254       20.1789       17.7401       15.3409
  11  25 4151.5497    1.2164  8.7725 11.0365  0.0000  0.1465   0.0172   0.4311    0.0392   0.0000   445.7062       17.8469      -49.2856      -6.58988       14.8750       10.0517       19.6186       25.5385       25.7450       25.4259       22.2578       18.1871
  12   6 1509.6802    0.1508  0.1015  9.6668  0.0000  0.0148   0.0138   0.0327    0.0337   0.0000   438.0318      -3.13791       13.5585      -3.70240     -0.546683     -0.664090       2.43001       2.95086       2.80321       2.32161       2.16431       1.57324
  12   7 1660.2758    0.2373  0.1143  9.7298 -0.0007  0.0124   0.0172   0.0260    0.0361   0.0000   435.2845      -2.27615       11.4785       2.64936      -3.52981      0.933106       1.84008       2.87079       2.52111       2.45180       2.83914       2.38789
  12   8 1805.8145    0.3925  0.3854  9.6995  0.0000  0.0279   0.0159   0.0491    0.0524   0.0000   438.2659     -0.260267       12.3405       5.71562      -5.52527       3.07763       4.69463       5.64925       5.13504       4.29851       3.53332       2.69522
  12   9 1949.9720    0.5222  0.5704  9.8792  0.0000  0.0231   0.0175   0.0657    0.0627   0.0000   436.1078     -0.259783       25.0292       5.21061      -3.68900      -2.43887       3.03020       3.65005       3.89925       3.63443       3.27533       2.97845
  12  10 2093.6918    0.6940  0.6083 10.1565  0.0000  0.0233   0.0225   0.0614    0.0726   0.0000   438.2068       4.15286      0.645680      -5.80775       3.81836      -2.50052       3.12092       3.87049       3.95410       3.83728       3.37971       2.89121
  12  11 2235.9287    1.0013  0.7710 10.4921  0.0000  0.0328   0.0287   0.0622    0.0904   0.0000   438.3462      -3.03794       26.4821      -4.31361      -2.35084      -3.35360       5.30386       6.78991       7.28084       6.87301       6.15311       4.30990
  12  12 2376.3349    1.3914  0.8291 11.0222  0.0000  0.0273   0.0381   0.0657    0.1320   0.0000   433.8753       8.45299       14.0603      -12.2090      -4.53697      0.277041       3.51662       4.44692       4.45599       4.21926       4.14256       3.29959
  12  13 2515.5235    1.8752  0.9448 11.2241  0.0000  0.0274   0.0539   0.0756    0.2089   0.0000   434.6281       6.39414       8.45355      -2.74948       2.20938      -7.39795       3.67811       4.92924       4.82937       5.20478       4.49465       3.64360
  12  14 2654.7170    2.3391  0.9562 11.8275  0.0000  0.0310   0.0623   0.0769    0.1944   0.0000   435.2332       6.57899       1.76466      0.505452      -7.30970      0.714198       4.20219       5.68612       5.55182       5.50322       4.76063       3.92674
  12  15 2794.6337    2.9613  0.8558 12.5201  0.0000  0.0256   0.0788   0.0648    0.1241   0.0000   434.9729      0.702353       6.95620     -0.333551      -1.23606       5.60863       3.59129       4.56987       4.59493       4.36071       3.81443       3.50078
  12  16 2934.4567    3.6142  0.7643 13.0221  0.0000  0.0231   0.0997   0.0628    0.0911   0.0000   441.2376       10.8103       13.4756      -3.59171      -1.91179     -0.963959       2.93354       3.79839       3.88423       3.49983       3.48570       2.90231
  12  17 3074.0298    3.8605  0.9367 13.2827  0.0000  0.0274   0.1019   0.0741    0.0984   0.0000   435.4854       22.1202       1.70682      -2.72384       7.39720      -5.03148       3.49692       4.60679       4.39227       4.24902       3.87245       3.56294
  12  18 3213.3636    4.0194  1.1729 12.9830 -0.0027  0.0328   0.0922   0.0828    0.1173   0.0000   436.2656       21.1170       2.73129      -1.41009       7.31796      -6.00787       3.90495       5.36091       5.36693       5.13169       4.52816       3.83267
  12  19 3352.8906    3.4037  1.5364 13.0472  0.0000  0.0384   0.0762   0.1038    0.0850   0.0000   446.9962       13.9679       13.2019       5.55906      -5.32114       2.02075       5.02424       6.41329       6.70436       6.28111       5.59497       4.83880
  12  20 3492.6109    2.9539  2.4017 12.2825  0.0000  0.0501   0.0521   0.1227    0.0682   0.0000   430.3152       36.6723       12.3179       7.70386       12.9033    -0.0441840       6.13561       8.12525       8.22038       7.98659       7.20134       6.10336
  12  21 3632.6869    2.4040  3.3745 11.9139  0.0000  0.0615   0.0378   0.1613    0.0539   0.0000   431.6640       10.3565       28.2779       8.35261     -0.651230      -9.23648       7.75398       10.0841       10.2762       9.94383       8.84875       7.60128
  12  22 3772.8143    1.9874  4.6697 11.5355  0.0000  0.0756   0.0282   0.2052    0.0483   0.0000   442.6187       14.7054       12.9987      0.896400      -3.29908      0.759057       9.69157       12.1908       12.7285       12.1433       11.1319       9.68519
  12  24 4053.8600    1.3656  7.2068 11.0615 -0.0013  0.1136   0.0200   0.3352    0.0444   0.0000   443.6200       1.90292      -19.6207       25.2327       17.1023      -23.4446       14.2185       18.1331       19.6657       18.2429       16.6474       14.1933
  12  25 4194.1485    1.1280  9.0544 10.7540  0.0000  0.1430   0.0169   0.4229    0.0429   0.0000   476.5159       46.3533       22.5994      -2.78462       84.7321       22.1506       18.0158       23.5152       24.2382       23.3400       21.3894       17.8589
  12  26 4335.2738    0.9578 10.8208 10.5794  0.0000  0.1820   0.0159   0.5200    0.0422   0.0000   393.5445      -1.38162       72.7617      -11.6859       22.1973       20.7895       22.0850       29.2352       29.8720       29.5520       26.2765       22.2313
  13   6 1541.1421    0.1610  0.1192  9.4705  0.0000  0.0149   0.0131   0.0415    0.0336   0.0000   435.0678     -0.292473       12.9257       1.48182      -3.93139     -0.718090       1.64029       1.62041       2.14933       3.00718       2.03310       2.12110
  13   8 1838.6302    0.4229  0.3700  9.6570  0.0000  0.0175   0.0162   0.0447    0.0510   0.0000   437.8924      0.261360       12.0286      -2.38504     0.0283104      -4.76733       2.19124       2.81226       3.08212       3.30574       3.09876       2.41418
  13   9 1983.8116    0.5568  0.5029  9.9815  0.0000  0.0209   0.0187   0.0544    0.0577   0.0000   435.9673      -1.93298       17.2871       2.01807     -0.477815      -3.55928       2.51819       3.11251       3.11306       3.24833       3.00741       2.45800
  13  10 2128.5099    0.8112  0.6570  9.8844  0.0000  0.0224   0.0228   0.0552    0.0789   0.0000   437.7652       4.69984       8.56996      -4.60356       4.60285       3.00580       2.80419       3.47068       3.37918       3.51453       3.19507       2.74924
  13  11 2271.1797    1.1392  0.8144 10.3072  0.0000  0.0240   0.0295   0.0624    0.0955   0.0000   439.8641       1.21879       21.2972       4.26191      -2.64409      0.198785       2.92092       3.77188       3.90819       3.88542       3.40568       2.85946
  13  12 2411.9132    1.4881  0.8820 10.7759  0.0000  0.0282   0.0371   0.0630    0.1077   0.0000   441.1280       1.61264       16.9244       16.7752      -2.63699      0.305441       4.04072       5.19040       5.35567       4.69946       4.31094       3.46946
  13  13 2551.8389    1.9717  0.9268 11.3026  0.0000  0.0251   0.0506   0.0716    0.1563   0.0000   438.2297       11.3663       8.55919      -6.02535       5.07192      0.916199       3.08938       4.10226       4.07081       4.15274       3.72736       3.10358
  13  14 2691.7556    2.5626  0.9153 11.7110  0.0000  0.0268   0.0691   0.0640    0.2154   0.0000   434.9810      -6.20527       7.98093       2.77235     -0.619002       2.76264       3.35567       4.07433       4.47999       4.34554       3.89462       3.31207
  13  15 2832.2954    3.2626  0.7908 12.0248  0.0000  0.0237   0.0852   0.0553    0.2087   0.0000   439.8450       8.92511       11.2308       9.52479       4.41250      -8.68026       3.25382       4.06560       4.17824       3.96784       3.57392       3.06563
  13  16 2972.7881    3.6057  0.8153 13.0151  0.0000  0.0244   0.0954   0.0655    0.1152   0.0000   435.6293       12.1994       15.8894       4.87490      -5.94001      -7.76587       3.08160       4.04447       4.21483       4.10510       3.55504       3.08627
  13  17 3112.6729    4.0702  0.9467 13.1523  0.0000  0.0258   0.1015   0.0690    0.1020   0.0000   435.0694       12.0254       10.4073       5.44342       9.25720      -3.10104       3.13110       3.92611       4.13242       4.22317       3.89325       3.16492
  13  18 3252.5473    3.5314  1.2273 13.2023 -0.0009  0.0334   0.0841   0.0872    0.0968   0.0000   440.1634       17.8177       14.2711       9.71032      -1.53425      -2.28098       4.22361       5.41842       5.65446       5.19609       4.94879       4.30607
  13  19 3392.5622    3.2687  1.6785 12.7387  0.0000  0.0394   0.0661   0.1008    0.0783   0.0000   442.6172       22.8004       16.4995       13.7885      0.752796      -15.5763       4.81538       6.25437       6.01509       6.28127       5.59662       4.86704
  13  20 3532.8866    2.7293  2.8342 12.0662  0.0000  0.0528   0.0432   0.1368    0.0561   0.0000   438.6257       26.4441       20.2932       11.9751      -2.01843     -0.860166       5.92100       7.89953       8.06689       7.94944       7.60361       6.27906
  13  21 3673.3122    2.2905  4.0065 11.4537  0.0000  0.0632   0.0313   0.1670    0.0543   0.0000   433.7149       32.5142       9.56166      0.780297      -13.1681      0.243556       7.49301       9.57268       10.1415       9.68969       8.91032       7.74695
  13  22 3814.0143    1.9040  5.0037 11.2708  0.0000  0.0752   0.0253   0.2040    0.0473   0.0000   453.9859       25.1132       14.2478      -2.19274    0.00489971       4.36922       8.90570       11.1241       11.9661       11.8138       10.7249       9.29762
  13  23 3954.7885    1.5366  6.8667 11.0098  0.0000  0.0997   0.0205   0.2878    0.0448   0.0000   448.0092       18.1702      -3.23225      -14.7449       12.5380      -29.0385       11.2854       14.3533       15.7790       14.9099       13.7445       11.8194
  13  24 4095.7367    1.3004  8.4227 10.7883  0.0000  0.1187   0.0180   0.3584    0.0437   0.0000   447.9150       24.2447      -11.5191      -1.13104       19.0782      -23.3153       14.1326       17.5825       18.8939       18.5644       16.9312       15.0237
  13  26 4378.0979    0.9223 13.5395 10.4014  0.0000  0.2139   0.0149   0.6077    0.0398   0.0000   486.0254       45.9626       60.0807      -12.1841      -1.47720       37.3586       24.0792       31.6652       33.2527       32.7920       29.8457       25.7717
  14   6 1571.5484    0.1891  0.1788  9.8469  0.0000  0.0154   0.0123   0.0407    0.0333   0.0000   435.8806       1.10001       17.9363      0.862963      -2.35412      -2.25138       2.08158       2.49365       2.49663       2.64079       2.33484       1.83259
  14   7 1723.5279    0.2934  0.2775  9.8671  0.0000  0.0206   0.0137   0.0418    0.0374   0.0000   438.0241     -0.270444       8.00955      -4.66323       1.29051     -0.253375       2.09987       2.64072       2.88407       2.74594       2.26823       2.14086
  14   8 1870.8266    0.4401  0.3965 10.0023  0.0000  0.0194   0.0166   0.0496    0.0483   0.0000   440.1235      -2.44647       13.2141      0.731581       3.40816      -1.93134       2.10288       2.42576       2.85012       2.61014       2.44885       2.08418
  14   9 2017.0461    0.6345  0.4851 10.1812  0.0000  0.0200   0.0203   0.0460    0.0595   0.0000   437.3743     -0.373026       11.3235      0.168039       1.77813     0.0775077       2.29207       2.69003       2.95181       2.89584       2.54839       2.47113
  14  10 2162.5414    0.8747  0.7320 10.1939  0.0000  0.0260   0.0229   0.0554    0.0796   0.0000   438.1494      0.332205       17.0713      -4.28811       1.11214     0.0796244       2.61876       3.29280       3.64424       3.49470       3.24529       2.70261
  14  11 2305.7504    1.2199  0.7471 10.7650  0.0000  0.0231   0.0323   0.0588    0.0824   0.0000   436.2076      -4.57955       13.9744       2.16648       2.11138      -4.54718       2.51895       3.51895       3.48452       3.58718       3.23374       2.67040
  14  12 2446.7705    1.5460  0.9410 10.9535  0.0000  0.0255   0.0362   0.0658    0.0994   0.0000   435.2960       6.34770       13.5570       1.64739       6.93572      -2.33086       2.99663       3.55742       3.84047       3.78644       3.37762       2.95539
  14  13 2587.4380    2.0839  0.9400 11.6712  0.0000  0.0257   0.0497   0.0663    0.1044   0.0000   437.1877      -1.17551       9.88945       4.08225       1.88482      -1.95942       2.85814       3.69910       3.79636       3.98092       3.63654       3.06312
  14  14 2728.2687    2.7234  0.8432 12.1388  0.0000  0.0242   0.0683   0.0608    0.1403   0.0000   439.3218       6.31730       13.8310      -4.04809      0.464589      -1.33720       2.79474       3.57928       3.57092       3.56725       3.34500       2.96834
  14  15 2869.3347    3.2863  1.0132 12.0322  0.0000  0.0277   0.0811   0.0713    0.2681   0.0000   436.4215       11.4105       10.7540      -3.85152      -3.41181      -4.70220       2.92267       4.00101       4.18981       4.06316       3.81884       3.20458
  14  16 3010.3453    3.9282  0.8659 12.8740  0.0000  0.0256   0.1025   0.0664    0.1738   0.0000   439.4342       20.3435       10.9821      0.962717     -0.363074       5.98628       2.86873       3.84366       3.87579       4.13418       3.83140       3.25680
  14  17 3150.7266    4.0161  1.1519 13.3095  0.0000  0.0309   0.0962   0.0807    0.1359   0.0000   441.8830       11.6878       5.80233       3.98228       1.56289       6.02436       3.19723       4.45649       4.51434       4.33441       3.95287       3.48957
  14  18 3291.0751    3.7336  1.3719 12.9725  0.0000  0.0340   0.0807   0.0851    0.1038   0.0000   440.8523       21.5202       1.45741       1.20646       2.13995     0.0290357       3.59157       4.88878       4.81068       5.17076       4.62712       3.97354
  14  19 3431.6865    3.0697  2.0502 12.5817  0.0000  0.0418   0.0564   0.1170    0.0725   0.0000   444.4446       24.1703       1.68583       10.7446       6.18318      -2.85376       4.51234       5.77401       5.93523       6.34600       5.74294       4.89161
  14  20 3572.3717    2.5941  3.0913 12.0399 -0.0006  0.0526   0.0395   0.1456    0.0568   0.0000   434.5934       28.6436       2.82955       7.83102      -17.6278      -2.91241       5.71617       7.46146       7.62841       7.79338       7.13613       6.25962
  14  21 3713.5468    2.1648  4.3682 11.5639 -0.0000  0.0675   0.0293   0.1808    0.0506   0.0000   426.1693       18.1671       20.4364       12.1334      0.147507      -14.8086       7.17605       9.72630       9.99114       9.90638       9.03132       8.14552
  14  22 3854.6630    1.7891  5.9941 11.1887 -0.0040  0.0842   0.0229   0.2299    0.0468   0.0000   443.3991       35.8561       34.3881      0.312792       12.3499      -3.00497       9.03207       11.7307       12.1514       12.2457       11.3759       10.0202
  14  23 3995.6963    1.4672  7.2008 11.0092  0.0000  0.1006   0.0195   0.2864    0.0432   0.0000   429.6180       15.6739       24.2816       31.9884      -1.79705      -27.2290       10.6991       14.1058       15.0796       14.8089       13.8059       12.1075
  14  24 4136.9927    1.1763  8.6003 10.8828  0.0000  0.1299   0.0179   0.3737    0.0415   0.0000   417.4071       52.9623       20.5043      -7.94899      -4.33459       14.0215       13.4441       17.9838       18.9194       18.8384       16.9996       15.0178
  14  25 4278.6468    1.0316 11.0142 10.6082  0.0000  0.1575   0.0152   0.4671    0.0388   0.0000   396.4601       52.2363       57.5838       3.49435      -19.5654      -17.6543       16.3477       21.1954       22.7862       22.7140       20.6235       18.0739
  15   5 1440.0527    0.1215  0.0969  9.5591  0.0000  0.0277   0.0117   0.0275    0.0298   0.0000   436.9863      -1.70821       14.6348      -3.06986      -1.60642       4.53364       2.76162       3.66651       3.78967       3.59777       3.38813       2.66686
  15   6 1601.0135    0.2242  0.1860  9.5901  0.0000  0.0145   0.0121   0.0309    0.0330   0.0000   437.9841      0.802510       10.9378      -2.54035     -0.477692      0.704597       1.70436       2.17588       2.17277       2.09125       1.66906       1.70490
  15   7 1753.7760    0.3252  0.3435  9.6582  0.0000  0.0187   0.0131   0.0422    0.0417   0.0000   437.6248      -2.19583       11.2016     -0.822831      -7.22642       1.34548       2.14809       2.75392       3.04579       3.10392       3.03337       2.61101
  15   8 1902.2847    0.4838  0.4112  9.8604  0.0000  0.0192   0.0167   0.0415    0.0494   0.0000   438.4673       3.43285       6.72038      -2.28292       4.44639      -3.75984       2.20075       2.78155       2.80725       2.70594       2.55545       2.41537
  15   9 2049.6277    0.6555  0.5734 10.0182  0.0000  0.0210   0.0191   0.0512    0.0653   0.0000   434.0903      0.600862       12.7541      -5.92652     -0.335085      -1.48384       2.18525       2.81470       3.13111       2.99814       2.65585       2.73280
  15  10 2195.8495    0.9213  0.7723 10.2790  0.0000  0.0240   0.0232   0.0599    0.0776   0.0000   440.8838     -0.488069       20.1159       1.00464       2.20620      -1.94025       2.64896       3.60780       3.51578       3.58262       3.38500       2.73297
  15  11 2339.5448    1.3042  0.7852 10.6556  0.0000  0.0246   0.0309   0.0546    0.0849   0.0000   436.0979       2.66170       16.5613      -3.24657      -3.85330      -4.60280       2.25153       3.38353       3.02826       3.38110       2.94418       2.69788
  15  12 2481.1140    1.7110  0.8658 11.2323  0.0000  0.0242   0.0396   0.0589    0.0884   0.0000   436.4910       2.51970       6.24808      -3.11508     -0.970012      -2.69726       2.49591       3.15863       3.14300       3.48459       3.08343       2.79682
  15  13 2622.4804    2.1968  0.9607 11.7503  0.0000  0.0276   0.0495   0.0644    0.0925   0.0000   438.3327      -3.48914       11.6054       5.03271      -4.87475      -4.48233       2.48771       3.84666       3.49219       3.71626       3.23455       3.04736
  15  14 2764.2870    2.7661  0.8293 12.2355  0.0000  0.0221   0.0663   0.0582    0.0977   0.0000   436.8374       13.0814       15.0798       4.80963     -0.534472       1.83971       2.32194       2.82199       3.07440       3.01857       2.89009       2.54980
  15  15 2905.9247    3.2378  0.9408 12.4022  0.0000  0.0243   0.0740   0.0609    0.1597   0.0000   436.6738       10.4820       12.3114       3.27524       1.24408     -0.354171       2.85219       3.55016       3.79997       3.47944       3.35306       2.92858
  15  16 3047.2098    3.9761  1.0008 12.8227  0.0000  0.0264   0.0981   0.0694    0.1868   0.0000   437.0355       13.4812       14.7135     -0.564537      -2.83872      -5.31486       2.74958       3.59998       3.54555       3.64374       3.60362       2.92653
  15  17 3188.2497    3.9802  1.1887 13.2603 -0.0120  0.0295   0.1008   0.0901    0.1653   0.0000   438.4259       14.7371       6.28454       1.21761     -0.377677     -0.303220       3.09553       4.08483       4.11182       4.21158       3.87671       3.56049
  15  18 3329.1040    3.3774  1.6221 13.0127  0.0000  0.0381   0.0710   0.0973    0.0974   0.0000   435.8325       16.8882       12.1737       3.04839       5.10258      0.143626       3.82790       5.19861       5.24591       5.51048       5.03525       4.51949
  15  19 3470.2555    2.9411  2.1015 12.5688  0.0000  0.0440   0.0523   0.1070    0.0731   0.0000   433.8750       24.4588       10.0250       3.59220     -0.691874       1.11443       4.40234       5.78709       6.38043       6.38408       5.75465       5.07221
  15  20 3611.5159    2.4614  3.3674 11.8734  0.0000  0.0548   0.0357   0.1496    0.0594   0.0000   433.7659       18.0901       10.0650       1.28733       9.83553      0.484248       5.48986       7.42284       7.63680       7.86190       7.00178       6.37672
  15  21 3752.7983    2.0601  4.8036 11.2750  0.0000  0.0674   0.0257   0.1830    0.0539   0.0000   442.3822      -3.02433       3.71060       7.18406       10.6701      -14.0457       6.75808       9.00506       9.42646       9.57410       8.68423       7.81120
  15  22 3894.3878    1.6951  6.2109 11.0616  0.0000  0.0847   0.0212   0.2342    0.0473   0.0000   428.8573       35.6846      -8.06934       2.50020       15.8481      0.623589       8.43875       10.9907       11.7432       11.7016       10.9313       9.91176
  15  23 4036.1991    1.4358  8.1671 10.8103 -0.0000  0.1032   0.0177   0.3014    0.0437   0.0000   425.8604       13.5935       21.8981      -10.5519     -0.512364       10.7728       10.2219       13.4864       14.2261       14.1742       13.3422       11.9817
  15  24 4177.6263    1.1578  9.5216 10.6885  0.0000  0.1298   0.0166   0.3837    0.0421   0.0000   459.8976       23.0414     -0.205060      -7.95323      -8.06530      -3.55783       12.8201       16.8010       17.7528       18.0988       16.6393       14.9400
  15  25 4319.9352    0.9460 11.8392 10.5177  0.0000  0.1688   0.0146   0.5082    0.0393   0.0000   426.3487       19.4074      -6.03253       11.0287       2.12815       8.54392       16.7073       21.7473       23.2930       23.2248       21.9607       19.5417
  15  26 4461.7554    0.8326 15.4441 10.3821  0.0014  0.2308   0.0122   0.6724    0.0329   0.0000   381.3969       27.4991       38.7395      -4.42697      -8.07985      -35.3937       22.7065       29.4877       31.7656       32.1312       28.8843       26.5808
  16   6 1629.5080    0.2441  0.1600  9.4589  0.0000  0.0114   0.0125   0.0243    0.0325   0.0000   439.3150     -0.339400       14.7408      0.170995      -1.22489      0.659438       1.13660       1.51140       1.62439       1.60411       1.56825       1.21256
  16   8 1933.1743    0.5037  0.4760  9.6283  0.0000  0.0221   0.0152   0.0414    0.0526   0.0000   438.1742      0.953189       10.5949      -1.72533       3.06110      -2.76066       2.38859       3.56072       3.61948       3.83261       3.66109       3.00884
  16   9 2081.6194    0.7280  0.5566  9.9791  0.0000  0.0196   0.0207   0.0451    0.0683   0.0000   441.9902     -0.116069       9.26854      -2.75969       2.37233       1.13832       2.02344       2.62738       2.74869       2.96955       2.55228       2.31180
  16  10 2228.4440    0.9754  0.7482 10.3683  0.0000  0.0222   0.0240   0.0541    0.0840   0.0000   436.4162      -3.53880       15.8497      0.968499       5.92685     -0.694161       2.10549       2.76543       2.86815       3.01777       2.74768       2.42007
  16  11 2372.6040    1.3420  0.9488 10.6595  0.0000  0.0255   0.0289   0.0599    0.0916   0.0000   437.5713       3.58598       8.99224      0.136767     -0.387500       1.69000       2.58537       3.47017       3.55452       3.47837       3.41497       3.05515
  16  12 2514.9224    1.7829  0.8508 11.3606  0.0000  0.0236   0.0402   0.0587    0.0821   0.0000   437.4387       3.55300       11.0663     -0.849249      -3.20333      -6.17266       2.02854       2.88120       2.83955       3.12131       2.70238       2.45948
  16  13 2657.0221    2.4119  0.8828 11.6131  0.0000  0.0223   0.0526   0.0562    0.0960   0.0000   435.2259       8.10715       15.0138      -1.54619       6.90412      -3.15206       2.14918       2.90758       2.90414       3.09417       2.64775       2.61228
  16  14 2799.6381    2.9310  0.8554 12.3003  0.0000  0.0220   0.0663   0.0557    0.0913   0.0000   433.9755       6.22276       12.8599       4.01274     0.0298540      -2.35754       2.25413       2.73672       2.89092       3.06715       2.81800       2.50613
  16  15 2941.9741    3.4878  0.8069 12.9997  0.0000  0.0225   0.0832   0.0533    0.0853   0.0000   439.6854       4.33398       13.0422       2.81192      0.540970      -3.15931       2.15706       2.92662       2.99297       2.95123       2.77237       2.56858
  16  16 3083.6779    3.9505  1.0225 12.8543  0.0000  0.0258   0.0866   0.0644    0.1593   0.0000   440.0616       18.7042       14.1379      -1.52763      0.754004      -1.31660       2.46017       3.21003       3.42559       3.28657       3.22998       2.87598
  16  17 3225.1895    4.0601  1.3649 12.6738  0.0000  0.0302   0.0880   0.0836    0.1999   0.0000   445.3421       9.04258       17.3757      -2.45739       1.17482       2.48753       3.03129       4.03086       4.15590       4.19169       3.82158       3.55450
  16  18 3366.5967    3.3148  1.7976 12.6753  0.0000  0.0381   0.0658   0.1008    0.1183   0.0000   438.9909       27.2672       8.31570       5.65402       9.31643      -5.86370       3.44180       4.75351       4.99712       4.92467       4.79535       4.36455
  16  19 3508.1123    2.8551  2.7503 12.1453  0.0000  0.0458   0.0451   0.1295    0.0800   0.0000   446.5506       26.2323       18.1034      -1.33541       1.74515       3.94656       4.49128       5.81181       6.30384       6.25870       5.80155       5.28552
  16  20 3650.0170    2.3591  3.7394 11.7196 -0.0004  0.0568   0.0323   0.1554    0.0597   0.0000   432.0624       35.9600       3.17787      -9.68008      0.564831      -7.20602       5.40951       7.10786       7.57186       7.58326       7.30002       6.52772
  16  21 3791.9258    1.9778  5.1750 11.1663  0.0000  0.0686   0.0235   0.1905    0.0541   0.0000   428.3801       20.4995       18.0677       21.5762       9.94432      -15.6226       6.67301       8.78305       9.30896       9.25566       8.85457       8.16190
  16  22 3933.8567    1.6582  6.7594 10.8828  0.0000  0.0865   0.0191   0.2332    0.0469   0.0000   437.9683       25.3193       1.57952      -12.4221       3.89043       20.0415       7.96043       10.6055       11.4609       11.3200       10.6854       9.66298
  16  23 4076.1055    1.3398  8.8181 10.6807  0.0000  0.1073   0.0159   0.3127    0.0426   0.0000   440.9502       12.6062       35.2537      -7.15458       19.7685       5.34719       9.96360       12.8342       14.2612       14.1363       13.2284       11.9529
  16  24 4217.9417    1.0783 10.1197 10.5745  0.0000  0.1321   0.0147   0.3960    0.0404   0.0000   450.6078       80.4881      -10.4849      -4.61832       39.3702       2.92829       12.3062       16.2205       17.2112       17.6799       16.2738       14.9348
  16  25 4360.3063    0.9238 12.6463 10.4284 -0.0003  0.1727   0.0133   0.5171    0.0372   0.0000   454.4729       72.3726       33.6025      -30.5845      -4.36607      -14.2954       15.9200       21.3181       22.6127       22.8427       21.6590       19.6067
  16  26 4503.0089    0.7217 13.4634 10.3352 -0.0033  0.2170   0.0121   0.6191    0.0346   0.0000   480.5060      -7.21182      -35.3185       9.34369       17.2764      -15.0319       19.9678       26.2103       28.3725       28.6198       26.0362       23.9411
  16  27 4645.0973    0.6117 17.3154 10.1885  0.0000  0.3105   0.0089   0.7881    0.0271   0.0000   440.5390      -11.4578       4.29758       7.40395       7.36314      -33.4964       28.0391       37.4036       40.0956       40.3473       36.8266       34.3360
  17   5 1493.4921    0.1487  0.1139  9.6112  0.0000  0.0222   0.0146   0.0584    0.0293   0.0000   437.4752      -1.13649       14.0913      -1.53595    -0.0119122     -0.524175       4.18132       2.70897       1.33838       1.65496       3.77645       3.03634
  17   6 1657.0525    0.2505  0.1957  9.6690  0.0000  0.0144   0.0120   0.0298    0.0324   0.0000   440.1418      -2.26470       17.1011      -3.40421    -0.0778118     0.0749780       1.46977       1.71786       1.84045       1.86107       1.74645       1.64631
  17   7 1811.9692    0.3736  0.3985  9.7683  0.0000  0.0202   0.0134   0.0454    0.0417   0.0000   435.0968      -6.98815       9.28447      -6.64990      -6.55518      -2.57450       1.80230       2.35920       2.46478       2.53922       2.41968       2.06788
  17   8 1963.3235    0.5785  0.4782  9.8855  0.0000  0.0190   0.0171   0.0415    0.0528   0.0000   437.9543      -2.46321       13.4619     -0.951106     -0.295531      -1.43878       1.77548       2.27732       2.17359       2.31412       2.41619       2.21167
  17   9 2112.9981    0.7695  0.7245 10.0138  0.0000  0.0221   0.0188   0.0535    0.0682   0.0000   439.3982      -1.28631       6.55944       4.61075       4.46699       2.42563       2.03838       2.61896       2.86929       2.79556       2.74853       2.31532
  17  10 2260.3021    1.0600  0.8781 10.3007  0.0000  0.0250   0.0237   0.0597    0.1005   0.0000   439.3464    -0.0172116       16.4753     -0.868906      -5.17878      -3.88808       2.20267       3.17974       3.13156       3.25902       3.16577       2.76573
  17  11 2405.0647    1.4773  0.7861 11.1035  0.0000  0.0217   0.0333   0.0533    0.0769   0.0000   437.4923       1.70537       15.8809      0.887771       1.65002       1.88104       1.90078       2.53483       2.67812       2.71774       2.51646       2.27337
  17  12 2548.1615    1.9701  0.8729 11.4155  0.0000  0.0219   0.0431   0.0598    0.0846   0.0000   442.7134       1.66446       15.4856       4.07648       6.57055      -1.60969       1.85043       2.62369       2.69390       2.92522       2.66173       2.41639
  17  13 2691.1261    2.3542  0.9302 12.1650  0.0005  0.0242   0.0515   0.0601    0.0769   0.0000   441.0415       2.38415       13.7236      -4.81533       6.35354      -1.19865       2.28351       2.94522       3.09407       3.14406       2.98872       2.70287
  17  14 2834.4811    2.9817  1.0372 12.3139  0.0000  0.0246   0.0609   0.0647    0.0922   0.0000   435.6779       9.78895       14.5278      -1.16389      -1.40370      -6.25208       2.35956       3.02663       3.13004       3.34948       3.09512       2.88628
  17  15 2977.3780    3.7227  0.8724 12.7717  0.0000  0.0219   0.0811   0.0562    0.0912   0.0000   438.0977       5.25853       9.87762       4.20761      -4.02127     -0.431374       1.97647       2.60022       2.70775       2.77238       2.59504       2.30868
  17  16 3119.5510    4.0140  0.8605 13.3944  0.0000  0.0238   0.0923   0.0575    0.0874   0.0000   435.9037       10.3465       4.39126       2.51248      -5.78618      -1.03655       2.45267       3.39665       3.47335       3.48914       3.18741       2.65031
  17  17 3261.6054    3.6568  1.4664 12.7758  0.0000  0.0319   0.0728   0.0840    0.1375   0.0000   436.7491       18.8798       12.3152       11.3560      0.863019      -8.47227       2.88576       3.91763       4.05970       4.07580       3.99340       3.59318
  17  18 3403.6455    3.3277  2.0192 12.4781  0.0000  0.0385   0.0620   0.1068    0.1165   0.0000   439.2476       18.1042       13.2201       5.10448      0.780730       7.73147       3.55317       4.70282       4.93873       4.85373       4.80277       4.32175
  17  19 3545.7680    2.7476  2.8186 12.0519  0.0000  0.0468   0.0443   0.1314    0.0892   0.0000   432.0696       21.4284       22.7782       5.64996      -4.93178       2.65575       4.24884       5.23242       5.95905       5.80562       5.43356       5.07071
  17  20 3687.8893    2.2829  4.2426 11.3520  0.0000  0.0582   0.0285   0.1620    0.0667   0.0000   444.0930       33.4160      -10.0563      -3.24894       8.06302      -8.00004       5.20862       6.72925       7.17517       7.12419       7.00695       6.44573
  17  21 3830.4141    1.8768  5.7978 10.9858  0.0000  0.0715   0.0214   0.2006    0.0536   0.0000   442.8713       18.9827       16.2316      -30.0677       9.04846      -14.6390       6.45527       8.46974       8.87641       9.05750       8.79986       8.09079
  17  23 4115.4837    1.3008  9.2585 10.6351  0.0000  0.1100   0.0158   0.3222    0.0418   0.0000   460.8781       48.2700      -8.36517      -40.6005       19.7005       20.7735       9.92597       13.2464       14.0260       14.1847       13.3564       12.1310
  17  24 4257.7592    1.0651 11.9771 10.5199  0.0000  0.1500   0.0140   0.4465    0.0378   0.0000   444.1864       6.87328       20.7177       4.49297       2.28301     0.0435179       13.0127       17.0350       18.4857       18.8678       17.4639       15.9910
  17  26 4542.9442    0.6953 15.0775 10.3390  0.0006  0.2464   0.0115   0.6860    0.0311   0.0000   403.5845       65.6542       13.9069      -25.3963       26.8020       5.46641       21.0380       27.5226       30.2404       30.4725       28.0458       26.1659
  18   5 1518.7452    0.1855  0.1611  9.4431  0.0000  0.0186   0.0100   0.0241    0.0294   0.0000   439.4040      -2.56203       15.8396       1.66268       1.56631       2.37246       1.32104       2.02599       2.18563       2.08034       2.04841       1.59418
  18   6 1683.6477    0.2906  0.1855  9.5461  0.0000  0.0120   0.0129   0.0240    0.0328   0.0000   437.8491      0.164620       15.7011      -2.05053      -3.32879     -0.209674       1.07577       1.26887       1.24542       1.46869       1.31653       1.19227
  18   7 1839.9840    0.4313  0.3624  9.6884  0.0000  0.0154   0.0140   0.0365    0.0419   0.0000   440.5456       3.28953       8.30047    -0.0277345      -1.56250     -0.377464       1.24727       1.62029       1.85607       1.84477       1.91744       1.62954
  18   8 1992.8586    0.6039  0.4843  9.8056  0.0000  0.0165   0.0167   0.0397    0.0537   0.0000   439.5867       1.91096       13.5815       3.73007      -3.39931      -1.22953       1.36997       1.79259       1.86991       2.00259       1.76131       1.68512
  18   9 2143.7197    0.8085  0.6715 10.1731  0.0000  0.0209   0.0196   0.0458    0.0629   0.0000   438.9941     -0.597028       12.2581       2.19483       2.96360      0.706751       1.79775       2.41639       2.49326       2.53442       2.47525       2.20091
  18  10 2291.6953    1.1652  0.8353 10.5570  0.0000  0.0221   0.0258   0.0547    0.0849   0.0000   438.5728       2.31707       10.4138      -2.07833     -0.340116      -2.21901       2.04254       2.58020       3.02036       3.02382       2.80670       2.52036
  18  11 2436.8743    1.5953  0.9475 11.1626  0.0000  0.0239   0.0342   0.0605    0.0985   0.0000   435.6914       2.24510       11.1421       1.40882       1.17311       1.39831       2.19397       2.72633       2.84316       2.90514       2.88112       2.64262
  18  12 2580.9260    2.0639  1.0070 11.6083 -0.0001  0.0234   0.0413   0.0628    0.0830   0.0000   441.4332       6.01959       13.3387       2.36719     -0.300308       6.59724       2.01207       2.67195       2.84072       2.90193       2.73641       2.59995
  18  13 2724.8407    2.6274  0.9127 12.2630  0.0000  0.0229   0.0553   0.0583    0.0787   0.0000   435.5658       5.40553       11.0358       1.47030       5.74397      -2.53017       2.16112       2.80887       2.77155       2.90895       2.77746       2.53257
  18  14 2868.8374    3.3392  0.8767 12.3828  0.0000  0.0212   0.0686   0.0523    0.0895   0.0000   438.8252      0.818551       15.2770       2.73817       4.58486       3.05261       1.78835       2.51368       2.54062       2.60532       2.52562       2.32752
  18  15 3012.3193    3.8681  0.9402 12.9522  0.0000  0.0226   0.0809   0.0581    0.0849   0.0000   438.8754       17.3682       11.2424       1.07991       5.45350      -6.77500       2.19417       2.89645       3.03510       3.06714       2.82412       2.51583
  18  16 3155.0192    4.0136  1.0008 13.1653  0.0000  0.0231   0.0825   0.0624    0.0905   0.0000   437.4387       11.8664       17.1036      0.991406       2.24276       1.48108       2.12378       2.74834       2.91650       2.85343       2.77864       2.50299
  18  17 3297.5878    3.5925  1.3744 13.0725  0.0000  0.0298   0.0709   0.0776    0.0992   0.0000   438.0209       9.56863       12.4409       1.90797     -0.333345      -4.68448       2.59616       3.45045       3.62058       3.88726       3.66051       3.21621
  18  18 3440.1855    3.1079  2.3746 12.0916  0.0000  0.0389   0.0485   0.1066    0.1074   0.0000   437.2634       19.3065       6.16416      0.896174      -5.39131       4.43747       3.41963       4.51791       4.77562       4.86891       4.69576       4.36623
  18  19 3583.0008    2.6265  3.5262 11.5546  0.0003  0.0488   0.0344   0.1379    0.0875   0.0000   443.7615       18.2959       14.3035      -5.59616      -2.78413       5.34112       4.24289       5.48945       5.81750       5.93001       5.71053       5.41744
  18  20 3725.6331    2.1518  4.6514 11.2565  0.0000  0.0595   0.0256   0.1683    0.0640   0.0000   431.1918       26.4501       15.3788       6.31047       4.99053      -5.04892       5.03649       6.69358       7.18420       7.22756       6.91303       6.37224
  18  21 3868.2841    1.7951  6.1792 11.0043  0.0000  0.0729   0.0199   0.2082    0.0483   0.0000   429.8955       42.2093       13.4009       18.2136      -5.07124      -1.33805       6.31328       8.06461       8.96424       8.98105       8.57144       7.95417
  18  22 4011.4504    1.5168  8.1458 10.6417  0.0000  0.0911   0.0157   0.2578    0.0435   0.0000   423.9818      -3.95846       19.2334      -5.59195       22.3728      -2.65675       7.50697       9.95379       10.7717       10.8560       10.5025       9.61782
  18  23 4154.3661    1.2280  9.9915 10.5845  0.0000  0.1137   0.0139   0.3394    0.0375   0.0000   426.4111       3.26175       24.0117       4.71641      -1.59165       12.7320       9.56276       12.1990       13.6997       13.6505       13.0891       12.1839
  18  24 4297.6495    1.0275 12.0353 10.4787  0.0000  0.1499   0.0128   0.4318    0.0355   0.0000   473.2421       24.8843      -2.78374      -7.20445       9.57986      -9.20800       12.1304       16.1384       17.8820       17.8734       16.8060       15.5765
  18  25 4440.1614    0.8243 15.0533 10.4033  0.0000  0.2098   0.0106   0.5850    0.0305   0.0000   441.2317       50.7023       27.5936       14.1215       44.5963      -9.89956       17.2286       22.4082       24.8471       24.8865       24.0389       22.0643
  19   4 1364.2829    0.0853  0.1154  9.3144  0.0000  0.0170   0.0081   0.0423    0.0264   0.0000   439.2485       1.95533       16.3853      -1.21022       1.14093      0.369235       1.57861       2.02433       2.38342       2.25756       1.92155       1.56545
  19   5 1543.0555    0.1877  0.1057  9.3321  0.0000  0.0103   0.0109   0.0172    0.0277   0.0000   438.2502      0.163134       16.7378      0.367207     -0.997608      0.913452      0.921963       1.38933       1.40758       1.43791       1.41882       1.55138
  19   6 1709.3664    0.2960  0.2791  9.3720  0.0000  0.0132   0.0111   0.0347    0.0343   0.0000   438.9342      -1.94406       16.0662     -0.551312       2.55048       1.26472       1.13447       1.52667       1.64621       1.53796       1.69182       1.65086
  19   7 1867.2979    0.4249  0.4965  9.5134  0.0000  0.0179   0.0120   0.0459    0.0461   0.0000   437.2446      0.562966       16.7402       1.76510      -2.09396      -2.81648       1.60784       2.09765       2.35529       2.19110       2.13485       1.89574
  19   8 2021.7746    0.6186  0.5986  9.6719  0.0000  0.0189   0.0154   0.0445    0.0622   0.0000   439.0035       2.43675       11.3907       3.60083      -1.95404      -2.00438       1.49175       2.02424       2.13486       2.12843       2.08626       1.92939
  19   9 2173.7610    0.8548  0.6567 10.2436  0.0000  0.0190   0.0206   0.0478    0.0597   0.0000   438.8343       2.32905       13.4844       2.44003       6.33039      0.976568       1.52393       1.98724       2.26179       2.08059       2.12613       1.91009
  19  10 2322.3598    1.2388  0.8560 10.6400  0.0000  0.0213   0.0263   0.0540    0.0738   0.0000   441.3311       2.35010       13.3649      -3.92239      -5.01505       4.29782       1.75954       2.38407       2.48833       2.53018       2.51647       2.25699
  19  11 2468.1293    1.6192  1.0396 11.1464  0.0000  0.0247   0.0333   0.0640    0.1034   0.0000   440.2297       4.67000       6.01284      -1.17408      -1.51701      -5.12279       2.04007       2.62731       2.87868       2.86139       2.86890       2.62723
  19  12 2613.1418    2.1566  0.8497 11.8816  0.0000  0.0221   0.0465   0.0514    0.0846   0.0000   434.4988       4.92519       9.75406       1.81463      -2.67741       1.47472       1.89262       2.57220       2.81621       2.76228       2.73702       2.55748
  19  13 2758.0041    2.7312  0.9613 12.1292  0.0000  0.0223   0.0545   0.0554    0.0843   0.0000   437.1474       6.76594       8.84356     -0.597860     0.0123312      -2.01394       1.77193       2.41514       2.45438       2.57584       2.49496       2.23841
  19  14 2902.6577    3.4126  0.8483 12.6099  0.0000  0.0197   0.0705   0.0536    0.0779   0.0000   440.5390       6.77422       8.23352      0.456663      -1.54907      -3.45748       1.62990       2.02543       2.17818       2.36390       2.27033       2.01650
  19  15 3046.7345    3.8042  1.0568 13.0339  0.0000  0.0253   0.0742   0.0601    0.0843   0.0000   435.4136       4.56850       8.79868       8.22051      0.429847      -1.29287       2.07140       2.73301       2.81690       2.90042       2.78730       2.66366
  19  16 3190.0589    3.9104  1.2625 12.9542  0.0000  0.0278   0.0715   0.0701    0.0862   0.0000   438.2879       13.3016       3.53181      0.948533     -0.114682      -2.09121       2.35274       3.10096       3.34781       3.45049       3.24028       2.97689
  19  17 3333.1235    3.4348  1.6296 12.9040  0.0000  0.0330   0.0594   0.0837    0.0715   0.0000   439.1580       13.7017       9.29842      -4.94261      -5.17887       2.61084       2.63213       3.57132       3.60873       3.80539       3.72530       3.29467
  19  18 3476.4567    2.8713  2.3692 12.3052  0.0000  0.0399   0.0432   0.1074    0.0730   0.0000   437.1616       14.7740       20.6037       4.57614       2.90923      -2.42304       3.10948       4.21339       4.55678       4.66612       4.49756       4.02936
  19  19 3619.7168    2.4177  3.7396 11.5376  0.0000  0.0511   0.0308   0.1415    0.0722   0.0000   431.5894       10.9617       13.5188      -2.46298     -0.369571      -3.89894       4.10112       5.37495       6.00108       5.91141       5.80084       5.41435
  19  20 3762.7319    2.0638  5.3216 11.0045 -0.0001  0.0630   0.0219   0.1712    0.0592   0.0000   432.5665       28.3141       8.93609       10.7733      -4.65866      -17.7382       4.98989       6.55018       7.10711       7.33659       6.98857       6.57621
  19  21 3906.0589    1.7375  6.8033 10.7537  0.0010  0.0756   0.0174   0.2136    0.0475   0.0000   439.0440       28.6241       6.38381       7.59102      -6.75720       4.61972       6.01171       8.10133       8.58619       8.88832       8.68318       8.00176
  19  22 4049.4203    1.3934  8.5007 10.5274  0.0000  0.0940   0.0140   0.2650    0.0413   0.0000   430.0412       15.5677       40.5568      -32.2815      -15.3479       1.71412       7.42063       9.75554       10.7347       11.1186       10.4926       9.78573
  19  23 4192.9460    1.1489 10.6938 10.5052 -0.0016  0.1212   0.0126   0.3543    0.0350   0.0000   452.4345       1.50711       23.5008      -15.6008     -0.338572       4.41072       9.49932       12.5481       13.8012       14.2724       13.3587       12.4755
  19  26 4623.1189    0.6300 18.6792 10.1989  0.0012  0.3036   0.0076   0.7522    0.0231   0.0000   433.8424       44.2091       36.9744      -18.6982       11.5768       13.4671       23.4396       31.3324       34.3052       35.4378       32.8052       31.4026
  20   3 1193.6461    0.0712  0.0252  9.5016  0.0000  0.0146   0.0133   0.0136    0.0241   0.0000   439.0009      -1.61006       17.7953      0.610618      -2.94039     -0.994811       1.08908       1.13911       2.06654       1.36551       1.46770       1.38160
  20   4 1386.4761    0.1340  0.0998  9.4442  0.0000  0.0129   0.0098   0.0240    0.0260   0.0000   438.2744       1.95776       17.3820       1.03117      -2.59544     -0.160928       1.43132       1.92124       1.72125       2.10809       2.18638       1.53329
  20   5 1566.5470    0.2091  0.1469  9.5104  0.0000  0.0132   0.0113   0.0273    0.0282   0.0000   437.9435      0.837047       14.9337      0.178859      -4.35661       2.01742       1.14555       1.24373       1.12727       1.30566       1.33504       1.21752
  20   6 1734.1935    0.3345  0.3601  9.5563  0.0000  0.0176   0.0112   0.0364    0.0366   0.0000   439.6095      -2.84381       16.3523      -2.87085      -2.15692      -1.62697       1.20159       1.74855       1.60787       1.80356       1.78481       1.66108
  20   7 1893.9406    0.5022  0.3860  9.6684  0.0000  0.0148   0.0146   0.0316    0.0429   0.0000   439.4945     -0.111733       14.5364    -0.0974696      -2.25759      0.968524       1.18836       1.53056       1.59775       1.61968       1.60273       1.59711
  20   8 2050.1033    0.7056  0.5611  9.9132  0.0000  0.0171   0.0173   0.0408    0.0542   0.0000   438.7531       3.45906       15.7537      0.843512      0.479856      0.936619       1.33120       1.76209       1.94405       2.02086       1.92708       1.71406
  20   9 2203.1752    0.9370  0.7364 10.3926  0.0000  0.0196   0.0210   0.0491    0.0654   0.0000   438.6953     -0.353414       11.9306      0.427496       2.11682    -0.0827498       1.57044       2.08718       2.20498       2.33926       2.20990       2.12530
  20  10 2352.4825    1.3418  0.9306 10.7195  0.0000  0.0218   0.0266   0.0559    0.0774   0.0000   437.2517       1.37678       13.2787      -1.55629     -0.291299      -1.63739       1.72414       2.33201       2.42997       2.43694       2.43893       2.31484
  20  11 2499.0636    1.7011  0.9301 11.3957  0.0000  0.0217   0.0354   0.0599    0.0855   0.0000   435.5879       5.28049       15.6854     -0.691698       4.53302      -6.92109       1.79909       2.33407       2.45700       2.52027       2.52130       2.39230
  20  12 2644.9244    2.2863  1.0493 11.7867 -0.0021  0.0235   0.0442   0.0644    0.1010   0.0000   437.1842       4.04005       13.6583       4.14413      -3.65905      -6.50197       1.80757       2.39079       2.41792       2.60150       2.50007       2.31967
  20  13 2790.8274    2.9212  0.9053 12.2216  0.0000  0.0198   0.0579   0.0536    0.0799   0.0000   437.5240       6.83024       15.3251       2.03529     -0.390391      -5.34277       1.57741       2.01996       2.22325       2.26835       2.18751       2.01906
  20  14 2936.0999    3.5416  0.7850 12.8284  0.0000  0.0191   0.0748   0.0483    0.0745   0.0000   438.1081       8.28232       15.9335      -1.29595     -0.973047     -0.762964       1.46798       1.98063       2.05742       2.12900       2.06498       1.85293
  20  15 3080.6736    3.9676  0.9180 13.0886  0.0000  0.0220   0.0782   0.0527    0.0796   0.0000   438.0199       7.05875       11.2245      0.666670     -0.851035      -3.20468       1.73768       2.31328       2.36446       2.55011       2.48791       2.32167
  20  16 3224.6372    3.8836  1.2214 12.9809  0.0000  0.0267   0.0690   0.0685    0.0828   0.0000   438.2650       8.05211       11.3112       1.17032      -2.05364      0.405099       1.90075       2.68797       2.85950       2.89023       2.72031       2.55676
  20  17 3368.3185    3.3666  1.9013 12.5562  0.0003  0.0333   0.0506   0.0869    0.0622   0.0000   438.0593       15.9253       10.6357       2.57594       5.26845       1.43046       2.59501       3.47196       3.60639       3.69862       3.67649       3.47782
  20  18 3512.1741    2.8043  2.8942 12.0043  0.0000  0.0409   0.0358   0.1140    0.0594   0.0000   435.2834       14.1032       6.32646       14.6357       3.22508     -0.448645       3.15676       4.10733       4.29484       4.65265       4.55814       4.25096
  20  19 3655.8875    2.3076  4.1713 11.5443 -0.0011  0.0542   0.0270   0.1440    0.0555   0.0000   437.7755       13.4090       11.2820      -1.85710      -4.91965      -2.25044       4.22122       5.58294       5.99827       6.20817       6.06528       5.63243
  20  20 3799.5266    1.9817  5.2672 11.1663  0.0000  0.0626   0.0216   0.1747    0.0510   0.0000   440.7861       20.2536       3.63469       2.91028       23.1572      -11.8672       4.87179       6.27259       6.89314       7.07765       6.82963       6.33631
  20  21 3943.3902    1.6047  6.9084 10.8595  0.0000  0.0791   0.0169   0.2236    0.0424   0.0000   429.7543       19.6801      -2.18755       26.5339       2.82786      -3.93818       5.97119       7.81713       8.70681       8.82119       8.52080       8.07430
  20  22 4087.0229    1.3615  9.5280 10.5591  0.0000  0.1018   0.0134   0.2881    0.0359   0.0000   434.1973       26.3543       17.6848      -10.7305      -2.54308      -17.0753       7.62225       10.0729       11.0163       11.2133       10.8295       10.2913
  20  23 4231.0896    1.0827 11.2832 10.5128  0.0000  0.1328   0.0124   0.3782    0.0334   0.0000   435.0273       24.7943       40.4332       24.4482      -8.39100      -12.2248       9.77844       12.7780       14.2511       14.6586       13.7178       13.2442
  20  24 4374.6458    0.8889 13.2823 10.4408  0.0000  0.1722   0.0111   0.4796    0.0305   0.0000   427.0089       38.9378       47.7160     -0.161712       24.4465      -8.97412       12.6022       16.7140       18.0608       19.0757       17.7359       17.0036
  20  25 4518.3864    0.7634 16.7327 10.2882  0.0020  0.2322   0.0084   0.6082    0.0248   0.0000   405.7211       48.1835       22.3226       17.9943       31.4086       4.34097       16.6805       22.2182       24.8572       25.4613       23.7875       22.7834
  21   4 1408.0798    0.1269  0.0803  9.4055  0.0000  0.0129   0.0093   0.0190    0.0251   0.0000   440.8383     -0.741971       18.0992     -0.140190      -1.59751      -1.66924      0.743013       1.32199       1.08902       1.59609       1.44894       1.15483
  21   6 1758.2229    0.3660  0.3010  9.4924  0.0000  0.0128   0.0121   0.0292    0.0362   0.0000   438.1973      -1.35115       17.7086      0.529073      -1.97068    -0.0480438       1.06159       1.30584       1.47893       1.51260       1.46258       1.39771
  21   7 1919.8221    0.5291  0.4538  9.7258  0.0000  0.0171   0.0143   0.0342    0.0441   0.0000   439.1617       1.93598       14.1646     -0.595922      -3.14998       2.18559       1.17488       1.61159       1.72849       1.84812       1.82441       1.62595
  21   8 2077.7434    0.7621  0.5729  9.9947  0.0000  0.0170   0.0179   0.0396    0.0554   0.0000   439.5336       1.24744       16.3055       2.30640     -0.266516       2.13829       1.28392       1.75847       1.88453       1.97446       2.00564       1.83759
  21   9 2231.9197    0.9714  0.8247 10.3655  0.0000  0.0210   0.0207   0.0548    0.0720   0.0000   438.4442      0.304914       12.0841     -0.143694     -0.899258       3.04396       1.53221       2.02901       2.08100       2.14809       2.14772       1.97631
  21  10 2381.9610    1.3795  0.8679 11.0403  0.0000  0.0220   0.0283   0.0521    0.0692   0.0000   439.1716     -0.424236       15.2487      -1.29953      0.243708     -0.226173       1.73739       2.39622       2.43961       2.53627       2.52283       2.46441
  21  11 2529.3483    1.9065  0.9200 11.4318  0.0000  0.0208   0.0365   0.0532    0.0762   0.0000   439.4372       2.67522       13.3691      -3.46791      -1.64540       1.13908       1.55657       2.01502       2.14555       2.21362       2.23608       2.01508
  21  12 2676.2722    2.4226  0.9591 11.8768  0.0000  0.0208   0.0469   0.0573    0.0980   0.0000   443.6286       9.32089       11.1234      -2.40614      -2.18835      -1.52418       1.57929       2.06240       2.20562       2.39717       2.27898       2.16163
  21  13 2823.0836    3.0421  0.8517 12.6282  0.0000  0.0208   0.0612   0.0508    0.0803   0.0000   439.5602       6.81220       15.9003      0.560038       1.80651       3.10095       1.55975       1.99548       2.17623       2.20543       2.15844       1.95334
  21  14 2969.0509    3.7733  0.9277 12.7861  0.0000  0.0202   0.0708   0.0522    0.0770   0.0000   439.1549       3.20772       9.28821       2.55388      -4.53259     -0.804336       1.61485       2.09027       2.23389       2.28660       2.22864       2.09986
  21  15 3114.1354    3.9756  1.1197 13.1175  0.0000  0.0233   0.0733   0.0635    0.0827   0.0000   439.1575       8.14175       14.8780       5.43005       2.56324      -7.07226       1.73594       2.28442       2.37051       2.56470       2.55116       2.32761
  21  16 3258.7438    3.7914  1.4050 12.8213  0.0000  0.0264   0.0614   0.0713    0.0722   0.0000   441.6793       11.2623       12.0902       2.63196      0.480728      -1.65375       1.97007       2.51960       2.71617       2.83560       2.80481       2.65207
  21  17 3403.0785    3.0699  2.0744 12.5897  0.0003  0.0352   0.0443   0.0966    0.0516   0.0000   445.8417       18.4005       9.98148       6.40697       3.19747      -10.4860       2.52669       3.35832       3.69129       3.63573       3.60998       3.34833
  21  18 3547.4637    2.5982  3.0439 12.1251 -0.0000  0.0438   0.0326   0.1184    0.0475   0.0000   438.6131       21.0571       14.0585       1.43908       3.80556       7.50460       3.15417       4.27342       4.47541       4.80454       4.70876       4.40599
  21  19 3691.7282    2.2079  4.7008 11.3961  0.0000  0.0555   0.0238   0.1554    0.0501   0.0000   434.8995       19.5069       2.84044       1.77261       5.55633      -2.98565       4.01939       5.28951       5.85046       5.94367       5.67915       5.40160
  21  20 3836.0206    1.8299  6.2161 11.0609  0.0000  0.0677   0.0182   0.1989    0.0413   0.0000   443.6886       25.3955       17.5110       2.17971       4.18412      -18.1617       4.95377       6.39257       7.21465       7.19325       7.22170       6.87939
  21  21 3980.1187    1.5473  7.9174 10.7548 -0.0009  0.0830   0.0150   0.2380    0.0378   0.0000   433.1325       20.4210       27.8698       7.88448       2.61060       2.21163       6.03405       7.87246       8.73055       8.93311       8.66275       8.31494
  21  22 4124.6420    1.2591 10.3553 10.5956  0.0000  0.1095   0.0124   0.3192    0.0320   0.0000   428.3859       41.0984       12.4816      -17.9199       4.39986      -10.7279       7.78572       10.3309       11.3439       11.6948       11.3865       10.8109
  21  24 4412.9980    0.8745 14.4961 10.4178  0.0000  0.1821   0.0097   0.5021    0.0272   0.0000   447.6454       17.5578       8.12897       21.7047       17.5640      -38.5309       12.6794       16.9615       18.6904       19.2344       18.3209       17.6581
  21  25 4557.2159    0.6901 15.5525 10.2880 -0.0003  0.2260   0.0083   0.5918    0.0244   0.0000   448.5595       46.6561      -3.50397      -20.9791       39.5182      -9.78709       15.8014       20.6319       23.2239       23.7816       22.4914       21.8837
  21  26 4701.1116    0.5573 18.4775 10.1883  0.0009  0.3171   0.0074   0.7855    0.0215   0.0000   481.9824       59.6011       58.8376       29.3369       62.9293      -15.5619       21.6601       29.3851       32.4747       33.3171       31.7463       30.4060
  22   3 1233.1121    0.0722  0.0389  9.2907  0.0000  0.0142   0.0107   0.0159    0.0233   0.0000   437.1402      0.434299       18.2514       2.45904      -3.12144    -0.0442153       1.25082       1.23834       1.22128       1.37049       1.36630       1.54758
  22   4 1429.1246    0.1299  0.1245  9.2742  0.0000  0.0110   0.0081   0.0310    0.0255   0.0000   439.4188     0.0357653       19.8667       1.20407      -2.32993     -0.498230       1.28385       2.06782       2.02716       2.04931       2.32927       1.85081
  22   5 1611.3575    0.2347  0.1821  9.3345  0.0000  0.0098   0.0102   0.0248    0.0281   0.0000   439.8718     -0.433422       18.9257       1.55502      -2.13598      0.649522      0.728324      0.794685      0.941997       1.06664       1.04258       1.02275
  22   6 1781.5401    0.3711  0.3299  9.4525  0.0000  0.0126   0.0117   0.0330    0.0344   0.0000   440.9165      -2.46545       14.7353       1.31303      -3.01635    -0.0627677      0.865406       1.08642       1.29864       1.14588       1.22247       1.13533
  22   7 1945.0760    0.5659  0.4580  9.7905  0.0000  0.0148   0.0151   0.0377    0.0432   0.0000   440.2705       2.43615       13.4735      0.956111      -2.89972      -1.83790       1.04685       1.33450       1.47774       1.51965       1.51380       1.39308
  22   8 2104.8067    0.7760  0.6319  9.9570 -0.0002  0.0178   0.0170   0.0395    0.0545   0.0000   439.7427       1.59092       15.6401       3.07604      -4.54482       1.17829       1.19823       1.62724       1.75856       1.84901       1.66540       1.68485
  22   9 2260.0090    1.1495  0.7950 10.3645  0.0000  0.0186   0.0227   0.0479    0.0691   0.0000   438.3138       1.99485       10.6193      -3.79434      -3.38704       2.68922       1.39837       1.84791       1.93586       2.05126       2.16683       1.99449
  22  10 2410.8510    1.5853  0.8481 10.9554  0.0000  0.0200   0.0307   0.0478    0.0803   0.0000   437.3225       3.54732       11.5578       1.87791      -2.84233     -0.195769       1.49910       2.16526       2.15907       2.31714       2.15501       2.10578
  22  11 2559.3158    2.0222  0.9017 11.6382  0.0000  0.0199   0.0389   0.0515    0.0693   0.0000   439.5456      0.859074       11.4829       4.15615       1.51114      -1.13661       1.42611       1.88699       1.92166       2.16265       2.19321       2.02995
  22  12 2707.2276    2.5322  0.8586 12.0884  0.0000  0.0193   0.0498   0.0510    0.0810   0.0000   437.9581       6.66829       16.1053     -0.545308       2.66634       1.18107       1.54349       2.04311       2.19966       2.27774       2.23777       2.06929
  22  13 2854.9018    3.2538  0.8845 12.6656  0.0000  0.0195   0.0639   0.0538    0.0846   0.0000   439.8663       5.44921       14.7597      -3.92735     -0.611535      0.312132       1.38786       1.90430       1.98722       2.07824       2.02794       1.88795
  22  14 3001.5590    3.8005  0.8797 12.9561  0.0000  0.0212   0.0725   0.0484    0.0771   0.0000   438.5091       10.7964       15.4839       4.72619      -1.97894     0.0159029       1.53480       2.26186       2.22286       2.40360       2.29774       2.13830
  22  15 3147.2068    3.9866  1.1983 13.0432  0.0001  0.0239   0.0695   0.0628    0.0774   0.0000   440.8261       9.36729       12.6332      -2.48093       2.19795      0.373547       1.73013       2.27628       2.41738       2.51954       2.51850       2.35227
  22  16 3292.4706    3.7826  1.5078 12.7847  0.0000  0.0266   0.0589   0.0739    0.0695   0.0000   440.4015       16.9270       15.4939       2.95247      -2.43312       2.15239       1.94106       2.52643       2.71569       2.82579       2.81565       2.62189
  22  17 3437.5095    3.1036  2.1285 12.4459  0.0000  0.0337   0.0421   0.0881    0.0515   0.0000   441.4730       12.6829       4.32424       3.31139       1.61853      -9.04952       2.42990       3.28084       3.49467       3.61686       3.53360       3.42864
  22  18 3582.3416    2.4811  3.4349 11.8445  0.0000  0.0460   0.0282   0.1190    0.0446   0.0000   437.6713       9.64223       12.0317      -4.53930       4.38109      -2.42711       3.11082       4.24187       4.44920       4.77481       4.47287       4.47629
  22  19 3727.2431    2.1180  4.7022 11.3869  0.0000  0.0545   0.0219   0.1545    0.0432   0.0000   448.7855       31.8767       19.2164     -0.375482       3.67490      -7.02398       3.70967       5.01703       5.45737       5.74347       5.54412       5.24902
  22  20 3872.0577    1.7412  6.5340 10.9038  0.0000  0.0692   0.0164   0.1881    0.0399   0.0000   432.2618       19.3398      -6.93886       8.23981      -14.2605      -1.86126       4.77286       6.47550       6.94549       7.27736       7.05762       6.87330
  22  21 4016.7371    1.4658  8.3107 10.6901  0.0000  0.0846   0.0137   0.2444    0.0349   0.0000   433.3763       12.3556       19.1318      -1.78616      -10.4052       6.98801       5.88090       7.68523       8.50490       8.88204       8.59676       8.37285
  22  22 4161.4580    1.1590  9.7530 10.5854  0.0000  0.1073   0.0120   0.3068    0.0312   0.0000   434.0270       30.8488      -10.1313       11.2727      -4.50668      -16.1456       7.25436       9.70262       10.6662       10.9310       10.6485       10.2239
  22  23 4305.9348    0.9694 12.3679 10.4872  0.0000  0.1445   0.0107   0.4170    0.0286   0.0000   439.2891       28.4850       28.1885       48.6845       15.0041      -18.6967       9.79680       13.2374       14.5229       15.0693       14.6721       13.9502
  22  24 4450.7081    0.7770 14.3383 10.3804  0.0000  0.1889   0.0089   0.5203    0.0256   0.0000   445.9819       20.9626       8.90576       6.73648       35.9319       21.8365       12.7612       17.0244       19.1363       19.4420       19.3784       18.2916
  23   4 1449.6737    0.1443  0.1198  9.3720  0.0000  0.0104   0.0084   0.0233    0.0248   0.0000   437.5272      0.277538       18.3246      -1.19757      -2.40535      -1.36412      0.843078       1.08404       1.21010       1.31669       1.88250       1.34880
  23   5 1632.7983    0.2321  0.2416  9.4987  0.0000  0.0152   0.0091   0.0299    0.0285   0.0000   439.6024      0.592350       19.9966      0.420993      0.259652     -0.688589      0.777265       1.28589       1.31898       1.27961       1.20072       1.08510
  23   6 1804.2060    0.3923  0.3691  9.5090  0.0000  0.0146   0.0114   0.0332    0.0371   0.0000   440.5944      0.400663       17.7288      0.505543      -2.18313      0.813316      0.883862       1.35903       1.32971       1.53872       1.30760       1.33627
  23   7 1969.6218    0.5844  0.6500  9.6502  0.0000  0.0194   0.0133   0.0461    0.0530   0.0000   438.8390      -1.95115       17.9150       3.47641      -1.53743       1.26735       1.19507       1.72177       1.67509       1.83255       1.78925       1.78525
  23   8 2131.1386    0.8411  0.6668 10.1395  0.0000  0.0179   0.0180   0.0415    0.0527   0.0000   438.9076       1.89032       15.8328      -2.71557      -1.76331      -1.18444       1.11392       1.60550       1.61099       1.81755       1.82249       1.67431
  23   9 2287.5519    1.1542  0.7437 10.6622  0.0000  0.0185   0.0234   0.0448    0.0639   0.0000   438.6148      0.599903       17.9508     -0.364361      -1.36401       3.11210       1.21588       1.70959       1.74696       1.84582       1.97031       1.78540
  23  10 2439.2341    1.5953  0.9197 11.0913  0.0000  0.0224   0.0298   0.0498    0.0809   0.0000   439.9494       4.82535       14.7556      0.890344     -0.120703      -2.00426       1.42099       1.95262       1.99983       2.20083       2.13345       1.93439
  23  11 2588.7519    2.1072  0.9874 11.7825  0.0000  0.0202   0.0389   0.0573    0.0704   0.0000   438.9130       5.90988       14.2700      -1.50274      -4.63344      0.884581       1.44236       1.87034       2.09614       2.19060       2.28912       2.01901
  23  12 2737.7515    2.7075  0.9129 12.1797  0.0000  0.0194   0.0500   0.0498    0.0713   0.0000   437.4714       1.79058       18.2903      -2.09421      -4.64266      0.792277       1.36701       1.82262       1.92547       2.00472       2.02410       1.83854
  23  13 2886.2068    3.2865  0.9521 12.7440  0.0000  0.0206   0.0604   0.0547    0.0836   0.0000   437.5782       5.33790       11.2289       3.35050       1.79921      -1.99494       1.33501       1.77411       1.96804       1.96871       1.97945       1.82377
  23  14 3033.5997    3.8566  0.9490 13.0521  0.0000  0.0208   0.0712   0.0522    0.0870   0.0000   435.9604       9.03071       13.6753       3.08490      -3.61899       2.24466       1.37666       1.94161       1.97713       2.15347       2.16474       1.94843
  23  15 3179.9394    3.8775  1.0840 13.3686  0.0000  0.0233   0.0717   0.0614    0.0706   0.0000   438.2952       9.37659       7.52576       1.11481     -0.968855      -1.30381       1.62067       2.22278       2.36327       2.44289       2.51597       2.31456
  23  16 3325.7755    3.6222  1.6511 12.6999  0.0000  0.0288   0.0528   0.0741    0.0597   0.0000   437.5835       12.3303       8.01833       3.99205       5.19364      -5.33161       1.90553       2.65440       2.81541       2.91471       2.93581       2.81220
  23  17 3471.4968    2.9095  2.4023 12.3570  0.0000  0.0356   0.0368   0.0961    0.0469   0.0000   441.6247       15.4719       6.78805       1.40580       7.17298      -3.65864       2.47099       3.26379       3.52111       3.56431       3.53764       3.38029
  23  18 3616.9709    2.3716  3.6825 11.8034  0.0002  0.0466   0.0257   0.1251    0.0401   0.0000   440.1539       11.4970       8.80239      -4.22799      -4.96144      -7.22088       3.04129       4.05559       4.44993       4.60796       4.43800       4.36723
  23  19 3762.2951    2.0319  5.4180 11.2153  0.0000  0.0572   0.0189   0.1596    0.0395   0.0000   437.7002       17.6370       22.9329      0.139066      -10.8992       4.55536       3.75399       4.98107       5.48003       5.71211       5.64395       5.30921
  23  20 3907.6962    1.6762  6.9159 10.9415 -0.0000  0.0707   0.0157   0.2005    0.0367   0.0000   435.3150       20.8844       12.9396       5.94038      -12.2822      -11.8114       4.71996       6.22618       6.93743       7.04094       7.04450       6.73328
  23  21 4052.7537    1.3433  8.8324 10.7559  0.0003  0.0935   0.0134   0.2613    0.0321   0.0000   443.0317       17.0600       18.9842      -8.88420      -22.1060      -13.2183       6.06818       8.21829       9.01897       9.19122       9.07535       8.68187
  23  22 4198.0354    1.1389 11.0723 10.6350  0.0002  0.1167   0.0117   0.3451    0.0284   0.0000   423.7029       17.7054       21.0801      -7.76302      -2.40418       17.3833       7.68916       10.0159       11.0943       11.6425       11.3049       11.0283
  24   3 1271.0026    0.0975  0.0604  9.4159  0.0000  0.0136   0.0088   0.0206    0.0226   0.0000   438.7328     -0.842498       17.3741      -1.10802      -2.29950      0.299815       1.16399       1.50162       1.97683       1.62647       1.49213       1.14925
  24   4 1469.7841    0.1676  0.1115  9.3929  0.0000  0.0111   0.0098   0.0223    0.0245   0.0000   440.1351      0.867096       19.6790     -0.288151      -1.07563      -2.33499      0.885593      0.905730      0.879644       1.00706      0.975124       1.19941
  24   5 1653.7087    0.2724  0.2080  9.4281  0.0000  0.0123   0.0102   0.0213    0.0287   0.0000   439.9997      -1.15004       18.9969       1.27986      -3.14887     -0.238839      0.729570       1.04821       1.11473       1.20354       1.09509       1.01289
  24   6 1826.3302    0.4424  0.3541  9.5901  0.0000  0.0126   0.0126   0.0299    0.0362   0.0000   440.3200      0.927175       18.3401      -1.54988     -0.314366      -2.63037      0.881049       1.10835       1.20174       1.34153       1.21163       1.20250
  24   7 1993.5898    0.6287  0.5457  9.7350  0.0000  0.0150   0.0145   0.0384    0.0473   0.0000   439.4755      -1.68463       14.4975      0.696736       1.60461     -0.969568      0.956798       1.23271       1.36422       1.42300       1.36857       1.30030
  24   8 2156.7777    0.9272  0.6585 10.1545  0.0000  0.0164   0.0190   0.0396    0.0574   0.0000   438.3527       2.97296       14.8706      0.116532     -0.397141      0.915663       1.04682       1.45958       1.53404       1.68535       1.65692       1.47867
  24   9 2314.3913    1.2174  0.8687 10.7065  0.0000  0.0189   0.0232   0.0518    0.0626   0.0000   438.6895       1.50712       14.6020       2.88684      -1.68631       2.71990       1.22152       1.63737       1.75184       1.87438       1.86948       1.74131
  24  10 2467.1013    1.7155  0.9518 11.2351  0.0000  0.0212   0.0308   0.0498    0.0814   0.0000   438.3586       5.05065       13.4274       3.32006      0.293202     -0.306241       1.39155       1.92796       1.93876       2.00343       2.03421       1.87414
  24  11 2617.8081    2.1349  1.0473 11.6834  0.0000  0.0218   0.0372   0.0548    0.0826   0.0000   436.2831       2.15860       14.1089       2.09218      -2.42551      -1.07511       1.41728       1.94199       1.93972       2.08501       2.09446       2.06102
  24  12 2767.8122    2.9222  0.9427 12.1507  0.0000  0.0191   0.0510   0.0495    0.0773   0.0000   436.6789       5.33187       14.3265       2.06008       1.18330      -4.21709       1.28811       1.64390       1.84880       1.87852       1.95357       1.82781
  24  13 2917.1084    3.4703  0.8370 12.8886  0.0000  0.0182   0.0659   0.0467    0.0698   0.0000   439.6195       5.48315       13.0652       2.55608       1.72526      -1.63366       1.23333       1.64159       1.76357       1.91718       1.93955       1.73900
  24  14 3065.1752    3.8387  1.0945 13.1680  0.0000  0.0232   0.0691   0.0605    0.0834   0.0000   440.8750       8.24276       12.6566       5.01424       6.02656     -0.545619       1.41864       2.00329       2.05152       2.24911       2.19781       2.11669
  24  15 3212.2129    3.8517  1.2679 13.2557  0.0000  0.0248   0.0656   0.0657    0.0750   0.0000   442.0319       8.21682       16.5734       5.73887      -2.30468      -1.72144       1.65988       2.28585       2.35933       2.56819       2.58698       2.45732
  24  16 3358.7018    3.4727  1.7504 12.8092  0.0000  0.0291   0.0498   0.0783    0.0529   0.0000   439.6999       11.7695       11.4781      -1.84076      -1.15134      -3.05795       1.83977       2.52907       2.62388       2.85432       2.86187       2.59964
  24  17 3505.0955    2.7494  2.8088 12.1183 -0.0001  0.0374   0.0309   0.1004    0.0425   0.0000   440.6787       12.1192       7.02189       3.14644      -1.18592      -5.65772       2.44292       3.17146       3.53268       3.49815       3.61710       3.34115
  24  18 3651.2443    2.2888  3.9782 11.6271 -0.0001  0.0460   0.0231   0.1280    0.0389   0.0000   440.8174       16.8027       15.5613       13.8205       5.21620      0.779969       3.03671       4.00663       4.46720       4.56068       4.68499       4.41439
  24  19 3797.0990    1.8769  5.7101 11.3107  0.0000  0.0609   0.0182   0.1696    0.0349   0.0000   432.4054       19.7325       10.4468      -5.72743      -6.01943      -8.88055       3.86110       5.11136       5.70131       5.75575       5.75455       5.48261
  24  20 3942.9451    1.5852  7.6346 10.9124  0.0000  0.0759   0.0146   0.2140    0.0333   0.0000   441.8766       21.5924       11.1680      0.546236      -3.70142      -4.53285       4.75855       6.35799       6.95668       7.33182       7.08522       6.88938
  24  21 4088.8531    1.2838  8.8758 10.7840  0.0000  0.0938   0.0129   0.2617    0.0299   0.0000   430.5404       30.6676       19.0026       10.9039      -2.28262      -12.5779       5.86119       7.84073       8.58639       8.87304       8.89475       8.52128
  24  22 4234.4813    1.0557 10.8639 10.6781 -0.0001  0.1210   0.0115   0.3489    0.0271   0.0000   433.5102       23.1302       11.2868       25.4447       18.1955      -10.8421       7.58713       10.0542       11.2292       11.6743       11.4729       10.9243
  24  23 4379.8730    0.8610 13.6818 10.5056  0.0010  0.1695   0.0093   0.4605    0.0248   0.0000   419.6910       24.3881       24.3054       6.07065      -6.68239     0.0679554       10.3833       13.8873       15.5130       16.1560       15.7555       15.4464
  24  24 4525.3463    0.6825 16.0464 10.3778  0.0000  0.2212   0.0079   0.5934    0.0224   0.0000   461.7300       24.0531      0.239552       77.9134       27.4048      -5.18555       13.5275       18.2311       19.8418       21.1442       20.2477       19.8231
  24  25 4670.1258    0.5447 16.4356 10.2374  0.0052  0.2636   0.0076   0.6815    0.0217   0.0000   428.3735      -26.3082      -19.2730       29.4672       35.8250       17.0018       16.0325       21.4364       23.4095       25.4435       24.0176       23.2675
  25   4 1489.4587    0.1795  0.0993  9.3095  0.0000  0.0090   0.0103   0.0183    0.0240   0.0000   440.4457    0.00912807       18.8479      0.450369      -3.03484      0.327918      0.714181      0.940230      0.812536      0.707034      0.858847      0.850908
  25   5 1674.1014    0.2909  0.2115  9.3857  0.0000  0.0093   0.0105   0.0237    0.0284   0.0000   440.8170     -0.733337       19.0348       1.01014      -1.22335     0.0876159      0.626158      0.748723      0.948073       1.10009       1.09673      0.950989
  25   6 1847.8830    0.4722  0.3896  9.5240  0.0000  0.0133   0.0124   0.0300    0.0384   0.0000   439.6509       1.01881       18.3364     -0.671210      -3.23776     -0.717961      0.877903       1.17888       1.27859       1.27996       1.37562       1.20139
  25   7 2016.9466    0.6463  0.6137  9.7341  0.0000  0.0162   0.0139   0.0410    0.0497   0.0000   439.4963     -0.590216       18.6393     -0.623748      -3.92270    -0.0361556      0.995751       1.23971       1.45963       1.45574       1.52443       1.41206
  25   8 2181.7843    0.9592  0.7255 10.2465  0.0000  0.0172   0.0188   0.0432    0.0561   0.0000   438.7446      0.685091       12.1331      0.229070      -4.29511       1.23799       1.02032       1.45752       1.44913       1.58535       1.57785       1.53038
  25   9 2340.5344    1.3039  0.9795 10.7167  0.0000  0.0206   0.0228   0.0511    0.0682   0.0000   441.6884       6.02286       13.3967       1.03902      0.898306      0.995252       1.29767       1.74933       1.93998       2.04599       2.02709       1.98499
  25  10 2494.3973    1.7761  1.0551 11.2438  0.0000  0.0205   0.0297   0.0552    0.0751   0.0000   440.6842       4.34975       10.7950       1.21747      -5.23405      -2.21978       1.33271       1.73375       1.83176       1.99631       2.03937       1.94262
  25  11 2646.3133    2.2946  0.9691 12.0178  0.0000  0.0208   0.0408   0.0537    0.0722   0.0000   439.5588       4.51977       12.7899     -0.627147      -1.79837       1.84873       1.35035       1.79405       1.78143       1.99509       2.01692       1.94283
  25  12 2797.4753    2.9405  0.9276 12.3653  0.0000  0.0186   0.0520   0.0497    0.0690   0.0000   438.2440       6.87493       11.5310       2.78141       1.09525     -0.592310       1.22374       1.57009       1.70888       1.79503       1.85944       1.74817
  25  13 2947.5281    3.7228  0.8684 12.8186  0.0000  0.0178   0.0669   0.0467    0.0699   0.0000   440.2675       9.43983       10.8633      -1.10179       2.74863       1.03940       1.08877       1.52483       1.54858       1.71160       1.76748       1.65710
  25  14 3096.3559    3.9410  1.0403 13.2999  0.0000  0.0212   0.0711   0.0564    0.0802   0.0000   436.6966       5.21503       15.0592      -3.92460      -2.59581      -5.22452       1.37486       1.80932       1.96437       2.10544       2.04721       1.94882
  25  15 3244.1283    3.8355  1.3051 13.2056  0.0000  0.0250   0.0646   0.0670    0.0785   0.0000   441.3163       7.85723       13.8185      0.128374       1.10357      -1.46195       1.62222       2.15392       2.22508       2.44713       2.43819       2.33731
  25  16 3391.3348    3.2436  1.9015 12.7647  0.0000  0.0306   0.0442   0.0817    0.0520   0.0000   440.0102       11.9968       15.6194       6.63269     -0.184177      -4.47240       1.82087       2.52944       2.61235       2.79027       2.76448       2.64937
  25  17 3538.3476    2.6424  2.9113 12.2032  0.0000  0.0380   0.0297   0.1056    0.0391   0.0000   440.5130       14.7756    -0.0228398      0.542354       7.82377       3.56552       2.33035       3.10393       3.39968       3.57301       3.51631       3.41074
  25  18 3685.1392    2.1899  4.5506 11.5214 -0.0001  0.0496   0.0204   0.1339    0.0355   0.0000   444.7913       15.3179       7.07797       3.23125       8.50372      -13.7007       3.03652       3.99468       4.49378       4.53236       4.49908       4.40001
  25  19 3831.6120    1.7416  5.9639 11.2731  0.0000  0.0628   0.0167   0.1783    0.0330   0.0000   435.3002       16.8632       9.14864       3.90853     -0.257681      -9.99942       3.81206       5.10780       5.71580       5.78198       5.94586       5.67950
  25  20 3977.8297    1.4584  7.9231 10.8905  0.0006  0.0778   0.0136   0.2230    0.0323   0.0000   440.7427       16.8377       13.2525      0.883157      -10.3496      -2.52668       4.74185       6.32428       7.00116       7.33000       7.19656       7.01504
  25  21 4124.1660    1.1822  9.5769 10.7893  0.0000  0.1012   0.0123   0.2899    0.0287   0.0000   430.5412       18.1647       44.4357       15.4915       9.29862      -26.2015       6.10310       8.02222       9.20821       9.48160       9.40430       9.11997
  25  22 4270.2443    0.9824 11.8968 10.6711 -0.0048  0.1333   0.0106   0.3857    0.0259   0.0000   435.8527       35.1127      -13.9654      -27.0716       19.9276       8.19595       8.05694       10.4945       11.7977       12.2028       12.2295       11.8511
  25  23 4416.0460    0.7902 13.8551 10.5145  0.0041  0.1737   0.0091   0.4839    0.0242   0.0000   443.9032       58.8870      -2.11495       6.25465      -11.1379      -5.87678       10.2660       13.8669       15.3673       15.9865       15.6227       15.2702
  26   3 1307.4668    0.0897  0.0909  9.4011  0.0000  0.0127   0.0079   0.0257    0.0224   0.0000   440.4345      0.109232       16.7340       2.31173      -2.06351      -2.92703      0.844940       1.19514       1.50053       1.73201       1.79979       1.84649
  26   4 1508.6989    0.1737  0.1359  9.3875  0.0000  0.0094   0.0084   0.0199    0.0243   0.0000   439.8001       2.56112       18.0267      -1.07000      -2.90892      0.522338      0.600460      0.775331      0.943959      0.814120      0.936885      0.933731
  26   5 1694.0273    0.3228  0.2869  9.3879  0.0000  0.0116   0.0100   0.0265    0.0317   0.0000   439.8504      -1.14021       18.0800      -1.08548      -4.02755      0.927181      0.749261      0.941813       1.12653       1.10361       1.15961       1.03132
  26   6 1869.0301    0.5009  0.4376  9.4941  0.0000  0.0142   0.0123   0.0317    0.0415   0.0000   440.6338      0.792197       18.2238      -1.66899      -2.34046      0.611106      0.801169       1.10361       1.23802       1.22110       1.18148       1.23293
  26   7 2039.7655    0.7045  0.6067  9.8704  0.0000  0.0167   0.0148   0.0377    0.0495   0.0000   441.1437     -0.757405       15.1186      0.997559      -2.41378      0.521080      0.936735       1.27721       1.36670       1.45608       1.46426       1.38196
  26   8 2206.0665    1.0286  0.7315 10.3778  0.0000  0.0168   0.0197   0.0422    0.0563   0.0000   442.9918      -1.15928       16.0607      0.249187      -2.16340       1.50438      0.972384       1.36776       1.41287       1.57802       1.58113       1.48513
  26   9 2366.1237    1.4238  0.9547 10.8623  0.0000  0.0189   0.0247   0.0529    0.0657   0.0000   439.1319       2.57653       16.6970      0.309799     0.0624190       3.49753       1.13169       1.52370       1.60384       1.78950       1.79946       1.76624
  26  10 2521.2452    1.8627  0.9665 11.5389  0.0000  0.0200   0.0326   0.0516    0.0646   0.0000   438.7735      0.299045       18.8183       2.63227     -0.749720      -3.61245       1.16354       1.65969       1.63703       1.88478       1.85124       1.80250
  26  11 2674.4736    2.5592  0.9829 11.7855  0.0000  0.0191   0.0426   0.0487    0.0871   0.0000   440.2742       2.51436       15.7170       2.24431      -2.06626     -0.172410       1.13920       1.52519       1.65612       1.70499       1.82078       1.71497
  26  12 2826.6774    3.1263  0.9328 12.6315  0.0000  0.0187   0.0542   0.0499    0.0659   0.0000   437.2122       5.02553       14.2913       3.02196       1.35391      -1.11255       1.15297       1.61982       1.66236       1.80635       1.81337       1.67880
  26  13 2977.5825    3.7434  1.0114 12.7518  0.0000  0.0203   0.0624   0.0498    0.0759   0.0000   438.9682       6.15799       14.3078       1.70527      -3.46713     -0.873708       1.20361       1.71482       1.75500       1.90472       1.87219       1.77737
  26  14 3127.1000    3.9758  1.1286 13.2469  0.0000  0.0222   0.0672   0.0592    0.0729   0.0000   442.5825       7.50775       13.5991     -0.464560     -0.244219       1.92711       1.38111       1.92986       1.96539       2.11871       2.03914       1.92947
  26  15 3275.5786    3.7610  1.4667 12.8410 -0.0003  0.0258   0.0569   0.0672    0.0833   0.0000   439.4846       11.7585       13.5524      -2.04831     -0.835894     -0.212506       1.54873       2.00634       2.24968       2.40225       2.34733       2.32637
  26  16 3423.6028    3.1156  2.0290 12.6845  0.0000  0.0312   0.0425   0.0835    0.0552   0.0000   443.3262       10.0254       14.3190       1.43869      -2.93503      -2.91779       1.92946       2.50492       2.76207       2.79887       2.82717       2.71112
  26  17 3571.2355    2.5714  3.2365 11.9929  0.0000  0.0386   0.0267   0.1105    0.0400   0.0000   436.5334       14.4372       7.64834       5.65942      -1.07631      -6.23820       2.29128       2.97676       3.35925       3.46422       3.40341       3.39001
  26  18 3718.6873    2.0707  4.7572 11.5060  0.0003  0.0505   0.0195   0.1421    0.0349   0.0000   440.3952       14.6900       10.9997       6.64045      -1.29504     -0.450158       3.02818       3.98034       4.46105       4.57760       4.59667       4.40179
  26  19 3865.7991    1.7270  6.5534 11.1202  0.0001  0.0641   0.0156   0.1812    0.0331   0.0000   437.3970       20.6138       8.65699       2.75832       1.89438      -7.16871       3.79082       5.07638       5.62551       5.91577       5.85833       5.75821
  26  20 4012.6203    1.4289  8.0928 10.9004  0.0001  0.0780   0.0133   0.2263    0.0306   0.0000   440.6284       13.8773       13.2517      -8.72195       1.59558      -10.3208       4.58679       6.06683       6.82936       7.01302       7.00741       6.83976
  26  21 4159.1234    1.1646 10.7093 10.7410  0.0000  0.1093   0.0119   0.3189    0.0282   0.0000   441.2794       22.9564       1.69580      -23.9971       16.4917      -4.30063       6.33475       8.23412       9.38798       9.59302       9.75751       9.34151
  26  22 4305.7850    0.9641 12.2332 10.6126  0.0023  0.1389   0.0104   0.3827    0.0259   0.0000   458.9136       24.5855      -5.22829       10.8562      -7.94784      -17.2036       7.86249       10.5840       11.9138       12.2006       12.3496       11.7916
  26  23 4451.5437    0.7529 14.4877 10.5015  0.0005  0.1866   0.0084   0.5097    0.0223   0.0000   428.5053       32.6313       27.1820       12.4533       8.10900       4.14181       10.5339       14.0724       15.8445       16.5560       16.1081       16.0820
  26  24 4598.8882    0.6049 15.5274 10.3526  0.0014  0.2261   0.0075   0.5985    0.0207   0.0000   441.8927      -10.5603       15.7106       25.9164       14.1196      -44.7405       12.6589       17.2976       19.0656       20.2555       19.7854       19.3007
  27   4 1527.5463    0.2002  0.1587  9.3888  0.0000  0.0094   0.0087   0.0217    0.0244   0.0000   440.4679      -1.44728       20.9030      0.536068      -1.83191     0.0994350      0.564614      0.679026      0.718327      0.787206      0.813676      0.774942
  27   5 1713.5905    0.3368  0.2774  9.4268  0.0000  0.0118   0.0102   0.0239    0.0304   0.0000   440.8196      -2.15812       18.7454      0.743151      -1.50677      0.386921      0.783608      0.977930       1.08623       1.19700       1.14677       1.07876
  27   6 1889.7386    0.5106  0.4939  9.5818  0.0000  0.0141   0.0119   0.0348    0.0408   0.0000   440.5208       1.22742       19.0246      -2.29475      -2.21346       1.83954      0.836579       1.03259       1.19580       1.23026       1.28999       1.22395
  27   7 2062.0849    0.7597  0.6069  9.8690  0.0000  0.0152   0.0153   0.0353    0.0483   0.0000   439.7637      0.516129       18.1199       2.14779    -0.0517611       2.32502      0.927779       1.21511       1.33252       1.41018       1.42326       1.35821
  27   8 2229.7574    1.0657  0.7909 10.5068  0.0000  0.0174   0.0199   0.0452    0.0546   0.0000   440.6608       3.08417       17.3330     -0.854666     -0.369408      0.330882      0.967881       1.33194       1.39686       1.46714       1.45394       1.50848
  27   9 2391.0379    1.4554  0.9890 10.9940 -0.0000  0.0200   0.0249   0.0534    0.0632   0.0000   439.6566       2.98059       15.6837      -1.58424    -0.0840851       1.75409       1.14346       1.54926       1.61001       1.72231       1.74034       1.64841
  27  10 2547.6054    1.9840  0.9877 11.4881  0.0000  0.0198   0.0329   0.0493    0.0700   0.0000   440.0029      0.815046       15.7866      0.138232      -1.88538     -0.521696       1.12882       1.51350       1.59414       1.79471       1.71745       1.65651
  27  11 2702.1449    2.5490  1.0020 11.9679  0.0000  0.0195   0.0417   0.0485    0.0743   0.0000   440.4017       3.50200       13.4219      0.182512      -1.00826      0.730666       1.13708       1.52460       1.63432       1.75409       1.82235       1.71301
  27  12 2855.4624    3.3014  0.9153 12.6766  0.0000  0.0182   0.0564   0.0486    0.0687   0.0000   437.2480       5.56667       16.5275       2.51260    -0.0575624      0.171400       1.06882       1.46256       1.51808       1.66233       1.65987       1.58675
  27  13 3007.2378    3.9505  0.8647 12.9787  0.0000  0.0173   0.0682   0.0439    0.0664   0.0000   439.6352       5.83733       12.2326       1.45067       1.05792      -4.44468       1.07236       1.37264       1.48789       1.62190       1.67696       1.59254
  27  14 3157.4578    3.9776  1.1448 13.1768  0.0000  0.0208   0.0647   0.0592    0.0698   0.0000   438.5397       9.53307       12.5579       3.07759      -4.15673      -2.59872       1.21667       1.62923       1.77112       1.85597       1.86997       1.81551
  27  15 3306.7315    3.4210  1.6075 13.0044  0.0000  0.0285   0.0517   0.0711    0.0622   0.0000   438.2018       8.34766       13.3179       3.16798      -2.20727      -4.32652       1.62169       2.20431       2.28880       2.46479       2.48055       2.40634
  27  16 3455.5553    2.9897  2.2424 12.5244  0.0000  0.0323   0.0385   0.0886    0.0534   0.0000   440.5916       7.07350       9.96662       5.85254       5.74494       2.34373       1.87163       2.45425       2.71335       2.93933       2.85844       2.76841
  27  17 3603.7929    2.4124  3.6739 11.8044  0.0000  0.0418   0.0238   0.1162    0.0387   0.0000   440.7488       13.8916       11.5375      0.400951       2.44016      -2.14475       2.38180       3.14372       3.53271       3.63876       3.81488       3.58054
  27  18 3751.8395    1.9924  5.1516 11.4011  0.0000  0.0532   0.0178   0.1473    0.0327   0.0000   438.9948       18.5764       10.0271       1.94797       1.84513      -3.90466       2.99584       3.93162       4.44253       4.66463       4.72211       4.62632
  27  19 3899.6293    1.6257  6.8858 11.0879  0.0000  0.0669   0.0146   0.1908    0.0307   0.0000   438.1863       14.0010       16.5714      -3.45487      -4.74932       8.64548       3.78670       5.04643       5.64061       5.70915       5.86180       5.69019
  27  20 4046.8476    1.3297  9.0259 10.8796  0.0000  0.0897   0.0129   0.2548    0.0291   0.0000   433.6977       20.0711       7.83913      -1.71313      -10.3257      -18.0061       4.89266       6.70042       7.27844       7.73054       7.63427       7.40503
  27  21 4194.0707    1.1049 11.0042 10.7410 -0.0000  0.1144   0.0115   0.3294    0.0266   0.0000   431.9880       23.2846       22.7156    -0.0745308       7.40252      -20.9155       6.28800       8.43519       9.36040       9.88013       9.79948       9.56717
  27  22 4341.0372    0.8988 13.0703 10.5777  0.0013  0.1495   0.0093   0.4117    0.0237   0.0000   442.0148       34.3004       19.5948       1.08418     -0.816310      -8.68836       8.21458       10.8768       12.1283       12.8084       12.7162       12.2429
  27  23 4487.5239    0.7357 16.0080 10.4323  0.0013  0.1999   0.0074   0.5359    0.0202   0.0000   442.0056       13.9769       32.2237       14.3417      -15.5274      -28.1724       10.8574       14.5070       16.3147       17.1771       16.7176       16.3971
  28   3 1342.6624    0.0992  0.0954  9.2481  0.0000  0.0107   0.0068   0.0232    0.0217   0.0000   442.1503      0.436051       20.6063       1.80365      -1.93962      0.815505      0.597169      0.732758      0.971151      0.852427       1.13532      0.876349
  28   4 1546.0269    0.1962  0.1432  9.2952  0.0000  0.0090   0.0085   0.0181    0.0238   0.0000   440.3482     -0.134607       19.5964      0.379750      -2.71584      0.714042      0.554134      0.668851      0.765397      0.730411      0.815619      0.747155
  28   5 1732.7675    0.3322  0.2890  9.4001  0.0000  0.0109   0.0097   0.0252    0.0300   0.0000   441.1854     -0.525832       18.5551     -0.215362      -2.64572      -1.50523      0.630674      0.834538      0.936512       1.00710      0.996089      0.967531
  28   6 1910.1512    0.5430  0.5031  9.6038  0.0000  0.0137   0.0124   0.0365    0.0404   0.0000   440.2176       1.49525       18.3029      0.875311      -3.51727      -1.61309      0.798002       1.02577       1.10643       1.19993       1.21985       1.15800
  28   7 2083.9140    0.7451  0.7126  9.9243  0.0000  0.0173   0.0142   0.0402    0.0508   0.0000   440.2219     -0.745352       19.7862     -0.723057      -2.78517      0.992019      0.935620       1.20449       1.33540       1.40214       1.37482       1.36562
  28   8 2252.8453    1.1188  0.7450 10.5460  0.0000  0.0162   0.0207   0.0400    0.0551   0.0000   440.9265    -0.0129596       16.8613     -0.847324      -1.81737      -2.34912      0.971447       1.23952       1.33070       1.41957       1.44344       1.40206
  28   9 2415.3678    1.4937  0.9812 11.3580  0.0000  0.0201   0.0259   0.0514    0.0561   0.0000   441.3349       3.70445       19.6438     -0.315420      -4.03856      0.651710       1.10689       1.50320       1.55591       1.72501       1.69220       1.62877
  28  10 2573.4160    2.1039  0.9739 11.7683  0.0000  0.0192   0.0350   0.0481    0.0622   0.0000   439.3403       2.23503       14.4585       1.23964       1.65409      -2.43937       1.10509       1.48946       1.56692       1.66159       1.68523       1.66816
  28  11 2729.4484    2.6360  0.9780 12.2160  0.0000  0.0196   0.0435   0.0498    0.0632   0.0000   439.4617       7.97802       15.4865      -1.15045      -3.93616       1.60791      0.988665       1.46812       1.44468       1.66871       1.62854       1.60198
  28  12 2883.8624    3.3946  0.9003 12.7536  0.0000  0.0180   0.0570   0.0450    0.0679   0.0000   438.8446       5.91555       17.4161      -1.24445     -0.176876      -1.24133       1.02416       1.35212       1.49742       1.56642       1.55787       1.50949
  28  13 3036.3789    3.9959  1.1128 12.8040  0.0000  0.0202   0.0615   0.0519    0.0825   0.0000   437.8002       11.0561       13.2180       2.41017      -2.45601       2.63057       1.16941       1.56886       1.71396       1.76506       1.79304       1.79326
  28  14 3187.3892    4.0576  1.2229 13.2763  0.0000  0.0227   0.0628   0.0581    0.0631   0.0000   439.0602       7.71853       11.7919       3.45509       1.55806      -2.02953       1.24017       1.74645       1.80242       1.93723       1.98862       1.87080
  28  15 3337.4872    3.4274  1.6654 12.8791  0.0000  0.0273   0.0473   0.0704    0.0561   0.0000   440.7719       8.93652       15.0553      -4.36625      -2.56157     -0.534373       1.48161       2.09519       2.19252       2.40561       2.37395       2.34293
  28  16 3486.9789    2.8616  2.4757 12.4080  0.0000  0.0341   0.0350   0.0923    0.0492   0.0000   437.6946       14.4010       12.2109       3.44422       9.38022      -4.87089       1.87754       2.50288       2.71884       2.79872       2.81614       2.75876
  28  17 3636.0222    2.3248  3.8267 11.8530  0.0000  0.0435   0.0234   0.1217    0.0370   0.0000   438.2807       9.60269       13.4911      -1.16946       6.29175      -3.23931       2.38902       3.19053       3.48255       3.72688       3.73038       3.60271
  28  18 3784.7234    1.9204  5.6952 11.2787 -0.0001  0.0559   0.0165   0.1535    0.0321   0.0000   435.8536       6.40360       10.4696       5.03801       3.79823      -1.83394       3.08414       4.02313       4.54803       4.70293       4.76894       4.60449
  28  19 3932.8083    1.5281  7.1127 11.0685  0.0000  0.0687   0.0136   0.1961    0.0287   0.0000   443.0789       29.8079       16.1381      -3.38648      -3.58662       6.95185       3.75191       4.85149       5.60525       5.75312       5.85146       5.74075
  28  20 4080.8682    1.2508  9.0115 10.9010 -0.0000  0.0885   0.0124   0.2579    0.0272   0.0000   440.7293       18.5519       10.4895       4.92425       12.3643      -10.9968       4.88435       6.32956       7.16627       7.56714       7.56346       7.47778
  28  21 4228.4065    0.9944 10.8184 10.7528 -0.0002  0.1169   0.0112   0.3468    0.0264   0.0000   433.3023       14.3381       38.2140      -2.10619      -19.0371      -23.2240       6.22676       8.35060       9.31955       9.84472       9.68732       9.59424
  28  22 4376.0296    0.8312 13.2304 10.5602 -0.0011  0.1568   0.0085   0.4250    0.0226   0.0000   411.9621       20.2061       50.8130      -8.81318      -13.8141      -3.87049       8.30787       11.0952       12.5900       13.0908       13.2019       12.9119
  29   3 1359.7730    0.1001  0.0878  9.2624  0.0000  0.0096   0.0070   0.0217    0.0212   0.0000   440.2085     -0.674085       20.9883      -1.68942      -2.71313       1.66592      0.584426      0.688090      0.767408      0.932699      0.814632      0.758736
  29   4 1564.1330    0.2104  0.2063  9.3003  0.0000  0.0107   0.0079   0.0232    0.0249   0.0000   440.6155     -0.108010       18.3963    -0.0837712     -0.845678     -0.180405      0.581189      0.791544      0.865693      0.912676      0.888772      0.891259
  29   5 1751.5537    0.3602  0.3449  9.4701  0.0000  0.0120   0.0098   0.0297    0.0310   0.0000   440.1796    -0.0972963       18.4455      0.828356      -1.30118      0.742724      0.629105      0.847669      0.950748      0.969281       1.07478      0.973830
  29   6 1930.1883    0.5722  0.5202  9.5375  0.0000  0.0141   0.0122   0.0325    0.0441   0.0000   439.8689      -1.06577       18.4049     -0.633592      -5.08709     -0.483938      0.807741       1.01401       1.21372       1.21630       1.23373       1.16768
  29   7 2105.3293    0.7793  0.6669 10.1945  0.0000  0.0159   0.0152   0.0400    0.0453   0.0000   441.8788      0.184895       17.4113       1.00890      -3.10264      -1.17417      0.857551       1.17598       1.25327       1.33480       1.30140       1.27862
  29   8 2275.4127    1.1334  0.8508 10.5756  0.0000  0.0176   0.0195   0.0444    0.0558   0.0000   441.1881       1.63992       18.8686     -0.833359      -2.24712      -3.40917      0.952218       1.22991       1.35231       1.49692       1.46670       1.44420
  29   9 2439.1183    1.7016  0.9684 11.2158  0.0000  0.0190   0.0275   0.0478    0.0648   0.0000   441.6544       2.25480       14.3789      0.425017      -2.49232     -0.829643       1.04462       1.36925       1.57894       1.62938       1.70531       1.60770
  29  10 2598.7345    2.1759  1.0355 11.7224  0.0000  0.0198   0.0346   0.0499    0.0662   0.0000   436.7003       3.89943       18.6709      -1.92292      -1.41697     -0.678905       1.08155       1.42333       1.52789       1.66375       1.70146       1.65241
  29  11 2756.2665    2.7834  1.0132 12.3820  0.0000  0.0189   0.0451   0.0508    0.0595   0.0000   438.3298       4.13625       15.9041       1.40496      -2.03976     0.0642908      0.985177       1.36297       1.43214       1.57111       1.62596       1.55743
  29  12 2911.7743    3.4456  0.9619 12.8665  0.0000  0.0182   0.0559   0.0478    0.0664   0.0000   436.8032       8.15254       12.4302       4.99461      -2.12825     -0.911982       1.00121       1.33767       1.44316       1.53025       1.57410       1.53924
  29  13 3065.1199    3.9425  1.0627 13.0599  0.0000  0.0204   0.0613   0.0508    0.0742   0.0000   438.0893       6.88992       13.2297      -1.36574      0.803782      -2.49399       1.05629       1.47840       1.60773       1.69149       1.71336       1.68189
  29  14 3217.0372    3.9199  1.3497 12.8864  0.0000  0.0229   0.0549   0.0587    0.0650   0.0000   439.8590       8.01712       14.1894       3.30529      0.244505     -0.121669       1.15317       1.61848       1.72118       1.83188       1.82395       1.79359
  29  15 3367.8357    3.4474  1.9303 12.6622  0.0000  0.0274   0.0424   0.0765    0.0482   0.0000   438.1374       9.79316       12.5509       1.77740       1.20697      -2.81488       1.46723       1.98474       2.15851       2.28726       2.40602       2.24922
  29  16 3518.1646    2.7502  2.8835 12.2345  0.0000  0.0361   0.0298   0.0975    0.0418   0.0000   442.1640       10.7482       3.54285     -0.106467       4.37481      -1.31603       1.88989       2.52183       2.83404       2.93077       3.05473       2.91086
  29  17 3667.8235    2.2395  4.1940 11.6759  0.0000  0.0447   0.0215   0.1278    0.0365   0.0000   439.2246       16.5961       8.96312       9.17063      -2.82303      0.915566       2.36101       3.10091       3.57761       3.59449       3.69835       3.60906
  29  18 3817.1894    1.8584  5.7656 11.2560 -0.0002  0.0557   0.0159   0.1574    0.0306   0.0000   443.8978       9.99010       13.8476       3.63974      -7.79629      -8.47629       2.91849       3.94873       4.34513       4.55678       4.59784       4.50290
  29  19 3966.1201    1.5188  7.8531 10.9499  0.0000  0.0719   0.0128   0.2036    0.0280   0.0000   442.3372       17.3318       20.1170      -10.8781      -8.64543       5.95483       3.81568       4.92234       5.72399       5.91468       6.01811       5.85239
  29  20 4114.5113    1.1966  9.2821 10.8390 -0.0005  0.0914   0.0119   0.2684    0.0271   0.0000   433.1555       20.8570       17.1458      -2.73115       10.8698       8.38778       4.80110       6.44593       7.16154       7.50384       7.62883       7.48656
  29  21 4262.7259    0.9897 12.1446 10.6910  0.0000  0.1311   0.0102   0.3622    0.0246   0.0000   441.0422       33.9006       15.3573      -10.8495       8.84228      -24.7861       6.61296       8.92032       10.0102       10.5446       10.2299       10.1929
  29  22 4410.7483    0.8484 15.1807 10.4964 -0.0004  0.1675   0.0076   0.4462    0.0205   0.0000   456.2520      -6.85869       22.5320       5.55606       2.15539       4.66133       8.66588       11.5100       13.0165       13.8276       13.4922       13.5974
  29  23 4558.4977    0.6376 15.9262 10.3792  0.0000  0.2175   0.0071   0.5550    0.0193   0.0000   431.6413       41.3993       76.9666      -18.4349      -11.1694       30.8971       10.9903       14.7307       16.7568       17.4366       17.2441       17.1876
  30   4 1581.8881    0.2150  0.2024  9.3250  0.0000  0.0097   0.0079   0.0233    0.0245   0.0000   440.6893     -0.357876       20.5027     -0.456404      -2.19770      0.778081      0.539466      0.637938      0.771957      0.785283      0.813906      0.770937
  30   5 1770.0429    0.3885  0.3755  9.4477  0.0000  0.0120   0.0099   0.0297    0.0327   0.0000   440.2079     -0.531869       19.6759       1.21892      -2.15242     -0.270345      0.659995      0.835374      0.926666      0.986254       1.00346      0.961950
  30   6 1949.9616    0.5759  0.5985  9.6598  0.0000  0.0152   0.0116   0.0366    0.0425   0.0000   440.0328     -0.806126       18.4950      0.697484      -2.78651       1.16679      0.825324       1.05729       1.18629       1.21895       1.29478       1.26139
  30   7 2126.3779    0.8472  0.7833 10.0138  0.0000  0.0173   0.0148   0.0412    0.0535   0.0000   440.8203      0.826641       22.0015      0.552688      -3.74776     -0.676041      0.875602       1.22144       1.25585       1.38259       1.34084       1.34005
  30   8 2297.3804    1.1764  0.9912 10.7555  0.0001  0.0197   0.0192   0.0499    0.0563   0.0000   441.0013       2.63187       15.5291      -1.85971      -2.31665     -0.470696       1.01791       1.36472       1.49649       1.61044       1.60373       1.57166
  30   9 2462.3458    1.7078  1.1453 11.1711  0.0000  0.0203   0.0259   0.0554    0.0691   0.0000   439.7031      0.218547       16.4284      0.174857      -1.14755     -0.316054       1.00667       1.35910       1.49342       1.58447       1.63700       1.53481
  30  10 2623.5992    2.2418  0.9967 11.9556  0.0000  0.0187   0.0362   0.0501    0.0596   0.0000   439.9936       3.09033       18.4232       2.40009      -1.46754      -4.48666      0.923786       1.28911       1.36437       1.48931       1.48794       1.40676
  30  11 2782.6236    3.0121  0.9650 12.3251  0.0000  0.0172   0.0476   0.0474    0.0657   0.0000   438.1963       4.64993       13.0364      0.227689      -2.66293      0.189638      0.939911       1.24364       1.35702       1.43869       1.53005       1.45132
  30  12 2939.2243    3.6596  0.9970 12.7834  0.0000  0.0185   0.0568   0.0461    0.0673   0.0000   437.7628       6.37405       11.3691      0.649663      -1.58586      -2.55703      0.953561       1.29064       1.41037       1.44104       1.46979       1.50450
  30  13 3093.5473    4.0228  1.0216 13.3439  0.0000  0.0198   0.0644   0.0509    0.0665   0.0000   440.0538       7.40298       14.7213       1.14689      -1.05087      -2.88886       1.04201       1.39775       1.41173       1.53950       1.57238       1.49049
  30  14 3246.1807    3.8518  1.3868 13.0244 -0.0009  0.0235   0.0537   0.0609    0.0603   0.0000   441.7620       8.54967       12.0657       1.32158      0.376595       1.78943       1.20280       1.65712       1.78812       1.90959       1.94697       1.91840
  30  15 3397.8693    3.3193  1.9193 12.6188  0.0000  0.0271   0.0403   0.0712    0.0492   0.0000   437.5168       8.69065       14.0390      0.968237       1.19441      -1.81517       1.42495       1.89836       2.11460       2.23308       2.23070       2.16766
  30  16 3549.0027    2.5984  3.2130 12.1416 -0.0001  0.0382   0.0261   0.1020    0.0373   0.0000   442.4330       7.10549       8.27325     -0.538067       9.15957      -7.00411       1.93048       2.67638       2.89864       3.04090       3.06836       2.98743
  30  17 3699.5279    2.1687  4.6741 11.4944  0.0000  0.0466   0.0193   0.1304    0.0361   0.0000   434.5367       10.0615       14.6621       3.46208      -8.55964       2.12469       2.43314       3.20279       3.66010       3.76856       3.88478       3.80290
  30  18 3849.3451    1.7812  6.5270 11.1768  0.0000  0.0596   0.0148   0.1698    0.0296   0.0000   438.4787       13.7844       14.3101       5.89519      -10.1312      -5.40706       3.12018       4.07137       4.62949       4.82705       4.95044       4.91381
  30  19 3998.8092    1.3995  8.6176 10.9558 -0.0000  0.0807   0.0124   0.2290    0.0275   0.0000   438.1293       17.5083       11.7901      -1.15238      -15.3047       11.4402       4.08207       5.44627       6.22494       6.42028       6.46921       6.43488
  30  20 4147.9082    1.1596 10.6313 10.8412  0.0007  0.1043   0.0116   0.3032    0.0266   0.0000   445.5944       17.0903       15.9717       8.10758       3.62155      -14.9838       5.24812       6.95228       7.90578       8.26330       8.40424       8.27124
  30  21 4296.5303    0.9485 12.5416 10.7056  0.0000  0.1379   0.0093   0.3713    0.0233   0.0000   441.5377       26.1998       11.4113      -26.4009       18.3429      -15.7946       6.79672       8.93438       10.4204       10.7437       10.6779       10.4598
  30  22 4445.3855    0.7523 14.2351 10.5327 -0.0023  0.1735   0.0077   0.4582    0.0207   0.0000   421.2126       25.9494       52.7001       3.28107      -19.0797       8.43449       8.46336       11.4977       12.8502       13.7269       13.4353       13.3273
  30  23 4592.6151    0.5942 16.0047 10.3789 -0.0004  0.2248   0.0070   0.5755    0.0191   0.0000   425.5703       41.2445       33.8001       21.1511       19.0279      -22.1058       10.9879       14.6550       16.8050       17.6346       17.5089       17.3830
  31   2 1164.9837    0.0695  0.0680  9.3578  0.0000  0.0163   0.0076   0.0268    0.0198   0.0000   440.4269      0.946074       20.2702     0.0711687      -1.54165      0.983864      0.831272       1.08108       1.26729       1.42382       1.47967       1.51059
  31   3 1393.1390    0.1309  0.1002  9.2504  0.0000  0.0083   0.0074   0.0190    0.0211   0.0000   441.0186     -0.705463       20.8520     0.0830351      -3.43025     -0.776430      0.505713      0.592452      0.653030      0.691703      0.647109      0.737457
  31   4 1599.3126    0.2247  0.1717  9.3084  0.0000  0.0094   0.0082   0.0183    0.0237   0.0000   441.2043     -0.362963       20.9732      0.267723      -2.24875      -1.10395      0.433965      0.687326      0.662830      0.758711      0.840451      0.826201
  31   5 1788.2546    0.4163  0.3565  9.5176  0.0000  0.0115   0.0105   0.0267    0.0314   0.0000   440.2594     -0.125625       21.0980       1.08965      -2.42419      -1.08058      0.601447      0.826668      0.886796       1.00656      0.983074      0.959884
  31   6 1969.4706    0.6269  0.5497  9.6212  0.0000  0.0134   0.0126   0.0341    0.0428   0.0000   440.5893      -1.09537       19.4054      0.746411      -3.44821     -0.911905      0.668800      0.886553       1.02455       1.07351       1.06078       1.08844
  31   7 2147.0392    0.8912  0.7998 10.0707  0.0000  0.0166   0.0154   0.0415    0.0549   0.0000   441.7421     -0.750784       19.4220       1.56226      0.398012      -1.36505      0.856329       1.17009       1.23117       1.32836       1.35009       1.33545
  31   8 2318.9416    1.3339  0.9613 10.7320  0.0000  0.0180   0.0210   0.0464    0.0608   0.0000   440.2723      0.212200       20.1139    -0.0177396     -0.608394      0.597715      0.877899       1.23738       1.27251       1.47535       1.50358       1.44047
  31   9 2485.0815    1.7717  1.1374 11.2749  0.0000  0.0199   0.0265   0.0542    0.0653   0.0000   438.3138       2.63607       15.9190      0.456252       1.21760      0.300590      0.969193       1.31464       1.45332       1.53662       1.62887       1.62951
  31  10 2647.9359    2.3703  0.9937 11.9766  0.0000  0.0184   0.0366   0.0466    0.0613   0.0000   441.1536       3.86900       17.2795       1.18965      0.386273       2.17830      0.972533       1.26902       1.44779       1.53935       1.58327       1.49042
  31  11 2808.4390    3.0882  0.9733 12.5597  0.0000  0.0181   0.0487   0.0458    0.0609   0.0000   441.0397       5.77709       13.3814       1.56217      -2.34624      -1.00561      0.917193       1.25276       1.32892       1.45056       1.48898       1.50784
  31  12 2966.2910    3.9079  0.8881 12.8147  0.0000  0.0159   0.0624   0.0428    0.0650   0.0000   440.4417       6.59602       16.5863      0.689628    -0.0737491      -3.11315      0.848300       1.08703       1.20634       1.22014       1.33042       1.24213
  31  13 3121.4906    3.9663  1.0989 13.2887  0.0000  0.0208   0.0613   0.0516    0.0682   0.0000   440.2322       9.61393       15.9581      -1.03239      -1.13309       1.39306       1.00169       1.39467       1.46772       1.64887       1.62292       1.61869
  31  14 3275.0259    3.7521  1.4839 13.0072  0.0000  0.0232   0.0499   0.0632    0.0567   0.0000   442.8741       6.90166       15.4953       1.12032     -0.821127      0.428370       1.18101       1.55776       1.74725       1.78752       1.88149       1.86580
  31  15 3427.5997    3.0664  2.2926 12.4640  0.0000  0.0301   0.0333   0.0804    0.0408   0.0000   438.1468       10.7445       8.67511       3.69974       5.13661      -1.60415       1.44459       2.01372       2.22065       2.28093       2.38085       2.29954
  31  16 3579.4376    2.5364  3.5010 11.9251  0.0000  0.0379   0.0231   0.1027    0.0356   0.0000   437.4910       10.6354       13.5453       6.80194      0.760394     -0.956263       1.88354       2.53355       2.78489       2.92384       3.02350       2.93703
  31  17 3730.5164    2.0589  5.2213 11.4438  0.0000  0.0507   0.0173   0.1384    0.0315   0.0000   436.6280       18.2034       19.9318     0.0235255      -2.07849     -0.520913       2.50962       3.35969       3.79139       3.93699       4.01908       3.95100
  31  18 3881.0379    1.6988  6.5432 11.1124  0.0000  0.0606   0.0141   0.1690    0.0295   0.0000   443.7518       18.8280       16.8730      -3.01149      -10.1190      -9.84453       3.00331       4.10775       4.47276       4.78420       4.87247       4.85530
  31  19 4031.1507    1.3832  8.8909 10.8644 -0.0013  0.0811   0.0114   0.2237    0.0265   0.0000   450.1910       18.3989       5.38126       15.2451      -3.88953      -4.67270       4.00299       5.22897       6.07562       6.22848       6.43430       6.28815
  31  20 4180.6346    1.0716 10.7911 10.8201 -0.0009  0.1102   0.0106   0.3174    0.0252   0.0000   434.8811       38.4127       20.9624      -7.93665      -14.6812      -6.38285       5.32417       7.14581       7.96950       8.54445       8.60408       8.58415
  31  22 4479.2113    0.7056 14.5328 10.5013  0.0000  0.1803   0.0073   0.4793    0.0197   0.0000   451.5910       35.3046       10.5787       20.0742      -2.04391      -25.5219       8.67727       11.4317       13.0635       13.8030       13.6121       13.5753
  32   3 1409.4262    0.1374  0.1134  9.2928  0.0000  0.0080   0.0070   0.0178    0.0209   0.0000   441.4831     -0.782536       19.8626      0.305374      -2.62750    -0.0500026      0.425479      0.538927      0.617319      0.630199      0.660750      0.641252
  32   4 1616.4434    0.2537  0.1991  9.3484  0.0000  0.0085   0.0087   0.0223    0.0245   0.0000   440.6559      0.234804       19.6189     -0.738596      -2.19453     -0.104998      0.435214      0.580474      0.622263      0.637691      0.629409      0.608411
  32   5 1806.1705    0.4261  0.4082  9.4710  0.0000  0.0124   0.0101   0.0285    0.0329   0.0000   441.5146     -0.883596       20.7191     -0.137474      -1.57754     -0.514796      0.635665      0.840070      0.966285       1.03782       1.09442      0.981537
  32   6 1988.6707    0.6333  0.5879  9.7258  0.0000  0.0142   0.0122   0.0338    0.0431   0.0000   441.2620       1.46543       18.8884      -1.53664      -4.19774      -1.21352      0.700182      0.921230      0.971646       1.08308       1.08222       1.09213
  32   7 2167.3762    0.9554  0.7320 10.1833  0.0000  0.0151   0.0165   0.0379    0.0515   0.0000   439.7435       1.75223       18.3769      -2.04882      -1.81030       2.58537      0.730063       1.00036       1.10086       1.16299       1.20573       1.19577
  32   8 2340.0753    1.3736  1.0279 10.7346  0.0000  0.0190   0.0209   0.0476    0.0655   0.0000   439.3873       3.89728       17.1994      -3.61091      -1.13449       1.52524      0.902238       1.24495       1.31572       1.37805       1.48045       1.36511
  32   9 2507.3701    1.8840  1.1013 11.3513  0.0000  0.0197   0.0277   0.0494    0.0671   0.0000   439.5965       4.01222       16.3266       2.70310       1.29360      -3.42809      0.927560       1.24767       1.38912       1.50527       1.50157       1.46373
  32  10 2671.7273    2.5379  1.1048 11.9026  0.0000  0.0191   0.0372   0.0496    0.0716   0.0000   439.4625       1.54268       16.2046      0.976493     -0.859065       1.78044      0.941298       1.24780       1.38356       1.46623       1.47172       1.46101
  32  11 2833.8688    3.2471  0.9407 12.7047  0.0000  0.0170   0.0510   0.0451    0.0566   0.0000   438.9640       4.24352       18.1353       1.04667     -0.337523      0.134805      0.877614       1.13773       1.23891       1.33765       1.40220       1.35930
  32  12 2992.8460    3.8333  1.0061 13.0229 -0.0000  0.0176   0.0584   0.0476    0.0608   0.0000   441.4752       6.74545       14.6711      0.741279       1.35783      -3.21402      0.895576       1.17950       1.27182       1.38690       1.40213       1.39462
  32  13 3149.0689    3.9113  1.1830 13.3792  0.0000  0.0211   0.0594   0.0556    0.0614   0.0000   441.1723       8.74163       13.3277      -1.13397      -1.54618       1.00882       1.03216       1.42360       1.54067       1.62356       1.62810       1.64005
  32  14 3303.5347    3.6375  1.6351 12.8340 -0.0001  0.0251   0.0453   0.0643    0.0578   0.0000   439.6708       8.16898       13.1559     -0.843307      -1.89780     -0.948941       1.14602       1.62729       1.73026       1.86045       1.87280       1.87921
  32  15 3456.9400    3.0071  2.4981 12.2759  0.0000  0.0308   0.0304   0.0798    0.0409   0.0000   441.2092       12.5034       12.1420       3.99596       8.89923      -4.37160       1.44988       1.97507       2.17308       2.32238       2.35704       2.25976
  32  16 3609.6065    2.4337  3.8363 11.7790  0.0000  0.0396   0.0207   0.1055    0.0334   0.0000   438.8024       9.74105       13.8850     0.0712366       3.64187      -6.23116       1.88060       2.53144       2.88646       2.98163       3.11714       3.04934
  32  17 3761.4153    1.9416  5.3024 11.4445  0.0000  0.0509   0.0160   0.1417    0.0291   0.0000   434.9711       13.6676       16.9324       1.87272      -2.27289      -3.32611       2.42318       3.19282       3.67263       3.86854       3.95452       3.79346
  32  18 3912.5935    1.6153  7.3134 11.0444  0.0001  0.0638   0.0125   0.1831    0.0266   0.0000   435.0710       18.7874       15.8062      -5.94211      -9.08198       1.83126       3.08699       4.05739       4.58986       4.83483       5.02684       4.92063
  32  19 4063.3084    1.3195  9.4428 10.8859 -0.0002  0.0863   0.0111   0.2446    0.0254   0.0000   432.7563       11.4553       22.4368      -1.09752      -11.8259     0.0441735       4.08630       5.45975       6.23148       6.50132       6.53586       6.49240
  32  20 4213.5137    1.0999 12.2774 10.7626  0.0012  0.1194   0.0091   0.3298    0.0228   0.0000   437.9570       20.6708       7.06682     -0.182581       9.22844       5.89571       5.54652       7.51113       8.47211       8.97160       8.96995       8.96467
  32  21 4363.5270    0.8492 13.8209 10.6496 -0.0013  0.1552   0.0080   0.4131    0.0207   0.0000   426.7094       18.3725       41.1051      -14.2189      -27.5038       5.16678       7.08777       9.64265       10.8572       11.4680       11.3217       11.3331
  33   2 1193.8567    0.0687  0.0863  9.3559  0.0000  0.0163   0.0069   0.0274    0.0194   0.0000   441.3558      0.430350       18.7820      0.131015      -2.82832      -1.56830      0.680806       1.02337       1.12693       1.28696       1.29654       1.30063
  33   3 1425.4178    0.1379  0.1503  9.2781  0.0000  0.0096   0.0065   0.0225    0.0213   0.0000   441.4050     -0.389478       21.5116     0.0551620      -3.68549       1.07126      0.468623      0.728165      0.781599      0.928220      0.909360       1.01361
  33   4 1633.2238    0.2543  0.2123  9.3560  0.0000  0.0086   0.0084   0.0229    0.0241   0.0000   440.7479     -0.818938       19.6625      -1.25668      -1.69660      -1.37144      0.408082      0.533753      0.650457      0.681523      0.650922      0.679683
  33   5 1823.8487    0.4480  0.4388  9.4639  0.0000  0.0135   0.0100   0.0290    0.0349   0.0000   441.1375    -0.0820451       18.6877      0.236016      -3.13569       1.43636      0.659314      0.882886      0.844908      0.947208      0.975000      0.983490
  33   6 2007.6258    0.6702  0.6725  9.7156  0.0000  0.0155   0.0121   0.0366    0.0452   0.0000   441.0862     -0.917082       19.7015     -0.577334      -1.63043      -1.74841      0.669181      0.936110      0.994626       1.07912       1.11061       1.08299
  33   7 2187.3672    0.9856  0.7756 10.4391 -0.0000  0.0159   0.0168   0.0404    0.0486   0.0000   440.0485      0.893930       18.7901       2.70195      -3.07206       1.01504      0.768072       1.02230       1.10971       1.15899       1.24319       1.17759
  33   8 2360.8385    1.4067  1.1534 10.8466 -0.0000  0.0210   0.0206   0.0524    0.0654   0.0000   440.6658       3.75266       18.1270     -0.435375      0.456196      -1.11745      0.913753       1.31578       1.31609       1.47853       1.47526       1.47737
  33   9 2529.2137    1.9125  1.0578 11.6808  0.0000  0.0194   0.0290   0.0495    0.0571   0.0000   439.7980       5.70655       19.1135      0.587695      -1.08634      0.403324      0.908055       1.32226       1.35628       1.50406       1.53178       1.53412
  33  10 2695.1319    2.7339  1.0568 11.9395  0.0000  0.0176   0.0394   0.0466    0.0717   0.0000   440.0020       3.75712       16.2856     -0.554610      -1.03569      0.357007      0.846691       1.11494       1.23089       1.31044       1.35600       1.31272
  33  11 2858.7247    3.3944  0.8994 12.7911  0.0000  0.0164   0.0536   0.0438    0.0585   0.0000   439.5197       6.55652       14.4104       2.29930     -0.942627      0.254927      0.825001       1.14325       1.17381       1.32693       1.36552       1.32279
  33  12 3018.9894    3.8202  0.9820 13.3275  0.0000  0.0179   0.0603   0.0469    0.0538   0.0000   439.5865       8.52819       15.2591     -0.538774      -2.13685      -1.69056      0.882308       1.18419       1.22998       1.40018       1.40757       1.32172
  33  13 3176.2569    3.9739  1.2316 13.1465  0.0025  0.0207   0.0562   0.0533    0.0601   0.0000   439.1796       6.73933       13.1811       3.61904       3.15634      -3.44529       1.00745       1.33360       1.48415       1.58118       1.64177       1.61494
  33  14 3331.6806    3.5748  1.7407 12.8171  0.0000  0.0256   0.0429   0.0643    0.0533   0.0000   440.4977       8.32208       14.2153       4.41931       2.64481       1.85192       1.13717       1.56236       1.75121       1.83044       1.84736       1.83579
  33  15 3486.0121    2.8369  2.6897 12.3525  0.0000  0.0320   0.0282   0.0875    0.0368   0.0000   443.0919       10.5988       5.72826      0.753757       4.65619       3.64243       1.46400       2.00737       2.18262       2.39101       2.39663       2.36226
  33  16 3639.5009    2.2914  4.0801 11.8522  0.0000  0.0419   0.0195   0.1132    0.0293   0.0000   436.8824       10.5251       15.7746       5.21945       5.45395      -2.93458       1.89230       2.58000       2.83688       3.04159       3.09437       3.00191
  33  17 3792.0401    1.9119  5.7991 11.3725  0.0000  0.0524   0.0150   0.1484    0.0278   0.0000   434.1097       11.1053       19.5588       1.79981     -0.842634      -8.11333       2.44358       3.27680       3.67844       3.90483       4.01671       3.95080
  33  18 3943.8166    1.5653  7.7635 11.0258  0.0000  0.0676   0.0120   0.1881    0.0255   0.0000   433.4186       24.0697       16.2833      -1.21402      -4.14284      -7.29576       3.15908       4.13844       4.76122       4.92234       5.05796       4.95607
  33  19 4095.1763    1.2532  9.4544 10.9067 -0.0020  0.0874   0.0107   0.2493    0.0243   0.0000   444.6653       11.3332       17.7410       5.35965      -2.19081      -12.8989       4.01675       5.42509       6.12800       6.52415       6.50250       6.55032
  33  20 4246.0405    1.0585 12.6955 10.7305  0.0003  0.1226   0.0084   0.3371    0.0219   0.0000   417.5057       18.8494       34.5313      -4.99557      -19.6332      -12.3637       5.62475       7.34822       8.45686       8.99162       8.95408       9.01198
  33  21 4396.2897    0.8063 13.8390 10.6666  0.0005  0.1608   0.0078   0.4236    0.0196   0.0000   436.7769       16.8174       31.0541      -22.9986       17.7493       2.06071       7.16496       9.71405       11.0417       11.5128       11.6479       11.5627
  34   2 1207.9956    0.0776  0.0663  9.3004  0.0000  0.0107   0.0070   0.0185    0.0192   0.0000   441.3142     -0.838801       19.4413      0.967372      -1.03018     -0.156716      0.529584      0.704758      0.772551      0.825233      0.924442      0.867703
  34   3 1441.1429    0.1512  0.1497  9.2807  0.0000  0.0096   0.0067   0.0203    0.0211   0.0000   441.7951     -0.303056       19.5093     -0.248856     -0.931028     -0.186492      0.497602      0.621634      0.755723      0.790526      0.803557      0.710398
  34   4 1649.7132    0.2835  0.2428  9.3598  0.0000  0.0096   0.0084   0.0216    0.0254   0.0000   441.8304      0.487302       20.3787     -0.231708      -3.37295     -0.121220      0.474069      0.583574      0.643690      0.683421      0.729954      0.684346
  34   5 1841.2729    0.4706  0.4241  9.4618  0.0000  0.0114   0.0102   0.0278    0.0342   0.0000   441.0192      0.146657       20.1904      0.702794      -2.26239     -0.542559      0.546891      0.743610      0.825673      0.879008      0.896968      0.888556
  34   6 2026.3731    0.6938  0.5643  9.8904  0.0000  0.0128   0.0132   0.0325    0.0409   0.0000   441.8376       1.05915       18.5792      0.346075      -4.18495      -1.29095      0.615943      0.768857      0.869577      0.908997      0.933171      0.957164
  34   7 2207.0503    1.0165  0.9081 10.3262  0.0000  0.0173   0.0162   0.0444    0.0552   0.0000   441.3875       2.13753       18.5877     -0.647969      -1.69419      -1.40699      0.772616       1.04237       1.08658       1.21549       1.27724       1.27384
  34   8 2381.2807    1.4644  1.0655 11.1669 -0.0002  0.0190   0.0220   0.0501    0.0547   0.0000   442.3200       4.55825       17.5227     -0.815316      -3.10462     0.0745011      0.844725       1.16720       1.26022       1.34857       1.40650       1.36771
  34   9 2550.7275    2.0462  1.1118 11.6187  0.0000  0.0192   0.0296   0.0484    0.0637   0.0000   440.5326       3.42491       19.7622    -0.0503421      0.580121     -0.237383      0.912559       1.24020       1.39199       1.43604       1.51933       1.50943
  34  10 2718.0886    2.7199  1.0663 12.3863  0.0000  0.0186   0.0402   0.0487    0.0566   0.0000   441.5932       7.09029       17.1755     -0.704714     -0.571218     -0.763479      0.825043       1.18455       1.23100       1.41151       1.41562       1.39307
  34  11 2883.0692    3.4389  0.9749 12.8909  0.0000  0.0176   0.0515   0.0435    0.0561   0.0000   440.0890       4.90400       15.5010      0.845342      0.732599      0.207636      0.806298       1.10274       1.15622       1.29800       1.26842       1.29512
  34  12 3044.6563    3.9922  1.0878 13.0917  0.0000  0.0185   0.0580   0.0484    0.0615   0.0000   439.1978       5.53988       16.4273       4.60115    -0.0700667      -3.73344      0.928195       1.31206       1.44388       1.60540       1.67109       1.51985
  34  13 3203.0064    4.0507  1.2629 13.1507 -0.0002  0.0200   0.0553   0.0534    0.0568   0.0000   440.1122       9.56494       17.5956      0.702675      -4.10481       1.64359      0.910233       1.24489       1.34944       1.48376       1.49772       1.47436
  34  14 3359.4104    3.3802  1.8248 12.9756  0.0000  0.0257   0.0412   0.0706    0.0432   0.0000   439.2772       10.5165       14.3413       2.68800     -0.642189      0.930634       1.16168       1.64286       1.72037       1.85148       1.88233       1.84961
  34  15 3514.6328    2.7356  3.0776 12.1699  0.0000  0.0337   0.0254   0.0933    0.0366   0.0000   440.4626       9.02501       9.26240       2.66679       6.77574     -0.666787       1.52843       2.02684       2.34833       2.44787       2.62252       2.51373
  34  16 3668.9069    2.2266  4.6266 11.5977 -0.0003  0.0431   0.0174   0.1189    0.0291   0.0000   439.1364       11.6896       10.7004     -0.846012      -2.04698      -7.49769       1.92960       2.57990       2.97332       3.06986       3.16272       3.11767
  34  17 3822.2376    1.7955  6.1574 11.3260 -0.0001  0.0560   0.0141   0.1540    0.0267   0.0000   441.8965       14.7748       13.1409      0.700669      -2.67135      -8.82589       2.50212       3.36995       3.84586       3.99912       4.11914       4.10515
  34  18 3974.9446    1.4845  8.1647 11.0253  0.0000  0.0714   0.0113   0.2002    0.0241   0.0000   438.5151       18.1814       21.6310       7.05150      -6.73252      -11.3940       3.21345       4.27231       4.90491       5.14927       5.29962       5.22319
  34  19 4126.8380    1.2418 10.7502 10.8181 -0.0001  0.0976   0.0099   0.2710    0.0240   0.0000   426.1257       23.8910       33.9744      -2.43865      -14.3026      -5.83179       4.36634       5.79855       6.69108       6.95761       7.18081       7.14298
  34  20 4278.1419    0.9478 12.1247 10.7498 -0.0011  0.1264   0.0083   0.3470    0.0213   0.0000   443.8325       15.0831       28.7748       5.26663      -26.2088      -6.09754       5.61970       7.49794       8.56534       9.08983       9.18202       9.15252
  34  21 4429.3018    0.7426 13.8440 10.6693 -0.0001  0.1710   0.0078   0.4444    0.0191   0.0000   447.4720      -6.88746       12.0780      -9.97835       27.5364      -7.42765       7.39489       9.91995       11.4364       11.9898       12.1288       12.0653
  35   2 1221.9208    0.0804  0.0558  9.3586  0.0000  0.0117   0.0069   0.0147    0.0187   0.0000   441.2985     -0.706025       19.4598      0.787039      -1.98866     -0.625747      0.439711      0.637617      0.774179      0.901275      0.739154      0.828269
  35   3 1456.6277    0.1520  0.1218  9.3368  0.0000  0.0080   0.0069   0.0172    0.0204   0.0000   441.2445     -0.946584       19.9814    -0.0126077      -3.32718     -0.393378      0.377119      0.516402      0.579779      0.589932      0.644384      0.705283
  35   4 1665.9488    0.2855  0.2703  9.3797  0.0000  0.0104   0.0080   0.0227    0.0255   0.0000   441.2629     -0.894386       21.0223     -0.534877      -2.68391       1.40191      0.526479      0.631893      0.733699      0.717417      0.760695      0.777289
  35   5 1858.4640    0.4693  0.5199  9.5543  0.0000  0.0134   0.0095   0.0320    0.0358   0.0000   440.9711     -0.843759       20.3805      0.254682      -3.28952      0.210459      0.614717      0.821982      0.938768       1.01228       1.12190       1.13008
  35   6 2044.8682    0.7312  0.6188  9.9518 -0.0001  0.0133   0.0133   0.0338    0.0428   0.0000   441.2724       1.08943       20.0755      0.295583     -0.749440     -0.904590      0.621759      0.817262      0.891280       1.00232       1.01610       1.03287
  35   7 2226.4693    1.0726  0.9082 10.4429  0.0000  0.0171   0.0166   0.0429    0.0559   0.0000   440.1155       3.55042       19.9425       4.40432      -4.08120      0.680638      0.817727       1.11289       1.26177       1.37202       1.44042       1.36471
  35   8 2401.3865    1.5543  1.0768 11.1300  0.0000  0.0180   0.0224   0.0488    0.0587   0.0000   439.9796       2.98199       19.9470      0.757694      -1.64901      0.301264      0.794664       1.07205       1.20525       1.29484       1.32797       1.30195
  35   9 2571.9363    2.1584  1.1874 11.6479  0.0000  0.0188   0.0294   0.0508    0.0613   0.0000   440.4975       2.87691       19.5447       1.12819      -2.87448      -3.11205      0.843829       1.14308       1.28159       1.35690       1.41575       1.34960
  35  10 2740.6164    2.8279  1.0509 12.4106  0.0000  0.0180   0.0406   0.0460    0.0580   0.0000   440.3489       3.64883       16.9055     -0.888754      -1.23613      -2.77916      0.798982       1.11921       1.21674       1.25581       1.29295       1.30780
  35  11 2907.0155    3.6827  0.9486 12.9619  0.0000  0.0166   0.0548   0.0420    0.0589   0.0000   441.7472       4.63670       15.6301       2.09062      -1.72335      -2.89851      0.744626       1.04721       1.11363       1.18671       1.21406       1.23435
  35  12 3069.8078    4.0389  1.0821 13.3588  0.0000  0.0179   0.0593   0.0494    0.0570   0.0000   440.5163       7.97138       16.2774       3.55970      -1.62919      -2.15064      0.816453       1.04153       1.14901       1.27173       1.24724       1.26893
  35  13 3229.3716    3.9218  1.4260 13.0954  0.0000  0.0212   0.0501   0.0572    0.0518   0.0000   442.1960       7.82308       15.8539       1.50366      0.970811      -2.73907      0.958420       1.29122       1.40613       1.52554       1.54012       1.54945
  35  14 3386.8550    3.3461  1.9704 12.7089 -0.0000  0.0252   0.0367   0.0681    0.0430   0.0000   439.8187       10.7375       13.3796      -1.99553      0.519249      -2.13879       1.12286       1.50869       1.68690       1.74390       1.87358       1.86902
  35  15 3542.9624    2.6363  3.3222 12.1806  0.0000  0.0346   0.0235   0.0970    0.0337   0.0000   438.4692       11.5368       11.7407      -1.17108       1.17361      -5.41319       1.52549       2.10241       2.32105       2.47262       2.62583       2.59118
  35  16 3698.1276    2.1371  4.7600 11.6893  0.0000  0.0446   0.0171   0.1212    0.0283   0.0000   440.9597       10.2370       15.4665       8.03403      -1.55589      -6.22628       1.98721       2.64697       2.98166       3.22545       3.29024       3.25671
  35  17 3852.1983    1.7252  6.3709 11.3573  0.0001  0.0574   0.0135   0.1571    0.0256   0.0000   434.7319       23.3292       16.8302     -0.312809       2.49527     -0.987000       2.48419       3.41712       3.85217       4.01548       4.14086       4.08409
  35  18 4005.2699    1.4030  8.7530 11.0839 -0.0002  0.0773   0.0110   0.2185    0.0234   0.0000   427.9374       9.82682       12.4516      -8.12605     -0.438733      -8.93177       3.33833       4.50852       5.15150       5.40868       5.49243       5.44695
  35  19 4158.1186    1.1545 11.0569 10.9232 -0.0004  0.1039   0.0093   0.2899    0.0223   0.0000   437.6518       23.2223       29.1104       5.21747      -7.60385      -4.14429       4.50988       5.97153       6.84157       7.24749       7.45530       7.42509
  35  20 4310.1067    0.9451 13.1406 10.7749  0.0010  0.1325   0.0079   0.3629    0.0204   0.0000   438.9095       1.20094       20.2440       21.4985      -19.6431     -0.212942       5.64716       7.58288       8.76154       9.15147       9.37387       9.19532
  35  21 4461.3127    0.6872 14.1630 10.7028  0.0000  0.1834   0.0076   0.4758    0.0190   0.0000   446.6796     0.0663562       16.9081       12.7523      -26.6328      -1.11149       7.81815       10.3799       11.8696       12.8403       12.9091       12.8304
  36   2 1235.6460    0.0853  0.0857  9.3529  0.0000  0.0142   0.0065   0.0183    0.0189   0.0000   441.4656      0.202928       20.0319      0.727209      -2.96205      -1.58191      0.633606      0.706919      0.986826      0.793507       1.01906      0.941295
  36   3 1471.8483    0.1648  0.1424  9.2934  0.0000  0.0081   0.0067   0.0178    0.0206   0.0000   440.9437      -1.07230       20.1315      -1.43631      -3.22601      0.495300      0.350518      0.491349      0.519479      0.572621      0.556637      0.566747
  36   4 1681.8901    0.2889  0.3712  9.4094  0.0000  0.0136   0.0074   0.0298    0.0267   0.0000   441.4689      0.252660       20.1378     -0.844407      -3.10012      0.540262      0.511766      0.745359      0.811814      0.869494      0.954581      0.871272
  36   5 1875.4433    0.5246  0.4945  9.6231  0.0000  0.0122   0.0105   0.0300    0.0353   0.0000   442.3621     -0.772990       19.8953       1.30345      -3.12680     0.0209485      0.521192      0.696855      0.773938      0.850119      0.861962      0.851646
  36   6 2063.0991    0.7459  0.6330 10.0085  0.0000  0.0138   0.0131   0.0330    0.0426   0.0000   441.4576     -0.917308       20.5487     -0.115736      -2.55435     0.0980827      0.626325      0.868404      0.947431       1.06599       1.12488       1.14749
  36   7 2245.5469    1.1270  0.8995 10.5039  0.0000  0.0164   0.0172   0.0423    0.0540   0.0000   442.5957       2.10947       19.7008      0.784556      -3.75224      0.885727      0.701386      0.964651       1.05128       1.17388       1.18007       1.23160
  36   8 2421.2073    1.6323  1.0785 11.1466  0.0000  0.0183   0.0232   0.0477    0.0608   0.0000   440.8565       2.92623       17.8999      -1.46267      -2.49175      -3.45648      0.764232       1.09763       1.11293       1.25366       1.28825       1.29907
  36   9 2592.8224    2.2226  1.1422 11.7824  0.0000  0.0188   0.0308   0.0494    0.0619   0.0000   441.8374       3.70378       15.9056      0.815217      -1.59798      -1.07062      0.785643       1.13210       1.18258       1.29284       1.35690       1.33424
  36  10 2762.8266    2.8713  1.1011 12.4152  0.0000  0.0181   0.0407   0.0486    0.0594   0.0000   441.0021       5.16307       16.2581      0.785679      -1.00910      -1.11170      0.786521       1.09268       1.19636       1.32058       1.36454       1.29617
  36  11 2930.4071    3.7760  1.0595 12.8910  0.0000  0.0177   0.0534   0.0458    0.0612   0.0000   440.8841       5.13111       16.3305       2.69405      -2.58277      -3.50395      0.728087       1.04114       1.08120       1.21685       1.27349       1.20824
  36  12 3094.4668    4.0714  1.0834 13.2936  0.0000  0.0183   0.0581   0.0476    0.0588   0.0000   442.3032       4.93069       11.5990       2.14529      -1.62999      -2.24666      0.768716       1.08018       1.15312       1.25293       1.28922       1.25425
  36  13 3255.3309    3.8967  1.4832 13.1037  0.0000  0.0219   0.0485   0.0590    0.0493   0.0000   441.3739       5.35519       13.8234       2.83914      0.578551      -1.93428      0.922663       1.32256       1.41631       1.52356       1.57785       1.56020
  36  14 3413.8954    3.1850  2.1509 12.6403  0.0000  0.0269   0.0340   0.0723    0.0390   0.0000   441.7711       9.71710       10.1082      -1.69097       3.75800      -2.42067       1.14693       1.58339       1.75039       1.85701       1.97120       1.88871
  36  15 3571.0667    2.5281  3.6195 12.0295 -0.0000  0.0359   0.0213   0.0996    0.0317   0.0000   440.7136       14.3594       8.01057      0.799061      -5.01879       2.03724       1.54137       2.08611       2.38056       2.49661       2.55437       2.55870
  36  16 3726.9784    2.0414  4.9327 11.6713  0.0000  0.0466   0.0161   0.1248    0.0261   0.0000   439.8927       3.48889       16.0251       3.45873       2.99135      -1.86979       1.93732       2.62942       2.95392       3.11688       3.20605       3.17007
  36  17 3881.8344    1.6710  6.6922 11.3066  0.0012  0.0589   0.0129   0.1635    0.0246   0.0000   439.2683       12.1169       8.43857       5.07705      -4.11343      -4.30041       2.47355       3.35514       3.77494       3.95871       4.10726       4.13622
  36  18 4035.7121    1.3641  9.2555 11.0501  0.0003  0.0811   0.0107   0.2290    0.0232   0.0000   442.1891       12.8628       18.4921      -2.28452      -2.91013      -16.1345       3.43604       4.59536       5.24295       5.56105       5.70742       5.66765
  36  19 4189.0795    1.0796 11.3767 10.9328 -0.0000  0.1124   0.0090   0.3064    0.0209   0.0000   443.9927       18.2127       3.49447       13.0477       4.18929      -26.7725       4.73823       6.38030       7.27914       7.57515       8.00718       7.86764
  36  20 4341.2068    0.8902 13.3606 10.7232 -0.0003  0.1401   0.0075   0.3714    0.0198   0.0000   424.6650       25.2146       16.5194      0.316344      -9.64867      -14.9520       5.77207       7.74678       8.98124       9.35088       9.55694       9.69498
  36  21 4493.1818    0.6902 15.0121 10.6361 -0.0006  0.1864   0.0073   0.4810    0.0181   0.0000   424.0169       7.02910       15.7138       37.0112      -17.6030      -24.6827       7.61577       10.2074       11.7496       12.3384       12.5132       12.4240
  37   2 1249.1883    0.0690  0.0518  9.3504  0.0000  0.0115   0.0067   0.0154    0.0181   0.0000   442.4608     -0.533373       20.8330     -0.499827      -2.25098     -0.259221      0.457444      0.654340      0.565958      0.698969      0.742444      0.831342
  37   3 1486.8136    0.1801  0.1387  9.2899  0.0000  0.0075   0.0070   0.0169    0.0204   0.0000   440.9122      -1.14636       19.7667      0.206296      -2.32916      0.697604      0.282073      0.388294      0.452375      0.450727      0.464593      0.456274
  37   4 1697.6174    0.3150  0.2824  9.4397  0.0000  0.0095   0.0083   0.0227    0.0251   0.0000   440.5899     -0.542533       19.3600    -0.0210132      -2.12907     0.0672950      0.408776      0.534210      0.569462      0.674934      0.706528      0.695627
  37   5 1892.2285    0.5188  0.4690  9.6695  0.0000  0.0115   0.0104   0.0289    0.0333   0.0000   440.6452       1.73698       19.5419     -0.969690     -0.679407       1.52918      0.488691      0.614919      0.726484      0.748881      0.821192      0.813347
  37   6 2081.1542    0.7769  0.7258 10.0089  0.0000  0.0148   0.0129   0.0365    0.0444   0.0000   441.1247      0.636951       20.7106      0.119907      -3.57741       2.48700      0.619700      0.884654      0.954401       1.05312       1.04052       1.04008
  37   7 2264.3857    1.1635  0.9413 10.6607  0.0000  0.0169   0.0174   0.0429    0.0523   0.0000   441.8077       1.09427       19.6301      -2.04099       1.38037      -1.65511      0.697151      0.995816       1.04159       1.15087       1.15295       1.15298
  37   8 2440.7449    1.7334  1.1273 11.1577  0.0000  0.0185   0.0235   0.0475    0.0631   0.0000   442.0033       6.04625       18.4333     -0.851887      -1.44216       1.85221      0.747032       1.06269       1.11211       1.24705       1.30047       1.28435
  37   9 2613.4473    2.2805  1.1800 11.9357 -0.0048  0.0189   0.0310   0.0512    0.0564   0.0000   440.7904       4.64801       18.4885      0.709259     -0.856856    -0.0299237      0.804178       1.09021       1.18672       1.29699       1.37211       1.42327
  37  10 2784.6853    3.0454  0.9822 12.5928  0.0000  0.0168   0.0445   0.0430    0.0585   0.0000   440.6836       4.15885       16.3415      0.971238     -0.431556      -1.32737      0.731509      0.981247       1.02713       1.14422       1.20108       1.19291
  37  11 2953.4718    3.8699  0.9971 13.0029  0.0000  0.0166   0.0547   0.0423    0.0578   0.0000   440.2930       6.83041       18.6386       1.50208      -2.46271      -2.09650      0.698779      0.964036       1.04974       1.15510       1.19097       1.16962
  37  12 3118.7266    4.1848  1.1958 13.1663  0.0000  0.0186   0.0555   0.0497    0.0608   0.0000   439.8105       5.58735       17.8015       2.51854    -0.0356490      0.609879      0.786538       1.04350       1.18327       1.26811       1.26308       1.31791
  37  13 3280.8448    3.7827  1.5503 13.1146  0.0000  0.0226   0.0461   0.0591    0.0464   0.0000   440.6762       8.59064       14.9508       1.95082      -1.72558      -2.81642      0.912978       1.25909       1.39855       1.46464       1.53236       1.48397
  37  14 3440.6181    3.0956  2.3037 12.5658 -0.0004  0.0277   0.0314   0.0739    0.0372   0.0000   442.8626       7.01087       9.06044       5.94696       4.96481      -5.25118       1.20316       1.67254       1.82422       1.98791       2.05083       2.04252
  37  15 3598.7596    2.4644  3.9712 11.9340  0.0000  0.0371   0.0197   0.1048    0.0294   0.0000   441.2799       4.96714       13.8524       5.50336      -2.23388      -8.86331       1.53106       2.06230       2.31720       2.46484       2.57963       2.55262
  37  16 3755.4768    1.9912  5.3917 11.5289  0.0000  0.0476   0.0150   0.1323    0.0259   0.0000   437.8616       11.3323       21.8101      -2.51570      -1.38483      -1.06739       1.95396       2.68386       2.96524       3.17974       3.31513       3.25351
  37  17 3911.0858    1.5995  7.5376 11.2157  0.0001  0.0637   0.0119   0.1790    0.0236   0.0000   432.7602       12.9383       13.0652       3.24802       1.90381      -9.40511       2.60726       3.49456       3.94503       4.20123       4.33182       4.25491
  37  18 4065.9550    1.2989  9.7898 11.0455 -0.0003  0.0870   0.0102   0.2472    0.0226   0.0000   445.9958       14.0180    -0.0710672       8.03812       7.36638      -3.42821       3.54491       4.73250       5.40208       5.77389       5.84281       5.96046
  37  19 4220.0887    1.0476 12.0167 10.8986 -0.0000  0.1185   0.0083   0.3179    0.0199   0.0000   430.8060       6.88331       10.1694      0.554082      0.836350       3.73040       4.71125       6.41715       7.35076       7.85396       8.04605       8.11104
  37  20 4372.8485    0.8275 13.6627 10.7174  0.0002  0.1517   0.0073   0.3902    0.0190   0.0000   434.8731       22.2347       18.6669      -3.43965      -7.23384       12.8935       5.96496       8.14256       9.29985       9.82428       10.1218       9.97773
  38   2 1262.5566    0.0830  0.0851  9.2788  0.0000  0.0106   0.0060   0.0233    0.0183   0.0000   441.5384     -0.658930       20.4879     -0.376510      -1.65467      0.650954      0.418214      0.525684      0.599323      0.692679      0.687819      0.660696
  38   3 1501.5416    0.1925  0.1542  9.2910  0.0000  0.0070   0.0072   0.0198    0.0207   0.0000   441.1879    -0.0141152       20.5490      0.671098      -3.22787      0.164305      0.294870      0.396246      0.437894      0.497575      0.564475      0.534475
  38   4 1713.0356    0.3551  0.3154  9.4026  0.0000  0.0104   0.0086   0.0220    0.0267   0.0000   441.7171      0.375701       20.7603      0.227114      -2.79947      0.400792      0.406929      0.570408      0.651186      0.629661      0.674410      0.647927
  38   5 1908.7916    0.5350  0.5823  9.6413  0.0000  0.0138   0.0098   0.0329    0.0365   0.0000   441.5808     -0.147042       20.6568       1.02703      -1.78957     -0.554606      0.568368      0.800346      0.853006      0.948389       1.00783      0.953277
  38   6 2098.9885    0.8426  0.7630 10.0500  0.0000  0.0145   0.0134   0.0374    0.0452   0.0000   440.6947       1.37472       18.3216      -1.29719      -1.24253       2.20532      0.582218      0.820422      0.858764      0.956694      0.991295      0.973507
  38   7 2282.9424    1.2430  0.9861 10.6440  0.0000  0.0169   0.0177   0.0440    0.0533   0.0000   440.4019     -0.474040       19.6860      -1.54807      -1.91883     -0.813953      0.686710      0.971193       1.05200       1.17510       1.20650       1.16249
  38   8 2460.0309    1.7803  1.1815 11.1852  0.0021  0.0187   0.0237   0.0494    0.0607   0.0000   440.0565      0.703364       19.8000       2.93950     -0.730232      -1.77511      0.763718       1.09019       1.18116       1.24383       1.30292       1.32659
  38   9 2633.8109    2.4493  1.1101 11.9302  0.0000  0.0177   0.0330   0.0476    0.0606   0.0000   441.3151       2.52994       19.9202      0.657436      -3.87897      -1.01922      0.711483      0.998201       1.05540       1.17191       1.17151       1.15173
  38  10 2806.1764    3.2299  1.0876 12.5366  0.0000  0.0170   0.0440   0.0464    0.0598   0.0000   440.3352       3.95156       18.1761      0.976166      -1.46429      -1.36893      0.698885      0.967216       1.02920       1.12514       1.17853       1.15009
  38  11 2976.1176    3.9050  1.0114 13.1273  0.0000  0.0163   0.0551   0.0451    0.0540   0.0000   440.4496       5.29527       17.8284      0.951039      -2.27162      -1.28900      0.677385      0.931536      0.992865       1.09539       1.14361       1.12479
  38  12 3142.5419    4.1584  1.1781 13.3132  0.0000  0.0182   0.0565   0.0506    0.0593   0.0000   440.9738       7.15819       17.6627       3.89659      -1.03121     -0.913573      0.764640       1.00835       1.14516       1.24259       1.31693       1.33196
  38  13 3305.9085    3.6825  1.6960 12.9378 -0.0004  0.0232   0.0423   0.0615    0.0450   0.0000   441.5803       11.5118       14.6120     -0.950491      -3.44574      -1.56935      0.947336       1.30446       1.45567       1.53754       1.65237       1.60194
  38  14 3466.9895    2.9431  2.6911 12.4124  0.0000  0.0291   0.0271   0.0802    0.0332   0.0000   444.0004       8.20982       9.50828       1.39864       3.64757      -1.04138       1.21542       1.59321       1.81974       1.97339       2.03326       2.02433
  38  15 3626.0240    2.3523  4.1744 11.7904  0.0000  0.0381   0.0179   0.1033    0.0278   0.0000   442.1716       8.86716       15.1741       2.17222       4.16706      -10.2430       1.54096       2.10805       2.35143       2.56426       2.56745       2.57072
  38  16 3783.6100    1.8872  5.8955 11.4347  0.0000  0.0508   0.0140   0.1415    0.0249   0.0000   440.8059       13.8130       18.8973       2.19635      -2.66047      -1.83053       2.03915       2.69770       3.14409       3.26760       3.40680       3.33651
  38  17 3939.9705    1.5277  7.8233 11.2268 -0.0002  0.0664   0.0116   0.1895    0.0225   0.0000   438.2407       9.31165       13.3548       5.12984       1.48739       7.68208       2.66706       3.62650       4.05128       4.35710       4.59138       4.55460
  38  18 4095.3258    1.2389 10.4481 11.0176  0.0000  0.0959   0.0094   0.2638    0.0214   0.0000   443.9356       21.3384       23.2263       7.40304       5.33885      -2.23686       3.72885       5.16951       5.77709       6.12857       6.31227       6.27483
  38  19 4250.0223    0.9775 12.2939 10.8700  0.0003  0.1269   0.0078   0.3333    0.0194   0.0000   429.5898       10.7754       20.0246       10.6571      -4.82146       5.90978       4.89502       6.75268       7.61901       8.10118       8.29835       8.25441
  38  20 4403.9185    0.7812 14.3404 10.6913 -0.0004  0.1638   0.0070   0.4161    0.0182   0.0000   436.3019       29.2353       5.59618      -12.6249       1.43854       8.44368       6.33731       8.56827       9.83970       10.4626       10.5042       10.6570
  39   2 1275.7269    0.0987  0.0802  9.2917  0.0000  0.0097   0.0062   0.0210    0.0182   0.0000   441.7567     0.0701262       20.2657     -0.318349      -2.51829      0.542034      0.410457      0.516697      0.442993      0.598062      0.591098      0.659130
  39   3 1516.0458    0.1858  0.1466  9.3330  0.0000  0.0069   0.0070   0.0171    0.0201   0.0000   441.9202     -0.632732       19.3934      0.142676      -2.56806     -0.370055      0.297940      0.392957      0.437022      0.453792      0.492110      0.495221
  39   4 1728.2480    0.3529  0.3448  9.4458  0.0000  0.0101   0.0083   0.0251    0.0266   0.0000   441.7927      0.571557       20.7860     0.0863657      -1.38526      0.313893      0.424488      0.552575      0.627526      0.646779      0.700853      0.725047
  39   5 1925.1989    0.5727  0.5597  9.6492  0.0000  0.0127   0.0104   0.0308    0.0365   0.0000   440.7642      0.492496       20.7114      -1.15549      -1.79604     0.0913489      0.501210      0.668349      0.720869      0.776959      0.816889      0.811705
  39   6 2116.5826    0.8649  0.7512 10.1034  0.0000  0.0142   0.0136   0.0364    0.0460   0.0000   441.8655       1.48744       18.7050      0.706404      -1.07869     -0.843581      0.566335      0.790793      0.857763      0.914915       1.00491      0.971073
  39   7 2301.3019    1.2667  0.9506 10.8523  0.0000  0.0163   0.0186   0.0437    0.0516   0.0000   440.5768       2.63425       19.8614      0.747789      -2.20122      -1.22576      0.662809      0.917820      0.981025       1.08364       1.12215       1.09211
  39   8 2479.1096    1.8349  1.2124 11.3084  0.0000  0.0185   0.0238   0.0492    0.0593   0.0000   441.0358       2.25027       20.8313       1.95835      -3.94346     -0.215585      0.740066       1.00603       1.12223       1.16222       1.26287       1.23364
  39   9 2653.9899    2.4530  1.1590 12.1528  0.0000  0.0187   0.0331   0.0489    0.0566   0.0000   442.5753       4.17517       17.3313       1.77471      -4.01123      -1.26774      0.731122       1.03311       1.11600       1.20001       1.20715       1.23349
  39  10 2827.4445    3.2526  1.0323 12.8363  0.0000  0.0169   0.0454   0.0454    0.0509   0.0000   443.2026       2.98673       18.9982      0.218580      -2.78888       1.11944      0.686405      0.905065      0.979550       1.07992       1.14714       1.12589
  39  11 2998.2900    3.9336  1.1340 12.9254  0.0000  0.0179   0.0517   0.0447    0.0634   0.0000   441.3889       7.75193       15.6886       2.96283       1.82420     -0.252463      0.691172      0.966478       1.04140       1.14531       1.14456       1.14614
  39  12 3165.9277    4.3086  1.3323 12.9958 -0.0014  0.0191   0.0521   0.0502    0.0556   0.0000   441.2005       5.54942       15.8464      0.504095     -0.407726     -0.346041      0.756612       1.05385       1.15433       1.26993       1.26908       1.28698
  39  13 3330.6472    3.6509  1.7544 12.8864  0.0000  0.0231   0.0403   0.0608    0.0441   0.0000   442.1461       4.96157       18.3410       2.63500       1.80650      -3.19007      0.928035       1.29066       1.42555       1.53231       1.62889       1.62714
  39  14 3492.9457    2.8181  2.8404 12.4947 -0.0001  0.0306   0.0257   0.0850    0.0298   0.0000   446.3152       13.7094       7.81201      0.639932       5.83436      -1.20085       1.21337       1.62601       1.87095       1.99225       2.03666       2.05752
  39  15 3653.0801    2.2576  4.5854 11.8019  0.0000  0.0411   0.0170   0.1119    0.0256   0.0000   440.1712       10.9638       15.9127       3.20794      -1.46410       1.18797       1.59165       2.21263       2.45009       2.62633       2.72672       2.73844
  39  16 3811.5661    1.8333  6.1453 11.4173  0.0000  0.0520   0.0133   0.1438    0.0243   0.0000   435.8883       7.36772       22.7285      -2.22546      -8.14225      -8.17889       2.04740       2.77540       3.17830       3.38227       3.46248       3.50606
  39  17 3968.7329    1.4707  8.3514 11.1901  0.0000  0.0719   0.0112   0.2035    0.0227   0.0000   439.1015       16.3125       4.66076       13.5837      -1.17960      -16.5939       2.78403       3.77289       4.30117       4.54978       4.70977       4.66726
  39  18 4124.9882    1.2040 10.6519 11.0024  0.0008  0.0973   0.0091   0.2643    0.0215   0.0000   441.7192       11.9082       30.1319       3.68395       5.97914     -0.653069       3.75541       5.07431       5.74721       6.21326       6.36002       6.37716
  39  19 4280.1428    0.9492 12.7062 10.8567  0.0000  0.1309   0.0074   0.3415    0.0187   0.0000   434.9967       24.5582       2.44574       6.73639      -3.48956       3.18732       4.87372       6.76404       7.61559       8.27834       8.29081       8.36661
  39  20 4434.5676    0.7606 15.0364 10.6607  0.0024  0.1707   0.0067   0.4291    0.0176   0.0000   422.9980       24.3075       34.7792      -9.39134      -15.9243       9.07175       6.39202       8.67297       9.90497       10.6318       10.7245       10.7066
  40   4 1743.2570    0.3799  0.3265  9.3810  0.0000  0.0094   0.0087   0.0220    0.0273   0.0000   441.4444     -0.244232       20.2509      0.229184      -1.80317     -0.169696      0.392706      0.518081      0.571863      0.641910      0.637244      0.663255
  40   5 1941.4112    0.5882  0.6077  9.6376  0.0000  0.0132   0.0102   0.0319    0.0389   0.0000   440.7877     -0.460017       19.5226      0.533476      -1.93011     -0.156797      0.515691      0.724100      0.778538      0.848470      0.901063      0.888889
  40   6 2133.9515    0.9101  0.7811 10.0785 -0.0000  0.0139   0.0138   0.0359    0.0480   0.0000   441.6061      0.425187       19.0518    -0.0157589      -2.52280      0.115755      0.587574      0.753643      0.853516      0.909652      0.956565      0.956161
  40   7 2319.4045    1.3438  1.1163 10.7173  0.0000  0.0179   0.0181   0.0468    0.0589   0.0000   440.2049      0.316190       19.4377       2.15468     -0.213955      -1.92886      0.681047      0.940339      0.995998       1.11636       1.11657       1.13440
  40   8 2497.9725    1.8295  1.1599 11.5157  0.0000  0.0186   0.0244   0.0480    0.0563   0.0000   441.5291       3.03591       19.0089     -0.483052      -3.22551      -1.39555      0.746092      0.991167       1.06685       1.16164       1.22751       1.22099
  40   9 2673.9270    2.5590  1.1594 12.1909  0.0000  0.0182   0.0341   0.0479    0.0575   0.0000   441.6341       4.64584       18.2996       3.20400      -1.52708      -1.13827      0.710713      0.966246       1.09766       1.15823       1.21627       1.18166
  40  10 2848.3997    3.3355  1.0769 12.6442  0.0000  0.0166   0.0446   0.0456    0.0570   0.0000   442.8005       5.00922       18.6445     -0.292124      -3.11372       1.00048      0.650756      0.900905      0.957855       1.05049       1.14107       1.09360
  40  11 3020.2378    4.1387  1.1262 13.1154  0.0000  0.0169   0.0547   0.0474    0.0578   0.0000   441.6931       6.05364       18.2719       1.55393      -1.98579      -2.36177      0.650885      0.904413      0.957844       1.07155       1.09006       1.09478
  40  12 3188.9020    4.0860  1.3645 13.1795 -0.0000  0.0199   0.0498   0.0517    0.0491   0.0000   441.1629       8.93025       17.8916      0.565762     -0.606577      -1.44342      0.769962       1.06314       1.12579       1.25095       1.30887       1.29303
  40  13 3354.9402    3.5333  1.8665 12.8008  0.0000  0.0229   0.0372   0.0625    0.0407   0.0000   441.4436       7.39556       17.8622       1.83979      -1.80144      -6.28716      0.902827       1.20033       1.35985       1.45273       1.49374       1.46653
  40  14 3518.3901    2.7117  3.2997 12.3453  0.0000  0.0332   0.0228   0.0928    0.0267   0.0000   442.7591       11.4524       15.4047       3.74859       2.61904      -5.58382       1.25091       1.73565       1.93265       2.00549       2.10029       2.11425
  40  15 3679.7980    2.2142  4.6363 11.7233  0.0000  0.0405   0.0161   0.1112    0.0246   0.0000   437.2903       8.69974       13.6713       1.46131     -0.353720      -2.30507       1.57530       2.10918       2.41630       2.52003       2.69492       2.66283
  40  16 3839.1472    1.7750  6.5378 11.3523  0.0000  0.0540   0.0127   0.1508    0.0234   0.0000   443.0700       6.09933       25.1833       2.69545      -8.06973      -2.83188       2.07416       2.82705       3.21216       3.34632       3.51920       3.54477
  40  17 3997.1813    1.4250  8.8884 11.1266  0.0000  0.0771   0.0104   0.2101    0.0217   0.0000   437.2293       16.1927       20.8650       6.39201      -12.3505      -2.98357       2.86858       3.91367       4.45747       4.75211       4.84806       4.91801
  40  18 4153.9563    1.1846 11.3968 10.9516  0.0010  0.1038   0.0082   0.2784    0.0197   0.0000   435.8886       11.8925       25.6671      0.885368     -0.629131       7.78024       3.81421       5.26698       6.02557       6.38358       6.50480       6.63623
  40  19 4310.0634    0.9408 13.1678 10.7848 -0.0003  0.1299   0.0071   0.3423    0.0182   0.0000   437.2242       14.4101       34.3568       12.7259      -7.00433      -10.7337       4.86971       6.56020       7.44453       8.08717       8.15756       8.26397
  41   2 1301.5781    0.0971  0.1077  9.3253  0.0000  0.0099   0.0058   0.0205    0.0180   0.0000   441.5078     -0.535991       21.8364      0.733185      -3.33305      0.606489      0.378619      0.476583      0.607004      0.628807      0.703188      0.611367
  41   3 1544.3581    0.1935  0.1866  9.2814  0.0000  0.0082   0.0064   0.0185    0.0205   0.0000   441.8813     -0.257268       20.9157     -0.250192      -2.34539     -0.779578      0.331746      0.452333      0.494812      0.540582      0.527180      0.540824
  41   4 1758.0505    0.3811  0.3619  9.4806  0.0000  0.0100   0.0084   0.0240    0.0271   0.0000   441.7437     -0.652076       20.5150     -0.928405      -3.35259     -0.451631      0.392818      0.518662      0.564892      0.618090      0.636797      0.699075
  41   5 1957.4748    0.6109  0.5882  9.7984  0.0000  0.0135   0.0106   0.0297    0.0375   0.0000   441.0447     -0.593807       19.9170      -1.11545     -0.947765      0.997795      0.492304      0.680599      0.731031      0.827358      0.888207      0.879500
  41   6 2151.1783    0.9532  0.7866 10.2651  0.0000  0.0141   0.0143   0.0358    0.0453   0.0000   441.7260       1.00749       22.0145       1.35863      -2.70640      0.779475      0.526360      0.715288      0.795177      0.869135      0.932026      0.891475
  41   7 2337.2270    1.3858  1.0341 10.9234  0.0000  0.0164   0.0190   0.0449    0.0521   0.0000   439.3861       2.28354       22.1239     -0.395796      -1.80867      -1.83908      0.630764      0.896556      0.946709       1.05699       1.12254       1.13093
  41   8 2516.6550    1.9498  1.1731 11.6597  0.0000  0.0184   0.0258   0.0473    0.0564   0.0000   441.7879       1.90361       16.7394     -0.663950      -1.65095       1.45466      0.694693      0.968182       1.04540       1.16956       1.19704       1.19375
  41   9 2693.6512    2.7496  1.1284 12.0956  0.0000  0.0170   0.0351   0.0448    0.0622   0.0000   441.8430       4.19169       19.3839       2.65885      -3.46789       1.98293      0.676945      0.890415      0.991152       1.04597       1.12302       1.15255
  41  10 2869.1074    3.4883  1.0687 12.8716  0.0000  0.0165   0.0465   0.0445    0.0541   0.0000   442.2331       3.95972       19.9620       2.29662      -2.36929      -1.40672      0.638927      0.868546      0.961314       1.02228       1.08121       1.05695
  41  11 3041.8300    4.1035  1.1726 13.0475 -0.0000  0.0176   0.0520   0.0462    0.0617   0.0000   441.2525       7.50640       18.9776     -0.112975      -3.74244      -1.90039      0.662052      0.913905       1.00140       1.07837       1.10492       1.10758
  41  12 3211.5423    4.0623  1.4347 13.0977 -0.0016  0.0196   0.0473   0.0533    0.0470   0.0000   441.4941       7.02930       18.8987       2.04767      -1.82388      -1.04619      0.762819       1.01903       1.13937       1.23733       1.28044       1.29170
  41  13 3378.8411    3.3698  2.0620 12.8503  0.0000  0.0251   0.0342   0.0676    0.0354   0.0000   442.5229       6.65999       13.6304       3.83522      0.126260      -3.01505      0.910033       1.26491       1.42341       1.51661       1.55380       1.56278
  41  14 3543.5459    2.6529  3.4665 12.2042 -0.0000  0.0330   0.0212   0.0925    0.0274   0.0000   442.4514       11.5236       13.4026     -0.859033      -1.77415      -1.99734       1.24705       1.68255       1.88435       2.03940       2.11051       2.12444
  41  15 3705.9821    2.1181  5.1554 11.7308 -0.0000  0.0446   0.0149   0.1217    0.0223   0.0000   437.8390       9.46894       12.2661      -7.00161      -2.65813    -0.0920532       1.61676       2.24520       2.51820       2.69228       2.76744       2.82706
  41  16 3866.2599    1.6944  7.2525 11.3652 -0.0009  0.0597   0.0119   0.1654    0.0220   0.0000   439.9148       15.9881       20.4311       1.82995      -1.81914       2.06678       2.18619       2.98584       3.37041       3.61053       3.74967       3.76910
  41  17 4025.2638    1.3901  9.5267 11.1462 -0.0006  0.0824   0.0096   0.2239    0.0209   0.0000   437.9396       11.4138       20.2261      0.911817     -0.992572      -10.3477       3.00404       4.09680       4.62318       4.96109       5.08135       5.07361
  41  18 4182.8996    1.0728 11.0700 11.0126 -0.0016  0.1077   0.0081   0.2883    0.0193   0.0000   429.7816       11.0460       24.0877       12.4440      -18.8549       1.42965       3.93825       5.29686       6.10977       6.54949       6.60265       6.69704
  41  19 4339.5178    0.8928 13.8416 10.7939  0.0006  0.1423   0.0066   0.3645    0.0174   0.0000   452.2299       20.7626       5.23446       6.06118       4.54732       11.7740       5.11369       7.05012       7.83110       8.58919       8.71675       8.83017
  42   2 1314.2441    0.1049  0.0843  9.2465  0.0000  0.0091   0.0059   0.0158    0.0177   0.0000   441.6283      0.283683       20.7060     -0.631954      -1.91536     -0.770200      0.365741      0.338385      0.442725      0.542179      0.529842      0.557689
  42   3 1558.1862    0.2200  0.1922  9.2838  0.0000  0.0084   0.0068   0.0183    0.0207   0.0000   442.0375      -1.11016       20.8683     -0.539934      -1.82280     -0.591324      0.325478      0.422893      0.529857      0.534134      0.573780      0.543572
  42   4 1772.6169    0.3887  0.4253  9.4395  0.0000  0.0115   0.0080   0.0270    0.0285   0.0000   442.3928     -0.892403       20.3404      0.105809      -2.29010      0.744293      0.414879      0.608512      0.635958      0.728655      0.706726      0.734731
  42   5 1973.3471    0.6360  0.6001  9.7414  0.0000  0.0121   0.0108   0.0314    0.0377   0.0000   441.1437      0.498652       20.6751      -1.66539     -0.264131     -0.122981      0.455144      0.618795      0.680302      0.755146      0.768471      0.781521
  42   6 2168.1390    0.9429  0.8689 10.2476  0.0000  0.0150   0.0136   0.0391    0.0473   0.0000   441.4824      0.631368       18.7324      0.153385      -1.34293      -1.32950      0.568249      0.762567      0.831041      0.903457      0.926104      0.902794
  42   7 2354.8694    1.4473  1.0508 10.9746  0.0000  0.0171   0.0194   0.0434    0.0540   0.0000   441.3426       2.35086       20.1823      0.791808      -1.22887      0.870566      0.623263      0.873448      0.937589       1.03530       1.08771       1.08267
  42   8 2535.1012    2.0140  1.2572 11.4598  0.0000  0.0178   0.0245   0.0491    0.0534   0.0000   441.1307       3.49167       21.0381      0.587795      -1.78882     -0.207882      0.654842      0.867096      0.990594       1.07738       1.08678       1.06965
  42   9 2713.1486    2.7706  1.0750 12.2742  0.0000  0.0164   0.0362   0.0430    0.0562   0.0000   442.2799       4.07241       18.0060     0.0168829      -3.04325      0.636248      0.629856      0.828395      0.938936       1.02732       1.05353       1.02892
  42  10 2889.5690    3.4949  1.0663 12.8921  0.0000  0.0166   0.0461   0.0444    0.0524   0.0000   441.7879       4.79863       20.7460       1.58651      -2.33553     -0.238649      0.594409      0.853491      0.885946      0.982545       1.01066       1.02547
  42  11 3063.1647    4.1481  1.1658 13.2672 -0.0001  0.0179   0.0539   0.0464    0.0565   0.0000   440.2569       4.42299       17.0952       2.34857      -2.76043      -2.42564      0.658320      0.908219      0.992571       1.07024       1.10288       1.10998
  42  12 3233.8897    4.0654  1.4587 13.1999 -0.0000  0.0196   0.0475   0.0544    0.0452   0.0000   440.6350       7.52691       19.7493      0.853908      -2.73042      -1.17057      0.754294       1.02036       1.13236       1.18916       1.24561       1.25080
  42  13 3402.2533    3.3638  2.1989 12.5893  0.0000  0.0247   0.0321   0.0670    0.0373   0.0000   444.3897       7.13585       15.8079       3.17769       3.90076      -2.92222      0.896919       1.25750       1.36594       1.47930       1.57051       1.54787
  42  14 3568.4015    2.5752  3.8810 12.0687 -0.0000  0.0353   0.0194   0.0965    0.0256   0.0000   442.1955       14.3097       17.0368       3.74542       2.50238      -5.56414       1.30000       1.74743       1.95844       2.09838       2.24617       2.22270
  42  15 3731.9109    2.0758  5.6173 11.6021  0.0001  0.0460   0.0140   0.1263    0.0219   0.0000   442.2260       12.9359       15.8122      -2.98329       1.38403      -2.25441       1.68167       2.29203       2.55721       2.74870       2.84827       2.85199
  42  16 3893.3140    1.6530  7.4600 11.3264  0.0000  0.0608   0.0114   0.1681    0.0216   0.0000   436.4903       16.3894       26.6184       1.30363       6.01673      -5.97459       2.23432       2.95670       3.42298       3.64797       3.80624       3.80116
  42  17 4052.7154    1.3811 10.2738 11.0854  0.0019  0.0864   0.0090   0.2356    0.0205   0.0000   437.6220       19.9733       22.6694       5.67523      -15.4889       9.98861       3.12341       4.26061       4.86052       5.17033       5.37666       5.40839
  42  18 4211.2728    1.0508 11.7037 10.9718  0.0009  0.1137   0.0078   0.2956    0.0184   0.0000   434.0507       17.1284       30.4571       10.7895      -4.58397      0.963378       4.02619       5.43913       6.23511       6.65194       6.88257       7.01497
  43   2 1326.7298    0.1154  0.0838  9.2927  0.0000  0.0072   0.0062   0.0172    0.0176   0.0000   441.7117     -0.614711       21.2965      0.566420      -3.83789     -0.211614      0.295725      0.290315      0.409050      0.490923      0.488212      0.482284
  43   3 1571.8054    0.2233  0.2016  9.3171  0.0000  0.0076   0.0067   0.0188    0.0206   0.0000   441.8663      0.154632       20.9939    -0.0755999      -3.65728     -0.512533      0.297836      0.392436      0.448979      0.491618      0.506701      0.526301
  43   4 1787.0413    0.4132  0.3952  9.4947  0.0000  0.0102   0.0085   0.0250    0.0281   0.0000   441.7018      0.360160       20.0998      0.137459      -2.70146      -1.04697      0.388438      0.530017      0.616549      0.647899      0.667059      0.688432
  43   5 1989.1042    0.6788  0.5923  9.8232  0.0000  0.0120   0.0112   0.0292    0.0378   0.0000   441.6307     -0.141217       20.0333     -0.341543      -3.14032     -0.562598      0.430486      0.587399      0.641794      0.691532      0.723486      0.736884
  43   6 2184.9111    1.0032  0.8966 10.3582  0.0000  0.0149   0.0141   0.0401    0.0475   0.0000   441.3855       1.98823       20.3951      0.313297     -0.418679     -0.708563      0.544825      0.758151      0.827845      0.898959      0.945657      0.957396
  43   7 2372.3016    1.5080  1.1599 10.9211  0.0000  0.0173   0.0191   0.0470    0.0592   0.0000   440.4172       2.36141       20.7364      0.215812      -1.50130      0.380981      0.640551      0.888509      0.955287       1.06550       1.07911       1.10415
  43   8 2553.3811    2.0331  1.2404 11.6090  0.0000  0.0181   0.0247   0.0468    0.0526   0.0000   441.8833       3.71386       19.6365       1.80216     -0.934500      0.856203      0.671319      0.913189       1.02355       1.09424       1.16451       1.17325
  43   9 2732.5203    2.7971  1.1061 12.4903  0.0000  0.0170   0.0364   0.0448    0.0521   0.0000   441.7144       3.24629       21.3498      0.458868      -1.34655     -0.266313      0.616793      0.851516      0.921353      0.988375       1.05416       1.05275
  43  10 2909.7998    3.7290  1.0943 13.0233  0.0000  0.0164   0.0488   0.0447    0.0552   0.0000   441.1890       4.54824       20.3826       1.83118      -2.50090      -1.17778      0.611026      0.831639      0.911118       1.01763       1.05223       1.03069
  43  11 3084.1528    4.2731  1.2694 12.9532 -0.0003  0.0176   0.0501   0.0465    0.0587   0.0000   442.3798       5.01248       17.7281       2.78750      -1.02915     -0.819264      0.627984      0.875997      0.973948       1.04341       1.02997       1.07898
  43  12 3255.8803    4.0215  1.5967 13.1437 -0.0013  0.0206   0.0441   0.0546    0.0430   0.0000   442.4428       7.84180       17.7619       2.05277      0.980096      -1.90970      0.757078       1.04077       1.13947       1.24186       1.31513       1.30715
  43  13 3425.4763    3.2208  2.5409 12.5946  0.0000  0.0267   0.0280   0.0726    0.0313   0.0000   443.5649       6.07203       12.4283     -0.990752       6.64920      -3.01135      0.941208       1.28511       1.44179       1.55405       1.58235       1.61967
  43  14 3592.7729    2.4930  3.9401 12.0825  0.0000  0.0351   0.0185   0.1004    0.0249   0.0000   439.5134       10.8282       16.0441       3.26179       3.19657      -3.96794       1.23574       1.69664       1.91933       2.04518       2.12563       2.18790
  43  15 3757.4426    1.9829  5.9190 11.6123 -0.0000  0.0479   0.0133   0.1363    0.0213   0.0000   439.8567       12.2194       13.7964       6.94295      -4.13539      -2.23296       1.70399       2.32769       2.64452       2.82117       2.93668       2.94042
  43  16 3919.9308    1.6239  8.3065 11.2796  0.0002  0.0669   0.0106   0.1838    0.0215   0.0000   438.1706       12.7340       22.2235     -0.519797      -5.02712      -6.44271       2.33146       3.18247       3.60731       3.88771       4.02972       4.07071
  43  17 4080.2561    1.2654 10.2761 11.1389  0.0025  0.0907   0.0086   0.2483    0.0201   0.0000   439.7466       10.2580       18.3910       2.60238      -1.57091      -20.8779       3.21266       4.31856       4.99609       5.24559       5.51995       5.52664
  43  18 4239.7389    1.0070 12.5925 10.9743  0.0010  0.1227   0.0072   0.3229    0.0177   0.0000   440.4198       17.3551       37.8199      -6.17451      -9.47364      -7.11263       4.23957       5.77756       6.70061       7.08021       7.28706       7.31573
  44   2 1339.0876    0.1097  0.0932  9.2660  0.0000  0.0087   0.0058   0.0171    0.0174   0.0000   442.1641     -0.606490       21.2766     0.0463491      -3.02377    -0.0234658      0.368061      0.431969      0.410546      0.439518      0.539626      0.489591
  44   3 1585.2214    0.2370  0.2402  9.3049  0.0000  0.0085   0.0066   0.0211    0.0212   0.0000   441.8909     -0.398338       20.5046     -0.679465      -2.64794      0.848142      0.317210      0.419698      0.478429      0.507420      0.508509      0.508079
  44   4 1801.2414    0.4367  0.4651  9.4735  0.0000  0.0112   0.0083   0.0270    0.0296   0.0000   441.6244      0.213982       20.5266      -1.11977      -2.12594     -0.344965      0.411003      0.554205      0.615767      0.693480      0.723411      0.740774
  44   5 2004.6702    0.6981  0.6319  9.8851  0.0000  0.0127   0.0113   0.0308    0.0381   0.0000   441.5974     -0.213915       21.3248     -0.184291      -2.74687     -0.620115      0.429321      0.606815      0.652225      0.748588      0.765532      0.778876
  44   6 2201.4793    1.0600  0.8484 10.4162  0.0000  0.0143   0.0149   0.0365    0.0472   0.0000   442.1182       2.29478       19.7864     -0.185963     -0.889976      0.687622      0.510820      0.701018      0.761511      0.843260      0.902059      0.910457
  44   7 2389.4962    1.5620  1.1745 10.9908  0.0000  0.0180   0.0196   0.0446    0.0587   0.0000   441.9842       2.28606       20.3395      -1.51308     -0.324305       2.10977      0.631977      0.890837      0.943338       1.06959       1.08428       1.07587
  44   8 2571.5658    2.1728  1.2077 11.6759  0.0000  0.0176   0.0264   0.0458    0.0547   0.0000   441.1884       3.39404       19.5114      0.848973      -1.78679     -0.121296      0.614404      0.848686      0.956902       1.01042       1.08204       1.08660
  44   9 2751.6871    2.9575  1.0742 12.3251  0.0000  0.0162   0.0376   0.0426    0.0572   0.0000   441.3762       3.68379       21.6122      -1.13218      -2.47645    -0.0279427      0.578374      0.823047      0.875160      0.928068      0.965346      0.976254
  44  10 2929.8264    3.7981  1.0855 12.9316  0.0000  0.0162   0.0480   0.0421    0.0553   0.0000   441.5276       4.73986       20.1097       1.06722     -0.216515    -0.0275767      0.588621      0.811768      0.878686      0.960477       1.05793       1.01451
  44  11 3105.0133    4.1901  1.2064 13.2790 -0.0001  0.0178   0.0515   0.0459    0.0513   0.0000   442.3219       6.21707       18.8636      0.747287      -1.59545       3.02345      0.634339      0.866159      0.963413       1.05408       1.09537       1.11800
  44  12 3277.6131    3.9853  1.6768 12.9144  0.0003  0.0206   0.0414   0.0549    0.0433   0.0000   442.0276       6.40214       18.1903      -1.47473     -0.845784     -0.614754      0.729277      0.998081       1.07602       1.18932       1.22562       1.23142
  44  13 3448.2577    3.1060  2.7551 12.5007  0.0000  0.0279   0.0260   0.0750    0.0300   0.0000   442.2668       8.07682       14.4318       1.90292       2.28553      -1.53842      0.972327       1.32234       1.49671       1.58327       1.68634       1.72526
  44  14 3616.6700    2.4140  4.3239 11.8741  0.0000  0.0374   0.0169   0.1011    0.0244   0.0000   440.8339       11.5025       15.0096      0.914446       4.42112      -3.24790       1.28245       1.75618       1.98602       2.13705       2.15830       2.21778
  44  15 3782.5231    1.9310  6.0684 11.5764  0.0000  0.0506   0.0130   0.1373    0.0211   0.0000   437.9990       13.6963       18.5363      0.944609      -8.30780      -7.93765       1.70993       2.40080       2.66289       2.89515       2.96063       3.01667
  44  16 3946.1104    1.5701  8.6052 11.2639 -0.0005  0.0703   0.0101   0.1937    0.0206   0.0000   443.1928       17.7981       13.0530     -0.421911      -4.37542      -5.53705       2.41197       3.31759       3.73235       3.99773       4.18575       4.20111
  44  17 4107.4359    1.2684 11.3457 11.0388  0.0002  0.0980   0.0078   0.2617    0.0192   0.0000   436.8730       17.0234       15.7999       5.17562      0.755544       3.50486       3.34054       4.55652       5.17066       5.48666       5.83228       5.88136
  44  18 4267.5725    0.9734 13.3321 10.9114  0.0012  0.1335   0.0068   0.3381    0.0170   0.0000   447.8128       10.5086       25.3066       9.83579      -13.7117      -8.18236       4.41635       6.08617       6.95545       7.44477       7.61340       7.76696
  45   2 1351.2663    0.1092  0.1072  9.2766  0.0000  0.0085   0.0055   0.0174    0.0173   0.0000   442.1879     -0.277859       20.4574    0.00505126      -2.54792     -0.742967      0.284617      0.375050      0.507558      0.425618      0.494009      0.556033
  45   3 1598.4045    0.2496  0.2249  9.2975  0.0000  0.0085   0.0068   0.0184    0.0208   0.0000   442.6770     -0.265263       20.2612      0.939532      -2.44437     -0.239206      0.324441      0.443069      0.536818      0.563754      0.576419      0.606722
  45   4 1815.2869    0.4502  0.4530  9.5239  0.0000  0.0110   0.0085   0.0259    0.0300   0.0000   441.7030      0.864004       20.4853     -0.700719      -2.11520      0.428290      0.385252      0.535309      0.592173      0.637663      0.670488      0.671236
  45   5 2020.0305    0.7066  0.6840  9.8688  0.0000  0.0131   0.0108   0.0314    0.0380   0.0000   441.6474    -0.0950610       21.2158      0.260482      -2.94913    -0.0939835      0.433783      0.615187      0.653242      0.719271      0.748072      0.746340
  45   6 2217.8343    1.0947  0.9357 10.4137  0.0000  0.0151   0.0145   0.0388    0.0488   0.0000   442.4390      0.185413       19.9489      0.771492      -3.06016      0.910376      0.509916      0.707217      0.774083      0.839420      0.859323      0.878342
  45   7 2406.5423    1.6010  1.1858 11.1603  0.0000  0.0169   0.0198   0.0475    0.0506   0.0000   442.3107       2.17265       20.1119       1.28878      -1.95794     -0.474772      0.586757      0.804603      0.895632      0.952366       1.01764       1.02663
  45   8 2589.5511    2.2966  1.1443 11.9817  0.0000  0.0170   0.0291   0.0449    0.0533   0.0000   441.4360       2.81286       18.6193       1.11226     -0.111987     -0.650103      0.608379      0.818482      0.892647      0.978555       1.04627       1.02470
  45   9 2770.6793    3.0844  1.1642 12.5444  0.0000  0.0173   0.0384   0.0451    0.0547   0.0000   442.9799       3.34575       20.9084      0.194364      -1.63041      -1.18517      0.584207      0.828550      0.876920      0.943258       1.05152       1.05661
  45  10 2949.6254    3.9804  1.1584 12.9624  0.0000  0.0168   0.0486   0.0438    0.0585   0.0000   442.1056       4.80215       19.2930      0.678311      -2.01319     -0.826277      0.570564      0.777199      0.888070      0.930392      0.953671      0.977688
  45  11 3125.6327    4.1554  1.3097 13.3327  0.0000  0.0183   0.0495   0.0492    0.0469   0.0000   441.9455       7.48628       18.2076      0.788240      -3.20192     -0.217729      0.650121      0.891373      0.973587       1.06179       1.14830       1.15615
  45  12 3299.1315    3.8633  1.6065 13.0232  0.0000  0.0203   0.0412   0.0542    0.0415   0.0000   442.4269       4.04986       17.9072      0.797956      -1.40070      0.193774      0.696113      0.974342       1.06167       1.12763       1.18130       1.18351
  45  13 3470.7078    3.0645  3.1137 12.2396 -0.0001  0.0288   0.0232   0.0778    0.0298   0.0000   441.4090       9.88588       13.2607       3.67419      0.216770      -5.06307      0.976503       1.33655       1.48643       1.60604       1.64749       1.68454
  45  14 3640.2766    2.3590  4.7953 11.8099  0.0000  0.0396   0.0156   0.1081    0.0230   0.0000   441.5264       13.4872       14.1597      -1.96387     -0.631260      0.414497       1.32485       1.84532       2.05795       2.20483       2.28329       2.32875
  45  15 3807.4590    1.9007  6.9322 11.4783  0.0004  0.0556   0.0120   0.1495    0.0208   0.0000   441.8386       11.9449       22.0157       2.31127      -8.70992      -5.28421       1.84781       2.53333       2.87488       3.10153       3.22682       3.29689
  45  16 3971.9415    1.5389  8.9805 11.2484  0.0005  0.0730   0.0094   0.2023    0.0197   0.0000   435.9370       13.6563       15.2508       1.96772      -8.40964       2.98405       2.44494       3.35672       3.77702       4.12160       4.22473       4.31359
  45  17 4134.4686    1.2448 11.8921 11.0067  0.0026  0.1018   0.0073   0.2639    0.0183   0.0000   437.5685       18.4502       19.6721      -19.1704       6.79207     -0.139212       3.36524       4.64870       5.25026       5.74120       5.76046       5.91563
  46   3 1611.4355    0.2603  0.2361  9.3238  0.0000  0.0081   0.0068   0.0188    0.0212   0.0000   442.1128      0.137576       20.4328      0.507507      -2.62014      0.816044      0.265796      0.359709      0.411566      0.411775      0.456482      0.426704
  46   4 1829.2025    0.4723  0.4735  9.4945  0.0000  0.0107   0.0086   0.0262    0.0316   0.0000   441.5168     -0.337588       21.4003     -0.643539      -3.14086      0.622464      0.373995      0.495114      0.567901      0.614258      0.632616      0.663082
  46   5 2035.2823    0.7324  0.7166  9.9339  0.0000  0.0130   0.0110   0.0333    0.0396   0.0000   441.6099      0.303642       19.4681     -0.613854      -1.66802      0.472470      0.431769      0.609511      0.663973      0.751050      0.790811      0.773612
  46   6 2234.0032    1.1423  0.9318 10.5855  0.0000  0.0151   0.0153   0.0384    0.0477   0.0000   441.7549       1.07632       19.9264      0.150042      -1.81894      0.653648      0.513659      0.710039      0.763390      0.825105      0.878073      0.897592
  46   7 2423.3993    1.6854  1.1697 11.2562  0.0000  0.0169   0.0209   0.0459    0.0547   0.0000   441.2251       1.22813       19.8765      0.332463      -2.65157    -0.0871338      0.581806      0.784831      0.841336      0.924443      0.971591      0.995792
  46   8 2607.3412    2.4014  1.2297 11.7638  0.0000  0.0171   0.0280   0.0449    0.0574   0.0000   442.4535       2.70985       20.7940      0.337175      -1.05045     -0.314428      0.570865      0.787256      0.866019      0.933918       1.01698       1.00649
  46   9 2789.5138    3.1484  1.1607 12.4899  0.0000  0.0161   0.0382   0.0449    0.0560   0.0000   442.4233       2.77180       18.2115      0.520745     -0.863031      -1.33166      0.570195      0.752465      0.824740      0.913025      0.913559      0.920152
  46  10 2969.2186    4.0068  1.1900 12.8135  0.0000  0.0163   0.0471   0.0435    0.0589   0.0000   442.3381       4.92097       20.1318       1.02379      -2.24796      -2.45040      0.572538      0.791568      0.857645      0.926988      0.981350      0.983005
  46  11 3145.9044    4.2858  1.3258 13.1289  0.0000  0.0180   0.0487   0.0475    0.0517   0.0000   441.1313       7.72503       18.7873      0.282059     -0.854622      -1.57233      0.606714      0.836410      0.924338       1.01073       1.04594       1.07534
  46  12 3320.2910    3.7537  1.8166 13.0187 -0.0000  0.0215   0.0379   0.0592    0.0371   0.0000   441.9310       9.38917       18.1128       3.54501     -0.982014      -1.56506      0.723840       1.00432       1.09023       1.18158       1.23627       1.24282
  46  13 3492.9597    2.9295  3.2771 12.3511  0.0004  0.0306   0.0225   0.0840    0.0277   0.0000   443.0494       9.63885       12.6858       4.22098       2.03365      -3.92307      0.998752       1.40929       1.55032       1.68992       1.76457       1.78278
  46  14 3663.6186    2.3348  4.9012 11.7970  0.0000  0.0397   0.0152   0.1098    0.0228   0.0000   441.2140       6.19959       15.9829      -1.54198      -1.37972       1.85665       1.29963       1.80245       2.01752       2.18358       2.27589       2.31843
  46  15 3831.8762    1.8571  7.2167 11.4669  0.0004  0.0578   0.0115   0.1557    0.0209   0.0000   438.6554       6.05549       15.9765       3.07215      -7.27597      -2.18551       1.88460       2.61416       2.93084       3.18615       3.31095       3.31786
  46  16 3997.4601    1.4843  9.7480 11.2109  0.0000  0.0812   0.0084   0.2152    0.0190   0.0000   437.5979       11.7762       19.4641      -1.28685      -8.07480       4.43945       2.63823       3.64748       4.10334       4.44520       4.53823       4.64384
  46  17 4160.9320    1.1292 11.9496 11.0688 -0.0056  0.1121   0.0069   0.2857    0.0174   0.0000   437.7183       20.4052       10.8375      -12.4832       2.36374       3.48933       3.60981       4.93032       5.66367       6.06476       6.22257       6.37219
  47   1 1081.8753    0.0307  0.0045  9.3912 -0.0176  0.0051   0.0063   0.0034    0.0155   0.0000   440.8843      -1.14503       20.8188       2.24867      -3.01662     -0.970614      0.216628      0.275174      0.336036      0.348307      0.451581      0.488098
  47   2 1375.1882    0.1293  0.0927  9.2822  0.0000  0.0072   0.0059   0.0127    0.0170   0.0000   441.9192     -0.181253       21.1200     0.0286023      -3.06756     -0.602704      0.229073      0.302196      0.327109      0.367716      0.406913      0.402531
  47   3 1624.2437    0.2578  0.2531  9.3302  0.0000  0.0083   0.0066   0.0202    0.0212   0.0000   441.9652      0.316322       20.5075     -0.373729      -2.06279      0.168483      0.286782      0.390200      0.420015      0.447959      0.469851      0.461977
  47   4 1842.9438    0.4812  0.5016  9.5014  0.0000  0.0115   0.0085   0.0271    0.0313   0.0000   441.9858      0.513134       20.4133      0.287537      -2.62049     -0.321453      0.391225      0.582391      0.597588      0.689104      0.719862      0.741354
  47   5 2050.3266    0.7821  0.7120  9.8495  0.0000  0.0125   0.0113   0.0315    0.0412   0.0000   442.0372      0.605595       20.7745     0.0286874      -1.42593     -0.509834      0.400777      0.548363      0.603537      0.635871      0.707271      0.678277
  47   6 2249.9864    1.1531  0.9962 10.6447  0.0000  0.0155   0.0149   0.0402    0.0462   0.0000   442.0260      0.662927       19.5248     -0.171563      -2.05168      0.734435      0.516400      0.712461      0.807669      0.863190      0.906193      0.906301
  47   7 2440.0506    1.7066  1.1831 11.3058  0.0000  0.0176   0.0211   0.0465    0.0551   0.0000   441.3635       2.61307       18.8889      0.208245      -2.78983      -1.23715      0.588815      0.856554      0.912492       1.02689       1.07750       1.07110
  47   8 2625.0229    2.4450  1.1883 11.9724 -0.0026  0.0163   0.0292   0.0450    0.0555   0.0000   441.5156       2.31974       21.6386      0.914385      -2.07692      0.686826      0.552093      0.751376      0.836957      0.909594      0.963187      0.959056
  47   9 2808.1431    3.2708  1.1789 12.4749  0.0000  0.0161   0.0390   0.0445    0.0588   0.0000   441.8217       4.49489       20.6634      0.449979      -1.81130      -1.25137      0.549140      0.738977      0.822636      0.912780      0.940253      0.951384
  47  10 2988.6546    4.0320  1.1406 13.1631 -0.0000  0.0168   0.0495   0.0428    0.0543   0.0000   441.9405       4.33256       20.3951      0.770544      -1.86831      -2.28532      0.546344      0.782071      0.832037      0.915586      0.954079      0.967374
  47  11 3166.0741    4.1451  1.4292 13.1098  0.0000  0.0181   0.0458   0.0507    0.0459   0.0000   441.7155       6.29700       17.1508       1.06980      -2.55595      -1.98099      0.618284      0.844509      0.919719      0.984915       1.07387       1.04788
  47  12 3341.3224    3.7021  2.0191 12.7968  0.0000  0.0221   0.0342   0.0611    0.0360   0.0000   442.6319       5.92490       17.5430       1.82358       2.24404     -0.217525      0.724356       1.00604       1.11870       1.22332       1.27778       1.28870
  47  13 3514.9227    2.8520  3.3882 12.3348  0.0000  0.0309   0.0213   0.0845    0.0257   0.0000   443.1914       8.28882       16.1030       4.80536       1.01017      -2.31634      0.994988       1.38350       1.52828       1.66267       1.78212       1.76752
  47  14 3686.5382    2.2574  5.3471 11.7886  0.0000  0.0435   0.0145   0.1175    0.0218   0.0000   442.5199       5.60099       23.3542       2.88171      -4.93609     -0.385356       1.38128       1.93354       2.15846       2.37358       2.42982       2.47509
  47  15 3855.9309    1.7782  7.4624 11.4635  0.0006  0.0598   0.0109   0.1642    0.0205   0.0000   439.0721       10.2456       22.4176       2.01310      -7.28070       4.65363       1.93650       2.63748       3.01355       3.23400       3.34813       3.42574
  47  16 4022.7323    1.4252 10.2390 11.1790 -0.0004  0.0867   0.0078   0.2239    0.0184   0.0000   440.0435       8.83628       29.4807       6.72410      -6.38830      -8.62546       2.73498       3.77909       4.25505       4.60019       4.77572       4.84352
  47  17 4187.0663    1.1373 12.7027 11.0018  0.0018  0.1131   0.0067   0.2933    0.0168   0.0000   437.6110       27.2737       13.8797      -10.0919      -4.46209      -5.61453       3.58402       4.87923       5.60176       6.00534       6.17795       6.32339
  48   2 1386.9173    0.1358  0.1257  9.2726  0.0000  0.0066   0.0055   0.0166    0.0173   0.0000   442.3060     -0.235294       20.9790     -0.362323      -2.64243     0.0780340      0.222385      0.288676      0.307418      0.381065      0.329613      0.364504
  48   3 1636.8760    0.2872  0.3087  9.2986 -0.0001  0.0096   0.0066   0.0209    0.0227   0.0000   442.0719      0.282303       20.2338      0.477584      -2.56357      0.115375      0.311706      0.420993      0.448283      0.510822      0.538829      0.549941
  48   4 1856.5422    0.5025  0.4998  9.6029  0.0000  0.0108   0.0087   0.0263    0.0307   0.0000   441.9538    -0.0909041       21.6947      0.515562      -2.87221      0.495170      0.357856      0.466186      0.541225      0.560867      0.605437      0.623605
  48   5 2065.2766    0.8189  0.7652  9.8299  0.0000  0.0126   0.0114   0.0326    0.0448   0.0000   441.5426       1.07660       19.0960     -0.126276     -0.823285     -0.754290      0.420567      0.564950      0.638496      0.690974      0.729495      0.729253
  48   6 2265.8047    1.1872  0.9898 10.8005 -0.0000  0.0152   0.0155   0.0408    0.0449   0.0000   441.6618       1.69890       20.2661       1.30555      -2.67513      -1.67898      0.508594      0.690119      0.764496      0.821233      0.876835      0.856197
  48   7 2456.5437    1.7867  1.2189 11.2840  0.0000  0.0172   0.0209   0.0441    0.0526   0.0000   441.6135       1.11986       19.3284      0.261179      -1.21237     -0.631374      0.549871      0.761815      0.824761      0.937878      0.937400       1.00210
  48   8 2642.5824    2.4527  1.2163 12.1516 -0.0002  0.0173   0.0294   0.0453    0.0490   0.0000   442.1596       1.83607       20.4045      -1.33970      -3.53225      -1.14777      0.544866      0.750261      0.818892      0.919287      0.950459      0.944046
  48   9 2826.6202    3.4051  1.1695 12.5655  0.0000  0.0159   0.0398   0.0434    0.0567   0.0000   440.8767       3.88576       20.1740       1.83557      -1.36628     -0.807291      0.537171      0.721791      0.812907      0.864789      0.934749      0.918035
  48  10 3007.8980    4.1774  1.1124 13.2214  0.0005  0.0159   0.0512   0.0417    0.0534   0.0000   441.8073       4.30105       19.2731      0.911916      -1.60678      -3.18876      0.536787      0.729778      0.809308      0.865146      0.918123      0.904733
  48  11 3186.0922    4.1020  1.4432 13.2045 -0.0009  0.0186   0.0447   0.0494    0.0435   0.0000   441.5120       5.92937       17.9405      0.931215      -1.57397      -1.25797      0.597553      0.831584      0.940293       1.01501       1.09127       1.06615
  48  12 3362.0941    3.5805  2.1429 12.7416  0.0000  0.0228   0.0320   0.0621    0.0351   0.0000   442.3722       8.24531       15.1094       3.28338       1.83058      -7.40897      0.735021       1.01343       1.14350       1.22686       1.27266       1.29031
  48  13 3536.6708    2.7963  3.6673 12.2253  0.0000  0.0317   0.0197   0.0878    0.0247   0.0000   442.2985       11.0206       14.2596       2.59195       3.24937       1.22407       1.00775       1.39844       1.56989       1.68733       1.81773       1.81925
  48  14 3709.1822    2.1998  5.8305 11.6744  0.0000  0.0457   0.0134   0.1227    0.0218   0.0000   438.9374       12.7787       20.3072      -5.32645      -6.48648     -0.198652       1.44209       1.96942       2.23583       2.39715       2.55036       2.55719
  48  15 3879.6087    1.7589  8.2576 11.4362  0.0002  0.0662   0.0100   0.1790    0.0199   0.0000   439.1996       9.39806       19.9119       1.40017      -5.75562     -0.439325       2.04861       2.85684       3.19550       3.47205       3.64725       3.73534
  48  16 4047.5574    1.3965 10.8242 11.1783  0.0004  0.0924   0.0074   0.2330    0.0178   0.0000   439.7405       10.2440       17.2106       12.3708      -7.89368      0.554709       2.81891       3.94975       4.39611       4.80816       4.94642       5.09557
  49   1 1101.2264    0.0462  0.0101  9.3928  0.0000  0.0155   0.0079   0.0061    0.0153   0.0000   440.6361     -0.237943       20.4393     -0.679538      -2.88722      0.911651      0.246412      0.642103      0.412466      0.579835      0.530646      0.690889
  49   2 1398.5152    0.1444  0.1161  9.2804  0.0000  0.0065   0.0058   0.0146    0.0172   0.0000   442.3024    -0.0340152       20.5762     0.0103618      -2.64947      0.269057      0.228295      0.277374      0.315337      0.355314      0.439270      0.470916
  49   3 1649.3177    0.3113  0.3027  9.3215  0.0000  0.0091   0.0069   0.0197    0.0231   0.0000   441.8353      0.146265       20.2618   -0.00809093      -3.19419     -0.564017      0.288422      0.380064      0.446460      0.455454      0.490117      0.492165
  49   4 1869.9947    0.5202  0.5721  9.5558  0.0000  0.0115   0.0085   0.0292    0.0334   0.0000   442.0030      -1.30098       20.0959       1.79117      -1.37256      0.395283      0.354551      0.497389      0.553170      0.583630      0.627373      0.627316
  49   5 2080.0703    0.8253  0.8314  9.9576  0.0000  0.0137   0.0111   0.0344    0.0438   0.0000   442.6540      0.353415       21.4250       1.54743     -0.402495     0.0149205      0.432288      0.589305      0.638908      0.702610      0.764123      0.792517
  49   6 2281.3401    1.2588  1.0683 10.5910  0.0000  0.0159   0.0152   0.0396    0.0532   0.0000   441.9952       1.98467       19.0375       1.32940      -2.77984     -0.818137      0.484670      0.684688      0.737686      0.829384      0.873659      0.860663
  49   7 2472.8431    1.8533  1.2860 11.3540  0.0000  0.0180   0.0209   0.0448    0.0522   0.0000   441.3946       1.41987       19.6485     0.0926789     -0.642281      0.601128      0.543002      0.777402      0.829177      0.936090      0.945504      0.993617
  49   8 2659.9130    2.5840  1.1952 12.2449  0.0000  0.0168   0.0306   0.0434    0.0491   0.0000   442.1937       2.55807       20.4495     -0.239003      -1.37866      -2.22639      0.536059      0.723935      0.812486      0.886835      0.918037      0.924712
  49   9 2844.9533    3.4553  1.1381 12.7616  0.0000  0.0161   0.0410   0.0416    0.0539   0.0000   442.0079       2.35727       20.5174     -0.194187      -5.19489      -1.34921      0.515806      0.717848      0.769280      0.856153      0.872264      0.880312
  49  10 3026.9460    4.1580  1.2314 13.0169 -0.0036  0.0166   0.0465   0.0440    0.0521   0.0000   441.7484       5.93951       20.7565      0.504832      -3.53743     -0.769556      0.522586      0.708784      0.789814      0.870921      0.900169      0.904790
  49  11 3205.8960    4.1982  1.4730 13.2161  0.0001  0.0187   0.0444   0.0489    0.0432   0.0000   441.0308       6.14916       18.3503       1.60381      0.247967      0.680045      0.595674      0.829403      0.900886      0.977361       1.02633       1.04643
  49  12 3382.7986    3.4624  2.2734 12.9053  0.0000  0.0242   0.0308   0.0658    0.0312   0.0000   442.3088       8.03717       14.6764    -0.0165338       4.33752      -2.49943      0.749017       1.03735       1.16824       1.25248       1.29153       1.29919
  49  13 3558.0916    2.7265  3.9406 12.0902  0.0000  0.0328   0.0184   0.0892    0.0255   0.0000   443.8456       8.31960       15.3853     -0.522898       1.34683      -4.22442       1.03010       1.41323       1.58435       1.69114       1.79759       1.81155
  49  14 3731.6206    2.1054  6.2304 11.6777  0.0000  0.0484   0.0126   0.1332    0.0214   0.0000   440.8662       14.4305       20.4740       1.71297      -5.87623       4.56404       1.48794       2.04529       2.31479       2.51207       2.62519       2.65057
  49  15 3903.0505    1.7272  8.4687 11.4255  0.0009  0.0698   0.0095   0.1793    0.0200   0.0000   442.6759       6.00688       23.9645      0.658467      -9.72595      -7.96024       2.07334       2.96568       3.27414       3.57724       3.63261       3.72476
  49  16 4072.1939    1.3258 10.9101 11.2295 -0.0007  0.0952   0.0072   0.2454    0.0175   0.0000   436.1529       12.3434       23.6996   -0.00644488      -4.50575       10.2318       2.88141       3.98380       4.49114       4.87113       5.06536       5.13804
  50   1 1110.7760    0.0552  0.0494  9.3769  0.0000  0.0129   0.0062   0.0158    0.0156   0.0000   440.6023      0.462887       20.8501     -0.232413      -2.49717      0.124209      0.425397      0.566016      0.601833      0.660877      0.857027      0.818631
  50   2 1409.9784    0.1360  0.1225  9.2852  0.0000  0.0068   0.0055   0.0163    0.0170   0.0000   441.9715    -0.0602075       20.5209     -0.137301      -2.83962     -0.564852      0.242831      0.306647      0.376166      0.366900      0.404732      0.437317
  50   3 1661.6086    0.3071  0.3206  9.3756  0.0000  0.0089   0.0067   0.0225    0.0227   0.0000   441.8213      0.444094       20.2514      0.127717      -2.86161     -0.286285      0.273054      0.362056      0.419677      0.458646      0.461791      0.517551
  50   4 1883.3034    0.5329  0.5320  9.6991  0.0000  0.0109   0.0089   0.0274    0.0309   0.0000   441.8068      0.394574       20.0117      0.152526      -2.47513     -0.649275      0.340170      0.454928      0.504803      0.568793      0.563967      0.589142
  50   5 2094.6892    0.8607  0.7782 10.0967  0.0000  0.0128   0.0118   0.0327    0.0413   0.0000   441.9658    -0.0129106       20.3922      0.134220      -2.65815     -0.273209      0.406023      0.549430      0.609909      0.671489      0.692922      0.706593
  50   6 2296.8298    1.3000  1.1076 10.7571  0.0000  0.0161   0.0156   0.0420    0.0504   0.0000   441.9455       1.81748       20.8206      0.529884      -2.42593      -1.15097      0.492604      0.685628      0.744217      0.837027      0.880826      0.895206
  50   7 2489.1304    1.9167  1.2020 11.5872  0.0000  0.0169   0.0223   0.0445    0.0491   0.0000   442.5736       1.93433       18.7598       2.05040      -1.68337       1.26122      0.524655      0.715156      0.784909      0.875805      0.884587      0.912755
  50   8 2677.1740    2.7223  1.1440 12.1987  0.0000  0.0161   0.0320   0.0413    0.0549   0.0000   441.4368       3.36269       19.9865     -0.369626      -1.59679      0.498842      0.504605      0.705774      0.779680      0.844155      0.864262      0.925834
  50   9 2863.1408    3.5149  1.1128 12.8064  0.0000  0.0153   0.0416   0.0411    0.0517   0.0000   442.1261       4.89428       20.4252       1.26732      -1.47767      -1.43898      0.489014      0.651146      0.722796      0.808017      0.842601      0.824424
  50  10 3045.8923    4.2760  1.2789 12.9654 -0.0016  0.0167   0.0460   0.0421    0.0518   0.0000   441.1076       4.99762       20.5425      0.481074      -1.67465      -3.36348      0.550246      0.732825      0.823534      0.898616      0.957722      0.916374
  50  11 3225.5111    4.1872  1.4956 13.1797  0.0000  0.0182   0.0432   0.0494    0.0412   0.0000   442.1235       5.55343       19.5561      0.260109     -0.255505      0.443478      0.579205      0.799826      0.876148      0.951876       1.02110       1.04601
  50  12 3403.1773    3.3417  2.5477 12.7597 -0.0000  0.0252   0.0274   0.0699    0.0289   0.0000   442.2088       8.39062       16.1017      0.926621       2.20789      -1.41627      0.755100       1.05228       1.16339       1.26261       1.31451       1.34107
  50  13 3579.3549    2.5874  4.2040 12.1383  0.0000  0.0356   0.0174   0.0967    0.0230   0.0000   443.0890       7.07632       17.1953     0.0295923     -0.848672     -0.741747       1.04150       1.49957       1.62514       1.81152       1.88094       1.91053
  50  14 3753.7550    2.0712  6.2943 11.7154  0.0000  0.0501   0.0127   0.1342    0.0210   0.0000   442.6834       10.3909       21.3582      0.251401      -3.90062      -5.31762       1.49171       2.08268       2.34136       2.52863       2.64512       2.69179
  50  15 3926.0480    1.6467  8.6181 11.4478 -0.0036  0.0705   0.0090   0.1880    0.0192   0.0000   434.5097       4.17214       26.5823      -3.31067     -0.310753       3.63254       2.09763       2.94287       3.29061       3.60082       3.70671       3.81940
  50  16 4096.2415    1.3003 11.3177 11.1810 -0.0007  0.0975   0.0069   0.2527    0.0171   0.0000   441.7831       12.5470       17.3317      -1.97749      -10.1935       8.89180       2.90415       4.04720       4.50034       5.01772       5.07284       5.28593
  51   1 1120.2154    0.0697  0.0543  9.3803  0.0000  0.0097   0.0056   0.0141    0.0154   0.0000   440.9643     -0.176939       20.2913     -0.455389      -3.50558      0.250310      0.258862      0.403478      0.417141      0.515061      0.500469      0.493277
  51   2 1421.2734    0.1558  0.1222  9.2763  0.0000  0.0068   0.0057   0.0132    0.0170   0.0000   442.2004    -0.0870906       21.1356     -0.576344      -2.82068      0.346558      0.230530      0.309318      0.339366      0.358461      0.356718      0.356654
  51   3 1673.7323    0.3174  0.3351  9.3498  0.0000  0.0095   0.0067   0.0207    0.0231   0.0000   441.7830     -0.414078       21.1039      0.557061      -2.36489      0.413152      0.299843      0.374237      0.443386      0.490478      0.487383      0.503259
  51   4 1896.4902    0.5669  0.5662  9.5963  0.0000  0.0113   0.0089   0.0259    0.0336   0.0000   442.0054     -0.528429       19.9521      0.777025      -3.32781     -0.253151      0.347718      0.458768      0.522007      0.544347      0.617943      0.606760
  51   5 2109.1745    0.8771  0.8708 10.1256  0.0000  0.0140   0.0114   0.0341    0.0432   0.0000   441.7494       1.19004       20.5345      0.434621      -2.97020      -1.22723      0.432201      0.584144      0.645995      0.684682      0.755094      0.787034
  51   6 2312.0687    1.3462  1.1424 10.9522  0.0000  0.0164   0.0162   0.0434    0.0481   0.0000   442.0979     -0.916000       19.9959       1.85321      -1.25474     -0.898661      0.496958      0.706081      0.771176      0.852231      0.901916      0.909547
  51   7 2505.1445    1.9416  1.2180 11.7245  0.0000  0.0171   0.0226   0.0445    0.0470   0.0000   440.4228       2.04173       21.9256     -0.372645      -2.12193     -0.662830      0.531380      0.718601      0.798485      0.884047      0.921443      0.949263
  51   8 2694.2769    2.7275  1.2317 12.1674  0.0000  0.0162   0.0309   0.0437    0.0529   0.0000   441.2452       2.17119       20.7044       1.54410      -2.95637      0.812632      0.509666      0.686083      0.749645      0.850056      0.896613      0.898575
  51   9 2881.1256    3.6119  1.0930 12.9529  0.0000  0.0155   0.0429   0.0404    0.0506   0.0000   441.1544       4.51591       20.7727      0.199360      -3.09180     -0.637911      0.463265      0.649322      0.706230      0.778863      0.788255      0.833524
  51  10 3064.5535    4.2423  1.2032 13.3362  0.0000  0.0163   0.0487   0.0437    0.0480   0.0000   441.6014       6.19446       19.6270       1.85715      -3.16116      0.130606      0.495177      0.688712      0.755230      0.824339      0.873067      0.878688
  51  11 3244.9358    4.0515  1.5982 13.1810 -0.0002  0.0193   0.0408   0.0504    0.0394   0.0000   442.2735       5.73220       19.7188      0.900177      -1.46265      -1.32070      0.580505      0.812681      0.880268      0.968800       1.01359       1.01493
  51  12 3423.3975    3.2559  2.7369 12.6632 -0.0001  0.0254   0.0255   0.0729    0.0279   0.0000   440.3628       9.84917       16.2408       1.63921       2.42985      -1.55053      0.764364       1.05262       1.17558       1.27601       1.35647       1.36499
  51  13 3600.3626    2.5748  4.4775 12.0523  0.0000  0.0362   0.0166   0.0975    0.0227   0.0000   440.9907       10.9263       20.4922       2.01233      -1.96859      -2.40905       1.06752       1.48542       1.66345       1.79031       1.87412       1.88845
  51  14 3775.6093    2.0105  6.5835 11.7086  0.0000  0.0525   0.0123   0.1414    0.0209   0.0000   437.9649       7.51360       28.2282       3.81225      -1.37742      -4.23630       1.55910       2.13975       2.43411       2.64927       2.74315       2.81400
  51  15 3948.6693    1.6161  9.6201 11.4143  0.0007  0.0790   0.0082   0.2049    0.0182   0.0000   439.4454       11.7776       28.2003       1.72539       1.41721      -10.2219       2.27632       3.20053       3.58147       3.91509       3.99662       4.09671
  52   1 1129.5389    0.0628  0.0462  9.3404  0.0000  0.0112   0.0054   0.0183    0.0152   0.0000   440.7531    -0.0941961       20.2040     -0.602810      -2.81666     0.0713694      0.217135      0.451222      0.380480      0.480739      0.440375      0.528082
  52   2 1432.4437    0.1532  0.1548  9.2878  0.0000  0.0071   0.0054   0.0182    0.0171   0.0000   441.9552   -0.00995386       21.4808      0.173910      -3.16938     -0.356541      0.219641      0.282418      0.380668      0.368089      0.402397      0.387085
  52   3 1685.6866    0.3258  0.3713  9.3764  0.0000  0.0102   0.0066   0.0231    0.0235   0.0000   442.1059     -0.676100       20.9551      0.119551      -3.60474      0.635589      0.303717      0.425394      0.471909      0.503878      0.527251      0.539123
  52   4 1909.5753    0.5943  0.5868  9.6055  0.0000  0.0111   0.0091   0.0276    0.0338   0.0000   442.1368      0.145293       19.8208      0.350215      -2.42903     -0.710844      0.315383      0.443618      0.485716      0.542377      0.555442      0.571467
  52   5 2123.5311    0.9260  0.8062 10.2581  0.0000  0.0131   0.0124   0.0329    0.0412   0.0000   443.1649      0.858298       20.9977     -0.171282      -3.00441    -0.0387855      0.393863      0.555886      0.595520      0.660321      0.682010      0.712045
  52   6 2327.1291    1.4086  1.1592 10.9265  0.0000  0.0162   0.0165   0.0432    0.0503   0.0000   442.4896       1.39076       20.5295     -0.207309      -1.94974     -0.391547      0.482614      0.664412      0.740316      0.826510      0.872135      0.863572
  52   7 2521.0454    1.9887  1.2838 11.6785  0.0010  0.0174   0.0224   0.0459    0.0444   0.0000   442.2302       2.79317       19.0036     -0.298775     -0.968844     -0.636067      0.525725      0.724341      0.798573      0.879681      0.944414      0.938718
  52   8 2711.2230    2.7988  1.2138 12.3197  0.0000  0.0163   0.0317   0.0432    0.0496   0.0000   441.7794       2.92219       20.2923      0.336053     -0.188896    -0.0787205      0.478784      0.680085      0.734112      0.812596      0.865906      0.862787
  52   9 2898.9721    3.6900  1.1822 12.7375 -0.0048  0.0156   0.0411   0.0415    0.0545   0.0000   441.7527       3.36757       19.0499     -0.674055     -0.500624      -2.72066      0.495446      0.666263      0.745749      0.801911      0.863668      0.884618
  52  10 3083.1233    4.3287  1.2382 13.2744  0.0000  0.0163   0.0484   0.0437    0.0479   0.0000   441.5066       4.81847       18.9572    -0.0609220      -2.34969      -1.26609      0.494677      0.701245      0.747709      0.845934      0.888246      0.910850
  52  11 3264.3063    3.9924  1.6566 13.1208  0.0000  0.0196   0.0390   0.0507    0.0376   0.0000   441.7260       4.52566       18.9775       2.48766      0.340961     -0.249915      0.579172      0.807206      0.892534      0.948166       1.03958       1.05205
  52  12 3443.5314    3.1545  2.7557 12.6034  0.0000  0.0264   0.0244   0.0697    0.0279   0.0000   443.4186       6.16464       18.1154       2.45555       3.61429      -3.60397      0.770399       1.09094       1.20111       1.31133       1.36486       1.39426
  52  13 3621.1989    2.4819  4.7567 11.9280 -0.0000  0.0375   0.0154   0.1012    0.0227   0.0000   439.3486       6.40543       19.4370     -0.911743      -4.64255      0.714329       1.09258       1.52388       1.71355       1.83582       1.95340       1.96440
  52  14 3797.4260    1.9748  7.0628 11.6404  0.0000  0.0559   0.0113   0.1482    0.0209   0.0000   438.2434       7.36785       23.7839       6.17727      -1.29498      -5.54019       1.60588       2.24793       2.49357       2.75524       2.83501       2.92983
  52  15 3971.5779    1.5694  9.8283 11.3737 -0.0008  0.0817   0.0078   0.2061    0.0177   0.0000   434.6467       1.75410       24.5660      -4.25362      -13.3702       3.07540       2.32015       3.27571       3.65124       4.00607       4.07686       4.21898
  53   1 1138.7712    0.0642  0.0648  9.3534  0.0000  0.0107   0.0054   0.0180    0.0152   0.0000   440.6845     -0.445168       21.8612      0.914261      -3.81121    -0.0952603      0.313592      0.404362      0.462483      0.533943      0.516018      0.524097
  53   2 1443.4927    0.1567  0.1547  9.2704  0.0000  0.0069   0.0053   0.0170    0.0170   0.0000   442.0249     -0.114244       20.8234  -0.000382382      -1.79677      0.201770      0.237991      0.301042      0.311480      0.355137      0.395505      0.393291
  53   3 1697.4687    0.3255  0.3689  9.4119  0.0000  0.0100   0.0065   0.0223    0.0232   0.0000   441.9763      0.307264       21.6131    -0.0370873      -3.35868      0.432712      0.282660      0.386952      0.447304      0.495042      0.508689      0.521269
  53   4 1922.4869    0.6014  0.6562  9.6337  0.0000  0.0118   0.0088   0.0291    0.0350   0.0000   441.9031      0.569147       19.8981     -0.201027      -2.36253      0.603799      0.348397      0.448429      0.518145      0.576578      0.574607      0.604678
  53   5 2137.7267    0.9411  0.9283 10.1540  0.0000  0.0141   0.0116   0.0354    0.0449   0.0000   442.1379      0.795104       20.4361     -0.729070      -2.52593     0.0230327      0.402680      0.559244      0.633446      0.671526      0.705311      0.715015
  53   6 2342.0658    1.4479  1.2091 10.8614  0.0000  0.0163   0.0164   0.0435    0.0516   0.0000   442.4011       1.63678       19.3724     -0.416690      -1.01789      0.843126      0.465208      0.652911      0.713187      0.775424      0.825433      0.840280
  53   7 2536.8574    2.0821  1.2656 11.7082  0.0000  0.0168   0.0230   0.0442    0.0479   0.0000   443.2720       2.24167       21.0105      -1.01960      -3.52154      -1.00077      0.495616      0.699809      0.767864      0.868994      0.917249      0.901425
  53   8 2728.0585    2.9117  1.2034 12.3704 -0.0000  0.0160   0.0326   0.0423    0.0499   0.0000   442.4991       3.32552       19.5070       1.59016      -1.95605      -1.14425      0.473800      0.652720      0.748735      0.833199      0.880655      0.891663
  53   9 2916.6862    3.7960  1.1849 12.9207 -0.0000  0.0153   0.0422   0.0421    0.0496   0.0000   442.4507       3.01402       19.2721       2.37562      -2.81183      -2.61454      0.467223      0.651951      0.700696      0.771567      0.804734      0.819078
  53  10 3101.5160    4.3020  1.2985 13.1225  0.0000  0.0165   0.0457   0.0433    0.0471   0.0000   441.8461       5.05744       20.6249       1.00939      -2.48445       1.05372      0.481433      0.694035      0.746505      0.816729      0.846673      0.867800
  53  11 3283.4660    3.9788  1.7649 13.0064  0.0000  0.0196   0.0369   0.0520    0.0370   0.0000   441.4509       6.12945       19.2104       1.36451      -1.45897      -3.41257      0.568961      0.792932      0.877227      0.969420       1.04000       1.03887
  53  12 3463.5213    3.0641  3.2069 12.4567  0.0000  0.0279   0.0219   0.0770    0.0259   0.0000   443.9176       7.83473       16.5144      0.497763       3.52104      -2.67997      0.800178       1.11513       1.24325       1.36213       1.40779       1.46939
  53  13 3642.0338    2.4169  5.0956 11.9756  0.0004  0.0395   0.0149   0.1089    0.0216   0.0000   439.9359       8.12399       21.3417       3.92291      -7.38378     -0.593979       1.12695       1.57939       1.77161       1.90546       2.03726       2.07485
  53  14 3818.7933    1.9444  7.6234 11.5815 -0.0000  0.0602   0.0103   0.1584    0.0209   0.0000   441.5201       13.7226       21.5684       3.64614       2.20355      0.259057       1.69706       2.37048       2.66778       2.91187       3.07013       3.10804
  53  15 3993.8128    1.4860 10.0678 11.4029 -0.0018  0.0872   0.0075   0.2195    0.0175   0.0000   438.2817       13.8212       19.9709      -2.92634      -2.17668       5.55531       2.38002       3.40593       3.74840       4.18832       4.20193       4.37598
  54   1 1147.8907    0.0622  0.0623  9.3707  0.0000  0.0102   0.0057   0.0200    0.0151   0.0000   441.4550    -0.0531831       19.9376     -0.573650      -2.13241      0.965665      0.326634      0.494545      0.535138      0.559853      0.664986      0.669577
  54   2 1454.3885    0.1665  0.1459  9.2589  0.0000  0.0060   0.0056   0.0169    0.0169   0.0000   442.5219     0.0894732       20.8141      0.211585      -3.10735     -0.151540      0.169444      0.232541      0.267418      0.285485      0.344834      0.347058
  54   3 1709.1368    0.3577  0.3597  9.3817  0.0000  0.0092   0.0070   0.0213    0.0232   0.0000   441.9718    -0.0941872       21.0294      -1.35433      -2.32049     -0.182330      0.253650      0.359194      0.394148      0.436715      0.457512      0.441123
  54   4 1935.3551    0.6185  0.6511  9.6496  0.0000  0.0115   0.0089   0.0290    0.0344   0.0000   442.5417     -0.105197       20.5298      0.355129      -2.10559     -0.486126      0.327635      0.456701      0.481019      0.570338      0.568298      0.589444
  54   5 2151.7982    0.9772  0.9003 10.2504  0.0000  0.0141   0.0121   0.0342    0.0431   0.0000   442.3439      0.724698       20.3455      0.108596      -2.12576     -0.817354      0.382052      0.552348      0.601183      0.664931      0.701343      0.731401
  54   6 2356.8203    1.4626  1.1652 11.0198  0.0000  0.0158   0.0168   0.0432    0.0491   0.0000   441.3703       1.30017       19.0924      0.455596      -2.11275     -0.170413      0.454668      0.628799      0.684393      0.760720      0.792128      0.803854
  54   7 2552.4886    2.1743  1.2931 11.6521  0.0000  0.0163   0.0231   0.0437    0.0464   0.0000   441.5789       2.60941       19.4869     -0.726008      -2.66663     -0.737352      0.469659      0.650632      0.720130      0.792986      0.835229      0.858878
  54   8 2744.7863    2.9940  1.1822 12.5350 -0.0000  0.0162   0.0342   0.0417    0.0500   0.0000   441.7342       3.70424       19.8411     -0.804722      -1.55809     -0.933388      0.474746      0.681259      0.730645      0.798980      0.862330      0.861846
  54   9 2934.2154    3.8038  1.1262 13.2549  0.0000  0.0156   0.0451   0.0412    0.0463   0.0000   441.8698       4.39261       19.6147      0.777461      -3.12938       1.41299      0.464133      0.631941      0.701605      0.781383      0.852727      0.838829
  54  10 3119.7863    4.3506  1.3793 13.1445 -0.0006  0.0164   0.0450   0.0456    0.0461   0.0000   441.3352       4.84378       18.9009      0.754516      -3.94675      -1.56997      0.497259      0.656420      0.720881      0.787117      0.850918      0.865147
  54  11 3302.4535    3.8754  1.8769 12.9811 -0.0000  0.0202   0.0352   0.0551    0.0352   0.0000   441.0349       4.94474       17.3116     -0.891865       2.32712       1.90747      0.582141      0.809668      0.895174      0.967744       1.04566       1.06102
  54  12 3483.3042    3.0147  3.2180 12.4408  0.0000  0.0284   0.0215   0.0766    0.0259   0.0000   442.6975       7.66175       15.6037       2.93287       4.68311      0.961108      0.795859       1.11978       1.23911       1.36360       1.41246       1.46783
  54  13 3662.6275    2.3106  5.0512 12.0025  0.0000  0.0410   0.0147   0.1094    0.0211   0.0000   439.9491       5.55091       22.2161       3.03292     -0.438867      -5.32911       1.13003       1.59207       1.75606       1.93755       1.99351       2.05045
  54  14 3840.1803    1.8723  7.8318 11.5783  0.0000  0.0621   0.0098   0.1657    0.0200   0.0000   438.2036       8.82036       20.5994      -5.60403      -6.87328       1.37217       1.69639       2.37847       2.65110       2.89825       3.02230       3.06900
  54  15 4015.8378    1.4663 10.6560 11.3437  0.0010  0.0921   0.0073   0.2286    0.0170   0.0000   443.9872       9.04705       18.1761      -1.53451      -3.55968       2.85112       2.46731       3.54280       3.90781       4.29876       4.49046       4.58441
  55   1 1156.9392    0.0696  0.0892  9.3759  0.0000  0.0107   0.0054   0.0240    0.0152   0.0000   440.9961     -0.340138       21.9072     -0.722107      -2.33331     0.0946998      0.352280      0.533672      0.573989      0.679390      0.748735      0.784169
  55   2 1465.1633    0.1802  0.1614  9.2995  0.0000  0.0064   0.0056   0.0155    0.0170   0.0000   442.2600     -0.482444       20.0948    -0.0609260      -3.31077    -0.0966065      0.202491      0.281245      0.331019      0.386674      0.403939      0.409346
  55   3 1720.6370    0.3576  0.3825  9.4264  0.0001  0.0096   0.0068   0.0229    0.0239   0.0000   442.3569     -0.449311       20.1280     -0.339866      -2.10222     -0.331987      0.284607      0.383412      0.432394      0.452546      0.495915      0.511225
  55   4 1948.0560    0.6264  0.6945  9.7611  0.0000  0.0126   0.0089   0.0300    0.0353   0.0000   442.3682      0.648002       19.8173    -0.0840769      -1.83225     -0.286844      0.336477      0.473800      0.526782      0.583705      0.598136      0.632637
  55   5 2165.6976    1.0254  0.9190 10.3276  0.0000  0.0134   0.0125   0.0348    0.0441   0.0000   442.6827      0.300983       21.9062      -1.75780      -3.37923     -0.498898      0.379728      0.531004      0.574006      0.651163      0.683476      0.688610
  55   6 2371.3984    1.5298  1.2077 11.0339  0.0000  0.0158   0.0169   0.0423    0.0492   0.0000   441.9905       1.09734       20.2314      0.457660      -2.26429      0.953734      0.468937      0.607379      0.696499      0.765379      0.796458      0.811062
  55   7 2568.0027    2.2196  1.2575 11.7662  0.0000  0.0162   0.0239   0.0425    0.0486   0.0000   443.5804       3.13330       20.1067     -0.195034      -2.32163       1.34848      0.459914      0.632489      0.719137      0.791031      0.795750      0.831197
  55   8 2761.3618    3.0223  1.2357 12.4364  0.0000  0.0159   0.0324   0.0409    0.0464   0.0000   441.8042       3.48810       19.9927     -0.456301      -1.88072       1.44804      0.456937      0.629044      0.702453      0.782314      0.819821      0.853021
  55   9 2951.5991    3.9517  1.2136 13.1078  0.0000  0.0156   0.0436   0.0422    0.0473   0.0000   441.9410       5.99811       21.2930     -0.492224      -1.93743     -0.741681      0.446589      0.617404      0.673677      0.754471      0.814375      0.826960
  55  10 3137.9401    4.3128  1.3830 13.2372 -0.0033  0.0167   0.0441   0.0451    0.0422   0.0000   441.4246       4.30871       17.7458       1.10717      -2.29979      -2.21895      0.478609      0.652712      0.727354      0.795060      0.837980      0.841961
  55  11 3321.3447    3.9001  1.9743 12.8622  0.0000  0.0201   0.0335   0.0543    0.0361   0.0000   441.9202       6.92211       19.1346      -1.00011      0.771622      -2.23266      0.567634      0.769649      0.880938      0.943561      0.999400       1.02995
  55  12 3502.9512    2.9453  3.5024 12.3242  0.0000  0.0293   0.0198   0.0795    0.0252   0.0000   441.1818       7.51807       19.3712      0.180385     -0.229786      -1.01926      0.794260       1.12752       1.24282       1.36945       1.44183       1.47409
  55  13 3682.9907    2.2889  5.5262 11.9156 -0.0001  0.0434   0.0138   0.1155    0.0216   0.0000   443.1420       9.42461       20.2145      0.869637      -2.86588      -1.22267       1.16123       1.65411       1.81948       2.01202       2.07442       2.12418
  55  14 3861.1186    1.8157  8.4662 11.6017 -0.0009  0.0672   0.0091   0.1797    0.0193   0.0000   439.9459       6.27176       19.1625      -2.33084      -2.86863      -1.22579       1.82732       2.58515       2.84094       3.15311       3.30624       3.34803
  56   1 1165.8814    0.0714  0.0760  9.2762  0.0000  0.0101   0.0051   0.0180    0.0150   0.0000   440.6882      0.236689       20.5852      0.251428      -2.43376      0.659635      0.287409      0.338786      0.383258      0.474894      0.537947      0.465638
  56   2 1475.8005    0.1740  0.1637  9.2376  0.0000  0.0066   0.0054   0.0162    0.0170   0.0000   442.0448      0.282642       20.9292    -0.0660874      -2.83590      0.408016      0.185805      0.252759      0.270031      0.305026      0.340059      0.327040
  56   3 1731.9750    0.3797  0.4026  9.4000  0.0005  0.0094   0.0069   0.0226    0.0248   0.0000   441.9914     -0.382797       21.3067    -0.0758762      -2.73830      0.658500      0.290010      0.382345      0.447314      0.486129      0.528812      0.534476
  56   4 1960.6729    0.6632  0.6708  9.6573  0.0000  0.0113   0.0092   0.0288    0.0362   0.0000   442.3113     -0.770607       20.3690      0.221849      -3.67175     -0.454401      0.315202      0.437745      0.482477      0.531515      0.574265      0.575284
  56   5 2179.4506    1.0562  0.9707 10.2753  0.0000  0.0140   0.0126   0.0356    0.0471   0.0000   442.0488      0.789995       19.1623      0.583434     -0.839985      0.115289      0.389941      0.542829      0.596953      0.654791      0.696100      0.715987
  56   6 2385.9014    1.6038  1.2526 10.9975  0.0000  0.0158   0.0171   0.0433    0.0476   0.0000   442.7007       1.50280       20.1661    -0.0999659      -4.42348      -2.20630      0.439855      0.607608      0.677692      0.724228      0.768658      0.782753
  56   7 2583.3975    2.2315  1.2712 11.9160  0.0007  0.0168   0.0244   0.0435    0.0454   0.0000   443.3420       2.15862       21.7671      0.492355      -2.03566       1.41869      0.468316      0.651500      0.697890      0.786433      0.832532      0.852310
  56   8 2777.8207    3.1938  1.2294 12.4669  0.0000  0.0153   0.0343   0.0425    0.0494   0.0000   442.2628       2.29945       20.1537      0.568359      -3.00742      -2.02496      0.428331      0.590255      0.640276      0.728445      0.748701      0.776095
  56   9 2968.8605    4.0181  1.1736 13.0429 -0.0046  0.0155   0.0438   0.0395    0.0486   0.0000   442.1536       4.88464       20.0307       1.22732      -2.95735      -1.34717      0.433681      0.608765      0.660831      0.738931      0.769769      0.775376
  56  10 3155.8632    4.2983  1.4800 13.0693 -0.0002  0.0168   0.0421   0.0466    0.0425   0.0000   443.0874       5.74060       19.2763      0.359947      -1.53628      -2.04919      0.471346      0.643791      0.716670      0.786131      0.838378      0.834754
  56  11 3340.1337    3.6917  1.9850 12.9755 -0.0000  0.0209   0.0325   0.0569    0.0328   0.0000   442.5920       7.33826       17.7190       2.18468      0.984259      -2.10697      0.575345      0.800216      0.899439      0.971025       1.05288       1.05857
  56  12 3522.4270    2.8256  3.8410 12.2622  0.0000  0.0307   0.0184   0.0866    0.0233   0.0000   442.7007       7.72992       20.0870       1.10850       1.66674       1.08535      0.839685       1.18801       1.31001       1.44744       1.50158       1.54948
  56  13 3703.1330    2.2518  6.0017 11.8324  0.0001  0.0460   0.0132   0.1227    0.0216   0.0000   443.1599       9.87706       19.5955       8.58575      -6.72983      -1.71390       1.25687       1.72685       1.98616       2.10479       2.27854       2.32417
  56  14 3882.1277    1.7850  8.6973 11.5335 -0.0001  0.0693   0.0087   0.1823    0.0188   0.0000   442.0075       10.3385       21.9743      -1.43663      -8.77263      -3.45992       1.82291       2.57819       2.91153       3.15446       3.31867       3.42142
  57   2 1486.3217    0.1948  0.1674  9.2541  0.0000  0.0061   0.0056   0.0153    0.0171   0.0000   441.7723     0.0750811       20.7594      0.649781      -2.72719     -0.342780      0.189125      0.261735      0.310060      0.343619      0.355187      0.358838
  57   3 1743.2109    0.4053  0.3596  9.4922  0.0000  0.0086   0.0074   0.0193    0.0240   0.0000   442.1779     -0.141764       21.0344     -0.373362      -3.37252      0.781605      0.247449      0.318725      0.369029      0.406358      0.440083      0.436954
  57   4 1973.2143    0.6619  0.7129  9.8881  0.0000  0.0121   0.0091   0.0299    0.0342   0.0000   442.3291      0.387374       20.0051     -0.657021      -2.51055   -0.00545022      0.341305      0.464254      0.519993      0.567055      0.614594      0.633931
  57   5 2193.0878    1.0481  1.0385 10.4671  0.0000  0.0146   0.0124   0.0386    0.0448   0.0000   441.7890     -0.125484       19.8622     -0.130271      -2.14540     -0.265490      0.411445      0.554360      0.632988      0.691208      0.751976      0.767499
  57   6 2400.2025    1.6282  1.3236 11.1305  0.0000  0.0167   0.0169   0.0445    0.0446   0.0000   441.8028       1.72716       20.4485      0.677634      -1.96317     -0.670376      0.437702      0.621711      0.676874      0.726888      0.773676      0.785768
  57   7 2598.6900    2.3580  1.3340 11.8842  0.0000  0.0163   0.0244   0.0439    0.0447   0.0000   441.5794       2.21935       21.3517      0.746795      -2.07271       1.12775      0.450213      0.614735      0.688036      0.771280      0.787087      0.804734
  57   8 2794.0791    3.1453  1.2358 12.6297  0.0033  0.0152   0.0338   0.0426    0.0463   0.0000   442.1218       3.46254       20.2343       2.10316      -2.28527    -0.0126847      0.434751      0.595522      0.658033      0.734918      0.779816      0.800957
  57   9 2985.9758    4.1529  1.2625 13.0798  0.0002  0.0155   0.0430   0.0412    0.0460   0.0000   442.0872       5.44885       20.6299       1.20799      -1.82951      -1.46765      0.421182      0.580014      0.648044      0.708222      0.750763      0.775162
  57  10 3173.7355    4.2730  1.4318 13.2451 -0.0027  0.0172   0.0424   0.0459    0.0399   0.0000   442.1855       4.55850       21.5136      0.573220      -1.92611      -2.92008      0.458861      0.645888      0.703191      0.774809      0.816297      0.830562
  57  11 3358.6995    3.6517  2.2206 12.7977  0.0000  0.0214   0.0291   0.0578    0.0316   0.0000   442.3936       5.87945       18.4211       3.92953      0.614009     -0.931250      0.580544      0.801045      0.866740      0.960701       1.02196       1.03658
  57  12 3541.7690    2.8114  4.0476 12.2056  0.0000  0.0323   0.0178   0.0858    0.0240   0.0000   442.7324       9.78755       17.7883      0.613643       1.06291      -1.27187      0.847758       1.19891       1.33398       1.45429       1.52170       1.55078
  57  13 3723.2733    2.1975  5.9646 11.8687  0.0000  0.0469   0.0130   0.1239    0.0217   0.0000   442.0045       6.89323       19.4588      0.430454       1.12104      0.238631       1.22405       1.73102       1.92449       2.11400       2.21201       2.26119
  57  14 3902.8459    1.7014  8.6148 11.6054 -0.0015  0.0711   0.0086   0.1834    0.0186   0.0000   440.4968       10.3939       23.0938      -2.59388      -9.85713      0.428524       1.82614       2.59917       2.88430       3.19055       3.28668       3.39000
  58   2 1496.6993    0.1941  0.1545  9.2756  0.0000  0.0058   0.0057   0.0137    0.0166   0.0000   441.9809     -0.439514       21.0867      0.173923      -2.75610      0.336010      0.162548      0.199513      0.251467      0.257161      0.295362      0.282092
  58   3 1754.3287    0.3996  0.4447  9.4842  0.0000  0.0099   0.0069   0.0237    0.0251   0.0000   442.7197     -0.399199       20.6307      0.657826      -3.57407     -0.157046      0.259518      0.349587      0.392691      0.442134      0.463037      0.482508
  58   4 1985.5719    0.6889  0.8021  9.7468  0.0000  0.0126   0.0089   0.0315    0.0386   0.0000   441.8865      0.190985       21.1847    0.00926517      -3.76834     -0.102010      0.341842      0.459917      0.516072      0.559769      0.589394      0.605022
  58   5 2206.5650    1.0901  1.0173 10.5563  0.0000  0.0143   0.0127   0.0382    0.0424   0.0000   442.7146     0.0363992       20.4207     -0.249430      -2.03108     -0.648302      0.369265      0.528965      0.579541      0.638871      0.675782      0.698963
  58   6 2414.3759    1.6659  1.2846 11.3100  0.0000  0.0167   0.0178   0.0437    0.0442   0.0000   442.2618       1.01263       20.1645      0.419097      -3.45105      0.933299      0.438633      0.634761      0.693538      0.773602      0.823005      0.839187
  58   7 2613.8870    2.4504  1.2806 11.9078  0.0000  0.0157   0.0252   0.0414    0.0474   0.0000   442.3585       1.27792       20.6353      0.622138      -2.80217     -0.815146      0.419075      0.577710      0.640250      0.711608      0.751779      0.775721
  58   8 2810.2836    3.2808  1.2520 12.5955  0.0000  0.0156   0.0342   0.0415    0.0465   0.0000   441.5797       3.30573       22.3259    -0.0451555      -2.96866      0.622128      0.420025      0.598799      0.658367      0.729391      0.777968      0.786449
  58   9 3002.9269    4.1766  1.2621 13.1118  0.0000  0.0154   0.0430   0.0408    0.0458   0.0000   441.8994       3.71525       20.7460       1.09479      -2.02248      -1.19930      0.416747      0.581715      0.631316      0.703395      0.752880      0.751301
  58  10 3191.4511    4.2273  1.4864 13.2895 -0.0001  0.0172   0.0414   0.0469    0.0390   0.0000   441.5650       5.38989       20.6366       1.52422     -0.955280      -2.24044      0.458584      0.636439      0.704545      0.790450      0.810671      0.860804
  58  11 3377.1656    3.5441  2.3277 12.8108  0.0000  0.0224   0.0278   0.0592    0.0303   0.0000   441.7517       6.44785       19.1087       1.71890       2.01512      -2.09438      0.583862      0.822115      0.893338      0.997109       1.02923       1.06832
  58  12 3561.0271    2.7459  4.2790 12.1787  0.0000  0.0327   0.0168   0.0910    0.0229   0.0000   441.8758       9.66650       22.5146     -0.395030      -4.32709      -1.61540      0.853787       1.19861       1.32376       1.45403       1.55075       1.58879
  58  13 3743.2841    2.1166  6.5059 11.8688  0.0000  0.0510   0.0119   0.1351    0.0209   0.0000   440.8154       7.50643       17.1463       5.13422      -5.81684     -0.990839       1.29541       1.85197       2.03654       2.26148       2.37516       2.42137
  58  14 3923.4506    1.6589  9.1463 11.6050 -0.0020  0.0753   0.0082   0.1945    0.0182   0.0000   437.6290       6.89487       25.5225      0.277365      -7.23194     -0.630056       1.91398       2.67310       3.01185       3.34764       3.38349       3.49963
  59   1 1192.2374    0.0754  0.0868  9.2940  0.0000  0.0089   0.0049   0.0181    0.0146   0.0000   440.8973     -0.232307       21.3460      0.484921      -3.47449      0.720778      0.235680      0.305699      0.356379      0.415220      0.407573      0.435443
  59   2 1506.9550    0.1954  0.1952  9.2806  0.0000  0.0071   0.0053   0.0161    0.0171   0.0000   442.1064      0.292545       20.6668     -0.167936      -2.38454      0.681421      0.193177      0.251952      0.290932      0.335631      0.362639      0.357905
  59   3 1765.2812    0.4322  0.4597  9.4392  0.0000  0.0097   0.0072   0.0230    0.0267   0.0000   442.3371    -0.0664362       21.0903      0.342932      -2.33671     -0.301261      0.263414      0.350222      0.394515      0.423493      0.453977      0.467781
  59   4 1997.8379    0.7235  0.7211  9.8509  0.0000  0.0117   0.0094   0.0296    0.0364   0.0000   442.0754      0.334750       21.0696     -0.388151      -3.08613     -0.913610      0.305396      0.435052      0.448486      0.535875      0.571142      0.585561
  59   5 2219.8884    1.1422  1.0931 10.4891 -0.0000  0.0148   0.0128   0.0393    0.0473   0.0000   442.6518       1.09090       21.0119     -0.805567      -3.11115      -1.46306      0.382965      0.536165      0.581065      0.644651      0.688643      0.696825
  59   6 2428.4570    1.6974  1.2504 11.3644  0.0000  0.0162   0.0182   0.0417    0.0437   0.0000   442.1304       2.43751       20.1939     -0.213855      -1.75222     -0.713598      0.421773      0.590711      0.648370      0.732849      0.779125      0.782983
  59   7 2628.9502    2.4306  1.3161 11.9998  0.0000  0.0164   0.0250   0.0431    0.0439   0.0000   441.7079       2.93786       20.2914     -0.138241      -2.45275      0.421145      0.425619      0.592049      0.635221      0.703867      0.758576      0.760357
  59   8 2826.3759    3.3544  1.2252 12.7890  0.0000  0.0156   0.0361   0.0411    0.0462   0.0000   441.7996       4.48991       20.6343      0.309582      -3.26540      -1.63721      0.426307      0.581031      0.645142      0.720635      0.742393      0.762055
  59   9 3019.8032    4.2101  1.1710 13.3011  0.0000  0.0152   0.0460   0.0394    0.0487   0.0000   442.7106       3.99510       21.2275      0.624706      -1.54593     -0.381883      0.421475      0.582957      0.638624      0.691044      0.746494      0.761534
  59  10 3209.0075    4.2269  1.5361 13.2299  0.0005  0.0176   0.0404   0.0469    0.0387   0.0000   442.0667       4.56588       20.1934       1.69130      -1.61702      -1.06166      0.467190      0.659563      0.723791      0.793572      0.817641      0.859849
  59  11 3395.5336    3.4431  2.5177 12.6883  0.0000  0.0228   0.0259   0.0627    0.0297   0.0000   442.6942       6.46573       18.9314       2.64735       1.41127      0.780461      0.594937      0.839411      0.933785       1.02243       1.09347       1.09691
  59  12 3580.1587    2.6686  4.4927 12.0705  0.0000  0.0346   0.0158   0.0917    0.0228   0.0000   442.5385       6.60915       18.0379       4.26838     0.0150358     -0.288108      0.867219       1.24065       1.36213       1.51478       1.55526       1.60446
  59  13 3762.8986    2.0891  6.9933 11.7863 -0.0007  0.0548   0.0109   0.1449    0.0208   0.0000   441.7571       8.29182       20.8062       7.34280      -3.68352      -6.62641       1.35022       1.93944       2.14518       2.34506       2.46411       2.53220
  59  14 3943.7750    1.6493 10.1111 11.5131  0.0025  0.0820   0.0074   0.2082    0.0166   0.0000   435.5270       12.4648       23.9296       1.94786      -8.39696       4.39533       2.05627       2.89776       3.23896       3.56121       3.68240       3.78135
  60   1 1200.8418    0.0874  0.0794  9.3354  0.0000  0.0083   0.0048   0.0154    0.0145   0.0000   441.0110    -0.0890806       21.0811      0.255675      -3.11534      0.283465      0.199866      0.327956      0.332485      0.352661      0.368523      0.395902
  60   2 1517.1059    0.2176  0.2042  9.2775  0.0000  0.0073   0.0055   0.0148    0.0175   0.0000   442.1613     -0.229931       21.2463      0.764594      -2.88811      0.131984      0.201869      0.272407      0.286102      0.321166      0.342418      0.358952
  60   3 1776.1273    0.4409  0.4984  9.4219  0.0000  0.0102   0.0069   0.0238    0.0267   0.0000   442.2827      0.512721       21.0473     -0.261990      -2.34933      0.415957      0.262026      0.375039      0.406807      0.459706      0.464438      0.491320
  60   4 2010.0797    0.7310  0.7738  9.9449  0.0000  0.0121   0.0094   0.0311    0.0357   0.0000   441.3770      0.568623       21.5714     -0.510323      -2.88556      0.653328      0.313091      0.431775      0.481351      0.523818      0.561617      0.575427
  60   5 2233.1092    1.1593  1.1075 10.6548  0.0000  0.0148   0.0130   0.0398    0.0443   0.0000   442.8204      0.500408       19.5765      -1.14423      -2.38469     0.0341331      0.386049      0.531059      0.581563      0.645456      0.692267      0.709714
  60   6 2442.3644    1.7454  1.3001 11.5192  0.0000  0.0164   0.0181   0.0438    0.0383   0.0000   443.0359       2.18163       18.2958     -0.609939      -1.27624    -0.0333987      0.416265      0.580148      0.655003      0.724162      0.745118      0.772757
  60   7 2643.9312    2.5139  1.3319 12.1372 -0.0000  0.0160   0.0256   0.0436    0.0426   0.0000   442.0924       2.29821       20.1767       1.39643      -2.95673      -1.83664      0.429111      0.577991      0.661585      0.717118      0.751730      0.773899
  60   8 2842.3358    3.5620  1.2323 12.7019  0.0000  0.0152   0.0367   0.0396    0.0506   0.0000   441.2515       3.72767       19.7899    -0.0430860      -1.89793     -0.966829      0.398170      0.561663      0.615353      0.678833      0.716790      0.746409
  60   9 3036.5078    4.1913  1.2563 13.3620  0.0000  0.0158   0.0442   0.0414    0.0427   0.0000   442.1234       2.86694       20.8019      0.840524      -2.97887      -1.82180      0.398201      0.565830      0.606075      0.682560      0.707831      0.714975
  60  10 3226.4242    4.0878  1.6833 13.2097  0.0003  0.0181   0.0374   0.0505    0.0348   0.0000   441.4477       4.86502       20.6850       1.26434      -1.15954      -1.22883      0.476592      0.656288      0.746082      0.804059      0.856178      0.871571
  60  11 3413.7649    3.3647  2.7108 12.7255  0.0000  0.0238   0.0244   0.0658    0.0270   0.0000   442.9739       7.79404       19.2150      -1.58036      -1.95640      -1.03295      0.611383      0.844660      0.928665       1.04465       1.11551       1.12018
  60  12 3599.1361    2.6241  4.6587 12.1296  0.0005  0.0358   0.0156   0.0944    0.0220   0.0000   441.2724       4.86613       19.4944       5.70150      -1.69444      -4.66686      0.894476       1.27009       1.42682       1.55140       1.61845       1.67991
  60  13 3782.4792    2.0669  7.6394 11.7517  0.0008  0.0603   0.0100   0.1524    0.0200   0.0000   443.5601       8.69184       24.2867       1.75579      -3.36136      -1.22780       1.45202       2.10910       2.29831       2.58049       2.63828       2.76223
  60  14 3964.0945    1.5578  9.7058 11.5007 -0.0028  0.0814   0.0074   0.2052    0.0176   0.0000   441.3730       12.7090       18.9550       1.12656      -8.49745       5.03146       1.96096       2.80812       3.17157       3.41407       3.58460       3.65737
  61   2 1527.1304    0.2151  0.2229  9.2995  0.0000  0.0073   0.0053   0.0171    0.0174   0.0000   442.0883     -0.462387       20.6542    0.00238404      -2.61236      0.208401      0.187989      0.261250      0.299454      0.339775      0.339091      0.342021
  61   3 1786.8721    0.4561  0.4744  9.4981  0.0000  0.0097   0.0073   0.0229    0.0269   0.0000   442.3134      0.325209       21.5177     -0.214927      -2.57426      0.143115      0.254234      0.342096      0.381035      0.425882      0.455319      0.460553
  61   4 2022.1800    0.7481  0.7838  9.9732  0.0000  0.0120   0.0095   0.0311    0.0360   0.0000   442.4679      0.293406       19.7753      0.627407      -2.00035     -0.485548      0.303818      0.419233      0.464566      0.516307      0.540023      0.551350
  61   5 2246.1826    1.2176  1.0974 10.5802  0.0000  0.0144   0.0133   0.0383    0.0480   0.0000   442.8969       1.39791       21.1834    0.00148973      -2.79315     -0.226443      0.371294      0.504306      0.563892      0.635820      0.665310      0.689034
  61   6 2456.1870    1.8264  1.3659 11.3474  0.0000  0.0163   0.0180   0.0430    0.0428   0.0000   442.4518       2.05577       20.4723       1.72318      -1.53159       1.95936      0.417099      0.581945      0.643980      0.712012      0.764828      0.778878
  61   7 2658.7879    2.6068  1.3108 12.1932  0.0000  0.0161   0.0261   0.0417    0.0414   0.0000   441.6277       2.29976       20.1172      0.377645      -3.19991      -1.43770      0.398446      0.561691      0.609854      0.688113      0.718393      0.729804
  61   8 2858.1590    3.5075  1.2413 12.9093  0.0000  0.0151   0.0364   0.0408    0.0419   0.0000   441.6557       3.66321       20.5881      0.199780      -2.37639      -1.97197      0.393503      0.530096      0.590393      0.657226      0.702330      0.720787
  61   9 3053.0711    4.2302  1.2356 13.3519  0.0000  0.0153   0.0439   0.0405    0.0424   0.0000   441.7002       3.33816       20.6239      0.218426      -1.41832     -0.291694      0.387903      0.538882      0.598186      0.657564      0.696802      0.704604
  61  10 3243.7327    4.0725  1.7004 13.1980  0.0000  0.0181   0.0365   0.0498    0.0336   0.0000   442.4055       5.27651       20.0763      0.198528      -1.03645     -0.734106      0.451657      0.641535      0.705971      0.765002      0.839963      0.834704
  61  11 3431.8895    3.2493  2.9462 12.5922  0.0000  0.0250   0.0224   0.0683    0.0263   0.0000   442.9406       6.88169       16.0576       1.34643     -0.664916      -3.22379      0.617779      0.877999      0.963204       1.08322       1.12318       1.16611
  61  12 3618.0842    2.4921  4.7422 12.1600 -0.0000  0.0364   0.0150   0.0995    0.0214   0.0000   442.0366       8.22432       18.4540       2.24840      -4.04421      -1.74276      0.901262       1.26223       1.42066       1.53135       1.60587       1.64571
  61  13 3802.2323    1.9812  7.4248 11.7897  0.0007  0.0577   0.0101   0.1532    0.0201   0.0000   438.9347       7.51511       17.8130       10.3216      -2.43535      -2.66420       1.39378       1.98836       2.22345       2.48093       2.55416       2.64364
  62   1 1217.8426    0.0802  0.0845  9.2976  0.0000  0.0084   0.0048   0.0174    0.0144   0.0000   440.8204      0.711436       20.5290      -1.28254      -1.92099      0.540774      0.217673      0.269862      0.338209      0.349854      0.314279      0.433593
  62   2 1537.0106    0.2275  0.2314  9.3155  0.0000  0.0070   0.0054   0.0172    0.0175   0.0000   441.9576     -0.442789       20.5714      0.388187      -2.97490    -0.0302214      0.182841      0.239115      0.280032      0.295009      0.307982      0.333386
  62   3 1797.5175    0.4771  0.4839  9.4990  0.0000  0.0091   0.0074   0.0238    0.0273   0.0000   441.9268      0.128887       20.8772     -0.405274      -2.98739      -1.02430      0.227210      0.307545      0.346743      0.377698      0.401877      0.416537
  62   4 2034.1792    0.7653  0.7868 10.0226  0.0000  0.0122   0.0095   0.0307    0.0357   0.0000   442.2922      0.443373       20.6822     -0.184065      -2.72637      0.715695      0.306142      0.432964      0.486386      0.522865      0.569861      0.586703
  62   5 2259.1123    1.2378  1.1370 10.7543  0.0000  0.0148   0.0136   0.0391    0.0446   0.0000   442.2156      0.965243       21.3349      0.238169      -1.95427      0.308703      0.374208      0.509292      0.580035      0.626831      0.664217      0.693503
  62   6 2469.8785    1.8868  1.3268 11.5246  0.0000  0.0162   0.0189   0.0421    0.0423   0.0000   442.4796       1.92853       20.7384      0.832657      -1.87030     -0.604583      0.409437      0.563173      0.617914      0.680156      0.737091      0.756224
  62   7 2673.5186    2.6230  1.3109 12.3839  0.0000  0.0159   0.0269   0.0430    0.0396   0.0000   442.6590       2.41223       20.5926     -0.307321      -3.72928      0.386108      0.407165      0.558947      0.615294      0.693530      0.719918      0.752026
  62   8 2873.8556    3.6228  1.2528 12.8694  0.0000  0.0150   0.0368   0.0404    0.0441   0.0000   442.0766       2.78743       20.7183       1.41423      -1.96337     -0.874445      0.380483      0.532152      0.586232      0.639112      0.675299      0.692283
  62   9 3069.4974    4.1737  1.2943 13.4602 -0.0000  0.0158   0.0428   0.0425    0.0382   0.0000   442.8655       5.44867       20.0486      0.137038      -1.57021     -0.379600      0.404803      0.564476      0.612239      0.692074      0.739257      0.750950
  62  10 3261.0173    3.9669  1.7786 13.2742  0.0000  0.0186   0.0351   0.0518    0.0316   0.0000   442.1341       4.76448       20.1644      0.995995      -2.09819      0.987773      0.472877      0.641756      0.736114      0.799553      0.855275      0.851603
  62  11 3449.8430    3.1144  3.1497 12.6391 -0.0001  0.0262   0.0212   0.0740    0.0237   0.0000   442.9916       8.39404       17.1828      0.583283      0.398019     -0.684863      0.628617      0.886552      0.982737       1.09445       1.12946       1.18008
  62  12 3636.7105    2.4636  5.2270 12.0445 -0.0003  0.0395   0.0141   0.1067    0.0222   0.0000   443.2117       9.10873       19.4362       1.62907      -4.04670     -0.466603      0.937998       1.35904       1.50281       1.63498       1.73081       1.81245
  62  13 3821.4297    1.8773  7.6170 11.7871 -0.0032  0.0617   0.0094   0.1608    0.0200   0.0000   441.1524       10.8163       21.0677       1.91837      -3.01415       1.78506       1.48000       2.09397       2.35000       2.56696       2.70133       2.79470
  63   1 1226.2308    0.0946  0.0865  9.3059  0.0000  0.0074   0.0048   0.0138    0.0143   0.0000   441.2780     0.0229526       21.0970      0.575378      -2.42705      0.282158      0.188652      0.274923      0.280131      0.304400      0.375954      0.388650
  63   2 1546.8070    0.2184  0.2434  9.2744  0.0000  0.0078   0.0052   0.0173    0.0177   0.0000   442.4144    -0.0763304       20.9210      0.400175      -2.70055     -0.207039      0.185483      0.259574      0.288053      0.329232      0.351004      0.356900
  63   3 1808.0253    0.4736  0.5434  9.5132  0.0000  0.0103   0.0070   0.0249    0.0281   0.0000   441.6265      0.787727       21.1270     -0.193584      -2.94957     -0.957937      0.255513      0.342841      0.395894      0.433187      0.473538      0.477904
  63   4 2046.0957    0.7930  0.8094 10.0205  0.0000  0.0124   0.0097   0.0306    0.0380   0.0000   441.8804      0.787512       20.8706     -0.196628      -3.74047     -0.197979      0.298762      0.414131      0.477009      0.507329      0.555903      0.558533
  63   5 2271.9267    1.2753  1.1852 10.7565  0.0000  0.0152   0.0135   0.0402    0.0446   0.0000   442.4935       1.15484       20.1314      0.950943      -1.67270    -0.0647104      0.379714      0.522637      0.567602      0.632783      0.697792      0.698894
  63   6 2483.4054    1.9557  1.3161 11.5216  0.0000  0.0160   0.0194   0.0417    0.0438   0.0000   443.0065       1.65874       21.1458     -0.165071      -2.90115      -1.03196      0.390208      0.560905      0.595544      0.672089      0.709178      0.746373
  63   7 2688.1637    2.7237  1.3957 12.1658 -0.0000  0.0156   0.0260   0.0432    0.0400   0.0000   442.1545       3.83511       20.0138    -0.0776787      -2.24752      -1.26873      0.387457      0.531358      0.596716      0.642633      0.693535      0.717508
  63   8 2889.4469    3.6296  1.2987 12.8566  0.0000  0.0155   0.0359   0.0407    0.0426   0.0000   442.3200       4.97791       20.5543      0.882412      -1.96501      -1.26783      0.370481      0.538573      0.580515      0.650515      0.680065      0.698885
  63   9 3085.8334    4.3514  1.3856 13.1984  0.0014  0.0159   0.0417   0.0421    0.0410   0.0000   442.2070       4.16480       20.9430     -0.336716      -2.23092      -1.55685      0.397282      0.559571      0.606620      0.674572      0.700284      0.738362
  63  10 3278.0730    4.0835  1.8219 13.0385 -0.0000  0.0182   0.0340   0.0487    0.0344   0.0000   442.3825       6.01485       19.8861       2.71754      -1.21431     -0.565756      0.458066      0.622275      0.706574      0.763128      0.829034      0.845809
  63  11 3467.7866    3.0975  3.2516 12.5600 -0.0000  0.0271   0.0206   0.0716    0.0242   0.0000   442.0280       6.93592       18.7365       2.81234      0.826975      -4.71276      0.641680      0.911505       1.01598       1.11976       1.18575       1.23466
  63  12 3655.2313    2.4814  5.7346 12.0295  0.0013  0.0423   0.0126   0.1134    0.0196   0.0000   440.1189       5.93956       20.0153      0.108072      -4.22240      -3.02188       1.01266       1.41677       1.59441       1.73414       1.85270       1.90404
  63  13 3840.6277    2.0153  9.2531 11.7161  0.0054  0.0697   0.0073   0.1743    0.0145   0.0000   437.9152       8.39189       27.2392      -1.09780      -3.15703      0.542121       1.62955       2.30876       2.56319       2.86858       2.92535       3.05247
  64   1 1234.5351    0.0847  0.1036  9.2819 -0.0006  0.0079   0.0046   0.0214    0.0144   0.0000   440.7816      0.514263       21.2096      0.211252      -3.11919     -0.226114      0.222113      0.313828      0.359234      0.365312      0.371286      0.360440
  64   2 1556.4849    0.2263  0.2519  9.2856  0.0000  0.0082   0.0052   0.0174    0.0178   0.0000   442.1663     -0.583622       21.4377      0.389971      -3.05023     0.0183696      0.226631      0.271709      0.297754      0.357999      0.413371      0.407668
  64   3 1818.4572    0.4812  0.5808  9.4821  0.0000  0.0106   0.0070   0.0259    0.0287   0.0000   442.1163     -0.271233       20.4960     -0.211920      -3.32502      0.285660      0.258854      0.366949      0.403467      0.462227      0.470299      0.496603
  64   4 2057.8769    0.8070  0.8658 10.0859  0.0000  0.0128   0.0097   0.0327    0.0372   0.0000   442.1770      0.579059       20.3572     -0.481094      -2.78931      0.576961      0.303673      0.424169      0.463113      0.515343      0.542046      0.564753
  64   5 2284.6287    1.2991  1.1850 10.9120  0.0002  0.0151   0.0139   0.0413    0.0415   0.0000   442.9288       1.87513       21.1409    -0.0771650      -2.81071     0.0203002      0.360306      0.500098      0.544235      0.606577      0.640999      0.670500
  64   6 2496.8917    1.9736  1.3935 11.4955  0.0000  0.0163   0.0187   0.0420    0.0402   0.0000   442.0011       3.37470       20.4956      0.520865      -2.62954       1.48151      0.394589      0.549790      0.608986      0.662544      0.702214      0.731516
  64   7 2702.7201    2.8276  1.3105 12.3210  0.0000  0.0156   0.0277   0.0410    0.0412   0.0000   442.3145       3.77198       20.4222      0.625139      -1.94289     -0.259132      0.369717      0.524155      0.559546      0.630207      0.665694      0.687016
  64   8 2904.9213    3.7857  1.2152 12.9881  0.0000  0.0148   0.0385   0.0390    0.0449   0.0000   442.1823       3.27754       20.7470       1.30838      -2.85353     -0.379945      0.356764      0.508817      0.551641      0.610964      0.652068      0.665131
  64   9 3102.0166    4.3496  1.4225 13.0532 -0.0000  0.0155   0.0403   0.0420    0.0437   0.0000   442.3875       5.52107       20.4646     -0.511066      -1.64714      -2.05301      0.381468      0.524677      0.597199      0.656800      0.694183      0.710180
  64  10 3295.0708    3.9533  1.8770 13.0727 -0.0000  0.0185   0.0329   0.0507    0.0316   0.0000   442.7112       7.29026       19.6739       2.46803      0.103844     -0.311408      0.453104      0.618713      0.687967      0.760773      0.821559      0.831353
  64  11 3485.4845    2.9916  3.5450 12.4806 -0.0000  0.0280   0.0189   0.0777    0.0227   0.0000   442.8019       7.86436       16.9292       2.08653      0.528112      -1.56954      0.658395      0.939589       1.04139       1.15958       1.21077       1.25847
  64  12 3673.6289    2.1657  5.1636 11.9902 -0.0129  0.0415   0.0124   0.1134    0.0235   0.0000   440.5283       5.11880       22.5399       1.73894      -6.26049      -2.87114      0.959622       1.37693       1.50862       1.68650       1.74031       1.80069
  64  13 3859.8728    1.7331  7.6199 11.6839 -0.0048  0.0631   0.0077   0.1631    0.0177   0.0000   439.9288       9.51370       23.7061      -4.11594      -2.50431       3.47797       1.44994       2.05059       2.28351       2.51599       2.63472       2.70377
  65   1 1242.7705    0.1040  0.0920  9.2599  0.0000  0.0066   0.0046   0.0131    0.0141   0.0000   440.7310     -0.286736       20.7607     0.0716128      -2.60636    -0.0307911      0.149270      0.207465      0.232636      0.246869      0.286681      0.263433
  65   2 1566.0237    0.2499  0.2665  9.2900  0.0000  0.0074   0.0054   0.0184    0.0183   0.0000   442.4205     -0.333203       20.8687    -0.0951340      -3.19044     -0.161913      0.185462      0.253968      0.281098      0.308639      0.335588      0.348545
  65   3 1828.7947    0.4941  0.5441  9.5486  0.0000  0.0100   0.0072   0.0241    0.0284   0.0000   441.9255     0.0400373       21.0876      0.526429      -4.19105     -0.484596      0.246214      0.332286      0.370081      0.413218      0.418584      0.448510
  65   4 2069.6079    0.8379  0.8154 10.2045  0.0000  0.0122   0.0101   0.0302    0.0357   0.0000   442.5781     -0.249063       20.3203     -0.175962      -3.01192     -0.185119      0.285619      0.402028      0.442619      0.496433      0.527298      0.531821
  65   5 2297.1713    1.3589  1.2623 10.8367  0.0000  0.0154   0.0137   0.0410    0.0432   0.0000   442.8527       1.24880       20.3323     -0.931646      -1.61775     -0.313145      0.361627      0.499337      0.566232      0.616744      0.661845      0.659299
  65   6 2510.2748    2.0015  1.4514 11.4971 -0.0000  0.0160   0.0183   0.0433    0.0388   0.0000   442.1180       2.43028       21.4103     0.0452719      -3.22145     -0.668090      0.385199      0.524292      0.596480      0.645881      0.692053      0.723059
  65   7 2717.1660    2.8771  1.3299 12.3857 -0.0041  0.0159   0.0276   0.0410    0.0392   0.0000   443.1307       2.58815       21.7468      0.788050      -1.64817     -0.192386      0.365831      0.530540      0.573373      0.637233      0.682123      0.700885
  65   8 2920.2306    3.9138  1.2824 12.9425 -0.0029  0.0150   0.0379   0.0390    0.0432   0.0000   441.5829       2.82515       20.2971       1.20472      -2.92650      -1.06566      0.363523      0.498473      0.559774      0.622568      0.647822      0.668058
  65   9 3118.1620    4.4043  1.4538 13.2233  0.0000  0.0159   0.0401   0.0427    0.0382   0.0000   441.7611       5.34998       20.9585       1.39976      -1.87016     -0.399854      0.373915      0.530673      0.580217      0.636743      0.679128      0.696673
  65  10 3311.9393    3.8373  1.9330 13.1320  0.0000  0.0194   0.0317   0.0523    0.0304   0.0000   443.1023       4.45657       19.3576       1.35828       1.94513      -2.14568      0.455197      0.640582      0.708107      0.784460      0.820499      0.846220
  65  11 3503.1539    2.9740  3.7818 12.3302  0.0000  0.0292   0.0180   0.0777    0.0238   0.0000   442.5007       6.02537       17.6195       2.60799     -0.415761      -1.82207      0.670698      0.950254       1.04212       1.16210       1.21933       1.24316
  66   1 1250.9351    0.1053  0.1137  9.2484  0.0000  0.0067   0.0045   0.0161    0.0143   0.0000   440.9930     -0.175175       21.2944      0.239613      -3.12666      0.329390      0.162883      0.221523      0.257523      0.286186      0.289934      0.299113
  66   2 1575.4612    0.2555  0.2877  9.2802  0.0000  0.0075   0.0053   0.0192    0.0183   0.0000   442.3464    -0.0556827       20.6051     -0.155002      -2.59228      0.431646      0.181309      0.251703      0.281277      0.312880      0.331516      0.355663
  66   3 1839.0190    0.5247  0.5878  9.5312  0.0000  0.0102   0.0073   0.0253    0.0287   0.0000   442.0560      0.274355       21.7319       1.32606      -2.99522      0.299661      0.237706      0.323480      0.371810      0.400047      0.416299      0.444914
  66   4 2081.2062    0.8575  0.9135 10.0794  0.0000  0.0128   0.0097   0.0324    0.0392   0.0000   442.6139      0.340092       20.6231      0.671153      -2.58526     -0.639564      0.306940      0.419855      0.457736      0.529106      0.537691      0.558208
  66   5 2309.5924    1.3637  1.3040 10.8634  0.0000  0.0158   0.0134   0.0409    0.0401   0.0000   441.8174       1.37598       19.0273      0.660881      -2.86352     -0.227997      0.369119      0.525202      0.565291      0.652761      0.687446      0.700682
  66   6 2523.4843    2.0978  1.4051 11.5469 -0.0000  0.0155   0.0193   0.0422    0.0406   0.0000   442.4289       1.39815       20.6550       1.13697      -2.35290     -0.915565      0.367270      0.503029      0.573441      0.627850      0.681356      0.690244
  66   7 2731.5508    2.9311  1.2823 12.5007  0.0000  0.0153   0.0290   0.0399    0.0420   0.0000   442.5575       2.81559       21.4189      0.629952      -3.41629     -0.526552      0.363439      0.508746      0.550662      0.614317      0.651825      0.677599
  66   8 2935.5057    3.8959  1.2785 12.9940 -0.0018  0.0148   0.0377   0.0396    0.0411   0.0000   442.5289       3.34691       19.6289       1.09921      -1.51194      -1.19285      0.352267      0.483168      0.541148      0.587768      0.620301      0.632372
  66   9 3134.1097    4.4327  1.4177 13.1989  0.0003  0.0155   0.0408   0.0414    0.0409   0.0000   442.0219       3.98854       21.8575      0.902060     -0.971152      0.373226      0.372765      0.515849      0.584198      0.637997      0.673436      0.697371
  66  10 3328.6771    3.7885  2.1560 12.9274  0.0000  0.0200   0.0290   0.0539    0.0308   0.0000   442.3322       6.47445       21.3870      0.538626       1.96587      -1.55441      0.465951      0.652314      0.728802      0.800753      0.854289      0.872447
  66  11 3520.7160    2.9400  3.7831 12.3562 -0.0001  0.0289   0.0179   0.0796    0.0236   0.0000   441.9401       6.67531       16.1892       1.99054      0.285655      -1.13897      0.654550      0.929525       1.02343       1.12554       1.18782       1.23758
  66  12 3710.5567    2.0472  5.4143 12.0130 -0.0120  0.0451   0.0118   0.1191    0.0227   0.0000   442.6141       10.4827       19.6849       1.12479      -2.28262     -0.751759       1.00904       1.42481       1.61335       1.77062       1.80972       1.90273
  67   1 1259.0332    0.1028  0.1071  9.3260  0.0006  0.0072   0.0045   0.0153    0.0141   0.0000   440.7239    0.00954880       20.9562     -0.406265      -3.09547     -0.119371      0.166806      0.249836      0.315140      0.370510      0.411939      0.362624
  67   2 1584.8098    0.2612  0.2705  9.3102  0.0000  0.0075   0.0054   0.0176    0.0183   0.0000   442.1959      0.146445       20.6693    -0.0121587      -2.68130      0.448452      0.163146      0.239614      0.253043      0.286234      0.303772      0.328097
  67   3 1849.1659    0.5410  0.5669  9.5953 -0.0000  0.0099   0.0074   0.0241    0.0290   0.0000   442.0535      0.198431       20.7501      0.385448      -2.09899    -0.0273619      0.232503      0.307479      0.361585      0.387558      0.400423      0.427494
  67   4 2092.7217    0.8917  0.9684 10.1112  0.0001  0.0130   0.0099   0.0339    0.0416   0.0000   442.8266      0.495430       20.5407      0.474961      -2.55288     -0.214685      0.311496      0.438197      0.487878      0.550461      0.592946      0.613108
  67   5 2321.9326    1.4231  1.2951 10.9175  0.0029  0.0151   0.0139   0.0410    0.0432   0.0000   443.4653       1.93878       20.5097       1.00364      -2.46816     -0.611607      0.351224      0.490886      0.545808      0.587671      0.627611      0.662552
  67   6 2536.6874    2.1014  1.3722 11.8702  0.0000  0.0163   0.0202   0.0415    0.0383   0.0000   441.6523       1.77453       21.2765      0.669546      -2.36845      0.275888      0.374646      0.524018      0.571470      0.643360      0.687595      0.711645
  67   7 2745.7801    3.0056  1.3343 12.4326 -0.0014  0.0150   0.0285   0.0407    0.0412   0.0000   442.6396       1.49797       19.6955     -0.605390      -1.52487     -0.213427      0.357725      0.483817      0.543367      0.588031      0.634879      0.662463
  67   8 2950.6132    4.0439  1.2651 13.1847  0.0000  0.0146   0.0395   0.0399    0.0416   0.0000   442.9361       3.78992       20.3492       1.41335      -2.67903      -1.49835      0.333204      0.473438      0.511876      0.582206      0.601152      0.627446
  67   9 3149.9756    4.3619  1.5072 13.3241  0.0000  0.0162   0.0393   0.0434    0.0364   0.0000   442.7768       4.32519       20.8449      0.570752      -1.77394     -0.918002      0.381120      0.529327      0.586869      0.645993      0.684888      0.706653
  67  10 3345.3175    3.6618  2.2921 12.9153  0.0000  0.0206   0.0270   0.0556    0.0291   0.0000   442.6968       5.84557       18.4422       1.43904       1.06036     -0.405132      0.471637      0.664439      0.743543      0.805487      0.872092      0.882751
  67  11 3538.1050    2.8440  4.1392 12.3159 -0.0002  0.0309   0.0166   0.0844    0.0230   0.0000   444.5643       7.73087       17.8118     -0.871974      0.527186      -3.30702      0.694106      0.978411       1.10095       1.20927       1.27845       1.31815
  67  12 3728.3275    2.1921  6.6410 12.0375 -0.0008  0.0506   0.0115   0.1342    0.0215   0.0000   438.3268       9.54694       19.7958       2.06641     -0.759296      -3.73129       1.11582       1.58309       1.77019       1.96994       2.03103       2.10984
  68   1 1267.0658    0.1047  0.1101  9.2765  0.0000  0.0083   0.0045   0.0143    0.0141   0.0000   441.0052     -0.528358       20.3518     -0.164193      -3.01881     -0.537262      0.166292      0.272893      0.261323      0.329698      0.297441      0.320805
  68   2 1594.0303    0.2668  0.2752  9.3087  0.0000  0.0072   0.0055   0.0173    0.0184   0.0000   442.0505     0.0106215       20.8771      0.399324      -2.95018    -0.0375261      0.176923      0.231803      0.268979      0.306865      0.330059      0.348856
  68   3 1859.2323    0.5444  0.6430  9.5873  0.0001  0.0104   0.0072   0.0266    0.0299   0.0000   442.5025      0.130010       21.1134     -0.399381      -3.19053      0.402550      0.244924      0.314258      0.367317      0.413286      0.440143      0.454323
  68   4 2104.1709    0.9027  0.9399 10.2713  0.0000  0.0131   0.0102   0.0329    0.0389   0.0000   442.2422      0.833990       21.5533      0.522682      -2.46142      -1.07299      0.298494      0.404819      0.441807      0.507086      0.554016      0.551666
  68   5 2334.1529    1.4650  1.3015 10.9845  0.0000  0.0152   0.0142   0.0406    0.0405   0.0000   442.4073      0.656925       20.5923      0.600819      -2.01411      0.213231      0.347507      0.484759      0.543951      0.599284      0.639889      0.663505
  68   6 2549.7522    2.1797  1.4348 11.9255  0.0000  0.0162   0.0203   0.0438    0.0356   0.0000   442.5938       2.14683       20.1924      0.252112      -1.91534     -0.831083      0.363697      0.515309      0.561916      0.620728      0.643157      0.660323
  68   7 2759.9780    3.0844  1.3674 12.4618 -0.0001  0.0152   0.0284   0.0401    0.0402   0.0000   442.3131       2.86680       20.8099     0.0941138      -2.64994     0.0577713      0.356192      0.499077      0.547441      0.600906      0.646970      0.667147
  68   8 2965.6459    4.0553  1.3051 13.1129 -0.0001  0.0149   0.0382   0.0385    0.0404   0.0000   441.5403       3.64518       21.8470      0.988934      -2.83503      -2.41170      0.335692      0.454757      0.513863      0.568303      0.588877      0.610598
  68   9 3165.7212    4.3342  1.5345 13.3513 -0.0034  0.0165   0.0384   0.0436    0.0342   0.0000   442.8177       4.92895       21.4442     -0.376149      -1.63880      -1.78547      0.381363      0.518920      0.580342      0.631324      0.671941      0.691045
  68  10 3361.8626    3.6209  2.5021 12.8539  0.0000  0.0215   0.0253   0.0578    0.0272   0.0000   443.5250       5.13482       18.3210      -1.09351       2.61294     -0.925103      0.482018      0.672651      0.764339      0.833270      0.886412      0.898569
  68  11 3555.4355    2.8039  4.4388 12.2422  0.0000  0.0329   0.0159   0.0872    0.0230   0.0000   441.8057       6.29464       21.6635     -0.919220      -5.76838      -1.99998      0.720460       1.02935       1.13755       1.25012       1.34311       1.38072
  68  12 3746.3996    2.3168  7.5988 11.8514  0.0057  0.0546   0.0072   0.1387    0.0122   0.0000   437.8565       10.9690       28.2508      -6.56767      -13.1281       1.79200       1.20701       1.67510       1.91167       2.10670       2.18340       2.26390
  69   2 1603.1485    0.2715  0.3267  9.2987  0.0000  0.0079   0.0052   0.0203    0.0187   0.0000   441.9089     -0.538211       21.5357     -0.155091      -3.03199      0.544476      0.181020      0.250973      0.275128      0.316790      0.322577      0.329818
  69   3 1869.2157    0.5553  0.5787  9.6654  0.0000  0.0094   0.0076   0.0258    0.0281   0.0000   442.6968      0.137257       21.1283     -0.179359      -3.09303      0.461933      0.213123      0.289801      0.322472      0.358877      0.374523      0.390925
  69   4 2115.4662    0.9472  0.9519 10.2083  0.0000  0.0127   0.0103   0.0328    0.0400   0.0000   442.8830      0.473335       21.4443    -0.0686199      -2.30138      0.555483      0.278465      0.394544      0.440153      0.479473      0.504781      0.528254
  69   5 2346.2421    1.4765  1.2988 11.0320  0.0000  0.0152   0.0143   0.0410    0.0398   0.0000   442.5953       1.53967       21.1115     -0.622901      -2.60746     -0.393085      0.337347      0.482931      0.536461      0.595680      0.643010      0.664119
  69   6 2562.7526    2.2570  1.4021 11.7543  0.0000  0.0156   0.0207   0.0409    0.0406   0.0000   443.0434       1.79242       20.1195      0.454412      -2.22842     -0.147718      0.344634      0.481466      0.538401      0.592695      0.629378      0.644072
  69   7 2774.0326    3.1715  1.3631 12.4366 -0.0000  0.0149   0.0289   0.0402    0.0405   0.0000   443.1146       3.12643       21.1043       1.70661      -1.19647     -0.716610      0.331362      0.478452      0.518956      0.577110      0.617659      0.633393
  69   8 2980.5669    4.0230  1.2838 13.2681  0.0000  0.0150   0.0390   0.0398    0.0393   0.0000   442.8446       4.10293       21.4076      0.142336      -1.40195      -2.14084      0.336458      0.470968      0.523324      0.578536      0.630786      0.624651
  69   9 3181.3600    4.2743  1.6486 13.1948  0.0000  0.0166   0.0360   0.0454    0.0336   0.0000   442.5786       3.15036       19.9996      0.699503      -2.62347      -1.27433      0.374229      0.523801      0.578295      0.624751      0.662273      0.695986
  69  10 3378.3006    3.4849  2.5640 12.9000  0.0000  0.0221   0.0247   0.0614    0.0260   0.0000   443.3699       5.96313       18.9158      0.429655      0.348238      -2.89351      0.488918      0.694175      0.774051      0.853454      0.900520      0.938635
  69  11 3572.6845    2.7263  4.7449 12.1969  0.0000  0.0354   0.0149   0.0915    0.0222   0.0000   441.2161       7.46124       21.1454       2.08438      -1.24398     -0.144112      0.753517       1.08630       1.19794       1.32627       1.40089       1.45070
  69  12 3764.4150    2.1081  7.1591 11.8988 -0.0066  0.0552   0.0078   0.1413    0.0147   0.0000   440.3208       10.2871       24.7551      -2.78640      -12.2213      -2.32568       1.19689       1.67358       1.90499       2.07790       2.20946       2.29771
  70   1 1282.9124    0.1065  0.1115  9.2265  0.0000  0.0063   0.0044   0.0157    0.0140   0.0000   440.9215     -0.393753       21.1942     0.0528095      -3.07562     -0.130736      0.153859      0.209815      0.242924      0.263729      0.278283      0.259185
  70   2 1612.1562    0.2880  0.3188  9.2774  0.0000  0.0075   0.0054   0.0192    0.0190   0.0000   442.0433     0.0557051       21.1257     -0.251180      -2.42977     0.0869037      0.172207      0.222697      0.249317      0.291781      0.314736      0.335717
  70   3 1879.0866    0.5725  0.6788  9.6134  0.0000  0.0107   0.0073   0.0274    0.0309   0.0000   442.6784      0.366844       20.2592      0.353788      -2.60892     -0.102447      0.244982      0.329504      0.362468      0.415400      0.442058      0.457971
  70   4 2126.7059    0.9446  1.0506 10.2593  0.0001  0.0135   0.0100   0.0356    0.0398   0.0000   442.0737      0.547404       21.1446     -0.444058      -2.14568      0.662906      0.297313      0.422028      0.466190      0.520398      0.556659      0.556677
  70   5 2358.2148    1.5196  1.2828 11.2055 -0.0000  0.0153   0.0150   0.0408    0.0391   0.0000   441.8725       1.49145       21.2957      0.320774      -1.87479     -0.737965      0.342874      0.488063      0.543197      0.597727      0.644399      0.660338
  70   6 2575.6749    2.2936  1.4153 11.8407  0.0000  0.0155   0.0208   0.0414    0.0385   0.0000   441.9944       1.70312       19.8061      0.749426      -2.43853     -0.184783      0.350621      0.484463      0.539081      0.581106      0.639572      0.644133
  70   7 2788.0181    3.1903  1.3367 12.6100  0.0007  0.0152   0.0299   0.0394    0.0392   0.0000   442.0988       3.56775       21.0436     -0.795877      -2.85749      -1.77143      0.347557      0.474534      0.541534      0.580892      0.629230      0.650923
  70   8 2995.3324    4.1581  1.3980 12.9937  0.0000  0.0149   0.0371   0.0393    0.0398   0.0000   442.3196       3.81590       20.2327     -0.496907      -2.61579      -1.45729      0.342956      0.461402      0.521255      0.565136      0.594383      0.602281
  70   9 3196.9597    4.3001  1.6771 13.1914 -0.0000  0.0169   0.0360   0.0458    0.0344   0.0000   441.8608       4.77332       20.7167     0.0185601      -1.96814      -1.57358      0.366733      0.522793      0.572843      0.631000      0.681708      0.693408
  70  10 3394.6919    3.3884  2.7967 12.7873  0.0000  0.0230   0.0226   0.0635    0.0245   0.0000   441.6946       5.99310       18.7925      0.997666      0.188545     -0.508327      0.501421      0.691156      0.767454      0.851267      0.907567      0.947867
  70  11 3589.7489    2.6554  4.7905 12.2659 -0.0002  0.0357   0.0150   0.0957    0.0216   0.0000   443.1599       7.55331       18.6639       1.42302      -2.64823       1.62564      0.762824       1.08004       1.20181       1.34049       1.40090       1.46134
  70  12 3782.2059    2.0464  7.4972 11.9157  0.0002  0.0581   0.0095   0.1517    0.0192   0.0000   441.0523       9.22053       21.4305     -0.931607      -5.88083      -1.93361       1.20546       1.74153       1.91603       2.16213       2.20448       2.30742
  71   1 1290.7293    0.1154  0.1359  9.1958  0.0000  0.0073   0.0043   0.0169    0.0142   0.0000   441.0716      0.308771       20.7337      0.364631      -2.96047    -0.0204596      0.175510      0.254908      0.306158      0.370542      0.397643      0.360757
  71   2 1621.0814    0.2893  0.3035  9.3230  0.0000  0.0072   0.0055   0.0190    0.0186   0.0000   441.9946     -0.232555       20.8540     0.0323129      -3.41229     -0.362038      0.166269      0.222557      0.242263      0.272189      0.282596      0.309893
  71   3 1888.8839    0.5814  0.6948  9.5609 -0.0002  0.0108   0.0072   0.0275    0.0313   0.0000   442.1283      0.185035       20.9365    -0.0355680      -2.07127     -0.200012      0.232111      0.323429      0.358417      0.386084      0.423636      0.442345
  71   4 2137.8767    0.9832  1.0761 10.2313 -0.0000  0.0135   0.0103   0.0362    0.0423   0.0000   442.7360      0.578002       20.6899     -0.735100      -2.63182      0.529793      0.294576      0.400852      0.446383      0.505437      0.547675      0.558563
  71   5 2370.0683    1.5651  1.3549 11.1498  0.0000  0.0155   0.0146   0.0413    0.0374   0.0000   443.2857       1.10227       19.9449      0.747662      -1.90280      0.166713      0.334759      0.470472      0.512476      0.584364      0.606038      0.643774
  71   6 2588.4489    2.3593  1.4147 11.8446  0.0000  0.0153   0.0210   0.0411    0.0388   0.0000   442.7080       2.66413       22.1228      0.795329      -2.72145     -0.434352      0.339361      0.473361      0.524772      0.586424      0.628126      0.646334
  71   7 2801.8772    3.2783  1.2835 12.7705 -0.0000  0.0146   0.0314   0.0396    0.0395   0.0000   442.5905       3.24102       21.1462       1.54439      -2.26217      -1.67564      0.322804      0.446686      0.500196      0.551984      0.594343      0.602506
  71   8 3010.0253    4.1550  1.3097 13.1936  0.0000  0.0144   0.0387   0.0394    0.0392   0.0000   442.7940       4.27547       20.5938       2.48069      -1.51665      -1.62783      0.322940      0.449288      0.497581      0.540459      0.584949      0.598926
  71   9 3212.3754    4.2352  1.6905 13.1181  0.0000  0.0166   0.0348   0.0457    0.0345   0.0000   441.8655       4.90312       19.8607       1.36283      -1.48942      -1.75213      0.368765      0.512437      0.561608      0.629582      0.647254      0.685759
  71  10 3410.9471    3.3909  2.9000 12.7097  0.0000  0.0234   0.0221   0.0646    0.0247   0.0000   442.9337       6.41631       21.2713     -0.165087      -2.01955      -1.39247      0.488729      0.696609      0.776233      0.849071      0.913531      0.936407
  71  11 3606.7691    2.6412  5.2164 12.2070  0.0002  0.0382   0.0145   0.1034    0.0218   0.0000   440.1160       8.40904       20.0326       2.10620       2.59098      -4.91201      0.800528       1.14055       1.25874       1.40557       1.49883       1.53016
  71  12 3800.0112    2.0472  8.0955 11.9521  0.0023  0.0630   0.0096   0.1602    0.0182   0.0000   442.2404       4.53412       20.2369       2.05663      0.146119     -0.943768       1.27791       1.84674       2.04278       2.28685       2.36963       2.46693
  72   1 1298.4958    0.1098  0.1219  9.2508  0.0000  0.0062   0.0043   0.0164    0.0138   0.0000   440.7614     -0.212891       20.5981     -0.269173      -3.87079     -0.183327      0.135396      0.195021      0.220221      0.249990      0.265434      0.274002
  72   2 1629.8938    0.3029  0.3190  9.3533  0.0000  0.0077   0.0055   0.0173    0.0191   0.0000   441.8963      0.108081       21.0044      0.556017      -2.74377     -0.411736      0.173429      0.229611      0.260882      0.274109      0.311485      0.328149
  72   3 1898.6562    0.6103  0.6736  9.6926  0.0001  0.0105   0.0076   0.0261    0.0304   0.0000   442.4189      0.380205       20.4998      0.242846      -3.08798     -0.927851      0.225625      0.320081      0.348446      0.393341      0.414527      0.426631
  72   4 2148.9142    0.9913  1.0469 10.4095  0.0000  0.0134   0.0104   0.0348    0.0385   0.0000   442.4085      0.662983       21.0997      0.415229      -2.41749     -0.425123      0.291834      0.401445      0.435509      0.494271      0.513814      0.547084
  72   5 2381.8477    1.6311  1.3718 11.1712  0.0000  0.0149   0.0149   0.0410    0.0382   0.0000   442.0842       2.60363       20.0218      0.317410      -3.50467     -0.762137      0.326781      0.446124      0.498271      0.549993      0.591563      0.621367
  72   6 2601.1881    2.4169  1.4610 11.9505 -0.0000  0.0154   0.0213   0.0424    0.0373   0.0000   441.9757       1.95929       19.8327       1.51479      -3.23454      -1.46630      0.340151      0.475584      0.529342      0.600036      0.647255      0.675563
  72   7 2815.6648    3.3960  1.3121 12.6681  0.0000  0.0144   0.0310   0.0379    0.0400   0.0000   442.9401       3.09212       20.8278      0.606635      -2.91671      -1.66533      0.313223      0.436337      0.482660      0.528267      0.581594      0.598908
  72   8 3024.5880    4.2494  1.3819 13.2246 -0.0000  0.0148   0.0383   0.0408    0.0376   0.0000   442.6881       3.59741       20.8390       1.22837      -1.53565     -0.593879      0.318454      0.454456      0.487256      0.554109      0.591989      0.602462
  72   9 3227.7127    4.2039  1.7467 13.2232 -0.0000  0.0172   0.0342   0.0463    0.0323   0.0000   442.6523       5.05294       20.6532     -0.371066      -1.77167      -1.08954      0.366953      0.516478      0.567479      0.626566      0.667444      0.703597
  72  10 3427.0981    3.3069  3.0822 12.6979  0.0000  0.0247   0.0210   0.0661    0.0239   0.0000   443.0195       5.54405       19.1838      0.126132     0.0941035      -2.08196      0.506759      0.735482      0.796430      0.898132      0.927614      0.977573
  72  11 3623.6392    2.4694  4.9416 12.2264 -0.0030  0.0375   0.0138   0.1018    0.0227   0.0000   443.3465       5.19161       22.2430       3.98901      -2.37296     -0.976544      0.771988       1.10802       1.23323       1.36449       1.42582       1.50537
  72  12 3817.4931    1.8024  7.1388 12.0060 -0.0021  0.0610   0.0094   0.1549    0.0195   0.0000   440.7670       7.34664       23.8702       1.65825      -5.14819     -0.636837       1.23483       1.77581       1.95341       2.21282       2.28489       2.39574
  73   1 1306.2061    0.1180  0.1243  9.2324  0.0000  0.0065   0.0044   0.0151    0.0139   0.0000   440.6999     0.0626570       21.0443      0.363876      -3.13427     -0.475822      0.151085      0.196427      0.243637      0.274562      0.268289      0.279713
  73   2 1638.6091    0.3146  0.3516  9.2737  0.0000  0.0079   0.0054   0.0190    0.0200   0.0000   441.8307     -0.132506       20.7002    -0.0283844      -3.50729      0.409399      0.176574      0.239069      0.276858      0.306275      0.310898      0.309905
  73   3 1908.3389    0.6092  0.6599  9.7551  0.0000  0.0103   0.0076   0.0256    0.0297   0.0000   442.1559     0.0321188       21.1007     -0.227820      -2.86359     -0.114881      0.221946      0.302678      0.335983      0.372626      0.385535      0.402528
  73   4 2159.8789    1.0351  1.0934 10.2963  0.0000  0.0134   0.0106   0.0357    0.0430   0.0000   442.8861     -0.210038       20.8872      0.384858      -2.04003      -1.12191      0.284628      0.401750      0.441249      0.498340      0.529490      0.533893
  73   5 2393.5086    1.6683  1.4344 11.0547  0.0000  0.0154   0.0147   0.0411    0.0406   0.0000   443.2463       2.03725       20.3096      0.292104      -2.74276     -0.550700      0.329314      0.453635      0.519232      0.568498      0.603590      0.625344
  73   6 2613.8328    2.4368  1.4808 12.0041  0.0000  0.0155   0.0214   0.0429    0.0364   0.0000   442.7156       2.80775       20.8025      0.836860      -2.75908      0.194893      0.337949      0.469041      0.533748      0.571217      0.631223      0.649661
  73   7 2829.3477    3.4650  1.3466 12.7411  0.0000  0.0145   0.0310   0.0384    0.0373   0.0000   443.4114       3.25966       19.9553       1.17943      -1.70104     -0.780968      0.312694      0.432222      0.482348      0.531054      0.568088      0.586697
  73   8 3039.1051    4.2364  1.4790 13.1626 -0.0000  0.0151   0.0369   0.0423    0.0363   0.0000   442.7602       4.30686       21.4385    -0.0680113      -1.47284      -1.82327      0.319559      0.449811      0.493732      0.546064      0.571176      0.591169
  73   9 3242.9799    4.1598  1.8139 13.1848  0.0000  0.0172   0.0329   0.0466    0.0311   0.0000   443.0101       4.81029       20.8249       1.45776      -1.97305     -0.470622      0.368512      0.512608      0.571701      0.634698      0.665443      0.697286
  73  10 3443.1239    3.2520  3.2886 12.6291  0.0000  0.0252   0.0200   0.0686    0.0236   0.0000   443.3096       5.22593       17.4839     0.0927792       1.29746     -0.941659      0.527911      0.731374      0.824125      0.906588      0.952520      0.998518
  73  11 3640.3553    2.7941  6.4488 11.9430  0.0087  0.0433   0.0078   0.1115    0.0075   0.0000   442.5187       7.29614       19.8183       3.65674      -3.01686      -2.52272      0.935936       1.26240       1.45217       1.58179       1.70204       1.75325
  74   1 1313.8538    0.1227  0.1193  9.2467  0.0000  0.0058   0.0044   0.0142    0.0139   0.0000   440.8082    0.00492802       20.8471      0.198375      -2.95364     -0.204113      0.128669      0.174095      0.208803      0.225164      0.281237      0.263036
  74   2 1647.2365    0.3092  0.3591  9.3496  0.0000  0.0080   0.0054   0.0200    0.0196   0.0000   441.7020     -0.300275       20.6998    -0.0446538      -3.06190     0.0971653      0.176347      0.236554      0.267118      0.298481      0.315903      0.313506
  74   3 1917.9284    0.6361  0.6948  9.7745  0.0000  0.0107   0.0077   0.0265    0.0308   0.0000   442.4633     -0.188417       21.2308      0.349103      -3.08894     -0.902459      0.225726      0.325481      0.360096      0.391779      0.426510      0.437282
  74   4 2170.7373    1.0463  1.1134 10.4451 -0.0000  0.0139   0.0106   0.0369    0.0405   0.0000   442.1196      0.391712       21.3357    -0.0672533      -3.39252     -0.786436      0.281832      0.404130      0.436410      0.500399      0.518833      0.517195
  74   5 2405.0797    1.7110  1.4107 11.2365  0.0000  0.0154   0.0151   0.0401    0.0373   0.0000   442.4521       1.13013       20.2963       1.54217      -1.37433      -1.45029      0.321926      0.450792      0.505123      0.554689      0.615023      0.629717
  74   6 2626.4358    2.5045  1.4864 11.9955 -0.0011  0.0155   0.0214   0.0412    0.0357   0.0000   443.0910       2.77384       20.5793       1.13672     -0.698099     -0.634626      0.335272      0.453149      0.516758      0.559514      0.610777      0.627959
  74   7 2842.9595    3.6198  1.3699 12.6178  0.0006  0.0143   0.0316   0.0380    0.0419   0.0000   442.3402       3.06382       19.9449      0.859840      -1.39499     -0.602184      0.305388      0.422495      0.472992      0.516640      0.553496      0.572477
  74   8 3053.4821    4.2491  1.4544 13.2062  0.0000  0.0148   0.0365   0.0411    0.0348   0.0000   442.3558       4.89307       20.1046       1.06647      -3.30023      -2.25332      0.317540      0.432726      0.487642      0.544759      0.567158      0.592247
  74   9 3258.1068    4.0527  1.8860 13.2371 -0.0000  0.0175   0.0318   0.0495    0.0289   0.0000   442.0830       4.63066       20.5014       1.14340      0.143093      -2.91332      0.371242      0.511332      0.568614      0.636166      0.681707      0.698975
  74  10 3459.1338    3.1447  3.4512 12.6079  0.0000  0.0261   0.0189   0.0722    0.0225   0.0000   442.7065       4.63376       19.5798      0.676494      -2.03235      -2.27905      0.532986      0.744313      0.838168      0.914296      0.981762       1.01369
  74  11 3657.1725    2.3725  5.4462 12.0455 -0.0169  0.0415   0.0081   0.1079    0.0119   0.0000   440.5718       4.80287       22.4263      0.778099      -3.70118      -2.32512      0.837072       1.18444       1.32440       1.46378       1.54494       1.62548
  75   1 1321.4302    0.1198  0.1199  9.2314  0.0000  0.0058   0.0043   0.0142    0.0138   0.0000   440.7611    -0.0390353       20.7213      0.360884      -2.77105     -0.121738      0.123817      0.165528      0.194142      0.207533      0.218307      0.224107
  75   2 1655.7675    0.3264  0.3602  9.3532  0.0000  0.0079   0.0055   0.0194    0.0197   0.0000   441.8865     -0.224292       21.2613     -0.249979      -3.50564     -0.448974      0.163390      0.224868      0.234218      0.277197      0.301133      0.302176
  75   3 1927.4446    0.6387  0.7527  9.7981 -0.0001  0.0111   0.0075   0.0282    0.0315   0.0000   442.2655      0.387622       20.7366      0.304461      -3.09374     -0.791790      0.227561      0.319844      0.348650      0.388972      0.424530      0.438057
  75   4 2181.4897    1.0756  1.1220 10.5252  0.0000  0.0136   0.0109   0.0367    0.0406   0.0000   442.5932       1.61259       21.0206      0.590720      -2.36761      0.199544      0.283326      0.392313      0.426874      0.482862      0.524188      0.546510
  75   5 2416.5563    1.7299  1.3761 11.4994 -0.0000  0.0154   0.0159   0.0415    0.0350   0.0000   442.5544       1.21512       20.2143     -0.122294      -2.45232      -1.67096      0.319157      0.450408      0.499673      0.562115      0.583909      0.601549
  75   6 2638.9182    2.5670  1.4249 12.2025 -0.0000  0.0151   0.0228   0.0416    0.0359   0.0000   442.6611       2.44506       20.6562     -0.696912      -2.18287      0.468912      0.313346      0.443189      0.491865      0.544349      0.575825      0.603886
  75   7 2856.4761    3.4979  1.3261 12.9723  0.0007  0.0145   0.0320   0.0392    0.0363   0.0000   442.4402       3.58085       21.2266       1.47886      -2.57204      -2.53906      0.310855      0.420542      0.481055      0.523009      0.575307      0.587513
  75   8 3067.7183    4.3799  1.4354 13.2246  0.0000  0.0148   0.0379   0.0397    0.0379   0.0000   442.9676       4.03682       19.8500       1.94074      -2.45102      -1.93695      0.309285      0.425174      0.478575      0.534696      0.552729      0.580853
  75   9 3273.2155    4.0276  1.9436 13.2209  0.0000  0.0177   0.0308   0.0497    0.0288   0.0000   443.1593       5.59159       19.9054       1.51623      -1.76400      -1.37951      0.370192      0.503100      0.565775      0.623369      0.671732      0.696595
  75  10 3474.9644    3.1524  3.6181 12.5484 -0.0001  0.0267   0.0184   0.0725    0.0230   0.0000   442.4854       5.72864       17.3130       1.82350     -0.811075      -1.08448      0.542633      0.761272      0.858136      0.951143       1.00636       1.04493
  75  11 3673.8086    2.6705  7.3209 11.8621  0.0162  0.0454   0.0066   0.1218    0.0062   0.0000   440.2563       2.16119       24.7784       4.68034      -6.78070     -0.298405      0.996622       1.24671       1.54367       1.58242       1.77977       1.77450
  76   0  888.7761    0.0336  0.0166  9.5390 -0.0048  0.0121   0.0065   0.0113    0.0123   0.0000   436.5744     -0.202646       21.0735       1.04854      -3.43538    -0.0138925      0.288864      0.329894      0.375730      0.404946      0.572651      0.503707
  76   1 1328.9495    0.1160  0.1233  9.2325  0.0000  0.0054   0.0042   0.0160    0.0136   0.0000   440.8248     -0.419445       21.1339      0.476954      -2.98376     -0.326231      0.118228      0.162014      0.192196      0.229549      0.256720      0.264550
  76   2 1664.1839    0.3498  0.3707  9.3290  0.0000  0.0078   0.0057   0.0180    0.0203   0.0000   441.8967      0.124260       21.4519      0.287674      -3.48598     -0.123975      0.175528      0.227821      0.258358      0.278816      0.301690      0.316500
  76   3 1936.9262    0.6606  0.8009  9.7385  0.0000  0.0113   0.0075   0.0285    0.0328   0.0000   442.0714     -0.105704       20.7888      0.210583      -2.93067     -0.240883      0.232577      0.318763      0.364715      0.406488      0.452622      0.453901
  76   4 2192.1670    1.1022  1.1844 10.5112  0.0000  0.0140   0.0108   0.0380    0.0398   0.0000   442.4252      0.594453       21.0970      0.442495      -2.26346    -0.0547510      0.281597      0.403246      0.439896      0.503241      0.548684      0.567124
  76   5 2427.9370    1.7281  1.4519 11.4063 -0.0000  0.0155   0.0152   0.0420    0.0341   0.0000   442.3834       2.52276       20.1960      -1.12744      -1.35397       2.12423      0.321282      0.439264      0.494246      0.541921      0.587406      0.606687
  76   6 2651.4016    2.6008  1.4592 12.2073 -0.0000  0.0150   0.0223   0.0419    0.0336   0.0000   442.8956       2.15267       20.7252     -0.115369      -3.42710     -0.443398      0.314226      0.428727      0.485940      0.529054      0.582100      0.599327
  76   7 2869.9004    3.6485  1.3403 12.9575  0.0009  0.0143   0.0327   0.0393    0.0354   0.0000   442.4368       3.04022       21.7114      0.854789      -1.29266      -1.04014      0.289513      0.403656      0.445392      0.497420      0.519608      0.536235
  76   8 3081.9563    4.3872  1.4417 13.3260  0.0000  0.0148   0.0376   0.0403    0.0343   0.0000   442.9104       4.24859       19.9902      0.718719      -2.56111      -1.08292      0.309977      0.424985      0.479175      0.515199      0.555960      0.578709
  76   9 3288.1494    4.0268  2.0201 13.0886  0.0000  0.0181   0.0297   0.0493    0.0295   0.0000   442.9238       5.02201       21.1244       1.99235    -0.0711122      -2.73038      0.368480      0.519207      0.580356      0.636785      0.666833      0.698113
  76  10 3490.7617    3.0987  3.8552 12.4533  0.0000  0.0281   0.0176   0.0762    0.0232   0.0000   443.5199       5.92987       20.6301      -1.04618      -2.89317      -3.12729      0.553080      0.794965      0.878456      0.971898       1.02296       1.06246
  76  11 3690.4226    2.3180  6.1402 11.9457 -0.0119  0.0468   0.0065   0.1209    0.0081   0.0000   442.2818       3.48827       22.5658       3.11230      -6.29647      -5.66239      0.934496       1.31295       1.48696       1.62611       1.72720       1.78170
  77   1 1336.4177    0.1305  0.1338  9.2394  0.0000  0.0061   0.0043   0.0139    0.0138   0.0000   440.8340     -0.236043       21.2167    -0.0149667      -3.50559      0.305689      0.145305      0.172431      0.191357      0.212698      0.224859      0.237538
  77   2 1672.5378    0.3395  0.4104  9.3963  0.0000  0.0083   0.0055   0.0212    0.0206   0.0000   441.9999    -0.0619230       21.3215     -0.226126      -2.53119      0.242860      0.170315      0.230195      0.261025      0.284683      0.301438      0.315020
  77   3 1946.3364    0.6756  0.7628  9.8350 -0.0000  0.0108   0.0078   0.0278    0.0320   0.0000   442.2823      0.164535       21.5346      0.469021      -2.86788     -0.163369      0.215860      0.303814      0.338702      0.386383      0.415158      0.419777
  77   4 2202.7547    1.1209  1.2614 10.5257  0.0000  0.0146   0.0107   0.0388    0.0397   0.0000   442.1406       1.18582       20.7785     -0.441849      -2.79943      0.589888      0.293008      0.416337      0.455314      0.506174      0.544080      0.560512
  77   5 2439.2229    1.8292  1.5339 11.3133 -0.0001  0.0156   0.0152   0.0424    0.0360   0.0000   442.4048       2.09148       20.6555     -0.513534      -2.60947     -0.115176      0.311042      0.433419      0.490271      0.528097      0.574997      0.588773
  77   6 2663.7507    2.6891  1.5042 12.1653  0.0000  0.0153   0.0225   0.0416    0.0350   0.0000   442.3732       2.01995       20.7829      0.811982      -2.05355      -1.26482      0.304819      0.432758      0.483405      0.528974      0.583390      0.594216
  77   7 2883.2573    3.7218  1.3415 12.9045  0.0000  0.0141   0.0328   0.0377    0.0378   0.0000   443.2134       3.02280       21.5496      0.512599      -2.67593     -0.806582      0.285924      0.395619      0.444322      0.473558      0.514805      0.538473
  77   8 3096.0431    4.3563  1.4482 13.3899 -0.0000  0.0151   0.0374   0.0410    0.0334   0.0000   443.1482       3.68083       19.7455      0.560625      -1.47170     -0.704670      0.296866      0.427595      0.474496      0.518339      0.551273      0.562939
  77   9 3303.0855    3.9310  2.3022 12.9762  0.0000  0.0192   0.0265   0.0527    0.0279   0.0000   443.3237       5.00276       18.7502      0.714874     -0.281586     -0.149682      0.382093      0.535975      0.605960      0.668552      0.713634      0.738886
  77  10 3506.4332    2.9776  3.9253 12.5584 -0.0007  0.0296   0.0173   0.0791    0.0220   0.0000   442.4053       6.88704       18.5894       1.48474      -1.03577      -2.60129      0.563823      0.818842      0.893640      0.999007       1.04578       1.08731
  77  11 3706.6249    2.5676  8.0763 11.8101  0.0040  0.0523   0.0062   0.1373    0.0078   0.0000   438.9818       5.46819       27.3266       4.57198      -12.7854      -8.42721       1.09916       1.46172       1.66627       1.84015       1.91387       2.09447
  78   1 1343.8207    0.1332  0.1495  9.2196  0.0000  0.0065   0.0041   0.0146    0.0139   0.0000   440.7623     -0.226199       20.9864    -0.0364968      -3.22763     0.0286643      0.119181      0.177598      0.192511      0.203535      0.215271      0.215440
  78   2 1680.7924    0.3484  0.3917  9.4255  0.0000  0.0081   0.0055   0.0195    0.0202   0.0000   441.9279    -0.0272224       21.0064      0.146581      -2.97882      0.187259      0.168586      0.230355      0.259810      0.285402      0.298764      0.301188
  78   3 1955.6774    0.6789  0.7502  9.9216  0.0000  0.0108   0.0078   0.0277    0.0308   0.0000   442.1274      0.434796       20.7580      0.342967      -3.49014     -0.587678      0.215088      0.297936      0.344158      0.376685      0.410964      0.419348
  78   4 2213.2676    1.1325  1.2182 10.6679  0.0000  0.0146   0.0109   0.0378    0.0388   0.0000   442.0813       1.08648       20.7651     -0.598562      -3.09376     -0.212659      0.283641      0.406230      0.445493      0.506865      0.531100      0.540696
  78   5 2450.4428    1.8623  1.4909 11.4711 -0.0018  0.0158   0.0158   0.0422    0.0348   0.0000   442.5598       1.63108       20.7572      0.754596      -1.64542     -0.398880      0.300030      0.432301      0.475461      0.518313      0.554341      0.575642
  78   6 2676.0078    2.7175  1.4063 12.3741  0.0000  0.0148   0.0236   0.0400    0.0350   0.0000   442.6185       3.24992       20.9516     -0.134826      -2.58708     -0.309068      0.302166      0.415356      0.465948      0.514003      0.561006      0.558167
  78   7 2896.5059    3.7711  1.3785 13.0547  0.0000  0.0143   0.0332   0.0393    0.0360   0.0000   442.6764       3.33807       19.8242      0.728040      -2.66837      -1.31234      0.291327      0.404599      0.442208      0.487822      0.524575      0.536253
  78   8 3109.9971    4.4338  1.5420 13.1943  0.0000  0.0149   0.0359   0.0409    0.0359   0.0000   443.0721       4.22995       20.3619      0.549790      -1.76401      -1.80381      0.298659      0.403578      0.467792      0.500567      0.548131      0.560164
  78   9 3317.8519    3.8358  2.3319 13.0208  0.0000  0.0195   0.0259   0.0527    0.0267   0.0000   443.0813       5.76157       20.0019      0.856181     -0.562309      -1.31219      0.383082      0.526726      0.607590      0.659636      0.707921      0.725776
  78  10 3522.0148    2.9462  4.2303 12.4935  0.0000  0.0308   0.0164   0.0825    0.0221   0.0000   444.1586       5.40522       18.3166      0.923260      0.739320      0.339001      0.586294      0.844771      0.931651       1.04360       1.09273       1.15498
  79   1 1351.1825    0.1293  0.1657  9.2326  0.0000  0.0070   0.0041   0.0168    0.0139   0.0000   440.7836    -0.0995698       21.0794      0.262710      -3.04196      0.274910      0.156109      0.206392      0.241796      0.268204      0.295642      0.305306
  79   2 1688.9681    0.3569  0.4099  9.4725  0.0000  0.0080   0.0056   0.0206    0.0203   0.0000   441.4670    -0.0907347       20.5726     -0.685163      -2.62156      0.119103      0.159386      0.217315      0.244205      0.271422      0.284654      0.281887
  79   3 1964.9488    0.6953  0.8293  9.9000  0.0000  0.0113   0.0077   0.0295    0.0331   0.0000   442.2038    -0.0276652       21.0867     -0.238693      -3.70965     -0.329847      0.227046      0.307849      0.350740      0.390335      0.432555      0.438942
  79   4 2223.6710    1.1808  1.2206 10.7773  0.0000  0.0140   0.0113   0.0386    0.0370   0.0000   442.8398       1.03683       21.4736    -0.0268082      -3.15406    -0.0376350      0.275588      0.379518      0.430142      0.474163      0.510497      0.531996
  79   5 2461.6011    1.8894  1.5425 11.5076  0.0001  0.0159   0.0157   0.0422    0.0346   0.0000   442.4440       1.45174       20.1910       1.99222      -1.54466     -0.563978      0.306464      0.432451      0.483624      0.534933      0.594103      0.611967
  79   6 2688.2099    2.7956  1.4975 12.2168  0.0015  0.0150   0.0228   0.0395    0.0367   0.0000   442.6845       2.38425       21.5479     -0.202985      -1.03725      -1.21548      0.297911      0.410248      0.460749      0.502985      0.546514      0.567248
  79   7 2909.6525    3.8095  1.4312 12.9919  0.0000  0.0147   0.0323   0.0388    0.0363   0.0000   442.7441       3.43586       21.3595      0.408359      -2.22640      0.171124      0.289449      0.398248      0.449920      0.484984      0.524543      0.549984
  79   8 3123.9538    4.3893  1.5484 13.2965 -0.0000  0.0150   0.0354   0.0406    0.0328   0.0000   443.0932       4.08359       20.9692       1.50429      -2.40387    -0.0885261      0.298844      0.410603      0.462509      0.508718      0.546922      0.557508
  79   9 3332.5607    3.6964  2.5653 13.0303  0.0000  0.0205   0.0243   0.0577    0.0247   0.0000   441.9567       6.12845       19.8936      0.991708     -0.511315      -2.02631      0.404127      0.565297      0.632217      0.696328      0.732445      0.754544
  79  10 3537.6353    2.8644  4.3878 12.4993  0.0000  0.0319   0.0159   0.0871    0.0222   0.0000   441.4826       5.04432       19.5988       3.43528    -0.0992830      -1.45347      0.601064      0.854121      0.957928       1.05765       1.11470       1.16225
  79  11 3739.1971    1.9563  5.9517 12.1580  0.0002  0.0490   0.0103   0.1317    0.0221   0.0000   442.5548       7.38850       22.6979      0.972396      -4.89696      -3.16363      0.910656       1.30434       1.46041       1.62154       1.69004       1.77870
  80   1 1358.4798    0.1425  0.1341  9.2045  0.0000  0.0052   0.0043   0.0128    0.0136   0.0000   440.5950     -0.257424       20.9224      0.186951      -3.04446      0.348107      0.107308      0.131679      0.159016      0.185017      0.222700      0.219157
  80   2 1697.0497    0.3753  0.4668  9.3128  0.0000  0.0088   0.0054   0.0212    0.0221   0.0000   441.6229     -0.374897       20.7214      0.189501      -3.16924     -0.479324      0.173348      0.237680      0.273369      0.317523      0.337344      0.364625
  80   3 1974.1532    0.7195  0.8766  9.8624  0.0000  0.0117   0.0078   0.0307    0.0347   0.0000   442.2984      0.931477       22.0585     -0.718912      -3.01287     -0.529663      0.226828      0.313945      0.360912      0.392407      0.438250      0.452476
  80   4 2234.0263    1.2003  1.2999 10.6948 -0.0000  0.0145   0.0109   0.0388    0.0352   0.0000   442.3542      0.593773       21.4685      0.408039      -2.53963     -0.559733      0.280580      0.394216      0.444910      0.486411      0.512881      0.545965
  80   5 2472.6434    1.9062  1.5240 11.5271  0.0001  0.0158   0.0159   0.0413    0.0346   0.0000   442.5854       1.81153       20.3841       1.28551      -2.20319     -0.622142      0.305922      0.425900      0.485245      0.531066      0.560687      0.587867
  80   6 2700.3764    2.8419  1.4333 12.4352  0.0000  0.0148   0.0242   0.0403    0.0341   0.0000   443.2134       1.90272       20.3505      0.335891      -2.47059     -0.347498      0.286483      0.396779      0.442337      0.480802      0.525250      0.534842
  80   7 2922.6937    3.9057  1.4247 12.9633  0.0000  0.0142   0.0329   0.0392    0.0361   0.0000   443.5241       3.61854       21.9428      0.866746      -2.72321     -0.253723      0.281153      0.388567      0.433287      0.479109      0.524906      0.544734
  80   8 3137.7641    4.3404  1.6115 13.2762  0.0000  0.0154   0.0347   0.0417    0.0319   0.0000   442.9183       4.31970       20.8627       1.66402      -3.25528      -1.78543      0.312752      0.429915      0.481297      0.531161      0.577207      0.602396
  80   9 3347.2282    3.7026  2.5665 12.9013  0.0000  0.0203   0.0240   0.0569    0.0260   0.0000   443.6491       5.73219       18.6056      0.838387      0.679724     -0.732832      0.386635      0.543752      0.612742      0.668842      0.719420      0.742070
  80  10 3553.0144    2.8889  4.7619 12.3128  0.0000  0.0333   0.0091   0.0860    0.0074   0.0000   441.6564       5.09363       22.9851       3.41919      -1.70008      -2.83902      0.643540      0.875884       1.01753       1.10711       1.18756       1.23767
  81   1 1365.7091    0.1413  0.1550  9.2079  0.0000  0.0057   0.0041   0.0152    0.0137   0.0000   440.6060     -0.339479       21.1563      0.134543      -2.91222     -0.253444      0.114911      0.143244      0.173296      0.195164      0.207736      0.220325
  81   2 1705.0490    0.3725  0.4607  9.3745  0.0000  0.0087   0.0055   0.0212    0.0218   0.0000   441.7398   -0.00218945       20.8041     -0.104858      -2.73409     -0.511254      0.168449      0.233944      0.259924      0.287759      0.302319      0.324073
  81   3 1983.3501    0.7234  0.8780 10.0009  0.0000  0.0117   0.0079   0.0309    0.0325   0.0000   442.3021      0.332583       20.8608      0.281371      -3.19367      0.137608      0.220655      0.307075      0.343057      0.377369      0.407180      0.422021
  81   4 2244.2498    1.2504  1.2602 10.6708  0.0000  0.0139   0.0114   0.0373    0.0388   0.0000   442.8837       1.17710       20.9162      0.533924      -3.21049     -0.801644      0.269860      0.369964      0.416238      0.454729      0.495202      0.517262
  81   5 2483.5839    1.9774  1.5439 11.4669  0.0000  0.0151   0.0160   0.0414    0.0355   0.0000   442.3330       1.29478       21.4265      0.817940      -1.79605     -0.784108      0.304233      0.414797      0.467025      0.513918      0.563805      0.586283
  81   6 2712.3711    2.9260  1.4346 12.4168 -0.0024  0.0147   0.0246   0.0398    0.0346   0.0000   442.8537       2.91023       21.8689      0.542650      -3.28291      -1.30208      0.284610      0.389172      0.429798      0.483808      0.525579      0.541173
  81   7 2935.6659    3.9167  1.4025 13.0544  0.0000  0.0142   0.0328   0.0382    0.0342   0.0000   443.1732       4.05563       20.6151       1.38589      -1.50461      -1.41150      0.278418      0.378332      0.429691      0.476352      0.508897      0.514784
  81   8 3151.4774    4.3889  1.6453 13.2403 -0.0000  0.0154   0.0342   0.0426    0.0323   0.0000   442.5045       4.05855       20.9879      0.701742      -3.25848      -1.70807      0.293231      0.411200      0.456005      0.489317      0.531150      0.541484
  81   9 3361.7331    3.5838  2.7728 12.8330 -0.0000  0.0213   0.0223   0.0591    0.0250   0.0000   443.0485       5.22535       18.8762       1.40526     -0.374845      -2.51541      0.408499      0.565795      0.637422      0.707600      0.755019      0.784104
  81  10 3568.5371    3.0390  5.5413 12.2188  0.0003  0.0321   0.0084   0.0786    0.0058   0.0000   442.5309       3.49172       21.8586       3.70122      -4.06516      -5.99957      0.721594      0.831771       1.12058       1.01724       1.28615       1.14065
  82   1 1372.8896    0.1463  0.1712  9.2273  0.0000  0.0069   0.0041   0.0142    0.0138   0.0000   440.6332     0.0311154       20.9791     -0.173883      -3.10543     -0.153015      0.124344      0.180068      0.199369      0.224748      0.226812      0.252355
  82   2 1712.9759    0.3819  0.5010  9.4114  0.0000  0.0091   0.0054   0.0226    0.0221   0.0000   441.8118     -0.152656       21.0645      0.424581      -3.30065      0.298085      0.170910      0.240326      0.271994      0.298296      0.330213      0.342265
  82   3 1992.4390    0.7430  0.9090  9.9627  0.0000  0.0117   0.0078   0.0307    0.0338   0.0000   441.9449      0.974626       20.7618     -0.359997      -2.38687      0.627541      0.221257      0.300671      0.341857      0.370814      0.420230      0.429024
  82   4 2254.3759    1.2475  1.2460 10.9608  0.0000  0.0144   0.0117   0.0381    0.0349   0.0000   442.2741       1.11038       20.5693    -0.0280926      -1.52829     -0.978733      0.267033      0.375254      0.420756      0.468384      0.494820      0.505349
  82   5 2494.4679    2.0312  1.5798 11.6638 -0.0000  0.0154   0.0163   0.0433    0.0330   0.0000   442.2785       1.31632       20.7391      0.556914      -3.14307     -0.847710      0.297573      0.409320      0.458561      0.508948      0.535609      0.552936
  82   6 2724.4212    2.9783  1.5498 12.3548 -0.0001  0.0146   0.0236   0.0415    0.0331   0.0000   442.5524       2.17684       20.3089       1.13960      -2.17399     -0.795516      0.284479      0.390143      0.444369      0.480164      0.521979      0.539744
  82   7 2948.5885    3.9913  1.4399 13.0118  0.0000  0.0141   0.0328   0.0394    0.0367   0.0000   443.2861       3.32420       19.8507     -0.231690      -2.40711     -0.695236      0.269692      0.380879      0.422095      0.471543      0.507676      0.531093
  82   8 3165.1582    4.3686  1.6810 13.2899 -0.0000  0.0155   0.0338   0.0427    0.0318   0.0000   443.0503       3.81545       21.3657      0.522991      -1.65518      -1.47992      0.300959      0.412166      0.467692      0.505591      0.548333      0.566225
  82   9 3376.2272    3.5884  2.7995 12.9365 -0.0001  0.0216   0.0223   0.0602    0.0241   0.0000   443.8696       5.27876       17.8708       2.11705     -0.399112      -2.19407      0.399640      0.566045      0.631545      0.710307      0.749310      0.787845
  82  10 3583.6189    2.5217  4.4791 12.4160 -0.0040  0.0344   0.0135   0.0927    0.0233   0.0000   441.9746       5.76010       18.5888       2.29348     -0.841617     -0.719312      0.628908      0.888682       1.00238       1.09690       1.17408       1.22674
  83   1 1380.0317    0.1412  0.1675  9.2099  0.0000  0.0063   0.0041   0.0151    0.0138   0.0000   440.5661     -0.210258       21.2972      0.326444      -3.79272     -0.449628      0.126384      0.166446      0.193164      0.215501      0.226305      0.228678
  83   2 1720.8105    0.3949  0.4820  9.4472  0.0000  0.0084   0.0056   0.0222    0.0218   0.0000   441.3068    -0.0286261       21.0178     -0.390465      -2.87932      0.614344      0.158561      0.216412      0.240777      0.270806      0.287318      0.298264
  83   3 2001.4620    0.7513  0.9019 10.0130  0.0000  0.0118   0.0079   0.0304    0.0336   0.0000   442.9613      0.932818       20.8725    -0.0691617      -2.96202   -0.00577764      0.220073      0.305629      0.343301      0.381473      0.407402      0.425470
  83   4 2264.4125    1.2652  1.3450 10.8410  0.0022  0.0146   0.0112   0.0394    0.0353   0.0000   442.0160       1.29164       21.1108      0.679791      -2.84986      -1.13138      0.269715      0.371625      0.423139      0.459429      0.494055      0.510349
  83   5 2505.3128    2.0384  1.5983 11.6387  0.0000  0.0160   0.0162   0.0424    0.0330   0.0000   442.3259       2.85590       20.5093      0.597090      -2.60446     -0.682838      0.293444      0.411540      0.468043      0.515052      0.542780      0.568477
  83   6 2736.3426    3.0342  1.4814 12.4779 -0.0000  0.0149   0.0249   0.0401    0.0352   0.0000   443.1928       3.45610       20.7222      0.899236      -2.88152     0.0903239      0.272612      0.392011      0.431493      0.478859      0.508780      0.533033
  83   7 2961.3517    4.0887  1.4367 13.1040 -0.0001  0.0141   0.0336   0.0383    0.0349   0.0000   442.7803       4.28885       20.4630    -0.0803923      -2.65131     -0.756074      0.272548      0.371652      0.416954      0.456030      0.489643      0.519746
  83   8 3178.7282    4.3732  1.6851 13.3080  0.0000  0.0155   0.0337   0.0437    0.0308   0.0000   443.0950       4.32812       20.9187       1.15441      -2.07184      0.146981      0.286938      0.400147      0.446539      0.492248      0.537015      0.560485
  83   9 3390.6198    3.5103  3.0573 12.7815  0.0000  0.0226   0.0209   0.0625    0.0242   0.0000   443.3497       5.27136       19.1814      0.870256      0.351145      -1.24008      0.421092      0.586914      0.658803      0.733830      0.782219      0.816770
  84   1 1387.1043    0.1498  0.1804  9.2319  0.0000  0.0065   0.0040   0.0155    0.0137   0.0000   440.4727     -0.274533       21.3635      0.279690      -3.59689     0.0561412      0.119184      0.170899      0.192358      0.229731      0.223779      0.236928
  84   2 1728.5829    0.4021  0.4990  9.4336  0.0000  0.0087   0.0056   0.0220    0.0222   0.0000   441.4202     -0.216087       21.1375      0.112902      -3.14701     -0.390537      0.164947      0.228170      0.242542      0.278270      0.304041      0.317908
  84   3 2010.4661    0.7807  0.9258  9.9914  0.0000  0.0117   0.0081   0.0304    0.0353   0.0000   442.1743      0.334981       21.8478     -0.102623      -3.79384     0.0229111      0.224467      0.304543      0.345231      0.388714      0.423143      0.436389
  84   4 2274.4153    1.3139  1.4299 10.7633  0.0000  0.0150   0.0111   0.0396    0.0352   0.0000   443.0051       1.06029       20.9325      0.181233      -2.51958      -1.74018      0.272492      0.384651      0.423880      0.483181      0.517023      0.538635
  84   5 2516.0513    2.0489  1.5877 11.8069 -0.0002  0.0157   0.0165   0.0432    0.0311   0.0000   442.6446       2.40956       21.8142      0.924188      -3.00124     -0.167081      0.289982      0.390422      0.453996      0.493218      0.528912      0.542610
  84   6 2748.1904    3.0314  1.5180 12.5550 -0.0000  0.0150   0.0246   0.0402    0.0327   0.0000   442.0191       3.22177       20.5682     -0.214885      -1.72451     -0.125052      0.284399      0.394471      0.443252      0.495104      0.533182      0.548385
  84   7 2974.1577    4.0754  1.4176 13.2680  0.0000  0.0143   0.0343   0.0384    0.0330   0.0000   442.9774       3.09687       21.2166      0.434767      -1.56001      -1.14242      0.268235      0.367842      0.416948      0.455462      0.493309      0.504396
  84   8 3192.2169    4.3465  1.8017 13.2183  0.0041  0.0157   0.0318   0.0443    0.0300   0.0000   442.8005       3.69397       21.2697     0.0391371      -1.92655     -0.606159      0.290929      0.399426      0.457857      0.494150      0.531704      0.550923
  84   9 3404.9225    3.4274  3.1741 12.7696  0.0000  0.0235   0.0204   0.0647    0.0243   0.0000   443.8613       5.23985       17.9979       1.89536      0.391584      -2.50716      0.431707      0.603875      0.677817      0.744895      0.811632      0.825488
  85   1 1394.1400    0.1501  0.1981  9.2380  0.0000  0.0066   0.0040   0.0177    0.0139   0.0000   440.5015    -0.0466460       21.1500    -0.0478066      -3.30249     -0.165482      0.127478      0.169649      0.196463      0.210644      0.224495      0.235687
  85   2 1736.2782    0.4236  0.5124  9.4634  0.0004  0.0090   0.0057   0.0214    0.0229   0.0000   441.5609      0.260398       21.1475      0.189969      -2.75884    -0.0586445      0.167143      0.235115      0.263021      0.290158      0.307142      0.316534
  85   3 2019.4090    0.7800  0.9286 10.1131  0.0000  0.0118   0.0081   0.0316    0.0332   0.0000   441.9004      0.396699       21.4239      0.231303      -2.65014     -0.731163      0.212796      0.294928      0.338190      0.370939      0.400498      0.416310
  85   4 2284.3218    1.3384  1.3770 10.9076 -0.0000  0.0147   0.0117   0.0395    0.0358   0.0000   442.5253       1.06675       21.1686       1.45160      -3.09987    0.00572749      0.268224      0.369619      0.422268      0.463504      0.505586      0.516201
  85   5 2526.7153    2.1352  1.5961 11.7488  0.0000  0.0154   0.0168   0.0417    0.0323   0.0000   442.7223       2.59890       20.6635     -0.107054      -1.85420      -1.43482      0.280168      0.381987      0.436274      0.488383      0.520530      0.536136
  85   6 2760.0271    3.1392  1.5025 12.4963 -0.0000  0.0145   0.0250   0.0396    0.0343   0.0000   443.4041       2.53534       21.4831      0.987868      -2.70472     -0.297818      0.273387      0.383421      0.422795      0.462326      0.504436      0.513974
  85   7 2986.7790    4.1295  1.4601 13.2606 -0.0000  0.0145   0.0339   0.0389    0.0325   0.0000   442.9788       3.63057       20.7086       1.10516      -2.54417     -0.956517      0.270856      0.374880      0.422449      0.466458      0.493685      0.517907
  85   8 3205.6224    4.2174  1.7692 13.3730  0.0000  0.0160   0.0320   0.0451    0.0283   0.0000   443.2324       4.02600       20.4838      0.108300      -2.62679     -0.512053      0.298287      0.406364      0.463963      0.502755      0.547870      0.560794
  85   9 3419.1869    3.4022  3.4905 12.7065  0.0000  0.0246   0.0192   0.0689    0.0235   0.0000   442.6572       6.09656       18.4600     -0.220167      -1.43928      -2.15547      0.448511      0.624297      0.698197      0.784972      0.833594      0.872087
  85  10 3629.0166    2.4388  5.1365 12.2507 -0.0120  0.0380   0.0084   0.1010    0.0132   0.0000   441.8793       5.06041       22.5262       2.96675      -2.66035      -1.95621      0.683981      0.948766       1.08489       1.18994       1.26685       1.31437
  86   1 1401.0977    0.1541  0.1889  9.2182  0.0000  0.0066   0.0040   0.0152    0.0138   0.0000   440.3994     -0.133205       21.0249     -0.184006      -3.15449     -0.185231      0.116302      0.162909      0.188970      0.201819      0.226207      0.235804
  86   2 1743.9035    0.4324  0.5361  9.4367  0.0000  0.0091   0.0057   0.0221    0.0242   0.0000   441.6798     -0.339765       21.2831      0.390755      -2.70944     0.0569359      0.160227      0.231301      0.253141      0.283014      0.302641      0.319606
  86   3 2028.2511    0.7917  0.9669 10.1286  0.0000  0.0121   0.0081   0.0322    0.0346   0.0000   441.9909       1.14957       21.6898     -0.129092      -3.66401     0.0408958      0.221023      0.305181      0.344319      0.378130      0.417970      0.434655
  86   4 2294.1407    1.3937  1.3965 10.8410  0.0000  0.0143   0.0115   0.0382    0.0358   0.0000   442.2266      0.353581       20.3328       1.69973      -2.64207      -1.22727      0.256203      0.353318      0.400695      0.437167      0.484738      0.492631
  86   5 2537.3545    2.1428  1.5974 11.8623  0.0000  0.0156   0.0170   0.0426    0.0313   0.0000   442.7378       2.02836       21.1378     -0.232423      -3.12047     0.0575878      0.277398      0.386935      0.426460      0.482316      0.501987      0.525572
  86   6 2771.7199    3.1497  1.5104 12.6253  0.0000  0.0148   0.0250   0.0394    0.0321   0.0000   442.9327       2.53980       20.6774      0.471921      -2.40947     -0.619634      0.271196      0.379081      0.412950      0.461556      0.502872      0.523338
  86   7 2999.3347    4.2746  1.4645 13.2251  0.0000  0.0141   0.0342   0.0385    0.0338   0.0000   443.0942       3.51903       20.4636       1.11894      -2.30419      -1.01747      0.261275      0.357923      0.391900      0.439577      0.459512      0.488435
  86   8 3219.0059    4.2736  1.8992 13.2715  0.0000  0.0165   0.0306   0.0462    0.0286   0.0000   442.7468       4.27913       19.9095       1.10348      -2.22056      -1.87523      0.296714      0.420274      0.454455      0.518029      0.555127      0.582497
  86   9 3433.3671    3.3504  3.5353 12.7259  0.0000  0.0253   0.0188   0.0692    0.0231   0.0000   443.1707       6.83024       18.9200      0.323737      -1.94054      -1.56546      0.449177      0.632824      0.710552      0.782420      0.832228      0.874999
  87   1 1408.0450    0.1628  0.2109  9.2219  0.0000  0.0065   0.0040   0.0169    0.0139   0.0000   440.5925    -0.0445567       20.9279      0.206106      -3.23949     0.0734987      0.124920      0.165099      0.194452      0.214863      0.241842      0.248624
  87   2 1751.4582    0.4346  0.5546  9.4695  0.0000  0.0093   0.0056   0.0226    0.0241   0.0000   441.6086     -0.205187       21.1912      0.463778      -3.02986     -0.545209      0.169373      0.234154      0.268641      0.303882      0.304317      0.327206
  87   3 2037.1014    0.8247  1.0033 10.1818  0.0000  0.0123   0.0082   0.0329    0.0337   0.0000   442.1198      0.262240       21.3899      0.424009      -2.05286     -0.535796      0.217438      0.302971      0.338157      0.371904      0.403202      0.411674
  87   4 2303.8612    1.3860  1.4322 10.9712 -0.0026  0.0152   0.0116   0.0394    0.0336   0.0000   443.0858      0.515926       19.8974     0.0991467      -2.07201     -0.529972      0.268413      0.381853      0.419792      0.473554      0.493607      0.520368
  87   5 2547.9007    2.2098  1.5949 11.8525  0.0000  0.0153   0.0173   0.0418    0.0319   0.0000   443.2333       1.98057       20.7758       1.23121      -1.73676       1.03939      0.276618      0.383730      0.433441      0.472061      0.520355      0.530228
  87   6 2783.4133    3.2319  1.4747 12.7189  0.0000  0.0145   0.0260   0.0388    0.0323   0.0000   444.0510       2.25314       21.9203      0.652945      -2.90654     -0.555337      0.258208      0.360736      0.403099      0.448106      0.470246      0.493402
  87   7 3011.8415    4.2584  1.4540 13.2532  0.0000  0.0139   0.0339   0.0388    0.0330   0.0000   443.0210       3.58645       20.6514       1.34364      -2.98092     -0.559937      0.251521      0.347636      0.391252      0.427606      0.452504      0.472332
  87   8 3232.2792    4.2180  1.9642 13.1920  0.0000  0.0166   0.0292   0.0455    0.0286   0.0000   442.8263       4.43796       20.8218       2.00988      -3.06140     -0.581317      0.298706      0.416878      0.469280      0.508040      0.544458      0.570685
  87   9 3447.5135    3.2371  3.5496 12.7653  0.0000  0.0261   0.0184   0.0706    0.0224   0.0000   443.2922       4.84954       19.6758       1.29418      -1.30369      0.299474      0.448286      0.635803      0.708009      0.800180      0.833365      0.886284
  87  10 3658.8741    2.3763  5.9928 12.4365  0.0012  0.0456   0.0126   0.1213    0.0231   0.0000   442.5229       6.84872       19.0767    -0.0814901     -0.598686      -2.49056      0.768039       1.11957       1.22354       1.38657       1.44959       1.52356
  88   1 1414.9073    0.1624  0.2307  9.2330  0.0000  0.0073   0.0039   0.0181    0.0140   0.0000   440.4894     -0.385357       21.0386    -0.0436296      -3.23762    -0.0951710      0.123615      0.174329      0.198055      0.219740      0.216636      0.237499
  88   2 1758.9359    0.4449  0.5564  9.5147 -0.0001  0.0091   0.0057   0.0229    0.0236   0.0000   441.3776    -0.0700416       20.9683      0.499215      -2.73893      0.253482      0.158684      0.222770      0.240926      0.271647      0.285990      0.309918
  88   3 2045.8636    0.8239  1.0388 10.1678  0.0000  0.0128   0.0082   0.0334    0.0355   0.0000   442.2431      0.480595       21.1567    -0.0903965      -3.22765      0.384546      0.223811      0.318501      0.351893      0.395990      0.413137      0.443998
  88   4 2313.4807    1.4302  1.4537 10.9526 -0.0001  0.0147   0.0116   0.0401    0.0336   0.0000   442.6235      0.914046       20.4370      0.956202      -2.56996     -0.210624      0.253167      0.352421      0.410528      0.439183      0.487599      0.509443
  88   5 2558.4256    2.2827  1.6238 11.9123  0.0005  0.0154   0.0176   0.0424    0.0316   0.0000   442.9057       1.69913       20.1413       1.75325      -2.56672     -0.215213      0.271530      0.378455      0.422024      0.474784      0.502816      0.528847
  88   6 2794.9665    3.3186  1.4873 12.6535  0.0000  0.0143   0.0261   0.0384    0.0339   0.0000   442.7436       2.61063       21.4179     -0.247974      -2.52631     -0.545854      0.261302      0.360089      0.414949      0.446488      0.488580      0.502569
  88   7 3024.2666    4.2998  1.5540 13.1801  0.0001  0.0143   0.0330   0.0394    0.0322   0.0000   443.1207       4.01048       20.9270      0.831511      -1.78679     -0.970750      0.255591      0.358921      0.400421      0.434186      0.474565      0.486956
  88   8 3245.4108    4.0974  2.0503 13.2577  0.0000  0.0171   0.0284   0.0486    0.0267   0.0000   442.4574       4.84964       19.7961     0.0125346      -1.15570      -2.19358      0.307005      0.422509      0.488473      0.532652      0.571740      0.590877
  88   9 3461.4421    3.2025  3.8895 12.7478  0.0000  0.0282   0.0179   0.0764    0.0220   0.0000   443.4721       6.42536       22.3591      0.978336      -2.65148      -1.47767      0.472598      0.685969      0.759188      0.847790      0.893059      0.932197
  88  10 3673.4292    2.2465  5.8031 12.5103  0.0088  0.0490   0.0141   0.1270    0.0248   0.0000   443.3263       6.77812       17.8181     -0.100843     -0.359821      -1.33848      0.776497       1.17157       1.25180       1.43638       1.45911       1.54922
  89   1 1421.7480    0.1590  0.2101  9.2445  0.0000  0.0065   0.0039   0.0172    0.0137   0.0000   440.1276    -0.0663307       21.3039      0.113435      -3.17138     -0.371610      0.114123      0.144840      0.180460      0.190777      0.198370      0.207706
  89   2 1766.3442    0.4599  0.5481  9.5006  0.0000  0.0087   0.0057   0.0215    0.0237   0.0000   441.5692     -0.164052       21.1999     -0.118985      -3.00099      0.665084      0.151305      0.209217      0.234584      0.265760      0.272815      0.294671
  89   3 2054.5854    0.8373  1.0542 10.2113  0.0000  0.0126   0.0081   0.0335    0.0347   0.0000   442.2443      0.110913       20.7502      0.868430      -3.59007    -0.0390589      0.219597      0.305472      0.347832      0.387697      0.408063      0.423087
  89   4 2323.0509    1.4605  1.5125 10.9954 -0.0000  0.0150   0.0116   0.0402    0.0334   0.0000   442.3732       1.11332       21.1396      0.487571      -2.18620     -0.180678      0.260700      0.360563      0.409604      0.451354      0.483167      0.501070
  89   5 2568.8279    2.3141  1.6129 12.0372 -0.0003  0.0154   0.0180   0.0421    0.0306   0.0000   442.6963       2.20019       20.6718      0.388418      -2.86170      0.175418      0.272446      0.377488      0.422611      0.468021      0.494620      0.512021
  89   6 2806.5201    3.3670  1.4996 12.7456  0.0035  0.0142   0.0264   0.0388    0.0335   0.0000   442.8500       2.65704       21.2439      0.606620      -3.09437     -0.852767      0.246292      0.345004      0.382702      0.422072      0.455596      0.466331
  89   7 3036.6217    4.2680  1.5065 13.3690  0.0000  0.0144   0.0336   0.0390    0.0309   0.0000   442.7629       3.19202       20.2774       1.02229      -2.85105     -0.409258      0.252032      0.351934      0.388492      0.435113      0.469021      0.483445
  89   8 3258.4956    4.0733  2.0755 13.3450 -0.0000  0.0172   0.0280   0.0489    0.0251   0.0000   443.4437       5.19800       19.8667      0.791640      -2.44589      -1.19640      0.300036      0.415651      0.469781      0.509902      0.561458      0.586112
  89   9 3475.4453    3.1775  3.8582 12.7796 -0.0000  0.0279   0.0180   0.0768    0.0224   0.0000   443.5157       4.37484       19.6273       2.38679     -0.108917      -1.21759      0.466721      0.662713      0.740661      0.819596      0.863337      0.898735
  89  10 3688.0410    2.4652  7.1824 12.4155  0.0097  0.0503   0.0060   0.1279    0.0064   0.0000   443.4601       3.99048       21.0323      0.300392     -0.256964       3.71181      0.855374       1.14992       1.35886       1.36836       1.60094       1.49120
  90   1 1428.5081    0.1624  0.2021  9.2544  0.0000  0.0066   0.0039   0.0152    0.0137   0.0000   440.6794      0.159621       20.8056      0.319065      -3.01865     -0.257776      0.113193      0.148557      0.178731      0.196185      0.202049      0.215254
  90   2 1773.7009    0.4530  0.6065  9.5079 -0.0001  0.0097   0.0056   0.0237    0.0247   0.0000   441.1859     0.0365589       21.6724      0.232260      -3.79646     -0.329462      0.164661      0.229626      0.253224      0.290977      0.310339      0.327361
  90   3 2063.2512    0.8683  1.0236 10.2166  0.0000  0.0122   0.0084   0.0325    0.0358   0.0000   442.2700      0.846179       21.6110     -0.151955      -3.48205     -0.122285      0.206686      0.294951      0.327052      0.366305      0.387551      0.406497
  90   4 2332.5665    1.4940  1.5084 11.0435  0.0000  0.0148   0.0119   0.0405    0.0338   0.0000   442.4039       1.40502       21.6359      0.134942      -1.88314     -0.163761      0.254867      0.352463      0.389203      0.438769      0.467128      0.491285
  90   5 2579.2565    2.3143  1.6313 11.9810  0.0000  0.0154   0.0176   0.0420    0.0311   0.0000   442.7106       1.09842       21.2141       1.14161      -1.95070     -0.704813      0.267501      0.366479      0.417641      0.466639      0.494592      0.517627
  90   6 2817.9996    3.3900  1.5093 12.7959  0.0000  0.0143   0.0264   0.0393    0.0312   0.0000   442.7119       2.44398       21.1846      0.142346      -3.09652      -1.40021      0.248651      0.348524      0.387933      0.431497      0.465267      0.484029
  90   7 3048.8441    4.2876  1.5884 13.3383  0.0000  0.0145   0.0329   0.0412    0.0303   0.0000   441.9161       3.24773       21.2100       1.01341      -2.74787      -1.26556      0.252808      0.350644      0.396224      0.434564      0.462882      0.492384
  90   8 3271.5848    3.9728  2.2499 13.1651  0.0000  0.0180   0.0262   0.0507    0.0262   0.0000   443.8752       4.72602       19.4378      0.542659      0.476270     -0.528317      0.312023      0.431581      0.486748      0.534914      0.580285      0.613763
  90   9 3489.2469    3.0997  4.0185 12.7638  0.0001  0.0289   0.0174   0.0787    0.0221   0.0000   443.7681       7.42314       20.9657       1.46671      -1.47526      -4.08040      0.489134      0.697664      0.781020      0.871748      0.927358      0.964560
  90  10 3702.6876    2.2559  6.9027 12.3652 -0.0029  0.0552   0.0109   0.1377    0.0207   0.0000   444.3767       5.13195       18.1587       1.36081      0.227486      0.736023      0.880199       1.29025       1.42879       1.59181       1.67284       1.75374
  91   1 1435.2397    0.1763  0.2479  9.2509  0.0000  0.0070   0.0039   0.0183    0.0142   0.0000   440.4327    -0.0655826       21.3467      0.129126      -3.60251      0.449219      0.123834      0.170567      0.192795      0.207882      0.224127      0.238813
  91   2 1780.9818    0.4720  0.6330  9.5275  0.0000  0.0097   0.0056   0.0238    0.0249   0.0000   441.2542      0.122780       21.4832     0.0254050      -3.09480     -0.161402      0.163656      0.231793      0.260706      0.295883      0.317097      0.327574
  91   3 2071.8579    0.8846  1.0468 10.3346 -0.0000  0.0126   0.0085   0.0323    0.0346   0.0000   441.9988     0.0859020       20.9100      0.787511      -2.84489    -0.0991506      0.210190      0.295711      0.327076      0.360216      0.393973      0.406012
  91   4 2341.9860    1.4978  1.4829 11.2471  0.0000  0.0149   0.0122   0.0407    0.0318   0.0000   442.3338       1.25142       20.6979      0.787162      -3.15049     -0.863867      0.257063      0.350801      0.399473      0.447815      0.480422      0.497309
  91   5 2589.5105    2.4295  1.6283 12.0206  0.0001  0.0152   0.0181   0.0407    0.0315   0.0000   442.6618       1.54026       20.7675      0.468870      -2.46368     -0.261027      0.256675      0.365949      0.409570      0.448180      0.483234      0.497285
  91   6 2829.4084    3.4462  1.5365 12.8154  0.0000  0.0146   0.0265   0.0392    0.0323   0.0000   443.2645       2.55690       21.5787      0.343021      -2.80951     -0.547892      0.245883      0.345415      0.385789      0.421530      0.459662      0.481754
  91   7 3061.0671    4.3783  1.5164 13.3532 -0.0010  0.0143   0.0338   0.0383    0.0322   0.0000   443.0235       4.34815       20.9628    -0.0302312      -1.41725     -0.293494      0.247238      0.338710      0.387494      0.425499      0.457051      0.476607
  91   8 3284.6165    4.0036  2.2892 13.2092  0.0000  0.0184   0.0259   0.0508    0.0258   0.0000   443.1777       4.93987       20.1985       1.33097      -1.53879      -1.90118      0.308917      0.441778      0.493408      0.546578      0.583094      0.607592
  91   9 3503.0882    3.0566  4.2900 12.7628 -0.0006  0.0313   0.0170   0.0853    0.0229   0.0000   443.1277       6.79308       22.0946      0.452977     -0.162338     -0.361848      0.508849      0.735077      0.812264      0.911465      0.965923       1.00377
  92   1 1441.9333    0.1833  0.2101  9.2517  0.0000  0.0059   0.0041   0.0149    0.0140   0.0000   440.4747    -0.0131881       20.9724     0.0817362      -3.20876     0.0642892      0.104927      0.136203      0.158677      0.181287      0.187306      0.204564
  92   2 1788.2190    0.4730  0.6369  9.5726  0.0000  0.0097   0.0057   0.0244    0.0252   0.0000   441.4402      0.162594       21.1247      0.101922      -3.43872      0.436650      0.160255      0.219520      0.246797      0.276513      0.303213      0.315412
  92   3 2080.3879    0.8999  1.1262 10.2735  0.0000  0.0127   0.0084   0.0346    0.0368   0.0000   441.8716      0.546467       21.0564     0.0351505      -3.80567     -0.162043      0.217029      0.295282      0.335476      0.379784      0.402889      0.421448
  92   4 2351.3103    1.5391  1.5547 11.1562  0.0000  0.0152   0.0119   0.0406    0.0322   0.0000   442.8385       1.96836       20.7474      0.223335      -2.47300      0.190072      0.255232      0.351633      0.396122      0.442307      0.479031      0.496387
  92   5 2599.8075    2.4216  1.6451 12.1064  0.0029  0.0152   0.0183   0.0423    0.0311   0.0000   442.7900       2.47786       21.0973     -0.112613      -2.75926     -0.224742      0.260481      0.366947      0.412577      0.454844      0.497760      0.520487
  92   6 2840.6864    3.5197  1.5424 12.8892  0.0000  0.0144   0.0270   0.0396    0.0318   0.0000   443.2032       2.87650       20.3910      0.499609      -1.43083      -2.39049      0.242224      0.339184      0.379191      0.420184      0.451902      0.464254
  92   7 3073.1600    4.3665  1.5609 13.4314  0.0000  0.0145   0.0335   0.0398    0.0302   0.0000   442.7292       3.51231       21.0882       1.61258      -3.17190      -1.45885      0.249566      0.345504      0.387141      0.430304      0.456546      0.480897
  92   8 3297.4953    3.9784  2.3831 13.1810  0.0000  0.0188   0.0251   0.0513    0.0252   0.0000   443.9199       5.69812       20.0808       1.31130      -2.09292     -0.932689      0.306595      0.434209      0.485798      0.542921      0.585064      0.601907
  92   9 3516.8599    3.0778  4.5843 12.7202  0.0010  0.0328   0.0162   0.0880    0.0230   0.0000   443.8506       4.87721       18.5012       2.09427      -1.15763      -1.90134      0.530343      0.754442      0.844247      0.944609      0.999160       1.05509
  93   1 1448.5809    0.1805  0.2050  9.2866 -0.0004  0.0059   0.0041   0.0151    0.0137   0.0000   440.4518     0.0541222       21.1428   -0.00759271      -3.08962      0.261775      0.104936      0.137372      0.167487      0.178480      0.192976      0.201870
  93   2 1795.3767    0.4968  0.6433  9.5996  0.0000  0.0094   0.0058   0.0243    0.0254   0.0000   441.2693     -0.207681       21.2837      0.201869      -3.29025      0.506367      0.157577      0.219503      0.241764      0.273346      0.306433      0.309941
  93   3 2088.8862    0.9171  1.0660 10.4356  0.0000  0.0126   0.0088   0.0330    0.0345   0.0000   441.8625      0.802217       21.5737     -0.121507      -2.69059      0.393240      0.204920      0.287472      0.319730      0.359261      0.392455      0.396950
  93   4 2360.5597    1.5471  1.6054 11.2739  0.0000  0.0155   0.0119   0.0424    0.0302   0.0000   442.5187       1.51392       21.4611     -0.558090      -3.21131      -1.00668      0.256992      0.356730      0.399576      0.442025      0.463300      0.481536
  93   5 2610.0157    2.4642  1.6510 12.2068  0.0028  0.0155   0.0187   0.0417    0.0307   0.0000   442.9011       1.88552       20.5707      0.694774      -1.49816     -0.306306      0.257745      0.366045      0.406328      0.453515      0.493495      0.507746
  93   6 2851.9864    3.6244  1.5313 12.8776  0.0000  0.0140   0.0275   0.0383    0.0326   0.0000   443.1321       2.91789       21.1384      0.852378      -3.01450     -0.473035      0.238169      0.322595      0.377505      0.412744      0.449344      0.467181
  93   7 3085.1922    4.4106  1.6771 13.3250  0.0000  0.0147   0.0320   0.0404    0.0297   0.0000   442.8053       3.89450       21.2312     -0.264471      -2.51370      -1.39554      0.246553      0.339585      0.386617      0.421697      0.454715      0.469273
  93   8 3310.3640    3.8490  2.5013 13.1758  0.0000  0.0198   0.0243   0.0532    0.0249   0.0000   444.2359       4.95100       19.8662      0.530947    -0.0408416      -1.55900      0.317312      0.454237      0.508616      0.560412      0.595254      0.625414
  93   9 3530.5069    2.8438  4.5134 12.6822 -0.0007  0.0334   0.0149   0.0905    0.0233   0.0000   443.5134       5.37813       19.5944      0.726706      -1.68717      -1.14004      0.533880      0.757816      0.851787      0.952151      0.998820       1.05429
  94   1 1455.1661    0.1835  0.2382  9.2371  0.0000  0.0067   0.0039   0.0162    0.0140   0.0000   440.1641    -0.0192153       21.3462      0.456398      -3.39143      0.471243      0.110590      0.152460      0.184547      0.196356      0.202257      0.218255
  94   2 1802.4738    0.5002  0.6028  9.6264  0.0000  0.0090   0.0059   0.0219    0.0247   0.0000   441.2412      0.149929       20.8927    -0.0191982      -3.32162     -0.544174      0.154510      0.213468      0.241552      0.265162      0.284117      0.297153
  94   3 2097.3435    0.9144  1.2253 10.3129  0.0000  0.0138   0.0083   0.0358    0.0358   0.0000   441.9550      0.329026       21.1249     -0.445156      -2.75741     0.0159475      0.221082      0.314472      0.351415      0.392428      0.422465      0.434595
  94   4 2369.8055    1.6061  1.6444 11.2474  0.0000  0.0157   0.0122   0.0426    0.0320   0.0000   442.6874      0.567642       21.2281      0.461932      -2.97271      -1.18357      0.253285      0.362619      0.404843      0.446550      0.481838      0.497996
  94   5 2620.1350    2.4865  1.6757 12.2373  0.0000  0.0155   0.0185   0.0422    0.0292   0.0000   442.9712       2.84552       20.8005      0.826998      -2.48375      -1.40843      0.258584      0.361157      0.403907      0.445240      0.481923      0.507614
  94   6 2863.1659    3.6473  1.4909 13.0115  0.0000  0.0140   0.0284   0.0388    0.0321   0.0000   443.2390       3.27794       21.5219     -0.171386      -2.15859      -1.04357      0.234491      0.324425      0.364398      0.404198      0.435951      0.454960
  94   7 3097.1587    4.3311  1.6869 13.4400  0.0000  0.0150   0.0317   0.0418    0.0281   0.0000   443.4925       3.63019       22.1358       1.39624      -2.11284      -1.75221      0.251932      0.345340      0.391172      0.435263      0.464699      0.484453
  94   8 3323.1309    3.8463  2.6457 13.1053 -0.0000  0.0197   0.0231   0.0552    0.0241   0.0000   443.8650       5.73601       19.2609       1.55038      -1.00320     -0.836481      0.318060      0.444197      0.499410      0.556170      0.583928      0.610140
  95   1 1461.6988    0.1847  0.2387  9.2139  0.0000  0.0067   0.0039   0.0156    0.0140   0.0000   440.6089     -0.193703       21.2435      0.267744      -3.41407     -0.336668      0.113615      0.151283      0.178520      0.193648      0.197949      0.204871
  95   2 1809.5448    0.4993  0.6704  9.5991  0.0000  0.0098   0.0057   0.0245    0.0257   0.0000   440.8522      0.203551       21.4408      0.501957      -2.62070      -1.12495      0.158219      0.221868      0.242318      0.283162      0.292678      0.316450
  95   3 2105.7520    0.9514  1.1717 10.3716  0.0000  0.0132   0.0088   0.0352    0.0377   0.0000   442.0231      0.295805       21.4831    0.00761354      -3.99120    -0.0212953      0.212694      0.297743      0.332776      0.378872      0.404290      0.425850
  95   4 2378.9084    1.6129  1.6379 11.2862  0.0000  0.0158   0.0123   0.0427    0.0320   0.0000   442.2580      0.794927       21.6439     -0.340326      -2.06666     -0.606014      0.253628      0.355991      0.396839      0.438209      0.470943      0.485195
  95   5 2630.2788    2.5715  1.7172 12.1090 -0.0000  0.0153   0.0185   0.0417    0.0312   0.0000   442.6838       1.79416       20.9492      0.720281      -2.38987     -0.264134      0.252133      0.346130      0.388360      0.436170      0.475350      0.492598
  95   6 2874.3071    3.6901  1.5318 12.9292 -0.0000  0.0140   0.0282   0.0391    0.0330   0.0000   442.9523       2.94167       21.1225      0.116680      -3.20925     -0.835357      0.236778      0.327377      0.368276      0.414231      0.446597      0.455238
  95   7 3109.0668    4.3929  1.6476 13.4451  0.0000  0.0149   0.0324   0.0410    0.0281   0.0000   443.2405       4.17361       21.1107      0.363555      -2.57551     -0.999678      0.240007      0.341072      0.373601      0.419719      0.447439      0.463422
  95   8 3335.8587    3.7629  2.8150 13.1092 -0.0000  0.0206   0.0224   0.0587    0.0231   0.0000   443.4309       5.13903       19.0896       1.43065      -1.27816     -0.743888      0.335618      0.468863      0.526945      0.593641      0.620469      0.666254
  96   0  995.5612    0.0317  0.0223  9.4153 -0.0049  0.0108   0.0053   0.0110    0.0111   0.0000   437.9685       1.16824       19.2939      -1.49521      -2.74804      0.372995      0.186298      0.215848      0.278704      0.337786      0.310042      0.325727
  96   1 1468.2048    0.1851  0.2525  9.2624  0.0000  0.0068   0.0039   0.0170    0.0141   0.0000   440.3958     0.0164560       21.1141     -0.149155      -3.31548     0.0981144      0.117155      0.146932      0.171110      0.186627      0.192931      0.210670
  96   2 1816.5333    0.5055  0.6939  9.5978  0.0000  0.0099   0.0057   0.0248    0.0267   0.0000   441.3212     -0.428307       21.2888      0.622759      -3.25326      0.199927      0.159688      0.219497      0.246362      0.271074      0.289652      0.298509
  96   3 2114.0609    0.9429  1.2548 10.4206  0.0000  0.0139   0.0084   0.0370    0.0336   0.0000   442.5429      0.213067       20.2650      0.421704      -2.43590     -0.388006      0.220214      0.315230      0.352546      0.382779      0.418017      0.436579
  96   4 2387.9952    1.6871  1.6874 11.2723  0.0000  0.0153   0.0123   0.0423    0.0319   0.0000   442.2839      0.830808       20.8685    -0.0693413      -2.47916      -1.35670      0.251884      0.345025      0.393717      0.437228      0.476181      0.493592
  96   5 2640.2826    2.5944  1.6783 12.2652  0.0000  0.0152   0.0191   0.0420    0.0303   0.0000   442.5651       2.45923       21.9544     0.0385546      -2.46129     -0.303359      0.245885      0.340784      0.383970      0.428664      0.463951      0.478007
  96   6 2885.3777    3.7376  1.5637 12.9905  0.0004  0.0143   0.0277   0.0383    0.0305   0.0000   443.0640       3.25399       21.3191      0.300343      -2.59652     -0.336065      0.232819      0.323880      0.359109      0.404484      0.432495      0.445385
  96   7 3120.9216    4.4856  1.7598 13.2346  0.0000  0.0147   0.0307   0.0404    0.0298   0.0000   443.2949       3.83499       20.8656      0.950157      -2.92783      -1.14238      0.240517      0.335289      0.377413      0.411779      0.442602      0.466442
  96   8 3348.5156    3.6843  2.8531 13.1159 -0.0000  0.0211   0.0220   0.0598    0.0233   0.0000   444.1023       4.08669       18.8655       1.26425      -1.18009      -2.28900      0.337220      0.473477      0.533083      0.593289      0.649228      0.672119
  96   9 3571.1881    3.1452  6.1628 12.1870  0.0043  0.0433   0.0074   0.1088    0.0057   0.0000   442.7327       2.01287       20.4288       6.46107      -1.72136      -3.37802      0.683784      0.972744       1.09128       1.20297       1.30878       1.35129
  97   0 1000.6184    0.0415  0.0328  9.4067  0.0000  0.0108   0.0046   0.0140    0.0110   0.0000   436.8865     -0.782600       20.4375     -0.279765      -4.01228     -0.967057      0.163372      0.249397      0.244207      0.298416      0.253400      0.252573
  97   1 1474.6476    0.1968  0.2495  9.2506 -0.0007  0.0062   0.0039   0.0166    0.0140   0.0000   440.2846     0.0968217       21.2629      0.227516      -3.41390   -0.00345058      0.108441      0.145929      0.165859      0.175014      0.184781      0.197331
  97   2 1823.4804    0.5230  0.7359  9.6302  0.0000  0.0102   0.0057   0.0260    0.0269   0.0000   441.2020      0.183185       21.1575     -0.160357      -3.00703      0.388612      0.162349      0.222621      0.247306      0.274836      0.295843      0.305003
  97   3 2122.3714    0.9743  1.2637 10.4393  0.0000  0.0136   0.0086   0.0371    0.0341   0.0000   442.1060      0.343472       21.8421      0.334993      -3.55431      0.270110      0.212576      0.300550      0.332868      0.369689      0.397210      0.429938
  97   4 2397.0060    1.6816  1.6272 11.4513  0.0000  0.0157   0.0128   0.0423    0.0306   0.0000   442.5079      0.993504       20.8473      0.587637      -3.14008     -0.384112      0.247339      0.350070      0.380976      0.434741      0.464376      0.488905
  97   5 2650.3295    2.6255  1.7111 12.2551  0.0000  0.0154   0.0188   0.0417    0.0296   0.0000   442.0604       1.56155       21.1757      0.221038      -2.70300      -1.02506      0.244943      0.342034      0.392648      0.431501      0.460898      0.487285
  97   6 2896.3494    3.7902  1.5493 13.0725  0.0000  0.0141   0.0282   0.0382    0.0297   0.0000   443.0525       2.97131       20.7753      0.548439      -2.38195     -0.428568      0.231908      0.321965      0.353111      0.396387      0.430080      0.442986
  97   7 3132.6813    4.3495  1.7512 13.3798 -0.0000  0.0151   0.0305   0.0414    0.0276   0.0000   443.5833       3.68171       21.0633      0.920190      -1.35942      -1.20843      0.242885      0.337855      0.381400      0.425461      0.453832      0.476326
  97   8 3361.0630    3.7116  3.0741 13.0713  0.0004  0.0220   0.0214   0.0617    0.0231   0.0000   443.7969       5.25954       20.0467       1.83677      -1.49586     -0.127749      0.346216      0.489443      0.546847      0.614546      0.656699      0.681802
  98   1 1481.0489    0.1995  0.2708  9.2722  0.0000  0.0068   0.0039   0.0169    0.0142   0.0000   440.1954      0.125429       20.9843     -0.178875      -3.23440    -0.0113407      0.113016      0.145895      0.170707      0.185105      0.199417      0.213579
  98   2 1830.3690    0.5257  0.7357  9.6603  0.0000  0.0101   0.0057   0.0259    0.0268   0.0000   441.0943    -0.0514804       21.1799     -0.278852      -3.13017     0.0373512      0.157595      0.219752      0.243971      0.278140      0.294645      0.310610
  98   3 2130.5822    0.9844  1.2163 10.5247 -0.0000  0.0132   0.0087   0.0364    0.0345   0.0000   441.9862      0.462438       21.4717      0.176673      -3.13224     -0.811945      0.206572      0.288390      0.328907      0.362635      0.389264      0.406175
  98   4 2405.8975    1.7320  1.6452 11.5147  0.0001  0.0156   0.0130   0.0422    0.0303   0.0000   442.2084       1.82154       21.0287     -0.194043      -2.09891     -0.838776      0.240525      0.329661      0.379444      0.411546      0.446099      0.463448
  98   5 2660.2919    2.6336  1.7598 12.3319  0.0000  0.0158   0.0188   0.0425    0.0287   0.0000   442.5831       1.60405       21.5247       1.66235      -2.06997     -0.691708      0.245029      0.346937      0.386030      0.436431      0.461246      0.487531
  98   6 2907.3235    3.8874  1.5610 13.0273  0.0000  0.0141   0.0283   0.0376    0.0315   0.0000   443.2661       2.69942       21.1787      0.392927      -2.24175      -1.38732      0.223370      0.313230      0.349077      0.385925      0.408963      0.433334
  98   7 3144.3951    4.3795  1.8395 13.3759  0.0000  0.0155   0.0302   0.0428    0.0279   0.0000   443.2293       3.52689       20.5680      0.676281      -1.46035      -1.07612      0.244022      0.340669      0.379439      0.418815      0.451452      0.472909
  98   8 3373.6220    3.5905  3.0894 13.1191 -0.0001  0.0228   0.0209   0.0623    0.0225   0.0000   443.6380       5.81435       18.3913       2.30840      -1.02535      -1.47548      0.353517      0.504796      0.562841      0.626590      0.662257      0.700013
  99   0 1010.6173    0.0382  0.0425  9.4117  0.0118  0.0107   0.0047   0.0182    0.0110   0.0000   437.2920      0.144368       20.5794     -0.421623      -3.57256      0.616733      0.158718      0.217115      0.271719      0.272559      0.287847      0.327701
  99   1 1487.4074    0.1969  0.2726  9.2595  0.0000  0.0069   0.0038   0.0169    0.0142   0.0000   440.2430     0.0773749       21.1185    -0.0641442      -3.40467    -0.0910050      0.110911      0.144344      0.165606      0.187514      0.214740      0.221597
  99   2 1837.2123    0.5441  0.7347  9.6963  0.0000  0.0101   0.0059   0.0258    0.0274   0.0000   440.8650     -0.230578       21.5094    0.00518098      -3.30042     -0.150367      0.150666      0.209234      0.241884      0.266953      0.292292      0.301989
  99   3 2138.7898    1.0104  1.2816 10.5540 -0.0032  0.0137   0.0088   0.0370    0.0332   0.0000   441.7880      0.772790       21.1707     0.0168925      -3.72328     -0.629351      0.211321      0.297066      0.332278      0.368713      0.398731      0.414374
  99   4 2414.7963    1.7458  1.7871 11.4200  0.0004  0.0161   0.0126   0.0442    0.0315   0.0000   442.4179       1.54361       20.6071      0.379524      -2.46467     -0.362173      0.250718      0.351610      0.393677      0.435785      0.469929      0.492196
  99   5 2670.1962    2.7314  1.6249 12.4611  0.0001  0.0149   0.0202   0.0407    0.0296   0.0000   442.7461       1.92268       20.8596      0.609611      -2.46325     -0.450970      0.233013      0.322785      0.369577      0.402586      0.436440      0.454079
  99   6 2918.1875    3.8967  1.6068 13.1204  0.0000  0.0142   0.0281   0.0387    0.0296   0.0000   443.1824       3.02781       21.1719      0.640144      -2.43918     -0.673943      0.225303      0.313401      0.351497      0.386263      0.420013      0.429707
  99   7 3156.0208    4.3540  1.8896 13.3820  0.0001  0.0156   0.0294   0.0433    0.0275   0.0000   443.1455       3.71586       20.8360      0.299772      -1.69803     -0.900959      0.248564      0.340238      0.391782      0.427057      0.476656      0.489738
  99   8 3386.1480    3.6147  3.4406 13.0425  0.0000  0.0247   0.0204   0.0666    0.0235   0.0000   444.3438       4.59199       19.0246       1.73581      -1.08558     -0.955982      0.379376      0.538408      0.604588      0.670255      0.716667      0.744455
 100   0 1015.5386    0.0375  0.0117  9.3906 -0.0043  0.0097   0.0051   0.0060    0.0107   0.0000   437.2366     -0.375715       20.6467     -0.298725      -2.68310     -0.464695      0.148957      0.339394      0.213395      0.264158      0.312323      0.313474
 100   1 1493.7381    0.2107  0.2657  9.2610  0.0000  0.0065   0.0040   0.0159    0.0143   0.0000   440.3741      0.238165       20.9110      0.175624      -2.98306    -0.0774551      0.101445      0.139728      0.162829      0.168171      0.183785      0.192348
 100   2 1843.9868    0.5442  0.7936  9.7296  0.0000  0.0105   0.0058   0.0277    0.0272   0.0000   440.9828      0.466264       20.7473     -0.140573      -3.15000     -0.398236      0.161570      0.224956      0.249459      0.284976      0.301314      0.312930
 100   3 2146.9005    1.0383  1.3072 10.5179 -0.0001  0.0137   0.0087   0.0359    0.0336   0.0000   442.0359       1.23294       21.1451     0.0953492      -3.23197     -0.257801      0.210117      0.292101      0.332897      0.377167      0.407296      0.419667
 100   4 2423.6214    1.7571  1.7513 11.5319  0.0045  0.0160   0.0129   0.0446    0.0306   0.0000   441.8819       1.69318       21.3351     0.0721574      -2.70643    -0.0783666      0.248066      0.348162      0.399316      0.431073      0.469919      0.486405
 100   5 2680.0569    2.8030  1.6836 12.4048  0.0000  0.0151   0.0202   0.0407    0.0308   0.0000   442.7781       2.16989       21.0414       1.10446      -3.17268      -1.13036      0.234351      0.318945      0.371950      0.404679      0.433049      0.459387
 100   6 2929.0397    3.9563  1.6142 13.0209  0.0000  0.0140   0.0280   0.0387    0.0312   0.0000   443.3483       2.92584       20.7000      0.596056      -2.73522     -0.999627      0.218537      0.307183      0.341798      0.384403      0.419421      0.433982
 100   7 3167.6334    4.3455  1.9219 13.2889  0.0000  0.0154   0.0288   0.0435    0.0286   0.0000   442.8568       3.50912       21.0618       1.36928      -2.58169      -1.81380      0.245190      0.335221      0.377652      0.420556      0.451981      0.470880
 100   8 3398.5591    3.4650  3.4371 13.0890 -0.0000  0.0248   0.0198   0.0687    0.0224   0.0000   443.4113       4.41134       17.7025       1.09918      -1.05392      -2.02013      0.378998      0.527612      0.600838      0.671693      0.721056      0.754403
 101   1 1500.0436    0.2088  0.2963  9.2950  0.0000  0.0074   0.0039   0.0173    0.0145   0.0000   440.1413     -0.230626       21.0946      0.467910      -3.10202    0.00508819      0.109171      0.153092      0.167167      0.204498      0.207959      0.214673
 101   2 1850.7533    0.5591  0.7975  9.7273 -0.0000  0.0104   0.0058   0.0272    0.0282   0.0000   441.1422    -0.0217770       21.5597    -0.0888736      -3.04374     0.0953267      0.161762      0.218670      0.260948      0.279940      0.299669      0.315152
 101   3 2155.0162    1.0517  1.3279 10.6341  0.0000  0.0138   0.0089   0.0371    0.0331   0.0000   441.9296      0.937078       21.5251     -0.322221      -3.37648     -0.290585      0.210604      0.293098      0.330650      0.366140      0.398316      0.414398
 101   4 2432.3569    1.8029  1.7478 11.6178  0.0033  0.0160   0.0131   0.0441    0.0300   0.0000   442.3833      0.783139       21.0871     -0.253872      -3.48683     -0.103395      0.239352      0.335531      0.377811      0.419097      0.445615      0.469837
 101   5 2689.8587    2.7930  1.7122 12.4652 -0.0000  0.0153   0.0199   0.0413    0.0294   0.0000   443.1834       2.40272       21.4733      0.444898      -3.32250     -0.987201      0.231242      0.327286      0.366033      0.407451      0.437586      0.452519
 101   6 2939.7830    3.9690  1.6327 13.1684  0.0000  0.0142   0.0281   0.0392    0.0293   0.0000   443.1511       3.78748       20.8227      0.872991      -2.38261      -1.69108      0.221834      0.305548      0.346135      0.385871      0.411029      0.434791
 101   7 3179.1291    4.3952  1.9125 13.4378  0.0000  0.0157   0.0291   0.0430    0.0265   0.0000   443.2572       3.98245       20.4250      0.655523      -1.92827      -1.18666      0.241078      0.335370      0.383089      0.416121      0.460048      0.476208
 101   8 3410.8575    3.4454  3.5255 13.0462  0.0000  0.0249   0.0193   0.0700    0.0232   0.0000   444.0592       5.48244       19.9969       1.92785     -0.510738      -2.16545      0.378748      0.528736      0.604330      0.658657      0.720416      0.742346
 102   0 1025.4120    0.0355  0.0354  9.3582  0.0000  0.0140   0.0047   0.0149    0.0108   0.0000   437.3801      -1.67589       19.5628   -0.00672857      -2.06488      0.396952      0.248106      0.360666      0.401801      0.449015      0.411413      0.443894
 102   1 1506.2615    0.2185  0.3111  9.2447  0.0000  0.0073   0.0039   0.0175    0.0147   0.0000   440.3910     0.0181045       21.0971     0.0895057      -3.48731      0.145116      0.113444      0.154498      0.179151      0.194608      0.214946      0.219445
 102   2 1857.4423    0.5615  0.8136  9.6650  0.0000  0.0105   0.0058   0.0275    0.0289   0.0000   440.6295    -0.0493188       21.2597      0.196979      -2.87685      0.264479      0.160079      0.217008      0.246844      0.270430      0.292915      0.309764
 102   3 2163.0407    1.0656  1.3764 10.5361  0.0000  0.0141   0.0088   0.0381    0.0340   0.0000   442.0632      0.979563       22.0730    0.00687901      -3.37500     -0.123685      0.211455      0.299296      0.329245      0.364990      0.396496      0.415276
 102   4 2441.0850    1.8446  1.7974 11.6468  0.0000  0.0163   0.0133   0.0446    0.0293   0.0000   441.8207       1.83431       21.1302       1.15904      -1.28843     -0.536351      0.245949      0.343749      0.388183      0.429897      0.468426      0.497811
 102   5 2699.6511    2.8588  1.7295 12.4662 -0.0000  0.0152   0.0202   0.0415    0.0294   0.0000   442.5727       2.55201       20.8506      0.259573      -1.99058      -1.00857      0.232633      0.326817      0.363802      0.406893      0.437551      0.455226
 102   6 2950.4304    4.0048  1.6693 13.0974  0.0000  0.0144   0.0280   0.0390    0.0299   0.0000   443.2600       3.63152       21.1966     0.0483996      -2.18317      -1.00890      0.224841      0.313192      0.353954      0.392075      0.415699      0.429479
 102   7 3190.5699    4.2954  2.0269 13.4453 -0.0000  0.0165   0.0285   0.0455    0.0254   0.0000   442.8529       4.57605       20.9921      0.685302      -2.06637      -1.40288      0.248391      0.348818      0.388269      0.439138      0.463410      0.481360
 102   8 3423.1420    3.4101  3.7127 13.0131 -0.0003  0.0261   0.0186   0.0743    0.0224   0.0000   443.4064       4.83405       19.7598       1.45653     -0.451873      -1.87895      0.392132      0.547759      0.615279      0.690237      0.731655      0.774753
 103   0 1030.2812    0.0360  0.0165  9.3910  0.0000  0.0078   0.0049   0.0067    0.0106   0.0000   436.6546    -0.0805325       21.5418     -0.137631      -3.95829      0.396906      0.119347      0.160801      0.194907      0.207399      0.280759      0.225280
 103   1 1512.4626    0.2215  0.3031  9.2784  0.0000  0.0069   0.0039   0.0169    0.0146   0.0000   440.0411     0.0312313       20.9456     -0.130884      -3.04352     0.0469782      0.103652      0.140347      0.167266      0.175591      0.199871      0.205708
 103   2 1864.0768    0.5769  0.8026  9.8476  0.0000  0.0105   0.0060   0.0271    0.0275   0.0000   441.1292    -0.0427708       20.9820      0.291558      -3.19346      0.244645      0.153619      0.219991      0.244396      0.279232      0.296005      0.305753
 103   3 2170.9916    1.0738  1.3877 10.7079  0.0000  0.0142   0.0089   0.0384    0.0317   0.0000   441.9696      0.938686       21.6650      0.277090      -2.97411    0.00798390      0.214858      0.288834      0.339180      0.371097      0.398133      0.421974
 103   4 2449.6914    1.8433  1.8305 11.6777  0.0000  0.0164   0.0131   0.0452    0.0295   0.0000   442.4586       1.55943       20.4686     -0.156023      -2.18130    -0.0681320      0.248228      0.340174      0.385886      0.430385      0.454637      0.487364
 103   5 2709.3484    2.9176  1.6877 12.5750  0.0000  0.0150   0.0206   0.0407    0.0289   0.0000   442.8819       2.20242       21.0899      0.385777      -2.81216     -0.616878      0.225736      0.315192      0.351049      0.396918      0.422536      0.438188
 103   6 2961.1082    4.0912  1.6536 13.1938  0.0000  0.0141   0.0284   0.0394    0.0288   0.0000   443.0622       2.56499       21.3862      0.636460      -2.31977      -1.86975      0.212739      0.299382      0.333738      0.371494      0.396561      0.417363
 103   7 3202.0213    4.2258  2.0872 13.4294  0.0000  0.0169   0.0273   0.0461    0.0252   0.0000   443.1542       4.62926       21.1891      0.989949      -2.15402      -1.68423      0.249846      0.354661      0.395978      0.435126      0.467985      0.487562
 103   8 3435.4361    3.3952  3.9822 13.0435  0.0003  0.0283   0.0180   0.0777    0.0223   0.0000   443.8419       4.51790       19.1539       1.02433      0.315187      -2.61235      0.414839      0.587766      0.661589      0.739065      0.790086      0.825537
 104   0 1035.1682    0.0346  0.0156  9.3748 -0.0188  0.0080   0.0044   0.0064    0.0106   0.0000   437.8402     -0.504632       20.8402     -0.570966      -3.55843      0.104746      0.125698      0.155684      0.187106      0.209394      0.187160      0.216173
 104   1 1518.6236    0.2176  0.3306  9.2957  0.0000  0.0075   0.0038   0.0188    0.0147   0.0000   440.4009    -0.0730583       21.0118    0.00688667      -3.43062     -0.475147      0.115082      0.152728      0.170785      0.189648      0.200964      0.216092
 104   2 1870.7078    0.5894  0.8535  9.8000  0.0000  0.0107   0.0060   0.0286    0.0289   0.0000   440.6838    -0.0300938       21.1553      0.142535      -3.47772      0.445229      0.158019      0.219191      0.247572      0.272149      0.300246      0.307483
 104   3 2178.9571    1.0962  1.3202 10.7795  0.0000  0.0140   0.0093   0.0373    0.0325   0.0000   441.8819      0.413367       20.7010      0.259276      -3.51206      0.576885      0.203948      0.285262      0.328954      0.358866      0.383528      0.402774
 104   4 2458.2775    1.8829  1.8013 11.7219  0.0000  0.0163   0.0134   0.0444    0.0289   0.0000   441.9419       1.47122       21.0905     -0.425949      -2.42479      -1.11826      0.239201      0.332576      0.379235      0.418881      0.446300      0.469866
 104   5 2718.9815    2.9554  1.7741 12.4661 -0.0000  0.0151   0.0202   0.0417    0.0299   0.0000   442.9257       2.50486       21.2919    -0.0263802      -2.13250     -0.706346      0.226621      0.314253      0.356338      0.386265      0.416003      0.434397
 104   6 2971.6569    4.0890  1.5917 13.3431 -0.0000  0.0140   0.0297   0.0396    0.0287   0.0000   443.4648       2.78766       20.6890     -0.100336      -2.89460     -0.659242      0.213289      0.293916      0.333145      0.367722      0.394488      0.414898
 104   7 3213.3301    4.2216  2.2451 13.3358  0.0000  0.0173   0.0262   0.0482    0.0255   0.0000   443.3904       3.91493       20.2058      0.476306      -1.53746      -1.39979      0.254879      0.356621      0.401338      0.444540      0.474987      0.507216
 104   8 3447.6549    3.2167  3.8971 13.0848 -0.0050  0.0292   0.0176   0.0794    0.0219   0.0000   443.3097       4.71383       19.7938       1.21260      -1.44237     0.0366074      0.414075      0.593389      0.666690      0.749653      0.798598      0.846343
 105   0 1040.0035    0.0604  0.0914  9.3696  0.0000  0.0094   0.0043   0.0230    0.0110   0.0000   437.5560      0.250561       20.6375      0.351833      -2.51378     -0.169750      0.135270      0.187253      0.206971      0.235695      0.236951      0.248272
 105   1 1524.7211    0.2270  0.3096  9.2841  0.0000  0.0068   0.0039   0.0175    0.0148   0.0000   440.1841     0.0242489       21.3798      0.224129      -3.77334      0.109953      0.102559      0.142781      0.161505      0.187601      0.191351      0.202858
 105   2 1877.2910    0.5981  0.7901  9.8662  0.0000  0.0102   0.0061   0.0269    0.0279   0.0000   441.0358      0.371436       20.4576    -0.0284914      -2.85308      0.114181      0.147119      0.211043      0.232978      0.255190      0.270092      0.289442
 105   3 2186.8110    1.1001  1.4585 10.6887 -0.0000  0.0147   0.0087   0.0390    0.0316   0.0000   442.2418      0.835311       21.5476    -0.0167606      -3.19017      0.161567      0.208583      0.295141      0.335811      0.370560      0.396123      0.416871
 105   4 2466.8152    1.9205  1.8177 11.7484 -0.0000  0.0164   0.0137   0.0442    0.0301   0.0000   442.9848      0.840659       21.1589      0.577894      -2.66301     -0.175446      0.241955      0.335194      0.380665      0.417133      0.458882      0.472185
 105   5 2728.6459    2.9856  1.7319 12.6723  0.0000  0.0151   0.0210   0.0415    0.0279   0.0000   443.1369       2.92493       20.5950      0.922234      -3.17318      0.540825      0.224122      0.308199      0.355027      0.389614      0.423306      0.440740
 105   6 2982.2195    4.1332  1.6298 13.3573 -0.0002  0.0140   0.0293   0.0396    0.0277   0.0000   442.9307       3.97300       21.0655      0.170705      -2.49988     -0.225395      0.211523      0.294656      0.336622      0.374057      0.402089      0.417969
 105   7 3224.6322    4.2248  2.1534 13.4364 -0.0000  0.0169   0.0270   0.0472    0.0251   0.0000   443.3347       4.58097       20.1965      0.751105      -1.87417      -1.55544      0.247476      0.336337      0.388470      0.425680      0.456768      0.477936
 105   8 3459.7144    3.3751  4.4850 12.9680  0.0174  0.0312   0.0095   0.0810    0.0072   0.0000   443.1662       6.80576       18.1504      0.554164      0.430925      -2.51148      0.449662      0.636464      0.716072      0.797547      0.856856      0.909084
[truncated: 156,223 more chars]
