# Supplementary material for: Global-Mode Analysis of Full-Disk Data from the Michelson Doppler Imager and the Helioseismic and Magnetic Imager
Source: Sol Phys. 2018 Jan 31;293(2):29. doi: 10.1007/s11207-017-1201-5 (PMC6566312; doi:10.1007/s11207-017-1201-5)
Supplement: Supplementary file 3 — (TAR 230.0 MB) [file 11207_2017_1201_MOESM3_ESM.tar › MDI/mdifdasym.4558.18]

   0  14 2093.4775    0.8356  0.5194 10.4079  0.0000       3.21136  0.1357   0.1631   0.3371    0.5164   0.0000       9.47799    -0.0000       0.00000       0.00000       0.00000       0.00000       0.00000       0.00000       0.00000       0.00000       0.00000       0.00000       0.00000       0.00000       0.00000       0.00000       0.00000       0.00000       0.00000       0.00000       0.00000       0.00000       0.00000       0.00000       0.00000       0.00000       0.00000       0.00000       0.00000       0.00000       0.00000       0.00000       0.00000       0.00000       0.00000       0.00000       0.00000
   0  22 3168.6619    4.2619  0.9620 10.5223  0.0000      0.237024  0.1940   0.6824   0.6403   19.7914   0.0000       5.02485    -0.0000       0.00000       0.00000       0.00000       0.00000       0.00000       0.00000       0.00000       0.00000       0.00000       0.00000       0.00000       0.00000       0.00000       0.00000       0.00000       0.00000       0.00000       0.00000       0.00000       0.00000       0.00000       0.00000       0.00000       0.00000       0.00000       0.00000       0.00000       0.00000       0.00000       0.00000       0.00000       0.00000       0.00000       0.00000       0.00000
   0  24 3439.5675    3.7441  2.8502 10.0161  0.0853       2.70066  0.4301   0.6305   1.4077    2.3270   0.0000       2.74747    -0.0000       0.00000       0.00000       0.00000       0.00000       0.00000       0.00000       0.00000       0.00000       0.00000       0.00000       0.00000       0.00000       0.00000       0.00000       0.00000       0.00000       0.00000       0.00000       0.00000       0.00000       0.00000       0.00000       0.00000       0.00000       0.00000       0.00000       0.00000       0.00000       0.00000       0.00000       0.00000       0.00000       0.00000       0.00000       0.00000
   1  13 2020.8747    0.5585  0.3275 10.4146 -0.0025       9.48171  0.0785   0.0815   0.1476    0.1896   0.0000       6.32691   309.1433      -50.8458       0.00000       0.00000       0.00000       0.00000       0.00000       0.00000       0.00000       0.00000       0.00000       0.00000       0.00000       0.00000       0.00000       0.00000       0.00000       0.00000       93.9534       41.1360       0.00000       0.00000       0.00000       0.00000       0.00000       0.00000       0.00000       0.00000       0.00000       0.00000       0.00000       0.00000       0.00000       0.00000       0.00000       0.00000
   1  15 2292.0236    1.2143  0.9893 10.2971  0.0000       4.86160  0.1427   0.0985   0.2425    0.5878   0.0000       3.01749   423.8645      -21.0128       0.00000       0.00000       0.00000       0.00000       0.00000       0.00000       0.00000       0.00000       0.00000       0.00000       0.00000       0.00000       0.00000       0.00000       0.00000       0.00000       110.181       77.6256       0.00000       0.00000       0.00000       0.00000       0.00000       0.00000       0.00000       0.00000       0.00000       0.00000       0.00000       0.00000       0.00000       0.00000       0.00000       0.00000
   1  17 2559.1840    2.2025  1.1028  2.6907  0.0000     0.0298005  0.1598   0.1609   0.2654 1000.0000   0.0000       2.08159   327.7817       158.201       0.00000       0.00000       0.00000       0.00000       0.00000       0.00000       0.00000       0.00000       0.00000       0.00000       0.00000       0.00000       0.00000       0.00000       0.00000       0.00000       179.494       72.3203       0.00000       0.00000       0.00000       0.00000       0.00000       0.00000       0.00000       0.00000       0.00000       0.00000       0.00000       0.00000       0.00000       0.00000       0.00000       0.00000
   1  19 2828.1308    3.2205  0.8117 12.2117  0.0000       3.23440  0.1154   0.2503   0.1871    0.5441   0.0000       2.66361   382.9982       51.3961       0.00000       0.00000       0.00000       0.00000       0.00000       0.00000       0.00000       0.00000       0.00000       0.00000       0.00000       0.00000       0.00000       0.00000       0.00000       0.00000       131.134       57.2084       0.00000       0.00000       0.00000       0.00000       0.00000       0.00000       0.00000       0.00000       0.00000       0.00000       0.00000       0.00000       0.00000       0.00000       0.00000       0.00000
   1  21 3098.5065    3.5588  1.4949 10.1536  0.0000       3.51194  0.1488   0.2170   0.3016    3.8616   0.0000       1.83049   466.2096       57.2088       0.00000       0.00000       0.00000       0.00000       0.00000       0.00000       0.00000       0.00000       0.00000       0.00000       0.00000       0.00000       0.00000       0.00000       0.00000       0.00000       126.673       73.8373       0.00000       0.00000       0.00000       0.00000       0.00000       0.00000       0.00000       0.00000       0.00000       0.00000       0.00000       0.00000       0.00000       0.00000       0.00000       0.00000
   1  24 3504.2841    3.0415  3.1606 -2.3549  0.0000      0.469172  0.2349   0.1297   0.5123 1000.0000   0.0000      0.583658   605.8133       201.122       0.00000       0.00000       0.00000       0.00000       0.00000       0.00000       0.00000       0.00000       0.00000       0.00000       0.00000       0.00000       0.00000       0.00000       0.00000       0.00000       207.890       116.179       0.00000       0.00000       0.00000       0.00000       0.00000       0.00000       0.00000       0.00000       0.00000       0.00000       0.00000       0.00000       0.00000       0.00000       0.00000       0.00000
   1  26 3776.3988    2.2187  5.6026 10.5929 -0.0096     0.0499160  0.3802   0.0701   0.7710    0.4106   0.0000      0.476012   585.3403      -249.995       0.00000       0.00000       0.00000       0.00000       0.00000       0.00000       0.00000       0.00000       0.00000       0.00000       0.00000       0.00000       0.00000       0.00000       0.00000       0.00000       340.614       164.799       0.00000       0.00000       0.00000       0.00000       0.00000       0.00000       0.00000       0.00000       0.00000       0.00000       0.00000       0.00000       0.00000       0.00000       0.00000       0.00000
   2  12 1945.8703    0.5440  0.5926  9.5922  0.0000       1.85149  0.0927   0.0426   0.1382    0.2625   0.0000       2.62231   461.3979       6.83977       17.2462       1.09914       0.00000       0.00000       0.00000       0.00000       0.00000       0.00000       0.00000       0.00000       0.00000       0.00000       0.00000       0.00000       0.00000       0.00000       76.1624       56.2104       26.3294       7.48044       0.00000       0.00000       0.00000       0.00000       0.00000       0.00000       0.00000       0.00000       0.00000       0.00000       0.00000       0.00000       0.00000       0.00000
   2  13 2082.1195    0.7373  0.7842  8.5957  0.0000       3.84747  0.1597   0.0520   0.1328    0.8032   0.0000       1.93313   399.4944      -3.18369      -41.3421      -2.28724       0.00000       0.00000       0.00000       0.00000       0.00000       0.00000       0.00000       0.00000       0.00000       0.00000       0.00000       0.00000       0.00000       0.00000       96.6699       65.9596       31.5399       9.36350       0.00000       0.00000       0.00000       0.00000       0.00000       0.00000       0.00000       0.00000       0.00000       0.00000       0.00000       0.00000       0.00000       0.00000
   2  14 2217.4921    0.9567  0.8404  7.7886  0.0000     -0.335636  0.0775   0.0595   0.1720    2.6878   0.0000       1.15145   395.8173      -27.7395      -5.34737       12.1987       0.00000       0.00000       0.00000       0.00000       0.00000       0.00000       0.00000       0.00000       0.00000       0.00000       0.00000       0.00000       0.00000       0.00000       44.1201       37.2060       20.9018       7.89655       0.00000       0.00000       0.00000       0.00000       0.00000       0.00000       0.00000       0.00000       0.00000       0.00000       0.00000       0.00000       0.00000       0.00000
   2  19 2889.6560    3.6560  0.8596  4.0064  0.0000      0.889078  0.0669   0.2405   0.1832 1000.0000   0.0000       1.32261   495.4025       90.7353       16.4356      -6.72531       0.00000       0.00000       0.00000       0.00000       0.00000       0.00000       0.00000       0.00000       0.00000       0.00000       0.00000       0.00000       0.00000       0.00000       38.3238       35.9290       16.6225       7.72499       0.00000       0.00000       0.00000       0.00000       0.00000       0.00000       0.00000       0.00000       0.00000       0.00000       0.00000       0.00000       0.00000       0.00000
   2  23 3430.8966    3.2669  2.0982 11.3581 -0.0004      0.406833  0.1568   0.1391   0.2580    0.8856   0.0000      0.825369   346.8572       80.9073       24.6314       14.4449       0.00000       0.00000       0.00000       0.00000       0.00000       0.00000       0.00000       0.00000       0.00000       0.00000       0.00000       0.00000       0.00000       0.00000       88.5435       66.4382       37.4909       12.1778       0.00000       0.00000       0.00000       0.00000       0.00000       0.00000       0.00000       0.00000       0.00000       0.00000       0.00000       0.00000       0.00000       0.00000
   2  24 3566.8547    2.8752  2.9960 10.0913  0.0000      0.591131  0.1847   0.0973   0.3063    1.3081   0.0000      0.461503   331.0180      -18.9939      -55.4640       21.6720       0.00000       0.00000       0.00000       0.00000       0.00000       0.00000       0.00000       0.00000       0.00000       0.00000       0.00000       0.00000       0.00000       0.00000       78.7891       74.5010       43.6116       17.6553       0.00000       0.00000       0.00000       0.00000       0.00000       0.00000       0.00000       0.00000       0.00000       0.00000       0.00000       0.00000       0.00000       0.00000
   3  12 2001.0362    0.6384  0.4587  9.2327  0.0000       1.49922  0.0671   0.0451   0.0900    0.2681   0.0000       2.35637   436.9412       53.8063       20.7909      -17.1529      -1.79517      -1.62108       0.00000       0.00000       0.00000       0.00000       0.00000       0.00000       0.00000       0.00000       0.00000       0.00000       0.00000       0.00000       26.3611       27.7538       20.7125       10.7774       5.68307       1.79289       0.00000       0.00000       0.00000       0.00000       0.00000       0.00000       0.00000       0.00000       0.00000       0.00000       0.00000       0.00000
   3  13 2137.7631    0.8653  0.5412  9.6792  0.0000       3.80374  0.1013   0.0625   0.1127    0.3281   0.0000       2.24974   451.6236      -65.6540       22.2782      0.583299       5.42867   -0.00868517       0.00000       0.00000       0.00000       0.00000       0.00000       0.00000       0.00000       0.00000       0.00000       0.00000       0.00000       0.00000       50.5566       47.9954       29.3080       15.5118       4.87211       1.19162       0.00000       0.00000       0.00000       0.00000       0.00000       0.00000       0.00000       0.00000       0.00000       0.00000       0.00000       0.00000
   3  15 2407.7622    1.3348  1.3166  9.6324  0.0000       4.86122  0.0979   0.0648   0.1944    0.6978   0.0000       1.50505   454.8383       36.3723      -23.1105      -10.8075     -0.106044    -0.0419369       0.00000       0.00000       0.00000       0.00000       0.00000       0.00000       0.00000       0.00000       0.00000       0.00000       0.00000       0.00000       35.3538       33.7220       24.7718       13.5917       6.35098       1.77960       0.00000       0.00000       0.00000       0.00000       0.00000       0.00000       0.00000       0.00000       0.00000       0.00000       0.00000       0.00000
   3  17 2676.2809    2.2311  1.1963 -1.9103  0.0000       2.21488  0.0930   0.1065   0.1667 1000.0000   0.0000       1.46800   449.4657      -37.8905       29.9880      -3.41246      -3.28550      0.762945       0.00000       0.00000       0.00000       0.00000       0.00000       0.00000       0.00000       0.00000       0.00000       0.00000       0.00000       0.00000       31.9255       31.1895       22.8931       11.7902       6.00755       1.76056       0.00000       0.00000       0.00000       0.00000       0.00000       0.00000       0.00000       0.00000       0.00000       0.00000       0.00000       0.00000
   3  19 2947.0398    3.6951  0.9526  5.1574  0.0000       1.53978  0.0782   0.1931   0.1595  659.2231   0.0000       1.40238   414.1040      -22.2837       12.0667       12.2540      -2.49354       1.66971       0.00000       0.00000       0.00000       0.00000       0.00000       0.00000       0.00000       0.00000       0.00000       0.00000       0.00000       0.00000       29.6125       24.7166       20.8398       12.9433       5.66832       1.48202       0.00000       0.00000       0.00000       0.00000       0.00000       0.00000       0.00000       0.00000       0.00000       0.00000       0.00000       0.00000
   3  20 3082.3469    4.4751  0.8963 11.7392  0.0000       1.60703  0.0790   0.2464   0.1415    1.3877   0.0000       1.62032   456.6024      -4.68589       30.7739       18.5732       5.94868      -2.21774       0.00000       0.00000       0.00000       0.00000       0.00000       0.00000       0.00000       0.00000       0.00000       0.00000       0.00000       0.00000       25.9765       25.6036       20.3265       10.9248       5.99215       1.66234       0.00000       0.00000       0.00000       0.00000       0.00000       0.00000       0.00000       0.00000       0.00000       0.00000       0.00000       0.00000
   3  21 3217.8399    4.0738  1.2993  6.4045  0.0000       2.06062  0.1003   0.1892   0.1787  214.9574   0.0000       1.34201   441.6140      -43.2600      -40.6332      -11.2843      -1.04340     -0.460332       0.00000       0.00000       0.00000       0.00000       0.00000       0.00000       0.00000       0.00000       0.00000       0.00000       0.00000       0.00000       36.7051       37.2570       23.7227       15.1262       5.34971       2.03043       0.00000       0.00000       0.00000       0.00000       0.00000       0.00000       0.00000       0.00000       0.00000       0.00000       0.00000       0.00000
   3  22 3353.3305    3.4422  1.8590 10.7403  0.0000      0.362324  0.1163   0.1355   0.2090    1.3330   0.0000      0.750358   476.4405       28.1628       34.3924       36.2459      -16.5332       3.83248       0.00000       0.00000       0.00000       0.00000       0.00000       0.00000       0.00000       0.00000       0.00000       0.00000       0.00000       0.00000       38.2717       35.9684       27.4829       18.1779       7.35221       2.23979       0.00000       0.00000       0.00000       0.00000       0.00000       0.00000       0.00000       0.00000       0.00000       0.00000       0.00000       0.00000
   3  23 3489.6694    3.0168  2.7089 10.9132  0.0000       1.41638  0.1465   0.1016   0.2770    0.5242   0.0000      0.517489   521.8805      -15.6502       33.4161      -16.7615      -7.18695       3.13371       0.00000       0.00000       0.00000       0.00000       0.00000       0.00000       0.00000       0.00000       0.00000       0.00000       0.00000       0.00000       48.5382       43.1058       35.2071       22.0055       9.43822       2.51911       0.00000       0.00000       0.00000       0.00000       0.00000       0.00000       0.00000       0.00000       0.00000       0.00000       0.00000       0.00000
   4  13 2188.4124    0.9352  0.6482  8.9865 -0.0091       2.32361  0.0622   0.0525   0.1087    0.5545   0.0000       1.62465   439.6545       4.39671      -4.25602       3.02781      -1.55366     -0.831758     -0.380025      0.222499       0.00000       0.00000       0.00000       0.00000       0.00000       0.00000       0.00000       0.00000       0.00000       0.00000       18.8748       22.8683       18.3017       10.6737       7.93263       3.03637       1.58594      0.393503       0.00000       0.00000       0.00000       0.00000       0.00000       0.00000       0.00000       0.00000       0.00000       0.00000
   4  14 2324.1779    1.1531  0.8726 10.1770 -0.0099       3.36233  0.0842   0.0598   0.1644    0.5325   0.0000       2.02157   450.4987      -12.2717       7.01550       9.82612      -1.58735     -0.525327      -3.89632      0.704698       0.00000       0.00000       0.00000       0.00000       0.00000       0.00000       0.00000       0.00000       0.00000       0.00000       22.9398       23.3904       17.9757       15.6987       9.50144       4.33236       1.50936      0.406437       0.00000       0.00000       0.00000       0.00000       0.00000       0.00000       0.00000       0.00000       0.00000       0.00000
   4  15 2458.5874    1.5774  0.9387  1.3863  0.0000      0.835492  0.0837   0.0723   0.1252 1000.0000   0.0000       1.94563   421.3360      -20.4402       34.1130       1.88046      -5.24907      0.649054       0.00000       0.00000       0.00000       0.00000       0.00000       0.00000       0.00000       0.00000       0.00000       0.00000       0.00000       0.00000       23.9994       30.0549       19.8207       16.7293       6.76196       4.90617       1.23654      0.554384       0.00000       0.00000       0.00000       0.00000       0.00000       0.00000       0.00000       0.00000       0.00000       0.00000
   4  16 2592.9396    2.2564  0.8974 -3.0219  0.0000      -1.16465  0.0648   0.1034   0.1363 1000.0000   0.0000       2.30424   459.2370       15.5545      -17.9609      -5.74072       9.73782      -6.30961       0.00000       0.00000       0.00000       0.00000       0.00000       0.00000       0.00000       0.00000       0.00000       0.00000       0.00000       0.00000       18.4015       17.5890       14.9305       12.3180       7.43249       3.41649       1.21476      0.317004       0.00000       0.00000       0.00000       0.00000       0.00000       0.00000       0.00000       0.00000       0.00000       0.00000
   4  17 2728.4392    2.8096  0.8974 -1.0538  0.0000       1.02295  0.0691   0.1308   0.1283 1000.0000   0.0000       1.46272   437.9859       2.68268       22.2839       13.1118     -0.158895      -1.24164       0.00000       0.00000       0.00000       0.00000       0.00000       0.00000       0.00000       0.00000       0.00000       0.00000       0.00000       0.00000       19.7634       19.5661       16.4983       12.2835       7.58143       3.46695       1.29704      0.330212       0.00000       0.00000       0.00000       0.00000       0.00000       0.00000       0.00000       0.00000       0.00000       0.00000
   4  18 2864.2259    3.3834  0.9474 10.7077  0.0019       1.69629  0.0661   0.1464   0.1241    1.4693   0.0000       1.43382   439.9347      -2.80629       16.0671      -9.72980      -5.18161      -2.92808      0.113491      0.233061       0.00000       0.00000       0.00000       0.00000       0.00000       0.00000       0.00000       0.00000       0.00000       0.00000       18.0435       20.9130       15.6779       12.1665       6.00255       3.63163       1.16182      0.382387       0.00000       0.00000       0.00000       0.00000       0.00000       0.00000       0.00000       0.00000       0.00000       0.00000
   4  19 3000.0898    3.8916  0.7686 12.0204 -0.0051     -0.285278  0.0679   0.2009   0.1028    0.7012   0.0000       1.98212   450.2030       25.3625       16.6179       9.75060       6.47916      -4.58327      0.918698      0.153935       0.00000       0.00000       0.00000       0.00000       0.00000       0.00000       0.00000       0.00000       0.00000       0.00000       18.9001       19.7261       16.1726       12.0040       7.60778       3.07056       1.29931      0.348864       0.00000       0.00000       0.00000       0.00000       0.00000       0.00000       0.00000       0.00000       0.00000       0.00000
   4  20 3135.8081    4.1399  0.9624 11.9640 -0.0025     -0.833157  0.0627   0.1973   0.1559    0.9212   0.0000       1.39154   466.0132      -7.51069      -30.7028       6.05482       7.57892       6.34852     -0.473660      0.467851       0.00000       0.00000       0.00000       0.00000       0.00000       0.00000       0.00000       0.00000       0.00000       0.00000       19.1597       18.8705       15.9809       11.3505       6.46057       3.14893       1.16737      0.288926       0.00000       0.00000       0.00000       0.00000       0.00000       0.00000       0.00000       0.00000       0.00000       0.00000
   4  21 3271.6750    4.0412  1.4739 -0.0038  0.0000     -0.362769  0.0863   0.1587   0.1631 1000.0000   0.0000      0.701222   447.5029       29.7261       17.0192       8.89662      -4.92903       6.58447       0.00000       0.00000       0.00000       0.00000       0.00000       0.00000       0.00000       0.00000       0.00000       0.00000       0.00000       0.00000       24.0244       24.2486       19.8985       14.6315       7.80232       4.33415       1.37564      0.382594       0.00000       0.00000       0.00000       0.00000       0.00000       0.00000       0.00000       0.00000       0.00000       0.00000
   4  22 3408.0634    3.4599  2.0412  1.1845  0.0000      0.696370  0.1034   0.1129   0.2092 1000.0000   0.0000      0.527370   437.7932       40.5637       59.8762       12.9845      -11.5154      -3.17591       0.00000       0.00000       0.00000       0.00000       0.00000       0.00000       0.00000       0.00000       0.00000       0.00000       0.00000       0.00000       29.3658       30.8283       23.5953       16.9631       8.79811       4.68812       1.55796      0.465173       0.00000       0.00000       0.00000       0.00000       0.00000       0.00000       0.00000       0.00000       0.00000       0.00000
   4  23 3544.6126    2.8281  3.1561 10.7409 -0.0008      0.185804  0.1403   0.0772   0.2589    0.3992   0.0000      0.333941   395.0150      -9.87170      -29.3166       5.46937      -34.6291      0.727607    -0.0978712     -0.452795       0.00000       0.00000       0.00000       0.00000       0.00000       0.00000       0.00000       0.00000       0.00000       0.00000       37.9776       41.6003       33.4753       22.1031       12.6012       6.14296       2.43284      0.674733       0.00000       0.00000       0.00000       0.00000       0.00000       0.00000       0.00000       0.00000       0.00000       0.00000
   4  24 3681.7970    2.4622  4.0245 10.2537 -0.0031       1.00934  0.1630   0.0611   0.2812    0.4036   0.0000      0.241380   366.7736      -14.6739      -32.1637       9.93074      -16.2562      -2.58202       4.55711       1.42607       0.00000       0.00000       0.00000       0.00000       0.00000       0.00000       0.00000       0.00000       0.00000       0.00000       42.6991       43.3639       37.0817       25.9917       15.5865       7.43108       2.96552      0.740346       0.00000       0.00000       0.00000       0.00000       0.00000       0.00000       0.00000       0.00000       0.00000       0.00000
   4  25 3818.8129    2.1532  6.6379  9.5609 -0.0006      0.282701  0.2157   0.0404   0.3966    0.3327   0.0000      0.150380   500.4419       70.1867      -88.3610       11.2040       36.6747       20.7383      -7.65502     -0.902932       0.00000       0.00000       0.00000       0.00000       0.00000       0.00000       0.00000       0.00000       0.00000       0.00000       57.4409       59.4433       47.6254       34.9122       19.8072       9.71959       3.47161      0.938950       0.00000       0.00000       0.00000       0.00000       0.00000       0.00000       0.00000       0.00000       0.00000       0.00000
   4  26 3956.8035    1.7900  8.4840  9.2998  0.0009      0.343908  0.2565   0.0328   0.4919    0.3050   0.0000      0.116760   417.1980       14.4888       12.5464       17.0629       2.37014      -10.9548      0.732383      0.818394       0.00000       0.00000       0.00000       0.00000       0.00000       0.00000       0.00000       0.00000       0.00000       0.00000       68.0389       70.6721       58.5793       39.9449       23.8500       11.2683       4.45783       1.11212       0.00000       0.00000       0.00000       0.00000       0.00000       0.00000       0.00000       0.00000       0.00000       0.00000
   5  13 2235.6671    0.8524  0.8716  9.6725 -0.0090       9.36213  0.0685   0.0401   0.1218    0.2639   0.0000       2.42219   428.6051      -13.7387       29.7336       6.15044       14.4931       6.29041     0.0807011      0.490689      0.189755     0.0750715       0.00000       0.00000       0.00000       0.00000       0.00000       0.00000       0.00000       0.00000       14.2182       15.7081       14.1264       11.2577       6.71704       4.31975       2.23220       1.01930      0.314164     0.0775873       0.00000       0.00000       0.00000       0.00000       0.00000       0.00000       0.00000       0.00000
   5  14 2371.1724    1.4333  0.7855  9.6683 -0.0003       4.14198  0.0532   0.0658   0.1065    0.5793   0.0000       1.32664   441.9090      -24.8411       5.99667      -4.12445      -3.34579       1.02634     -0.293168      0.118070    -0.0536168   -0.00691494       0.00000       0.00000       0.00000       0.00000       0.00000       0.00000       0.00000       0.00000       13.6969       14.6745       13.0556       9.86067       6.30890       3.68083       1.91671      0.827890      0.267939     0.0588537       0.00000       0.00000       0.00000       0.00000       0.00000       0.00000       0.00000       0.00000
   5  16 2641.2763    2.2590  0.8053 11.4373 -0.0144       2.54890  0.0538   0.1063   0.1149    0.3335   0.0000       1.51471   441.9168       42.4079       25.8654      -6.73574       3.08901      -2.19382      -1.52583      -1.60184     0.0788521     0.0803821       0.00000       0.00000       0.00000       0.00000       0.00000       0.00000       0.00000       0.00000       12.2063       13.0288       12.7289       9.76353       6.43707       3.64295       2.33736      0.892139      0.315892     0.0688780       0.00000       0.00000       0.00000       0.00000       0.00000       0.00000       0.00000       0.00000
   5  18 2913.6892    3.5350  0.8098 11.2405 -0.0017      0.201383  0.0566   0.1648   0.1321    1.0540   0.0000       1.34439   437.5223       17.3877       15.5714       16.1176      -4.38398      -2.69337     -0.318081      0.453669     0.0486634    -0.0137846       0.00000       0.00000       0.00000       0.00000       0.00000       0.00000       0.00000       0.00000       13.5511       16.4409       13.7031       10.3583       6.90690       4.47654       1.66865       1.01990      0.292581     0.0785493       0.00000       0.00000       0.00000       0.00000       0.00000       0.00000       0.00000       0.00000
   5  19 3049.9336    4.1178  1.0258 11.8773  0.0026      0.915920  0.0840   0.1875   0.1472    1.1459   0.0000       1.34208   457.9291       9.97705       6.04136       10.0433      -10.6118       1.58075       1.53240      0.188349     -0.191731    -0.0229341       0.00000       0.00000       0.00000       0.00000       0.00000       0.00000       0.00000       0.00000       14.6867       22.3011       13.8124       16.6757       7.81680       7.08067       2.40233       1.51051      0.313345      0.141642       0.00000       0.00000       0.00000       0.00000       0.00000       0.00000       0.00000       0.00000
   5  21 3322.6773    3.5883  1.8878  3.4979  0.0000      0.773358  0.0922   0.1141   0.1779 1000.0000   0.0000      0.545683   415.2579       70.7530      -7.96865       4.93782   -0.00446479     -0.421311       0.00000       0.00000       0.00000       0.00000       0.00000       0.00000       0.00000       0.00000       0.00000       0.00000       0.00000       0.00000       19.7445       21.5342       20.0029       14.9491       10.3451       6.21517       3.10765       1.38227      0.457571      0.101432       0.00000       0.00000       0.00000       0.00000       0.00000       0.00000       0.00000       0.00000
   5  22 3459.2649    2.9235  2.7944 10.6892  0.0142      0.252270  0.1290   0.0832   0.2282    0.4953   0.0000      0.433412   455.5229       61.3689       14.7325      -10.6440       19.4699       16.9975      -1.10466      -1.01986      0.669245     -0.168905       0.00000       0.00000       0.00000       0.00000       0.00000       0.00000       0.00000       0.00000       26.2056       28.3906       26.2552       19.8538       13.5000       8.33922       4.04532       1.88899      0.618678      0.135898       0.00000       0.00000       0.00000       0.00000       0.00000       0.00000       0.00000       0.00000
   5  23 3596.5662    2.5616  3.5765 10.6465  0.0005      0.428903  0.1347   0.0648   0.2696    0.3726   0.0000      0.262855   428.7519      -4.14802       15.4203       14.0119      -20.3954       11.1533       4.85004      -2.10469      0.401287     0.0103137       0.00000       0.00000       0.00000       0.00000       0.00000       0.00000       0.00000       0.00000       29.5492       32.2727       28.6017       22.4542       14.7103       8.74840       4.52960       1.93911      0.636911      0.147873       0.00000       0.00000       0.00000       0.00000       0.00000       0.00000       0.00000       0.00000
   5  24 3734.1430    2.2015  4.8164 10.4647  0.0002      0.581606  0.1625   0.0474   0.3173    0.2199   0.0000      0.201703   416.6959       50.4276       22.9571       2.48887      -11.4553      0.489770     -0.167292       1.40671     -0.305360     0.0777354       0.00000       0.00000       0.00000       0.00000       0.00000       0.00000       0.00000       0.00000       33.9945       39.1556       33.2911       27.1868       19.0900       11.7079       5.43425       2.47452      0.818848      0.200359       0.00000       0.00000       0.00000       0.00000       0.00000       0.00000       0.00000       0.00000
   6  12 2142.5575    0.7796  0.5879  9.2190 -0.0071       5.40674  0.0660   0.0391   0.0797    0.2208   0.0000       1.80772   428.0106       4.34331       8.63656      -2.95161      -5.96942       2.48365       1.05910      -1.80044      0.197832     -0.100066    -0.0103225     0.0113177       0.00000       0.00000       0.00000       0.00000       0.00000       0.00000       9.94465       16.5198       11.4279       13.1977       5.54676       6.96649       2.36486       2.02550      0.667021      0.437411     0.0663074     0.0310481       0.00000       0.00000       0.00000       0.00000       0.00000       0.00000
   6  13 2279.9065    1.0840  0.7658  9.4832 -0.0077       6.00433  0.0546   0.0468   0.0971    0.3279   0.0000       1.53320   429.4652       21.4923       8.38983      -1.58259      0.623019      -6.97458      -2.54559     -0.486210     -0.252423     -0.154722   -0.00664944    -0.0164353       0.00000       0.00000       0.00000       0.00000       0.00000       0.00000       10.7859       13.0088       10.5252       9.61486       7.56998       4.56267       3.10890       1.29617      0.695559      0.199303     0.0804265     0.0185232       0.00000       0.00000       0.00000       0.00000       0.00000       0.00000
   6  14 2415.5577    1.4404  0.8356 10.2613 -0.0019       2.83225  0.0867   0.0674   0.1489    0.2702   0.0000       1.55952   413.7249      -2.86681       14.5150       15.0762       13.4901      -1.16603      0.158128    -0.0380592     -0.595268      0.100927     0.0195114     0.0348869       0.00000       0.00000       0.00000       0.00000       0.00000       0.00000       27.7723       34.9948       28.6977       19.8768       12.7574       5.60293       2.79384       1.29714      0.565349      0.202866     0.0632354     0.0144194       0.00000       0.00000       0.00000       0.00000       0.00000       0.00000
   6  15 2551.2298    1.8807  1.0128  9.7259  0.0065       3.28449  0.0619   0.0695   0.1113    0.6530   0.0000       1.23122   427.9001      -6.99461      -13.1532       1.25515       13.1219       1.26879       1.47445     -0.773874    -0.0265830      0.286003    -0.0522281    -0.0229823       0.00000       0.00000       0.00000       0.00000       0.00000       0.00000       12.9444       15.3616       13.8433       10.4691       7.96770       5.03201       2.78849       1.54912      0.601262      0.266764     0.0848052     0.0166613       0.00000       0.00000       0.00000       0.00000       0.00000       0.00000
   6  16 2687.0081    2.2923  1.0021 10.5530 -0.0072      0.757523  0.0625   0.0898   0.1082    0.5881   0.0000       1.28973   454.4631       6.32794       18.1287      -17.2930       1.43192       6.58214       3.06048      0.766687      -1.81467     -0.507000    -0.0302815    0.00367913       0.00000       0.00000       0.00000       0.00000       0.00000       0.00000       10.9910       13.2038       12.4731       9.55693       7.40182       4.54643       2.91551       1.34391      0.737113      0.248748     0.0885088     0.0177406       0.00000       0.00000       0.00000       0.00000       0.00000       0.00000
   6  17 2823.7361    3.0652  0.8227 11.6655  0.0053      0.666879  0.0508   0.1278   0.0978    0.3386   0.0000       1.16401   443.9644       31.9375      -2.83579       3.08689       1.46705      0.373223       1.75999       2.03989     -0.436876    -0.0636461     0.0236983    0.00860669       0.00000       0.00000       0.00000       0.00000       0.00000       0.00000       10.4770       11.4501       10.6281       8.65876       6.82476       4.39649       2.53087       1.46109      0.556447      0.225572     0.0703914     0.0141328       0.00000       0.00000       0.00000       0.00000       0.00000       0.00000
   6  18 2960.7716    3.3660  0.8291 12.0091 -0.0173       1.45642  0.0511   0.1436   0.0990    0.3810   0.0000       1.14173   434.9060       8.87722      -12.6381      -2.08860      -3.12160       2.65313       3.44974     -0.558422   0.000433030      0.128151     -0.154205   -0.00668901       0.00000       0.00000       0.00000       0.00000       0.00000       0.00000       9.57137       11.1273       10.5801       8.52768       6.48695       4.37650       2.49501       1.39575      0.582293      0.253504     0.0760847     0.0157073       0.00000       0.00000       0.00000       0.00000       0.00000       0.00000
   6  19 3097.2984    3.7664  1.1246 12.1972  0.0046       1.11179  0.0769   0.1429   0.1262    0.4079   0.0000       1.34328   453.2589       28.9942       7.72890       7.61115       10.1186     -0.369573       1.25270     -0.699479     -0.931235     0.0414955   -0.00792604    0.00920867       0.00000       0.00000       0.00000       0.00000       0.00000       0.00000       14.7898       17.1121       16.5119       12.4698       8.32061       5.43642       3.08255       1.65019      0.792509      0.312713     0.0893577     0.0179202       0.00000       0.00000       0.00000       0.00000       0.00000       0.00000
   6  21 3371.0498    3.3599  1.8325 11.5682 -0.0120       1.03186  0.0890   0.1048   0.1674    0.4502   0.0000      0.657321   420.0366       13.7052       27.9360       20.1579      -6.19465      -8.07776      -5.99858     -0.282394      0.727809      -1.03342     -0.132049   -0.00970279       0.00000       0.00000       0.00000       0.00000       0.00000       0.00000       16.3683       19.1147       17.9231       14.5792       10.3578       6.72390       4.01902       2.10866       1.00393      0.394773      0.118888     0.0249745       0.00000       0.00000       0.00000       0.00000       0.00000       0.00000
   6  22 3508.4053    2.9248  2.7739 10.4203 -0.0002      0.748227  0.1132   0.0706   0.1901    0.4945   0.0000      0.341218   426.4246       47.1326      -3.27716       17.4727       4.62472      -4.75303       5.57182       2.21301    -0.0606447      -1.21459     -0.140736     0.0701761       0.00000       0.00000       0.00000       0.00000       0.00000       0.00000       19.9039       22.3097       20.5270       17.3832       13.5168       9.46954       5.43819       2.65466       1.28469      0.493645      0.146995     0.0306440       0.00000       0.00000       0.00000       0.00000       0.00000       0.00000
   6  23 3646.0909    2.4286  4.4884 10.2407 -0.0037      0.371382  0.1456   0.0475   0.2687    0.2380   0.0000      0.205163   404.3012       2.47205      -6.37433       19.2052       37.2613      -1.65930      -12.1847      -1.59783       1.00196      0.456938     -0.149113     0.0157039       0.00000       0.00000       0.00000       0.00000       0.00000       0.00000       25.3715       29.1560       27.2373       22.9410       17.5207       11.4343       7.10546       3.52102       1.69127      0.620867      0.199839     0.0401835       0.00000       0.00000       0.00000       0.00000       0.00000       0.00000
   6  26 4060.8817    1.4586 10.3933  9.6681 -0.0019      0.175554  0.2690   0.0220   0.5242    0.0896   0.0000     0.0946740   490.2612       84.9224       34.9173       36.9322      -6.52122       15.8355       6.30442      -2.78804      -2.79895      -1.09336      0.336346     -0.140929       0.00000       0.00000       0.00000       0.00000       0.00000       0.00000       44.0374       51.6475       48.2194       40.2009       30.0494       19.3962       11.8358       6.16123       2.85635       1.10050      0.345947     0.0696883       0.00000       0.00000       0.00000       0.00000       0.00000       0.00000
   7  12 2184.6928    0.8203  0.6612  9.4782 -0.0004       7.96519  0.0601   0.0360   0.0851    0.2162   0.0000       1.83562   421.6905      -8.88241      0.495566       2.93069      -1.47872      -3.66498      -4.94474     -0.453391      0.827062     -0.426211    0.00842291    -0.0586185     0.0184135    0.00291375       0.00000       0.00000       0.00000       0.00000       9.06249       11.0524       12.0369       8.76546       8.55902       4.32561       3.92170       2.16723       1.02751      0.671928      0.213673     0.0838596     0.0298926    0.00437937       0.00000       0.00000       0.00000       0.00000
   7  13 2322.2739    1.1677  0.7571  9.8995 -0.0108       3.96611  0.0633   0.0482   0.0882    0.2677   0.0000       1.63892   427.6368       6.40329      -14.8498       2.20118      -9.21710      -2.31963       1.05148      -1.11350     -0.445725     -0.108069    -0.0409991    -0.0119345     0.0261901    0.00277830       0.00000       0.00000       0.00000       0.00000       8.66196       12.7939       8.70398       10.8876       6.51158       6.13106       3.22417       2.51529       1.00031      0.620370      0.181229     0.0908813     0.0168008    0.00649245       0.00000       0.00000       0.00000       0.00000
   7  14 2458.1836    1.5366  0.9565  9.6255 -0.0066      0.155236  0.0573   0.0556   0.1054    0.5174   0.0000       1.28582   427.4072       1.77198       18.2205       10.9843       7.32367       2.31941       1.14397     0.0940940       2.36921     -0.202729      0.223768     0.0935172    -0.0103034   0.000726116       0.00000       0.00000       0.00000       0.00000       9.64336       10.6722       9.77216       8.54779       7.18492       5.12559       3.50108       1.90382      0.989326      0.470131      0.184184     0.0627813     0.0182656    0.00330303       0.00000       0.00000       0.00000       0.00000
   7  15 2594.3032    1.9432  1.0136 10.6262  0.0035       1.34275  0.0661   0.0690   0.1053    0.3308   0.0000       1.26642   424.9430       2.40659       26.4404       1.78860       4.91188      -8.90594       3.80938     -0.458518     -0.748517     -0.101513     0.0914091    -0.0589045   0.000889593    0.00383846       0.00000       0.00000       0.00000       0.00000       10.2231       11.0502       10.1188       9.11366       8.17757       5.28022       3.67757       2.16581       1.11104      0.495420      0.190037     0.0646239     0.0198105    0.00356625       0.00000       0.00000       0.00000       0.00000
   7  16 2731.1944    2.6780  0.8384 11.6385 -0.0117       3.06024  0.0525   0.1093   0.0956    0.2781   0.0000       1.16982   442.7603       6.33252      -9.93571       7.97022      -12.4913      -1.84120      -1.56453      -4.10245      0.508591      0.543077    -0.0593967     0.0873818     0.0150344   -0.00485664       0.00000       0.00000       0.00000       0.00000       9.68048       11.3520       11.3298       9.39192       6.64776       4.49686       3.13551       1.69427      0.928333      0.477569      0.201840     0.0629571     0.0183910    0.00342552       0.00000       0.00000       0.00000       0.00000
   7  17 2868.3965    3.2534  0.7575 12.0501 -0.0021       2.89420  0.0520   0.1348   0.0845    0.2431   0.0000       1.27179   457.3677       51.8392       7.53597       9.91510      -6.19889       7.72024      -4.84567       2.48717     -0.671396     -0.299263     0.0710617    -0.0433328    0.00830780    0.00248306       0.00000       0.00000       0.00000       0.00000       10.1475       11.2872       9.52550       8.26035       7.17721       5.29079       3.37683       1.85268      0.902929      0.379536      0.149428     0.0534529     0.0149600    0.00294947       0.00000       0.00000       0.00000       0.00000
   7  18 3005.7667    3.7388  0.8101 12.7378 -0.0139       4.15232  0.0521   0.1564   0.0939    0.2045   0.0000       1.58773   428.2267       24.3781       13.6092      -2.45007       1.73516      -2.58220      -2.05428     -0.983338    -0.0789504     -0.743585   -0.00430103    -0.0961087     0.0280251   -0.00336559       0.00000       0.00000       0.00000       0.00000       8.34059       9.49343       8.61389       8.07206       6.23692       4.48170       2.87218       1.75681      0.967950      0.418537      0.177339     0.0595151     0.0164796    0.00347432       0.00000       0.00000       0.00000       0.00000
   7  19 3142.7824    4.1093  0.9676 12.1842  0.0005       1.10723  0.0726   0.1496   0.1020    0.3489   0.0000       1.29853   441.8028       16.3772       33.7189       2.24142      -19.2712      -2.36415      -2.34720       1.19342     -0.199562     -0.653991      0.182219     0.0349265     0.0319675    0.00252348       0.00000       0.00000       0.00000       0.00000       10.0693       10.2611       12.7343       10.1414       7.40311       5.86039       4.41547       1.99212       1.03764      0.695266      0.289888     0.0980216     0.0252732    0.00390689       0.00000       0.00000       0.00000       0.00000
   7  20 3279.8597    4.0281  1.4193 10.9476  0.0021       1.10269  0.0676   0.1233   0.1155    0.7242   0.0000      0.677011   416.0634      -5.65966      -4.98114       14.1081      -7.64576       3.44377       2.69354     -0.715553      0.765760      0.716861      0.295801    0.00602262   -0.00527372    0.00266581       0.00000       0.00000       0.00000       0.00000       10.2568       11.3868       11.3389       10.0513       7.45475       5.72444       3.60275       2.16225       1.20126      0.535667      0.239700     0.0808615     0.0203882    0.00419669       0.00000       0.00000       0.00000       0.00000
   7  21 3417.7528    3.1244  2.0473 11.2323 -0.0134       1.39080  0.0869   0.0809   0.1453    0.3278   0.0000      0.461103   453.6541       5.81802       24.4076       2.04421      -12.1998      -7.70056       1.90338       1.39654      0.439867     -0.370089      0.226830     0.0522629    0.00236050   -0.00384947       0.00000       0.00000       0.00000       0.00000       13.7803       15.2536       14.9996       13.3457       10.0527       7.18124       4.66820       2.83107       1.47413      0.722076      0.284395     0.0991027     0.0262435    0.00518918       0.00000       0.00000       0.00000       0.00000
   7  22 3555.6657    2.7253  3.1317 10.4077  0.0011       1.03642  0.1071   0.0554   0.1956    0.2735   0.0000      0.300961   433.1513       21.3523       30.3134       13.2672      -3.04387      -7.70466      -5.43029       2.50738       1.80911     -0.572450     -0.636520     -0.146406     0.0506196   -0.00101587       0.00000       0.00000       0.00000       0.00000       16.1349       20.0567       18.9895       16.0061       12.4174       8.83629       5.79042       3.25398       1.71276      0.832099      0.356293      0.125925     0.0370355    0.00733207       0.00000       0.00000       0.00000       0.00000
   7  23 3693.6160    2.2669  4.0775 10.5468 -0.0048      0.546362  0.1275   0.0448   0.2489    0.1859   0.0000      0.220241   465.2785       3.01717      0.943368      -4.87972       7.07179      -5.51059       7.39386      -5.69689     -0.985564     -0.814449     -0.228691     -0.183581     0.0432162    0.00738925       0.00000       0.00000       0.00000       0.00000       20.2847       24.1477       22.5343       19.5981       15.5117       10.5797       6.88661       4.12261       2.19040       1.00520      0.409842      0.145591     0.0433127    0.00821016       0.00000       0.00000       0.00000       0.00000
   7  24 3832.4528    1.9825  6.3099  9.4898 -0.0057      0.595337  0.1635   0.0290   0.2997    0.1811   0.0000      0.122197   441.4987       13.5965       27.5993       26.2346       54.8574      -14.8621      0.127771       3.97692      -4.45043      0.298670      -1.05296      0.220190    0.00465057    0.00168235       0.00000       0.00000       0.00000       0.00000       23.7148       28.9021       27.9077       24.0683       18.8586       13.1307       8.56369       5.17855       2.72511       1.32543      0.542052      0.198970     0.0567979     0.0109286       0.00000       0.00000       0.00000       0.00000
   7  25 3970.5319    1.6902  7.6082  9.7074 -0.0011      0.102691  0.2007   0.0254   0.3728    0.1204   0.0000      0.114419   459.3546       24.6423      -27.2307      -20.2900      -3.96550     -0.198180       18.6175       1.48898       4.54046      -2.02444     -0.525327      0.406243      0.105086    0.00260190       0.00000       0.00000       0.00000       0.00000       29.0041       35.5465       32.4025       29.9434       22.7149       16.0464       10.4554       6.34694       3.39618       1.59746      0.648021      0.228148     0.0654674     0.0136501       0.00000       0.00000       0.00000       0.00000
   8  12 2225.3049    0.9814  0.6573  9.4258  0.0020       7.73445  0.0566   0.0413   0.0913    0.1907   0.0000       1.74039   433.0773      -5.43167       1.04154       3.79021       9.01228     -0.176295      -1.52328      -2.88354       1.07627      0.189437    -0.0799723     -0.132016   -0.00562431    -0.0130634  -0.000718132   0.000325372       0.00000       0.00000       6.39675       10.2063       7.17313       8.50128       6.69690       5.06470       3.87395       2.20520       1.68161      0.615555      0.466982      0.115955     0.0825496     0.0179059    0.00689720    0.00142327       0.00000       0.00000
   8  13 2362.9886    1.3304  0.8033 10.0249 -0.0052       3.92633  0.0432   0.0507   0.0839    0.2262   0.0000       1.19667   435.7532      -4.81500       13.3300      -8.08502     -0.978858      -6.69773      -1.65698       4.16845      0.279533   -0.00542912    -0.0445765     0.0825366     0.0487837    -0.0304308  -7.37674e-05   -0.00113510       0.00000       0.00000       6.19176       7.56677       7.42532       6.73105       5.53598       4.04075       2.85937       1.79652       1.11915      0.594669      0.283560      0.124987     0.0490044     0.0155029    0.00435953   0.000791135       0.00000       0.00000
   8  14 2499.6610    1.6854  0.9679 10.7799  0.0013       6.52349  0.0625   0.0591   0.0934    0.1956   0.0000       1.27894   436.3531      -23.3908      -1.42479      -3.73896      -8.33347     -0.477419       2.35235      -4.21421       1.13774      0.502936     -0.429221    -0.0670265     0.0677021   -0.00926508   -0.00445922   0.000907703       0.00000       0.00000       8.93388       11.1816       10.6832       10.0673       7.11023       5.38322       3.79022       2.30180       1.47920      0.719843      0.428762      0.160723     0.0699987     0.0182199    0.00505395    0.00109399       0.00000       0.00000
   8  15 2636.2007    2.2262  0.8796 11.0172 -0.0051       3.40227  0.0480   0.0814   0.0947    0.2415   0.0000       1.10573   424.8240       13.3931       3.54642      -3.36204       2.39903      -1.47556     -0.413041      -3.25163       2.59647      0.248471     0.0207900     0.0287062     0.0102704    0.00516303    0.00322343  -0.000361269       0.00000       0.00000       7.92615       9.46988       9.55116       8.65899       6.15576       4.49536       3.20573       2.03127       1.11268      0.640843      0.326640      0.150589     0.0529287     0.0161045    0.00401285   0.000803230       0.00000       0.00000
   8  16 2773.8353    2.8655  0.7937 11.5135  0.0039       3.36149  0.0562   0.1095   0.0908    0.2422   0.0000       1.22308   432.6118      -10.8726       3.90509       8.26431      -2.02009      -3.40378       2.94908      0.561042      -1.52571     -0.583627      0.237027      0.144062    -0.0110252    -0.0317210    0.00514832   4.69553e-05       0.00000       0.00000       11.2138       14.2469       13.5295       11.1289       8.34832       5.49583       3.55610       2.06447       1.14046      0.569794      0.274612      0.116478     0.0409984     0.0140783    0.00385246   0.000697692       0.00000       0.00000
   8  17 2911.6397    3.6641  0.8601 11.7412  0.0071       2.85796  0.0480   0.1313   0.0826    0.3014   0.0000       1.43715   437.7662       9.64384       19.2691       3.68398       4.81774       4.70650      0.134022      -2.72064    -0.0676674    -0.0657431     -0.501182     0.0525362    0.00951475   -0.00649913   -0.00389081   0.000660429       0.00000       0.00000       7.31583       7.65023       7.83799       7.60677       5.80919       4.43600       3.00558       2.03244       1.18884      0.668518      0.319241      0.137752     0.0500096     0.0154195    0.00351336   0.000668724       0.00000       0.00000
   8  18 3049.0553    4.0937  0.9874 11.3278 -0.0047     -0.351507  0.0507   0.1363   0.0930    0.5718   0.0000       1.24048   433.8263       2.01839       8.18955      -1.49799       6.70278      0.635617      -5.07845       1.62095       1.56729     -0.804684     -0.210019     -0.196099    0.00829283     0.0167074    0.00359756  -0.000723899       0.00000       0.00000       7.06452       8.39855       8.27769       7.26409       6.14377       4.40213       3.14995       2.00252       1.16345      0.647139      0.300626      0.138580     0.0492490     0.0172141    0.00463019   0.000807698       0.00000       0.00000
   8  19 3186.7001    3.8436  0.9873 12.6290 -0.0017     -0.134866  0.0658   0.1353   0.0973    0.2094   0.0000       1.36103   441.7567      0.980685       10.7989       7.60156       14.4130       2.65613      -3.05235       1.38900     -0.188179      -1.39548      0.581892     -0.465480     0.0315468     0.0152978   -0.00357018   0.000390493       0.00000       0.00000       10.9439       13.4081       12.8679       10.7122       8.27011       5.77820       4.08119       2.49352       1.26213      0.731864      0.345488      0.165365     0.0540692     0.0187058    0.00487217   0.000847362       0.00000       0.00000
   8  20 3324.3403    3.4100  1.4855 12.1052 -0.0006     -0.947625  0.0695   0.0978   0.1285    0.1976   0.0000      0.748114   446.6383       14.8983       27.8595       11.4189       4.47299     -0.355683     -0.387568    -0.0915121      0.856092      0.686756     -0.252544     -0.217644     0.0329199     0.0184071    0.00898582  -0.000175153       0.00000       0.00000       10.2699       12.2202       12.4958       10.7541       8.47557       6.02563       4.11940       2.62525       1.55633      0.839640      0.424955      0.179167     0.0698914     0.0225173    0.00591965   0.000987067       0.00000       0.00000
   8  21 3462.4442    2.9756  1.9882 12.0120 -0.0092      0.528725  0.0935   0.0814   0.1445    0.1473   0.0000      0.471869   443.3465       2.98760       8.68926       26.7229       7.07245      -8.73614      -1.91647       5.14866       1.01449      -1.81288     -0.194996     -0.304906    -0.0340530    -0.0506559    -0.0142525    0.00146869       0.00000       0.00000       12.4318       14.8014       14.1003       13.4660       10.4666       7.77301       5.44567       3.50839       2.16901       1.12375      0.590463      0.232615     0.0935913     0.0280915    0.00773183    0.00146166       0.00000       0.00000
   8  22 3601.1558    2.6358  3.6005 10.5994 -0.0027      0.652454  0.1103   0.0499   0.1973    0.1651   0.0000      0.221883   444.9086       13.3971       32.5126      -8.50155       13.7372      -1.78372       7.18268      -4.55479      -4.35381      -3.36627     0.0647446      0.242479    -0.0517223   -0.00725995    -0.0126016  -0.000355387       0.00000       0.00000       15.8109       18.7432       17.3603       15.0589       13.0347       10.2244       7.14170       4.36632       2.53844       1.33864      0.585482      0.275286      0.103437     0.0338045    0.00927202    0.00164298       0.00000       0.00000
   8  23 3739.7794    2.1122  4.6307 10.2646 -0.0007      0.520178  0.1303   0.0361   0.2390    0.1405   0.0000      0.180354   430.2736      0.988500      -34.2127      -10.2471       3.28883      -2.86923      -19.0165      -5.61370       3.37049       2.61685     -0.342308      0.371997     0.0211012    -0.0471697   -0.00464555   -0.00102844       0.00000       0.00000       17.3171       20.0564       19.7965       18.1469       14.3391       11.0301       7.95220       4.94507       2.88639       1.55029      0.792061      0.340551      0.129727     0.0402333     0.0105855    0.00193241       0.00000       0.00000
   8  24 3878.9134    1.8722  6.8984  9.8236 -0.0035      0.455699  0.1686   0.0260   0.2913    0.1040   0.0000      0.105355   445.5027       16.4668       41.4689       24.6568       5.15738      -21.6432      -7.75773       7.87872      0.181492      -4.49790      -1.92831     -0.254717     0.0647246     0.0873059     0.0123821   -0.00264425       0.00000       0.00000       21.6431       25.2591       25.7719       22.0880       19.4240       14.2273       9.90494       6.61459       3.86188       2.11412       1.03471      0.440773      0.168249     0.0578797     0.0152095    0.00245095       0.00000       0.00000
   8  25 4017.6484    1.5842  9.0506  9.5856  0.0034      0.168310  0.2063   0.0207   0.3854    0.0873   0.0000     0.0923566   468.5961      -20.7502      -9.26884       16.4687      -4.12166      -2.06441      -1.99020      -8.72488      0.369873       4.59839      -1.30228      -1.00164      0.391432      0.126887   -0.00106506   -0.00233782       0.00000       0.00000       25.9069       32.2920       31.4487       28.5944       22.7899       17.7781       11.6901       8.03049       4.57207       2.62629       1.20024      0.562774      0.206321     0.0732028     0.0175578    0.00333668       0.00000       0.00000
   9  12 2264.7130    1.0495  0.6238  9.7760  0.0032       7.98211  0.0506   0.0427   0.0733    0.1629   0.0000       1.61397   436.1412       4.93720       9.81968     -0.788161      -3.03646       3.15911      -1.09721      0.919422      0.863804     -0.562382     -0.748327      0.260233    -0.0408393    -0.0439535   -0.00798411    0.00657531    0.00115325  -0.000104467       8.68732       9.80055       8.17599       6.80225       6.30533       6.08848       4.65708       3.15882       1.84148      0.920792      0.461249      0.208007     0.0843994     0.0334929     0.0125777    0.00381944   0.000812740   0.000155714
   9  13 2402.3998    1.3844  0.8107 10.2173 -0.0034       4.23106  0.0444   0.0516   0.0842    0.1900   0.0000       1.67454   429.6695      -3.61469       4.93291      -2.36074      -5.86028       3.13204       1.04663      -1.61654      -2.11670     -0.931490    -0.0680657     -0.127224     -0.177870    -0.0329325    -0.0271611    0.00164608   -0.00115428  -0.000200331       5.56911       6.86423       6.80740       6.43501       5.33432       4.02833       3.03110       1.87087       1.31438      0.796299      0.416488      0.202839     0.0965101     0.0395592     0.0141240    0.00400316    0.00108871   0.000188147
   9  14 2539.4977    1.8171  0.9012 10.7252 -0.0064     -0.252285  0.0514   0.0609   0.0889    0.2214   0.0000       1.26652   434.1017       9.52743       20.6056      -5.94944      -6.56279      -1.79581      -6.05799     0.0382347       1.58194     -0.529891      0.576867     0.0503316    -0.0518501     0.0111470  -0.000401824    0.00457768    0.00104474  -0.000420423       5.99009       7.49127       7.42181       6.60336       6.07230       4.22016       3.44050       2.31298       1.38912      0.821494      0.464272      0.234013      0.108127     0.0405342     0.0142847    0.00471373    0.00128496   0.000199084
   9  16 2815.2613    2.9210  0.8740 11.5470  0.0002       2.19115  0.0496   0.1017   0.0847    0.2365   0.0000       1.03442   435.2620       18.9457       15.0595       7.08409      -4.05535      -1.89018       3.83581      -1.35905      0.375831     -0.923765     -0.211828     -0.191157    -0.0274482     0.0849637     0.0127169   -0.00689744   0.000445315  -8.26983e-05       6.59013       7.85277       8.36540       7.23415       6.59454       4.77176       3.24482       2.32657       1.63435      0.885876      0.522324      0.271182      0.103629     0.0434947     0.0178970    0.00538798    0.00128121   0.000187156
   9  17 2953.5214    3.8327  0.7738 12.0110 -0.0062       1.29887  0.0431   0.1453   0.0801    0.2415   0.0000       1.09080   441.6000       13.4555       12.1968       9.54671      -2.00319      -6.84022       2.04709      -3.24345      0.181488      -1.02505     -0.454398     -0.108317    -0.0330096     0.0367126     0.0247155    0.00562290  -2.02382e-05  -0.000248118       5.46082       6.45683       7.22109       6.04625       4.98945       4.06019       2.87679       2.04955       1.24266      0.678770      0.391709      0.214082     0.0882566     0.0399579     0.0149739    0.00453262    0.00100031   0.000159919
   9  19 3229.5527    3.9484  0.9913 12.4885 -0.0062       1.86655  0.0495   0.1304   0.0938    0.2443   0.0000      0.806941   444.1204      -1.56422       12.4249      -4.05772     -0.128907       2.48232      -2.19117      0.158179      -1.56551      0.508279     -0.762291      0.453941     -0.132405     0.0446751    -0.0231446    0.00263189    0.00152588  -0.000114430       5.99908       7.53284       7.26698       6.76800       5.99135       4.45988       3.43674       2.29285       1.50577      0.872959      0.474080      0.251593      0.101253     0.0443466     0.0153287    0.00472568    0.00128633   0.000211185
   9  20 3367.5995    3.4335  1.7090 12.0469 -0.0032     -0.666874  0.0765   0.0879   0.1280    0.1592   0.0000      0.451527   435.3603       28.0601       5.57063       13.8424       15.8821       5.19540     -0.935028       1.98546       4.52370      0.827089      0.396732     -0.417551     0.0350127     0.0527811    -0.0162405  -5.46108e-05  -0.000102569  -0.000462478       8.77062       11.1357       10.5426       9.99261       8.21194       6.71154       4.83563       3.32367       2.10635       1.18376      0.653350      0.318707      0.148646     0.0585682     0.0218277    0.00664993    0.00166365   0.000308530
   9  21 3506.3460    2.8562  2.6117 11.2487 -0.0081      0.729540  0.0908   0.0609   0.1572    0.1418   0.0000      0.295237   441.6523      -15.8452       21.0368       19.4017       12.4105      -17.5444      -9.37473      -8.41912      -5.32913      -3.68868     -0.983945      0.313440    -0.0189862     0.0180471     0.0169627    0.00324680    0.00143111  -0.000621134       10.9652       13.1694       12.5737       12.3612       10.2526       7.81199       5.82469       4.16775       2.49757       1.50882      0.811521      0.420620      0.182182     0.0736713     0.0239116    0.00773872    0.00190525   0.000351358
   9  22 3645.3628    2.4262  4.1167 10.4021 -0.0024      0.443340  0.1107   0.0398   0.2014    0.1282   0.0000      0.183726   429.6687       1.61524      0.712595       13.0184      -7.27660       7.51459       5.71764      -4.56665      -3.80667      -3.17705     -0.267746      0.511537     -0.409814    -0.0172665   -0.00246317   -0.00546706   0.000953268  -0.000381212       13.0773       15.1746       14.9296       14.4441       12.1111       9.55581       7.07969       4.97329       3.11165       1.80512       1.01698      0.507008      0.231552     0.0887995     0.0317700    0.00951703    0.00231470   0.000408417
   9  24 3923.5747    1.6965  7.5699  9.8766 -0.0006      0.171140  0.1692   0.0221   0.3230    0.0788   0.0000     0.0981839   432.2969       7.13464       42.3209       6.04161      -28.9751       2.50157       9.06079      0.882171       1.76369      -2.32122      0.217233     -0.289645      0.222458      0.243094     0.0462892    -0.0120605    0.00165834   0.000187278       18.2718       23.6919       22.9241       22.0786       18.0510       14.5417       10.6901       7.32001       4.71892       2.77619       1.55517      0.772651      0.359917      0.146891     0.0530708     0.0159534    0.00399403   0.000716834
   9  25 4063.6048    1.4646  9.6184  9.7565 -0.0044      0.320158  0.2155   0.0191   0.3892    0.0676   0.0000     0.0871204   457.2975      -3.58633       20.2118      -10.8088      -15.6719       20.5174       5.39270      -16.2573      -12.5809       3.34136       1.58740      -2.03645     -0.699495     -0.114516     0.0457868     0.0194895    0.00195977  -0.000452184       23.7494       28.6583       28.5602       26.2559       22.6776       18.0852       13.4408       9.38146       5.87796       3.44013       1.89514      0.961793      0.433098      0.176037     0.0627871     0.0192920    0.00468271   0.000771361
   9  26 4202.5894    1.2640 11.7647  9.6136 -0.0009    -0.0901689  0.2687   0.0162   0.4822    0.0602   0.0000     0.0869896   433.7751       90.3157       64.9606      -10.6201       15.8812       16.8745       16.7794     -0.607673      -1.54489      -2.45100      -1.65789      0.631910      -1.45438     -0.174561    -0.0655995     0.0130238    -0.0103905   -0.00157136       28.1928       34.9949       34.5145       31.6990       27.8595       21.4277       15.8469       10.8611       7.00657       4.19406       2.26408       1.13607      0.509461      0.209216     0.0746027     0.0232942    0.00584439   0.000936715
   9  27 4342.5328    1.0697 14.1985  9.4944 -0.0057    -0.0838201  0.3633   0.0143   0.6046    0.0595   0.0000     0.0917989   473.5716       36.4170       13.3439       12.6853      -37.3483       4.66478      -23.6460      -40.0993       12.8879       2.13143     -0.166615      -3.42311       1.18998      0.194958     0.0438314    -0.0503788    0.00449090    0.00152527       33.9054       43.0588       43.3820       39.6241       33.9235       26.5958       19.4945       13.6461       8.61749       5.15642       2.84694       1.42704      0.663694      0.267547     0.0971353     0.0306396    0.00742662    0.00121256
   9  28 4481.7712    0.8622 17.2915  9.4961 -0.0023     -0.343550  0.5127   0.0118   0.8076    0.0513   0.0000      0.113341   473.2663       50.1508      -52.6262       31.5572       49.5435       28.0697      -34.9717      -32.0932       4.78233     -0.734303      -7.35599      -2.54418    -0.0102634     0.0355352    0.00925198     0.0519298   -0.00803177  -0.000602783       43.7686       55.4733       56.8709       51.5905       43.5184       35.7186       26.2536       18.4874       11.4496       6.97483       3.78355       1.92572      0.901782      0.375227      0.132911     0.0420549    0.00976314    0.00159462
  10  10 2021.5829    0.6078  0.4883  9.1925 -0.0135       8.93706  0.0364   0.0262   0.0586    0.1148   0.0000       1.97196   434.0713      0.888332       10.6879       2.40883      -2.08285      -2.72492      -3.28061     -0.729507      0.392622      -1.12772      0.363610     0.0167005    0.00260283    -0.0375169    0.00591381     0.0136671   -0.00789925   -0.00128966       4.88286       5.42852       5.38735       5.83560       4.88346       3.40462       2.74767       2.12944       1.47536      0.753390      0.485412      0.315576      0.159213     0.0776250     0.0256660    0.00937624    0.00323993   0.000832347
  10  11 2162.9965    0.7902  0.7433  9.1765 -0.0017       6.70091  0.0633   0.0280   0.0907    0.1940   0.0000       1.68096   449.6901      -3.68313       19.5583      -1.02154      -3.66058       3.17296      -3.53769       3.51115      -1.14077     -0.459078     -0.101005      0.412343      0.162012    -0.0411109    -0.0497765    0.00968525    0.00485039   0.000247849       7.98558       8.82587       6.08470       8.08215       8.11465       6.64538       4.16865       2.85157       2.38457       1.74286       1.07148      0.505212      0.241126     0.0893780     0.0371467     0.0123529    0.00376375    0.00114874
  10  12 2302.9639    1.1349  0.6796  9.9301 -0.0045       5.51465  0.0567   0.0433   0.0796    0.1695   0.0000       1.50373   441.5400      0.818778       3.65638      -6.35598      -8.14868      0.881206       2.96678      0.209363     -0.710835     -0.597845     -0.365298      0.262738     -0.107723     0.0846471    -0.0140884   -0.00218615    0.00643676  -0.000689783       8.81677       9.88612       8.11293       5.89313       6.23232       6.56522       5.66912       4.18963       2.49908       1.36316      0.664555      0.300889      0.141065     0.0690648     0.0277212    0.00986249    0.00341107    0.00101023
  10  13 2440.8378    1.5733  0.8435 10.4625 -0.0035       3.21052  0.0485   0.0538   0.0808    0.2181   0.0000       1.06259   432.3007      -1.85809      0.707385       3.00929       4.06864       8.42992       1.23477      -2.26157     -0.375779       1.21335     -0.636895     -0.265640     -0.209277     0.0311416     0.0196504     0.0102103   0.000384090  -0.000288837       5.76270       6.97611       6.61863       6.75051       5.95560       4.42989       3.46834       2.83504       1.76777       1.04167      0.664982      0.362222      0.212145     0.0905322     0.0397993     0.0114154    0.00474953    0.00128655
  10  14 2578.7299    1.9174  1.0557 10.7743  0.0065       2.42025  0.0564   0.0590   0.0959    0.2099   0.0000       1.11662   437.7082      -4.80313       8.98805      0.861215      -5.55317       6.36355       3.38515      -2.34868       2.77984       1.78110     -0.698868      0.162214    -0.0579747     -0.110534     0.0522808   -0.00671088  -0.000202640    0.00260275       6.38882       7.94124       8.19181       7.37185       6.71560       5.23609       3.54306       2.50894       1.72670       1.11885      0.684450      0.356711      0.175651     0.0833499     0.0353411     0.0132211    0.00480639    0.00139845
  10  15 2717.0601    2.6636  0.8288 11.1240  0.0020       2.16829  0.0431   0.0864   0.0760    0.2368   0.0000       1.04625   436.3669      0.306197       13.6338       5.83237       3.54360      -1.37558      -2.92399     -0.874531       3.16495     -0.674552     -0.392018    -0.0489772    0.00999971   -0.00241691    -0.0499356    0.00543897   -0.00100041  -0.000471000       5.06505       6.18845       6.23387       5.82812       5.09717       4.32973       2.81247       2.25222       1.40412      0.913812      0.571702      0.294570      0.139328     0.0743424     0.0291022     0.0100456    0.00419675    0.00121980
  10  16 2855.7075    3.2480  0.8588 11.6616 -0.0045      0.749983  0.0478   0.1012   0.0721    0.2344   0.0000       1.01925   430.5207       2.57504       12.9901     -0.568578       8.65374      -1.28266       1.19904       1.12323       1.59414     -0.770365      0.264185      0.210167     0.0287724    0.00170265     0.0342762    0.00841746    0.00334671   0.000611922       5.51096       6.03154       6.37629       5.98244       5.13906       4.35030       3.57386       2.29461       1.57684       1.05608      0.624474      0.315252      0.157526     0.0754453     0.0348418     0.0125524    0.00413413    0.00111564
  10  17 2994.5156    3.7914  0.8369 11.9592  0.0028       2.21176  0.0653   0.1424   0.0872    0.2272   0.0000       1.18121   434.1568       4.38263       9.23028       8.09426     -0.539997      -4.00003      -1.57538      0.941493       1.34348     -0.563426      0.182090     -0.299424     -0.324195      0.175603    -0.0637488   -0.00822153    0.00696539  -0.000906955       6.54884       7.60421       9.78402       5.40770       7.28696       5.30326       2.96833       3.18727       1.71776      0.925999      0.770378      0.339066      0.166528      0.123877     0.0421646     0.0112244    0.00736214    0.00218712
  10  18 3132.9358    3.9389  1.0126 11.9335 -0.0089      0.220509  0.0493   0.1199   0.0829    0.3414   0.0000      0.919501   431.0372       9.40153      -4.03535       16.4123      -3.67163      -4.21680       3.08119     -0.581016      -2.43479      -1.37888      0.121928      0.131409      0.168491     0.0879969     0.0360811   -0.00305665   -0.00596935   0.000570609       5.81616       6.68981       6.90103       6.74849       5.47429       4.56938       3.56142       2.50923       1.62317       1.11234      0.619931      0.334084      0.171861     0.0808689     0.0363231     0.0134770    0.00404838    0.00120279
  10  19 3271.4487    3.6755  1.3730 12.0007 -0.0058       1.39976  0.0595   0.0966   0.1074    0.1966   0.0000      0.741294   445.9309       5.03888       13.5153       4.76814       9.20670       7.57001      -5.45224      -2.37731       2.22885      0.733306      0.350132      0.430595      0.281976    -0.0551311     0.0294386   -0.00800787     0.0112822   0.000723519       6.63744       7.92697       8.16878       7.40300       6.69334       5.12556       4.11095       2.87930       1.94708       1.15450      0.689087      0.377104      0.204504     0.0882945     0.0389798     0.0141476    0.00495262    0.00137986
  10  20 3410.2038    3.1704  1.8687 11.8420 -0.0073      0.839868  0.0742   0.0756   0.1322    0.1451   0.0000      0.514438   448.4655       7.32097       32.6064      -2.70816       1.26268       2.69825       3.40821      -3.24861      -6.12772      -2.40145    -0.0762687     0.0727300   -0.00135765      0.129721    -0.0346011    -0.0110811   -0.00661431    0.00111974       8.02654       9.98370       9.95105       9.47242       7.74832       6.73376       5.05482       3.53891       2.42612       1.49059      0.864623      0.460834      0.233987      0.109178     0.0479430     0.0185668    0.00652821    0.00177475
  10  21 3549.2900    2.7174  2.9197 11.1747 -0.0018       1.11668  0.0968   0.0503   0.1551    0.1067   0.0000      0.297915   469.3323      -4.04695     -0.209689       23.2048      -10.9010      -4.64175      -8.32169     -0.372291     -0.994922      0.523538     -0.100517      0.629139     -0.669223    -0.0469529    -0.0404634    -0.0324640   -0.00322092   0.000944776       9.46245       11.8656       11.8692       11.4227       9.68414       7.90698       6.13532       4.38533       3.01079       1.78832       1.09900      0.602123      0.317574      0.145772     0.0621108     0.0234100    0.00811561    0.00222454
  10  22 3688.7511    2.2937  4.1379 10.7642  0.0009      0.890316  0.1129   0.0383   0.1958    0.0913   0.0000      0.198759   434.9587       10.8889       24.8410       35.9411       14.3322       2.94506     -0.531925       9.50107     -0.485133      -3.79465     -0.418168      -1.74474      0.441060     0.0285081     0.0294328    -0.0470268    0.00364188    0.00188393       12.3183       14.5291       14.2162       13.8447       12.4944       10.0910       7.51345       5.40024       3.71979       2.36923       1.43735      0.758953      0.382764      0.174275     0.0732201     0.0269403    0.00934719    0.00265489
  10  23 3828.2021    1.9242  5.9241 10.1658 -0.0011      0.489217  0.1368   0.0265   0.2571    0.0839   0.0000      0.134347   476.3472       55.0332       20.7554       16.2182       11.5054       31.8894      -25.4037      -1.93945       3.57422     -0.867812      -3.73084     -0.879006      0.896874     -0.123020     -0.181155   -0.00490294     0.0134124   -0.00330144       14.5990       17.9891       18.4306       16.8385       15.1686       11.8561       9.02657       6.25775       4.33908       2.72070       1.61042      0.885168      0.446828      0.203061     0.0864875     0.0334365     0.0112773    0.00327035
  10  24 3967.9676    1.6308  7.8749  9.8648  0.0004      0.209123  0.1736   0.0209   0.3125    0.0734   0.0000     0.0972658   437.6912      -46.7033       11.1703       40.6756     -0.405732       8.41032       6.64051     -0.279968      -2.71267      0.849050      -2.05467       2.43823      -1.25020      0.316990      0.255654    -0.0515703    -0.0126365    0.00304985       17.3049       22.0980       22.0011       20.4009       18.2964       14.4159       11.5371       8.14663       5.46426       3.40781       1.97540       1.09539      0.563784      0.258187      0.112661     0.0432825     0.0142200    0.00426086
  10  25 4108.1935    1.3958 11.0311  9.6378 -0.0002      0.189743  0.2320   0.0167   0.4166    0.0607   0.0000     0.0763817   427.7009       9.49142       10.1758       38.7701      -4.47898       10.5095       37.9128     -0.254364       8.17894       5.81982      -2.83717      -1.27869     -0.731574     -0.195448     0.0272994     -0.137768    0.00965779     0.0106611       21.5474       28.3549       27.7404       26.4870       23.3589       18.4285       14.6620       10.4912       6.99295       4.59969       2.62725       1.54155      0.745482      0.377438      0.150269     0.0615779     0.0185366    0.00582606
  11  10 2058.0530    0.6251  0.5443  8.9619 -0.0041       7.55703  0.0322   0.0240   0.0580    0.1224   0.0000       1.55759   436.1453       3.87035       8.60251      -3.55870      -1.96646       3.19451      -2.58723     -0.867043      -1.23660      0.195849      0.886743     -0.249235      0.141444    0.00976490    0.00621291     0.0296557   0.000750283    0.00319215       4.04366       4.75638       5.15807       4.85035       4.34536       3.32301       2.59573       2.11391       1.37383      0.916997      0.580443      0.313892      0.202950      0.102216     0.0448296     0.0229609    0.00828654    0.00264930
  11  11 2199.8857    0.8453  0.6905  9.5063 -0.0009       5.86464  0.0341   0.0311   0.0786    0.1432   0.0000       1.42769   442.0099      -4.20681       5.53306      -4.48643       4.32870       2.40877      -1.18588     -0.433403      -1.61320      -1.07725      -1.03908     -0.168897      0.119308     0.0584334   -0.00270348   -0.00807790     0.0142881   0.000640360       4.05611       4.73362       5.30873       4.55109       4.25660       3.55476       2.63625       2.00894       1.39486      0.906067      0.583386      0.331088      0.180501     0.0932424     0.0423270     0.0186269    0.00779224    0.00281402
  11  12 2340.1028    1.2391  0.9766  9.3810 -0.0057       3.55067  0.0752   0.0378   0.0800    0.3269   0.0000       1.13831   434.9290       2.12988       17.2183       9.09412       7.75988       5.67153       3.24401      -4.08842     -0.224199      -1.66993       1.19042     -0.162034      0.275931      0.212339    -0.0619800     0.0121686   -0.00646423   -0.00132596       8.42942       6.97429       7.42169       10.5893       9.04942       5.14985       4.19047       4.62216       3.20750       1.70257      0.918050      0.660880      0.473933      0.265000      0.119490     0.0436895     0.0152526    0.00404997
  11  13 2478.5359    1.6401  0.9651 10.0594 -0.0056       2.45995  0.0463   0.0490   0.0825    0.2969   0.0000       1.02006   434.4254      -1.96226       14.9474      -2.34297       10.7508       7.43614     -0.193646       2.35788       2.59513      0.782100      -2.64881     -0.954640      0.416459     0.0898672    -0.0822284   -0.00548140    0.00259958    0.00606627       4.72627       5.89624       5.80181       5.60518       5.10629       4.42979       3.28006       2.39334       1.75535       1.13983      0.783830      0.446141      0.237163      0.115817     0.0582641     0.0239827    0.00952392    0.00357644
  11  14 2616.9624    2.1013  0.9330 11.1724 -0.0055       1.64294  0.0493   0.0653   0.0818    0.2022   0.0000       1.04219   436.4312       2.50616       11.9497       12.1850      -2.91134      -1.94850       2.53068       1.12660     -0.797832      -1.15208     -0.558399     -0.622513     -0.292283     0.0481779    -0.0460828    -0.0344527    0.00326108   -0.00212118       5.47950       6.30148       6.68374       5.89958       5.19618       4.75995       3.90029       2.71502       2.01637       1.32272      0.768057      0.453457      0.240996      0.117077     0.0568975     0.0244031     0.0106394    0.00379210
  11  15 2756.2548    2.6434  0.8580 11.7192  0.0015       2.11939  0.0483   0.0837   0.0796    0.1689   0.0000       1.06316   437.0493       9.29391       6.92295       6.20104       3.59075      -1.46226      -6.13279       1.62767       3.41378      0.430104      -1.48220      0.354493      0.219404     0.0331595    -0.0648067    -0.0198083   -0.00742509    0.00493650       4.58631       6.52820       6.00474       5.66898       5.55014       4.05792       3.86119       2.39287       1.99106       1.16797      0.753721      0.430283      0.227681      0.118606     0.0528682     0.0235351    0.00906616    0.00326858
  11  16 2895.4301    3.4599  0.7388 11.6586 -0.0083       2.30716  0.0478   0.1145   0.0666    0.2101   0.0000       1.09196   431.0133       5.38210       25.0156       12.8969      -2.87731      -4.36013      -1.77141       1.24521     -0.404796     -0.848394     -0.594070    0.00406772     -0.111177      0.319628    -0.0219200     0.0306084    -0.0136892   -0.00300355       6.08879       5.67449       5.26505       6.44725       6.11296       4.47093       3.29121       2.91151       2.23805       1.33271      0.726866      0.503236      0.303009      0.164863     0.0707551     0.0268769    0.00868779    0.00332361
  11  17 3034.5678    4.0072  0.9356 12.0031 -0.0030      0.595196  0.0459   0.1197   0.0762    0.2312   0.0000      0.954231   441.2882       2.67089       6.73779       6.77449      -4.85531       5.27563     -0.476642     -0.724607      -4.18982     -0.837525      0.809546     -0.121952      0.359064    -0.0859449    -0.0454879    0.00181622   -0.00349895    0.00344086       4.83826       5.58795       6.14006       5.33118       4.75301       4.49517       3.24564       2.45885       1.92036       1.14951      0.704778      0.418784      0.236900      0.117735     0.0528694     0.0243338    0.00927260    0.00394376
  11  18 3173.5593    4.0941  0.9406 12.3144 -0.0009       2.21365  0.0435   0.1187   0.0798    0.2170   0.0000      0.863207   434.5783       4.66099       2.57928      -1.23361      -1.01116     -0.226840      0.381949      -2.00905      0.897315      0.822442     -0.468997      0.177952      0.134799    -0.0100659    -0.0219991    0.00986960  -0.000473141   -0.00174387       4.79757       5.82604       6.19375       5.89224       4.88837       4.13308       3.23377       2.46165       1.65918       1.06740      0.636968      0.382316      0.206321      0.112121     0.0523559     0.0239483    0.00938560    0.00346736
  11  19 3312.4858    3.5909  1.5967 11.8748 -0.0054       1.67447  0.0639   0.0870   0.1059    0.1624   0.0000      0.601274   445.5426       12.1214       12.2573       1.24955       3.30749       6.29946      -1.92730      -7.43774       1.61746      -1.58454      -2.18472      0.678326     -0.388299    -0.0928028    -0.0228284     0.0267932    0.00937689   0.000411040       6.63796       7.42486       7.59593       7.58390       6.44050       5.52849       4.62118       3.42102       2.46673       1.52809       1.03116      0.561334      0.318709      0.158489     0.0808103     0.0340410     0.0141180    0.00481493
  11  20 3451.7916    3.0309  2.1155 11.6052 -0.0027       1.18103  0.0708   0.0640   0.1298    0.1197   0.0000      0.402300   448.3154       22.1481       10.5448      -9.27671    -0.0324408     -0.463484     -0.704172      -5.10146      -4.39497     -0.465420      -1.73988     -0.782313      0.682685      0.192363    -0.0225133     0.0320742    -0.0163608    0.00153267       6.72432       8.92767       8.73349       8.42284       7.48586       6.29418       5.06137       3.70898       2.68504       1.65314       1.15055      0.617475      0.348565      0.177586     0.0851123     0.0391969     0.0145907    0.00550969
  11  21 3591.4532    2.5914  3.0992 11.0552 -0.0010       1.16847  0.0911   0.0450   0.1536    0.0938   0.0000      0.272531   424.5016       21.5601       9.01668      -3.96345       8.18459       10.7388       6.87725      -6.58609      -3.62109      -2.11329      -1.47045      0.492651    -0.0380592     -0.193999     0.0802060    -0.0397528    -0.0224864     0.0107596       9.20789       10.9229       11.2352       11.0564       9.80659       8.15687       6.25668       4.50085       3.12960       2.18643       1.45102      0.824545      0.445930      0.220719      0.108052     0.0473386     0.0191313    0.00661201
  11  22 3731.1993    2.1505  4.9419 10.4829 -0.0052      0.528599  0.1161   0.0308   0.2122    0.0759   0.0000      0.149906   424.7701       7.87606       12.3766       23.7455      -2.07140      -13.8149      -2.18900       1.29113       1.02162      -8.27215       2.25612      0.567823      0.102152     -0.255951     0.0618347    -0.0751491    -0.0118547  -0.000723348       10.8757       13.9414       14.3363       13.4138       12.1191       9.87845       7.99508       5.79848       4.14678       2.68962       1.73080      0.978839      0.553386      0.284396      0.134545     0.0611139     0.0238749    0.00867086
  11  23 3871.2638    1.8205  6.3335 10.0711 -0.0026      0.668111  0.1392   0.0242   0.2510    0.0763   0.0000      0.113148   450.9358       45.8782      -23.6123       5.64881      -5.10956      -5.91240      -13.4541       3.94535      0.794885       3.95639     -0.583989       1.43934     -0.363605     -0.233701     0.0475753     0.0320778   -0.00125533    -0.0212377       12.9189       16.1424       16.7168       16.0402       14.2164       11.6609       9.53006       6.98769       4.98155       3.24250       2.02249       1.20917      0.659104      0.342419      0.168959     0.0716853     0.0295501     0.0106077
  11  25 4151.4302    1.3200 11.3965  9.6454  0.0010      0.113271  0.2375   0.0154   0.4091    0.0544   0.0000     0.0795208   425.1591       25.8359       27.4643       17.3790       3.46758      -1.73471      -2.86158      -13.4937      -17.7905       7.29788      0.816959       1.94429     -0.588732     -0.374469      0.139865      0.131888    -0.0600928   -0.00925831       19.6240       25.5361       25.3211       24.7945       22.2232       18.5675       14.9749       10.9895       7.96490       5.14297       3.38343       1.96044       1.06377      0.563177      0.264834      0.121590     0.0447747     0.0169947
  11  26 4291.7962    1.1352 14.1783  9.5344 -0.0008    -0.0258266  0.3168   0.0132   0.5271    0.0518   0.0000     0.0836006   416.2032     -0.436444       43.8466      -33.9129      -11.0591      -6.88993       1.85938      -1.57317       9.09561       2.58128      -6.08428    -0.0849991      0.342745     -0.610738      0.189862      0.117047    -0.0359964   -0.00307858       24.6522       31.6622       32.5502       30.7212       28.0026       22.5802       19.1147       13.6769       9.86693       6.51235       4.18325       2.43026       1.35620      0.694808      0.342243      0.150281     0.0599322     0.0212806
  11  27 4431.4706    0.9258 16.8262  9.5121 -0.0024     -0.255347  0.4169   0.0107   0.6838    0.0432   0.0000     0.0977059   432.9244       39.0482       2.21465       5.45434      -23.5871      -3.12457       16.9770       8.19081      -28.5646      0.446326      -3.70643       2.03562     -0.287707     -0.179417      0.479953      0.165149    -0.0306256    -0.0131003       28.9734       36.9968       37.7673       36.0508       33.1712       26.9229       22.5541       16.1709       11.8447       7.94536       5.06257       3.02196       1.67955      0.878933      0.415715      0.187575     0.0727451     0.0262777
  12   9 1949.9905    0.5008  0.4328  8.9592 -0.0015       7.79210  0.0304   0.0212   0.0506    0.0984   0.0000       2.15788   434.8378      -9.07547       10.0248      -2.65462       2.34986      0.881047      -2.29551      0.584449      -1.19574     -0.513388       1.09087      0.164292      0.641973    -0.0588863      0.195986   -0.00197526     0.0362855    0.00731060       3.55243       4.36969       4.55225       4.57951       4.02255       3.23975       2.37328       1.82806       1.33099      0.927991      0.586415      0.385444      0.235882      0.136007     0.0736184     0.0308965     0.0155224    0.00546205
  12  10 2093.7179    0.7000  0.5915  9.0524 -0.0169       8.79030  0.0362   0.0254   0.0617    0.1421   0.0000       1.41644   437.9633       3.30739       13.2814       5.51457       1.84672       1.28731      0.609294       1.85375      -1.24118      0.939816      0.606938      0.116779     0.0959078      0.127756    -0.0857235    -0.0664401   0.000393833    0.00462636       3.78965       4.51030       4.69178       4.99738       4.49215       3.11970       3.04894       2.20355       1.66763       1.15857      0.674173      0.447335      0.254494      0.149434     0.0838020     0.0405657     0.0190887    0.00706143
  12  11 2235.9068    0.9935  0.5949  9.7114 -0.0058       3.20649  0.0364   0.0355   0.0589    0.1458   0.0000       1.15857   435.4199      -4.70121       13.0935     -0.918174      -4.26632      -1.02912       3.64102      0.777512       1.18613      -2.39898     -0.543781     -0.473445    -0.0757000      0.261826    -0.0914892   -0.00243483    -0.0293610    0.00123100       4.12044       5.26326       5.50027       5.39146       4.74470       3.86791       2.97412       2.09481       1.71446       1.03704      0.738000      0.431597      0.265865      0.150939     0.0784556     0.0359989     0.0158976    0.00637287
  12  12 2376.4216    1.2554  0.9889  9.8901 -0.0060       3.96147  0.0482   0.0364   0.0856    0.2106   0.0000       1.05229   435.0252     -0.354014       28.3453      -10.6754      -9.84540       1.98848      -3.31619     -0.905490     -0.161588      -1.52129     -0.292811      0.397188      0.822698     0.0137542    -0.0712207    -0.0334011    -0.0284585    0.00549341       4.66919       5.80511       5.87954       5.98894       5.29833       4.25248       3.65095       2.77352       1.99034       1.27414      0.886275      0.561683      0.302770      0.167147     0.0871398     0.0455675     0.0231740    0.00821729
  12  13 2515.4616    1.8344  0.9108 10.2828 -0.0032       1.85779  0.0454   0.0561   0.0829    0.2832   0.0000       1.08120   439.5863     -0.422155       10.2212      -1.31026      -3.31025       3.54230      -2.84096      0.467700     -0.480842     -0.473991     -0.648130     -0.209446      0.362486      0.105602    -0.0831921    -0.0765071    0.00916650   -0.00165279       5.19738       5.68189       4.69961       5.07220       5.66787       4.90174       3.63712       2.33447       1.72004       1.45935       1.08219      0.705933      0.414312      0.197601     0.0936989     0.0390332     0.0180376    0.00669717
  12  14 2654.5677    2.2905  0.8722 10.9520  0.0017      0.833779  0.0432   0.0677   0.0720    0.2340   0.0000       1.02716   437.7263       3.68972       13.0946       5.74255      -3.42641     -0.354908      -2.06617       3.57078     -0.946149      0.452666      -1.55096     -0.657852    -0.0647698      0.221182     0.0847903    -0.0444352    0.00284133    0.00773737       4.19278       5.36233       5.67628       5.14118       4.80181       3.88822       3.29169       2.47762       1.85754       1.19297      0.788354      0.472551      0.265437      0.161093     0.0777731     0.0377253     0.0178729    0.00698924
  12  15 2794.5346    2.8987  0.9440 11.0127  0.0038      0.931768  0.0390   0.0823   0.0784    0.2828   0.0000      0.836434   436.0536       1.49566       10.4992       9.13577     -0.300350       2.88787     -0.592415      -9.37380       3.76525      0.763760      0.232729     -0.170424      0.126484    -0.0741628    -0.0127673    -0.0434619   -0.00522460    0.00704400       3.61196       4.25121       4.67679       4.61970       3.91965       3.45278       2.96014       2.25607       1.64599       1.15394      0.714723      0.440855      0.259884      0.154490     0.0763498     0.0372255     0.0176615    0.00761048
  12  16 2934.4196    3.8009  0.7950 11.9386 -0.0003       1.95657  0.0390   0.1170   0.0676    0.1950   0.0000       1.03738   438.3959       2.23884       14.4978       2.90828      0.816557       6.71044      -1.06548     -0.665677     -0.608014     -0.857143      0.352383     -0.788552      0.284018    -0.0644757    -0.0457317     0.0228080    -0.0356216    0.00421750       3.93016       4.89858       5.09033       5.42231       4.31944       3.63513       2.83937       2.34502       1.48786       1.04804      0.691348      0.438566      0.235909      0.138954     0.0727918     0.0358905     0.0177591    0.00724298
  12  17 3073.9481    4.0486  0.8335 12.5136 -0.0028       1.62599  0.0411   0.1251   0.0665    0.1766   0.0000       1.21388   432.7280       2.55198       8.34343       1.82991      -6.69070       3.85583       1.64868     -0.103954       6.84599     -0.912604     -0.463574      0.241162     -0.120979    -0.0637325   -0.00907543    -0.0110767     0.0109557    -0.0126870       4.24348       5.17487       5.22924       5.25065       4.62186       4.08087       3.01499       2.45998       1.90135       1.20873      0.748962      0.466493      0.280898      0.161262     0.0836419     0.0387970     0.0169648    0.00689811
  12  18 3213.2057    3.9740  1.1320 12.4678 -0.0020     -0.223219  0.0569   0.1118   0.0881    0.2030   0.0000      0.969912   437.2516      -2.50003       9.96822       8.94352      -4.45185      -4.01767      -1.49973       4.00431       6.55443     -0.284520      -1.51808       1.38745      0.219506      0.157925     0.0198465     0.0259327    -0.0115777   -0.00422894       5.71149       7.73616       7.90939       7.71293       6.55306       5.37537       4.00553       2.93986       2.08306       1.37110      0.956254      0.568458      0.340997      0.167308     0.0944657     0.0427085     0.0209647    0.00806980
  12  19 3352.6147    3.4568  1.5180 12.1002 -0.0033      0.477079  0.0614   0.0807   0.1027    0.1373   0.0000      0.574925   438.4489       14.2767      0.574722       13.5107       4.16463       3.85874      0.928064      -7.79727      0.724674      0.287360     -0.354118      -1.13199     -0.283274     -0.108399      0.136891     -0.113173    0.00736032     0.0149268       5.24593       6.83968       6.46440       6.77034       6.15746       5.24862       4.16164       3.14023       2.33567       1.66377       1.04829      0.701058      0.390965      0.234779      0.112004     0.0569777     0.0232047     0.0100390
  12  20 3492.4785    2.8582  2.3319 11.4247 -0.0030      0.650540  0.0761   0.0544   0.1235    0.1062   0.0000      0.347450   431.5556       10.2745       1.43483      -4.95959       3.34735      -1.66575     -0.792105      -6.88864      0.403542      -2.50736      0.851012     -0.211526     -0.458000    -0.0967976    -0.0354429    -0.0359258    -0.0338562   0.000424527       7.11195       9.06173       9.28893       9.37726       7.98562       6.81933       5.38079       4.04615       2.95154       2.02746       1.31078      0.771549      0.482400      0.270742      0.138911     0.0659567     0.0296434     0.0129152
  12  21 3632.7431    2.4654  3.8436 10.6372 -0.0019      0.790571  0.0937   0.0369   0.1687    0.0859   0.0000      0.174804   442.0925       4.51530       24.3222       28.3534      -9.62887      -7.33753       9.49009     -0.295975       2.54595       1.60166    -0.0436905     -0.196020       1.31735      0.219272     -0.199372     -0.125695    -0.0919032    0.00159392       8.58490       10.4579       10.6321       10.8713       9.52523       8.06505       6.49896       5.16494       3.72277       2.52327       1.68021       1.03977      0.598898      0.351700      0.176140     0.0864172     0.0408495     0.0161586
  12  22 3772.8357    2.0163  4.9912 10.5794 -0.0013      0.540317  0.1168   0.0283   0.2080    0.0666   0.0000      0.145453   433.5576       7.66160       37.8822       33.9594      -14.6824      -19.9029       15.0927       1.40780       3.39267       4.22613     -0.608271      -3.32747      0.282044     0.0492273     -0.117120     0.0344797     0.0133516     0.0104903       10.5668       12.9070       13.6756       13.1634       11.5942       10.2545       8.29118       6.13934       4.51514       3.19250       2.06706       1.25470      0.756364      0.415628      0.212347      0.100062     0.0465599     0.0202382
  12  24 4053.7099    1.4346  9.1978  9.8846 -0.0007      0.186862  0.1873   0.0169   0.3393    0.0554   0.0000     0.0944670   441.4932       50.0233       19.1563       45.8028       19.4809       6.24017       13.1823       3.12986       4.42399      -4.38217      -4.13198     -0.386836      0.471634      0.155033     0.0656487     0.0566481    -0.0550059    0.00268845       15.0405       19.2183       19.7104       19.2535       17.5532       14.8399       12.2578       9.70700       6.87290       4.82692       3.18872       1.95658       1.16194      0.642801      0.335713      0.165660     0.0746270     0.0311786
  12  26 4334.7890    1.0804 14.9153  9.5681 -0.0016    -0.0514261  0.3354   0.0118   0.5415    0.0464   0.0000     0.0874746   412.6769       22.4894       33.5299       53.8554       12.2796      -10.9900      -16.4982       22.0889       5.09660      -10.8479     -0.900224      -1.83702      0.810076      0.310275     0.0676264     -0.136395      0.193483    -0.0177502       22.7545       28.9582       30.7955       29.2541       26.6226       22.9319       18.8746       14.5115       10.9149       7.33333       4.86279       3.06411       1.78974       1.00829      0.528176      0.264449      0.114043     0.0484450
  13  10 2128.5856    0.7500  0.6084  9.1933 -0.0075       7.18206  0.0414   0.0258   0.0592    0.1375   0.0000       1.41909   439.7020      -3.77007       11.2971      -3.31284      -5.78624      -6.23026       1.77555      -2.46817      -3.01554     0.0459646       1.27711      0.105472    -0.0656020      0.113986      0.267941    -0.0324844    -0.0391530    0.00407483       4.94887       6.17952       5.29201       4.33297       3.58825       4.06759       4.22635       3.66035       2.87182       1.90478       1.16429      0.645741      0.354294      0.182100     0.0978279     0.0476240     0.0232473     0.0101489
  13  11 2271.2158    1.0513  0.7747  9.5387  0.0018       2.83242  0.0364   0.0321   0.0667    0.1603   0.0000       1.00251   434.5569      -3.96848       16.8751      0.505841      0.814627      -2.87463      -2.07153      -3.85612     -0.188087       1.79646      0.422007     -0.728653      0.499261    -0.0985931    -0.0663214     0.0107871   0.000650224    -0.0219433       3.60490       4.51189       5.14654       4.91093       4.28940       3.80301       2.88911       2.18250       1.61853       1.14588      0.820973      0.518335      0.305523      0.204677     0.0978962     0.0560693     0.0267406     0.0126604
  13  12 2411.9603    1.4182  0.9386 10.3908 -0.0055       3.92697  0.0436   0.0399   0.0730    0.1537   0.0000      0.955390   435.0537       12.6000       8.49694       5.72128      -3.73359      -1.08652      -3.83799     -0.185870       2.29826      -3.34703     -0.539010      0.240150     -0.386349     -0.171899     0.0339055    -0.0178691    -0.0147324    -0.0202654       4.02047       5.08567       4.79728       4.81255       4.60776       4.12643       3.38172       2.61662       2.02808       1.45274      0.996361      0.631874      0.398625      0.238095      0.121124     0.0670927     0.0308865     0.0133607
  13  13 2551.8117    1.8651  0.9983 10.8794  0.0033       4.07607  0.0455   0.0542   0.0836    0.1821   0.0000       1.07222   436.2947       6.38823       10.3710       7.27783       8.29325     -0.883909      -3.19881       4.97242       4.13135       1.20388      -1.97783       1.34043     -0.335377    -0.0853719      0.139171     -0.103968    0.00839131   -0.00188396       3.86680       4.86139       5.04061       5.04863       4.64024       3.92076       3.19791       2.48988       1.80111       1.35871      0.896907      0.601829      0.362727      0.220390      0.124412     0.0636328     0.0301292     0.0148377
  13  14 2691.7676    2.4123  0.8666 11.4391 -0.0130       3.59961  0.0388   0.0723   0.0793    0.1924   0.0000       1.06100   436.9951       3.85349      -3.98363     -0.955592       6.72439       1.01875      -1.04805       1.84196       1.57096       1.54298       1.55661     -0.506737     -0.497755      0.152177    -0.0985838    -0.0745192     0.0508565   -0.00505056       3.70778       5.19019       5.27454       5.34617       4.74425       3.95158       3.12281       2.33608       1.69307       1.12389      0.870298      0.484673      0.331895      0.188189      0.100096     0.0572387     0.0247535     0.0129604
  13  16 2972.6165    3.8228  0.8011 12.0105 -0.0083       1.92732  0.0382   0.1151   0.0630    0.2079   0.0000       1.22962   443.0984       6.73740       5.07199       13.2175     -0.731283       2.94470      -3.17532      0.258782       2.00401     -0.242814     -0.190482     -0.281360      0.149933     -0.109479      0.208449      0.111316    -0.0350924     0.0228963       3.69938       4.21406       4.31613       4.22436       4.19658       3.62650       3.00359       2.22324       1.74489       1.21773      0.853805      0.595397      0.365175      0.212909      0.111462     0.0601940     0.0290343     0.0126027
  13  17 3112.4129    4.0154  0.9312 12.3855 -0.0040     -0.686463  0.0412   0.1086   0.0726    0.1855   0.0000      0.958423   443.8020       14.0555       13.3234       6.83389      -5.08938      -1.11916       3.67111       1.01777      0.259316     -0.788938      0.126838     -0.364182    -0.0659241      0.284381   -0.00242031    -0.0667831    -0.0162467     0.0249470       3.93236       4.68331       4.99578       5.03133       4.58962       3.73471       3.13024       2.58044       1.82412       1.30534      0.899357      0.555569      0.359059      0.201677      0.117997     0.0607230     0.0293334     0.0147379
  13  18 3252.3847    3.8352  1.2715 12.2624 -0.0024       1.13493  0.0566   0.0926   0.0914    0.1736   0.0000      0.673455   440.3113       7.76710       9.41464       7.19340       5.27612      -4.14660      -1.24313       5.80338       4.29387      -4.45871     0.0397028     -0.433426     0.0810801      0.155091     -0.142086     0.0733329    0.00488871    0.00938211       4.64447       5.22551       5.52950       6.10309       5.18131       4.26230       3.62785       3.24485       2.23166       1.57221       1.05038      0.774862      0.430532      0.247840      0.132591     0.0815257     0.0415371     0.0186054
  13  19 3392.3778    3.2663  1.6988 12.1603 -0.0003      0.914698  0.0672   0.0726   0.1026    0.1192   0.0000      0.567833   442.1562       12.8279       13.1947       2.79129      -1.00052      -4.04488      0.395124      -2.51811       2.80450       1.41362    -0.0994147      0.913006     -0.687518    -0.0167301      0.123394    -0.0267444    -0.0190377     0.0317647       5.34372       6.83989       6.57142       6.88612       6.34417       5.60132       4.53426       3.70267       2.70245       2.07712       1.35264      0.875781      0.550684      0.339973      0.175088     0.0996653     0.0447565     0.0202474
  13  20 3532.8314    2.7624  2.7359 11.1860 -0.0034      0.831848  0.0758   0.0465   0.1326    0.0934   0.0000      0.263990   431.9919       17.3465       14.9695      -5.99383       12.2681      -14.1623      -10.8500       4.35096       1.17906      -2.55387       3.01036      0.487288      0.108391     0.0122949     -0.276205     -0.102236     0.0647676   -0.00347069       6.51759       7.76154       8.22298       8.54101       7.54557       6.61952       5.25181       4.29581       3.23071       2.37488       1.51155       1.00250      0.617826      0.374175      0.212839      0.113681     0.0546546     0.0264417
  13  21 3673.3546    2.3326  4.2700 10.5177 -0.0008      0.600442  0.0923   0.0322   0.1787    0.0768   0.0000      0.151085   432.6280       13.5159       26.9794       2.07168      -6.76320       13.6155       1.69321       4.44178       1.36408      -4.32385       2.81729       2.49584     -0.261616      0.101353      0.221278     -0.176559    -0.0145043   -0.00327433       7.98154       9.78213       10.1850       10.1280       9.14467       7.93439       6.56872       5.22295       3.97621       2.82984       1.85255       1.22707      0.736197      0.443710      0.242973      0.130472     0.0637629     0.0292013
  13  22 3813.9981    1.8693  5.9059 10.4825 -0.0012      0.572258  0.1257   0.0237   0.2316    0.0550   0.0000      0.123299   439.5433       10.9793       6.26026       11.9958       8.88416      -13.5243      -7.49111       4.97647      0.608438    -0.0685411       1.43413      -3.18669      -1.09252     -0.547670      0.151549      0.231062     -0.141226     -0.101701       10.0465       12.8567       13.1857       13.0331       11.9609       10.4338       8.59920       6.83041       5.22290       3.67150       2.49690       1.60710      0.987500      0.589655      0.321842      0.173529     0.0819786     0.0386914
  13  23 3954.6782    1.6391  7.8290 10.0547 -0.0018      0.396928  0.1532   0.0189   0.2785    0.0564   0.0000     0.0933319   451.8973       12.0744      -3.94343       24.3384       8.47432       10.6667       3.36917      -8.28485      -3.11811      -2.61785       2.16811      0.630259     -0.645409     -0.428206      0.482563      0.128037   0.000811529    0.00531948       12.0357       15.1794       15.9587       15.8312       14.6606       12.2786       10.2603       8.29216       6.04470       4.24964       3.01111       1.94868       1.19682      0.698562      0.381267      0.205782      0.101612     0.0477612
  13  24 4095.9331    1.3812 10.8970  9.7924 -0.0008      0.286919  0.2069   0.0152   0.3721    0.0511   0.0000     0.0772007   417.0103       17.5095       18.0930      -15.3205      -3.53688      -2.59231       18.1310       1.47015      -2.98186      -1.33778      -1.25744      0.668205      0.190593      0.375409     -0.170030     -0.149129    -0.0895267     -0.112588       15.3452       19.1061       20.5028       20.3933       18.2534       15.7622       13.4378       10.3763       7.95066       5.61169       3.85153       2.53048       1.54587      0.918573      0.521443      0.270456      0.135483     0.0631318
  13  25 4236.9282    1.1584 12.4945  9.7090 -0.0016      0.169469  0.2561   0.0134   0.4557    0.0472   0.0000     0.0841072   452.8078       27.6946       19.8257      -14.7196       36.8554      -6.60225      -24.4101       6.17944       22.9346      -2.31787      -3.51306      -1.01662       1.23694       1.13471     -0.616950     -0.243755      0.229406      0.133728       17.8872       23.2512       24.0423       24.1043       21.7747       19.2739       15.3966       12.5736       9.13496       6.72559       4.57180       2.96847       1.87051       1.09219      0.607363      0.321355      0.154352     0.0710523
  13  26 4377.4880    0.9983 15.2860  9.5582 -0.0024    -0.0574718  0.3463   0.0105   0.5524    0.0428   0.0000     0.0928186   461.6325      -42.0005      -20.0681       40.3171       12.6727      -8.92954     -0.765770      -18.8708      -3.73666      -15.1210      -1.94660      -1.48409      0.306881      -1.11972     0.0220845     -0.112836     0.0323304     -0.142404       21.8792       27.8913       29.4504       28.0586       26.4799       23.2357       19.4837       15.1663       11.6115       8.38935       5.77030       3.73328       2.33973       1.36701      0.771319      0.391967      0.187865     0.0867501
  14   8 1870.8871    0.4351  0.4032  8.9333 -0.0037       12.6265  0.0287   0.0188   0.0510    0.0749   0.0000       2.51425   437.0379      -2.06504       11.0052       1.08683      -5.69063       2.55485      -2.69600      -1.45218       1.39887      0.858997      0.262509     -0.752360      0.192071   -0.00370539     0.0915264   -0.00624852    -0.0412249    -0.0119977       2.89737       3.85822       4.28359       4.22638       3.63772       3.21898       2.54931       2.07887       1.46247       1.01287      0.776954      0.482432      0.360048      0.179386      0.160020     0.0521331     0.0472423     0.0160203
  14   9 2017.0817    0.6347  0.4667  9.0970 -0.0075       7.39708  0.0276   0.0245   0.0536    0.1037   0.0000       1.58320   439.4579      -2.64859       12.1443      0.580256      0.931071       2.16734      0.887265       1.02705       1.70385       1.47198     -0.488975      0.302471      0.156990      0.121136     0.0510818    -0.0949208     0.0374584     0.0166329       3.29736       4.47837       4.67305       4.47930       4.13901       3.47784       2.57008       1.99168       1.51526       1.07815      0.721683      0.455779      0.291056      0.185692      0.116455     0.0666050     0.0340029     0.0165150
  14  11 2305.8066    1.1024  0.9882  9.7135 -0.0056       3.66187  0.0409   0.0291   0.0804    0.1632   0.0000      0.977102   440.8057      -5.57240       12.4086      0.802106      -4.60998       3.63511       1.91115       2.65162    -0.0864000      -1.15291       1.57236     -0.771056     -0.405531     -0.131024      0.266841      0.124049     0.0312870     0.0398325       3.26073       4.24605       4.49295       4.30006       4.25440       3.53411       3.14657       2.40207       1.90011       1.39546      0.928521      0.691958      0.418880      0.268101      0.148885     0.0868752     0.0443663     0.0226914
  14  12 2446.7859    1.5222  0.9004 10.5244 -0.0051       1.92579  0.0437   0.0427   0.0720    0.1469   0.0000      0.990233   437.6470      -3.19885       20.2562       3.39454      -3.11436      -2.81074      0.242843      -3.19946     -0.422420       1.02821     -0.291999       1.39763     -0.110766      0.175962    -0.0388336     0.0641406     0.0440274     0.0233938       3.57200       4.80285       4.47555       5.16494       4.57841       3.90478       3.64308       2.28077       2.15981       1.60543       1.17285      0.644506      0.477803      0.281715      0.192308      0.106437     0.0515244     0.0257631
  14  13 2587.4287    1.9048  1.0027 10.9671 -0.0077       3.62870  0.0467   0.0498   0.0751    0.1575   0.0000      0.962398   433.9544      -4.75954       15.9826       16.3904     -0.939895      -1.43993      -5.01418       3.07439      0.278602     -0.544938      -2.71382      -1.61742      0.713727      0.115727     -0.170915     -0.148840    -0.0109729     0.0204528       4.00554       5.02576       5.33547       5.39082       5.01229       4.18515       3.35154       2.85277       2.08723       1.44403       1.05485      0.723322      0.472866      0.263621      0.165072     0.0910094     0.0467548     0.0267384
  14  14 2728.2887    2.6968  0.8787 11.3045 -0.0035       2.15969  0.0393   0.0724   0.0656    0.1933   0.0000      0.890441   434.8254       2.90865       19.1277     -0.355682      0.289142       3.62743      -4.22305      -1.46638      -1.20646     -0.705160      0.524309     -0.523852      0.703548     -0.242385     -0.135401    -0.0274102     0.0182110    0.00290499       3.17875       4.06606       4.03911       4.37474       3.97268       3.39439       3.03569       2.15885       1.86211       1.29226      0.996177      0.588108      0.406398      0.258049      0.149990     0.0862714     0.0431138     0.0216106
  14  15 2869.3711    3.3761  0.7813 11.9815 -0.0072       4.40937  0.0381   0.0988   0.0608    0.1721   0.0000       1.21921   437.5123       4.23271       13.8409       5.18787      -8.75760       2.73965      0.224994       2.57025     -0.361685      0.240815     0.0428570      -1.04315     -0.586967     0.0904798     -0.114146     0.0890555    -0.0270054    -0.0111055       3.62771       4.45064       4.71545       4.26051       3.96654       3.50007       3.20557       2.51515       1.88029       1.45405      0.990457      0.633872      0.395213      0.250821      0.137747     0.0701264     0.0391893     0.0181921
  14  16 3010.1216    3.8752  0.8998 11.8458  0.0013     -0.256463  0.0397   0.1035   0.0660    0.2384   0.0000      0.895394   439.6341       6.48072       13.1473       5.86512      0.885700     -0.555715     -0.646336       5.96021       2.54446    -0.0233424      0.704483      0.685843     -0.159811     -0.297937     -0.195997    -0.0374968     0.0110929    -0.0380308       3.72399       4.56535       4.79437       4.72179       4.33718       3.57102       3.11918       2.67264       1.96180       1.42425      0.994595      0.636695      0.399314      0.242735      0.139995     0.0800165     0.0426398     0.0207667
  14  17 3150.6399    3.9820  1.1098 12.4480 -0.0051       1.95009  0.0487   0.1027   0.0830    0.2119   0.0000      0.795114   441.0567       7.14407       13.3228       10.1165       11.0435      -2.81540       2.08642       2.33083     -0.849841      -1.74394       1.37884       1.06925      0.258866     -0.105808    -0.0686537    -0.0328563    -0.0227180    -0.0202239       3.94272       4.76047       5.66782       4.89449       4.86730       4.27942       3.19070       2.98237       2.09793       1.50300       1.13924      0.691483      0.487640      0.291660      0.151445     0.0929847     0.0490278     0.0254286
  14  18 3290.8533    3.6006  1.5179 11.9195 -0.0018      0.791042  0.0537   0.0776   0.0943    0.1546   0.0000      0.641676   433.7135       3.36797       17.6848       6.66374       5.43851      -2.66016      -1.59568       3.09201       2.66491      -4.19289      -2.73441     -0.463496     -0.725911     -0.339742     -0.258498     0.0186794    -0.0232147   -0.00305565       4.09407       5.01721       5.39506       5.25872       4.96624       4.46601       3.63426       3.00618       2.34987       1.77200       1.25153      0.782318      0.528292      0.314693      0.200821      0.105698     0.0571957     0.0278271
  14  19 3431.4834    3.1477  2.2629 11.3733 -0.0013      0.574557  0.0655   0.0556   0.1159    0.1127   0.0000      0.344049   433.9487       2.78355       9.77403      -3.20021      -8.70825      -7.38992      0.707578      -5.56452       3.36359       2.83163      0.949129     -0.160355     -0.374044      0.139564      0.140251    -0.0291690     -0.120390    -0.0236280       5.33318       6.54369       6.78850       6.59608       5.97996       5.32678       4.80946       3.92927       2.96645       2.18145       1.56413      0.989146      0.642501      0.384647      0.221422      0.121585     0.0638106     0.0315917
  14  20 3572.3481    2.6390  2.8356 11.3364  0.0000      0.742805  0.0774   0.0434   0.1349    0.0812   0.0000      0.268346   441.8973       1.57637       1.85581      -11.4865      -7.01075     -0.585890      0.470527       3.26548      -3.86190      -1.42943       1.33126      0.814780       1.65387     -0.341917     -0.176092      0.124891    -0.0466249     0.0497483       6.04973       7.61901       7.85908       7.88331       7.54762       6.64081       5.39024       4.24271       3.35325       2.41644       1.75435       1.16103      0.774015      0.466686      0.279043      0.154552     0.0789561     0.0398850
  14  21 3713.2699    2.1329  4.7805 10.6452  0.0014      0.566530  0.1078   0.0274   0.1840    0.0630   0.0000      0.152501   433.5358     -0.726253       11.9695       16.5643       10.1686       8.11717      -7.25524      -4.48077       5.03541      -4.06584     -0.111950     -0.189121      0.330347     -0.288038    -0.0952324      0.323196     0.0451381     -0.101207       7.90483       9.90440       10.3542       10.6295       9.66804       8.34873       7.38417       5.91305       4.62513       3.43530       2.35877       1.59998       1.01089      0.624129      0.371054      0.207690      0.108861     0.0562033
  14  22 3854.2022    1.8196  6.6910 10.2190 -0.0012      0.296344  0.1311   0.0206   0.2358    0.0571   0.0000     0.0999222   430.5509       28.0185       23.9245       5.58255      -11.8067       15.6549       5.84879      -10.7756    -0.0807556      -3.45872       1.33167       1.20895      -1.53177     -0.385843      0.219391      0.286398      0.230147     0.0673604       9.79529       12.3458       13.0264       13.2646       12.1859       10.8596       8.99424       7.14760       5.55162       4.11693       2.93811       1.92816       1.26708      0.797577      0.463090      0.257578      0.140398     0.0670574
  14  23 3995.7089    1.5330  8.8526  9.9054 -0.0010      0.343820  0.1641   0.0166   0.3018    0.0543   0.0000     0.0809088   456.1818      -13.4155       7.88967       10.2393       23.9549       5.42073       4.18954      -1.73312       7.10145       7.32368      -1.63646      -1.81310      -1.19768       1.21538     -0.537632     0.0862181     -0.159362    -0.0233453       11.9274       15.1917       15.9257       16.1718       14.5642       13.2432       10.8274       8.85666       6.91041       4.96403       3.56802       2.37063       1.54720      0.953741      0.546802      0.314478      0.161907     0.0824864
  14  24 4137.0342    1.3106 10.7253  9.7547 -0.0006      0.208317  0.2040   0.0141   0.3570    0.0491   0.0000     0.0820436   443.6047       16.5178       32.6652      -12.7877       4.01208      -4.78004       8.57081      -1.54746       19.3849       1.26812       4.19918      -2.03233     -0.496597       1.90489     -0.224771      0.367833     0.0803073    -0.0493802       13.7657       17.7808       18.6576       18.3965       17.0883       15.2575       13.0392       10.5591       8.15660       6.08316       4.27132       2.87835       1.82873       1.14578      0.667846      0.377479      0.188792     0.0957722
  14  27 4560.6924    0.8141 20.3062  9.4362 -0.0000     -0.214111  0.5299   0.0079   0.7589    0.0341   0.0000     0.0941472   442.3034       72.1205      -3.13655      -36.4139       33.4174       54.6415       9.65485      -17.3622       21.7062       16.0240     -0.184166      -6.19850       3.12554       2.44850     -0.394171      0.505346      0.291125      0.333166       26.2194       35.0476       36.2600       36.7038       33.8410       30.7836       25.4204       21.2466       15.9936       12.3516       8.54378       5.91018       3.80890       2.39528       1.37772      0.783588      0.396105      0.199142
  15   7 1753.8024    0.3267  0.2177  9.0490  0.0008       14.0743  0.0235   0.0196   0.0364    0.0539   0.0000       4.22358   435.3885     -0.435396       11.5295      -1.29574     0.0798819      0.291800       1.73636       1.91244     -0.653430     -0.539317       1.41284    -0.0310373     -0.245376    -0.0399957     0.0678867    -0.0358974     0.0324347   -0.00273720       2.10754       2.53160       3.14849       2.82404       2.81675       1.97211       2.09866       1.73128       1.12118      0.982609      0.756987      0.517083      0.322765      0.229563      0.113991     0.0878825     0.0398260     0.0270263
  15   9 2049.6993    0.6303  0.5294  9.1709 -0.0055       8.18729  0.0263   0.0207   0.0507    0.1049   0.0000       1.42454   435.1422       1.09485       16.4556     0.0643609      -3.86710     -0.405708      -2.06756      -2.41012      -2.03279       1.30645     0.0875698      0.656961     -0.438744     -0.105480    -0.0684880    -0.0579988    -0.0218653    0.00267755       2.15898       2.76641       2.96408       2.96621       2.80653       2.62081       2.18637       1.83002       1.54531       1.20147      0.861800      0.526224      0.441911      0.287668      0.136091     0.0872845     0.0587000     0.0310831
  15  11 2339.6407    1.1951  0.8916  9.7641 -0.0001       2.84786  0.0378   0.0302   0.0652    0.1620   0.0000      0.937284   437.4231       1.44070       8.03131      -2.44404      0.734283       2.88154      -1.94525      -2.44526       1.19280     -0.479562     0.0892516     -0.609834    -0.0216328      0.155921      0.103556    -0.0550412    -0.0382053     0.0104407       3.21064       3.88194       4.29396       4.25633       4.01341       3.41998       2.91000       2.38679       1.85288       1.43978       1.00772      0.663968      0.439753      0.284188      0.173291      0.105094     0.0596303     0.0316438
  15  12 2481.1248    1.7327  0.9664 10.4301 -0.0036       3.87272  0.0389   0.0450   0.0712    0.1719   0.0000      0.922793   442.7507       3.11486       13.5715       2.87644       4.81810       2.93330       3.39184     -0.396492       1.61117      -1.27086       1.79446     0.0397323   -0.00635734     -0.282066    -0.0601790     -0.100813     0.0312291     0.0214421       3.19301       4.18072       4.31656       4.40553       4.03189       3.54799       2.95442       2.44438       1.84038       1.39680      0.954825      0.690778      0.479339      0.278371      0.178150      0.100094     0.0567455     0.0289064
  15  13 2622.3877    2.1115  1.0088 10.7600 -0.0019       1.89286  0.0444   0.0519   0.0711    0.1807   0.0000      0.912905   435.9741      -2.67316       13.0108       4.60851       2.77670       9.32058     -0.872810      -2.52615      0.769709      -3.75014      -2.60562      0.249853    -0.0675536     -0.289474     -0.109927      0.136602    -0.0267607    -0.0145387       3.47134       3.83528       4.19149       4.43453       4.13798       3.55891       2.79514       2.54750       2.13192       1.48792       1.06065      0.723520      0.513374      0.331974      0.188599      0.107368     0.0646264     0.0360117
  15  14 2764.2396    2.7021  0.8902 11.6188 -0.0036       3.18532  0.0367   0.0726   0.0680    0.1664   0.0000      0.983494   437.5857       8.84646       11.5089       6.17583       1.88831       4.52244     -0.634922      -3.22308     -0.105065       1.29616      -1.10868       1.09826     -0.709335    -0.0803484     -0.235135   -0.00978620   -0.00117255     0.0388616       3.20153       3.90811       3.91962       4.07140       3.69715       3.30157       2.95031       2.44605       1.91987       1.46795       1.06728      0.709388      0.455952      0.282811      0.176518      0.107139     0.0573781     0.0285484
  15  15 2905.7672    3.5485  0.7434 11.8669 -0.0019      0.492855  0.0298   0.1004   0.0576    0.1850   0.0000      0.859634   438.9877       1.97787       14.9677       8.42790      -4.34098      -2.76900      -3.77705       2.57019       1.55853      -1.15444     -0.801899     -0.744916     0.0991890     -0.659790    -0.0651800     0.0120610   -0.00922980    0.00560951       2.49073       3.05116       3.25245       3.25094       3.11074       2.77376       2.28740       1.95064       1.49000       1.15559      0.833862      0.559567      0.369597      0.243976      0.155367     0.0826080     0.0517002     0.0264404
  15  16 3047.1886    4.0405  0.9427 11.3913 -0.0012       1.84650  0.0361   0.1044   0.0665    0.3996   0.0000      0.657105   434.9760       10.3915       9.09529       3.71237       2.92664      0.646919      -3.88991       2.96758       2.64717      -1.92358      0.333190      0.669724       1.38092      0.261106     -0.253949     0.0545110    -0.0213560    -0.0418524       3.18923       3.97521       4.08388       3.94747       3.74198       3.44594       3.02829       2.44261       1.81948       1.34866       1.01542      0.722295      0.482249      0.309318      0.179273      0.100632     0.0526233     0.0276241
  15  17 3188.0663    4.0886  0.9934 12.3733 -0.0051       1.56415  0.0426   0.1029   0.0684    0.2013   0.0000      0.915346   440.0668       9.67830       15.0007       8.91790       1.11087       1.39402       2.12997       4.29031       2.68843     -0.405670      0.488847     -0.189049      0.253300      0.544463     -0.136994    -0.0534613      0.117151    -0.0201224       3.41343       3.84732       4.05103       4.22568       4.04803       3.71170       2.96176       2.44258       1.91082       1.44180       1.08273      0.757971      0.499811      0.319292      0.208564      0.127898     0.0686241     0.0344798
  15  18 3328.8811    3.6031  1.5919 11.9885  0.0034       1.09011  0.0527   0.0747   0.0949    0.1584   0.0000      0.560314   441.4768       4.88065       15.6464       8.34820      -9.87881       5.99972      -1.32507      -5.78752       2.18694     -0.889445      0.385996     -0.696687      0.686386      0.192104     -0.388857    -0.0310534     0.0353603   -0.00788697       4.12297       5.24156       5.39187       5.42255       5.35769       4.63682       3.77272       3.14410       2.43517       1.86381       1.33232      0.905512      0.623866      0.404479      0.242357      0.143248     0.0793780     0.0431554
  15  19 3470.0439    3.0344  2.4251 11.4684 -0.0020      0.700996  0.0688   0.0516   0.1172    0.1071   0.0000      0.320812   439.5417       7.77957       14.3174       3.86635      -1.79216      -14.4761      -3.12381       1.47589      0.759071      -2.73552     -0.783758     -0.447570      -1.06039     -0.257174    -0.0936042    -0.0217322    -0.0839127     0.0117632       5.00125       6.39269       6.79161       6.76284       6.53750       5.58753       4.96405       3.92410       3.08496       2.24826       1.73964       1.20440      0.774222      0.497760      0.314199      0.193269     0.0992503     0.0516404
  15  20 3611.3892    2.4741  3.6483 10.9609 -0.0021      0.596236  0.0850   0.0351   0.1532    0.0779   0.0000      0.187926   435.2945       5.92163       7.51877       1.01374       3.20557      -14.2644      0.498882      -5.66119       1.15532       5.20988       4.25362      -1.25143       1.13439  -0.000520715    -0.0139758    -0.0372437      0.106927     0.0178596       6.16936       7.62693       8.17420       8.47777       7.39959       6.96137       6.00950       4.86064       3.85981       2.93073       2.08802       1.44728      0.983609      0.623298      0.364937      0.225726      0.120676     0.0639475
  15  21 3752.9628    2.1168  5.1996 10.4089 -0.0006      0.544659  0.1022   0.0252   0.1906    0.0676   0.0000      0.117785   442.3032      -20.3006       15.7334       22.4334       3.72117      -21.3097       5.77371       5.30268      -6.61343      0.212151       1.29754     -0.817202     -0.610004     -0.356457      0.252622      0.241724    -0.0164341     -0.117892       7.34556       9.10860       9.66570       9.67386       9.24710       8.39488       6.88948       5.82746       4.67635       3.48683       2.53767       1.75742       1.18498      0.749429      0.464013      0.275112      0.152497     0.0819763
  15  22 3894.6289    1.7961  6.8371 10.1776 -0.0001      0.507238  0.1283   0.0197   0.2344    0.0556   0.0000     0.0938291   423.0618       11.6100       35.1586      -17.6490      -18.0332       18.2784      -2.58676      -15.5890     -0.498870      0.858332      0.416700      -2.96795     -0.575104       1.95604      0.322936    -0.0855233    -0.0915894     0.0844816       8.97591       11.4672       11.9193       12.1418       11.4580       10.1598       8.79462       7.21710       5.60374       4.30570       3.05241       2.18370       1.45425      0.929173      0.570069      0.321032      0.184907     0.0964669
  15  23 4036.3416    1.4672  9.1400  9.9892 -0.0010      0.503810  0.1652   0.0159   0.3142    0.0482   0.0000     0.0878601   411.6984       18.0335      -5.97322       22.0312      -18.6739      -10.0870       12.1593      -4.79076      -9.08840       9.13992       2.52038      -7.89022     -0.642283    -0.0347516     -0.977170     -0.197488    0.00886774      0.164331       10.7561       13.8640       14.4851       14.6995       13.7319       12.5143       10.8920       8.77853       7.20425       5.31283       3.95386       2.72934       1.80966       1.18500      0.704997      0.420075      0.228092      0.123552
  15  25 4319.6918    1.0953 15.2497  9.6320 -0.0006      0.118880  0.3120   0.0103   0.5131    0.0411   0.0000     0.0808031   456.5492       12.4425      -9.14944       17.8680      -5.89843       9.53182       2.90758      -12.6768      -11.0746      -7.47994      -3.98410      -2.72882       4.82841       3.87703     -0.139397      -1.07779    -0.0354239    -0.0467072       17.3022       22.1462       23.2892       23.6901       22.0856       20.1460       16.8716       14.2448       11.4068       8.41701       6.23300       4.37674       2.90514       1.87526       1.14407      0.676797      0.369012      0.196980
  15  26 4460.9243    0.8768 17.6100  9.5729 -0.0042     -0.166019  0.4225   0.0083   0.6196    0.0353   0.0000     0.0959998   449.9739      -60.1901      -14.5912       40.0950      0.879051      -27.6982      -16.6903       26.3122       27.2264       22.7753       2.48532       1.57867     -0.833103     -0.690475       1.86838      0.719403      0.115008    -0.0157228       21.0195       27.3063       29.2569       29.1865       27.9651       24.5526       21.5548       17.3180       14.0430       10.4996       7.73735       5.50941       3.59750       2.35667       1.47652      0.862031      0.469707      0.249240
  16   8 1933.1997    0.5056  0.4732  9.1093 -0.0063       9.47252  0.0261   0.0176   0.0476    0.0749   0.0000       1.82924   439.2036      0.366997       10.8711       2.25422     -0.133871       5.96337      -1.13486      0.559637      0.355783      0.634806     -0.394757     0.0540955      0.810985     -0.121444    -0.0285463    -0.0130248     0.0174890   -0.00740530       1.99509       2.81374       2.60781       3.09781       2.56870       2.73251       1.98787       1.91543       1.42165       1.18519      0.784794      0.653597      0.389140      0.268458      0.158901      0.117630     0.0622549     0.0355582
  16   9 2081.7195    0.6969  0.5939  9.1603 -0.0013       7.38464  0.0279   0.0218   0.0529    0.1082   0.0000       1.31611   441.3070      0.875409       9.46697       7.08368      -4.73168       5.30427      -1.04310      -1.99135     -0.265612       2.12900      0.290186       1.06086      0.603860     -0.638076      0.198943    -0.0626183    0.00421002   -0.00987466       2.33586       2.82649       3.00299       3.12774       2.79481       2.78762       2.32293       1.78714       1.38844       1.14453      0.833726      0.606996      0.418747      0.278034      0.174633      0.112304     0.0655178     0.0344271
  16  11 2372.6451    1.2683  0.9913 10.2258 -0.0035       3.41758  0.0426   0.0316   0.0733    0.1332   0.0000       1.06538   436.8299       4.17911       11.3864       2.27457      0.683472       5.71125      -3.94916     -0.778093     -0.507350      0.553074      -2.36444       1.61895    -0.0486702      0.821976     0.0602089      0.197876     0.0580625   -0.00776826       2.77245       3.79575       3.82780       4.06164       3.82660       3.56189       2.94946       2.53748       1.94716       1.51230       1.05862      0.802926      0.592719      0.382524      0.231809      0.147572     0.0800775     0.0451108
  16  12 2514.8495    1.8490  0.9095 10.3164 -0.0041       1.82974  0.0353   0.0447   0.0621    0.1826   0.0000      0.816647   437.6574      0.820081       9.08840       2.00637      -2.49372      -3.77989      -2.36900    -0.0443392      0.732957       1.97137     -0.353117     -0.241359       1.06942      0.142337     0.0810654     0.0175858     -0.182424     0.0552399       2.62423       3.20900       3.59237       3.53136       3.20562       2.99881       2.63106       2.15344       1.83597       1.37637       1.00307      0.729273      0.494767      0.310414      0.199783      0.125381     0.0692255     0.0408190
  16  13 2656.9895    2.2516  0.9024 11.1991 -0.0042       2.77330  0.0389   0.0571   0.0637    0.1516   0.0000       1.10759   434.3793       4.17086       9.06014       7.32575       6.07658      -4.68569      -4.96015       1.80467    -0.0240871       2.22457      0.727267     0.0265115     -0.144334     -0.661549     -0.395461   -0.00453026    -0.0933332    -0.0173510       3.22990       4.22766       4.48931       4.58604       4.31614       3.87220       3.14893       2.50437       1.87316       1.42194       1.09527      0.751112      0.518521      0.337242      0.220931      0.137958     0.0806936     0.0442733
  16  14 2799.5067    3.0357  0.8360 11.5177 -0.0032     -0.118776  0.0332   0.0772   0.0596    0.1628   0.0000      0.848491   441.8038      -1.62348       9.76990       3.32051      -1.83881      0.664916       4.24449     -0.161115      0.202699      0.480895     -0.331682     -0.515977     -0.733612      0.389451    -0.0541237    -0.0365443   -0.00854386    -0.0477864       2.35505       3.09672       3.03138       3.37433       2.99334       2.85271       2.43183       2.08070       1.68365       1.25345      0.937088      0.655553      0.484787      0.318010      0.184066      0.118335     0.0675563     0.0381787
  16  15 2941.8480    3.4630  0.9071 11.9073 -0.0042       1.49578  0.0371   0.0872   0.0623    0.1867   0.0000      0.782613   434.5650       4.23929       13.2893       1.59821      -7.61151       1.92395      0.732371      -4.02819     -0.961935      -1.12602       1.28638   -0.00144171    -0.0892892      0.347493     -0.245631     -0.133808    -0.0454071     0.0303918       2.77901       3.57340       3.83587       3.73522       3.28420       3.32218       2.92000       2.28943       1.86559       1.44370       1.00229      0.746046      0.534352      0.357364      0.210248      0.128978     0.0705172     0.0388319
  16  16 3083.4908    3.9872  0.9325 12.2736 -0.0019      0.206943  0.0341   0.0998   0.0707    0.1830   0.0000      0.867216   437.9502       6.44639       11.6877       4.79287      -2.71619      -1.69469       1.96745      0.422852      0.940813     0.0814484      0.396520     -0.366493      0.985788    -0.0425428     0.0600545     0.0710703     0.0287893     0.0122999       2.55236       3.29592       3.35800       3.37010       2.94555       2.96663       2.47400       2.27129       1.78606       1.39884       1.03403      0.711331      0.512788      0.316688      0.202245      0.118064     0.0674185     0.0381703
  16  17 3225.0341    4.0370  1.3581 11.5380  0.0012      0.808181  0.0467   0.0858   0.0841    0.2643   0.0000      0.565723   435.5319       8.46215       11.5106       7.83263       11.9410      -2.22887    -0.0566389     -0.299362       2.00550      -1.28258       1.52426     0.0828049     -0.585470     0.0994643      0.105385     -0.149205    0.00854560     0.0407049       3.19723       4.13161       4.44334       4.70166       4.22936       3.75998       3.31961       2.68193       2.04551       1.55555       1.17611      0.821206      0.576103      0.379427      0.241738      0.145200     0.0857504     0.0460976
  16  18 3366.4447    3.4227  1.8131 11.8603 -0.0030      0.725736  0.0570   0.0677   0.0990    0.1475   0.0000      0.441142   435.4288       9.98416       22.2242       16.2794      -2.16984      0.902056      -3.73894      -4.38404       4.24599       1.11541       3.89136      -2.17322      0.307706    -0.0860119     -0.321699     -0.168518     0.0922330   -0.00102824       4.25993       5.19417       5.71130       5.77940       5.36627       5.10830       4.10815       3.25391       2.72513       2.11369       1.56891       1.06668      0.721342      0.496936      0.311665      0.190686      0.117595     0.0647846
  16  19 3508.0340    2.9593  2.6970 11.0829 -0.0009      0.606492  0.0699   0.0454   0.1196    0.1185   0.0000      0.250367   437.9585       9.73859       10.1288       4.61361      -8.55344       5.07863      -5.15272      -2.70230      -3.96973      -2.27263     -0.285098     -0.537384      0.379351      0.297313    -0.0463345     -0.229735    -0.0248260    -0.0427767       4.89819       5.97857       6.31869       6.49660       6.16448       5.74053       4.90635       3.95122       3.22426       2.40713       1.83705       1.30372      0.927110      0.605025      0.388663      0.233826      0.140334     0.0754057
  16  20 3650.0208    2.3956  3.9001 10.7414 -0.0016      0.593987  0.0861   0.0329   0.1572    0.0872   0.0000      0.161281   432.1820       26.6841       6.13705      -3.47466       1.28284      -13.8715      -4.12370     0.0872592       2.03291      -5.76434       1.52566      0.783386      -2.58164      -1.09539      0.881186      0.147736     0.0181046     -0.187930       5.95494       7.89294       8.06950       8.22254       7.81715       7.05776       6.07782       4.99516       4.17078       3.16019       2.39798       1.62483       1.12899      0.744416      0.466582      0.282821      0.163783     0.0941795
  16  22 3933.9440    1.6560  7.5458 10.0712  0.0002      0.528207  0.1361   0.0175   0.2497    0.0506   0.0000     0.0910273   434.5626      -8.09496       15.2507       5.93880      -27.5718       4.92403       14.0227       2.73870      -1.46063       2.83172      -2.00533       3.12860       2.37161      0.169023     -0.436889     -0.151658    -0.0820562    -0.0227651       8.81641       11.1582       12.0086       12.0314       11.4580       10.3031       9.07557       7.57622       6.09906       4.74474       3.45379       2.50272       1.73037       1.12071      0.718023      0.436584      0.251605      0.140715
  16  23 4076.0205    1.4565 10.0148  9.8051 -0.0004      0.337669  0.1719   0.0143   0.3126    0.0480   0.0000     0.0746599   451.6672       7.01884       21.3910      -5.49421       34.0965       14.9710      -1.88392     -0.310085      0.966309      0.483819     -0.865572       2.35250       1.30662       1.02774       1.44653    -0.0437590      0.355293      0.312483       10.6770       13.4425       14.6975       14.4779       13.7912       12.7685       11.0585       9.30462       7.49717       5.75743       4.31248       3.12498       2.09649       1.42724      0.906946      0.541077      0.310818      0.178190
  16  24 4217.6406    1.2010 12.7119  9.6827 -0.0006     0.0840761  0.2354   0.0115   0.4083    0.0427   0.0000     0.0743503   443.0709       23.4283       9.38761      -13.5053       11.8355      -13.3934      -5.36357       14.6498      -1.96298      -8.05831       9.84147       2.32449       3.16967      -3.34751      0.388123     -0.275542      0.282284     -0.278840       13.5635       16.7094       18.3958       18.1208       17.4226       16.1444       13.8924       11.6425       9.42609       7.38082       5.39750       3.96592       2.69767       1.81948       1.12996      0.710566      0.405937      0.224942
  16  25 4360.8178    1.0007 16.2131  9.6581  0.0004      0.238294  0.3552   0.0093   0.5480    0.0362   0.0000     0.0850301   425.6276       25.9067      -19.2438       46.3450       42.0177      -30.5466      -51.1480       16.7272       4.78519      -3.66228       10.8027       12.6529      -6.95513      -1.91784       3.80149     -0.519678      0.189452      0.195147       17.8023       23.1885       24.3756       24.7799       24.1075       21.9032       18.9121       15.7440       12.5824       9.96255       7.32100       5.34163       3.68905       2.50733       1.58838      0.953317      0.556891      0.313067
  17   8 1963.3430    0.5311  0.4033  9.1017 -0.0064       6.57405  0.0219   0.0194   0.0406    0.0772   0.0000       1.63674   439.2468       3.67593       16.4054      -1.68239      -1.33585      0.361127     -0.970044      -2.68834       1.06243      0.456290      0.157309      0.912019      0.155629    -0.0985728      0.267694     0.0823809   -0.00139762     0.0147178       1.83318       2.10481       2.37241       2.39711       2.34534       2.22998       1.77492       1.62506       1.24336      0.931480      0.763321      0.556570      0.401221      0.270100      0.177373      0.113562     0.0710269     0.0393539
  17   9 2113.0964    0.7724  0.5983  9.2857 -0.0026       7.88426  0.0283   0.0230   0.0473    0.1015   0.0000       1.15925   439.0212      -1.77950       10.7727       6.01222      -2.99402      0.444263       1.86620    -0.0519878       1.88028     -0.361168     -0.258529     -0.211683     -0.704522      0.196950      0.439424     -0.270248     0.0152191   -0.00673118       2.14912       2.45759       2.68371       2.83757       2.77885       2.49089       2.10138       1.87887       1.58611       1.13392      0.948184      0.639999      0.474629      0.340487      0.210656      0.134771     0.0798823     0.0506601
  17  10 2260.3569    0.9930  0.8502  9.6047 -0.0004       4.33678  0.0352   0.0252   0.0652    0.1349   0.0000       1.07508   436.4925       2.46963       8.73804      -1.79028      -2.92479      -2.78511      0.965190       2.01510     -0.751164      -1.35888      0.213248      0.236395     -0.140294     -0.222779      0.226064      0.218202    -0.0440961   -0.00715511       2.65912       3.42898       3.27294       3.33446       3.35900       3.29669       2.96985       2.41955       1.85520       1.32463      0.968069      0.786182      0.669681      0.464138      0.301549      0.176406      0.102229     0.0561967
  17  11 2405.0984    1.3840  0.8884 10.3285 -0.0033       3.35807  0.0352   0.0347   0.0653    0.1435   0.0000      0.908416   435.9119      -4.33273       11.0356      -1.74792       2.03278       3.33309      -1.01760      -3.47987       3.37396       2.81537      0.529305      -1.98620     -0.464521      0.736257      0.300487     0.0354153    -0.0456625     0.0436419       2.59561       3.16495       3.46196       3.58098       3.40768       3.00473       2.64611       2.22934       1.87614       1.42061       1.01406      0.805770      0.546922      0.364098      0.240696      0.149655     0.0936001     0.0516683
  17  12 2548.2106    1.8447  1.0488 10.7046 -0.0029       3.46078  0.0438   0.0429   0.0711    0.1531   0.0000      0.884617   440.5416      -2.22223       15.3836       4.43447     -0.277970       3.08378       1.06352       2.25117      0.243538       2.92420       2.09257      0.380974     -0.650156     -0.350552      0.182359     0.0741847     0.0656426    -0.0902783       2.70972       3.25799       3.81300       3.89570       3.54098       3.11581       2.97884       2.43599       1.90031       1.66009       1.18707      0.876233      0.577494      0.448192      0.260883      0.168297      0.101076     0.0587712
  17  13 2691.1799    2.4224  0.9302 11.2224 -0.0017       4.33082  0.0350   0.0602   0.0685    0.1466   0.0000      0.944955   437.1581     -0.710306       9.67191       2.38598       1.25215      -1.53134      -3.48843       2.50066       3.16620      -1.63837     -0.628552     -0.943893     -0.775450      0.598044     0.0540478      0.146243      0.119966      0.122434       2.66809       3.23469       3.25038       3.25685       3.39167       3.12677       2.74815       2.24966       1.83385       1.31452       1.01479      0.772318      0.585326      0.418011      0.272776      0.166934     0.0934027     0.0565782
  17  14 2834.3570    3.0324  0.8890 11.7147 -0.0085      0.835747  0.0345   0.0743   0.0614    0.1663   0.0000      0.846048   436.4867       4.60438       4.59626       3.87569      -3.08465      -2.26729       3.44883     -0.944106      -2.81461      0.399332      -1.14305      -1.88431     -0.434885     -0.668042     -0.119286    -0.0721594    -0.0367895     0.0107248       2.38926       3.22414       3.41524       3.50327       3.33821       3.08683       2.71505       2.11621       1.77771       1.34673       1.07393      0.745927      0.538373      0.363359      0.235451      0.151338     0.0936353     0.0543725
  17  15 2977.2287    3.7320  0.8525 12.3472 -0.0023       1.26190  0.0392   0.0958   0.0649    0.1372   0.0000      0.666575   437.5668       1.26692       13.4469      -1.12446      -6.02413      -2.69804      0.120764     -0.855307      -1.12113     -0.676548      -1.00038     -0.521356     -0.123108     -0.282184    -0.0836685     0.0680586     -0.143606    -0.0250921       3.93423       5.54766       6.32958       6.36421       6.01128       5.12319       4.02606       3.02473       2.25310       1.60384       1.13317      0.739684      0.509408      0.342288      0.224767      0.142838     0.0848359     0.0495870
  17  16 3119.3563    3.7796  0.9931 12.6335 -0.0025     -0.961291  0.0397   0.0915   0.0703    0.1442   0.0000      0.602712   437.6163       5.92455       6.96076      -3.68315       1.83599       4.29903      -5.69451     -0.366139      0.441600     0.0212610      0.474359      0.454120       1.07909     -0.449183     -0.141667   -0.00898599     0.0346948     0.0240645       2.65740       3.23056       3.69424       3.49571       3.36190       3.11866       2.75100       2.37692       1.95185       1.59892       1.21058      0.825537      0.589180      0.423560      0.265608      0.159400     0.0951962     0.0583930
  17  17 3261.4190    3.7870  1.3567 12.1998 -0.0084      0.605344  0.0470   0.0791   0.0815    0.1584   0.0000      0.488174   433.5980       7.75864       12.8452       3.81494      -1.67777       7.60978      -2.07092      -2.89134       3.67250      -2.13495      -2.29884       1.62282       1.50871     -0.209673     -0.434342     -0.278431     0.0100446     0.0516082       3.30907       4.46458       4.74502       4.78395       4.56611       4.09679       3.53682       2.93844       2.26659       1.80721       1.39527      0.967872      0.688023      0.466641      0.294588      0.195270      0.114511     0.0692806
  17  18 3403.3883    3.2514  1.9157 11.8679  0.0008      0.587909  0.0579   0.0598   0.1041    0.1289   0.0000      0.427878   433.3180       9.55015       15.2364       2.66209      -4.21469       3.50483      0.651387      0.799034       3.90276      -1.09950      -1.09758     -0.778583      0.738288     0.0769302     -0.421283     0.0904811      0.100982     -0.117635       3.60737       4.66083       4.86452       4.92396       4.88265       4.40190       3.99179       3.33048       2.59743       2.04218       1.60984       1.14422      0.856094      0.574553      0.382294      0.240035      0.144743     0.0834823
  17  19 3545.7009    2.7379  3.0942 11.0067 -0.0013      0.667926  0.0753   0.0399   0.1276    0.1080   0.0000      0.206123   434.0599       10.8511       20.1190      -8.09019      -4.33264       5.04198      -4.74418      0.691636       5.01039      -2.83477       2.69790      -3.25001     -0.141360       1.74037   0.000397803     -0.236187      0.126823      0.200925       4.78311       6.13454       6.36279       6.44030       6.22906       5.68287       5.19994       4.30471       3.59118       2.87470       2.17136       1.56127       1.11169      0.768455      0.500945      0.304480      0.183926      0.107648
  17  20 3687.9828    2.2971  4.7167 10.3250 -0.0007      0.528396  0.0915   0.0266   0.1613    0.0821   0.0000      0.122034   445.8528     -0.543290       17.7073       20.2361      -14.8544      -3.65286       10.6879       1.02557      -4.54707       3.15634       1.41451      -1.67578      -1.47556     -0.230369     -0.269320     -0.266775   -0.00103266      0.270651       5.81321       7.47512       8.03268       8.14145       7.87220       7.21092       6.27935       5.31041       4.28613       3.36975       2.58835       1.86481       1.34390      0.876018      0.592483      0.374481      0.224940      0.131127
  17  21 3830.1609    1.8903  6.4745 10.1910 -0.0007      0.291325  0.1143   0.0201   0.2161    0.0563   0.0000     0.0895795   431.9508       26.4294      -8.36141       11.2409       20.4448       13.3068      -19.2964      -2.52616       2.30823      0.125028      -1.10819     -0.773389     -0.225779      -1.55989     -0.245358     0.0176654      0.935883     -0.216183       7.16514       9.09193       9.68453       9.83543       9.39739       8.62216       7.82291       6.54977       5.33960       4.22319       3.13765       2.36232       1.66357       1.15212      0.745872      0.465747      0.281111      0.162227
  17  22 3973.0621    1.6426  8.2840  9.9792 -0.0003      0.476851  0.1405   0.0163   0.2600    0.0492   0.0000     0.0739318   439.2800       8.80318       18.5120       10.7068       5.89232       8.05282      -10.3223      -8.39472       3.17681      -7.10105      -1.04353     -0.809205      -1.55504      -1.96657     -0.878414     -0.101759     -0.335933     -0.262729       8.40408       10.5880       11.5286       11.6948       11.3199       10.2963       9.06697       7.73633       6.30861       4.99979       3.77347       2.79261       1.99779       1.31663      0.867589      0.566367      0.341827      0.194739
  17  23 4115.6472    1.3354 11.3787  9.7774  0.0018      0.438412  0.1960   0.0127   0.3483    0.0434   0.0000     0.0762412   447.4547      -13.1308       33.1091      -5.83652      -30.3823       2.61239       1.98298       5.14029       7.11295      -8.26681      -6.00510      -5.43493      -1.85817      -1.96776      0.160059     -0.220857     -0.319594     0.0192787       10.7354       13.8400       14.7444       15.0849       14.6451       13.1168       11.7639       9.87621       8.24305       6.38906       4.99832       3.56362       2.54967       1.69619       1.12415      0.720297      0.431394      0.255100
  17  25 4401.1965    0.9695 16.3158  9.6624  0.0020      0.301694  0.3406   0.0090   0.5320    0.0341   0.0000     0.0852613   418.2005      -26.1763       22.7781       51.6569       35.8386      -46.9219      -10.0788       32.9777     -0.571044      -14.5472      -7.08842      -2.91249       2.08466     -0.499366      0.588855      0.187667     -0.465303      0.573723       15.6118       20.2193       22.0153       21.7222       21.4804       19.7247       17.6516       14.8727       12.0908       9.68185       7.46029       5.45279       3.91680       2.67445       1.74632       1.11698      0.673097      0.385927
  18   7 1840.0013    0.4108  0.4070  8.9993 -0.0099       11.2122  0.0319   0.0158   0.0449    0.0662   0.0000       2.23141   442.1084     -0.757807       15.7496       2.80384      -1.64066      -1.45479      -2.96967      0.701617      -1.05988      0.535137       1.66608     -0.266333     -0.391031     -0.363959      0.194369     0.0469042     0.0488864     0.0153117       3.46128       3.91668       3.11943       2.47506       3.20576       4.01584       3.96184       2.79286       1.69830       1.17362       1.13900       1.03515      0.877091      0.602568      0.357337      0.219673      0.123112     0.0722119
  18   9 2143.7405    0.7735  0.7219  9.2721 -0.0022       3.15147  0.0281   0.0202   0.0576    0.1163   0.0000      0.996759   444.7068       3.16813       12.0121       2.31268      0.807328       2.57103     -0.215136       2.19336       1.45320     -0.762344      -1.31347     -0.328252     0.0294316     0.0879567     -0.312988     -0.239582    -0.0728213  -8.70480e-05       2.07296       2.64240       2.85960       2.81353       2.80181       2.68607       2.37835       1.96337       1.70733       1.28518      0.974837      0.734930      0.542797      0.400891      0.257760      0.166074      0.110353     0.0623612
  18  10 2291.7404    1.1142  0.8392  9.9260 -0.0038       5.67546  0.0362   0.0280   0.0592    0.1375   0.0000      0.971520   441.8076     -0.292909       16.9479      -1.62233      -4.67449       1.06765       1.48524      -1.25344       1.36402     -0.595101      -1.32961     -0.318123      0.458492    -0.0630282     0.0105986     0.0585092     0.0373225     -0.122616       2.36859       3.01014       2.90858       3.04937       2.82846       2.91505       2.63444       2.30349       1.80733       1.48252       1.08375      0.872976      0.627973      0.461965      0.309481      0.191929      0.121961     0.0727176
  18  11 2436.9901    1.5439  0.9885 10.2834 -0.0038       4.47430  0.0364   0.0368   0.0676    0.1613   0.0000      0.940797   435.5754      -3.87491       11.6933       8.33203      -3.67174      -1.89585      -5.07524       2.36714       3.12310    -0.0391805      0.373922      0.968606     0.0863699      0.644233      0.299175    -0.0596009     -0.148126     0.0657071       2.34740       3.03702       3.29519       3.52348       3.35377       3.06705       2.55059       2.31336       1.81458       1.46133       1.03506      0.864780      0.568884      0.427886      0.275743      0.193525      0.109420     0.0720498
  18  12 2580.8510    2.0113  0.9457 10.8183 -0.0037       1.01944  0.0392   0.0479   0.0635    0.1690   0.0000      0.862066   438.0507       3.01295       21.4850       3.79264       1.49772     0.0105223     -0.893928     -0.690044       2.03514       1.44380     -0.274371     -0.466316       1.79614      0.192669     -0.252431    -0.0147719    -0.0777099      0.185386       2.71168       3.54027       3.75394       3.55043       3.35030       3.08923       2.98003       2.48168       2.20912       1.67974       1.28632      0.946954      0.705228      0.482830      0.308596      0.208069      0.119648     0.0725092
  18  13 2724.7848    2.5128  0.8296 11.7870 -0.0059      0.681071  0.0317   0.0636   0.0623    0.1223   0.0000      0.916111   436.2267      -1.92232       15.3108       3.96440      -2.42319      -1.08902      -1.39995       2.79070      -1.98082      -1.15109     0.0237959      -1.10378      0.174326     -0.403383     -0.547385     0.0880854    -0.0788300   -0.00237920       2.27321       2.94254       3.09353       3.02826       2.92712       2.68679       2.43699       2.12390       1.79240       1.41081       1.05092      0.810061      0.590746      0.402879      0.261202      0.166653      0.107845     0.0642917
  18  14 2868.7049    3.1903  0.8199 12.0931 -0.0045       1.31003  0.0319   0.0780   0.0568    0.1235   0.0000      0.807108   437.3796       7.47021       13.9743       1.03445       1.55040       3.71629      0.224016     -0.632744       1.42054      -1.83216      -2.01177     -0.499432     -0.853492     -0.490196     -0.139111    0.00838749     -0.124320     0.0332380       2.09385       2.79482       2.73886       2.92432       2.77270       2.55903       2.36313       2.04230       1.74063       1.38556       1.08522      0.830245      0.561569      0.380682      0.255208      0.169148      0.108502     0.0620810
  18  15 3012.1745    3.9091  0.8039 12.4660 -0.0051       2.17115  0.0322   0.0982   0.0550    0.1238   0.0000      0.857569   438.9835       8.22341       11.9620       1.69795      -1.46060       2.10562      -1.80089      -1.66613      -3.94969      -2.71026     -0.129644     -0.564993     -0.318464      0.346036      0.273370     0.0123489    -0.0765489    -0.0284366       2.42955       3.18222       3.40281       3.51168       3.30647       2.87484       2.57417       2.24262       1.95408       1.42444       1.12713      0.784784      0.595454      0.354925      0.262677      0.159371      0.104290     0.0597541
  18  16 3154.9139    3.9412  1.0491 12.6443 -0.0074       1.87495  0.0417   0.0913   0.0698    0.1419   0.0000      0.954781   434.0127       2.22451       9.51636       2.62368      -9.00257      0.979215      -5.85585       4.45925       1.03500     -0.646098      -1.42535      0.578548      0.465901     0.0318254     0.0813844     -0.169416      0.130199      0.233077       2.80903       3.45239       3.52635       3.69162       3.46507       3.28993       2.90959       2.60435       2.00267       1.59696       1.14858      0.964502      0.676181      0.483605      0.348659      0.232891      0.142083     0.0772087
  18  17 3297.3995    3.6256  1.5128 12.1504 -0.0040      0.484564  0.0482   0.0708   0.0874    0.1308   0.0000      0.560155   437.5952       3.87315       10.6589       9.75954       1.20263      -3.93047      0.462680       3.52534      -1.16670      -2.90982    -0.0259557      -1.40972      0.665567    -0.0957699     0.0520437     -0.558487    -0.0736464      0.262731       2.90467       3.58396       3.83988       3.87863       3.82160       3.61767       3.10518       2.68211       2.36376       1.75796       1.36314       1.03385      0.750372      0.548384      0.362927      0.230554      0.146141     0.0927234
  18  18 3440.1820    3.0867  2.2595 11.6534 -0.0016       1.41107  0.0595   0.0514   0.1110    0.1128   0.0000      0.309714   437.3041       2.28366       14.8027       8.22000      -2.21337       1.06789       3.32671     -0.230166      0.906880       4.92401      -1.71544      -2.47627     0.0262581      0.110243     -0.270069    -0.0124557     0.0176414    -0.0633635       3.65977       4.74846       5.10100       5.27308       5.05398       4.65877       4.10436       3.45932       2.87807       2.29015       1.75056       1.35263      0.929222      0.647187      0.428039      0.290405      0.181608      0.109329
  18  19 3582.8344    2.6007  3.2694 11.1379 -0.0013      0.828399  0.0741   0.0371   0.1372    0.0890   0.0000      0.216229   442.4235       12.5099       21.6443       11.7792     0.0629895       6.67343       1.19730       2.21284      -3.40490      -2.27855       2.09484     -0.669285      -1.17805      0.862595      0.571223      0.415995    -0.0579816     -0.167457       4.62083       5.94681       6.17829       6.29699       6.01154       5.61015       4.97958       4.41625       3.77717       2.99460       2.38814       1.73044       1.21265      0.860581      0.566177      0.363098      0.227578      0.136701
  18  20 3725.5256    2.1976  4.8807 10.4149 -0.0010      0.414158  0.0927   0.0248   0.1673    0.0726   0.0000      0.120859   445.5830       6.93756   -0.00568989       3.28851     -0.430216       5.15081      -7.08553       8.59824      0.775793      -4.89733       1.09696     -0.876455     -0.959071     -0.616135     -0.177048     -0.452302     -0.234150     -0.214218       5.47972       7.14221       7.32997       7.90375       7.38298       6.93368       6.23974       5.39476       4.37006       3.53164       2.71261       2.04230       1.49509       1.02686      0.688474      0.458504      0.281089      0.171919
  18  21 3868.4833    1.7988  7.2011  9.9961 -0.0010      0.340696  0.1222   0.0173   0.2184    0.0539   0.0000     0.0780443   442.7845       5.19533       16.8100       23.9304      -5.28464       10.1562      -12.6262       2.89644       1.22934       4.12096       1.19181      -2.91526      -1.02473      0.517451     -0.645401     -0.114705     -0.398402      0.107206       7.27549       9.29155       10.1098       10.3700       10.0134       9.19623       8.15511       6.91631       5.71937       4.59211       3.44187       2.61663       1.88351       1.34164      0.877392      0.583970      0.360533      0.217260
  18  22 4011.4867    1.5012  9.0794  9.9261 -0.0021      0.443586  0.1512   0.0143   0.2820    0.0455   0.0000     0.0744391   456.7848       17.0305       13.3109      -7.20471      -5.80199       22.7991      -8.38046      -6.14021       8.39694       4.85520     -0.846996      -3.32760     -0.130288      0.384342       1.38388      -1.46641     -0.878716     -0.184118       8.41318       10.9363       11.7456       12.1270       11.6878       10.8807       9.56009       8.41284       6.84016       5.42594       4.15606       3.17596       2.32080       1.61039       1.11217      0.706276      0.444148      0.266287
  18  23 4153.9639    1.3461 12.1377  9.6785 -0.0002      0.130903  0.2004   0.0116   0.3533    0.0435   0.0000     0.0668763   422.5447       4.55722       8.61913      -11.6284       8.16437      -10.7570      -16.3128       11.9301       4.88857      -7.98906      -2.92547     -0.309324      -1.43625       2.19544       1.06804       1.61493      0.119858     -0.211382       10.1583       13.4179       14.2994       14.7992       14.1859       13.3391       11.7695       10.1203       8.47684       6.64537       5.29483       3.87488       2.88309       1.96503       1.35349      0.870019      0.542019      0.325939
  19   6 1709.4008    0.2673  0.2828  9.0232 -0.0078       18.2283  0.0253   0.0123   0.0401    0.0459   0.0000       4.91476   439.3442      -4.60232       12.5734      0.378261      -3.47398      -1.64014       2.53199      -2.50382     -0.926011      0.514040      0.349310      0.340943      0.199022    -0.0123827     -0.149737    -0.0908485     0.0997370    -0.0498625       1.89152       2.31379       2.33806       2.03879       2.37310       2.34755       2.06248       1.92565       1.46507       1.06861      0.849004      0.588861      0.567606      0.366602      0.287212      0.185134      0.119616     0.0804732
  19   8 2021.8280    0.6382  0.5443  9.0093  0.0018       6.03632  0.0228   0.0190   0.0483    0.0987   0.0000       1.25725   440.2609      -1.29214       12.4012      0.278424     -0.340128       3.41907      -1.18420       2.35652       2.51304       1.03385     -0.315056      0.129053     -0.354851     -0.550741  -0.000261738     -0.107661   -0.00140424    0.00924907       1.80775       2.16749       2.24432       2.19060       2.29135       2.13046       1.94519       1.77988       1.40817       1.12004      0.858029      0.668973      0.516750      0.364909      0.259245      0.162413      0.107278     0.0755620
  19   9 2173.8653    0.9095  0.6823  9.4099 -0.0008       5.35411  0.0309   0.0236   0.0484    0.1125   0.0000       1.01373   437.7700      -2.85749       10.7243    -0.0172893      0.889633     -0.876205      -1.54249       1.21563       1.30651     -0.252710      -1.02270     0.0896942      0.761852     -0.423725     0.0372113      0.174862     0.0983070    -0.0617939       2.38251       2.92565       3.06728       2.97584       2.72066       2.45160       2.11242       2.26322       2.03678       1.65151       1.35208       1.01239      0.752400      0.470388      0.277243      0.190501      0.140509     0.0910366
  19  10 2322.3978    1.1698  1.0205  9.7820 -0.0047       4.87868  0.0391   0.0263   0.0681    0.1462   0.0000      0.922710   435.7090       1.51794       16.1429       2.69710       5.32330      0.335288      -1.04944      -3.88646     -0.559020      -1.80585    -0.0839933     -0.575950      0.128732   -0.00177775    -0.0842985     -0.130095     -0.122784      0.149700       2.33520       2.94492       3.34160       3.59749       3.20012       3.15963       2.63712       2.33460       1.94465       1.47994       1.17991      0.893191      0.628172      0.494283      0.310099      0.208400      0.141627     0.0852083
  19  11 2468.1770    1.5615  0.9954 10.6054 -0.0035       2.23101  0.0398   0.0364   0.0669    0.1367   0.0000      0.957997   436.3523      -3.46591       12.3563      -1.06679      -1.42225      -1.28765      -1.56123      0.280717       3.63409       1.06564    -0.0590988      -2.29989      -1.34328     -0.407946      0.114975     -0.153692    -0.0586870      0.154177       2.60484       3.58870       4.02366       4.19687       3.86383       3.54133       3.14276       2.54320       2.19224       1.66690       1.29060      0.908047      0.715567      0.472842      0.320620      0.215532      0.140230     0.0828764
  19  12 2613.1460    2.1640  1.0257 10.9797 -0.0036       1.76392  0.0396   0.0479   0.0647    0.1676   0.0000      0.790687   437.9058      -3.00077       13.6216       5.28998      -2.54105     -0.884084      0.188342      -1.20693     -0.717237      0.193329       2.48081     -0.409305     -0.739845     0.0725641     -0.517403     -0.458595      0.140042    0.00885159       2.41416       3.06821       3.23339       3.20062       3.35101       3.08664       2.87690       2.38672       1.91320       1.50401       1.14652      0.892788      0.695478      0.510415      0.362234      0.232407      0.153510     0.0983581
  19  13 2758.0536    2.7082  0.8973 11.6959  0.0013       4.30712  0.0309   0.0636   0.0639    0.1229   0.0000      0.916289   438.5481      0.959489       13.7131       1.28834      0.555122      -1.08555      -2.71740     -0.933516       2.25044    -0.0195783     -0.276501    -0.0630641     0.0293409      0.632644     -0.236750      0.303428      0.107786     -0.107566       1.92033       2.43473       2.56129       2.77988       2.74558       2.45210       2.20391       1.88844       1.59939       1.31030       1.03583      0.736650      0.565710      0.393806      0.282085      0.185637      0.117005     0.0727818
  19  14 2902.4540    3.4224  0.8719 12.0402 -0.0036      0.383770  0.0317   0.0791   0.0568    0.1396   0.0000      0.824459   438.3069       6.54998       5.97681       2.30333     -0.374000       2.66071     -0.242171      -2.26579      0.333142      -2.57178     -0.190685     -0.252447      0.355276      0.467681     -0.646196    -0.0828004      0.131055      0.125431       2.16972       2.65632       2.83146       2.84331       2.68887       2.57614       2.33367       2.02561       1.72226       1.50299       1.20224      0.823640      0.629877      0.447484      0.300013      0.194322      0.130058     0.0771002
  19  15 3046.5635    4.0426  0.8892 12.2729 -0.0046       1.64676  0.0308   0.0920   0.0593    0.1434   0.0000      0.733168   436.3811       5.24931       14.0305       5.63594      -5.43679      -1.86008       2.31156       1.15143     -0.168489      -3.28706     -0.304993      0.535962     -0.856255     -0.825743      0.175471    -0.0879628      0.201252    -0.0409146       1.98944       2.57093       2.74371       2.79972       2.73992       2.51723       2.25563       1.96165       1.59091       1.36714       1.07161      0.799251      0.572657      0.422709      0.273243      0.180193      0.121150     0.0778991
  19  16 3189.8996    3.9670  1.2484 12.2901 -0.0051       1.36911  0.0453   0.0821   0.0740    0.1399   0.0000      0.663965   438.8184      -3.84029       12.8314       9.91843      -5.41330     -0.184530     0.0263927       2.24294      -1.25848      -1.13545     -0.895585      -1.59928      0.291246     0.0708873      0.328796    -0.0889010      0.122121      0.118550       3.22973       4.20602       3.69287       3.43793       3.32090       3.78213       3.78019       3.66629       2.72407       1.86944       1.25627       1.12790      0.989573      0.855501      0.588224      0.379950      0.234848      0.129818
  19  17 3333.0841    3.5203  1.5202 12.4003 -0.0017       1.99021  0.0493   0.0660   0.0839    0.0961   0.0000      0.582585   437.8391       1.36294       13.4788       4.28908       4.02561       1.25938      -3.45315      -2.31876       2.43070      0.132965       1.28860      0.141976      0.580991       1.12938     -0.433502     0.0392992      0.288131     -0.198511       2.81226       3.64114       3.67040       4.01558       3.69467       3.64946       3.07437       2.80247       2.39914       1.89130       1.47024       1.09326      0.839578      0.605668      0.427794      0.264684      0.182340      0.109486
  19  18 3476.3465    2.8889  2.4373 11.6204 -0.0012       1.22019  0.0595   0.0442   0.1152    0.0832   0.0000      0.331213   441.9170    -0.0239134       12.3227      -3.78136     -0.600742      -3.33241       2.62119      -3.74618     -0.426132     -0.323536       2.63526      -1.00887    -0.0568060      0.164485     -0.177252     -0.139110     0.0162940     0.0605792       3.38698       4.46698       4.86215       5.11698       4.87677       4.48511       4.04518       3.38676       2.86622       2.30876       1.83334       1.36447      0.994980      0.720119      0.494970      0.312128      0.219271      0.134599
  19  19 3619.4161    2.4770  3.8036 10.7064 -0.0023      0.491079  0.0761   0.0302   0.1406    0.0829   0.0000      0.164739   441.2828       11.2450       14.9902      0.110660      -7.80294       4.68657       4.01119      0.397412      -5.95242      -5.36569     -0.277627      -3.99756      0.824848      -2.45735      0.465589     -0.649977     -0.942885     0.0340616       4.35939       5.60380       6.05201       6.14032       6.11649       5.44865       5.19516       4.40942       3.66624       3.05899       2.32780       1.84961       1.32321      0.948954      0.659964      0.436907      0.277700      0.181994
  19  20 3762.7835    2.0773  5.5464 10.2761 -0.0023      0.466031  0.0985   0.0220   0.1813    0.0649   0.0000     0.0993976   430.6728       11.5320       21.6854       2.88149      0.571300      -5.30203      -7.17793      -4.10290       2.30064      -3.39217      -4.55551      -5.62414      -3.14221      -1.77829      0.626096      0.881247     -0.857348     -0.460912       5.63405       7.12637       7.74260       7.84413       7.51462       7.28397       6.50658       5.69094       4.75227       3.85213       2.97302       2.29012       1.70223       1.24818      0.856099      0.575366      0.365848      0.219290
  19  21 3906.0501    1.7906  7.1124 10.0794  0.0000      0.343392  0.1191   0.0171   0.2143    0.0495   0.0000     0.0780365   444.3639      -7.65158       1.56808      -9.34416       7.97570      0.698208      0.106308       12.3629      -3.36059     -0.870865      -3.61486     -0.249231      -1.36393       2.26197      0.607865      0.141852     -0.638560      0.262568       6.46136       8.60413       9.11946       9.54494       9.24661       8.60600       7.62394       6.74636       5.54191       4.57898       3.49723       2.76378       1.94999       1.41348      0.997645      0.659798      0.408708      0.261760
  19  22 4049.7827    1.4532 10.0957  9.8711 -0.0015      0.509402  0.1635   0.0131   0.2956    0.0412   0.0000     0.0700823   435.5127      -1.93893       4.48917      -3.98618       2.32734      -2.50169      -16.7955      -4.23935      0.673751      -12.4333      -1.61353       4.50413       2.65815      -1.88854      -1.05222      0.488989     0.0185537     -0.141460       8.49583       11.0094       12.0345       12.2678       11.9191       11.0851       9.99026       8.63874       7.34480       5.94597       4.68751       3.59611       2.62420       1.90266       1.26177      0.857536      0.555789      0.350811
  19  23 4192.5467    1.2375 12.5553  9.7702 -0.0019      0.140233  0.2174   0.0105   0.3729    0.0378   0.0000     0.0759092   420.5229       22.8478       36.7116      -25.4712      -1.39857      -4.76926       2.11505       6.58802       5.74807      -22.5376      -8.37512       7.78855    0.00937776      0.291138      -1.33952      -1.49385       1.01388      0.882304       10.3611       13.5035       14.7590       15.0133       14.6876       13.5639       12.3700       10.6610       8.99494       7.24492       5.66435       4.33527       3.26725       2.28957       1.60674       1.06856      0.680161      0.426545
  19  24 4335.5751    1.0459 15.8304  9.7423 -0.0009    -0.0225453  0.3136   0.0087   0.4854    0.0330   0.0000     0.0807661   432.0571      -17.9191      -4.37522       11.2095       4.62838       20.9041       37.5565      -24.1401      -10.8680      -1.29072      -13.0732      -6.56390      -2.23486      -5.12228      -4.78630      0.551872      0.746180     -0.673374       13.2425       17.3089       19.0309       19.4449       18.9755       17.7551       15.9285       13.7138       11.6898       9.29548       7.38013       5.60674       4.23986       2.99745       2.07841       1.36956      0.904657      0.563113
  20   6 1734.2140    0.3086  0.2649  8.9908 -0.0127       13.2522  0.0216   0.0139   0.0328    0.0492   0.0000       3.82134   439.2371     -0.526624       16.4890      -2.41304      -1.45566     0.0315512       2.45390      0.668707      0.709577      -1.10985     -0.297003      0.191144     -0.599978     -0.245479      0.441458     0.0267465      0.109689    0.00957733       1.66413       2.07303       2.35576       2.49867       2.38952       2.11109       1.97962       1.86787       1.45355       1.09383      0.796732      0.633249      0.474757      0.344379      0.271758      0.193138      0.120735     0.0584409
  20   7 1893.9832    0.4647  0.3877  9.0703 -0.0078       11.3515  0.0207   0.0161   0.0393    0.0631   0.0000       1.95738   437.5948      0.245280       13.3355     -0.450467      -2.00142     -0.450793     -0.691471      0.162382     -0.149946     -0.448245      -1.69833      0.462107      0.986829      0.455937    -0.0907580     -0.337919     0.0488299  -0.000117727       1.49092       2.09392       2.21739       2.44124       2.38711       2.19820       1.83083       1.60918       1.20174       1.02794      0.801579      0.577180      0.443455      0.307735      0.213956      0.160507      0.100407     0.0681143
  20   8 2050.1655    0.6586  0.6106  9.1385  0.0025       8.31134  0.0306   0.0182   0.0492    0.0891   0.0000       1.30087   438.7113      -4.58463       11.4977      -1.84946      -3.38308     -0.760444       2.93657       3.07394       1.20881      -1.11653      0.815235       1.00636       1.01995      0.203351      0.236909     -0.370062     -0.154721     0.0510711       2.47802       3.10610       3.14870       2.64713       2.24880       2.34014       2.42658       2.54031       2.28253       1.87007       1.43266       1.03856      0.763757      0.604627      0.427126      0.308818      0.176197      0.100240
  20   9 2203.2098    0.9242  0.7773  9.5427 -0.0064       3.85831  0.0322   0.0234   0.0563    0.1249   0.0000      0.980417   436.7543      0.121631       14.2008       1.10572      -3.78156       2.43483       3.15122     -0.102648      0.157048      -1.12277       1.67266      -1.30522      -1.03900     0.0656049     -0.367989      0.100404    -0.0766150     0.0549462       2.19752       2.96143       3.10046       3.11271       2.66306       2.65573       2.30754       2.20988       1.95658       1.65438       1.33725       1.01264      0.735481      0.498949      0.339633      0.226750      0.138765     0.0913757
  20  10 2352.5223    1.2480  0.9673 10.0402 -0.0026       3.69191  0.0348   0.0279   0.0617    0.1358   0.0000      0.858653   437.0498       3.59277       14.3181      0.112401      -2.17489       4.91621       3.39188       1.66686       2.56128       1.81544       2.96978      -1.88084      0.323288    -0.0327596     -0.358276      0.123597      0.104589     0.0744619       2.01933       2.51911       2.72760       2.85513       2.84020       2.64468       2.44263       2.06454       1.78563       1.41030       1.17023      0.903071      0.644801      0.487938      0.348463      0.248403      0.158409      0.102755
  20  11 2499.0688    1.7598  0.9388 10.5290 -0.0023       2.89779  0.0353   0.0387   0.0618    0.1594   0.0000      0.819836   435.2852     0.0738584       7.90471      -1.27370     -0.809253      0.330688       3.44083       3.15272     -0.151685      0.405947       1.09687    -0.0126063    0.00658347     -0.821513      0.154826    -0.0280269    0.00820617    -0.0538277       2.48398       3.31381       3.21020       3.19229       2.92692       2.70275       2.38159       2.41049       2.14954       1.98244       1.55306       1.21257      0.867490      0.601429      0.391818      0.242691      0.158846      0.102886
  20  12 2644.9388    2.2525  0.9907 10.9879 -0.0015       2.12721  0.0342   0.0485   0.0624    0.1537   0.0000      0.803285   440.1544       5.76673       14.5228       1.49774     -0.439115      -4.07200      0.644421       3.05187       2.88808      0.330731       1.01305      -1.28793     -0.585487     -0.213625     -0.159593    -0.0764837      0.176155     0.0232485       2.00318       2.64159       2.85050       2.98821       2.97541       2.70738       2.44759       2.02264       1.82597       1.39487       1.09763      0.844488      0.643982      0.457579      0.328556      0.225845      0.147169     0.0953067
  20  13 2790.6845    2.7700  0.9123 11.6999  0.0001       1.73657  0.0320   0.0618   0.0597    0.1318   0.0000      0.811864   437.3558       6.48770       11.3023       1.05914       2.32534       1.31927      0.592483       1.56130       1.20162     -0.961934     -0.469772     0.0263607     -0.501407      0.791276      0.414308     -0.236960    -0.0797056   -0.00695710       2.01629       2.49314       2.72841       2.82207       2.76408       2.63486       2.31665       2.02567       1.71805       1.36169       1.05823      0.834632      0.627641      0.466469      0.323832      0.219909      0.151029     0.0980469
  20  14 2936.0186    3.7252  0.8270 12.1714 -0.0026       1.16714  0.0282   0.0866   0.0521    0.1354   0.0000      0.701177   437.4337       2.49415       11.7294     -0.744634       1.45730       1.40244       2.39145      -3.13001      -2.99652     -0.369031     -0.863812      -1.75837      0.505749      0.193419      0.381212     0.0259442     -0.119674    -0.0630608       1.72741       2.29925       2.36129       2.53423       2.43426       2.37502       2.11067       1.85777       1.58969       1.31008      0.968906      0.726102      0.585574      0.443669      0.319905      0.220742      0.140612     0.0889114
  20  15 3080.5273    3.9482  0.9434 12.2899 -0.0060       2.79038  0.0339   0.0889   0.0601    0.1406   0.0000      0.931046   435.9062      0.786290       18.0715     -0.265297       1.56302       4.38837      -2.58710       5.43726      -3.67779      -1.26457       1.61373      0.240777      0.538001      0.503513    -0.0193022     -0.258915     -0.290146     0.0772965       2.04104       2.70793       2.93165       3.18492       2.92246       2.80046       2.40872       2.11402       1.75111       1.45766       1.09798      0.860613      0.626123      0.463468      0.302434      0.210318      0.141468     0.0869602
  20  16 3224.3701    3.8127  1.2973 12.4108  0.0015    -0.0447200  0.0417   0.0732   0.0782    0.1135   0.0000      0.689495   442.2784       3.65198       12.7817       3.81902      -3.86734      0.590141       1.10137      -2.95103       1.85230     0.0796614      0.657274     0.0296467      -1.09892      0.206790      0.584052      0.149859     -0.179382    -0.0503507       2.50402       3.24999       3.28671       3.44585       3.23595       3.11381       2.86558       2.56960       2.17933       1.86241       1.45556       1.09114      0.845906      0.602936      0.444902      0.299002      0.184967      0.120114
  20  17 3368.2115    3.2690  1.9103 11.9964  0.0001       1.12911  0.0524   0.0525   0.0941    0.0816   0.0000      0.373549   434.3563       7.47164       11.4914       10.4405       1.57223       5.90652     -0.926060     -0.267615      0.944250       1.71988      -3.15303     -0.587480    -0.0517781    -0.0509453     -0.414150     0.0920688     -0.280605      0.179492       2.79651       3.52950       3.82102       4.07695       3.90015       3.65354       3.30781       2.99156       2.47583       1.98663       1.55721       1.25594      0.911587      0.691106      0.484163      0.337098      0.226397      0.139655
  20  18 3512.0158    2.7692  2.6768 11.5392 -0.0003      0.870981  0.0652   0.0399   0.1147    0.0777   0.0000      0.267266   441.5331       11.1403       8.60423      -5.07240      -3.62612       6.33567       1.04961       5.34568       3.84227       1.96968       4.67622    -0.0146806      0.903063      -1.60106      0.897912     0.0583545      0.275069     0.0771214       3.53345       4.60458       5.14039       5.16471       5.23928       4.77502       4.37720       3.71622       3.08062       2.58460       2.06707       1.59384       1.17268      0.861406      0.600669      0.393498      0.282854      0.179249
  20  19 3655.9138    2.4217  4.1147 10.6776 -0.0008      0.861800  0.0804   0.0272   0.1385    0.0713   0.0000      0.144293   439.2945       4.77942      0.874453      -1.37772      -7.94943      -2.19445      -9.11878     -0.958771      0.252856      -6.29441       1.60818       1.02482      -1.91751       1.22220      0.111980      0.439537     -0.310167     -0.339045       4.42593       5.70699       6.09858       6.30022       6.18229       5.76822       5.33269       4.55170       3.91139       3.33950       2.62895       2.06142       1.51401       1.08517      0.755241      0.520411      0.346122      0.218454
  20  20 3799.5029    2.0117  6.0810 10.1139 -0.0012      0.406523  0.0986   0.0193   0.1848    0.0600   0.0000     0.0897627   446.9199       11.1879       30.7826       18.5739       7.61405      -9.90647       1.44584       1.06025       1.38203      -6.92928       4.09515      -2.11938      0.259539      0.799715      -1.00040     -0.979987      0.470533     -0.238563       5.40678       6.81173       7.41503       7.69600       7.55553       7.02059       6.40264       5.77961       4.83412       3.90090       3.20380       2.38427       1.83894       1.36224      0.949787      0.655354      0.425231      0.276302
  20  21 3943.0739    1.7064  9.2157  9.8295 -0.0009      0.183922  0.1385   0.0141   0.2510    0.0450   0.0000     0.0612929   442.7653      -7.04107       4.87056       11.4993      -12.9287     -0.224097      -6.89376      -3.15586      -1.22272       4.68582      -5.74408      -2.03863       2.29319      -2.36040     -0.874194     0.0992564      0.494936      0.205741       7.05480       9.23555       9.92342       10.4409       9.96163       9.53065       8.56974       7.59369       6.36620       5.29921       4.25280       3.25018       2.47075       1.77412       1.23819      0.869252      0.553894      0.360181
  20  22 4086.9823    1.4434 10.4244  9.7882 -0.0012      0.273405  0.1595   0.0119   0.2929    0.0397   0.0000     0.0638924   449.3353       7.97792      -7.04698      -11.9699       17.8940       21.4786       3.79064      -12.3704      -1.56555      -3.04408       3.24700      -3.87557       1.84204     0.0400358      -1.20094       1.00712      0.157454      0.136653       7.84823       10.3176       11.2358       11.5714       11.3924       10.7289       9.63391       8.41602       7.12807       5.87607       4.65720       3.59572       2.69494       1.98336       1.40187      0.957235      0.627696      0.403276
  20  23 4230.2521    1.1728 12.3292  9.7724  0.0002     0.0895539  0.2172   0.0102   0.3680    0.0366   0.0000     0.0730271   422.3539       29.9716       18.5209       17.5574       6.12968      -5.97358      -7.20859      -1.93481       5.15199       10.7153      -2.06087      0.187869       1.82641       1.53444       1.84913    -0.0288629     -0.429469      0.644896       9.97685       13.0968       13.9781       14.5276       14.1061       13.2128       12.2017       10.7949       9.12594       7.59654       5.98794       4.72293       3.53145       2.55879       1.80437       1.24555      0.803346      0.523609
  20  24 4374.8564    0.9513 15.7135  9.7622 -0.0033      0.231016  0.3185   0.0082   0.4912    0.0310   0.0000     0.0894003   430.7808      -18.1283       12.9998       26.2749      -35.3983      -7.05897       32.3604      -9.06491      -1.24261       14.8995       10.2034      -3.02808      -4.30059      -6.72270       1.34613       2.53161       1.77541      0.315427       12.7810       16.7689       18.3184       19.1663       18.6532       17.3250       16.0071       13.9068       11.9670       9.72012       7.85825       5.96572       4.64309       3.32429       2.38839       1.60264       1.06321      0.677340
  21   7 1919.8451    0.5103  0.4676  8.9465 -0.0047       8.53660  0.0255   0.0149   0.0386    0.0716   0.0000       1.52302   438.9461      -1.47916       19.3462      -5.25927       2.78815      -2.65496     -0.228206      0.890049      0.584854      -1.88853       1.95820    -0.0898285      0.202326     -0.750728      0.158859    -0.0608732   -0.00428181    -0.0534488       2.10167       2.97640       3.42392       3.55322       3.51154       3.20549       2.71673       2.28929       1.81416       1.34276       1.10187      0.774858      0.557178      0.438112      0.283314      0.208093      0.138080     0.0962455
  21   8 2077.8470    0.6876  0.6422  9.2772 -0.0012       8.64773  0.0281   0.0182   0.0500    0.0903   0.0000       1.28166   437.8888     -0.377207       12.0461      0.633147      0.217704      0.194763       1.07626      -1.27181     -0.649010     -0.954645     -0.524085      0.247135     -0.106249     -0.726197      0.239949      0.235406     -0.110908    -0.0306470       1.89507       2.24724       2.43853       2.47660       2.43498       2.22999       2.28511       1.83118       1.57569       1.23959      0.953708      0.786653      0.587516      0.452566      0.368032      0.263263      0.182029      0.113414
  21   9 2231.9710    0.9767  0.8168  9.5423 -0.0037       5.50953  0.0297   0.0229   0.0546    0.1269   0.0000      0.930828   440.7112       1.86741       13.0770      -5.66092       1.98326      -1.02276       2.05102      0.539922      -2.33478     -0.444789       1.27255      0.814151      0.530762     -0.197105     -0.492496     -0.243093    -0.0948509     0.0483940       1.90741       2.53314       2.72838       2.76398       2.58620       2.44653       2.26448       2.01414       1.76580       1.48402       1.17236      0.929290      0.683625      0.519138      0.356750      0.255475      0.167347      0.107641
  21  10 2382.0426    1.3975  0.9322  9.9285 -0.0028       5.01489  0.0318   0.0300   0.0582    0.1406   0.0000      0.822881   439.8977      0.347918       13.9789     -0.708610      -2.87407      -2.69441      -2.03839      0.649835       2.49291     -0.321119      -1.67663      0.299921     -0.167878      0.305553      0.398433     0.0678495     0.0405332      0.103957       1.76183       2.24743       2.36061       2.49723       2.42820       2.47033       2.13668       1.90853       1.56407       1.30357       1.11916      0.866120      0.651332      0.471430      0.354777      0.242882      0.159305      0.114704
  21  11 2529.4410    1.8411  1.0095 10.7282 -0.0005       4.90834  0.0341   0.0386   0.0633    0.1270   0.0000      0.805539   437.5147       2.94911       10.9566       5.11683      0.497454       5.79199     -0.622587      -3.51034       5.20123     -0.133046    -0.0938777      0.186259    -0.0810078     -0.352960     0.0392382      0.186050     -0.140084      0.166763       1.84584       2.42179       2.53690       2.62015       2.53743       2.48735       2.18737       1.98337       1.76457       1.51329       1.17406      0.951461      0.724607      0.515424      0.379274      0.254933      0.172442      0.115026
  21  12 2676.2558    2.3920  0.8984 11.5019 -0.0008       2.85080  0.0329   0.0536   0.0580    0.1147   0.0000      0.965581   439.7340       1.67025       14.1002      -2.65013      -2.80607       4.01960       1.76684      0.725798       1.60942      0.313392     0.0787590    -0.0841610     -0.227239     -0.243236      0.175128     -0.333122   -0.00457454     0.0677410       1.86338       2.53193       2.40350       2.80930       2.63953       2.65245       2.21411       1.95871       1.60705       1.43708       1.17006      0.879703      0.649816      0.469396      0.348428      0.241599      0.169704      0.105721
  21  13 2822.9919    3.0543  0.8578 11.7456 -0.0012       1.13922  0.0294   0.0673   0.0530    0.1345   0.0000      0.794547   439.2014       6.64204       13.2150     -0.820094      -1.76544      0.700040      -1.73938    -0.0992450     -0.687641      -1.01829      -1.52029      0.136063      0.757669     -0.576134    -0.0624521      0.334278     0.0871886     -0.157682       1.70967       2.26438       2.37529       2.42990       2.26478       2.27702       2.05889       1.81263       1.59891       1.37081       1.07566      0.839167      0.646321      0.473713      0.342053      0.247468      0.155226      0.106033
  21  14 2968.9171    3.7697  0.8082 12.0656 -0.0013      0.695983  0.0296   0.0833   0.0496    0.1293   0.0000      0.700656   435.8470       1.73849       14.1676      0.288585      0.312275       1.75671      -2.37484       2.34480     -0.323038     0.0128062       1.37262     -0.520561     -0.349438      0.392398     -0.455842    -0.0503932     0.0825322    -0.0479358       1.84449       2.44009       2.51100       2.49150       2.27670       2.05656       2.04692       1.84276       1.72891       1.48952       1.22793      0.930983      0.709801      0.512661      0.351318      0.247947      0.155857      0.101544
  21  15 3113.9784    4.0314  1.0755 11.9754 -0.0025       1.32398  0.0342   0.0810   0.0616    0.1741   0.0000      0.674451   437.0944      -1.28005       13.1365     -0.157597      -6.14893      -5.14825     -0.416126      -2.46965     -0.996085      0.880165      0.253232      0.492024       1.60387     -0.633932      0.567118     -0.334893     -0.173232     -0.201696       1.94706       2.42231       2.48575       2.65940       2.68722       2.60404       2.26818       2.01688       1.72594       1.46325       1.13064      0.942463      0.666948      0.517297      0.380413      0.261646      0.183091      0.117573
  21  16 3258.4763    3.7962  1.3380 12.1723 -0.0026      0.890093  0.0416   0.0697   0.0718    0.1257   0.0000      0.587294   435.3066       6.40352       15.8079       6.08042     -0.732405       6.65923      -1.52170       1.87117       2.41922       3.20557      -2.32695     -0.575477       1.27046      -1.03400     0.0726413    -0.0172271      0.175904      0.233866       2.33696       3.01406       3.24907       3.25436       3.07732       3.01097       2.75700       2.45440       2.16991       1.82727       1.44742       1.17849      0.874714      0.637942      0.454424      0.317118      0.216545      0.141648
  21  17 3402.9125    3.2708  1.9683 11.7805 -0.0042      0.954151  0.0505   0.0501   0.0877    0.0821   0.0000      0.318166   433.0417       1.23727       10.9268       3.12459      -6.88159      -1.46845       2.93990       2.01358       3.01425       8.15084       2.78344       2.52380     -0.990344     -0.825461      0.467033      0.637845      0.181223     -0.240705       2.71074       3.49290       3.82437       3.93839       3.75557       3.57916       3.25401       2.98347       2.52478       2.17288       1.77822       1.35235       1.04375      0.760061      0.541301      0.372634      0.255184      0.163496
  21  18 3547.3294    2.7449  2.8804 11.3090 -0.0005      0.959319  0.0651   0.0360   0.1128    0.0694   0.0000      0.233917   439.8250       6.22905       14.6567      -7.30259      -7.71554       3.28975      -1.28503      -2.39571       1.64903      -2.76819       2.39975       1.90417     -0.161575      0.913153      0.522890     -0.367593     -0.317753      0.109543       3.32075       4.39314       4.64097       4.82776       4.67582       4.34635       3.98003       3.58782       3.17697       2.67633       2.22234       1.73855       1.31260      0.946728      0.665491      0.463467      0.313662      0.198979
  21  19 3691.8000    2.2712  4.5942 10.5957  0.0005      0.646880  0.0827   0.0246   0.1499    0.0627   0.0000      0.124088   436.9063       11.2145       23.3275       2.91485      -2.36885      -1.11770       1.94584      -2.81078      0.843805      -5.08024      -2.69450      -2.08870      0.350352      -1.77373      0.242269       1.47253     -0.146218     -0.567204       4.31434       5.58319       6.06412       6.26926       6.28878       5.88869       5.35443       4.61652       4.15293       3.38532       2.75787       2.13189       1.67833       1.17710      0.874555      0.607556      0.413789      0.263524
  21  20 3835.8791    1.8700  6.5575 10.1647 -0.0009      0.424954  0.1055   0.0174   0.1967    0.0490   0.0000     0.0875419   428.8150       22.4998      0.411021       5.11018       15.5410       14.3461       11.7170       1.21121       6.38502      -1.59875      -2.07069      -2.50424      -1.91454      -4.32841     -0.592580      0.542971      0.551964     -0.707441       5.41414       7.01228       7.52098       7.89328       7.94839       7.37981       6.85686       5.81612       5.08887       4.18307       3.37841       2.73840       2.01680       1.50757       1.06939      0.751275      0.517308      0.340938
  21  21 3980.0050    1.6259  8.9882  9.8530 -0.0001      0.121530  0.1366   0.0134   0.2474    0.0419   0.0000     0.0661954   443.5816       6.89182       19.0236      -8.72358      -3.29688       10.3547     -0.952462      -9.89180       14.1676     -0.772435      -7.98780      0.555885       1.35609      0.937622      -1.31352     -0.487489      0.337373      0.519827       6.56909       8.65236       9.35880       9.90344       9.56223       8.92547       8.36973       7.36060       6.37847       5.30343       4.24211       3.37170       2.54331       1.91399       1.36530      0.940824      0.637941      0.417366
  21  22 4124.3143    1.3876 12.5774  9.6802 -0.0009      0.177060  0.2002   0.0102   0.3303    0.0375   0.0000     0.0608751   433.9296      0.971978      -10.9406       5.44853       14.4346      -5.08815       3.96349      -4.18591      -1.21259      -5.70496      -2.92884      -2.31992      -4.75641       2.80697     -0.176140      -1.04714      0.405074      0.499643       8.60023       11.0629       12.0647       12.4400       12.2644       11.8659       10.8714       9.60832       8.23210       6.77060       5.38286       4.29805       3.33340       2.48809       1.81352       1.26437      0.860245      0.574403
  21  23 4268.6011    1.1557 14.9467  9.7119 -0.0004      0.190441  0.2545   0.0086   0.4130    0.0325   0.0000     0.0704945   447.6828       7.50095       12.3598       23.1118       38.2952       2.00407       12.6506       1.08302      -9.03658      -7.07221       3.46456       5.36310      0.410028      0.492406       1.06412      0.234199       1.10100     -0.554891       10.1122       13.0979       14.3494       14.8840       14.6802       14.0866       12.6540       11.3654       9.76631       8.07115       6.51649       5.24229       3.88310       2.98626       2.12635       1.50043       1.00840      0.659447
  22   6 1781.5918    0.3655  0.3419  8.9102 -0.0025       14.7067  0.0218   0.0126   0.0358    0.0556   0.0000       2.83094   437.7097      0.184189       17.7034      0.541132      -2.10928       2.54016       1.08860      -1.03500     -0.913501     -0.240306      0.189582      0.212499     -0.635060      0.105732     0.0807873     -0.164900    0.00269068     0.0889385       1.44734       1.59697       2.35520       2.37602       1.77197       2.07444       2.25294       1.66764       1.28888       1.11554      0.773685      0.657668      0.559973      0.381747      0.293513      0.250741      0.184166      0.108684
  22   7 1945.1354    0.5278  0.4402  9.0963 -0.0058       9.68215  0.0228   0.0163   0.0381    0.0684   0.0000       1.58319   437.6244      -1.07150       19.1966      -1.38680     -0.102183      -1.53493      0.224504     -0.400447    -0.0852856      -1.54450     -0.579088     -0.412330      0.882865     -0.592495    -0.0285969    -0.0967939     0.0612786    -0.0851209       1.37856       1.98889       1.89899       2.03964       1.93962       2.07602       1.86890       1.72024       1.35726       1.09201      0.833925      0.683536      0.538303      0.452454      0.313226      0.214899      0.155975      0.109151
  22   8 2104.8294    0.7584  0.6737  9.2607 -0.0027       7.12972  0.0267   0.0183   0.0478    0.0946   0.0000       1.09377   439.0675     -0.337044       12.4544      -1.12389      -2.41532      -1.63147     -0.281484      -1.77654      0.444039     -0.552706     -0.766528     -0.288647       1.19111     -0.993391     -0.300085    -0.0302226     -0.248108    -0.0677132       1.70274       2.05672       2.13658       2.29529       2.29604       2.23370       2.08543       1.76688       1.46266       1.23794       1.02007      0.773218      0.624548      0.475310      0.349095      0.259456      0.175477      0.121374
  22   9 2260.0934    1.0645  0.7401  9.8997 -0.0015       5.15735  0.0273   0.0246   0.0484    0.0981   0.0000      0.957190   437.7244    -0.0952613       15.1791      -1.73964     -0.483035     -0.252595      0.129467     -0.284053      -1.06816     -0.471447     -0.413121      0.539507     -0.134011    -0.0300216     -0.182563     -0.308831     0.0519587     -0.172962       1.54394       2.09677       2.22165       2.22447       2.27826       2.05637       2.03781       1.73784       1.56639       1.24679       1.05895      0.807013      0.634896      0.482081      0.343293      0.268381      0.173026      0.114216
  22  10 2410.9436    1.4146  0.9834 10.2877 -0.0002       5.10749  0.0372   0.0299   0.0620    0.1336   0.0000      0.908632   438.8167       1.65888       13.0654       1.86715      0.678586       2.18348      0.983414    -0.0412577      -1.36390       2.05854      0.112328      0.420225       1.12723     -0.320551      0.595156      0.266332    -0.0598249     0.0293417       2.38518       3.26340       3.33253       3.25165       2.75861       2.29442       2.27815       2.36281       2.31009       2.17805       1.80636       1.45962       1.08971      0.789797      0.506922      0.348474      0.223185      0.141010
  22  11 2559.2414    1.9929  0.9687 10.7326 -0.0021       1.25565  0.0308   0.0408   0.0566    0.1370   0.0000      0.743037   439.5343       2.22415       12.6856      0.356156      -3.79185    -0.0807364     -0.314116       1.42625      0.690204     -0.819223      -1.25715      -1.47185     -0.108360     -0.682851   -0.00172354     -0.387695      0.338124     0.0528375       1.70723       2.06333       2.32440       2.38096       2.30734       2.32506       2.08971       1.88566       1.63986       1.35772       1.06724      0.900771      0.697532      0.527812      0.382615      0.272136      0.188191      0.129178
  22  12 2707.1757    2.5357  1.0457 11.2109  0.0004       2.48890  0.0333   0.0512   0.0617    0.1489   0.0000      0.792624   438.8405       1.62596       14.5783       2.61351      -5.17630       1.84860      0.934367      -4.02730      0.791140       1.53185     -0.324710     -0.353602      0.282666      0.588110      0.156705      0.243509     -0.284550     -0.119358       1.75385       2.21523       2.42176       2.54660       2.48895       2.33776       2.19242       1.94800       1.69313       1.40567       1.13700      0.939359      0.696054      0.550685      0.373291      0.274170      0.196833      0.128576
  22  13 2854.7441    3.3190  0.7792 12.0350  0.0028      0.551001  0.0265   0.0755   0.0512    0.1132   0.0000      0.964448   437.0897       2.48135       12.4951     -0.584087      0.856795      -1.67565      -3.14373      -3.03514      0.290998      0.855173      -1.04522    0.00254544      0.224638     -0.145036    -0.0486566     -0.103551     -0.357695     -0.184290       1.65093       1.99328       1.96253       2.05190       2.26392       2.17456       1.85085       1.61134       1.41714       1.32459       1.07514      0.821002      0.603302      0.458553      0.362008      0.249733      0.172435      0.116809
  22  14 3001.4075    3.8355  0.8424 12.4472 -0.0012     0.0934589  0.0275   0.0860   0.0537    0.1182   0.0000      0.793504   440.8036       1.69931       19.9315       4.44180     0.0278465      0.941515      0.364912      0.966473       1.04342     -0.789085      -1.34260      -1.45237      0.293769     -0.856003     -0.797721      0.288943     -0.164013    -0.0627671       1.61238       1.99103       2.21764       2.28914       2.21168       2.07398       1.94105       1.70757       1.50080       1.31041       1.09099      0.832712      0.618802      0.504085      0.356529      0.243587      0.176838      0.113896
  22  15 3147.0119    4.1046  1.0224 12.5935  0.0009     0.0591267  0.0335   0.0840   0.0600    0.1244   0.0000      0.681181   439.0749       1.62145       11.1111       5.31614      -1.59080      -1.04360      0.598103       2.95414       3.87030     -0.867189      0.876828       1.53785     0.0940062    0.00615216     -0.204945      0.143489      0.408890    -0.0433296       1.82077       2.17285       2.45522       2.59346       2.49664       2.34393       2.23896       1.95996       1.66981       1.48257       1.19530      0.940400      0.681903      0.552054      0.416675      0.289335      0.196441      0.130200
  22  16 3292.2011    3.6606  1.5092 12.1038 -0.0054      0.575673  0.0430   0.0615   0.0771    0.0995   0.0000      0.477673   443.0904       2.40146       11.9319       1.40510       4.40384       5.50476     -0.886963      -1.27321      -1.46799      0.736082      0.747926      -1.69283     -0.858560      0.134490      0.274327     -0.510265     -0.126820     -0.174894       2.09347       2.67603       2.92354       3.19790       2.96005       2.94200       2.64994       2.40891       2.01129       1.71818       1.42073       1.10211      0.864682      0.639436      0.491969      0.342417      0.232582      0.155256
  22  17 3437.3460    3.1444  2.1614 11.6398 -0.0016      0.848469  0.0536   0.0449   0.0926    0.0775   0.0000      0.309734   438.5538       6.36930       9.60211      0.909868       4.42181       2.19233      -3.37324      -6.45393     -0.182009      -1.53395       2.33896       1.09253     -0.626700      -1.06866      0.145962    -0.0865706    -0.0514768    -0.0404561       2.64241       3.42259       3.74871       3.81601       3.78843       3.62595       3.40339       2.99863       2.61099       2.16320       1.70416       1.33185       1.07061      0.803867      0.603518      0.440729      0.308133      0.203860
  22  18 3582.3350    2.5554  3.5120 10.9873 -0.0001      0.798174  0.0689   0.0289   0.1210    0.0565   0.0000      0.170840   438.5705       5.69567       15.8603      -2.96598     -0.486890      -9.33914     -0.497592       5.47205       6.91743       2.17670    -0.0871607       1.16206      -1.78052       1.08097     -0.124582       1.08465     0.0181506     -0.641007       3.31897       4.30687       4.73114       4.96675       4.90962       4.64931       4.34436       3.76901       3.29888       2.85496       2.27077       1.78784       1.38011       1.06999      0.790955      0.547926      0.386045      0.256983
  22  19 3727.2229    2.1384  4.9953 10.5419  0.0007      0.390888  0.0888   0.0217   0.1554    0.0538   0.0000      0.113435   441.2934       5.59426       13.8318       7.39320      0.102734      -6.20620       1.85292      -14.5513       2.05199       3.70848      -4.34652      -2.35847      0.366652      -2.71550      -1.75673     -0.704561     -0.503701     -0.379147       4.34396       5.87519       6.21394       6.42365       6.37930       6.21380       5.65216       5.20348       4.28821       3.69627       2.86030       2.27360       1.78651       1.36975       1.02040      0.739108      0.515799      0.345027
  22  20 3872.0483    1.8015  6.9438 10.1877 -0.0017      0.486832  0.1102   0.0163   0.1990    0.0446   0.0000     0.0800488   442.9101       5.23335       2.73922      -4.51557       12.8056      -1.31871      -9.00045       5.30025       3.92924      -1.99567      -10.5305       2.08862      -2.65671      -1.23788      -1.95666      -1.79000     -0.226061     -0.303937       5.29066       6.93825       7.52287       7.86926       7.61869       7.26684       6.72977       6.10918       5.30177       4.42948       3.67745       2.87861       2.24697       1.70387       1.23734      0.890099      0.604120      0.406184
  22  21 4016.1885    1.5346  8.9092  9.9419 -0.0006      0.133441  0.1399   0.0129   0.2490    0.0400   0.0000     0.0723609   433.7324       1.31144      -2.19759       2.90420      -5.61774       2.64726      -15.3075      -13.4457      -2.52544      -5.39447      -4.82973      -2.03493     -0.694782      0.347971      -3.04852     -0.378681     -0.771465    -0.0575726       6.30596       8.50558       9.12184       9.59660       9.41782       9.06986       8.27912       7.33343       6.47002       5.42964       4.48657       3.57780       2.75811       2.05731       1.52111       1.07832      0.720540      0.491613
  22  22 4160.9241    1.3044 12.6229  9.7473 -0.0006     0.0441765  0.2033   0.0095   0.3431    0.0347   0.0000     0.0693323   429.5023       13.2327       19.8176       8.60710      -9.49025      -1.42654       8.66932      -2.02347     -0.991573       3.10311       4.23993       1.86765      -2.76941      0.720101      0.999253     -0.834252      0.600366      0.153832       8.29978       11.1309       12.0160       12.6829       12.3760       11.9248       10.8506       9.76515       8.33364       7.10847       5.76206       4.61594       3.54011       2.71920       1.93031       1.40724      0.946874      0.647066
  23   7 1969.7029    0.5519  0.5987  9.0054 -0.0038       9.77598  0.0248   0.0140   0.0439    0.0779   0.0000       1.37932   439.0696      -2.01235       15.4905      -1.86011     -0.760806      -1.27243     -0.149772       1.04040      0.533864     -0.740824      0.317858      0.138718     -0.771253     -0.317688      0.546783     -0.240809     -0.213032    -0.0119885       1.44272       1.82098       2.01205       2.06422       2.01775       1.91654       1.84942       1.55760       1.48917       1.26656      0.987603      0.864192      0.647757      0.497445      0.357907      0.264536      0.191769      0.123047
  23   8 2131.1796    0.7755  0.6708  9.3028 -0.0023       7.00222  0.0252   0.0186   0.0491    0.0948   0.0000       1.10715   439.4659     -0.871824       16.5822      0.460802      -5.99984     -0.365906      -1.27001      0.750539      0.903183      -2.40327     -0.756350     -0.805203     -0.426271     -0.539614     -0.285255      0.198916     0.0289794    0.00558016       1.50728       1.97119       2.10042       2.11595       1.87890       1.82368       1.75345       1.75559       1.50589       1.32481       1.10648      0.871594      0.640900      0.512983      0.385617      0.264431      0.183953      0.125382
  23   9 2287.5610    1.0889  0.9815  9.6720 -0.0036       4.39268  0.0373   0.0221   0.0590    0.1280   0.0000      0.896202   440.5555     -0.763248       17.8716       2.62705       1.64434       1.60631      -3.10534     -0.654637      -2.45933      -1.35526     -0.428217      0.119120       1.62821     -0.737367     -0.649217      0.264997     -0.152209      0.108143       1.89162       2.21825       2.57660       2.82164       2.50839       2.39016       2.53626       2.17794       1.68914       1.50473       1.24973      0.940798      0.743046      0.620980      0.450896      0.326152      0.239115      0.163744
  23  10 2439.3129    1.5684  0.9961 10.3666 -0.0056       3.72288  0.0338   0.0315   0.0590    0.1372   0.0000      0.804146   443.1963       2.20643       18.9422       2.48284      -2.08568      0.318212      -2.30519     0.0598358      -1.52180      -1.20528      -2.06271      -1.06908     -0.301039     -0.365712     -0.134160     -0.267447    -0.0538797      0.100613       1.74032       2.14501       2.22942       2.37077       2.26875       2.29694       2.29387       1.96947       1.64721       1.34989       1.14720      0.934988      0.760257      0.584114      0.427005      0.314275      0.220621      0.152534
  23  11 2588.6492    2.0066  0.9690 10.9921 -0.0023       1.79238  0.0310   0.0408   0.0590    0.1158   0.0000      0.839019   437.7215       1.84873       16.5460       4.37418      -1.72323      -1.49263       1.26670       3.19072      -2.94512      0.297978       1.01589       1.14663     0.0992437     -0.865025    -0.0327618      0.350554      0.230401     -0.174377       1.53408       2.07446       2.26715       2.24917       2.25206       2.10338       1.98791       1.80898       1.59422       1.37209       1.15908      0.930694      0.733716      0.566407      0.398626      0.290333      0.195281      0.132990
  23  12 2737.6280    2.7117  0.9331 11.6199  0.0034      0.965101  0.0318   0.0563   0.0562    0.1213   0.0000      0.766344   441.4338      -1.46317       12.9417       2.34220      -2.56001      0.340165      -1.20211     -0.304582       3.81460     -0.163848      0.573678     0.0239208    -0.0696485    -0.0458588      0.731263      0.429866    -0.0906455     -0.205019       1.80480       2.42129       2.61931       2.76498       2.57420       2.29959       2.14893       2.00009       1.78588       1.60266       1.33686       1.08672      0.815652      0.620626      0.431661      0.301682      0.205737      0.135810
  23  13 2886.1072    3.3599  0.8101 12.2586 -0.0066       1.76859  0.0264   0.0754   0.0510    0.1063   0.0000      0.736055   440.1562       2.09978       8.62368       7.69585     -0.294941       3.78093     -0.739510      0.987509       1.90802      0.244516      0.832721       1.19126      -1.39712     -0.585170     -0.408462      0.274767      0.223472      0.134973       1.44247       1.94279       2.11748       2.36898       2.20602       2.15260       1.93013       1.73727       1.46343       1.21001       1.01589      0.800784      0.639892      0.457833      0.351526      0.243672      0.177967      0.118931
  23  14 3033.4782    4.1072  0.8972 12.1324  0.0031       1.69448  0.0285   0.0850   0.0509    0.1516   0.0000      0.761864   438.5123       3.43709       10.7587       3.15585      -4.60865     -0.183248      -1.69585      -1.54983       1.91565     -0.166558      -2.54118     -0.321145    0.00417599     0.0752351     0.0484517     -0.210330     0.0268672     -0.278764       1.53873       1.86930       2.09795       2.17362       2.15283       2.07216       1.85545       1.67181       1.57731       1.30454       1.06286      0.828682      0.653199      0.534938      0.367696      0.276106      0.199147      0.140325
  23  15 3179.7105    4.0113  1.1036 12.1520 -0.0052      0.373891  0.0371   0.0764   0.0612    0.1587   0.0000      0.737076   435.5258       4.55775       17.4796       3.44224     -0.863586       4.58408       2.64223       1.93845      -2.32620     -0.589146     -0.263478     -0.268747     -0.284827    -0.0702607     -0.165021     -0.290876     -0.180354      0.233316       1.92482       2.48591       2.65305       2.83342       2.94748       2.66875       2.32320       2.14585       1.87830       1.60725       1.22836      0.989029      0.771983      0.608564      0.442333      0.315257      0.222724      0.150918
  23  16 3325.5833    3.6480  1.5393 12.0090  0.0002       1.16008  0.0421   0.0598   0.0745    0.1029   0.0000      0.416714   439.9193       7.43171       18.3422       7.70040       1.29236      -2.18634      0.170853      -1.41274      -1.44352      0.594825      -1.08624      -1.79539      0.604086      0.127022     0.0643055      0.284724     -0.324633     0.0145958       2.15480       2.79435       2.87215       3.14178       2.96858       2.89276       2.75857       2.47508       2.14766       1.74731       1.45766       1.16485      0.915220      0.717652      0.528296      0.394158      0.276841      0.189496
  23  17 3471.3651    2.9804  2.4156 11.5066 -0.0011      0.848404  0.0549   0.0393   0.0968    0.0669   0.0000      0.268686   436.7577     0.0626884       16.4139       6.93038       5.86606      -6.45036      -3.35240     -0.300620       1.10551      -4.54890       1.84747      -1.72320      0.226173      -1.28072    0.00576056     -0.268473     0.0232801      0.637657       2.62177       3.35896       3.68515       3.91349       3.81016       3.65265       3.40457       3.07167       2.69576       2.24099       1.83064       1.48352       1.15449      0.884915      0.662566      0.492586      0.347699      0.236668
  23  18 3616.9643    2.4116  3.7791 10.9912  0.0001      0.878537  0.0724   0.0264   0.1262    0.0503   0.0000      0.161373   434.1228       8.06777       10.3097       1.77025      -1.38198       3.38525      -10.8435      -2.48066      -1.97018     -0.605728       1.27237      -2.62944     -0.540448     -0.845017      0.477283     -0.220791     -0.485625     -0.151775       3.42707       4.46503       4.77068       4.98524       4.95039       4.94578       4.39529       3.98473       3.44629       2.96370       2.52968       2.00418       1.55585       1.21541      0.871153      0.645576      0.444601      0.307843
  23  19 3762.1999    2.0670  5.5274 10.4633 -0.0005      0.441302  0.0901   0.0194   0.1644    0.0479   0.0000     0.0987371   445.1315       3.23166       4.43594       14.4917      0.292429       2.53303      -4.15003       3.19188      -2.98253      -1.45346      -3.58822      -3.00101      0.328572      0.556349      0.395074      0.307679     -0.620900     -0.574416       4.32358       5.61024       6.13616       6.29082       6.33337       5.98690       5.63871       5.11299       4.45733       3.75530       3.09165       2.43188       1.92551       1.51985       1.10763      0.814276      0.587694      0.392179
  23  20 3907.7271    1.7037  7.2845 10.1061 -0.0008      0.496077  0.1148   0.0146   0.2047    0.0424   0.0000     0.0765318   448.5087       4.75391       17.5099       8.01660       5.14034       1.61769      -6.67336       7.12792       6.75840      -4.25642       1.29803       8.28610      -3.85450      0.129381     -0.395607      0.312837      0.888469      0.348443       5.09949       7.02524       7.65577       8.12108       7.94836       7.57892       7.05083       6.27973       5.57313       4.56143       3.90829       3.04877       2.44991       1.84652       1.36364      0.986798      0.681878      0.467919
  23  21 4053.1181    1.4456 10.2798  9.8382 -0.0005      0.333388  0.1586   0.0113   0.2751    0.0375   0.0000     0.0678226   444.6478       17.0316      -1.80849       5.45183       7.96101       12.1332      -3.84704      -5.85875      -4.81360       9.24838       4.99885     -0.568949     -0.676638      -4.21577       2.49074     0.0623054     -0.322852     -0.502975       6.91974       9.10191       9.71606       10.0901       9.85106       9.80331       9.02050       8.28036       7.23284       6.04900       5.04573       4.07243       3.23758       2.44157       1.83690       1.33344      0.945660      0.647473
  23  22 4197.6090    1.2314 12.6378  9.7540 -0.0006      0.118043  0.2102   0.0091   0.3471    0.0335   0.0000     0.0726796   447.8061       11.3120      -1.02672       10.3589       3.75628      -10.7263    -0.0500102      -2.94353      -10.6750       4.60823       1.79010       9.95353      -3.68521       1.91470       1.78177      0.269505      -1.22251      0.634048       8.10135       10.6333       11.5778       12.1675       11.9467       11.6836       10.6403       9.80036       8.45677       7.32067       6.01809       4.88142       3.83838       2.96100       2.17362       1.58974       1.09280      0.759538
  23  23 4342.4945    0.9758 15.1100  9.7434 -0.0061   6.32736e-05  0.2971   0.0073   0.4478    0.0292   0.0000     0.0916111   456.9590      -6.43980      -9.94676       29.5129       1.92602      -2.37018      -9.90707       20.5378       1.38441       4.42347      -2.74135      0.921792      -4.73169       5.39856     -0.719246     -0.868327     -0.218725      0.711650       10.3853       13.6739       14.9799       15.3130       15.6284       14.6020       13.7738       12.3235       10.9878       9.24659       7.86207       6.27822       4.94312       3.78739       2.81395       2.03994       1.40864      0.972848
  24   6 1826.3722    0.3667  0.4120  9.0103 -0.0075       15.2031  0.0193   0.0122   0.0445    0.0539   0.0000       2.56839   438.9046     -0.774260       19.8541       1.19898      0.283310      -1.98536      -1.33420      0.347705       1.22398     -0.477143      0.710828       2.47564     -0.538968      0.349444      0.158721      0.176818    -0.0282421     0.0288198       1.09443       1.50572       1.68151       1.69456       1.74175       1.57015       1.52250       1.32085       1.22000       1.02176      0.832766      0.700868      0.523140      0.414670      0.304685      0.229520      0.163987      0.113281
  24   7 1993.6087    0.6148  0.5214  9.2311 -0.0005       9.34055  0.0213   0.0163   0.0394    0.0680   0.0000       1.35485   439.4665      0.293632       19.4557      -1.32493      -2.03911     -0.183741    -0.0503029      -2.66396      0.318407       1.55919      0.993708      0.510709      0.111882      0.159103     -0.152096     -0.203991    -0.0116786    -0.0740076       1.19931       1.44749       1.66374       1.80456       1.72526       1.54690       1.59570       1.42687       1.24963       1.06978      0.844390      0.731857      0.510262      0.447375      0.327731      0.246519      0.176728      0.124563
  24   9 2314.4427    1.1757  0.9385 10.0222 -0.0025       5.62420  0.0328   0.0240   0.0552    0.1098   0.0000      0.888474   437.6004       2.32197       12.1108       2.19925      0.657523      0.272436      0.207588       1.08618      0.101996      -1.08927      -1.66839     -0.326067     -0.219628      0.303215      0.381020      0.285299      0.330578     -0.149900       1.56719       2.03629       2.14212       2.20772       2.24269       2.18185       2.17445       1.85765       1.56254       1.36490       1.14047      0.921424      0.775117      0.579799      0.442813      0.307108      0.229650      0.166824
  24  10 2467.0785    1.7011  1.1282 10.3036 -0.0011       2.45569  0.0368   0.0325   0.0602    0.1680   0.0000      0.759350   438.6293      0.158842       17.0384     -0.668764      0.276285     -0.925474      -2.45648     -0.608873      -1.05382      0.166429      -2.40296     -0.392245     -0.381094     -0.697171      0.548234      0.190420    -0.0582551      0.299740       1.74687       2.28134       2.52679       2.65054       2.70622       2.51929       2.30089       2.02169       1.84977       1.57762       1.28921       1.10938      0.840936      0.656458      0.485291      0.337013      0.248284      0.171634
  24  11 2617.7301    2.2305  0.9594 10.9606 -0.0024       2.41085  0.0297   0.0442   0.0540    0.1387   0.0000      0.678239   436.8835      0.108504       14.3384       3.15170       1.40331       2.00445      -2.55912      -3.67417       1.99969      -1.63540       1.32005     -0.674798      0.168198     -0.854272      0.321672      0.209770     -0.233097     -0.249641       1.45971       1.91567       2.14015       2.16967       2.08018       2.05484       1.86046       1.69124       1.57851       1.35692       1.16278      0.974883      0.740616      0.585239      0.425102      0.306905      0.216237      0.150076
  24  12 2767.7407    2.9072  0.8512 11.8150 -0.0078       2.77290  0.0287   0.0631   0.0509    0.1172   0.0000      0.934696   438.2210      -2.04536       10.0719       1.26257      0.399936      0.825643    -0.0289543     -0.632081       1.06177      -1.28797     -0.564653       1.91643     -0.329052     -0.714828     0.0516179     -0.547505      0.630745    -0.0823773       1.79765       2.26579       2.40064       2.48728       2.20712       2.08689       1.91353       1.79767       1.78626       1.64918       1.39522       1.17933      0.965276      0.685466      0.498230      0.366519      0.254346      0.167938
  24  13 2916.9408    3.6102  0.8952 11.7596 -0.0011     -0.397274  0.0291   0.0720   0.0495    0.1532   0.0000      0.820492   439.7512       3.17608       14.7042     -0.146463      -2.82321     -0.160160       1.39858     -0.427416      0.697473      0.456341     -0.205679     -0.266219     -0.676148      0.671429      0.100040    -0.0210951     -0.247366     0.0472709       1.81275       2.37157       2.62810       2.66393       2.46902       2.23288       2.07219       2.01448       1.85030       1.65159       1.39381       1.13674      0.883163      0.677468      0.503453      0.343472      0.226877      0.151078
  24  14 3065.0262    3.9588  1.0066 12.1944 -0.0028   -0.00942724  0.0309   0.0770   0.0571    0.1413   0.0000      0.553042   438.4651       3.92481       13.0964       3.02477      -3.01480      -1.54455      -1.25444       2.95785      0.606801      -2.85108    -0.0388909     -0.514392      -1.02881    -0.0453096     0.0389600     0.0424548     -0.130484     -0.293880       1.58174       2.02814       2.17852       2.25799       2.17068       2.08201       2.06192       1.84283       1.66072       1.39822       1.17423      0.921348      0.790341      0.588351      0.452101      0.340144      0.239221      0.166392
  24  15 3212.0803    3.9344  1.1968 12.3695  0.0001       2.45796  0.0366   0.0728   0.0644    0.1308   0.0000      0.597232   444.1060       9.07768       11.2621       6.67587       3.81756       3.76035     -0.624088      0.162849     -0.370286      -1.01456      0.592279      0.334407      0.987279     -0.354473      0.846351     -0.289624    -0.0484642      0.197567       1.68498       2.26403       2.45428       2.53622       2.57946       2.33213       2.29120       1.99431       1.87036       1.57521       1.26667       1.02811      0.814913      0.646788      0.495057      0.348981      0.251473      0.171928
  24  16 3358.4966    3.3473  1.8715 11.8502 -0.0012      0.914815  0.0456   0.0482   0.0800    0.0801   0.0000      0.375917   441.3153     -0.187756       10.5695       2.03725      0.954122       4.65690      -2.40377      -2.29699     -0.771544     -0.939603     -0.548569     -0.423759     -0.303020      0.305761       1.14283     -0.321266     -0.307048     -0.102142       2.05152       2.80892       2.99926       3.15172       3.11703       3.00910       2.80742       2.62697       2.23442       1.94496       1.57049       1.32232       1.04137      0.817085      0.611123      0.449363      0.323235      0.219934
  24  17 3504.9269    2.8748  2.7653 11.2770 -0.0021      0.553218  0.0557   0.0345   0.1010    0.0590   0.0000      0.211653   436.4329       6.98026       5.06117       4.61181       1.70416     -0.131601      -1.40119     -0.301592     0.0411315      -4.54593      -4.00865      0.867828    -0.0884527       2.50380     -0.614550      0.170611      0.146214     -0.528995       2.47267       3.39177       3.54920       3.83076       3.86065       3.70910       3.46086       3.06058       2.71071       2.28127       1.90114       1.56525       1.22697      0.974800      0.701481      0.532367      0.363377      0.265049
  24  18 3651.1967    2.3545  4.1731 10.8147 -0.0002      0.716086  0.0715   0.0236   0.1312    0.0476   0.0000      0.127897   442.2642       11.9781       13.2661       10.7179       6.24494      -3.81749      -7.07219     -0.988323     0.0418714      -2.18843       2.15985     -0.896628       3.71513       1.02427       1.58417      0.748304     -0.300408     -0.274432       3.25256       4.23030       4.53485       4.84082       4.83047       4.71467       4.32092       3.96535       3.47087       3.02507       2.48851       2.01700       1.63074       1.24459      0.950927      0.717036      0.495784      0.359534
  24  19 3796.9600    1.9930  6.2172 10.3093 -0.0009      0.379429  0.0953   0.0170   0.1716    0.0440   0.0000     0.0811026   440.3724       24.2750       16.1530       2.89617       3.38317      -1.22218       5.63133       12.2433      -2.67551      0.484590      -2.77837     -0.412059      -2.28704      -3.25565       2.07399       1.09482     -0.269613     -0.276588       4.25806       5.67686       6.20583       6.58173       6.54570       6.26023       5.89177       5.21936       4.67539       3.87715       3.28117       2.66699       2.11760       1.65199       1.22319      0.902281      0.647064      0.447922
  24  20 3943.2838    1.6717  8.6392 10.0084 -0.0011      0.554628  0.1251   0.0132   0.2248    0.0390   0.0000     0.0664133   445.9491       7.77170       18.6058       3.43879      -7.84302      -2.52293       19.9635      -4.97056      -1.24786       4.23472       1.69977     -0.210954       5.48582       1.00515     -0.480042      0.680860      -1.21357     0.0235414       5.28255       6.90837       7.47400       7.94685       8.00480       7.64881       7.16733       6.41230       5.71115       4.94494       4.03658       3.32555       2.63080       2.07046       1.54870       1.12315      0.816859      0.574143
  24  21 4088.6464    1.4129 11.1801  9.9132 -0.0000      0.277508  0.1711   0.0104   0.2940    0.0337   0.0000     0.0680535   430.6138      -7.77099       13.6833      0.597022       7.24377       1.35522       7.69509      -1.86569       6.57982      -3.66638      -3.75886       3.62305       2.07614      -2.71347       1.95345      -2.51241      0.499220      0.395256       6.81894       8.77716       9.63359       10.3276       10.0862       9.81886       9.05903       8.25567       7.28964       6.28527       5.26571       4.33791       3.41260       2.65445       1.98530       1.46263       1.03487      0.728113
  24  22 4234.4545    1.1908 14.1441  9.7730 -0.0002      0.217177  0.2340   0.0081   0.3765    0.0307   0.0000     0.0722406   432.6180       5.27897       19.0925       6.32431      -14.1961      -9.08597     -0.328884       18.4862       12.1579      0.541411      -5.21799       8.39033      -3.17050      -1.78504      -4.20629       1.72299      -1.50169      -1.25335       8.24324       10.8782       11.9052       12.4445       12.6188       11.9701       11.2851       10.2326       9.02183       7.78026       6.52688       5.36188       4.19009       3.33346       2.46474       1.84549       1.29092      0.896157
  25   6 1847.9245    0.4036  0.3494  8.9819 -0.0056       15.3704  0.0191   0.0131   0.0331    0.0540   0.0000       2.55750   439.7200      0.525261       18.1561     -0.173171      -1.38333     -0.414251     -0.458560     -0.469315     -0.396157      -1.81234      0.253539   -0.00937211     -0.832058     -0.292929    -0.0991922      0.471663     -0.101533     -0.137624       1.09209       1.41571       1.63409       1.62266       1.53722       1.55487       1.40749       1.26685       1.19050       1.07001      0.843458      0.719461      0.595003      0.461429      0.384372      0.234062      0.172135      0.130798
  25   8 2181.8148    0.8898  0.7191  9.4801 -0.0034       6.32228  0.0245   0.0200   0.0494    0.0994   0.0000      0.977757   438.6078      0.429702       16.5495      -2.28821      -1.40271      -1.58255      -1.65194      0.582402       2.24064      -1.26783      -1.90650      -1.26746     -0.453913     -0.296906    -0.0848876      0.339411      0.111472     -0.217758       1.35987       1.81185       2.06334       2.28975       2.20255       2.07854       1.94473       1.69486       1.46588       1.29360       1.04971      0.808595      0.633224      0.502613      0.375879      0.293841      0.209026      0.143356
  25   9 2340.6298    1.2656  0.9284 10.0778 -0.0027       3.27220  0.0303   0.0255   0.0558    0.1140   0.0000      0.850618   442.9225       2.17638       13.9997      0.247270      -1.49912      -5.00669      -2.19231    -0.0506410       1.34593     -0.530979     -0.278603     -0.242013     -0.714739    -0.0340069     -0.192732      0.302398     0.0226116     0.0579231       1.53092       1.88199       2.05692       2.06249       2.12659       2.12757       2.01962       1.85981       1.65731       1.30756       1.08539      0.868122      0.736289      0.589002      0.453773      0.348081      0.262223      0.178629
  25  10 2494.4106    1.7340  0.9697 10.4695 -0.0014       2.79070  0.0286   0.0345   0.0571    0.1287   0.0000      0.722979   438.3504       2.10111       18.6297     -0.177026     -0.410327     -0.711387       2.22285      -4.29487       1.17922       2.03963       2.36833     -0.237705      0.296894      0.559909     0.0448534     -0.316847      0.195470    0.00962746       1.51930       2.00971       2.29653       2.44878       2.45168       2.27732       2.11339       1.90453       1.65090       1.36567       1.21316      0.932084      0.722981      0.588306      0.436982      0.309182      0.233455      0.164399
  25  11 2646.2699    2.2707  0.9948 10.9579 -0.0025       2.36513  0.0331   0.0432   0.0532    0.1427   0.0000      0.790258   438.7839     -0.115147       15.7598     -0.304739     -0.925837      -4.83532       2.84512     -0.716196     -0.979495      0.368866       1.87723     0.0345833      0.134290     0.0768038     -0.252972     -0.307868     -0.424832      0.185645       1.71946       2.21962       2.49361       2.56628       2.50130       2.27058       2.20556       1.86351       1.70251       1.59977       1.43344       1.18162      0.927448      0.742662      0.550166      0.388658      0.274155      0.180918
  25  12 2797.3630    2.9788  0.8527 11.7866 -0.0030      0.611688  0.0264   0.0610   0.0489    0.1081   0.0000      0.716776   437.7722      0.645197       12.8527       4.78708     -0.104301       3.41050      -2.59175      0.220449      -2.78929      -1.55641      -1.41284      0.251835       1.13259      0.670491      0.587772     -0.373343     -0.308626     0.0710670       1.34065       1.62651       1.77162       1.83916       1.84025       1.82492       1.69785       1.60248       1.44254       1.22224       1.05264      0.789869      0.656983      0.534739      0.422706      0.317924      0.234243      0.166540
  25  13 2947.4368    3.7040  0.8719 12.1832  0.0035       1.27896  0.0259   0.0752   0.0527    0.1138   0.0000      0.662683   438.1596       5.44276       18.0989       1.73082      0.977577       2.18980      -3.59691       1.65297       2.97213     -0.986997       1.97339      -1.29526     -0.392009      0.319958       1.00902     -0.423947     -0.161639      0.181074       1.24925       1.69248       1.78819       1.95757       1.90214       1.88251       1.74468       1.56983       1.40055       1.21834       1.02807      0.798129      0.676073      0.520173      0.389360      0.289440      0.220136      0.155726
  25  14 3096.1619    4.0497  1.0479 12.2711 -0.0037       1.03132  0.0334   0.0767   0.0561    0.1441   0.0000      0.569385   438.1723       7.99549       13.2665       2.60518      -5.26958      0.995690       1.43229       3.13007      0.975258      0.115737       2.33667      -2.11142     -0.175051     -0.444413     -0.123468      0.395649      0.203616     0.0389752       1.66041       2.15703       2.43211       2.52191       2.57604       2.45467       2.29955       2.07375       1.79987       1.45661       1.23031       1.04844      0.782318      0.614049      0.473162      0.353695      0.256060      0.174364
  25  15 3243.7934    3.8264  1.3131 12.5812 -0.0021      -1.21123  0.0391   0.0672   0.0670    0.0956   0.0000      0.582441   439.0034       1.28330       12.2990       7.47105      -7.79003       2.95178       3.32397      -1.37275      0.667096      0.857603       1.01792      0.193373     -0.666875     -0.693050      0.728241     0.0679296     -0.143165     0.0641326       1.76401       2.25130       2.36860       2.49139       2.39646       2.44905       2.30643       2.15983       1.90941       1.66107       1.39303       1.10546      0.878721      0.728372      0.541713      0.423627      0.322721      0.228242
  25  16 3391.1886    3.1637  1.9481 12.0599 -0.0027       1.77255  0.0490   0.0472   0.0843    0.0690   0.0000      0.554591   440.1935     -0.870902       13.4609       10.7575     -0.125968       5.37898      -8.53041      -3.13674       1.40600      0.472043      -3.31760      -1.08997     -0.391920      0.195025     0.0802310      0.819436     -0.415817      0.502180       2.11190       2.63461       2.88005       3.12258       3.14670       2.93492       2.86470       2.51760       2.33081       1.97822       1.70855       1.37569       1.07357      0.863029      0.661167      0.514344      0.364403      0.268425
  25  17 3538.1291    2.7368  2.9318 11.2766 -0.0023      0.163338  0.0608   0.0315   0.1009    0.0559   0.0000      0.226614   441.7689      -3.68169       13.0272       1.07378       1.68154      -1.50227       3.20574      -3.98596     -0.122501      -1.14413      -2.20053      -1.95175      -1.18927      -1.43201      0.336185      0.540210      0.793885      0.131315       2.54233       3.42899       3.58477       3.96228       3.86547       3.63702       3.61924       3.21264       2.89365       2.41564       2.11761       1.70376       1.34708       1.08490      0.817621      0.633774      0.440132      0.320585
  25  18 3685.0047    2.2944  4.5728 10.6383  0.0002      0.393029  0.0737   0.0213   0.1365    0.0448   0.0000      0.105971   433.2487       5.22085       19.9537       9.93959       3.90176       3.46405       3.42681      -3.17786       1.95460      -2.54306     -0.994354     -0.847560      -1.55715     -0.576247     -0.990801      0.223062      0.385198      0.212809       3.24257       4.19324       4.76662       4.95413       5.07447       4.84642       4.50349       4.09097       3.58671       3.06702       2.55412       2.11417       1.70822       1.32011      0.996791      0.757409      0.548497      0.391588
  25  19 3831.6511    1.8890  6.3702 10.3741 -0.0002      0.460686  0.0967   0.0160   0.1774    0.0383   0.0000     0.0851994   435.8492       11.4971       7.22342      -1.89484      -5.12479      -5.90456       3.51658      -1.26515      -1.28752      -3.82831      -6.69023       3.39835      -2.64690     -0.869690     -0.107102     -0.751639      0.497846     -0.601480       4.15549       5.29953       5.82773       6.23021       6.25408       6.03900       5.62156       5.13196       4.51705       3.92168       3.26349       2.79429       2.16012       1.73609       1.28812      0.990860      0.692784      0.500289
  25  20 3978.0698    1.5862  9.1398  9.9797 -0.0007      0.411780  0.1312   0.0120   0.2398    0.0356   0.0000     0.0680649   439.6939       12.2454       3.46779       9.52272      -4.61475      -3.60496      -11.9163       4.21339      -2.59907       1.87670       2.48917     -0.334131      -3.16080       1.91264     -0.224569      0.733909     -0.334682     -0.234022       5.31742       7.02186       7.69695       8.00107       8.16578       7.82837       7.41841       6.61381       5.97857       5.11676       4.31344       3.59567       2.84142       2.22538       1.69179       1.27881      0.927420      0.672374
  25  21 4124.0162    1.3558 11.9590  9.8057 -0.0012      0.262712  0.1820   0.0093   0.3070    0.0322   0.0000     0.0675986   431.6706       13.6560       14.7238      -18.5078      -7.47373       10.5501       1.26829       3.38392       8.73990       11.3369       6.01583      -2.46375       6.80298       3.37029     -0.691059      -1.21365     -0.748727      -1.52481       6.68965       8.72222       9.48072       10.2308       10.0309       9.82086       9.15546       8.46917       7.53385       6.45807       5.49213       4.46631       3.57231       2.79188       2.20730       1.64042       1.17820      0.858537
  25  22 4269.8569    1.1336 14.6406  9.7378 -0.0005     0.0997996  0.2497   0.0074   0.3943    0.0286   0.0000     0.0763346   436.0025       20.0733       32.1341     -0.806865      -20.0317      -9.41234       3.38917      -5.67870      -6.66708       1.78383      -2.74721      -2.05368       13.4637      -1.74846      -2.75639       2.45893       1.64218     -0.584993       8.32770       11.1570       12.2413       12.9586       12.9239       12.3450       11.6067       10.6721       9.46488       8.28525       6.87737       5.81794       4.54684       3.62935       2.73974       2.04574       1.48977       1.05542
  26   6 1869.0680    0.4555  0.4163  9.0866 -0.0019       11.5951  0.0186   0.0130   0.0349    0.0559   0.0000       1.91394   440.0435      0.222912       20.5369       1.45836      -2.45044       1.00223      0.665978    0.00290144     -0.746650     -0.671896      -1.09847    -0.0322860      0.608364      0.287385    -0.0717001     0.0748408      0.110535      0.109620      0.948996       1.18538       1.30392       1.44741       1.48492       1.40895       1.39377       1.12220       1.10414       1.05122      0.903994      0.685158      0.511963      0.418311      0.339257      0.285152      0.213293      0.168178
  26   7 2039.7775    0.6902  0.5879  9.0456 -0.0027       7.04294  0.0207   0.0162   0.0397    0.0895   0.0000       1.05671   439.1247      -1.90131       16.8826       1.77476      -4.16411     -0.934133     -0.535582      -1.34220     -0.323841      -1.56043     -0.831572     -0.898644     -0.325466     -0.486198     0.0145418    -0.0288563     0.0279942      0.186439       1.02726       1.35811       1.41841       1.50874       1.55201       1.52612       1.38751       1.31786       1.16945       1.01307      0.865525      0.711257      0.548500      0.466436      0.359951      0.275560      0.195423      0.141848
  26   9 2366.1289    1.3365  0.9963 10.2559 -0.0040       4.15189  0.0322   0.0255   0.0575    0.1085   0.0000      0.902965   439.3135     -0.119231       15.8373      -1.79978      -7.15547       1.71274       1.23687    -0.0929224       1.33182     -0.866731       2.53670     -0.199635     0.0497414    -0.0259046      0.207165      0.470249     0.0367079     -0.179225       1.42720       1.76218       2.10672       2.14841       2.07001       2.19449       1.99447       1.78730       1.59384       1.32478       1.11680      0.979273      0.748869      0.611941      0.481290      0.333939      0.264633      0.190065
  26  10 2521.2352    1.8531  0.9796 10.8205 -0.0043       1.71101  0.0299   0.0354   0.0554    0.1148   0.0000      0.748893   436.2372      0.928634       15.1465     -0.818408      -1.04480      -2.07163       2.79946      -5.53968     -0.415370      -1.02381      -1.18027     -0.478733     -0.200248     -0.200200     -0.278179     -0.228736      0.460377     0.0987811       1.51686       1.93570       2.16193       2.31958       2.32776       2.16833       2.03672       1.88205       1.66844       1.40434       1.20343       1.01019      0.829131      0.657039      0.495385      0.357495      0.258856      0.189965
  26  11 2674.3979    2.4234  1.0707 11.0511 -0.0007       1.87620  0.0317   0.0445   0.0580    0.1559   0.0000      0.796329   440.5283      0.243372       12.2905       2.89700      -2.01168      0.888592      -3.36357     -0.345092     -0.895409      -1.24928     -0.555057       1.07557     -0.420481     -0.503122     -0.413810      0.497087      0.152302     -0.149791       1.38759       1.84043       2.02630       2.09509       2.13651       2.08330       1.90363       1.82615       1.61014       1.38257       1.15463      0.931973      0.759102      0.624758      0.470776      0.368324      0.269482      0.190151
  26  12 2826.5628    3.1102  0.8957 11.8156 -0.0013      0.161275  0.0271   0.0612   0.0506    0.1224   0.0000      0.713162   437.2910    -0.0995771       10.5664       3.25468      0.515799       2.22426      -2.00528      0.217402       1.10866     -0.164986      -1.42543     -0.401118      -1.05881      0.637177      0.635870     -0.632547     -0.144074    0.00359518       1.33926       1.68360       1.78179       1.91441       1.90356       1.81290       1.76328       1.65012       1.44335       1.23440       1.12985      0.895517      0.700338      0.553913      0.461682      0.346577      0.248372      0.180799
  26  13 2977.4573    3.6951  0.9376 12.4308 -0.0017       1.30756  0.0310   0.0725   0.0540    0.1026   0.0000      0.659775   437.8928       2.21948       16.1034       3.54085     -0.216997      0.915593       1.13226       2.04384      -1.28007      0.669404       1.17338      0.175059     -0.661029     -0.546722     -0.164923      0.296002      0.223552     -0.262068       1.59922       2.27924       2.44397       2.54207       2.45884       2.27565       2.11712       1.89372       1.78640       1.57245       1.34194       1.11820      0.880685      0.692298      0.501199      0.388794      0.274952      0.186529
  26  14 3126.9833    3.9305  1.0757 12.5367 -0.0047       2.59385  0.0374   0.0743   0.0591    0.1210   0.0000      0.847363   435.0164       3.03556       13.7937       4.64119      -1.95907      -4.95705       1.82070      -2.86065       1.43857      -5.42538       1.82797     -0.931755      -1.67710      -1.22149    -0.0733137     -0.843277     -0.218317      0.146413       1.65509       2.31233       2.39555       2.72248       2.75044       2.65449       2.37125       2.17579       1.91140       1.56403       1.27134       1.01314      0.799330      0.647216      0.499895      0.367499      0.271394      0.200480
  26  15 3275.3816    3.7548  1.4775 12.2706  0.0018      0.599859  0.0423   0.0596   0.0690    0.0968   0.0000      0.607919   438.7277       1.54834       15.4757       5.68180      -4.46250      -6.37242      -2.33375       2.27580     -0.567848    -0.0730158     -0.458629       1.59823       1.41672    -0.0150077      0.137940      0.372762     -0.763471     -0.331291       1.75775       2.48154       2.58111       2.81550       2.60305       2.61570       2.33031       2.24054       1.97712       1.80735       1.58206       1.31723       1.10795      0.852888      0.637079      0.460797      0.341956      0.242285
  26  16 3423.3292    3.2046  2.0372 11.8417 -0.0020      0.317222  0.0481   0.0436   0.0818    0.0730   0.0000      0.305358   438.1250       1.93104       9.14887       3.22757      -1.76402      0.440773       4.64461     -0.973148      -3.73405      -2.14005      -1.61604      -1.41897     -0.359968      -1.56391      0.633903      0.346975     0.0378274     -0.165260       1.96675       2.72751       2.83940       3.11868       3.04507       3.03084       2.83310       2.54390       2.31293       2.01505       1.70660       1.40439       1.11366      0.893602      0.704627      0.527583      0.387144      0.274682
  26  17 3571.1454    2.6061  3.1395 11.3012 -0.0004      0.849992  0.0606   0.0292   0.1075    0.0533   0.0000      0.184537   434.5281       4.32793       17.8965       7.18520      -5.23110       3.63142      -2.34876       3.31026      -7.15456      -2.95988       1.62451      -1.95792      -1.83509     -0.638304      0.463785      0.244913     0.0976914     -0.289276       2.56195       3.37939       3.61797       3.94717       3.83826       3.78343       3.52522       3.21932       2.92940       2.55231       2.17258       1.78503       1.45742       1.15738      0.892201      0.665836      0.493704      0.353951
  26  18 3718.5502    2.1492  5.1023 10.7138  0.0000      0.317091  0.0821   0.0191   0.1471    0.0400   0.0000      0.112380   437.4152      -2.37028       14.7576      -1.50725       5.25559       2.97376      -5.46412       9.07646       2.54155     -0.240801      -4.30389       1.52506      -1.99011      -1.00982      -1.12572     -0.154223     -0.401604      0.395408       3.42644       4.44872       4.96083       5.34786       5.31383       5.11191       4.80530       4.30725       3.92631       3.40651       2.90780       2.37586       1.92680       1.52092       1.16859      0.894785      0.653434      0.470983
  26  19 3865.6010    1.8170  7.2778 10.3142 -0.0009      0.355078  0.1069   0.0145   0.1901    0.0364   0.0000     0.0739757   444.1337       10.8244       17.5546       15.0074      -5.35833       4.76747       1.05364      -8.05630      -1.56735      -5.00720       4.71323      0.849774      -4.05996      -2.44428       2.41166      -1.23651     -0.957412     -0.243584       4.20405       5.55265       5.99983       6.48241       6.47969       6.25529       5.92516       5.46933       4.83123       4.31587       3.61278       3.07084       2.43573       1.94612       1.49372       1.14706      0.836661      0.608091
  26  20 4012.7520    1.5393  9.6326 10.0596 -0.0005      0.412450  0.1373   0.0114   0.2470    0.0334   0.0000     0.0671906   445.5530       13.3818       11.1138       1.20507       9.53350       3.93668      -3.89098       16.0635      -6.63281       5.37837      -3.87336      -3.71228      -2.59041      -3.03292     -0.730898      0.187833     -0.491052      0.111139       5.22958       6.85342       7.60018       7.98686       8.04616       7.70734       7.43693       6.71708       6.03985       5.20770       4.53515       3.68974       3.01129       2.40201       1.85404       1.38321       1.02749      0.757323
  26  21 4159.1743    1.2983 12.4662  9.8315 -0.0003      0.202354  0.1921   0.0085   0.3198    0.0310   0.0000     0.0675111   451.8760       7.39202       22.9814       19.9411       8.79390      -12.8118      -1.45732       13.9711      -14.2359      -3.90913       8.52590       4.95659      -6.83593      -4.43706       7.15914      -1.64717      0.417711     -0.501336       6.56579       8.87570       9.48993       10.2593       10.1910       10.0720       9.37537       8.57811       7.68895       6.74451       5.72321       4.83784       3.82739       3.05812       2.36843       1.77910       1.33234      0.954649
  26  22 4305.9564    1.0695 15.0026  9.7919 -0.0006      0.288783  0.2612   0.0070   0.3951    0.0271   0.0000     0.0804602   440.0164       4.64703       17.7210       18.0993      -1.88905      -5.51948      -10.6219       5.69708      -7.36513      -9.53745      -1.40682      -4.75039      -7.33505       5.25154       5.49465      -5.46570      -4.14595      0.416267       8.05623       10.6413       11.7080       12.4950       12.6704       12.2850       11.5943       10.7068       9.44212       8.20284       7.07256       5.76712       4.71874       3.77761       2.91641       2.22019       1.60846       1.17241
  27   5 1713.5997    0.3045  0.2750  8.9445 -0.0040       19.9209  0.0158   0.0110   0.0284    0.0397   0.0000       3.74551   440.4061      0.467763       19.6465      -1.20710   -0.00305666       2.23248       1.33970      0.694874     -0.598214       1.02957      0.399239     -0.189999      0.346485     -0.124836     0.0489744      0.137465     -0.129756    -0.0883551      0.754505      0.976526       1.19059       1.13789       1.16104       1.26275       1.05090       1.07095      0.954927      0.780264      0.702069      0.538530      0.483770      0.391141      0.278532      0.229926      0.178554      0.116106
  27   6 1889.8328    0.4855  0.4440  9.0469 -0.0070       12.4511  0.0184   0.0133   0.0363    0.0558   0.0000       1.82466   439.7891     -0.152437       19.5945     -0.538520     -0.893897       2.12682      0.935600      0.698944      -1.68954       1.37318      0.632143     -0.622772      0.149655     -0.311724     -0.117218     -0.320271    -0.0918896     -0.167038      0.977180       1.19065       1.31001       1.33808       1.29506       1.33071       1.36946       1.21252       1.03617      0.963475      0.743694      0.651334      0.545831      0.428687      0.334203      0.278888      0.193258      0.142652
  27   7 2062.1313    0.7095  0.6328  9.1720 -0.0026       8.60058  0.0222   0.0159   0.0415    0.0800   0.0000       1.12051   440.1767      -1.07382       15.6031      0.169816      -1.60080      0.941994      0.811146      -1.20341      -1.46664      0.563741      0.721610      0.641052     -0.976574      0.239953     0.0994392     -0.195789      0.328489     -0.121695       1.06515       1.39575       1.54763       1.72105       1.57735       1.71304       1.54858       1.38514       1.26740       1.04146      0.890685      0.775952      0.658980      0.477641      0.381854      0.286303      0.227905      0.160126
  27   8 2229.8118    1.0183  0.8481  9.5471 -0.0021       5.08950  0.0261   0.0200   0.0502    0.1085   0.0000      0.843216   439.9698      -1.75823       19.9445      0.827736      -1.45347       1.07603      -2.01011       2.89931     -0.354729      0.999041      0.725651     -0.497243     -0.449188     -0.668376     -0.156543      0.360956   -0.00521151      0.264768       1.16022       1.56056       1.59930       1.86417       1.74997       1.83515       1.70493       1.55293       1.33627       1.20310      0.996315      0.844170      0.663421      0.556524      0.428348      0.336995      0.228551      0.180690
  27   9 2391.1132    1.4136  0.9600 10.4286 -0.0024       4.66781  0.0303   0.0274   0.0542    0.0982   0.0000      0.881549   437.4506       1.51377       17.0151       1.13273      -4.58873     -0.756024      -2.78284      -4.49152      -1.31752      0.550505       2.16076     -0.412438      0.231298      0.447401     -0.705928      0.557955      0.264366     -0.225153       1.30514       1.71307       1.89058       2.09324       1.90615       1.89864       1.86290       1.66827       1.52035       1.38271       1.16014      0.942695      0.780182      0.635078      0.482509      0.364844      0.284728      0.203993
  27  10 2547.6288    1.9712  1.0351 10.8591 -0.0021       2.10429  0.0304   0.0363   0.0556    0.1266   0.0000      0.717894   440.3303       1.27932       15.1497       1.25794      0.600620      0.832445       1.76751       1.63346      0.350939      -1.65242      -2.24984      -1.53040      0.593216     0.0289334     -0.308590     -0.276803     0.0710439     0.0687691       1.32108       1.78045       1.98336       2.05191       2.03790       1.89951       1.86341       1.67863       1.57816       1.38617       1.20829       1.01878      0.804111      0.674499      0.496234      0.392162      0.282008      0.205006
  27  11 2702.1024    2.5584  0.9877 11.3677 -0.0002       2.32688  0.0297   0.0470   0.0512    0.1190   0.0000      0.680600   438.0138       3.79844       15.9744     -0.461327     -0.167318      -1.91151     0.0816560      -2.09081    -0.0271062       1.74298     -0.100702     -0.600264     -0.208283      0.392303      0.587276     -0.406255     -0.156112      0.339036       1.25094       1.68401       1.77980       1.98001       1.95732       1.89495       1.75382       1.65772       1.45602       1.29329       1.12587      0.955238      0.744172      0.604824      0.455001      0.364310      0.270207      0.204195
  27  12 2855.4300    3.2802  0.8382 11.7981  0.0008       4.02060  0.0246   0.0656   0.0478    0.1221   0.0000      0.842950   438.1421       3.49663       9.67102       1.82787      -3.63004      0.710375     -0.555426     -0.601742       1.01906      -1.42635     -0.218453     -0.697197     -0.303979      -1.49431      0.524221     -0.300926     -0.104452     -0.460323       1.16778       1.48604       1.63675       1.78053       1.68837       1.70141       1.61800       1.45454       1.31857       1.15038      0.988934      0.811408      0.677560      0.542993      0.433954      0.317410      0.238603      0.169019
  27  13 3007.0027    4.0960  0.8824 11.9886 -0.0009      0.239413  0.0239   0.0782   0.0486    0.1436   0.0000      0.617595   440.0974       1.97837       16.1549       1.47002      -3.51302      -2.57442    -0.0896718      -2.24038      0.577244      -1.35354      -1.10152     -0.607951      0.150849      0.256690      0.119243      0.404769     -0.251518      0.131337       1.16462       1.55514       1.70395       1.85097       1.80984       1.79032       1.67702       1.55976       1.37315       1.15696      0.989383      0.815279      0.655891      0.531223      0.399375      0.321093      0.232243      0.176644
  27  14 3157.2881    4.1340  1.0911 12.4865 -0.0017       1.62627  0.0336   0.0757   0.0590    0.1277   0.0000      0.613261   436.9994       4.93675       11.3054       2.48005      0.822533     -0.404738       3.25226     0.0590438       1.32604     -0.968299       1.54144      -1.46699      0.796278     -0.688483       1.01914      0.245850      0.284503     0.0732901       1.58362       2.01901       2.17366       2.17242       2.15051       1.99504       1.85417       1.68637       1.68881       1.48406       1.37756       1.14614      0.988265      0.787208      0.597532      0.445822      0.327855      0.241835
  27  15 3306.5883    3.6215  1.6354 12.1335 -0.0013       1.88184  0.0429   0.0541   0.0724    0.0835   0.0000      0.490599   439.1518       3.05675       13.3328       3.48692      0.944788      -4.05547     -0.189388       4.94501      -3.60175      0.900902     -0.143104     -0.975670     0.0812794      -1.07544     -0.224808     -0.719056     -0.208619    -0.0680271       1.68583       2.18569       2.42965       2.61620       2.57296       2.57035       2.41098       2.24580       1.96641       1.68161       1.44806       1.19508      0.989595      0.797530      0.637614      0.469875      0.343526      0.248299
  27  16 3455.3117    2.9940  2.4134 11.6287 -0.0011      0.675414  0.0522   0.0374   0.0890    0.0649   0.0000      0.274690   435.1605       3.16626       18.9215      0.210760      -4.85378      0.218294     -0.501660      -2.46891      0.559241      -3.46268      -1.74401       1.20203      -3.02536      0.223686     -0.382010      0.152102     0.0248534    -0.0813623       2.16100       2.82424       3.11436       3.28001       3.23942       3.12398       2.96702       2.78499       2.54987       2.22976       1.90750       1.59436       1.28935       1.00853      0.803844      0.620978      0.479496      0.351886
  27  17 3603.6853    2.5020  3.6314 11.0754  0.0003      0.642567  0.0649   0.0257   0.1152    0.0487   0.0000      0.154059   441.6430       2.08658       14.1147      0.454304      -5.84889       2.66849      -4.92363      0.344700       3.69384     -0.950634      -2.50360      0.893318      0.702233      -1.28149     -0.714445     -0.351690      -1.27544     -0.317220       2.59028       3.57554       3.78613       4.09198       4.08362       4.03327       3.83726       3.49962       3.20523       2.69988       2.36335       1.94028       1.57139       1.25216       1.01897      0.769994      0.560271      0.427913
  27  18 3751.8422    2.0752  5.3838 10.5860 -0.0006      0.474238  0.0827   0.0178   0.1528    0.0390   0.0000      0.103672   440.7696       3.80203       17.4646       5.64284       4.48873      -5.47019       4.28510       5.50088      -1.99331       2.97682       3.62282       1.20507       2.88059      -1.05187      0.351900   -0.00145909     -0.620570      0.888447       3.31226       4.30786       4.70994       4.99828       4.99640       4.97817       4.61389       4.24710       3.94320       3.43934       2.92108       2.41533       1.99722       1.61216       1.25278      0.963280      0.723177      0.528650
  27  19 3899.2778    1.7538  7.5819 10.2098 -0.0002      0.285495  0.1081   0.0134   0.1951    0.0348   0.0000     0.0754613   438.4145       8.10730       5.35916       13.9758      -7.38214       4.63655     -0.288749     -0.674134     0.0682746       8.21201       3.34855      -1.06161       1.10083      -1.06553      -1.37913      0.575867      0.453066      0.146154       4.17428       5.54274       6.08569       6.37498       6.40129       6.17934       5.99150       5.56006       5.02338       4.34212       3.71613       3.06622       2.52754       2.06448       1.58906       1.22931      0.917314      0.683591
  27  20 4046.6174    1.4886 10.3073  9.9604 -0.0007      0.184977  0.1477   0.0104   0.2560    0.0321   0.0000     0.0639660   445.6558       13.4778       19.8992       4.89557       1.92795       2.10218       4.45997       12.9549     -0.225399       1.61900      -5.45089       2.51632       1.40777       3.52305      0.842546      -2.84641      -1.85861      0.486891       5.27939       7.06348       7.79605       8.22089       8.27872       8.26259       7.75544       7.09007       6.43187       5.51175       4.80328       3.98429       3.25701       2.61945       2.04393       1.57510       1.16559      0.850359
  27  21 4194.0607    1.2602 13.2508  9.7648 -0.0003      0.234466  0.2035   0.0078   0.3323    0.0294   0.0000     0.0700439   429.9646       11.2173       23.4807      -3.69240      -1.38870       5.47651      -9.38470      0.968884       15.1080       11.4574     -0.383031      -10.4230       3.65644      0.328628       1.78003      -3.93572      -1.15168      -1.51610       6.80514       8.89122       9.91126       10.2773       10.4510       10.2668       9.78772       8.96876       8.02761       7.02031       6.00426       5.08656       4.12096       3.32636       2.60878       2.00690       1.47944       1.07365
  28   5 1732.7232    0.3113  0.3627  8.9585 -0.0060       9.47413  0.0183   0.0100   0.0346    0.0440   0.0000       2.84630   438.8448      -1.94877       20.1858       2.63818      -3.31039      -1.85764      -1.26687      0.861012       1.17701    -0.0403328       2.10015      0.867415     -0.352956     -0.816484      0.284527      0.157663    -0.0512492     0.0184141      0.879955       1.14732       1.34919       1.37468       1.35197       1.36069       1.23430       1.17754       1.04038       1.00281      0.862155      0.689367      0.580961      0.504809      0.352581      0.311731      0.221398      0.154296
  28   6 1910.2159    0.5069  0.4756  9.0298 -0.0018       11.0668  0.0190   0.0128   0.0351    0.0583   0.0000       1.64228   440.4189      0.623243       19.7007     -0.113700      -1.26173     -0.145711    -0.0890468       1.28152      -1.32742     -0.717683    -0.0537404     -0.200316      0.402700      0.292283     -0.163400     0.0276139      0.250957     -0.169421       1.03093       1.39303       1.58138       1.64614       1.68333       1.68324       1.55770       1.42866       1.25827       1.06884      0.880355      0.719157      0.584804      0.445134      0.344073      0.277258      0.223772      0.162936
  28   7 2083.9883    0.7383  0.6252  9.3969 -0.0026       7.68411  0.0217   0.0164   0.0413    0.0720   0.0000       1.20026   439.6243     -0.967507       20.0248     -0.888608      -5.41605       3.25744      0.895733     -0.417251       1.97319      0.686005      0.367536     -0.950550      -2.08857     -0.105859     -0.517717    -0.0343079     -0.215244      0.296108       1.05416       1.37390       1.35401       1.48229       1.52726       1.55307       1.55953       1.32466       1.19248      0.950468      0.895651      0.773378      0.692855      0.518078      0.380633      0.292977      0.226384      0.169480
  28   8 2252.9006    1.0884  0.9510  9.5524  0.0022       5.17817  0.0280   0.0204   0.0553    0.1187   0.0000      0.834934   440.0522      -1.67418       17.1727       2.20501      -1.42419     -0.742667      -1.78506      0.682212     -0.243272     -0.523757      -1.44931     -0.731076     -0.545686       1.09937      0.116236     -0.546640    -0.0823609      0.181368       1.25506       1.63333       1.84004       1.90812       1.84817       1.64755       1.66913       1.55764       1.46405       1.30627       1.15789       1.00410      0.789422      0.653191      0.500577      0.381639      0.291864      0.211786
  28   9 2415.3725    1.5133  1.0005 10.5387  0.0015       4.27689  0.0312   0.0278   0.0564    0.1038   0.0000      0.862085   439.1465      0.258965       20.2063     -0.302082      -4.25252       2.76615       1.70811      0.845662       1.21989      -1.44106      -1.65976      0.395917       1.39951      0.328146     -0.535559     -0.280974     -0.334866     -0.112539       1.19640       1.59217       1.67138       1.84873       1.83822       1.76127       1.81384       1.60237       1.45897       1.26922       1.12331      0.954933      0.751995      0.633232      0.514095      0.375807      0.296821      0.222110
  28  10 2573.4153    2.0357  1.1508 10.9960  0.0006       2.47598  0.0327   0.0364   0.0621    0.1223   0.0000      0.772981   439.4932       3.41562       17.4035      -1.86409      -3.80758      -1.63799     -0.216988      -1.35534       2.20813      -2.04465      -1.25757     -0.925279   -0.00657132     -0.489844    -0.0193583      0.315095     -0.289285     0.0535426       1.34112       1.69629       1.83971       2.05344       2.06777       1.95776       1.87801       1.73481       1.61215       1.42698       1.20335      0.966033      0.824926      0.695295      0.529267      0.413194      0.303653      0.232252
  28  11 2729.3593    2.7425  0.9647 11.3176  0.0003       1.69675  0.0273   0.0496   0.0496    0.1234   0.0000      0.675486   438.3126       1.83738       14.7849       2.15105     -0.823678       1.09503      -2.59315      -2.84770    -0.0528427       1.74218     -0.875147      -1.40066     -0.417580     0.0149018      0.309533     -0.400117      0.116466    -0.0226110       1.14473       1.51563       1.66335       1.73736       1.75210       1.75739       1.59965       1.53041       1.34186       1.19187       1.09223      0.879156      0.739238      0.597379      0.470791      0.367290      0.264150      0.201685
  28  12 2883.7289    3.4526  0.8652 12.1339 -0.0022       2.09084  0.0274   0.0662   0.0465    0.1076   0.0000      0.741595   438.5505      0.800659       15.3964       1.60434       1.31826     -0.111984      -1.87371      -1.92963       2.31461     -0.578122       1.06221     -0.851044      0.442133    -0.0377909     -0.479082    -0.0150020      0.417173    -0.0890622       1.33129       1.78598       1.87863       1.86441       1.78971       1.84039       1.80418       1.69608       1.58559       1.35514       1.15040      0.910004      0.754344      0.620288      0.507890      0.403611      0.289468      0.209277
  28  13 3036.2712    4.0552  0.9500 12.3082 -0.0044       1.33525  0.0274   0.0734   0.0484    0.1227   0.0000      0.891237   439.4722       3.74845       11.3373       1.01086      -1.60528       3.14250    -0.0242716      -1.26936     -0.945408       1.39722     -0.658599     -0.664796     -0.380258      0.421620      0.467386     -0.211941    -0.0937714     0.0337741       1.13434       1.45667       1.65321       1.75357       1.75983       1.79213       1.67433       1.51061       1.41771       1.14360       1.02622      0.899904      0.717427      0.566758      0.464086      0.359903      0.260794      0.190116
  28  14 3187.1326    3.9436  1.1978 12.4613 -0.0009     -0.730602  0.0341   0.0675   0.0597    0.1161   0.0000      0.644791   440.7998       6.91799       13.7705       1.05305      -1.13308      0.147645      -1.58696     -0.194396       1.72239      -2.08922      0.999774     -0.106383      0.418463     -0.289789     -0.108755      0.503441      0.198832      0.230727       1.35960       1.83348       1.91028       2.11833       2.07944       2.01246       1.86702       1.79060       1.62917       1.47615       1.26588       1.05488      0.859987      0.715425      0.546242      0.440206      0.325457      0.235996
  28  15 3337.2735    3.4346  1.8528 12.1149  0.0011      0.655852  0.0437   0.0482   0.0769    0.0690   0.0000      0.294645   438.9371       8.98620       15.1456       1.04579      0.648445       7.05382      -2.59220       2.08085       3.34695       1.62790      -2.59206       1.48994      0.926583      -1.16684     -0.260606      0.583975      0.673784     -0.453531       1.70089       2.40668       2.63008       2.86385       2.82004       2.82786       2.61622       2.40736       2.16672       1.89412       1.54085       1.35838       1.10636      0.871001      0.693929      0.529628      0.392719      0.301329
  28  16 3486.9396    2.9790  2.5707 11.4987 -0.0013       1.05071  0.0510   0.0353   0.0906    0.0624   0.0000      0.221693   436.9482       3.32581       8.01985       3.15162      -3.11358       5.72712       4.12359       2.54484      0.573109       1.54740       3.14674      -2.97896     -0.915641     -0.758231       1.15049     -0.344616     -0.505399     -0.249952       2.01043       2.65530       2.90447       3.06898       3.00629       3.02438       2.85573       2.62932       2.41872       2.14642       1.86945       1.56641       1.29410       1.02155      0.826243      0.645861      0.487886      0.356099
  28  17 3635.9500    2.3690  4.0778 10.9439 -0.0006      0.752674  0.0681   0.0231   0.1230    0.0463   0.0000      0.139949   440.7368       10.3427       8.20282       11.4159    -0.0993201      -2.73086     -0.153153       1.82336       1.62633       4.83010      -2.23620       4.14307      -1.66230     -0.333056     -0.544899     -0.103808     -0.947056     -0.348848       2.64588       3.35981       3.78745       4.02924       4.02132       3.97459       3.80256       3.53707       3.17880       2.82376       2.39119       2.02848       1.67890       1.36726       1.07600      0.832980      0.633179      0.483405
  28  18 3784.4997    1.9961  5.8031 10.4992 -0.0010      0.365670  0.0861   0.0163   0.1576    0.0372   0.0000     0.0956502   442.5964       11.4251       13.8199       5.88659    -0.0955688       9.83719       3.24889       2.33966      -3.10171       4.43427      -1.43956     -0.211108      -4.34826       2.82941     0.0412947     -0.421807      -1.28777     -0.758812       3.29849       4.38561       4.83235       5.10378       5.19843       5.07640       4.74551       4.34114       3.98832       3.54758       3.07994       2.61081       2.19509       1.76927       1.37380       1.07371      0.786312      0.581919
  28  19 3932.7325    1.6678  8.2667 10.2000 -0.0000      0.286276  0.1171   0.0122   0.2109    0.0328   0.0000     0.0712078   435.7411       5.13569       2.25072       1.30251      -6.64251      -5.59848      -2.58403       7.55560      -8.31730      -6.58540      -1.07643      0.337316       5.23574      -1.06081     0.0537886      0.942624       1.47445      0.626688       4.25425       5.60906       6.14265       6.58083       6.72968       6.47898       6.25113       5.78182       5.26364       4.49678       3.97735       3.33445       2.79431       2.27034       1.75271       1.36696       1.02458      0.766229
  28  20 4080.7441    1.3977 10.1287 10.0198  0.0005      0.308872  0.1523   0.0100   0.2570    0.0308   0.0000     0.0716336   439.5916       7.05480       11.1660       6.72975      -5.27897       14.4346      -8.44069      -10.7272       5.87668       4.06415      -7.65818      -5.85874       3.21660      -2.84421      -3.39898      -2.38968       2.40043      0.838144       5.11174       6.87862       7.49941       7.97638       8.14627       7.97055       7.65361       7.00683       6.39516       5.59653       4.86525       4.11871       3.44920       2.71117       2.22517       1.67957       1.25723      0.923717
  28  21 4228.3412    1.1912 14.1976  9.7934 -0.0017      0.130441  0.2315   0.0071   0.3489    0.0278   0.0000     0.0785252   430.9885       4.44077      -11.2142       9.70644       23.7460      -17.6721      -6.37144      -6.61442      -3.60643      -1.30001       5.56794       3.93308       6.80465     -0.191606       2.30418     -0.589889    -0.0860673     -0.489107       7.02733       9.25002       10.3866       10.7466       10.9601       10.8745       10.2698       9.54748       8.59109       7.49774       6.51503       5.57001       4.62824       3.66698       2.91939       2.26722       1.70280       1.25420
  29   6 1930.2598    0.5289  0.5177  9.0340 -0.0023       10.7826  0.0201   0.0132   0.0379    0.0609   0.0000       1.51896   440.2754      0.795717       20.0937     -0.350482      -2.68208       1.55542     -0.135243     -0.836330       1.08361       1.89312      0.364573     -0.572248    -0.0556051     -0.310177     0.0826387     -0.278038     -0.309699      0.102330      0.968653       1.16749       1.40885       1.43999       1.32098       1.34758       1.26423       1.15077       1.10159       1.08610      0.935934      0.760895      0.657189      0.535092      0.409256      0.306626      0.240008      0.176314
  29   7 2105.4042    0.7846  0.7126  9.3150 -0.0037       8.13986  0.0224   0.0163   0.0432    0.0822   0.0000       1.03300   439.8107      0.425365       20.6575      -1.51491      -4.34205      -1.39746     -0.434058       2.08740      0.300095       1.37412     0.0941540      -1.20042       1.24043     -0.155536      0.446580     -0.160188     -0.283071      0.546667      0.982122       1.25173       1.43351       1.44658       1.46810       1.49658       1.43644       1.30902       1.15957       1.05728      0.887568      0.780814      0.657691      0.523632      0.412942      0.332209      0.248519      0.191563
  29   8 2275.4482    1.1419  0.9124  9.9533  0.0001       5.05256  0.0285   0.0218   0.0512    0.1028   0.0000      0.891060   439.4807       1.37617       18.2229     -0.212596      0.393350      -1.55424      -1.22951       1.67463      0.655848     -0.303192    -0.0853460      0.232930     -0.329036     -0.813302      0.102530      0.444321    -0.0572657     -0.268806       1.23824       1.69706       1.73408       1.88792       1.92359       1.83319       1.75570       1.64663       1.54349       1.33933       1.13797      0.923879      0.796179      0.626017      0.519135      0.388629      0.303436      0.226651
  29   9 2439.1343    1.5931  1.0847 10.6235 -0.0018       4.28348  0.0314   0.0285   0.0572    0.1076   0.0000      0.783104   436.7289      0.658748       20.7721     0.0608134      -4.15449       3.29730     -0.474894     -0.834573      0.832855     -0.148366       1.36821     -0.194587     -0.868430      0.743835     0.0119572      0.116996      0.451520      0.244922       1.27093       1.70428       1.90265       1.99417       1.90342       1.88331       1.79844       1.71973       1.52932       1.42029       1.21914       1.04217      0.883392      0.708073      0.560924      0.423560      0.333370      0.242460
  29  10 2598.7037    2.2194  0.9782 11.2741 -0.0005       2.75491  0.0294   0.0405   0.0520    0.1031   0.0000      0.803534   437.9927       3.45155       19.6581     0.0745472     -0.551015       2.68923     -0.201987       1.50139       3.15551       1.89662     -0.195120     -0.718417     -0.679370     0.0656217     -0.336920    -0.0868468      0.704136    -0.0440468       1.27356       1.70075       1.99426       2.16644       2.16160       2.20624       1.99578       1.75674       1.63122       1.39624       1.20458      0.983056      0.772973      0.627257      0.502540      0.385629      0.306741      0.225055
  29  11 2756.1625    2.8371  0.9962 11.6587 -0.0022       1.53904  0.0283   0.0502   0.0513    0.1075   0.0000      0.727033   437.0491      0.316544       14.4484       1.64045      -1.82745       1.90954      -2.31029     -0.594324      0.662977       1.04095       1.45976     -0.571246      0.517010      0.322996      0.635113     -0.206197     0.0534769     0.0812428       1.14982       1.49660       1.64183       1.71700       1.68780       1.71149       1.64052       1.57610       1.34170       1.27154       1.09288      0.924190      0.767140      0.664315      0.506962      0.400946      0.291080      0.228321
  29  12 2911.6640    3.5585  0.9493 12.2793 -0.0019       1.61119  0.0264   0.0669   0.0537    0.1055   0.0000      0.800018   438.5684       4.12340       14.0913     -0.508461      0.573071      0.700035      -2.26877      -1.48020      -2.89443      -1.41352      -1.68005      0.455281      0.557084     -0.564660      0.361768     -0.667048      0.118111     0.0984881       1.16953       1.58712       1.83181       1.98469       1.98630       1.87169       1.80385       1.59093       1.49286       1.26860       1.09430      0.923739      0.748731      0.597014      0.483580      0.362649      0.276336      0.212906
  29  13 3064.9874    3.9952  0.9851 12.5049 -0.0015      0.291507  0.0285   0.0724   0.0512    0.1128   0.0000      0.719649   439.8171     -0.620705       16.1537      0.159689      -3.04742      -2.33856      -2.98595      -1.34372       2.87897      0.902184      0.636826     -0.339753     -0.623044      0.681697      0.438037      0.996600    0.00815795    -0.0602902       1.19433       1.56012       1.74304       1.85899       1.85716       1.77667       1.69615       1.54943       1.50539       1.30768       1.10468      0.958583      0.782596      0.651971      0.505243      0.402170      0.309216      0.218804
  29  14 3216.7662    4.0326  1.3839 12.0772  0.0055      0.720474  0.0346   0.0619   0.0636    0.1161   0.0000      0.499852   440.0380       4.92152       15.8870     -0.728592      -3.97681       2.78246     -0.389089       2.32360    -0.0562041      -1.31239       2.19518      -1.41789     -0.540831      -1.02520      0.331580     0.0769142     -0.478468    -0.0842921       1.37469       1.76328       1.89086       1.95633       1.99661       1.97859       1.99653       1.83829       1.67406       1.43529       1.24545       1.05829      0.846796      0.712861      0.563322      0.439727      0.354999      0.280330
  29  15 3367.6520    3.3589  1.8432 12.0734  0.0009      0.626359  0.0419   0.0461   0.0768    0.0655   0.0000      0.370530   439.7533       4.07680       13.2698       6.00284       2.40003       3.51792      -3.71795      -3.17973     -0.543802      -1.18032      -2.31375      -2.24330      0.191053      -1.00502      0.782545      -1.25161     -0.592310     0.0696049       1.58640       2.05750       2.24402       2.42402       2.45408       2.46903       2.32378       2.16802       1.95209       1.69847       1.53924       1.27350       1.03414      0.857193      0.662712      0.539869      0.422015      0.309837
  29  16 3518.0104    2.7754  2.8443 11.4113 -0.0010      0.532885  0.0541   0.0311   0.0965    0.0561   0.0000      0.191722   436.6326       7.48164       10.1774       3.83107      -2.71830      -3.81069       7.02841      -1.38196      -3.74801      -1.19290     -0.283098      -1.47129      -3.54958     -0.445824      -1.74027      0.176801      0.631622     -0.838346       2.01468       2.62592       2.88439       3.11092       3.22208       3.14665       3.02494       2.69090       2.51542       2.22586       1.93071       1.62649       1.36897       1.11015      0.886946      0.696821      0.522325      0.398764
  29  17 3667.8548    2.3347  4.5895 10.6999 -0.0002      0.711294  0.0700   0.0206   0.1299    0.0448   0.0000      0.108756   435.3239       4.76999       12.4898       8.22635      -4.93596      0.618859      -3.41246      -1.88159      -4.69450    -0.0703896      -1.39433      0.459920       3.64556      -2.91910     -0.938230      0.792929     -0.299243      0.161872       2.62538       3.43198       3.82062       4.08464       4.11005       4.11009       3.91460       3.61238       3.23468       2.90396       2.50764       2.13641       1.75657       1.41929       1.13385      0.898387      0.679765      0.520751
  29  18 3817.1475    1.9180  6.3876 10.3680 -0.0012      0.490071  0.0927   0.0148   0.1622    0.0368   0.0000     0.0831681   432.7310       2.16803       19.9827       7.02356      -2.40693       3.75156       2.36738       4.82276      -8.15751       2.27849     -0.436464      -3.03064      -3.79157     -0.437437      -1.69337      0.717485     -0.959315      -1.08830       3.38630       4.43142       4.93184       5.18483       5.27809       5.18987       4.99622       4.56278       4.22939       3.69714       3.30093       2.80108       2.34826       1.87647       1.52597       1.17147      0.909537      0.674454
  29  19 3966.0391    1.6221  8.7382 10.1319  0.0003      0.391356  0.1222   0.0115   0.2140    0.0322   0.0000     0.0694674   441.1615       6.53862       10.8130       8.62442       11.3679      0.701183      -8.67716       8.67067       12.1709      -3.26965      -7.53223      -2.24349     -0.797597       3.66660      0.605411     -0.408288      -1.94548      0.171688       4.31883       5.70985       6.26422       6.65250       6.77133       6.78463       6.41218       5.95448       5.41863       4.73843       4.16187       3.54514       2.93519       2.43491       1.87431       1.48948       1.14604      0.865311
  29  20 4114.4833    1.3584 12.0929  9.9725  0.0002      0.286153  0.1796   0.0087   0.2967    0.0292   0.0000     0.0681669   447.2934      -3.13436       14.8056      -4.94457       8.13103       19.0343       1.75407     -0.631586       5.80961      -5.53872       1.70098       3.82151      0.512195       2.13971      -2.28939     -0.200128     -0.535618      0.388410       5.61509       7.39853       8.16044       8.55708       8.72139       8.64574       8.30676       7.79469       6.99430       6.24838       5.46062       4.63133       3.90371       3.15863       2.50292       1.99572       1.51002       1.13905
  29  21 4262.5099    1.1118 13.8721  9.8512  0.0007      0.234976  0.2323   0.0070   0.3639    0.0267   0.0000     0.0823369   443.3074      -5.47062       12.0667       8.71398      -7.85229       4.41288       2.67307      -17.4825      0.940293      -1.92454      -4.34888      -5.60418      -3.29585       3.96402     -0.486732       2.53896       2.36282     -0.832844       6.94507       9.25185       10.3499       11.0672       11.0058       10.9113       10.4917       9.56422       8.86727       7.91290       6.78734       5.78873       4.74587       3.92713       3.09489       2.45572       1.85430       1.40360
  30   5 1770.0800    0.3721  0.3806  9.0074 -0.0003       13.3813  0.0171   0.0104   0.0318    0.0453   0.0000       2.37304   439.7623     -0.628960       19.4048     -0.958523      -3.70703     -0.809551      0.357527      0.421297      0.446879    -0.0256447     -0.897462    -0.0405063    -0.0796393      0.548434     -0.481823      0.177535     0.0263686      0.218050      0.763193      0.993438       1.10980       1.14507       1.22133       1.27300       1.13005       1.11080      0.895068      0.863221      0.806136      0.618753      0.542195      0.450908      0.369244      0.302567      0.206027      0.158102
  30   7 2126.4730    0.7964  0.7110  9.4764 -0.0016       6.92019  0.0229   0.0165   0.0441    0.0809   0.0000       1.03418   440.8111      0.141697       19.1276      0.754206      -2.36929     -0.543938       1.95711      -1.13137       1.25175      -1.08824      0.479831      0.897710     -0.546545     -0.406413    -0.0317560      0.227527    -0.0245574   0.000496511      0.999317       1.36884       1.54316       1.70825       1.68175       1.70527       1.54257       1.40937       1.30895       1.12722       1.03729      0.815167      0.695421      0.563552      0.450831      0.357025      0.269314      0.204708
  30   8 2297.4145    1.2056  0.9035  9.8923 -0.0026       4.22246  0.0256   0.0222   0.0512    0.1089   0.0000      0.820045   441.0328   -0.00996900       17.0608     -0.777660      -2.59075     -0.234757     -0.122804       2.09309      -1.77232      -2.42983       1.08652      0.871834      -1.08494     -0.560264    -0.0193212     -0.105687      0.105708     -0.300310       1.02367       1.34226       1.41020       1.57269       1.57453       1.56143       1.49921       1.41820       1.32349       1.09961       1.00438      0.815238      0.715007      0.566343      0.473376      0.372113      0.284535      0.216623
  30   9 2462.3298    1.7381  1.0584 10.7998 -0.0018       2.66109  0.0304   0.0304   0.0563    0.1057   0.0000      0.783041   439.4056       1.26371       18.4614      -1.07794      0.496913       2.07325      -2.68433      -3.09017      0.960338     -0.324545       1.01809      -1.07976       1.01951     -0.359497     -0.413404    0.00581436     -0.330981      0.103631       1.12477       1.56452       1.60954       1.86735       1.80448       1.81911       1.64928       1.64175       1.40895       1.31580       1.14014      0.994096      0.796070      0.660384      0.513191      0.423312      0.321892      0.241029
  30  10 2623.5573    2.2946  1.0765 11.1958  0.0004       3.01176  0.0299   0.0398   0.0545    0.1152   0.0000      0.738083   439.6105       2.45236       13.9635       1.21703      -1.30766     -0.430157       1.05959       2.04931       3.36499   -0.00391359     -0.676279      -1.03344      0.547975      -1.39722     -0.671444      0.482607      0.129647     -0.253584       1.12966       1.47935       1.62505       1.74946       1.67919       1.73694       1.69786       1.54373       1.47479       1.20691       1.12230      0.947828      0.812230      0.641968      0.533175      0.404996      0.329844      0.242668
  30  11 2782.4979    3.0232  0.9037 11.7129 -0.0023       1.31373  0.0256   0.0542   0.0455    0.1099   0.0000      0.759773   440.8881     -0.223888       15.6390      0.662079      -2.44825      0.181945       3.37809     -0.723266       1.55376      -1.39574     -0.154484      0.362970     -0.588168      0.348325      -1.37013     -0.248558     -0.122750      0.247642       1.09517       1.42348       1.62104       1.76941       1.78114       1.73820       1.65321       1.48866       1.38364       1.19263       1.04737      0.891639      0.741017      0.590249      0.479702      0.377864      0.276732      0.222540
  30  12 2939.1030    3.6170  0.9201 12.1676 -0.0020      0.371980  0.0256   0.0648   0.0481    0.1075   0.0000      0.653467   437.5840      0.559492       15.1411     -0.550597      -1.67783     -0.919825       1.14147      0.291803    -0.0348251       1.91985     -0.824995     -0.237116      0.433462       1.12709      0.108401   -0.00806024     0.0220727     0.0941544       1.06458       1.41118       1.59863       1.68815       1.62567       1.62630       1.45915       1.45729       1.36301       1.13201       1.05878      0.928714      0.770516      0.638028      0.516397      0.393136      0.306845      0.222323
  30  13 3093.3703    4.1905  0.9752 12.5329  0.0004       1.82546  0.0281   0.0736   0.0493    0.1157   0.0000      0.630916   440.1838       5.22532       14.6547       5.03513      -1.57464      0.986500      -2.20661      0.492369       2.09705     -0.574790     -0.115039    -0.0466671      0.574077    -0.0527452      0.492259     -0.170454      0.589037     -0.244509       1.11022       1.43293       1.57759       1.64207       1.67746       1.64545       1.62215       1.51897       1.35418       1.20965       1.09460      0.951629      0.777819      0.638456      0.492348      0.396487      0.325169      0.241738
  30  14 3246.0208    3.8557  1.4681 12.3517 -0.0026       1.43275  0.0363   0.0577   0.0667    0.0855   0.0000      0.500045   437.3057       5.02485       17.4136       2.88054      -3.64682     -0.827879      -2.15024      -1.91202      -1.18092      0.153133       2.94241      0.222453     -0.573235     -0.493532     -0.598369     -0.306906      0.364437      0.383416       1.34101       1.81997       1.92521       2.12682       2.10282       2.07787       1.97279       1.89564       1.71598       1.57602       1.31099       1.12975      0.928281      0.782188      0.611959      0.499827      0.380011      0.290107
  30  15 3397.8061    3.3101  1.9345 12.0408  0.0003       1.36813  0.0434   0.0435   0.0753    0.0645   0.0000      0.335754   439.0178       4.82964       17.2693       4.37829     -0.916971       3.11669      -4.23705      -4.71646       2.42873      -1.21776      -1.28091      -2.29242     -0.222135      0.587770       1.36879     -0.139479     -0.208390    -0.0107865       1.54791       2.10429       2.31483       2.50076       2.52532       2.48909       2.41459       2.20915       1.95241       1.82173       1.55053       1.33059       1.15797      0.936693      0.761692      0.584279      0.439861      0.330724
  30  16 3548.9394    2.7074  3.1721 11.3113 -0.0020       1.09665  0.0563   0.0282   0.0996    0.0501   0.0000      0.180495   435.8053       5.81186       16.4221      -1.32046      -3.59100     -0.472372    -0.0579190       3.39929      -4.08249      -2.36137       4.10596     0.0433474      0.972778      -1.20384    -0.0145648     -0.265104     -0.363309     -0.290147       2.05239       2.71942       3.00255       3.20353       3.30850       3.23908       3.16363       2.89524       2.66058       2.34703       1.98749       1.73532       1.41405       1.15171      0.973104      0.744145      0.578318      0.438553
  30  17 3699.5206    2.2998  4.7384 10.6282 -0.0002      0.692204  0.0710   0.0196   0.1271    0.0448   0.0000      0.108749   432.6714       6.20218       16.4453       2.92587      -4.64670       1.19419       3.38235       2.73206      -1.70044     -0.821503      -2.73657     0.0192409      -1.22843      -2.18151      0.497119      -1.58533      0.101412      0.479254       2.50381       3.33055       3.67354       3.98058       4.11858       3.92260       3.77442       3.55378       3.24460       2.88858       2.51356       2.17555       1.82460       1.50089       1.19413      0.949687      0.729668      0.547604
  30  18 3849.1358    1.8541  7.2111 10.3466 -0.0003      0.352362  0.0988   0.0135   0.1794    0.0333   0.0000     0.0749385   439.1131       7.00677       16.3767       7.76273       1.26441      -3.73377       9.61677      -6.52393      -3.79633     -0.157183      0.933461      0.171008      -4.82512      -1.28446     -0.767482     -0.721796      0.948531     -0.625587       3.44273       4.53456       5.10237       5.35771       5.46855       5.38479       5.18613       4.83654       4.44389       3.91572       3.48811       2.97267       2.48597       2.01166       1.62215       1.30664      0.995427      0.759851
  30  19 3998.9425    1.5473  9.8533 10.1368 -0.0006      0.366063  0.1372   0.0103   0.2380    0.0297   0.0000     0.0685567   441.7636       1.66276       14.5898       8.71017      -10.9368      -3.31291      -1.03436      -4.68495       7.53269       8.40559      -4.17504       2.79759       2.48488      -2.54731      0.396359      -1.05554       1.69352      0.524386       4.40768       5.78517       6.48595       6.79316       7.05912       6.99916       6.71373       6.30823       5.60815       4.99848       4.39381       3.80394       3.19896       2.61749       2.11813       1.66913       1.25761      0.950222
  30  20 4147.6052    1.3016 12.9169  9.9465 -0.0001      0.187319  0.1978   0.0077   0.3162    0.0280   0.0000     0.0682575   431.2175       8.86211       21.2189      -6.22297      -7.63236      -7.70516      -3.15602       2.60748       2.59185      -2.10609      -4.86310       10.3553      -4.46587    -0.0214690       2.56879       1.91302       1.79699      -1.23631       5.74092       7.67201       8.44183       9.02464       9.11088       9.18110       8.69325       8.14285       7.58244       6.53976       5.89524       4.93389       4.28425       3.44469       2.80001       2.18124       1.69508       1.28509
  30  21 4297.2274    1.0730 15.1290  9.8490 -0.0012      0.509076  0.2482   0.0067   0.3742    0.0253   0.0000     0.0795609   454.8366       14.6640       14.9453       13.6694       6.54483       5.92615       16.5409       34.1336      -3.38505      -16.6004      -3.24446       9.62218      -5.11910      -4.18503      -5.74729      -2.32635      0.798555      0.792420       6.62932       8.86563       9.75312       10.2516       10.5104       10.4442       9.99059       9.38382       8.54522       7.77978       6.83739       5.84347       4.85390       4.00866       3.23440       2.59448       1.97974       1.50730
  31   4 1599.3600    0.2117  0.2268  8.8410 -0.0219       31.3522  0.0155   0.0092   0.0284    0.0361   0.0000       6.17111   439.7376     -0.799781       20.5513     -0.420624      -2.17165      0.401516     -0.493385      -1.79629      0.785965      0.841862      0.582058      0.599621     -0.530814     -0.620725      0.524119      0.246485      0.235987     -0.202541      0.744387      0.935553       1.09060       1.12962       1.06253       1.03824       1.08146      0.938657      0.935162      0.815096      0.696483      0.635045      0.577537      0.450034      0.400166      0.303142      0.260653      0.179776
  31   5 1788.3027    0.3719  0.3766  8.9451 -0.0038       14.2622  0.0166   0.0111   0.0336    0.0478   0.0000       2.27245   440.3923      0.740634       18.4413      0.635670      -1.49823       1.54861      -1.32813     -0.960409      0.120131     -0.750040      0.141830      0.590402    -0.0646374      0.608164      0.187039     -0.444944     -0.233223      0.244709      0.823103       1.10403       1.29627       1.43237       1.48237       1.44892       1.36213       1.30885       1.12728      0.989414      0.816558      0.700285      0.557350      0.430130      0.360790      0.284545      0.217764      0.172799
  31   6 1969.5365    0.5589  0.5407  9.2226 -0.0038       11.3308  0.0206   0.0132   0.0382    0.0597   0.0000       1.48657   440.5768     -0.923400       20.5411       1.86969      -3.29164      -1.74270      -2.28238     -0.363968      0.858019     -0.670546     -0.513622     -0.450122      0.100460      0.590229     -0.104522      0.765312     -0.320722     -0.186936      0.965810       1.06837       1.30990       1.45707       1.34493       1.47236       1.33473       1.12313       1.21166       1.14833      0.853510      0.782306      0.786237      0.590109      0.432994      0.365423      0.283695      0.218093
  31   7 2147.1357    0.8769  0.7189  9.4343 -0.0037       7.03639  0.0237   0.0174   0.0407    0.0846   0.0000      0.973785   441.7389      0.133103       21.1651       1.35902      -1.64135      -1.15199      0.442997     -0.262161      -2.90996      -1.19027      0.631169     -0.786370      0.155902     -0.358388     -0.640648     0.0117550     0.0965545    -0.0646890       1.09019       1.46935       1.60959       1.65764       1.58575       1.43126       1.37867       1.31516       1.31958       1.26499       1.09942      0.981928      0.799585      0.659305      0.502449      0.410123      0.299183      0.224300
  31   8 2318.9957    1.2341  1.0280 10.0305 -0.0010       5.06089  0.0297   0.0215   0.0529    0.1059   0.0000      0.835521   442.5594     -0.580769       21.0853       2.97222     -0.584231     -0.860447      -2.75348       1.34714      0.402373      -1.08654      -1.26496     -0.551788     -0.327197     -0.663654     -0.147941      0.673199      0.423710      0.357763       1.10452       1.45633       1.63190       1.65308       1.70161       1.69520       1.67577       1.53951       1.45945       1.33078       1.06083      0.959454      0.833084      0.686301      0.541064      0.445774      0.345966      0.262767
  31   9 2485.0393    1.7521  1.1355 10.5585 -0.0030       2.63613  0.0313   0.0297   0.0590    0.1291   0.0000      0.749643   439.3188      0.538839       16.7265      0.315318      -3.42788      -1.94762      -1.64919    -0.0239613      -2.42942     -0.453011       1.72957     0.0851896      0.451241      -1.73879      0.397413      0.264217     -0.127579     -0.505736       1.20977       1.63125       1.83796       1.96362       2.03952       2.02099       1.96057       1.68553       1.62939       1.38980       1.18258       1.03077      0.861696      0.701351      0.574255      0.433834      0.345035      0.263038
  31  10 2647.8358    2.3494  1.0393 11.3643  0.0006       1.54308  0.0290   0.0407   0.0536    0.1069   0.0000      0.721302   440.4006       1.56150       18.2884      -2.37667     -0.426280     0.0993570      -2.70145     -0.131663       1.14198      0.886873       1.17330       1.23420      0.126533     0.0163704     -0.497684      0.543193     -0.735169      0.431931       1.10335       1.45004       1.68610       1.78551       1.73564       1.72475       1.65461       1.54868       1.41273       1.27158       1.12221       1.00410      0.829426      0.703338      0.548254      0.455212      0.345315      0.252231
  31  11 2808.3709    3.0436  0.9896 11.8679 -0.0018       2.00945  0.0270   0.0529   0.0513    0.1036   0.0000      0.680026   441.0253     -0.941542       18.2763       1.52543      -2.07092     -0.257175       1.07394      -3.14939       1.88970      0.630340       1.02932      -1.31730       1.05170     -0.434070      0.524292     0.0469870     -0.103633     0.0704357       1.03706       1.39959       1.49247       1.66933       1.62384       1.60499       1.51691       1.44891       1.30801       1.23534       1.07518      0.909615      0.798770      0.647484      0.504715      0.413285      0.323468      0.248766
  31  12 2966.1867    3.8595  0.9638 12.3496  0.0010       1.90571  0.0265   0.0673   0.0483    0.1002   0.0000      0.734327   440.7813       1.03424       15.0554       3.50880     -0.683506       1.36036     -0.137584       1.66946       1.43864      -1.38651      -2.16962     -0.281964      0.256291      -1.71925     -0.508579     -0.378940     -0.236591     -0.173275       1.00270       1.31023       1.44174       1.57611       1.59405       1.58097       1.53230       1.46567       1.26829       1.15895       1.03267      0.841873      0.719459      0.626558      0.506190      0.387097      0.298671      0.226701
  31  13 3121.2979    4.2124  0.9961 12.7242  0.0022      0.688542  0.0278   0.0739   0.0508    0.1033   0.0000      0.724071   438.7524       1.50330       16.2957       3.15470      0.860233     -0.554368      -2.59638      -1.69555       1.83478     0.0102144     -0.114140      -1.05491      0.350951      0.398724     -0.225786      0.253144      0.188175     -0.186662       1.00076       1.30709       1.41809       1.59329       1.58283       1.58336       1.53356       1.40960       1.34569       1.13290       1.07070      0.850713      0.758848      0.621296      0.511441      0.401437      0.308430      0.239578
  31  14 3274.8395    3.8470  1.4548 12.4610 -0.0007       1.05281  0.0372   0.0582   0.0640    0.0838   0.0000      0.471403   437.5717       2.73334       13.6470       4.10552      -3.01189       3.43561      0.817220      -1.76358      0.186689      -3.43890      -1.40170      0.243454     -0.702532      -1.48506      0.697362      0.645243     -0.104849     -0.389795       1.38338       1.92805       2.03700       2.19922       2.10316       2.11865       1.99260       1.80688       1.68220       1.57095       1.46247       1.32144       1.18219      0.982023      0.776717      0.605810      0.465153      0.333485
  31  15 3427.4356    3.1570  2.3857 11.6656 -0.0002      0.790872  0.0471   0.0359   0.0819    0.0560   0.0000      0.258441   438.4081       6.11528       14.1794      0.426945      -7.16348      0.172562      -3.26891       5.77084      0.975004      -1.40842       3.16059      0.837580      0.623685     -0.433707     0.0484083      0.103364      0.292825      0.426572       1.65799       2.19633       2.36584       2.60090       2.59150       2.58150       2.50144       2.31599       2.12845       1.87913       1.71622       1.47551       1.23054       1.01773      0.846905      0.663326      0.515579      0.383834
  31  16 3579.3487    2.6107  3.5297 11.0919 -0.0002      0.517420  0.0592   0.0247   0.1042    0.0460   0.0000      0.153480   438.5676       2.66650       10.7632       8.62578     -0.260459       1.39382      -3.68451     -0.294106     -0.789993      -1.87348      -1.50748      0.277441      -3.85038     -0.561750      0.431355     -0.197339      -1.18570     -0.430046       2.12004       2.77578       2.98369       3.12971       3.23934       3.28970       3.28680       2.91062       2.73597       2.37303       2.10175       1.82729       1.51853       1.27741       1.00129      0.816534      0.647816      0.497251
  31  17 3730.5383    2.1794  5.2225 10.6126 -0.0004      0.511997  0.0767   0.0177   0.1360    0.0390   0.0000     0.0979705   438.9162       10.1666       13.3651       5.52888     0.0445417      -6.44374     -0.556077      -5.19704      -2.56659       3.01046      -2.52166     -0.933450       1.66009     0.0729888       1.18854       3.32356      -1.40373     0.0149140       2.65452       3.48195       3.88216       4.18121       4.30427       4.20950       4.05301       3.74180       3.50877       3.09097       2.73999       2.34463       1.94250       1.62807       1.31793       1.05667      0.815189      0.631134
  31  18 3880.9645    1.7922  7.3349 10.2652 -0.0006      0.375628  0.1015   0.0128   0.1783    0.0325   0.0000     0.0762181   440.3472       6.07052       16.6627       3.94338      -5.95035      -2.69740       2.27608       3.93400      -3.95927      -3.24447      -4.09020       2.28046       1.05403      -2.22543      0.461425     -0.592451     -0.583644     -0.799101       3.37515       4.36655       4.85506       5.16747       5.29215       5.14694       4.99982       4.70277       4.39796       3.90709       3.49334       3.01334       2.53470       2.11039       1.70356       1.36456       1.07378      0.829501
  31  19 4031.2200    1.4927 10.3294 10.0456 -0.0010      0.307827  0.1470   0.0094   0.2516    0.0293   0.0000     0.0682816   443.9637       1.58014       11.0709       3.66638      -5.40226     -0.775974       1.35397      -5.55953       6.67027       3.91534       3.85073      -5.04372     -0.879587       1.03311      0.362686      -3.58451     -0.626811      0.138173       4.44348       5.99622       6.44923       7.08450       7.09366       7.15645       6.91959       6.47602       5.97016       5.32654       4.65276       4.02818       3.39884       2.77525       2.26900       1.82949       1.41214       1.08974
  31  20 4181.1030    1.2451 13.3600  9.8621 -0.0012      0.376097  0.2045   0.0072   0.3262    0.0271   0.0000     0.0786070   436.2839       6.99988     -0.584042      -16.9109       7.99543      -17.1331       4.80400      -7.00088      -7.58664      -14.2915      -10.0003       8.32437       5.53819      -4.96316       2.13408      -1.12972      -2.46572      0.928718       5.70453       7.49565       8.31089       8.79270       9.01407       8.92389       8.76327       8.18942       7.45264       6.82135       5.84545       5.06012       4.29873       3.56425       2.91244       2.34243       1.78501       1.38662
  32   5 1806.2462    0.4058  0.4198  8.9375 -0.0031       15.4311  0.0207   0.0107   0.0342    0.0486   0.0000       2.11637   440.4514     -0.826021       20.0318       1.75943      -1.99091     -0.703328      0.873699      0.543615      0.431417     -0.200624      0.395056      0.710956     -0.318452      0.715262     -0.160046     -0.271140     -0.244669      0.166633      0.782103      0.977995       1.42286       1.01884       1.36484       1.42543       1.01188       1.36600      0.983221      0.856458      0.889344      0.636337      0.641501      0.534193      0.360055      0.327964      0.239908      0.184882
  32   6 1988.7363    0.6198  0.6174  9.0468 -0.0028       9.37569  0.0212   0.0129   0.0368    0.0728   0.0000       1.17478   440.5087       1.98734       20.0171      -1.51650     -0.972489       1.14150     -0.163561      0.932456      0.704418      0.408550       1.27196      -1.15960      0.479812     -0.646195      0.516689    -0.0981462     -0.296946     -0.174642      0.841560       1.08380       1.27208       1.34081       1.29057       1.37967       1.30162       1.15825       1.12822       1.03775      0.887971      0.764468      0.641008      0.550346      0.457141      0.355617      0.269345      0.213891
  32   7 2167.4066    0.9444  0.7971  9.4487  0.0018       5.72865  0.0239   0.0175   0.0431    0.0912   0.0000      0.889104   439.1572      0.263558       19.8627     0.0257894     -0.895042      0.534787       1.46192      -1.14823       2.36123      -2.04776      0.213543    -0.0871126      0.231691      0.101975      0.232206    -0.0485249     -0.288892    -0.0792618      0.989205       1.33840       1.54226       1.66200       1.66179       1.67213       1.58532       1.46693       1.38438       1.19584       1.00316      0.854304      0.711086      0.583477      0.481831      0.369488      0.310482      0.228916
  32   8 2340.1809    1.3285  1.0402 10.0964 -0.0021       4.31744  0.0299   0.0225   0.0523    0.1089   0.0000      0.802793   440.6637     -0.635619       19.3172       1.58003      -1.29214      0.375453       2.86134      0.806424      -2.51414      0.408787     -0.886913     0.0123795     -0.336832     -0.439021    -0.0223342     -0.250168    -0.0989698     0.0948886       1.14602       1.47596       1.64213       1.75005       1.74321       1.65118       1.61996       1.59949       1.47191       1.29973       1.15135       1.00422      0.830352      0.681163      0.545660      0.451675      0.360553      0.282398
  32   9 2507.3527    1.8224  1.0758 10.8090 -0.0009       3.38898  0.0303   0.0308   0.0537    0.1122   0.0000      0.786814   442.7177    -0.0565365       16.0300      0.271344      -3.02511    -0.0106901       2.92954     -0.588323      0.293796      -2.17637     -0.347522      0.754766      -1.34354     -0.759789      0.254341      0.139553     -0.618629      0.114945       1.10377       1.47341       1.60699       1.71407       1.73202       1.64085       1.67749       1.56143       1.47402       1.31378       1.15730      0.950712      0.877920      0.695949      0.595600      0.455928      0.373678      0.278878
  32  10 2671.6477    2.5066  1.0966 11.1550 -0.0016       1.40375  0.0295   0.0411   0.0528    0.1287   0.0000      0.693894   437.9225       1.36813       17.3004       2.72155      -3.94213     -0.720876      -1.82663      -4.06051       1.66945     0.0119520       1.12164     -0.486792      0.100947     -0.870818       1.63935     0.0911637     -0.832749     -0.120675       1.11190       1.41400       1.53203       1.68899       1.69639       1.73294       1.67437       1.55058       1.39137       1.26342       1.14248      0.991974      0.803688      0.676548      0.567007      0.437375      0.361962      0.279005
  32  11 2833.7202    3.2591  1.0264 11.6579 -0.0027       1.73212  0.0272   0.0538   0.0486    0.1308   0.0000      0.600769   438.2489       1.94142       16.9514     -0.240778     -0.393133       1.23556       1.00503       1.80529      -3.39935     -0.225715      -1.31636       1.25157      -2.14061     -0.509313     0.0798786     -0.810242     -0.312326     0.0955578       1.03717       1.38180       1.56257       1.65093       1.68837       1.66630       1.61119       1.52942       1.37817       1.18200       1.07911      0.935810      0.799468      0.663197      0.534720      0.428501      0.337229      0.258859
  32  12 2992.7231    3.9679  0.9297 12.2008  0.0006       1.70292  0.0254   0.0677   0.0460    0.1134   0.0000      0.665190   441.0173       3.95427       14.8174       6.38331       1.01172      -1.29951      0.406244      0.392778       2.52634     -0.251642     -0.346710     -0.508239     -0.452654      0.331523      0.935713     0.0227767     0.0796079      0.110837       1.08129       1.41981       1.65928       1.76941       1.83896       1.87452       1.78984       1.63452       1.46781       1.24445       1.06095      0.960701      0.766684      0.602557      0.494652      0.404925      0.309349      0.232801
  32  13 3148.8504    4.0535  1.1337 12.5600 -0.0018       1.05040  0.0315   0.0670   0.0545    0.1116   0.0000      0.805858   437.1757       4.43213       16.2607       4.82637      -5.58890      0.105291      -2.32737       1.87560       1.29190      0.406231       1.67873      -1.11531      0.277325      -1.78315     -0.546958     -0.931564      0.497550      0.206598       1.11513       1.40974       1.53875       1.55387       1.68509       1.71596       1.66235       1.50284       1.38828       1.25400       1.14890       1.03248      0.832106      0.685622      0.555223      0.470635      0.370186      0.283185
  32  14 3303.3045    3.6905  1.6557 12.1840 -0.0008    -0.0271319  0.0370   0.0501   0.0678    0.0785   0.0000      0.412348   437.7066       3.93958       11.7205      0.597626       1.40006     -0.665296      -4.26803       3.66996      0.459812     -0.104196     -0.889526      0.669346     -0.740498      0.114266     -0.249421      0.110519      0.282113     -0.265955       1.25215       1.69880       1.88803       1.98209       2.03136       2.01433       1.94290       1.88121       1.65217       1.51549       1.33448       1.17240      0.983609      0.843175      0.670489      0.528442      0.416596      0.330787
  32  15 3456.8150    3.1277  2.4313 11.5933 -0.0001      0.507898  0.0446   0.0346   0.0831    0.0550   0.0000      0.207852   438.9250       8.86885       13.6241       4.71058      -1.11816       2.20972      -4.93030      -1.44338      0.692529     -0.246398       3.38545      0.889294     -0.580631       1.18025     0.0667349      0.795572      -1.04680      0.310653       1.55181       2.00779       2.26427       2.45112       2.50309       2.42373       2.37225       2.20247       2.05234       1.82157       1.65477       1.40391       1.21693       1.01861      0.817124      0.646530      0.522061      0.404452
  32  16 3609.5296    2.5078  3.8200 11.0703  0.0004      0.719100  0.0607   0.0226   0.1090    0.0411   0.0000      0.135753   444.4745       3.90311       17.4476       8.60053       1.47793     -0.694261      -4.94708      -2.15394     -0.692083      -3.13393      -5.11750      0.330737      0.280030     -0.815927     -0.279537     -0.133929     -0.877872     -0.309877       2.09126       2.74510       3.06214       3.34865       3.34386       3.33363       3.26626       3.02174       2.80177       2.48468       2.19989       1.89043       1.60247       1.36188       1.07293      0.888443      0.701427      0.530859
  32  17 3761.4705    2.0574  5.7813 10.5113 -0.0004      0.530009  0.0824   0.0157   0.1445    0.0365   0.0000     0.0901612   434.6307       5.83344       21.2274      -4.81307       3.63973      -4.94793       1.53251       5.98589      -3.58672      -6.06980       2.04722      -4.25855       5.70583     -0.352941      0.160429       1.25255      -1.51978      -1.59842       2.74798       3.62986       4.13136       4.40552       4.57918       4.45862       4.32477       4.01945       3.71545       3.33414       2.92526       2.55446       2.16533       1.78866       1.43366       1.17668      0.895017      0.712698
  32  18 3912.6216    1.7370  8.2836 10.1475 -0.0005      0.357310  0.1085   0.0114   0.1952    0.0315   0.0000     0.0671603   446.2282       6.90559       6.44284       8.66264      -1.81684     0.0279615      -11.5946      -3.51763     -0.345416       1.43855       3.99528       2.77504     -0.558192       3.41153      -1.07437      -1.46310       1.75614      0.736220       3.49207       4.57833       5.12750       5.42829       5.60545       5.48846       5.32051       4.98781       4.69672       4.17610       3.72870       3.22806       2.76092       2.31395       1.85348       1.50063       1.18597      0.917623
  32  19 4063.4898    1.4715 11.8948  9.9950  0.0007      0.362804  0.1687   0.0083   0.2742    0.0280   0.0000     0.0659746   446.4844       3.02043       17.6873       4.63576      -2.28129       2.84120       19.4157       1.41170      -2.24959      -1.12481      -3.33219       2.77742      -2.63840      -1.70182       1.93432     -0.214430      0.731600      0.636605       4.75481       6.38237       7.06133       7.59068       7.81852       7.64011       7.34174       6.92118       6.47840       5.83275       5.14022       4.46963       3.81653       3.23662       2.59399       2.11134       1.62071       1.27553
  32  20 4213.7468    1.2200 13.9432  9.8730 -0.0002      0.298522  0.2155   0.0067   0.3297    0.0257   0.0000     0.0742419   449.5261       6.48554       23.1001      -4.41882      -8.25341      -17.6044      -8.08021       12.4293       15.9918       13.8117       1.70849      -3.79383     -0.221348      0.327116      -2.08720      -1.41837      -1.32167       3.40092       5.52828       7.51399       8.26145       8.97623       8.96335       9.14754       8.74162       8.24213       7.59524       6.83945       6.06276       5.24978       4.45888       3.76608       3.02283       2.49444       1.89559       1.46868
  33   4 1633.2469    0.2629  0.2305  8.9354 -0.0026       17.3799  0.0153   0.0097   0.0244    0.0363   0.0000       4.67139   440.1123     -0.305631       21.5265      -1.03786      -2.77599     -0.158737       1.38651      -1.37021      0.783390      0.558282      0.231049      0.337099     0.0356449     -0.615429      0.249130     -0.242921   -0.00702724     -0.306114      0.729780      0.781031      0.865351       1.11885       1.19404       1.03020      0.978853      0.964202      0.907114      0.738201      0.676054      0.568499      0.501938      0.392631      0.342030      0.307083      0.215069      0.153945
  33   5 1823.9096    0.4473  0.3960  9.0232 -0.0029       14.3347  0.0155   0.0117   0.0312    0.0474   0.0000       1.94886   439.2587    -0.0848752       18.9856     -0.166270      -2.39463      -1.67024      0.527859      0.405373      0.476693     -0.170361     -0.796875    -0.0757386    -0.0618250      0.475463     -0.673250      0.116089     -0.194033    0.00680613      0.669650      0.816142      0.887673      0.969700       1.04460       1.03052      0.964902      0.920002      0.957893      0.898206      0.735917      0.581524      0.478380      0.436378      0.390392      0.299116      0.236294      0.186915
  33   6 2007.7016    0.6381  0.6577  9.1718  0.0006       9.38905  0.0227   0.0129   0.0389    0.0671   0.0000       1.17712   440.4217      0.871490       19.7233       1.10867     -0.631354     -0.490972      -1.12683      0.687797      0.693545      -1.02028     -0.433168     -0.456886      0.683336      0.231394      0.406963     -0.322139     0.0451712     0.0620311      0.865515       1.13085       1.11520       1.24169       1.33157       1.45044       1.27351       1.15580       1.01584      0.981170      0.912131      0.794922      0.665162      0.552423      0.449099      0.365524      0.308942      0.235213
  33   7 2187.4331    0.9307  0.8637  9.4183 -0.0013       5.67887  0.0249   0.0164   0.0452    0.0965   0.0000      0.851418   441.6867      0.830149       19.1974       1.22034      -2.77121       1.33328      0.926757      -1.04024      0.389978     -0.480709      0.428667      0.504476     -0.211576      0.130615      0.555926     0.0833715     -0.328694      0.344033      0.949822       1.29059       1.46753       1.61741       1.61530       1.56047       1.44455       1.39215       1.25982       1.13937      0.996619      0.926879      0.784897      0.678938      0.564206      0.458389      0.354462      0.266443
  33   8 2360.9235    1.4006  1.1622  9.8676 -0.0011       3.53581  0.0305   0.0220   0.0543    0.1313   0.0000      0.694684   438.1773     -0.848096       18.6978       2.17790      -4.40208     -0.817818      -2.49448      0.762502   -0.00655588       2.72300     -0.592195     0.0620490     -0.304386     0.0938090      -1.18900     -0.410166     -0.489171      0.363865       1.04889       1.35019       1.54125       1.66198       1.69196       1.71289       1.60703       1.49345       1.42201       1.25936       1.12456      0.955886      0.852180      0.701406      0.574184      0.492659      0.353895      0.285071
  33   9 2529.2170    1.9205  1.1347 10.9241  0.0005       3.19440  0.0311   0.0313   0.0552    0.1043   0.0000      0.748429   439.8029       2.64081       21.6330     -0.855807      -3.67914      0.169075      0.672677      0.207298       2.24447      0.137825      -1.83981      -2.80644     -0.913551     -0.980784      0.204097    -0.0159870     -0.294203     -0.132205       1.01729       1.33055       1.42468       1.55445       1.57724       1.57492       1.53261       1.43997       1.37205       1.25141       1.07782      0.972449      0.844383      0.689758      0.554899      0.464580      0.366578      0.291644
  33  10 2695.1303    2.6732  1.0441 11.5188  0.0006       3.98012  0.0276   0.0447   0.0514    0.1073   0.0000      0.765616   441.6399       4.01889       15.2436       2.99435      -2.55040       1.66571      0.640267       1.26569       1.41796      0.701640      -1.52656      0.384181       1.57185       1.69452      0.286564     -0.148760    -0.0335540      0.340084       1.01415       1.36725       1.53370       1.65080       1.57058       1.59625       1.50954       1.42135       1.31780       1.24326       1.12273      0.996974      0.849325      0.728578      0.573498      0.474946      0.370149      0.289998
  33  11 2858.5760    3.4592  0.9296 12.1186  0.0021       1.07923  0.0263   0.0589   0.0460    0.1008   0.0000      0.738853   439.8077       1.05822       18.7676       2.58159      -1.43086      -1.13691      0.458106       1.36583      0.300820      0.101732      -2.94185     -0.732922     -0.319007     -0.455447     -0.840103     -0.391259     -0.521141     -0.194420      0.949240       1.35736       1.40957       1.64309       1.62464       1.63888       1.53682       1.41917       1.28628       1.16611       1.08373      0.904970      0.777259      0.642096      0.505854      0.416562      0.329484      0.262153
  33  12 3018.8488    4.0305  0.9901 12.4117 -0.0010       1.49342  0.0261   0.0683   0.0481    0.1078   0.0000      0.632052   439.9882       2.03681       14.6750       3.78175      -2.14989      0.380618     -0.815684      0.380703      -2.11790    -0.0425088      -2.27438       1.04322      -1.01135      0.635456      0.406040     -0.344858      0.154477      0.197930      0.925984       1.27701       1.34814       1.54118       1.50648       1.55905       1.47251       1.39706       1.27620       1.15208       1.01222      0.883610      0.752195      0.624651      0.514480      0.426943      0.336444      0.249522
  33  13 3176.0662    4.1910  1.2206 12.4253  0.0009       1.14393  0.0329   0.0655   0.0559    0.1131   0.0000      0.686926   438.6196       2.67278       13.6831       4.42957      -1.84075       3.70967      -2.08186      -2.95013     -0.474975      0.111789     -0.700982     -0.642345       1.44781     -0.111960      0.763091     -0.647067     -0.620375     -0.366542       1.12618       1.54070       1.64552       1.74730       1.67776       1.69461       1.66014       1.50656       1.51027       1.32947       1.26673       1.08907      0.911497      0.782239      0.611258      0.495374      0.389001      0.312385
  33  14 3331.3928    3.5968  1.7481 12.0117 -0.0005      0.273151  0.0375   0.0466   0.0679    0.0765   0.0000      0.381931   436.6050       3.33558       15.7005       3.34958       1.17887       5.79461     -0.843420     -0.264703    -0.0938966       1.01580       1.30688     -0.315867     -0.790447     -0.178614      0.475983     -0.886192     0.0917406      0.370858       1.29088       1.72170       1.89214       2.06425       2.08242       2.01034       1.99251       1.87263       1.75870       1.60009       1.39156       1.23519       1.03101      0.840516      0.711417      0.575500      0.457313      0.364817
  33  15 3485.7501    2.9419  2.8615 11.4166 -0.0004      0.478297  0.0519   0.0300   0.0879    0.0527   0.0000      0.183410   437.7049    -0.0652634       15.5767       2.22927     -0.696730      0.562206     -0.422070       1.06893     -0.704997       2.19202     -0.862139      -1.88535      -1.07951      0.732682       1.06745     -0.118717      0.551777     -0.103513       1.73947       2.29226       2.54026       2.70872       2.74487       2.75399       2.56924       2.45882       2.33131       2.10381       1.88413       1.62789       1.41672       1.18795      0.952257      0.773093      0.628871      0.482269
  33  16 3639.3978    2.4207  4.2888 10.8806 -0.0001      0.717344  0.0638   0.0201   0.1147    0.0389   0.0000      0.115708   439.1053       4.68507       17.4671       6.01415      0.628198       4.01528      0.470696      -2.83214      -3.11640      -4.21040      -4.05966      -4.33275     -0.197254      -1.14039       1.17241      -1.62749      -1.30089      0.401152       2.11941       2.81288       3.07373       3.38690       3.42614       3.41426       3.26645       3.11639       2.86420       2.55660       2.30721       2.01794       1.73343       1.43950       1.17815      0.966688      0.767746      0.597450
  33  17 3792.0893    2.0092  6.4659 10.4465 -0.0003      0.494088  0.0868   0.0143   0.1543    0.0338   0.0000     0.0797762   441.1406       5.25307       18.1073      -2.87208      -12.9524       8.59044       6.54660      -2.50942       3.64481       1.12624       1.45725       5.80745       2.81438      -3.63317      -2.48649      -1.47830     -0.367700      0.316239       2.82729       3.75914       4.27883       4.54581       4.66797       4.64165       4.48365       4.26826       3.85774       3.48632       3.11804       2.72817       2.29823       1.94798       1.58810       1.27742       1.01427      0.799462
  33  18 3943.9798    1.6763  8.6875 10.1538 -0.0007      0.389422  0.1163   0.0107   0.2002    0.0303   0.0000     0.0682036   441.0697      -1.09131       14.8940       16.2389      -11.0530       10.0811       13.5359     -0.519226      -4.50056       6.02079       2.84593      -6.45471     -0.502285      -1.26716      -3.07846      -1.55648       1.38264     -0.576040       3.53049       4.66291       5.25060       5.54985       5.72558       5.67516       5.59540       5.22718       4.84397       4.36260       3.92571       3.33222       2.92890       2.42337       1.98914       1.62009       1.29022       1.01098
  33  19 4095.1899    1.3835 11.3120 10.0102 -0.0004      0.321043  0.1641   0.0081   0.2696    0.0273   0.0000     0.0747006   437.6665      -3.79963       19.0970      -3.92592      -7.62382      -3.43458       2.15364      -2.00788     0.0714586       5.73533      0.702863      -3.10107      0.690618      -3.70744      -2.35252       6.47983     -0.808249      -1.01535       4.59732       6.20241       6.93830       7.40853       7.71558       7.52542       7.36044       6.90221       6.35712       5.79007       5.07863       4.47831       3.81634       3.22531       2.62374       2.13677       1.67315       1.30359
  34   4 1649.7832    0.2735  0.2460  8.8856 -0.0029       27.4388  0.0172   0.0116   0.0244    0.0372   0.0000       4.70312   441.4770    -0.0536700       17.4266      0.899036      -1.35663       1.95716      -1.05390      0.607614      -1.58050      0.336364      -1.21272      0.230507      0.856966    -0.0694159    -0.0698062     -0.493304     -0.220563      0.210859       1.08021       1.28788       1.30079       1.09522       1.12895       1.38025       1.59979       1.61482       1.56671       1.14572      0.799406      0.604823      0.538007      0.482508      0.445466      0.418055      0.323042      0.202388
  34   5 1841.3055    0.4230  0.4572  8.9646 -0.0044       13.7111  0.0171   0.0103   0.0336    0.0488   0.0000       1.89800   440.1354      -1.31248       20.7497     -0.742519      -4.12594      -1.60419      0.192493     -0.367826     -0.622768       1.85068     -0.153220      0.738259    -0.0482922      -1.09240     0.0618317     0.0684759      0.167469    -0.0337500      0.724172      0.953551       1.00643       1.08759       1.02986       1.14865       1.11765       1.09966      0.946216      0.866226      0.724506      0.672604      0.566211      0.490473      0.389471      0.321884      0.258397      0.198588
  34   6 2026.4190    0.6657  0.6516  9.1518 -0.0053       7.33421  0.0222   0.0133   0.0384    0.0719   0.0000       1.07347   439.4797     -0.541311       18.9030       2.09980      -1.25740     -0.752728      -1.19314       1.68823      -2.44547       1.17665     -0.360434      -1.23100      0.168529      0.745468     -0.123982      0.489379     -0.310186      0.246715      0.841434       1.20195       1.27979       1.34375       1.18392       1.37447       1.30480       1.27309       1.17849       1.06440      0.915402      0.789231      0.694510      0.595257      0.485602      0.384788      0.316226      0.253826
  34   7 2207.1133    1.0061  0.8444  9.6829 -0.0036       5.70496  0.0233   0.0181   0.0445    0.0894   0.0000      0.882459   440.6497      0.710103       19.1735      -1.20690      -3.02716       1.58582       3.50349     -0.974006      0.625911      -1.13708     -0.745366     -0.639459      -2.24028     -0.502802     0.0421074     -0.109088      0.328029      0.266045      0.804924       1.07152       1.19472       1.30608       1.33819       1.37202       1.30968       1.25392       1.10088       1.05430      0.918499      0.814498      0.682383      0.555322      0.490020      0.390297      0.314302      0.236539
  34   8 2381.2714    1.4469  1.0150 10.4374 -0.0042       2.39873  0.0272   0.0244   0.0517    0.0939   0.0000      0.794745   439.7169      -1.93613       20.3992     -0.914989     -0.782603       1.29713      -2.43077      -1.84846     -0.155152      0.544671       2.01080       1.33615     -0.699656     -0.601278      0.614523    -0.0766319      0.201171      0.306058      0.902583       1.20741       1.30868       1.41864       1.48553       1.43420       1.46439       1.31977       1.23498       1.11493       1.03426      0.902452      0.776343      0.639484      0.510207      0.435969      0.354692      0.279081
  34   9 2550.7769    2.0593  1.0740 11.0070  0.0001       3.09986  0.0281   0.0337   0.0536    0.1017   0.0000      0.731612   438.9369      0.634084       20.8798     -0.375954      -1.06797      -2.50450      0.921550       1.86269       1.55008      -1.23419     0.0364190      0.316983     -0.444607       1.16036     0.0403611     -0.808085     -0.720029     -0.174028      0.965685       1.28094       1.37238       1.48040       1.47559       1.52348       1.44575       1.40369       1.31475       1.19779       1.05423      0.931072      0.785226      0.674732      0.548224      0.447715      0.364416      0.291890
  34  10 2718.0217    2.7254  0.9926 11.7162 -0.0041       2.28150  0.0265   0.0461   0.0496    0.0941   0.0000      0.745716   440.9810       2.40821       18.6698       3.07583      -3.58575      0.228271       4.95000      -1.04952      0.235218     -0.403225      0.393826      -1.08449      0.304474     -0.729549     -0.255252      0.964574      0.156629      0.535188      0.896725       1.20799       1.33342       1.39664       1.41991       1.47022       1.42440       1.32008       1.24414       1.10083       1.01401      0.865292      0.755493      0.651714      0.523818      0.432123      0.343283      0.272948
  34  11 2882.9374    3.5744  0.9955 12.0680 -0.0012       1.51976  0.0261   0.0591   0.0483    0.1052   0.0000      0.669255   440.0233       3.73967       19.3928       1.85137      -2.56707      0.133247     -0.236979     0.0517024      0.734910      -1.05491      -1.95352     -0.983032     -0.529974      0.622891      0.325150      0.372467    -0.0252846    -0.0616996      0.954788       1.31257       1.47139       1.68931       1.62201       1.64003       1.57207       1.52025       1.35461       1.25643       1.08522      0.918079      0.773288      0.648356      0.523379      0.425868      0.345255      0.264158
  34  12 3044.4807    4.1744  1.0456 12.4392 -0.0030       2.23489  0.0272   0.0676   0.0498    0.1091   0.0000      0.626772   439.9022       2.33574       15.6111       4.53441      -1.81002      -3.20415      -1.03033      -5.00574     -0.561587     -0.853904       1.40832     -0.153271      -1.10538      -1.25772      0.799396     0.0466575     -0.139466     -0.110977      0.942952       1.21731       1.38646       1.46939       1.50352       1.50649       1.38390       1.37396       1.26490       1.17956       1.05329      0.904179      0.776550      0.660134      0.541044      0.459461      0.342328      0.273790
  34  13 3202.8930    3.9909  1.2572 12.5315 -0.0020       2.19014  0.0311   0.0612   0.0567    0.0901   0.0000      0.614458   439.4617       2.45570       13.8771       2.28082      -4.06013     -0.803339     -0.562075     -0.767416       3.54893      -3.36519      0.435637      -3.37568      0.472844      0.712106      0.105446      0.413106    -0.0948777     -0.503494       1.00699       1.39235       1.52547       1.66474       1.68962       1.69585       1.65643       1.51900       1.43820       1.32815       1.15717       1.01515      0.872954      0.733854      0.588955      0.495814      0.388876      0.305010
  34  14 3359.2986    3.4817  1.8967 11.9775 -0.0022      0.764443  0.0400   0.0428   0.0695    0.0666   0.0000      0.361114   440.2569     -0.451259       13.5185      0.827400      0.659563       3.48513       2.04985       1.06160     -0.953004    -0.0822491     -0.541622      -1.27277       1.56044      -2.03976     -0.166290     0.0425131     -0.196924     -0.428535       1.25517       1.67725       1.90045       2.04961       2.02112       2.11554       1.98250       1.87787       1.78346       1.59134       1.39837       1.25108       1.05980      0.903244      0.742670      0.610885      0.480386      0.377368
  34  15 3514.4665    2.9178  3.0845 11.2273 -0.0001      0.629118  0.0495   0.0279   0.0923    0.0511   0.0000      0.162531   436.5242       3.11822       11.7455      0.908543      -1.59108      0.398317     -0.788862      0.623257       1.46552      0.169898       2.21867     -0.447318      0.677414     -0.301305     -0.426627      0.106676   -0.00263989     -0.180090       1.60123       2.13509       2.35618       2.50210       2.62229       2.59685       2.52553       2.40160       2.23718       1.99089       1.84289       1.56704       1.37192       1.13336      0.954702      0.776407      0.620078      0.496248
  34  16 3668.7651    2.3739  4.6613 10.7728  0.0003      0.605349  0.0666   0.0190   0.1186    0.0394   0.0000      0.103699   439.3581       6.41882       15.5280       8.23847      -2.77165       3.73526      -3.80626      0.497873      -2.20996       2.20225      -4.85331      -3.06259      0.831363      -1.52993     -0.159723      -1.04488      -1.51447      0.189948       2.15056       2.87066       3.19616       3.40924       3.50771       3.52353       3.43683       3.27881       2.97436       2.69193       2.43950       2.11882       1.80983       1.52762       1.27691       1.03021      0.826380      0.647320
  34  17 3822.3018    1.9283  7.0138 10.2785 -0.0005      0.442853  0.0895   0.0127   0.1629    0.0323   0.0000     0.0747362   435.7943       4.57823       15.4090       6.83773      -8.77198      -7.35141       1.41252       7.54574      -2.98623      -9.88119      0.218691      -1.11181      -4.03493      -2.14594      -2.20891     0.0614576     -0.132474     -0.496751       2.73767       3.62068       4.03988       4.27044       4.45000       4.41287       4.35341       4.03966       3.83659       3.43583       3.12221       2.71278       2.35159       1.99815       1.63329       1.33933       1.07032      0.839683
  34  18 3974.7727    1.6371  9.7291 10.0842 -0.0002      0.296572  0.1275   0.0097   0.2183    0.0290   0.0000     0.0636373   439.7257       2.40818       12.5849       12.1814       5.86904       1.80980      -2.39245      -1.33268       4.61277      -9.39513       4.09509       2.49989       3.09942     -0.777855      -1.80076       1.25568      0.392367      0.732527       3.64041       4.73411       5.31266       5.74295       5.86971       5.81613       5.76253       5.40593       4.97313       4.60395       4.09875       3.63730       3.10128       2.65477       2.19379       1.78790       1.41266       1.12444
  34  19 4127.4177    1.3335 12.2921  9.9677 -0.0010      0.496631  0.1764   0.0073   0.2926    0.0260   0.0000     0.0768046   438.7369       4.87180       24.6478      -9.02594      -4.76784       14.0727       2.89894       8.84039       2.18944      -7.67672       1.10859       4.81498      -2.07821      -3.95168       3.74210      -1.65808       1.29816     -0.888298       4.66690       6.12635       6.81539       7.36106       7.60859       7.61330       7.28336       6.98937       6.40042       5.91978       5.26011       4.69287       3.94001       3.38323       2.75648       2.27569       1.81318       1.43701
  35   3 1456.6419    0.1375  0.1474  8.9554 -0.0110       60.5236  0.0132   0.0072   0.0269    0.0304   0.0000       18.5681   440.4875      -1.46194       21.1841      0.552072     -0.713740       1.31933     0.0980640      0.569721      0.131397      0.521262      0.390500     -0.631598     -0.417646    0.00385330      0.616692     -0.426676     -0.120040     -0.135028      0.524790      0.689566      0.794580      0.781708      0.808441      0.804531      0.841570      0.784289      0.794743      0.628602      0.573301      0.536276      0.470372      0.413140      0.338784      0.249154      0.276485      0.210246
  35   5 1858.5004    0.4639  0.4203  9.0327 -0.0003       12.2188  0.0160   0.0113   0.0295    0.0504   0.0000       1.76578   441.1560     -0.148914       19.8832     -0.131008      -1.77073      0.181136       1.52440     -0.377159      -1.21821      0.707440     -0.393895     0.0605641      0.698886     0.0107638     -0.229780      0.268725    -0.0943462      0.393633      0.664223      0.860123      0.954061       1.08314       1.09235       1.05689       1.07388       1.00909      0.851378      0.814887      0.760626      0.677571      0.570142      0.476195      0.382113      0.316608      0.261846      0.207249
  35   6 2044.9080    0.7025  0.6527  9.2591  0.0000       7.76863  0.0196   0.0137   0.0382    0.0668   0.0000       1.09634   439.5985       1.38797       21.7717     -0.136968      -2.64597      -1.91322      0.395311       1.78154       1.10485      -1.33250     -0.184486     -0.416548       1.07072      0.974147     0.0115009     0.0928423     0.0196407      0.200064      0.740860      0.940731       1.07032       1.09675       1.14808       1.13729       1.05916       1.04162      0.989766      0.888318      0.853851      0.719677      0.621002      0.536838      0.460312      0.369511      0.293246      0.237202
  35   7 2226.5182    1.0309  0.8621  9.8006 -0.0018       6.07045  0.0226   0.0180   0.0462    0.0859   0.0000      0.859519   440.8356     -0.121603       21.4931     0.0432857      -3.36021     -0.315298      0.324759     -0.278324     -0.334959       1.03273     -0.705230      0.320772      0.974199      0.108244     -0.910421     -0.288997     -0.498533    -0.0216707      0.796359       1.03660       1.12452       1.24791       1.29219       1.25545       1.23765       1.13963       1.11801       1.02231      0.933059      0.772300      0.686645      0.575566      0.490941      0.405766      0.340695      0.260970
  35   8 2401.4156    1.5555  1.0837 10.2675 -0.0011       3.22704  0.0280   0.0245   0.0507    0.1111   0.0000      0.730858   439.4292       2.50233       21.7704       1.11314     -0.518562     -0.680382      -1.27007       1.06036       2.21343     -0.708797     -0.295371     -0.552552     -0.524960      0.227135      0.900944     0.0595301     -0.267197      0.171652      0.906950       1.23479       1.32079       1.45226       1.45037       1.50727       1.42077       1.36159       1.25541       1.18157       1.02886      0.938762      0.793859      0.676599      0.567224      0.462062      0.370416      0.294614
  35   9 2571.9555    2.0641  1.2355 10.8507 -0.0035       3.25615  0.0309   0.0303   0.0531    0.0919   0.0000      0.605908   441.1745    -0.0909281       19.4433      0.423636      -1.96400       1.74016       1.85511     -0.677438      0.904337      -1.11765      -1.17490      0.284377     -0.316308     -0.547641     -0.416654     -0.101396      0.374610     0.0268821      0.936852       1.28292       1.38530       1.55488       1.56988       1.60755       1.52633       1.42132       1.34956       1.18900       1.13379      0.962626      0.857472      0.700117      0.597803      0.505854      0.398288      0.310308
  35  10 2740.5735    2.8832  1.0648 11.7071 -0.0007       1.94686  0.0270   0.0458   0.0504    0.0980   0.0000      0.686983   438.3850       1.88398       16.9189       3.20820      0.811359      0.563793      0.565638      0.634955       3.31620     -0.384664      0.144976      -1.10884      0.123698      0.246091     -0.215503      0.294276      0.540117     -0.286677      0.882347       1.20594       1.25379       1.37922       1.37789       1.39200       1.38716       1.27679       1.21439       1.10959       1.03236      0.907847      0.777195      0.683788      0.547843      0.456105      0.365644      0.296751
  35  11 2906.8849    3.5879  1.0014 12.0718 -0.0016       2.78621  0.0259   0.0578   0.0468    0.1045   0.0000      0.696549   440.1002     -0.979088       18.2719       2.19904      -3.81222       1.54305     -0.556268      -2.82303       1.55470      -1.30983    -0.0813895      -2.25032      -1.21497     -0.430100      0.995409    -0.0982257     0.0395318     -0.356587      0.841638       1.07523       1.16336       1.31671       1.34240       1.36149       1.33505       1.25701       1.11536       1.03700      0.939564      0.852761      0.722769      0.622921      0.529322      0.433340      0.356951      0.268854
  35  12 3069.6352    4.1144  1.0177 12.7351 -0.0015      0.898653  0.0275   0.0687   0.0481    0.0917   0.0000      0.714301   440.4441       2.62951       17.8292       4.10211     -0.729002     -0.557357      -1.44605      -4.43699       1.88663     -0.459836      0.726892      -2.12787     -0.741456     -0.402227       1.08096     -0.455975      0.148850      0.161908      0.903449       1.16351       1.31189       1.45830       1.40269       1.47591       1.39645       1.31281       1.25318       1.11722       1.02405      0.889988      0.801323      0.654398      0.548847      0.443320      0.353315      0.286887
  35  13 3229.2399    3.9452  1.3518 12.5122  0.0005       1.90405  0.0349   0.0576   0.0584    0.0843   0.0000      0.550168   439.7611       5.08363       14.1859       2.86349      -3.40236      0.684937     0.0708758      -3.79345       1.02048      -1.25294      -3.21696      -1.39513    -0.0202970     -0.211410     0.0963977     -0.552123     -0.270439     -0.102744       1.14605       1.64694       1.84350       2.12812       2.10550       2.12551       2.13421       1.90458       1.73983       1.55121       1.36349       1.15704      0.958657      0.815833      0.670201      0.544679      0.427359      0.333068
  35  14 3386.6734    3.4187  2.1700 11.6834 -0.0008      0.906608  0.0397   0.0380   0.0734    0.0608   0.0000      0.278547   440.9221       4.65632       18.4335      -1.06862      -1.69258     -0.567839      0.155128       1.46268       1.69283      -2.30660      -1.52013      -1.04133     -0.403824    -0.0787225      -1.01191      0.566665      0.270702      0.160429       1.26266       1.62864       1.81360       1.99790       2.01362       1.98792       1.99934       1.88091       1.74181       1.58947       1.41779       1.27849       1.06667      0.948223      0.782562      0.639172      0.512297      0.404099
  35  15 3542.8495    2.7304  3.1429 11.4176 -0.0005      0.522678  0.0532   0.0262   0.0925    0.0452   0.0000      0.175827   440.4826       2.90766       18.4686       2.42622      -3.92134     -0.165719      0.680852      -1.61256     -0.401141      -2.49167    -0.0450275       2.30939     -0.822674      -2.82207     -0.575918      0.266008       1.03805      0.446382       1.64714       2.24846       2.47763       2.66374       2.73716       2.66146       2.66965       2.51060       2.36399       2.17053       1.91764       1.71471       1.49640       1.24300       1.01646      0.861896      0.679972      0.542788
  35  16 3698.0008    2.2470  5.3652 10.6412 -0.0001      0.508030  0.0727   0.0165   0.1300    0.0353   0.0000     0.0905722   443.4914      0.397699       15.4969       2.56917       3.14083      -1.34072    -0.0202012       2.52836      0.322062      -1.19525    -0.0770406      0.331476     -0.994985       3.42785     -0.276278     0.0318044      -1.80958      -1.33867       2.23341       2.95768       3.27425       3.55996       3.59574       3.61138       3.45337       3.39191       3.14973       2.92349       2.58136       2.26660       1.96433       1.68048       1.38159       1.14162      0.920604      0.744931
  35  17 3852.0891    1.8641  7.3727 10.2922 -0.0011      0.361910  0.0945   0.0120   0.1688    0.0313   0.0000     0.0730756   443.7716       3.41194       12.6054       5.06335      -10.7633      0.607153       11.0764       2.74373       8.02400       9.21488      -3.20550       3.96224       2.58212      0.837205     -0.516477     -0.470447     0.0536903     -0.148439       2.82810       3.70691       4.20215       4.50417       4.58090       4.58897       4.42440       4.30227       3.99059       3.71015       3.24762       2.91367       2.47986       2.10829       1.76453       1.43986       1.17639      0.929177
  35  18 4005.2864    1.5517 10.0674 10.0959 -0.0005      0.229208  0.1356   0.0090   0.2298    0.0282   0.0000     0.0678432   431.3685       10.2793       17.6888       1.88858      0.808125      -9.16007     -0.574138       8.34600       5.43600      -1.72106      -1.71627       2.76052      -1.00099     -0.911162       1.08919     -0.770776      0.601847      -1.78610       3.67414       4.81207       5.47518       5.87445       5.98994       6.00009       5.86610       5.62213       5.21935       4.78654       4.30045       3.81217       3.28135       2.78641       2.34602       1.92024       1.53013       1.22070
  35  19 4157.8973    1.3168 13.2785  9.9205  0.0002      0.304804  0.1928   0.0067   0.3012    0.0250   0.0000     0.0753632   427.0111       3.68596       35.0096       20.5259      -6.51563      -3.57754       9.62963       2.65090      0.934557      -1.23664       4.05437       5.18711       9.23934      -4.94797      -3.97912      -2.63881       4.08692       1.43902       4.81166       6.32236       7.09153       7.56253       7.92425       7.80580       7.51440       7.25551       6.75516       6.21066       5.55385       4.94397       4.28523       3.66678       3.04297       2.52162       2.02484       1.59966
  36   5 1875.5108    0.4886  0.5269  8.9904 -0.0038       12.9844  0.0177   0.0107   0.0329    0.0525   0.0000       1.46000   439.0063       1.40956       19.4248      0.529573      -3.33659      0.400715      0.926544      0.855574       1.09186       1.26134      0.274164     -0.556924      0.111533     -0.150198      0.710939      0.242877     -0.280292    -0.0100126      0.634707      0.850572      0.970479       1.04008       1.01734       1.04591      0.960410      0.982735      0.899019      0.848645      0.764883      0.663691      0.586441      0.492652      0.433227      0.347801      0.278185      0.217094
  36   6 2063.1731    0.7236  0.6620  9.3296 -0.0001       8.85415  0.0188   0.0142   0.0394    0.0679   0.0000       1.06235   440.6760      0.318526       19.9389       1.27875      -3.85186       2.88866       1.19419      0.580123      -1.33333      0.341556      0.270207      0.286215     -0.480718     -0.849908      0.652455    -0.0590784     0.0720266     -0.249486      0.651440      0.883101       1.01850       1.05092       1.10816       1.05923       1.08910       1.01987      0.972616      0.921397      0.790040      0.692846      0.596330      0.499702      0.424545      0.354887      0.286148      0.238813
  36   7 2245.5996    1.0973  0.9263  9.8964 -0.0037       5.42073  0.0254   0.0188   0.0460    0.0905   0.0000      0.850007   441.9515      0.583214       19.4461      0.610965      -3.34767       2.04707      0.471293      -2.48263      0.604558      -1.49894     0.0366091      0.368006     -0.534672     -0.176445      -1.67911      0.564192     -0.483802     0.0923946      0.847599       1.12370       1.23272       1.37648       1.37532       1.33379       1.35776       1.29812       1.17834       1.09534       1.02114      0.873252      0.744065      0.655931      0.529084      0.432025      0.364369      0.290218
  36   8 2421.2520    1.5776  1.1543 10.3921 -0.0005       3.40933  0.0304   0.0241   0.0521    0.1096   0.0000      0.848867   440.1366      0.618740       19.9515     -0.312830      -2.77787       3.40883      0.887552      -1.53074     -0.438178      0.907111      -1.82991     -0.873336     -0.906604      0.211514      0.568793     -0.317326     -0.329979     -0.222825      0.907914       1.21930       1.31996       1.44129       1.48893       1.53043       1.46816       1.40535       1.29620       1.18084       1.07396      0.960897      0.836892      0.685822      0.598628      0.492837      0.401181      0.311409
  36   9 2592.7333    2.1827  1.1737 11.0163 -0.0003      0.766490  0.0289   0.0326   0.0536    0.1128   0.0000      0.775006   440.7962       2.09489       17.8637       3.66247      -1.00458     -0.223199     -0.947614     -0.759874       1.55087      0.588199     -0.252897    -0.0443407     -0.100722     -0.586866      0.400194     -0.814444     -0.714341     -0.238847      0.894404       1.18244       1.27481       1.39502       1.43926       1.44524       1.40028       1.30676       1.28855       1.13769       1.08058      0.917440      0.816029      0.704434      0.600392      0.479291      0.391238      0.316481
  36  10 2762.6767    2.9375  1.0785 11.8242  0.0003      0.509835  0.0277   0.0453   0.0493    0.0952   0.0000      0.631798   441.0035       1.19509       18.8352       1.19423      0.823288      0.624228      -2.34870      0.293813       1.68592     -0.784924      -1.17037    -0.0649272     -0.362591      0.871200    -0.0344151    -0.0329300     -0.495646      0.191991      0.862432       1.16324       1.29289       1.41183       1.45215       1.43955       1.41872       1.29015       1.27165       1.11584       1.00834      0.930798      0.780663      0.690299      0.556970      0.478554      0.385605      0.296134
  36  11 2930.3240    3.6621  1.0010 12.6078 -0.0045       2.16660  0.0276   0.0602   0.0475    0.0834   0.0000      0.702487   440.7596       3.73039       15.3344       2.63313      -3.45626      0.818392      -1.00617      -1.87572      -1.06589      0.959112       1.90297      0.280588      0.350945      0.200806     -0.693330    -0.0538598     -0.291371      0.154401      0.912071       1.23857       1.32067       1.45470       1.51161       1.46500       1.46179       1.37992       1.30434       1.17548       1.05807      0.933721      0.807285      0.689944      0.558400      0.473374      0.386598      0.311872
  36  12 3094.2955    4.2622  1.0881 12.6306 -0.0020       1.51406  0.0271   0.0674   0.0522    0.0976   0.0000      0.689442   440.3396      0.463949       16.4673       2.72987     -0.566284       1.57555      0.843425     -0.599729       2.00616      0.724368      0.156130      -1.47206      0.801669      0.254501      0.226904     0.0555601      0.299915     -0.435149      0.857077       1.10897       1.21934       1.33019       1.36293       1.39705       1.31024       1.25770       1.21065       1.09071       1.01275      0.873161      0.749094      0.633967      0.542826      0.441474      0.365608      0.307539
  36  13 3255.1656    3.9500  1.5637 12.2797  0.0000       1.66353  0.0353   0.0522   0.0598    0.0793   0.0000      0.473276   439.7925       3.93587       15.5116       2.75746      0.155614       1.26461     -0.109760     -0.660555     -0.799301       1.39262      -1.61393      0.174202      -2.04789      -1.08622       1.84797     -0.934098      -1.05067     -0.273141       1.07961       1.44820       1.54365       1.70101       1.73053       1.74734       1.75103       1.64057       1.51738       1.41860       1.22883       1.09503       1.00345      0.858288      0.694750      0.583440      0.470616      0.376998
  36  14 3413.6140    3.2429  2.3195 11.8233 -0.0011      0.369050  0.0439   0.0348   0.0749    0.0510   0.0000      0.267132   440.4032       3.09555       18.1963       5.24391      -3.04519      0.710877      0.207666       2.12675      -1.01777      -2.45410      -1.14006      -1.30043      0.505258      0.165313      -1.32609      0.206656     -0.286537     -0.470200       1.35652       1.87198       2.10605       2.27465       2.39337       2.35162       2.30541       2.17650       2.01350       1.80890       1.64456       1.40971       1.23253       1.04249      0.883372      0.737958      0.596016      0.471970
  36  15 3570.9179    2.6472  3.4601 11.2564 -0.0006      0.651400  0.0549   0.0236   0.0963    0.0418   0.0000      0.142449   439.9495       7.09885       17.9250       3.18977      -2.77165       3.08202      -4.70132       2.93489      0.626844      -3.64108       1.52292      0.236539     -0.669098      0.900813      0.112025     -0.972702     -0.473156     -0.208807       1.63633       2.20043       2.43488       2.64078       2.73105       2.67917       2.71785       2.53786       2.33894       2.16386       1.98898       1.73034       1.50005       1.28770       1.08735      0.881317      0.718129      0.575815
  36  16 3726.7585    2.2080  5.4445 10.5903 -0.0001      0.574003  0.0718   0.0160   0.1319    0.0354   0.0000     0.0890514   441.8112       9.91721       12.4427      -1.92363      -1.26308     -0.674216      -3.09946       4.40418       4.44721       1.18144       1.10742     -0.340701      -1.34119      -2.76486      0.576791      -2.16309      -1.88144     -0.538478       2.15326       2.86036       3.20898       3.37403       3.43217       3.47282       3.44260       3.26065       3.09886       2.89099       2.56526       2.20393       1.95994       1.67899       1.40574       1.17151      0.946938      0.771391
  36  17 3881.6695    1.8178  7.6952 10.3109 -0.0003      0.418535  0.0987   0.0116   0.1774    0.0306   0.0000     0.0726110   442.1053      -3.86510       13.2666      -2.99155      -4.04079      -4.01038      -7.79532      -6.74109       1.93356      -2.93256       2.40678     -0.744168      -1.29552      -1.34752      -1.26847       2.53630       2.95730     -0.328101       2.81554       3.79292       4.20113       4.50570       4.74373       4.62751       4.61936       4.33128       4.07604       3.76109       3.43689       2.96722       2.60993       2.23855       1.85622       1.53970       1.24760      0.992682
  36  18 4035.8515    1.4881 11.0810 10.0334 -0.0004      0.384284  0.1532   0.0079   0.2499    0.0273   0.0000     0.0711931   440.3641       5.99601      -4.28033       2.32912       6.16276      -12.1659      -4.26002      -5.68674      -6.97975      -5.48081       2.10758      -1.82165      -1.21287       2.46817       1.24837       1.53572       7.15119      0.566310       3.93058       5.23009       5.74602       6.21765       6.56224       6.54467       6.33232       6.00713       5.62973       5.16418       4.67598       4.12994       3.59620       3.11818       2.60283       2.16328       1.71165       1.39387
  36  19 4188.9041    1.2600 13.8706  9.9116 -0.0004      0.244782  0.2045   0.0063   0.3109    0.0240   0.0000     0.0791577   448.8008       17.2074       18.8667      -6.15521      -1.62670       20.4231      -6.59106       5.81635      -6.62419      0.514625       7.19049     -0.873318      -4.28586      -7.06168      -3.05499       1.22976       3.31538      0.357487       4.66831       6.18455       6.93200       7.50699       7.80662       7.76209       7.63509       7.27195       6.80294       6.23490       5.59872       4.93340       4.30022       3.70517       3.09740       2.57249       2.06377       1.62813
  37   4 1697.6082    0.3281  0.2650  8.9685 -0.0055       17.4717  0.0184   0.0101   0.0239    0.0372   0.0000       3.32118   441.4875     0.0377084       20.6267     -0.701213      -1.82013      0.103510      0.185037     -0.225904     0.0242017      -1.06774      0.355962      0.270735      0.652921      0.407098      0.207172     -0.216126      0.152674      0.149188      0.650305      0.908919       1.09943      0.975966       1.05668      0.872503      0.816804       1.05231      0.675737      0.778537      0.690368      0.824204      0.631091      0.627245      0.689732      0.542646      0.443470      0.438541
  37   6 2081.2045    0.7659  0.7485  9.2754 -0.0037       6.28050  0.0225   0.0138   0.0393    0.0761   0.0000      0.943198   441.5549       1.06914       19.1593      -1.52348      -1.17166       2.36106      0.239254       1.21917       1.14406      0.459527      0.840823    -0.0481392     -0.647612     -0.916131    -0.0378218      0.251931     -0.188385      0.670859      0.822673       1.03204       1.07441       1.13865       1.19452       1.27573       1.29751       1.18831       1.05109      0.955849      0.881466      0.801566      0.716717      0.607470      0.491872      0.425388      0.344001      0.281983
  37   7 2264.4575    1.1684  0.9685  9.9222  0.0007       5.69062  0.0254   0.0190   0.0469    0.0925   0.0000      0.798140   442.5496       2.22181       20.0692      -1.27584      -3.53039      -1.34571      0.996690     -0.920244       3.28534      -1.22884     -0.664405     -0.661039      0.681035      0.243652     -0.650149     -0.272062     -0.651492      0.427640      0.837774       1.13493       1.20183       1.34360       1.35897       1.35907       1.30579       1.21942       1.17027       1.08991       1.00066      0.876625      0.774188      0.667296      0.593621      0.484056      0.386354      0.308247
  37   8 2440.8018    1.6703  1.1806 10.5564  0.0015       3.61144  0.0294   0.0249   0.0521    0.0933   0.0000      0.696177   441.3274       1.99874       20.8562      -1.26748      -4.02731      -1.16281     -0.653889      0.837607       1.10537       1.43688      -1.82731      0.805949      0.113167      0.375512      0.200670     -0.556475     0.0934743     -0.215068      0.882717       1.16529       1.25571       1.38891       1.42070       1.41735       1.40390       1.32737       1.27539       1.14406       1.07238      0.942760      0.818223      0.734930      0.607723      0.497909      0.401782      0.334236
  37   9 2613.3915    2.3054  1.1425 10.9906 -0.0025       3.11217  0.0285   0.0342   0.0506    0.1187   0.0000      0.774426   440.0895     -0.126157       20.8871       1.10956      -1.40249      -3.25025      0.880136     -0.713653     -0.148902      -3.55281     -0.371701      0.353923      0.227209     -0.496964     0.0937718     -0.397554     -0.167845     0.0706150      0.863175       1.14884       1.27636       1.42065       1.43850       1.45974       1.42981       1.37962       1.27694       1.17978       1.02485      0.892743      0.801420      0.676085      0.576750      0.477936      0.384838      0.310437
  37  10 2784.5662    3.1065  1.0934 11.5338 -0.0007      0.810964  0.0271   0.0466   0.0488    0.1197   0.0000      0.663175   440.2420       1.92035       19.4020       2.01039      -1.01660     -0.283774     -0.160202     -0.271844      0.752274      -1.76772     -0.734028     -0.348352     -0.422582      0.370770      0.265661    -0.0532043      -1.13513    -0.0816663      0.862994       1.17967       1.28419       1.43828       1.41993       1.38127       1.36284       1.24167       1.17265       1.08930       1.02300      0.914334      0.838866      0.732235      0.631707      0.534804      0.439227      0.348591
  37  11 2953.2980    3.8397  1.0201 12.2120 -0.0025       1.27028  0.0276   0.0617   0.0461    0.1130   0.0000      0.640530   441.2998    -0.0208520       17.2801       1.59445     -0.888472     -0.615201       2.49082      -3.25581       1.19412       1.61970      0.892701      -1.84745     -0.682696     -0.163375     0.0470607     -0.544371     -0.122369     -0.338696      0.983019       1.38435       1.57742       1.78455       1.81706       1.83226       1.78930       1.66368       1.47830       1.32984       1.17840       1.02714      0.837335      0.723205      0.583664      0.494433      0.401922      0.323472
  37  12 3118.5636    4.2688  1.1227 12.5170 -0.0007      0.811974  0.0282   0.0650   0.0493    0.1101   0.0000      0.606459   439.5980      0.896194       17.5681       3.49163      -4.93481       1.74618     -0.592272      0.792815       2.32855      -1.17497      0.589047      0.691422     -0.924732      0.476563     -0.301806      0.101980     -0.140092      0.174294      0.887812       1.21325       1.33333       1.47059       1.45101       1.43661       1.39146       1.34830       1.24944       1.18758       1.06727      0.976732      0.856570      0.733469      0.617942      0.517431      0.429737      0.335847
  37  13 3280.7029    3.8919  1.5805 12.3786 -0.0047       1.97084  0.0348   0.0511   0.0603    0.0683   0.0000      0.425478   440.4821       4.25609       17.8100       2.96320     -0.970775       1.08611       6.82429       4.13328      -1.39145      -4.70655      -1.65525     0.0157293       1.55270      -1.27992     -0.556178       1.05669      0.230349    -0.0338916       1.01653       1.39042       1.48939       1.65203       1.66952       1.67255       1.62730       1.56759       1.49883       1.40446       1.24818       1.08645      0.969298      0.825504      0.713173      0.599444      0.486355      0.387958
  37  14 3440.3685    3.1792  2.4655 11.6533 -0.0034      0.429275  0.0435   0.0322   0.0762    0.0489   0.0000      0.237325   440.7945       2.42514       13.9603       1.46126      -3.17057     -0.771072      0.444062       3.10366      -2.77822     -0.319072       2.42899      0.112225      -4.97080     -0.522287     -0.153298     -0.454888    0.00727435      0.773607       1.27041       1.70206       1.88039       2.11826       2.11859       2.18883       2.11594       2.01523       1.90363       1.72713       1.56123       1.38128       1.21823       1.01458      0.866980      0.706425      0.575841      0.466439
  37  15 3598.5296    2.5820  3.9096 10.9964 -0.0005      0.523611  0.0563   0.0212   0.1025    0.0412   0.0000      0.123173   438.1257       2.27713       20.5514       7.85084      0.754819       6.21983       3.08570      -1.94529     -0.983982       3.59565       4.82256       1.50921      0.268201     -0.395234       1.23784      -1.75129      0.107391     0.0558937       1.64609       2.16754       2.42170       2.64654       2.72159       2.66262       2.68461       2.55561       2.40505       2.22435       1.99684       1.78671       1.53555       1.34211       1.12412      0.950605      0.772538      0.616871
  37  16 3755.2712    2.1103  5.6744 10.5818 -0.0002      0.452278  0.0747   0.0147   0.1334    0.0328   0.0000     0.0862893   443.5082       7.59522       14.5171       4.27557       4.01354       6.34649      -1.21694       3.58072      0.399821       1.21508      -1.77682      -3.70633     -0.531758      -3.13060      -1.55871      0.681341     -0.134867     -0.378034       2.16792       2.81593       3.21793       3.45213       3.55567       3.62608       3.51469       3.32163       3.18550       2.91077       2.60422       2.31222       2.03598       1.74463       1.47335       1.22756      0.989339      0.800118
  37  17 3911.0273    1.7589  8.6526 10.2415  0.0007      0.415370  0.1108   0.0104   0.1903    0.0293   0.0000     0.0687333   436.9940      -2.51040       16.9484       1.99964      -1.87938       7.10433       6.03097      -3.08190       4.94971      -1.28892       2.89383       2.53828      -5.61495      0.705870       1.59826       2.17872      0.369616     -0.387355       2.96348       3.95902       4.47112       4.78119       4.99881       4.98983       4.93412       4.59025       4.43377       4.07948       3.66015       3.22723       2.84523       2.42190       2.06958       1.69556       1.37553       1.11597
  37  18 4065.7286    1.4760 12.1557  9.9689  0.0014      0.330014  0.1651   0.0072   0.2656    0.0264   0.0000     0.0743658   449.9411       8.48403       8.85134       6.20928      -2.68096      -6.73664      0.793237       2.72328       5.21471       1.66774    -0.0467769      0.978626       3.98750      -5.48653      -4.10470     -0.962383      0.684626       1.70870       3.96931       5.22539       5.85700       6.25552       6.58975       6.55655       6.53421       6.13022       5.74766       5.36820       4.83070       4.28927       3.76912       3.25301       2.76627       2.26254       1.87257       1.48614
  38   4 1713.0899    0.3274  0.2973  8.9074 -0.0031       16.1268  0.0133   0.0096   0.0251    0.0375   0.0000       3.02895   441.1033      -1.23279       20.2201      0.427159      -1.91178      0.197501      0.856762     -0.212642      -1.05128     -0.519488      0.177609      0.552815     -0.347618     -0.486773     -0.651321     -0.358285     -0.471213     0.0913166      0.522092      0.642845      0.790027      0.832649      0.803761      0.876772      0.852999      0.792496      0.763716      0.693104      0.610151      0.561934      0.467677      0.382017      0.358260      0.289994      0.234107      0.193153
  38   5 1908.8572    0.5398  0.5438  8.8815 -0.0042       10.4062  0.0172   0.0112   0.0330    0.0595   0.0000       1.25951   440.9755      0.286477       21.3594  -3.75814e-05      -2.57735       1.07055       1.47901       1.13647      0.665412     -0.513826     -0.402385    -0.0132903     -0.348318      0.953986      0.570690    -0.0109961      0.602251      0.406120      0.646964      0.859170      0.993067       1.01153      0.985692      0.988154      0.913719      0.929401      0.868494      0.853290      0.788530      0.727394      0.615515      0.582258      0.469015      0.379238      0.314431      0.255028
  38   6 2099.0233    0.7881  0.8690  9.1781 -0.0020       5.49971  0.0239   0.0131   0.0428    0.0848   0.0000      0.881927   441.0339     -0.708846       20.2127     -0.922891      -1.15689      0.930315     -0.197969      -1.30942      0.693417     -0.864147     0.0464989     -0.316401      0.450947      0.191213     0.0276523    -0.0983505      0.260367     -0.359582      0.730948      0.992627       1.12117       1.22246       1.31312       1.30002       1.29299       1.17812       1.15314       1.01146      0.938703      0.824833      0.689701      0.614948      0.505691      0.432011      0.350344      0.273936
  38   7 2283.0226    1.2074  0.9727  9.8962 -0.0008       4.13660  0.0252   0.0191   0.0458    0.0967   0.0000      0.772369   441.4647      0.938627       19.0319     -0.855420      -2.19653      0.868550      -2.45391     -0.460528     -0.764315      0.662179     -0.125005     -0.298602    -0.0837103       1.01740     -0.126922      0.131707     -0.653231     -0.201091      0.789449       1.05865       1.18729       1.29457       1.29795       1.34819       1.32276       1.20746       1.15443       1.04225      0.960666      0.870521      0.766843      0.660832      0.560188      0.474981      0.369194      0.308299
  38   8 2460.0706    1.6960  1.1437 10.6745 -0.0029       3.15796  0.0296   0.0257   0.0524    0.0975   0.0000      0.769506   440.7250     -0.240790       20.9705     -0.745712      -3.31086      -1.09835      0.730959      0.519416      -1.59755     -0.780148      0.904886     -0.461062      0.495622      -1.19907       1.13068     -0.963094     -0.308090      0.351182      0.867687       1.13712       1.28223       1.39877       1.44488       1.46111       1.45000       1.41228       1.27527       1.13228       1.05000      0.928062      0.813072      0.716805      0.602580      0.535014      0.406452      0.327863
  38   9 2633.8019    2.3953  1.1841 11.1849 -0.0007       3.17089  0.0280   0.0354   0.0523    0.1025   0.0000      0.668514   441.0282      0.267680       19.1611       1.96188      -1.60280     -0.142317     -0.727140       1.32287     -0.373256       1.82406       1.60576      -1.36308      0.516963     -0.127314      0.975598     -0.526289      0.199540      0.153383      0.856966       1.13787       1.26726       1.36342       1.37955       1.42571       1.36990       1.33525       1.22484       1.16976       1.03907      0.962772      0.825882      0.719567      0.622256      0.504780      0.426166      0.349575
  38  10 2806.1050    3.2056  1.1189 11.6378 -0.0025       1.22764  0.0271   0.0470   0.0492    0.1152   0.0000      0.699964   440.1467       2.19287       18.8010       2.30174      -3.97590      0.521170      0.734767     -0.779962     0.0212054      -2.03129      0.141506      -1.69970      0.261193     -0.273600      0.136764     0.0806043      0.567383    -0.0731999      0.814709       1.08388       1.17811       1.31757       1.34103       1.35684       1.34151       1.28521       1.20740       1.11186       1.00362      0.888687      0.768420      0.642586      0.553265      0.469930      0.385966      0.303032
  38  11 2975.9020    3.9227  1.1041 12.3164  0.0004       1.05977  0.0268   0.0590   0.0496    0.1050   0.0000      0.626524   439.6077       2.11384       17.2480     0.0508261      -2.54064      -1.39045       1.27511       2.77170      0.760429     0.0369115      0.193377     -0.533419      0.828331      0.485296      0.549891      0.403970     -0.532623      0.440123      0.823555       1.08561       1.18382       1.32930       1.35631       1.35537       1.28595       1.25139       1.18418       1.09533      0.995313      0.886680      0.791050      0.708430      0.572949      0.498862      0.406435      0.322533
  38  12 3142.3645    4.1646  1.1743 12.5821 -0.0011       1.76004  0.0288   0.0611   0.0510    0.0953   0.0000      0.564067   441.8011       1.12044       21.1806       1.64876     -0.256713      -2.76085     -0.440478       1.05686       2.45616     -0.719892     -0.138666     -0.427844       1.03795    -0.0388242      -1.00983    -0.0449434      0.958552      0.305443      0.867405       1.16128       1.29637       1.44061       1.47411       1.44445       1.46942       1.40250       1.34418       1.17376       1.08457      0.938342      0.833588      0.696684      0.602215      0.503325      0.401139      0.321610
  38  13 3305.7582    3.7100  1.7017 12.3238  0.0002       1.62178  0.0366   0.0459   0.0627    0.0618   0.0000      0.432409   439.0468       1.95302       13.7215      0.564652      -3.61077      -1.59736      -1.74503     -0.397040    -0.0329363      0.703524     -0.558376      -1.52267     -0.156305    -0.0380902      0.531629      -1.73656     -0.835015      0.415229       1.03949       1.39619       1.57168       1.71646       1.77129       1.80524       1.74652       1.65031       1.57980       1.42053       1.28189       1.13474      0.993125      0.891800      0.740735      0.624847      0.507294      0.401849
  38  14 3466.7099    3.1182  2.7030 11.5876 -0.0003      0.637130  0.0455   0.0299   0.0791    0.0448   0.0000      0.212785   439.3567       2.86249       16.6222     -0.892903      -1.05548      0.946569       1.38493      -1.88962       3.49466     -0.936118     -0.529593     -0.674051     -0.453700       1.43733      0.571843      0.127173      0.207286      0.805624       1.31811       1.77045       1.98906       2.17492       2.27275       2.24721       2.21500       2.13253       1.97900       1.82063       1.64719       1.49003       1.26225       1.08735      0.927844      0.771572      0.620237      0.498208
  38  15 3625.8710    2.4990  4.3055 10.9263 -0.0009      0.560725  0.0601   0.0195   0.1077    0.0373   0.0000      0.111316   440.1987       3.79931       15.3874       3.49732      0.500345      -1.92545       5.77086      -1.48511      -1.78635      -4.27511       2.00390      -4.83697       1.33207      -1.92261     -0.794120       1.25655      0.291742      0.151019       1.77795       2.36970       2.63095       2.86569       2.96331       2.96061       2.98171       2.82294       2.61415       2.39410       2.17198       1.94588       1.71571       1.46504       1.24669       1.03414      0.848035      0.693077
  38  16 3783.6216    2.0407  6.5167 10.4368 -0.0000      0.483283  0.0816   0.0132   0.1466    0.0310   0.0000     0.0765798   440.5338      0.224293       14.2736       10.0913      -5.48969       3.68673      -3.49042    -0.0711360       3.48481       2.54669      0.200612      -1.81067     -0.870917    -0.0937051      -1.65932      0.449788      0.497893       1.18770       2.26659       2.99163       3.36797       3.64721       3.76170       3.85331       3.71285       3.61325       3.33693       3.08980       2.84693       2.51646       2.20578       1.90399       1.62161       1.33992       1.10105      0.888350
  38  17 3940.1189    1.7006  8.6706 10.1999 -0.0003      0.469174  0.1106   0.0097   0.1913    0.0279   0.0000     0.0709930   434.9046       4.43404       18.9393       4.70319       7.74326      -2.81154      -2.72950      -4.53976     0.0458700      -6.99487       4.13014      0.690593      -1.03487       4.11472     -0.505636     -0.806442     -0.700524      -1.78467       2.86636       3.81148       4.28361       4.66113       4.79321       4.80212       4.77499       4.59366       4.26661       3.96455       3.59058       3.21539       2.83161       2.43378       2.06897       1.74172       1.42035       1.13873
  38  18 4095.6897    1.3894 12.0081  9.9752 -0.0010      0.347483  0.1706   0.0069   0.2675    0.0254   0.0000     0.0814711   442.9514      -1.14140       20.1412       13.9350      -16.9942       9.79497      0.512457      -4.60858      -2.71198      -6.45014       7.12638       3.70568       2.72770      -1.50798       5.37719      0.908982      -4.15845      -1.09434       3.97126       5.28786       5.92911       6.42069       6.75754       6.69576       6.53425       6.22671       5.96072       5.46891       4.98553       4.37807       3.89387       3.33601       2.86674       2.38214       1.97829       1.57925
  39   6 2116.6346    0.8312  0.8132  9.2644 -0.0023       6.26577  0.0216   0.0138   0.0400    0.0824   0.0000      0.881234   440.1054      0.128107       20.4252      0.873474      -2.54442      0.963495      0.277841      0.609698      0.425302      -1.08371       1.57038      0.105523      0.425588     -0.199808     -0.255586    -0.0208345      0.213604     -0.195910      0.647480      0.900689      0.989526       1.05649       1.16784       1.09580       1.12104       1.05597       1.00298      0.971535      0.802976      0.780358      0.641953      0.601968      0.494395      0.410403      0.342522      0.278970
  39   7 2301.3014    1.2792  0.9960  9.9386  0.0009       3.85760  0.0259   0.0197   0.0456    0.1027   0.0000      0.759400   440.8057       1.58940       20.3067      0.434775      -2.26459      0.764259       2.18256     -0.992833      0.884223      0.636627      -1.92798     -0.566499     -0.123078    -0.0621922     -0.654490      0.545442     -0.249371      0.488306      0.772698       1.02901       1.13938       1.35611       1.33881       1.34887       1.28947       1.27290       1.13952       1.06044      0.917648      0.897137      0.785194      0.708472      0.593046      0.502926      0.412755      0.331534
  39   8 2479.1678    1.7864  1.2196 10.6790 -0.0026       3.87371  0.0303   0.0257   0.0538    0.0920   0.0000      0.711534   442.2148     -0.678872       20.0542      0.437681      -2.49064       1.03467       2.46430     0.0378970       2.09123      -2.86655       2.09473      0.304738      -1.59592      -1.24208      0.240128      0.541363     0.0862777     -0.100488      0.861360       1.15404       1.29586       1.36715       1.43139       1.43056       1.42004       1.34066       1.28923       1.16744       1.10813      0.979399      0.875663      0.737921      0.609457      0.521455      0.419509      0.348824
  39   9 2653.9614    2.4726  1.2056 11.1752 -0.0012       3.13957  0.0282   0.0350   0.0514    0.0985   0.0000      0.679310   441.6209      0.558505       20.9146       1.45203      -2.85285      -1.21835       2.25917      0.320885       1.77001     -0.952056      0.157015       1.44836       1.01581     -0.430208      0.177859    -0.0824766     0.0241019      0.247579      0.831832       1.09374       1.20990       1.33200       1.35050       1.31758       1.31082       1.25839       1.19705       1.10995       1.04390      0.940195      0.830128      0.710912      0.594790      0.495833      0.417360      0.332474
  39  10 2827.3159    3.3075  1.1399 11.7948 -0.0021       1.21490  0.0264   0.0481   0.0494    0.1082   0.0000      0.667418   439.4650       3.03431       20.2631       2.62250      -2.52865       1.47402      0.883854     -0.209161      0.609257      -1.86614       2.78193    -0.0702407       1.58052    -0.0982871      0.915919      0.168577     -0.798159    -0.0202810      0.766076      0.992156       1.11148       1.19625       1.22836       1.23779       1.21289       1.22256       1.12441       1.02224      0.961570      0.856377      0.757419      0.664725      0.546639      0.470628      0.388199      0.319721
  39  11 2998.1408    4.2482  0.9662 12.4687 -0.0010       1.26585  0.0236   0.0664   0.0429    0.0970   0.0000      0.638019   441.4186       2.90065       18.9908       2.15162      -1.37828      0.778172      -2.05458     0.0850869      0.155893      -1.04694     -0.100582     -0.824273    -0.0370205      -1.18370      0.834531      0.240506     -0.923325     -0.165614      0.700459      0.946168       1.06277       1.14227       1.17804       1.14106       1.22509       1.10816       1.08063      0.986125      0.889640      0.784465      0.690958      0.607266      0.507060      0.437704      0.364712      0.292926
  39  12 3165.6960    4.2907  1.2963 12.3230 -0.0062      0.551050  0.0291   0.0575   0.0513    0.0913   0.0000      0.499671   440.7179       5.25728       18.3365      -1.01773      -2.00586       3.60343     -0.755701      0.981393      0.446941      0.535918      0.596255       1.99840      0.567548       1.38264      0.247160      0.346421      -1.19981     -0.272328      0.871457       1.16427       1.29803       1.43605       1.49596       1.45657       1.44530       1.35556       1.30251       1.21303       1.06961      0.984040      0.856543      0.758746      0.619105      0.538071      0.435190      0.358891
  39  13 3330.4554    3.6014  1.8289 12.2973 -0.0005      0.915458  0.0367   0.0429   0.0665    0.0572   0.0000      0.369478   442.2680       2.22250       17.6071      0.508876       1.54634       4.19711       1.24755       1.60166       1.45454      -2.68512      0.743179      -1.12102      0.479044     -0.503798      0.446488      0.833234      -1.25121     -0.428637       1.05380       1.40561       1.53513       1.66608       1.72408       1.69725       1.74377       1.56771       1.53714       1.41353       1.32714       1.18669       1.05896      0.903511      0.776129      0.639512      0.541058      0.442961
  39  14 3492.6460    2.9471  2.9564 11.5442 -0.0007      0.432184  0.0475   0.0271   0.0862    0.0416   0.0000      0.194960   442.3112       3.72609       13.6718       2.90743      -5.24235      -2.63635       4.37495       1.86143      0.418386      0.625392      -1.55629     0.0694055      -2.26360      0.878291       2.69126     -0.787633     -0.381245     -0.235583       1.32095       1.73831       1.91218       2.14501       2.19539       2.22673       2.17004       2.11812       1.92909       1.81509       1.66673       1.49757       1.30379       1.16103      0.970119      0.824372      0.678234      0.550592
  39  15 3652.8379    2.4636  4.6835 10.7992 -0.0011      0.415529  0.0610   0.0176   0.1121    0.0347   0.0000     0.0985430   437.1718     -0.172874       24.8186       4.57223       3.04708      -4.27092      -2.26709     0.0641975     -0.873463       2.85202       1.25786       2.73881     -0.968148     -0.882749      -1.31644      0.545528     0.0876309      -1.39437       1.75239       2.27618       2.56830       2.74925       2.89500       2.92686       2.85294       2.75537       2.61103       2.37648       2.19199       1.94318       1.73858       1.48801       1.27472       1.08509      0.892000      0.732584
  39  16 3811.4996    1.9794  6.8007 10.4432 -0.0007      0.401586  0.0850   0.0124   0.1512    0.0301   0.0000     0.0751019   441.5293      0.876747       12.8978       9.11087      0.468562      -3.05084       1.32699      -3.57160       4.26737       5.30697       5.11047      0.869067       4.66992      -2.79775      0.471362       1.86476      -1.29570      0.857888       2.26839       3.07409       3.39983       3.74451       3.85300       3.87162       3.77151       3.64933       3.43035       3.21312       2.94135       2.58454       2.30694       2.02290       1.72785       1.42563       1.19751      0.982738
  39  17 3968.6101    1.6774  9.6018 10.1190 -0.0008      0.400652  0.1219   0.0088   0.2040    0.0275   0.0000     0.0677571   442.0583       2.60966       10.2072       5.59659      -2.07312      -4.78054       3.33034       3.97997       2.99286      0.332357       3.00096       2.44952     -0.115046       1.05236     -0.277927       1.41379      -2.97994      -1.08084       3.01470       4.02061       4.54080       4.91029       5.02157       5.11717       5.08639       4.84116       4.58255       4.26955       3.87538       3.42783       3.05386       2.62965       2.25125       1.88767       1.55105       1.28275
  39  18 4124.9438    1.3591 12.6326  9.9789 -0.0008      0.329639  0.1797   0.0065   0.2792    0.0243   0.0000     0.0766946   441.0379       2.70181       7.72412       2.81072      -5.17167      -9.81665       11.9609       4.77850       3.59474       3.11760       2.45635      -6.44641      -7.06777      -7.91453       5.64190      -1.23488       1.40336      -1.31050       3.98789       5.27310       5.93858       6.33067       6.68295       6.60964       6.75920       6.32733       6.04336       5.56814       5.09975       4.50202       3.95278       3.45286       2.93896       2.49115       2.03013       1.67533
  40   2 1288.7511    0.0933  0.0782  9.0332 -0.0044       138.904  0.0238   0.0079   0.0292    0.0292   0.0000       61.4682   441.1353     -0.473559       21.0485      0.367940      -3.65383      0.185000      0.934977     -0.130414    -0.0763526     0.0502672    -0.0955007     -0.281254     0.0179093     -0.518658     -0.225537     -0.261984      0.408391     0.0875734      0.829885      0.938235      0.780400       1.25158       1.31020       1.36873       1.13572      0.929477      0.937309      0.991340      0.891718      0.684751      0.697911      0.688816      0.451521      0.402953      0.382053      0.396384
  40   4 1743.3053    0.3614  0.3848  8.9442 -0.0060       12.5705  0.0146   0.0091   0.0288    0.0396   0.0000       2.23352   440.8266      -2.00595       22.1754     -0.137551      -3.63942      0.644619       1.01192      -1.06622     -0.153560     -0.301001       1.48877     -0.748678     -0.491571     -0.182368     -0.605403   -0.00930372      0.355238     -0.185762      0.499309      0.685048      0.749392      0.795315      0.843833      0.875259      0.890245      0.800413      0.790793      0.702587      0.637112      0.591261      0.512316      0.459906      0.422326      0.333017      0.291642      0.214152
  40   5 1941.5275    0.5803  0.6101  9.0109 -0.0026       9.85753  0.0175   0.0111   0.0354    0.0609   0.0000       1.16658   440.7673      -1.07162       21.3955      0.871594      -1.46790      0.216741     -0.974606     -0.484223       1.76562     -0.711777     -0.363213      0.141903     -0.880558      -1.10411     -0.266790      0.395522      0.342566      0.401447      0.590230      0.754757      0.798090      0.889711      0.935024      0.967081      0.962901      0.902713      0.854364      0.806031      0.745399      0.634766      0.548337      0.513592      0.429173      0.375308      0.298652      0.257962
  40   6 2134.0401    0.8480  0.8192  9.5044 -0.0006       6.07330  0.0221   0.0141   0.0409    0.0765   0.0000      0.909688   441.3842     -0.538245       21.0079     -0.299396     -0.978434      0.555156       1.75449      0.129014      0.706676      0.386759      0.290379     -0.757933      0.392659      0.652329      0.222311     -0.288546     -0.147483      0.351786      0.675573      0.898425      0.990922       1.05907       1.11670       1.13766       1.11698       1.08906      0.959644      0.957364      0.886829      0.799582      0.658731      0.592551      0.533108      0.446455      0.370236      0.317088
  40   7 2319.4631    1.3210  0.9969 10.2205 -0.0021       5.29976  0.0248   0.0206   0.0457    0.0892   0.0000      0.752112   440.1368      0.718592       19.6587       1.07009      -1.02853      0.440367      0.244025       1.20141     -0.255405      -1.00852      -1.43549     -0.860542      -1.11841      0.521757     -0.284248     -0.380692      0.705631     -0.814757      0.719920      0.946054       1.01845       1.16311       1.16984       1.22399       1.17177       1.16060       1.10492       1.00151      0.896374      0.836249      0.733667      0.647682      0.549835      0.446070      0.377031      0.317282
  40   8 2498.0598    1.8720  1.1896 10.7054 -0.0024       4.96935  0.0280   0.0271   0.0509    0.0953   0.0000      0.672690   442.0645       1.28710       18.0728     -0.528333    -0.0648114       1.38239      -1.42627      -1.93890      0.540667     -0.775395     0.0783872       1.04789      -1.20381      -1.13317    -0.0473214     -0.820210    -0.0501175      0.322166      0.782664       1.03146       1.13864       1.27559       1.29504       1.29301       1.28341       1.25898       1.18162       1.07481       1.00521      0.889853      0.811345      0.729507      0.622443      0.499697      0.433308      0.350998
  40   9 2673.8465    2.5643  1.1163 11.5936 -0.0015       2.62754  0.0273   0.0384   0.0508    0.0941   0.0000      0.791405   440.8936       2.21981       19.8339       1.92393      -2.99606      0.725645     -0.276326      -1.70819      0.888968      0.666148      0.294820     -0.735877      -1.58680      0.316338      0.537640    -0.0768699      0.423178      0.208091      0.776965       1.04846       1.18474       1.30862       1.34742       1.36549       1.35456       1.25401       1.25342       1.12730      0.993870      0.898099      0.802173      0.698568      0.600493      0.491429      0.412289      0.343311
  40  10 2848.2686    3.4004  1.1415 11.8785 -0.0012      0.923080  0.0269   0.0495   0.0493    0.1135   0.0000      0.687619   440.1582       1.15782       19.2886      0.976016      -3.42847       3.31050      -1.36574      -2.23723      0.302520      0.772621      0.540737      -1.45072     -0.957892     -0.140134      0.876442      0.371433     -0.154270     -0.122935      0.751539      0.996989       1.10880       1.22480       1.23436       1.26149       1.23739       1.17139       1.14963       1.05721      0.977079      0.856290      0.809354      0.676924      0.567511      0.483335      0.386536      0.326685
  40  11 3020.0350    4.0425  1.0674 12.6398 -0.0034      0.967164  0.0256   0.0615   0.0491    0.0900   0.0000      0.647385   440.5706       1.32114       20.9904       3.91902     -0.365598      -1.62454       2.45754      0.578912     -0.344988      -1.31973     0.0218912      0.976796      -1.18836       1.07983     -0.458915     -0.110578     -0.521622     -0.446403      0.741517       1.03186       1.10250       1.22080       1.24719       1.22195       1.23500       1.17690       1.17750       1.04283       1.00777      0.855562      0.790841      0.643173      0.571141      0.469659      0.400578      0.329236
  40  12 3188.7318    4.0958  1.3650 12.6214 -0.0016       1.33913  0.0318   0.0559   0.0532    0.0777   0.0000      0.545329   440.0674       2.60963       16.9970       2.85699     -0.644890      -3.54732      0.112904      -1.93012      -1.59038      -1.50959       1.86568     0.0469915      0.920385      -1.29179     0.0992767      0.445331      0.137935      0.317361      0.874937       1.15637       1.29716       1.44447       1.47276       1.47920       1.43944       1.40377       1.33957       1.23976       1.13691       1.00088      0.900426      0.766999      0.663996      0.548107      0.448934      0.389034
  40  13 3354.6859    3.5326  1.9918 12.0408 -0.0003      0.671009  0.0373   0.0389   0.0671    0.0562   0.0000      0.312297   440.4846       1.55757       17.4747       1.91597      -3.13726    -0.0975333     0.0581589       2.12193      0.660129      0.546283      0.474848      -1.05831     -0.258751       1.09189      0.843561     -0.817309      0.138128     -0.728393       1.01679       1.34191       1.49250       1.64126       1.68933       1.70027       1.68815       1.67584       1.56956       1.44211       1.30104       1.19916       1.00115      0.911905      0.767558      0.656928      0.553988      0.436124
  40  14 3518.2626    2.8824  3.0496 11.5104 -0.0006      0.790354  0.0487   0.0257   0.0855    0.0396   0.0000      0.175918   439.1751       3.42870       15.1128       2.33463      -1.58358      -1.60600       1.14092      -1.48771       1.44102       2.99466      -2.66632     -0.904690       1.26557      -1.35420     -0.744105      0.109717      0.536235     0.0980498       1.33992       1.79083       1.99789       2.10624       2.19798       2.18001       2.19359       2.08664       1.95192       1.84915       1.70189       1.55697       1.39060       1.20445       1.02546      0.865039      0.726507      0.604092
  40  15 3679.6587    2.3352  5.0887 10.7539 -0.0004      0.652571  0.0657   0.0161   0.1199    0.0326   0.0000      0.101297   441.2389      0.448927       16.6793       2.78529      -3.97053       4.27338       1.11773      -6.08532       1.34003      -2.55843       2.92868     -0.793958      0.855253      -2.74277      0.657796     -0.101749     -0.585524    -0.0318933       1.74147       2.32195       2.55837       2.79719       2.93039       2.95587       2.90321       2.80375       2.70678       2.43952       2.27801       2.03447       1.78555       1.57045       1.35329       1.12973      0.944466      0.773528
  40  16 3838.9225    1.9483  7.6880 10.3452 -0.0001      0.284377  0.0926   0.0112   0.1623    0.0285   0.0000     0.0710533   438.5429      -1.83308       16.4730       6.74705       1.69387       1.56323      -7.30408      -5.05256       3.69952      0.930691      -3.12663      -3.82818       1.60992      -1.72285      0.176801      -2.29990       1.50120      0.549759       2.36047       3.14200       3.54611       3.84979       3.99173       4.02681       3.97784       3.83519       3.64975       3.39554       3.09115       2.76748       2.42184       2.15021       1.84090       1.56378       1.29635       1.04761
  40  17 3997.1322    1.6269 10.6727 10.0770  0.0005      0.352183  0.1366   0.0079   0.2204    0.0266   0.0000     0.0678115   444.7241      0.430991       21.2843       1.46408       1.08980       7.91658      -6.03789       10.0187       3.96451      -4.31960       2.45131      0.944191      -4.50650      -4.89771      0.830048       1.72901      0.504513     -0.831111       3.15696       4.16286       4.64165       4.99864       5.29620       5.34837       5.22042       5.02334       4.79512       4.48969       4.09684       3.66284       3.23535       2.83870       2.43312       2.06015       1.71072       1.41929
  40  18 4154.0040    1.3354 13.4261  9.9621  0.0007      0.197751  0.1910   0.0061   0.2862    0.0234   0.0000     0.0753280   442.7500      -5.73022       11.2028       5.74189      -13.2278      -4.35119       5.49619      -4.71104      -9.95052      -1.93542       2.28180       1.11142     0.0554947       1.92846      -6.57110      -2.69770       3.36797       3.53866       4.01013       5.28772       5.92286       6.46019       6.67947       6.76279       6.60450       6.51226       6.06757       5.66125       5.19500       4.64939       4.17948       3.57195       3.12648       2.61917       2.18578       1.78970
  41   4 1758.0702    0.3744  0.4035  8.9546 -0.0035       12.6804  0.0144   0.0090   0.0286    0.0392   0.0000       2.09381   441.4697     -0.723428       21.2670    -0.0576279      -4.02837       1.04086       1.38954      0.657648     -0.825543       1.20321     -0.816781     -0.437873      0.305212     -0.600445    -0.0544620      0.328705      0.203624    -0.0114450      0.474691      0.647875      0.691622      0.791080      0.794990      0.841721      0.806596      0.767228      0.724187      0.703677      0.650115      0.561885      0.494859      0.458249      0.363592      0.334513      0.273333      0.234755
  41   5 1957.5539    0.5926  0.6684  9.0385 -0.0010       8.70977  0.0209   0.0107   0.0359    0.0651   0.0000       1.13055   441.1019     -0.548245       20.7543    -0.0855169      -2.85545      0.869510     -0.911626      0.268032     -0.483407      0.287847      0.700487     -0.296452     -0.614058    -0.0648277     -0.200633     0.0820415      0.363921     -0.347007      0.633394      0.942574       1.02117       1.21325       1.20679       1.24908       1.20562       1.15775       1.07954      0.988173      0.866903      0.782955      0.694111      0.595018      0.510714      0.416522      0.348916      0.282799
  41   6 2151.2720    0.9315  0.8512  9.4237 -0.0016       7.43045  0.0213   0.0148   0.0403    0.0805   0.0000      0.852778   440.6150      0.849245       20.5397      0.749169      -1.41147     0.0517787     0.0503031       1.13352       1.95623     -0.998185    -0.0208198     -0.335546      0.746885     -0.112124      0.632306      0.642408     -0.139832    -0.0176238      0.606401      0.828444      0.942754       1.03978       1.09816       1.11461       1.06256       1.04237      0.997635      0.912527      0.825659      0.724685      0.676782      0.562040      0.480654      0.398907      0.335835      0.277387
  41   7 2337.2624    1.3348  1.1291 10.2047 -0.0029       4.06756  0.0290   0.0195   0.0490    0.0949   0.0000      0.768405   441.3365       2.60392       21.3710       1.81285      -1.92661       1.10787     -0.926576       1.86229       3.03864      -1.56361      0.643447      0.818979     -0.428353     -0.538048      0.343721     -0.723948     -0.146322    -0.0577984      0.746743       1.07465       1.15879       1.28773       1.32308       1.35771       1.34817       1.28035       1.24907       1.09708       1.07221      0.915209      0.831530      0.742846      0.600755      0.528917      0.419038      0.349120
  41   8 2516.6245    1.9733  1.2017 10.8049 -0.0004       3.17821  0.0267   0.0278   0.0522    0.0928   0.0000      0.637544   442.1778    -0.0950700       22.5706       2.96952      -1.06345      -1.00662      0.230486       1.14049      0.325547      -1.06380       1.51513      0.220293     0.0630261      0.453147     0.0294032     -0.595198      0.172556      0.102606      0.712332      0.929168       1.05658       1.14339       1.21026       1.18959       1.20459       1.12635       1.10238       1.00469      0.936857      0.834084      0.756406      0.658023      0.577759      0.495489      0.405423      0.343928
  41   9 2693.5805    2.6331  1.1353 11.4564 -0.0013       2.61510  0.0267   0.0374   0.0503    0.0995   0.0000      0.696904   441.5513      0.634765       20.1108      0.897409      -1.90438      0.818423      0.575465     0.0314521     -0.323118     -0.872953       1.09568       1.39020     -0.376548     -0.630958     -0.155737     -0.727054     -0.515212      0.288036      0.748507      0.999847       1.15478       1.24286       1.28722       1.29038       1.26938       1.21196       1.14612       1.05877      0.975536      0.873642      0.784447      0.687664      0.583904      0.496865      0.413595      0.344776
  41  10 2869.0016    3.3777  1.0733 12.3410 -0.0014       2.04671  0.0263   0.0507   0.0496    0.0844   0.0000      0.740231   441.0318      0.145124       19.9908      0.989042      -2.56743     0.0361308      -2.02312    0.00500216      0.998032      -1.25376     -0.809456      -1.06554    -0.0322382    -0.0815087     -0.728961      0.606069      0.799335      0.446352      0.696035      0.920294       1.02543       1.14633       1.16955       1.18279       1.19423       1.14004       1.06874      0.986572      0.930663      0.808436      0.727428      0.649160      0.566864      0.468983      0.390226      0.312904
  41  11 3041.7023    4.1840  1.1042 12.5131 -0.0007       2.42660  0.0265   0.0611   0.0481    0.1009   0.0000      0.696598   440.1795       2.10426       18.8239       3.48253      -2.11444      -1.22210      0.571653      -2.20406       1.17754      -2.56228     0.0359999      -1.82018      0.372821     -0.156216     -0.794471     -0.114235      0.233292     0.0939619      0.711143      0.996120       1.04004       1.19411       1.17245       1.21871       1.18379       1.15166       1.10298       1.00741      0.988672      0.837192      0.789927      0.641162      0.577875      0.492326      0.405624      0.339642
  41  12 3211.3786    4.1362  1.4192 12.6284 -0.0007       1.00639  0.0313   0.0539   0.0552    0.0707   0.0000      0.549644   439.6251       1.66809       18.9544       3.73988      -3.41420      0.583960      -1.22131     -0.355446       3.45237      -1.10271      0.660408      -2.11763      0.907527     -0.758991      0.535834      0.272038     -0.175291    -0.0926274      0.817043       1.08653       1.18800       1.34920       1.35153       1.38323       1.35784       1.34461       1.25835       1.16333       1.06715       1.00061      0.856737      0.785274      0.649913      0.537206      0.460299      0.384761
  41  13 3378.5140    3.4585  2.2241 11.8558 -0.0003      0.612715  0.0389   0.0348   0.0683    0.0526   0.0000      0.246802   441.3934       4.17540       17.0238       3.30371     -0.941519      -1.71665      -1.48513       1.71192       1.52700      0.480769      -1.63162      0.260734      0.511796      -1.02609     -0.287797     0.0985514     -0.737338      0.655122       1.03922       1.38218       1.57371       1.70717       1.74041       1.75378       1.80503       1.69689       1.59820       1.49774       1.38402       1.22867       1.09194      0.971813      0.838176      0.698198      0.604835      0.489153
  41  14 3543.4941    2.8286  3.4772 11.2821 -0.0006      0.843806  0.0500   0.0230   0.0895    0.0383   0.0000      0.139579   437.9944       3.66812       16.1964      0.461055      -1.24623     -0.162547      -3.42301       4.52403      0.257396      -1.92158      -2.68563      0.655549       3.53123      0.291219      -2.39847      -1.80445     -0.165177      0.815952       1.33985       1.78044       2.01702       2.20459       2.30992       2.27791       2.33123       2.19315       2.10367       1.92794       1.78596       1.59641       1.41993       1.22794       1.04501      0.894467      0.748307      0.614977
  41  15 3705.9808    2.2248  5.5524 10.8057 -0.0006      0.719927  0.0708   0.0149   0.1284    0.0299   0.0000      0.101069   440.5555       4.85289       14.6538       1.53036       3.08233      -3.50797      0.379396      -3.59659      0.569766      -5.70392       2.35447       5.60000      -1.29096      -2.59708      -2.38821       1.29722      -1.28883       1.57700       1.84681       2.46370       2.76837       3.00096       3.18025       3.12725       3.09885       2.94291       2.81876       2.70011       2.45744       2.22700       1.93027       1.71590       1.46593       1.28074       1.06040      0.873224
  41  16 3866.0020    1.8574  7.7617 10.4158 -0.0009      0.154081  0.0961   0.0106   0.1692    0.0281   0.0000     0.0793960   443.5664       3.57033       21.5299       11.3462      0.911518      -8.33797       4.55488       2.56197       5.79836      -1.66502       5.96168      0.315337     -0.668477     -0.514716      -2.47954     -0.587683     -0.303264     -0.326389       2.40752       3.18022       3.59274       3.87692       3.99907       4.05219       4.04886       3.90572       3.66690       3.45586       3.13118       2.84746       2.54627       2.25934       1.94058       1.66038       1.39282       1.13772
  41  17 4024.9930    1.5302 10.5069 10.1660 -0.0007      0.184633  0.1419   0.0075   0.2281    0.0253   0.0000     0.0767396   443.1561      0.332715       11.6777       2.81317       15.2310       7.93761      -2.14381      -6.05505      -5.88304      -5.14516      -2.02938     -0.260262      -3.18579       2.23580       2.93443      -2.83980      -1.46464      -2.06973       3.14584       4.24128       4.74432       5.13781       5.32678       5.38994       5.36819       5.09179       4.93829       4.55986       4.20822       3.79498       3.40776       3.00428       2.57611       2.19608       1.80826       1.50280
  42   4 1772.6574    0.4049  0.4303  8.9429 -0.0001       11.4475  0.0147   0.0090   0.0288    0.0410   0.0000       1.79087   442.0059     -0.813571       20.8073      0.613766      -3.64168      -1.16049      0.503558      0.271534      0.105103    -0.0121367      0.211873      0.282175    -0.0676565     -0.384487     -0.188421    -0.0219789      0.151407     0.0814593      0.446961      0.617883      0.702087      0.765567      0.806391      0.797932      0.832939      0.791028      0.724393      0.688220      0.631194      0.558885      0.519970      0.486559      0.409204      0.361085      0.300279      0.247181
  42   5 1973.4079    0.6231  0.6102  9.0951 -0.0005       9.62150  0.0174   0.0116   0.0332    0.0581   0.0000       1.12499   441.4554     -0.617477       20.8240       1.58075      -1.94662      0.852531      -1.35778      -1.17231       1.60471     -0.281972     -0.257979      -1.59396      0.605877      0.470483    0.00342487      0.315357     -0.155893     -0.537511      0.551438      0.769956      0.872359      0.932880      0.967490      0.955407      0.987953      0.909689      0.913796      0.828070      0.775818      0.668296      0.614468      0.503568      0.428352      0.369125      0.317194      0.259838
  42   6 2168.1958    0.9449  0.9236  9.3785  0.0005       5.35488  0.0237   0.0143   0.0403    0.0896   0.0000      0.793923   440.6506      0.361965       19.6369      0.367139      -1.84990      -1.23299       1.90034      0.147856      0.862798   0.000270389     0.0912896     -0.586477       1.07214      0.299797      -1.11904    -0.0763349     0.0100750     -0.106003      0.693933      0.915595       1.03846       1.13110       1.15613       1.13157       1.12433       1.07079       1.03467      0.973093      0.913511      0.833740      0.749588      0.657453      0.561250      0.486370      0.387215      0.342453
  42   7 2354.8992    1.4056  1.2074  9.9581 -0.0015       4.19050  0.0281   0.0193   0.0492    0.1030   0.0000      0.670829   441.7629      0.777712       20.2566      -3.01891      -3.01810      0.236578     -0.922660      -2.06629      0.597752     -0.688076      0.231562       1.35972     -0.252288      -1.28451     -0.197514     -0.548086     -0.658380     -0.313884      0.775629       1.04001       1.13657       1.22923       1.26287       1.31451       1.30767       1.27259       1.22389       1.10709       1.03541      0.903265      0.843226      0.697200      0.619618      0.530103      0.433051      0.362693
  42   8 2535.0999    2.0256  1.2208 10.6767 -0.0007       1.72057  0.0278   0.0275   0.0501    0.1083   0.0000      0.634646   443.1556      0.102352       17.4038       1.71065      -1.84304     -0.435843      -2.34559       1.71243     0.0572346      -3.15576     -0.350313     -0.596719     -0.100439      0.737240      0.494876      0.226271     -0.201537     -0.380027      0.727324      0.976793       1.07227       1.17234       1.24954       1.22563       1.22166       1.20501       1.15355       1.05114      0.945706      0.871009      0.797872      0.674265      0.607001      0.522591      0.445817      0.360223
  42   9 2713.1666    2.8030  1.1634 11.3738 -0.0022       2.43693  0.0274   0.0389   0.0473    0.1147   0.0000      0.625027   440.8036       1.62175       21.0889      -1.12612      -5.33275     0.0426139     -0.161455      -1.26611       1.50961     -0.190969      -2.35321      -1.09153     0.0701192      -1.14239      0.474086      0.133091      0.126311     -0.145882      0.717883      0.943695       1.02547       1.14194       1.15331       1.19535       1.19933       1.13226       1.08938       1.02993      0.948793      0.882306      0.752215      0.667512      0.564288      0.496840      0.424500      0.335467
  42  10 2889.4844    3.6051  0.9924 12.3190  0.0008       3.33868  0.0238   0.0544   0.0423    0.0817   0.0000      0.669337   441.1747       1.45662       20.6072       2.77025      -5.67689      -3.14178      0.353935       1.90122      0.859370      0.720187      -1.69135      -1.19720      0.182586     -0.115239      0.747947     -0.474328     -0.137409     0.0429641      0.653726      0.873808      0.956579       1.09403       1.05483       1.10954       1.08345       1.08896       1.02403      0.957949      0.846577      0.772224      0.692499      0.627894      0.540438      0.478197      0.387764      0.320374
  42  11 3062.9928    4.3172  1.0929 12.5434  0.0028       2.20563  0.0270   0.0620   0.0444    0.1007   0.0000      0.677884   440.8104       2.40426       20.9947       3.44334      -3.25635      -1.15942      -2.16695     -0.191143     -0.954105      -1.82604     0.0522295     -0.398250     -0.580989      -1.82697       1.20212     -0.477292     -0.753248     -0.117601      0.725698      0.977161       1.06232       1.17910       1.19536       1.24206       1.21484       1.17635       1.10715       1.02254      0.927009      0.868447      0.777682      0.706454      0.599840      0.499658      0.441801      0.363613
  42  12 3233.6878    4.0759  1.5722 12.3871 -0.0015       1.31488  0.0328   0.0492   0.0561    0.0692   0.0000      0.447059   440.9392      0.201773       18.9340       2.31721      -2.79283      0.463749      -1.27341      -3.08803     -0.508183      -1.38292      0.560398      0.299007       1.68327     -0.341800     -0.742723     -0.877219     0.0212341      0.797614      0.851173       1.16228       1.28125       1.42718       1.43739       1.42570       1.42876       1.34936       1.31605       1.24077       1.15035       1.05492      0.936320      0.812878      0.702796      0.602855      0.516043      0.429053
  42  13 3402.0632    3.3869  2.3262 11.6852 -0.0013      0.902655  0.0390   0.0328   0.0700    0.0527   0.0000      0.246496   440.3111       2.84096       14.7309       1.63064     -0.765907      -1.57803      -2.62771      -3.38430      -1.29598      0.753284      -1.81610      -1.76813      -2.15439      -2.51865     -0.974215     -0.443672      0.502933    -0.0207315       1.02640       1.38842       1.53703       1.74298       1.77688       1.86299       1.77992       1.75902       1.63081       1.53019       1.38844       1.25127       1.10931      0.986551      0.827932      0.716275      0.595639      0.483156
  42  14 3568.1284    2.7494  3.6462 11.2161 -0.0003      0.590586  0.0526   0.0218   0.0919    0.0383   0.0000      0.145241   436.6516       5.85196       17.1663       6.32360      -1.86691     -0.267957       1.90076      -1.34243      -5.91673      -2.13802      -2.97474    -0.0992839      0.984836     -0.840702      -1.21644     0.0867046     -0.517443      -1.15273       1.36471       1.83443       2.00826       2.17620       2.30860       2.35812       2.35934       2.24230       2.13472       1.98324       1.80938       1.65404       1.47657       1.28206       1.11156      0.942419      0.782582      0.647111
  42  15 3731.6590    2.2350  5.9310 10.6350 -0.0006      0.494004  0.0728   0.0139   0.1291    0.0300   0.0000     0.0854950   441.7565       2.40708       10.6714       3.73795      0.703222       5.44914       2.81791       3.50369       2.50797       2.95796      0.339544      -3.37310      -3.52621      -1.55587      0.881217     0.0785378     -0.883367      0.247400       1.82831       2.45802       2.70318       3.01809       3.08177       3.14571       3.10927       3.02935       2.82417       2.67190       2.45879       2.22518       2.01064       1.75561       1.52824       1.29969       1.09250      0.905871
  42  16 3893.1897    1.8010  8.2810 10.3626 -0.0009      0.397358  0.1040   0.0097   0.1761    0.0270   0.0000     0.0769251   439.8388       1.12800       15.4840       6.71631       2.75363      -2.79311       3.17507      -7.58894      -3.65921      -3.87808       2.12480      -1.46906      0.522287      -1.24578      -2.73631       4.06017      0.464160     -0.627940       2.42254       3.22361       3.65143       3.95228       4.14128       4.16090       4.10498       3.98565       3.80964       3.61306       3.32587       2.95507       2.63207       2.33257       2.01370       1.73049       1.43296       1.20492
  42  17 4053.0657    1.5028 11.6330 10.1163 -0.0003      0.347030  0.1581   0.0070   0.2472    0.0247   0.0000     0.0819230   440.7592       5.77794       16.7395       3.75093      -10.3547       4.71819       1.85125       12.2106       5.46858      -1.81700       3.43858      -2.71997       4.58208      -5.05456       2.60841       1.59532       2.31347      -1.85310       3.30262       4.43654       4.99083       5.41454       5.63894       5.74488       5.64696       5.48800       5.21979       4.94951       4.50445       4.15708       3.60053       3.19662       2.74124       2.34693       1.97318       1.63351
  43   4 1787.0625    0.4042  0.3875  9.0686 -0.0037       13.4832  0.0139   0.0096   0.0274    0.0380   0.0000       2.02348   441.4623     -0.369317       21.0265       1.34669      -2.74355     -0.173688       1.09175      0.944695     -0.265207     -0.849747     -0.888568   -0.00500170      0.228355     0.0746376     0.0277744     -0.332945      0.242732     -0.194318      0.445519      0.615195      0.658293      0.702861      0.726062      0.811792      0.768977      0.742453      0.710193      0.673298      0.614749      0.573535      0.471080      0.419471      0.367254      0.301928      0.276322      0.221832
  43   5 1989.1381    0.6691  0.6713  9.0816 -0.0011       9.12809  0.0179   0.0117   0.0344    0.0641   0.0000       1.00843   440.7375      0.906418       19.8878      0.912029      -2.94288      0.467457      0.687111     -0.731254     -0.526844      0.297377      0.172996       1.13728      0.246893     -0.386492      0.181027    -0.0475326     -0.207739     -0.379155      0.549608      0.743550      0.857200      0.927583      0.990028      0.963705      0.992641      0.965126      0.902415      0.866665      0.777796      0.703962      0.612332      0.525788      0.462691      0.388610      0.321258      0.280221
  43   6 2184.9311    0.9857  0.9151  9.4406 -0.0011       4.83079  0.0221   0.0151   0.0417    0.0938   0.0000      0.800497   440.5134      0.632640       19.6077      0.696359      -2.05682     -0.931019      -1.66590      0.173759      -2.24802      -1.45191      0.188487      0.257689      -1.59907       1.52157      0.680035      0.281496      0.264513      0.311791      0.632485      0.828117      0.917554       1.02557       1.06576       1.05698       1.08500       1.01611      0.996919      0.926588      0.866213      0.752564      0.687567      0.606980      0.526911      0.451141      0.354995      0.313870
[truncated: 754,909 more chars]
