# Supplementary material for: Global-Mode Analysis of Full-Disk Data from the Michelson Doppler Imager and the Helioseismic and Magnetic Imager
Source: Sol Phys. 2018 Jan 31;293(2):29. doi: 10.1007/s11207-017-1201-5 (PMC6566312; doi:10.1007/s11207-017-1201-5)
Supplement: Supplementary file 3 — (TAR 230.0 MB) [file 11207_2017_1201_MOESM3_ESM.tar › MDI/mdifdvwap.2980.36]

   0  24 3439.1763    3.7191  3.6354 14.6968  0.0000  0.8281   0.7751   1.9695    0.2565   0.0000    -0.0000       0.00000       0.00000       0.00000       0.00000       0.00000       0.00000       0.00000       0.00000       0.00000       0.00000       0.00000       0.00000       0.00000       0.00000       0.00000       0.00000       0.00000       0.00000       0.00000       0.00000       0.00000       0.00000       0.00000       0.00000       0.00000       0.00000       0.00000       0.00000       0.00000       0.00000       0.00000       0.00000       0.00000       0.00000       0.00000       0.00000       0.00000       0.00000       0.00000       0.00000       0.00000       0.00000       0.00000       0.00000       0.00000       0.00000       0.00000       0.00000       0.00000       0.00000       0.00000       0.00000       0.00000       0.00000       0.00000       0.00000       0.00000       0.00000       0.00000       0.00000       0.00000       0.00000       0.00000       0.00000       0.00000       0.00000       0.00000       0.00000       0.00000       0.00000       0.00000
   1  14 2156.7823    1.3866  3.1291 14.5084  0.0974  0.5563   0.0777   0.4769    0.0954   0.0000   -48.7755       23.4144       0.00000       0.00000       0.00000       0.00000       0.00000       0.00000       0.00000       0.00000       0.00000       0.00000       0.00000       0.00000       0.00000       0.00000       0.00000       0.00000       0.00000       0.00000       0.00000       0.00000       0.00000       0.00000       0.00000       0.00000       0.00000       0.00000       0.00000       0.00000       0.00000       0.00000       0.00000       0.00000       0.00000       0.00000       895.698       285.757       0.00000       0.00000       0.00000       0.00000       0.00000       0.00000       0.00000       0.00000       0.00000       0.00000       0.00000       0.00000       0.00000       0.00000       0.00000       0.00000       0.00000       0.00000       0.00000       0.00000       0.00000       0.00000       0.00000       0.00000       0.00000       0.00000       0.00000       0.00000       0.00000       0.00000       0.00000       0.00000       0.00000       0.00000
   1  16 2425.7827    1.9306  1.0599 14.4961  0.0000  0.2006   0.1367   0.2344    0.1599   0.0000   531.6555       59.4486       0.00000       0.00000       0.00000       0.00000       0.00000       0.00000       0.00000       0.00000       0.00000       0.00000       0.00000       0.00000       0.00000       0.00000       0.00000       0.00000       0.00000       0.00000       0.00000       0.00000       0.00000       0.00000       0.00000       0.00000       0.00000       0.00000       0.00000       0.00000       0.00000       0.00000       0.00000       0.00000       0.00000       0.00000       336.721       113.196       0.00000       0.00000       0.00000       0.00000       0.00000       0.00000       0.00000       0.00000       0.00000       0.00000       0.00000       0.00000       0.00000       0.00000       0.00000       0.00000       0.00000       0.00000       0.00000       0.00000       0.00000       0.00000       0.00000       0.00000       0.00000       0.00000       0.00000       0.00000       0.00000       0.00000       0.00000       0.00000       0.00000       0.00000
   1  18 2693.2810    2.8498  0.9017 14.5247  0.0000  0.0748   0.2204   0.2240    0.1933   0.0000   321.2448       168.437       0.00000       0.00000       0.00000       0.00000       0.00000       0.00000       0.00000       0.00000       0.00000       0.00000       0.00000       0.00000       0.00000       0.00000       0.00000       0.00000       0.00000       0.00000       0.00000       0.00000       0.00000       0.00000       0.00000       0.00000       0.00000       0.00000       0.00000       0.00000       0.00000       0.00000       0.00000       0.00000       0.00000       0.00000       103.070       48.8628       0.00000       0.00000       0.00000       0.00000       0.00000       0.00000       0.00000       0.00000       0.00000       0.00000       0.00000       0.00000       0.00000       0.00000       0.00000       0.00000       0.00000       0.00000       0.00000       0.00000       0.00000       0.00000       0.00000       0.00000       0.00000       0.00000       0.00000       0.00000       0.00000       0.00000       0.00000       0.00000       0.00000       0.00000
   1  19 2828.3626    3.0121  0.9205 14.4774  0.0000  0.0814   0.1957   0.2104    0.2001   0.0000   416.7749       159.705       0.00000       0.00000       0.00000       0.00000       0.00000       0.00000       0.00000       0.00000       0.00000       0.00000       0.00000       0.00000       0.00000       0.00000       0.00000       0.00000       0.00000       0.00000       0.00000       0.00000       0.00000       0.00000       0.00000       0.00000       0.00000       0.00000       0.00000       0.00000       0.00000       0.00000       0.00000       0.00000       0.00000       0.00000       108.474       51.9188       0.00000       0.00000       0.00000       0.00000       0.00000       0.00000       0.00000       0.00000       0.00000       0.00000       0.00000       0.00000       0.00000       0.00000       0.00000       0.00000       0.00000       0.00000       0.00000       0.00000       0.00000       0.00000       0.00000       0.00000       0.00000       0.00000       0.00000       0.00000       0.00000       0.00000       0.00000       0.00000       0.00000       0.00000
   1  20 2963.4558    3.7656  1.3267 14.5419 -0.0108  0.1372   0.2004   0.2529    0.2019   0.0000   445.2711       78.4371       0.00000       0.00000       0.00000       0.00000       0.00000       0.00000       0.00000       0.00000       0.00000       0.00000       0.00000       0.00000       0.00000       0.00000       0.00000       0.00000       0.00000       0.00000       0.00000       0.00000       0.00000       0.00000       0.00000       0.00000       0.00000       0.00000       0.00000       0.00000       0.00000       0.00000       0.00000       0.00000       0.00000       0.00000       219.902       80.5668       0.00000       0.00000       0.00000       0.00000       0.00000       0.00000       0.00000       0.00000       0.00000       0.00000       0.00000       0.00000       0.00000       0.00000       0.00000       0.00000       0.00000       0.00000       0.00000       0.00000       0.00000       0.00000       0.00000       0.00000       0.00000       0.00000       0.00000       0.00000       0.00000       0.00000       0.00000       0.00000       0.00000       0.00000
   1  21 3098.3580    4.0935  1.6013 14.0885  0.0000  0.1107   0.1998   0.3123    0.2342   0.0000   330.9702       80.6668       0.00000       0.00000       0.00000       0.00000       0.00000       0.00000       0.00000       0.00000       0.00000       0.00000       0.00000       0.00000       0.00000       0.00000       0.00000       0.00000       0.00000       0.00000       0.00000       0.00000       0.00000       0.00000       0.00000       0.00000       0.00000       0.00000       0.00000       0.00000       0.00000       0.00000       0.00000       0.00000       0.00000       0.00000       139.835       78.2347       0.00000       0.00000       0.00000       0.00000       0.00000       0.00000       0.00000       0.00000       0.00000       0.00000       0.00000       0.00000       0.00000       0.00000       0.00000       0.00000       0.00000       0.00000       0.00000       0.00000       0.00000       0.00000       0.00000       0.00000       0.00000       0.00000       0.00000       0.00000       0.00000       0.00000       0.00000       0.00000       0.00000       0.00000
   1  22 3233.3598    4.2908  1.6530 14.1483  0.0076  0.1423   0.2015   0.2739    0.2492   0.0000   252.4194       70.9370       0.00000       0.00000       0.00000       0.00000       0.00000       0.00000       0.00000       0.00000       0.00000       0.00000       0.00000       0.00000       0.00000       0.00000       0.00000       0.00000       0.00000       0.00000       0.00000       0.00000       0.00000       0.00000       0.00000       0.00000       0.00000       0.00000       0.00000       0.00000       0.00000       0.00000       0.00000       0.00000       0.00000       0.00000       193.149       87.0136       0.00000       0.00000       0.00000       0.00000       0.00000       0.00000       0.00000       0.00000       0.00000       0.00000       0.00000       0.00000       0.00000       0.00000       0.00000       0.00000       0.00000       0.00000       0.00000       0.00000       0.00000       0.00000       0.00000       0.00000       0.00000       0.00000       0.00000       0.00000       0.00000       0.00000       0.00000       0.00000       0.00000       0.00000
   1  23 3368.7906    3.8646  2.4149 13.9770 -0.0068  0.1871   0.1503   0.3719    0.1781   0.0000   202.5664       230.226       0.00000       0.00000       0.00000       0.00000       0.00000       0.00000       0.00000       0.00000       0.00000       0.00000       0.00000       0.00000       0.00000       0.00000       0.00000       0.00000       0.00000       0.00000       0.00000       0.00000       0.00000       0.00000       0.00000       0.00000       0.00000       0.00000       0.00000       0.00000       0.00000       0.00000       0.00000       0.00000       0.00000       0.00000       228.143       125.949       0.00000       0.00000       0.00000       0.00000       0.00000       0.00000       0.00000       0.00000       0.00000       0.00000       0.00000       0.00000       0.00000       0.00000       0.00000       0.00000       0.00000       0.00000       0.00000       0.00000       0.00000       0.00000       0.00000       0.00000       0.00000       0.00000       0.00000       0.00000       0.00000       0.00000       0.00000       0.00000       0.00000       0.00000
   1  24 3504.6050    3.2122  3.8594 13.9492  0.0000  0.2335   0.0998   0.5942    0.1144   0.0000   180.7656      -219.395       0.00000       0.00000       0.00000       0.00000       0.00000       0.00000       0.00000       0.00000       0.00000       0.00000       0.00000       0.00000       0.00000       0.00000       0.00000       0.00000       0.00000       0.00000       0.00000       0.00000       0.00000       0.00000       0.00000       0.00000       0.00000       0.00000       0.00000       0.00000       0.00000       0.00000       0.00000       0.00000       0.00000       0.00000       324.937       150.570       0.00000       0.00000       0.00000       0.00000       0.00000       0.00000       0.00000       0.00000       0.00000       0.00000       0.00000       0.00000       0.00000       0.00000       0.00000       0.00000       0.00000       0.00000       0.00000       0.00000       0.00000       0.00000       0.00000       0.00000       0.00000       0.00000       0.00000       0.00000       0.00000       0.00000       0.00000       0.00000       0.00000       0.00000
   1  25 3640.7243    2.5727  3.5558 13.9120 -0.0049  0.2714   0.0843   0.6279    0.1107   0.0000   594.0673       22.2691       0.00000       0.00000       0.00000       0.00000       0.00000       0.00000       0.00000       0.00000       0.00000       0.00000       0.00000       0.00000       0.00000       0.00000       0.00000       0.00000       0.00000       0.00000       0.00000       0.00000       0.00000       0.00000       0.00000       0.00000       0.00000       0.00000       0.00000       0.00000       0.00000       0.00000       0.00000       0.00000       0.00000       0.00000       388.944       161.639       0.00000       0.00000       0.00000       0.00000       0.00000       0.00000       0.00000       0.00000       0.00000       0.00000       0.00000       0.00000       0.00000       0.00000       0.00000       0.00000       0.00000       0.00000       0.00000       0.00000       0.00000       0.00000       0.00000       0.00000       0.00000       0.00000       0.00000       0.00000       0.00000       0.00000       0.00000       0.00000       0.00000       0.00000
   1  26 3777.3011    2.1935  5.7721 13.7272 -0.0207  0.3949   0.0560   0.7854    0.0819   0.0000   373.1068       5.84871       0.00000       0.00000       0.00000       0.00000       0.00000       0.00000       0.00000       0.00000       0.00000       0.00000       0.00000       0.00000       0.00000       0.00000       0.00000       0.00000       0.00000       0.00000       0.00000       0.00000       0.00000       0.00000       0.00000       0.00000       0.00000       0.00000       0.00000       0.00000       0.00000       0.00000       0.00000       0.00000       0.00000       0.00000       584.035       255.227       0.00000       0.00000       0.00000       0.00000       0.00000       0.00000       0.00000       0.00000       0.00000       0.00000       0.00000       0.00000       0.00000       0.00000       0.00000       0.00000       0.00000       0.00000       0.00000       0.00000       0.00000       0.00000       0.00000       0.00000       0.00000       0.00000       0.00000       0.00000       0.00000       0.00000       0.00000       0.00000       0.00000       0.00000
   2  18 2754.5124    3.3505  1.2981 13.3842 -0.0000  0.0947   0.1426   0.1610    0.2105   0.0000   375.8032       79.1448      -15.8060       27.4142       0.00000       0.00000       0.00000       0.00000       0.00000       0.00000       0.00000       0.00000       0.00000       0.00000       0.00000       0.00000       0.00000       0.00000       0.00000       0.00000       0.00000       0.00000       0.00000       0.00000       0.00000       0.00000       0.00000       0.00000       0.00000       0.00000       0.00000       0.00000       0.00000       0.00000       0.00000       0.00000       89.6922       61.5559       31.5773       8.55155       0.00000       0.00000       0.00000       0.00000       0.00000       0.00000       0.00000       0.00000       0.00000       0.00000       0.00000       0.00000       0.00000       0.00000       0.00000       0.00000       0.00000       0.00000       0.00000       0.00000       0.00000       0.00000       0.00000       0.00000       0.00000       0.00000       0.00000       0.00000       0.00000       0.00000       0.00000       0.00000
   2  19 2889.6454    3.7806  1.2073 13.9842  0.0000  0.0731   0.1677   0.1590    0.2086   0.0000   451.7940       50.4930      -9.99900     -0.179738       0.00000       0.00000       0.00000       0.00000       0.00000       0.00000       0.00000       0.00000       0.00000       0.00000       0.00000       0.00000       0.00000       0.00000       0.00000       0.00000       0.00000       0.00000       0.00000       0.00000       0.00000       0.00000       0.00000       0.00000       0.00000       0.00000       0.00000       0.00000       0.00000       0.00000       0.00000       0.00000       74.2229       46.3767       27.1566       8.30537       0.00000       0.00000       0.00000       0.00000       0.00000       0.00000       0.00000       0.00000       0.00000       0.00000       0.00000       0.00000       0.00000       0.00000       0.00000       0.00000       0.00000       0.00000       0.00000       0.00000       0.00000       0.00000       0.00000       0.00000       0.00000       0.00000       0.00000       0.00000       0.00000       0.00000       0.00000       0.00000
   2  20 3025.0670    4.2109  1.0587 13.3903  0.0119  0.1179   0.1927   0.1325    0.2873   0.0000   386.4054       106.433      -26.8185      -5.22841       0.00000       0.00000       0.00000       0.00000       0.00000       0.00000       0.00000       0.00000       0.00000       0.00000       0.00000       0.00000       0.00000       0.00000       0.00000       0.00000       0.00000       0.00000       0.00000       0.00000       0.00000       0.00000       0.00000       0.00000       0.00000       0.00000       0.00000       0.00000       0.00000       0.00000       0.00000       0.00000       105.917       82.1765       31.2514       7.73852       0.00000       0.00000       0.00000       0.00000       0.00000       0.00000       0.00000       0.00000       0.00000       0.00000       0.00000       0.00000       0.00000       0.00000       0.00000       0.00000       0.00000       0.00000       0.00000       0.00000       0.00000       0.00000       0.00000       0.00000       0.00000       0.00000       0.00000       0.00000       0.00000       0.00000       0.00000       0.00000
   2  21 3159.9831    4.3572  1.3731 13.5231  0.0000  0.0926   0.1858   0.2009    0.2716   0.0000   460.1086       53.2618       4.33034      -3.02973       0.00000       0.00000       0.00000       0.00000       0.00000       0.00000       0.00000       0.00000       0.00000       0.00000       0.00000       0.00000       0.00000       0.00000       0.00000       0.00000       0.00000       0.00000       0.00000       0.00000       0.00000       0.00000       0.00000       0.00000       0.00000       0.00000       0.00000       0.00000       0.00000       0.00000       0.00000       0.00000       83.3038       57.7258       32.5558       9.08821       0.00000       0.00000       0.00000       0.00000       0.00000       0.00000       0.00000       0.00000       0.00000       0.00000       0.00000       0.00000       0.00000       0.00000       0.00000       0.00000       0.00000       0.00000       0.00000       0.00000       0.00000       0.00000       0.00000       0.00000       0.00000       0.00000       0.00000       0.00000       0.00000       0.00000       0.00000       0.00000
   2  22 3295.1607    4.2428  1.8730 13.5238 -0.0011  0.0928   0.1508   0.2210    0.1934   0.0000   419.3304       183.379       28.7718      -1.44764       0.00000       0.00000       0.00000       0.00000       0.00000       0.00000       0.00000       0.00000       0.00000       0.00000       0.00000       0.00000       0.00000       0.00000       0.00000       0.00000       0.00000       0.00000       0.00000       0.00000       0.00000       0.00000       0.00000       0.00000       0.00000       0.00000       0.00000       0.00000       0.00000       0.00000       0.00000       0.00000       75.1073       58.7910       29.5399       9.70654       0.00000       0.00000       0.00000       0.00000       0.00000       0.00000       0.00000       0.00000       0.00000       0.00000       0.00000       0.00000       0.00000       0.00000       0.00000       0.00000       0.00000       0.00000       0.00000       0.00000       0.00000       0.00000       0.00000       0.00000       0.00000       0.00000       0.00000       0.00000       0.00000       0.00000       0.00000       0.00000
   3  12 2001.0898    0.6191  0.9562 11.1799  0.0000  0.1108   0.0375   0.1874    0.1693   0.0000   404.7065       6.68189       8.03867       6.90595      -4.73208     -0.851725       0.00000       0.00000       0.00000       0.00000       0.00000       0.00000       0.00000       0.00000       0.00000       0.00000       0.00000       0.00000       0.00000       0.00000       0.00000       0.00000       0.00000       0.00000       0.00000       0.00000       0.00000       0.00000       0.00000       0.00000       0.00000       0.00000       0.00000       0.00000       0.00000       0.00000       73.2021       64.9889       46.1759       23.3401       8.03307       2.12082       0.00000       0.00000       0.00000       0.00000       0.00000       0.00000       0.00000       0.00000       0.00000       0.00000       0.00000       0.00000       0.00000       0.00000       0.00000       0.00000       0.00000       0.00000       0.00000       0.00000       0.00000       0.00000       0.00000       0.00000       0.00000       0.00000       0.00000       0.00000       0.00000       0.00000
   3  14 2273.4555    1.1553  0.5915 11.6818  0.0000  0.0562   0.0683   0.1049    0.1772   0.0000   394.5771       37.5918       8.78045     -0.726198       9.23339      0.451266       0.00000       0.00000       0.00000       0.00000       0.00000       0.00000       0.00000       0.00000       0.00000       0.00000       0.00000       0.00000       0.00000       0.00000       0.00000       0.00000       0.00000       0.00000       0.00000       0.00000       0.00000       0.00000       0.00000       0.00000       0.00000       0.00000       0.00000       0.00000       0.00000       0.00000       35.2431       34.0106       20.6244       10.5059       3.91270       1.14255       0.00000       0.00000       0.00000       0.00000       0.00000       0.00000       0.00000       0.00000       0.00000       0.00000       0.00000       0.00000       0.00000       0.00000       0.00000       0.00000       0.00000       0.00000       0.00000       0.00000       0.00000       0.00000       0.00000       0.00000       0.00000       0.00000       0.00000       0.00000       0.00000       0.00000
   3  15 2407.6656    1.5095  1.1738 11.6947  0.0000  0.0702   0.0731   0.1711    0.3186   0.0000   440.4607      -44.2712      -14.0072       4.51831     -0.999322      -1.18980       0.00000       0.00000       0.00000       0.00000       0.00000       0.00000       0.00000       0.00000       0.00000       0.00000       0.00000       0.00000       0.00000       0.00000       0.00000       0.00000       0.00000       0.00000       0.00000       0.00000       0.00000       0.00000       0.00000       0.00000       0.00000       0.00000       0.00000       0.00000       0.00000       0.00000       40.5753       37.3080       26.1444       15.6975       6.07102       1.72547       0.00000       0.00000       0.00000       0.00000       0.00000       0.00000       0.00000       0.00000       0.00000       0.00000       0.00000       0.00000       0.00000       0.00000       0.00000       0.00000       0.00000       0.00000       0.00000       0.00000       0.00000       0.00000       0.00000       0.00000       0.00000       0.00000       0.00000       0.00000       0.00000       0.00000
   3  16 2541.7979    2.1798  1.0178 10.6482  0.0024  0.0557   0.0888   0.1376    0.9134   0.0000   412.8302       23.5945       20.5131       32.2790       1.90768      -2.10146       0.00000       0.00000       0.00000       0.00000       0.00000       0.00000       0.00000       0.00000       0.00000       0.00000       0.00000       0.00000       0.00000       0.00000       0.00000       0.00000       0.00000       0.00000       0.00000       0.00000       0.00000       0.00000       0.00000       0.00000       0.00000       0.00000       0.00000       0.00000       0.00000       0.00000       26.8546       29.6192       18.4313       12.9566       4.66173       1.89897       0.00000       0.00000       0.00000       0.00000       0.00000       0.00000       0.00000       0.00000       0.00000       0.00000       0.00000       0.00000       0.00000       0.00000       0.00000       0.00000       0.00000       0.00000       0.00000       0.00000       0.00000       0.00000       0.00000       0.00000       0.00000       0.00000       0.00000       0.00000       0.00000       0.00000
   3  17 2676.2393    2.4533  1.1725  1.1654  0.0000  0.0574   0.0941   0.1512 1000.0000   0.0000   421.2373       33.5797       37.6228       11.9593      -4.51877     -0.374454       0.00000       0.00000       0.00000       0.00000       0.00000       0.00000       0.00000       0.00000       0.00000       0.00000       0.00000       0.00000       0.00000       0.00000       0.00000       0.00000       0.00000       0.00000       0.00000       0.00000       0.00000       0.00000       0.00000       0.00000       0.00000       0.00000       0.00000       0.00000       0.00000       0.00000       27.2799       26.8611       21.7265       12.9377       6.11635       1.76639       0.00000       0.00000       0.00000       0.00000       0.00000       0.00000       0.00000       0.00000       0.00000       0.00000       0.00000       0.00000       0.00000       0.00000       0.00000       0.00000       0.00000       0.00000       0.00000       0.00000       0.00000       0.00000       0.00000       0.00000       0.00000       0.00000       0.00000       0.00000       0.00000       0.00000
   3  18 2811.5975    2.9909  0.8973 12.5039  0.0000  0.0584   0.1347   0.1133    0.4128   0.0000   412.3216      -11.7167      -6.36246       7.17941       1.52300      -2.03006       0.00000       0.00000       0.00000       0.00000       0.00000       0.00000       0.00000       0.00000       0.00000       0.00000       0.00000       0.00000       0.00000       0.00000       0.00000       0.00000       0.00000       0.00000       0.00000       0.00000       0.00000       0.00000       0.00000       0.00000       0.00000       0.00000       0.00000       0.00000       0.00000       0.00000       27.2465       29.0217       19.8136       13.4019       5.42459       1.91075       0.00000       0.00000       0.00000       0.00000       0.00000       0.00000       0.00000       0.00000       0.00000       0.00000       0.00000       0.00000       0.00000       0.00000       0.00000       0.00000       0.00000       0.00000       0.00000       0.00000       0.00000       0.00000       0.00000       0.00000       0.00000       0.00000       0.00000       0.00000       0.00000       0.00000
   3  19 2947.1088    3.9344  0.7872 12.9352  0.0000  0.0500   0.1924   0.1219    0.3587   0.0000   424.0773       11.3318       6.33534      -9.55226      0.311854      -3.78328       0.00000       0.00000       0.00000       0.00000       0.00000       0.00000       0.00000       0.00000       0.00000       0.00000       0.00000       0.00000       0.00000       0.00000       0.00000       0.00000       0.00000       0.00000       0.00000       0.00000       0.00000       0.00000       0.00000       0.00000       0.00000       0.00000       0.00000       0.00000       0.00000       0.00000       29.6938       28.8350       17.8968       9.53658       3.93546       1.30525       0.00000       0.00000       0.00000       0.00000       0.00000       0.00000       0.00000       0.00000       0.00000       0.00000       0.00000       0.00000       0.00000       0.00000       0.00000       0.00000       0.00000       0.00000       0.00000       0.00000       0.00000       0.00000       0.00000       0.00000       0.00000       0.00000       0.00000       0.00000       0.00000       0.00000
   3  21 3217.9688    4.4680  1.2788 12.0939  0.0000  0.0578   0.1810   0.1715    1.1976   0.0000   442.3237       56.3862       10.0874      -7.91200       9.16094      -1.68368       0.00000       0.00000       0.00000       0.00000       0.00000       0.00000       0.00000       0.00000       0.00000       0.00000       0.00000       0.00000       0.00000       0.00000       0.00000       0.00000       0.00000       0.00000       0.00000       0.00000       0.00000       0.00000       0.00000       0.00000       0.00000       0.00000       0.00000       0.00000       0.00000       0.00000       34.3374       31.1801       21.4874       11.5654       4.73260       1.31961       0.00000       0.00000       0.00000       0.00000       0.00000       0.00000       0.00000       0.00000       0.00000       0.00000       0.00000       0.00000       0.00000       0.00000       0.00000       0.00000       0.00000       0.00000       0.00000       0.00000       0.00000       0.00000       0.00000       0.00000       0.00000       0.00000       0.00000       0.00000       0.00000       0.00000
   3  22 3353.7162    3.9088  2.1718 12.2888 -0.0075  0.0846   0.1249   0.2063    0.5145   0.0000   406.4096       31.7720       47.5428       12.8464       5.38111      -1.08768       0.00000       0.00000       0.00000       0.00000       0.00000       0.00000       0.00000       0.00000       0.00000       0.00000       0.00000       0.00000       0.00000       0.00000       0.00000       0.00000       0.00000       0.00000       0.00000       0.00000       0.00000       0.00000       0.00000       0.00000       0.00000       0.00000       0.00000       0.00000       0.00000       0.00000       47.2943       44.7952       31.1177       15.5242       7.51108       2.11605       0.00000       0.00000       0.00000       0.00000       0.00000       0.00000       0.00000       0.00000       0.00000       0.00000       0.00000       0.00000       0.00000       0.00000       0.00000       0.00000       0.00000       0.00000       0.00000       0.00000       0.00000       0.00000       0.00000       0.00000       0.00000       0.00000       0.00000       0.00000       0.00000       0.00000
   3  23 3489.7727    3.4229  2.8676 11.7390  0.0000  0.0979   0.1017   0.2531    0.4717   0.0000   418.6414       89.5178       15.6431       19.4950       5.13540      -1.39898       0.00000       0.00000       0.00000       0.00000       0.00000       0.00000       0.00000       0.00000       0.00000       0.00000       0.00000       0.00000       0.00000       0.00000       0.00000       0.00000       0.00000       0.00000       0.00000       0.00000       0.00000       0.00000       0.00000       0.00000       0.00000       0.00000       0.00000       0.00000       0.00000       0.00000       55.3353       50.4721       36.3987       20.3568       8.63674       2.36518       0.00000       0.00000       0.00000       0.00000       0.00000       0.00000       0.00000       0.00000       0.00000       0.00000       0.00000       0.00000       0.00000       0.00000       0.00000       0.00000       0.00000       0.00000       0.00000       0.00000       0.00000       0.00000       0.00000       0.00000       0.00000       0.00000       0.00000       0.00000       0.00000       0.00000
   3  24 3626.4940    2.8058  3.7409 11.7447 -0.0015  0.1236   0.0722   0.3055    0.2599   0.0000   428.2323       30.4759       45.6396      -16.8621      0.394973      -3.51665       0.00000       0.00000       0.00000       0.00000       0.00000       0.00000       0.00000       0.00000       0.00000       0.00000       0.00000       0.00000       0.00000       0.00000       0.00000       0.00000       0.00000       0.00000       0.00000       0.00000       0.00000       0.00000       0.00000       0.00000       0.00000       0.00000       0.00000       0.00000       0.00000       0.00000       70.6876       66.5087       45.4581       24.2742       10.5261       3.12137       0.00000       0.00000       0.00000       0.00000       0.00000       0.00000       0.00000       0.00000       0.00000       0.00000       0.00000       0.00000       0.00000       0.00000       0.00000       0.00000       0.00000       0.00000       0.00000       0.00000       0.00000       0.00000       0.00000       0.00000       0.00000       0.00000       0.00000       0.00000       0.00000       0.00000
   4  12 2051.6194    0.6389  0.3672 11.9504 -0.0010  0.0380   0.0510   0.1056    0.0753   0.0000   446.6265       30.7448      0.104195      -9.68260       1.05423       8.81860      0.537754     -0.579236       0.00000       0.00000       0.00000       0.00000       0.00000       0.00000       0.00000       0.00000       0.00000       0.00000       0.00000       0.00000       0.00000       0.00000       0.00000       0.00000       0.00000       0.00000       0.00000       0.00000       0.00000       0.00000       0.00000       0.00000       0.00000       0.00000       0.00000       0.00000       10.3743       15.9608       9.82791       9.17820       5.07421       2.60074      0.909775      0.380397       0.00000       0.00000       0.00000       0.00000       0.00000       0.00000       0.00000       0.00000       0.00000       0.00000       0.00000       0.00000       0.00000       0.00000       0.00000       0.00000       0.00000       0.00000       0.00000       0.00000       0.00000       0.00000       0.00000       0.00000       0.00000       0.00000       0.00000       0.00000
   4  15 2458.5937    1.5378  0.8793 12.3769 -0.0042  0.0568   0.0570   0.1275    0.1695   0.0000   411.4135       9.63971       12.3509      -9.38288       2.45707      -2.89326      -1.26626      0.440627       0.00000       0.00000       0.00000       0.00000       0.00000       0.00000       0.00000       0.00000       0.00000       0.00000       0.00000       0.00000       0.00000       0.00000       0.00000       0.00000       0.00000       0.00000       0.00000       0.00000       0.00000       0.00000       0.00000       0.00000       0.00000       0.00000       0.00000       0.00000       21.2307       23.8331       20.9512       13.0410       8.23616       4.10915       1.78401      0.426987       0.00000       0.00000       0.00000       0.00000       0.00000       0.00000       0.00000       0.00000       0.00000       0.00000       0.00000       0.00000       0.00000       0.00000       0.00000       0.00000       0.00000       0.00000       0.00000       0.00000       0.00000       0.00000       0.00000       0.00000       0.00000       0.00000       0.00000       0.00000
   4  16 2593.1128    2.1373  0.9222 12.4846 -0.0103  0.0698   0.0801   0.1574    0.2189   0.0000   457.9049       36.3953       25.7135      -16.3116       16.7343      -6.76941      -3.86047      0.968125       0.00000       0.00000       0.00000       0.00000       0.00000       0.00000       0.00000       0.00000       0.00000       0.00000       0.00000       0.00000       0.00000       0.00000       0.00000       0.00000       0.00000       0.00000       0.00000       0.00000       0.00000       0.00000       0.00000       0.00000       0.00000       0.00000       0.00000       0.00000       29.3139       37.2421       28.7525       16.5340       11.0322       3.82090       2.18845      0.537530       0.00000       0.00000       0.00000       0.00000       0.00000       0.00000       0.00000       0.00000       0.00000       0.00000       0.00000       0.00000       0.00000       0.00000       0.00000       0.00000       0.00000       0.00000       0.00000       0.00000       0.00000       0.00000       0.00000       0.00000       0.00000       0.00000       0.00000       0.00000
   4  17 2728.5837    2.6511  1.0115 12.6782  0.0012  0.0597   0.0956   0.1392    0.2325   0.0000   485.0240       34.3672      -4.29805       22.1619       23.3250      -5.49363       3.40599     -0.135078       0.00000       0.00000       0.00000       0.00000       0.00000       0.00000       0.00000       0.00000       0.00000       0.00000       0.00000       0.00000       0.00000       0.00000       0.00000       0.00000       0.00000       0.00000       0.00000       0.00000       0.00000       0.00000       0.00000       0.00000       0.00000       0.00000       0.00000       0.00000       20.5406       23.7496       20.6168       13.2637       8.16497       4.17126       1.87053      0.452154       0.00000       0.00000       0.00000       0.00000       0.00000       0.00000       0.00000       0.00000       0.00000       0.00000       0.00000       0.00000       0.00000       0.00000       0.00000       0.00000       0.00000       0.00000       0.00000       0.00000       0.00000       0.00000       0.00000       0.00000       0.00000       0.00000       0.00000       0.00000
   4  18 2864.3697    3.3912  0.8998 12.6389  0.0066  0.1499   0.1354   0.1113    0.3473   0.0000   387.6032       1.95780      -25.8752      -15.5533      -9.80765       1.46906      -1.47422     -0.261696       0.00000       0.00000       0.00000       0.00000       0.00000       0.00000       0.00000       0.00000       0.00000       0.00000       0.00000       0.00000       0.00000       0.00000       0.00000       0.00000       0.00000       0.00000       0.00000       0.00000       0.00000       0.00000       0.00000       0.00000       0.00000       0.00000       0.00000       0.00000       85.0182       87.0459       62.0461       31.3057       12.5102       4.44577       1.39573      0.302587       0.00000       0.00000       0.00000       0.00000       0.00000       0.00000       0.00000       0.00000       0.00000       0.00000       0.00000       0.00000       0.00000       0.00000       0.00000       0.00000       0.00000       0.00000       0.00000       0.00000       0.00000       0.00000       0.00000       0.00000       0.00000       0.00000       0.00000       0.00000
   4  19 3000.2613    4.1472  0.9267 12.6249  0.0005  0.0496   0.1564   0.1184    0.4313   0.0000   378.9993       18.6798      -11.9084     -0.312584      -3.78989       1.78817     -0.515504    -0.0616555       0.00000       0.00000       0.00000       0.00000       0.00000       0.00000       0.00000       0.00000       0.00000       0.00000       0.00000       0.00000       0.00000       0.00000       0.00000       0.00000       0.00000       0.00000       0.00000       0.00000       0.00000       0.00000       0.00000       0.00000       0.00000       0.00000       0.00000       0.00000       20.1650       22.6519       17.2017       10.7676       7.29479       2.52482       1.41372      0.376994       0.00000       0.00000       0.00000       0.00000       0.00000       0.00000       0.00000       0.00000       0.00000       0.00000       0.00000       0.00000       0.00000       0.00000       0.00000       0.00000       0.00000       0.00000       0.00000       0.00000       0.00000       0.00000       0.00000       0.00000       0.00000       0.00000       0.00000       0.00000
   4  20 3136.1461    4.3232  1.1575 12.5434  0.0051  0.0560   0.1495   0.1367    0.4831   0.0000   428.1802       22.5480       10.5728       1.47672       1.53281      -6.33983     -0.687180   -0.00936787       0.00000       0.00000       0.00000       0.00000       0.00000       0.00000       0.00000       0.00000       0.00000       0.00000       0.00000       0.00000       0.00000       0.00000       0.00000       0.00000       0.00000       0.00000       0.00000       0.00000       0.00000       0.00000       0.00000       0.00000       0.00000       0.00000       0.00000       0.00000       22.5509       22.8618       18.7452       13.1354       7.46379       3.74863       1.35253      0.362837       0.00000       0.00000       0.00000       0.00000       0.00000       0.00000       0.00000       0.00000       0.00000       0.00000       0.00000       0.00000       0.00000       0.00000       0.00000       0.00000       0.00000       0.00000       0.00000       0.00000       0.00000       0.00000       0.00000       0.00000       0.00000       0.00000       0.00000       0.00000
   4  21 3271.7883    4.1656  1.4949 12.1875  0.0012  0.0674   0.1291   0.1716    0.5551   0.0000   434.9670       37.2476       18.0675      -6.17685      -13.9134      0.548103       1.59672    -0.0612816       0.00000       0.00000       0.00000       0.00000       0.00000       0.00000       0.00000       0.00000       0.00000       0.00000       0.00000       0.00000       0.00000       0.00000       0.00000       0.00000       0.00000       0.00000       0.00000       0.00000       0.00000       0.00000       0.00000       0.00000       0.00000       0.00000       0.00000       0.00000       25.4078       22.6750       19.5600       17.1509       10.8590       4.66979       1.67577      0.439694       0.00000       0.00000       0.00000       0.00000       0.00000       0.00000       0.00000       0.00000       0.00000       0.00000       0.00000       0.00000       0.00000       0.00000       0.00000       0.00000       0.00000       0.00000       0.00000       0.00000       0.00000       0.00000       0.00000       0.00000       0.00000       0.00000       0.00000       0.00000
   4  22 3408.2927    3.6545  2.1018 12.3251 -0.0024  0.0799   0.0974   0.2038    0.2818   0.0000   455.5224       65.8692       31.4306      -5.08745       6.38908      -1.19432      0.297837     -0.601102       0.00000       0.00000       0.00000       0.00000       0.00000       0.00000       0.00000       0.00000       0.00000       0.00000       0.00000       0.00000       0.00000       0.00000       0.00000       0.00000       0.00000       0.00000       0.00000       0.00000       0.00000       0.00000       0.00000       0.00000       0.00000       0.00000       0.00000       0.00000       32.1251       34.2053       27.9532       17.9738       10.4325       5.07773       1.98088      0.520634       0.00000       0.00000       0.00000       0.00000       0.00000       0.00000       0.00000       0.00000       0.00000       0.00000       0.00000       0.00000       0.00000       0.00000       0.00000       0.00000       0.00000       0.00000       0.00000       0.00000       0.00000       0.00000       0.00000       0.00000       0.00000       0.00000       0.00000       0.00000
   4  23 3544.8341    3.0288  2.8094 12.2893 -0.0035  0.0943   0.0717   0.2391    0.1791   0.0000   442.2530       63.1974       47.7689       33.8616      -20.9617      -2.42863       4.94770      -1.39850       0.00000       0.00000       0.00000       0.00000       0.00000       0.00000       0.00000       0.00000       0.00000       0.00000       0.00000       0.00000       0.00000       0.00000       0.00000       0.00000       0.00000       0.00000       0.00000       0.00000       0.00000       0.00000       0.00000       0.00000       0.00000       0.00000       0.00000       0.00000       39.3301       40.1213       33.1553       22.2953       12.9628       6.19936       2.40738      0.600407       0.00000       0.00000       0.00000       0.00000       0.00000       0.00000       0.00000       0.00000       0.00000       0.00000       0.00000       0.00000       0.00000       0.00000       0.00000       0.00000       0.00000       0.00000       0.00000       0.00000       0.00000       0.00000       0.00000       0.00000       0.00000       0.00000       0.00000       0.00000
   4  24 3681.8028    2.5154  3.8701 12.3049 -0.0106  0.1234   0.0526   0.3066    0.1213   0.0000   465.9750       87.6583       5.57449       31.4099       13.3929     -0.487118       8.11294     -0.166875       0.00000       0.00000       0.00000       0.00000       0.00000       0.00000       0.00000       0.00000       0.00000       0.00000       0.00000       0.00000       0.00000       0.00000       0.00000       0.00000       0.00000       0.00000       0.00000       0.00000       0.00000       0.00000       0.00000       0.00000       0.00000       0.00000       0.00000       0.00000       47.4188       53.0155       42.4213       27.7336       15.0202       7.73718       3.18731      0.869320       0.00000       0.00000       0.00000       0.00000       0.00000       0.00000       0.00000       0.00000       0.00000       0.00000       0.00000       0.00000       0.00000       0.00000       0.00000       0.00000       0.00000       0.00000       0.00000       0.00000       0.00000       0.00000       0.00000       0.00000       0.00000       0.00000       0.00000       0.00000
   4  26 3956.5165    1.6841  7.2756 11.9166 -0.0044  0.1940   0.0275   0.4743    0.0733   0.0000   448.0700       88.1283       1.96725       1.50975       23.0696      -13.7311      -12.2331      -2.61803       0.00000       0.00000       0.00000       0.00000       0.00000       0.00000       0.00000       0.00000       0.00000       0.00000       0.00000       0.00000       0.00000       0.00000       0.00000       0.00000       0.00000       0.00000       0.00000       0.00000       0.00000       0.00000       0.00000       0.00000       0.00000       0.00000       0.00000       0.00000       75.1401       88.3089       72.1777       46.2746       25.8333       14.4545       5.67579       1.45276       0.00000       0.00000       0.00000       0.00000       0.00000       0.00000       0.00000       0.00000       0.00000       0.00000       0.00000       0.00000       0.00000       0.00000       0.00000       0.00000       0.00000       0.00000       0.00000       0.00000       0.00000       0.00000       0.00000       0.00000       0.00000       0.00000       0.00000       0.00000
   5  12 2098.4928    0.6884  0.6118 12.2290  0.0016  0.0503   0.0363   0.1122    0.0789   0.0000   421.5912      -36.3704      -4.06942       12.0940       11.8656       1.64114       1.41553       1.16361      0.234396     0.0181142       0.00000       0.00000       0.00000       0.00000       0.00000       0.00000       0.00000       0.00000       0.00000       0.00000       0.00000       0.00000       0.00000       0.00000       0.00000       0.00000       0.00000       0.00000       0.00000       0.00000       0.00000       0.00000       0.00000       0.00000       0.00000       0.00000       17.4261       15.0170       12.4905       12.2302       9.72460       5.71102       2.50744      0.868658      0.280265     0.0599508       0.00000       0.00000       0.00000       0.00000       0.00000       0.00000       0.00000       0.00000       0.00000       0.00000       0.00000       0.00000       0.00000       0.00000       0.00000       0.00000       0.00000       0.00000       0.00000       0.00000       0.00000       0.00000       0.00000       0.00000       0.00000       0.00000
   5  13 2235.4128    0.9583  0.7114 12.3714 -0.0037  0.0425   0.0445   0.0930    0.0939   0.0000   415.3102      -6.87245       10.6668      -12.6807      -5.53649      -6.64611      -2.32141     -0.659837     -0.206102    -0.0946160       0.00000       0.00000       0.00000       0.00000       0.00000       0.00000       0.00000       0.00000       0.00000       0.00000       0.00000       0.00000       0.00000       0.00000       0.00000       0.00000       0.00000       0.00000       0.00000       0.00000       0.00000       0.00000       0.00000       0.00000       0.00000       0.00000       13.6894       16.1124       13.2186       9.96900       6.24384       3.94292       1.84131      0.819796      0.252367     0.0707928       0.00000       0.00000       0.00000       0.00000       0.00000       0.00000       0.00000       0.00000       0.00000       0.00000       0.00000       0.00000       0.00000       0.00000       0.00000       0.00000       0.00000       0.00000       0.00000       0.00000       0.00000       0.00000       0.00000       0.00000       0.00000       0.00000
   5  14 2371.0647    1.3549  0.8293 12.4819 -0.0027  0.0456   0.0540   0.1036    0.1200   0.0000   436.5800       10.9944       4.90002      -3.83382       10.6064       3.62523     -0.342246     -0.533075      0.159008   -0.00162296       0.00000       0.00000       0.00000       0.00000       0.00000       0.00000       0.00000       0.00000       0.00000       0.00000       0.00000       0.00000       0.00000       0.00000       0.00000       0.00000       0.00000       0.00000       0.00000       0.00000       0.00000       0.00000       0.00000       0.00000       0.00000       0.00000       12.5871       15.5118       13.0162       10.8640       7.25103       3.92688       2.43758      0.862933      0.336069     0.0851846       0.00000       0.00000       0.00000       0.00000       0.00000       0.00000       0.00000       0.00000       0.00000       0.00000       0.00000       0.00000       0.00000       0.00000       0.00000       0.00000       0.00000       0.00000       0.00000       0.00000       0.00000       0.00000       0.00000       0.00000       0.00000       0.00000
   5  15 2506.0318    1.8943  0.9496 12.4354 -0.0025  0.0462   0.0678   0.1011    0.1608   0.0000   423.5232       23.9887       39.8614      -13.0368      -4.93055      -2.84218       1.35355      0.204461     -0.266353     0.0771097       0.00000       0.00000       0.00000       0.00000       0.00000       0.00000       0.00000       0.00000       0.00000       0.00000       0.00000       0.00000       0.00000       0.00000       0.00000       0.00000       0.00000       0.00000       0.00000       0.00000       0.00000       0.00000       0.00000       0.00000       0.00000       0.00000       16.9770       19.0664       16.0909       11.4879       7.55432       4.17013       1.93959      0.819894      0.293389     0.0644044       0.00000       0.00000       0.00000       0.00000       0.00000       0.00000       0.00000       0.00000       0.00000       0.00000       0.00000       0.00000       0.00000       0.00000       0.00000       0.00000       0.00000       0.00000       0.00000       0.00000       0.00000       0.00000       0.00000       0.00000       0.00000       0.00000
   5  16 2641.3457    2.3375  1.1149 12.5976 -0.0035  0.0478   0.0761   0.1244    0.1938   0.0000   419.9174      0.104660       24.6368      -1.39393      -15.3039      -5.40141      0.893252      0.714881      0.188956     0.0616796       0.00000       0.00000       0.00000       0.00000       0.00000       0.00000       0.00000       0.00000       0.00000       0.00000       0.00000       0.00000       0.00000       0.00000       0.00000       0.00000       0.00000       0.00000       0.00000       0.00000       0.00000       0.00000       0.00000       0.00000       0.00000       0.00000       14.5617       16.3580       14.8617       10.9914       8.09198       4.45171       2.30628      0.936950      0.356329     0.0779122       0.00000       0.00000       0.00000       0.00000       0.00000       0.00000       0.00000       0.00000       0.00000       0.00000       0.00000       0.00000       0.00000       0.00000       0.00000       0.00000       0.00000       0.00000       0.00000       0.00000       0.00000       0.00000       0.00000       0.00000       0.00000       0.00000
   5  17 2777.4610    3.0523  0.8086 12.3319  0.0007  0.0378   0.1001   0.0898    0.2624   0.0000   434.8468       16.8917      -3.01559       15.0289      -2.60102      -3.42490       1.25498     -0.169403     -0.134999    -0.0261737       0.00000       0.00000       0.00000       0.00000       0.00000       0.00000       0.00000       0.00000       0.00000       0.00000       0.00000       0.00000       0.00000       0.00000       0.00000       0.00000       0.00000       0.00000       0.00000       0.00000       0.00000       0.00000       0.00000       0.00000       0.00000       0.00000       11.4446       12.8031       10.9301       8.74097       6.25289       3.61584       1.75667      0.746535      0.259356     0.0625706       0.00000       0.00000       0.00000       0.00000       0.00000       0.00000       0.00000       0.00000       0.00000       0.00000       0.00000       0.00000       0.00000       0.00000       0.00000       0.00000       0.00000       0.00000       0.00000       0.00000       0.00000       0.00000       0.00000       0.00000       0.00000       0.00000
   5  18 2913.8695    3.6104  1.1870 12.2104  0.0036  0.0603   0.1011   0.1283    0.4214   0.0000   455.4513       57.7342       10.3674      -8.87064     -0.933077       8.46656       3.36246      -1.69636     -0.222076     0.0980818       0.00000       0.00000       0.00000       0.00000       0.00000       0.00000       0.00000       0.00000       0.00000       0.00000       0.00000       0.00000       0.00000       0.00000       0.00000       0.00000       0.00000       0.00000       0.00000       0.00000       0.00000       0.00000       0.00000       0.00000       0.00000       0.00000       16.0735       19.8333       17.7764       12.2226       10.0353       5.97698       2.86804       1.33571      0.481265      0.102004       0.00000       0.00000       0.00000       0.00000       0.00000       0.00000       0.00000       0.00000       0.00000       0.00000       0.00000       0.00000       0.00000       0.00000       0.00000       0.00000       0.00000       0.00000       0.00000       0.00000       0.00000       0.00000       0.00000       0.00000       0.00000       0.00000
   5  20 3186.4309    4.3306  1.3244 12.8047 -0.0026  0.0607   0.1164   0.1403    0.3421   0.0000   460.4917       33.0685      -18.0403      0.244011       5.51357      -2.71405      -1.67827     -0.570411      0.485131     -0.139071       0.00000       0.00000       0.00000       0.00000       0.00000       0.00000       0.00000       0.00000       0.00000       0.00000       0.00000       0.00000       0.00000       0.00000       0.00000       0.00000       0.00000       0.00000       0.00000       0.00000       0.00000       0.00000       0.00000       0.00000       0.00000       0.00000       17.0652       18.8974       18.4685       14.3064       9.07237       5.96479       3.12846       1.40418      0.462181      0.101103       0.00000       0.00000       0.00000       0.00000       0.00000       0.00000       0.00000       0.00000       0.00000       0.00000       0.00000       0.00000       0.00000       0.00000       0.00000       0.00000       0.00000       0.00000       0.00000       0.00000       0.00000       0.00000       0.00000       0.00000       0.00000       0.00000
   5  21 3322.7251    3.9914  1.4219 12.2940  0.0015  0.0670   0.1020   0.1484    0.4169   0.0000   439.7985       85.7608       25.4512       1.08447       3.39771      -6.07394       1.93895     -0.555887     -0.262355    -0.0641593       0.00000       0.00000       0.00000       0.00000       0.00000       0.00000       0.00000       0.00000       0.00000       0.00000       0.00000       0.00000       0.00000       0.00000       0.00000       0.00000       0.00000       0.00000       0.00000       0.00000       0.00000       0.00000       0.00000       0.00000       0.00000       0.00000       19.8323       22.8927       21.1477       16.7333       12.4803       7.31176       3.69666       1.64354      0.584870      0.124595       0.00000       0.00000       0.00000       0.00000       0.00000       0.00000       0.00000       0.00000       0.00000       0.00000       0.00000       0.00000       0.00000       0.00000       0.00000       0.00000       0.00000       0.00000       0.00000       0.00000       0.00000       0.00000       0.00000       0.00000       0.00000       0.00000
   5  22 3459.4184    3.4619  2.4032 12.2587 -0.0016  0.0810   0.0685   0.1935    0.2038   0.0000   452.9581       88.8997      -15.4958       16.7735       2.91614      -2.71522       1.35945      -2.90271     -0.825184     -0.352149       0.00000       0.00000       0.00000       0.00000       0.00000       0.00000       0.00000       0.00000       0.00000       0.00000       0.00000       0.00000       0.00000       0.00000       0.00000       0.00000       0.00000       0.00000       0.00000       0.00000       0.00000       0.00000       0.00000       0.00000       0.00000       0.00000       24.0782       26.8660       24.4849       19.4846       13.0143       8.11216       4.15386       1.83494      0.600558      0.138558       0.00000       0.00000       0.00000       0.00000       0.00000       0.00000       0.00000       0.00000       0.00000       0.00000       0.00000       0.00000       0.00000       0.00000       0.00000       0.00000       0.00000       0.00000       0.00000       0.00000       0.00000       0.00000       0.00000       0.00000       0.00000       0.00000
   5  23 3596.6590    2.9608  3.4546 12.0519 -0.0018  0.1063   0.0509   0.2686    0.1516   0.0000   390.9467       70.1698      -38.4021       10.7958       18.6357     0.0682775      -6.61007      0.378073      0.199697     -0.159658       0.00000       0.00000       0.00000       0.00000       0.00000       0.00000       0.00000       0.00000       0.00000       0.00000       0.00000       0.00000       0.00000       0.00000       0.00000       0.00000       0.00000       0.00000       0.00000       0.00000       0.00000       0.00000       0.00000       0.00000       0.00000       0.00000       34.3065       40.6919       35.4010       25.3435       16.4651       9.90598       4.89539       2.30422      0.778610      0.179120       0.00000       0.00000       0.00000       0.00000       0.00000       0.00000       0.00000       0.00000       0.00000       0.00000       0.00000       0.00000       0.00000       0.00000       0.00000       0.00000       0.00000       0.00000       0.00000       0.00000       0.00000       0.00000       0.00000       0.00000       0.00000       0.00000
   5  24 3734.2827    2.3750  4.8486 12.1461 -0.0030  0.1315   0.0350   0.3129    0.0955   0.0000   424.9543       70.4726       46.7954      0.870761      -11.3070      -2.83740       11.7077      0.597912     -0.335835    -0.0631005       0.00000       0.00000       0.00000       0.00000       0.00000       0.00000       0.00000       0.00000       0.00000       0.00000       0.00000       0.00000       0.00000       0.00000       0.00000       0.00000       0.00000       0.00000       0.00000       0.00000       0.00000       0.00000       0.00000       0.00000       0.00000       0.00000       38.9539       47.5709       41.8967       33.5954       21.7403       13.1613       7.10288       3.14662       1.06904      0.252107       0.00000       0.00000       0.00000       0.00000       0.00000       0.00000       0.00000       0.00000       0.00000       0.00000       0.00000       0.00000       0.00000       0.00000       0.00000       0.00000       0.00000       0.00000       0.00000       0.00000       0.00000       0.00000       0.00000       0.00000       0.00000       0.00000
   5  25 3871.7149    1.9911  6.8939 12.0400 -0.0006  0.1570   0.0268   0.4096    0.0742   0.0000   424.0002      -4.64799      -8.40900       73.1125      -14.7644       2.69363       1.60738       3.61067      -1.50841     -0.358397       0.00000       0.00000       0.00000       0.00000       0.00000       0.00000       0.00000       0.00000       0.00000       0.00000       0.00000       0.00000       0.00000       0.00000       0.00000       0.00000       0.00000       0.00000       0.00000       0.00000       0.00000       0.00000       0.00000       0.00000       0.00000       0.00000       48.0646       57.5177       51.3234       40.4915       27.0593       17.5107       8.34226       4.00271       1.30245      0.292171       0.00000       0.00000       0.00000       0.00000       0.00000       0.00000       0.00000       0.00000       0.00000       0.00000       0.00000       0.00000       0.00000       0.00000       0.00000       0.00000       0.00000       0.00000       0.00000       0.00000       0.00000       0.00000       0.00000       0.00000       0.00000       0.00000
   6  10 1866.1494    0.4037  0.2331 10.4807 -0.0144  0.0319   0.0269   0.0506    0.0640   0.0000   433.8988      -5.86900       21.5259      -4.55710      -1.66430      -2.55921    -0.0296640       1.25531      0.165161    -0.0483257     0.0115716     0.0159280       0.00000       0.00000       0.00000       0.00000       0.00000       0.00000       0.00000       0.00000       0.00000       0.00000       0.00000       0.00000       0.00000       0.00000       0.00000       0.00000       0.00000       0.00000       0.00000       0.00000       0.00000       0.00000       0.00000       0.00000       7.42225       9.66162       7.94541       6.65340       5.42844       3.31514       2.01300       1.06502      0.435697      0.171268     0.0609690     0.0137097       0.00000       0.00000       0.00000       0.00000       0.00000       0.00000       0.00000       0.00000       0.00000       0.00000       0.00000       0.00000       0.00000       0.00000       0.00000       0.00000       0.00000       0.00000       0.00000       0.00000       0.00000       0.00000       0.00000       0.00000
   6  11 2004.0763    0.5937  0.3961 10.5902 -0.0044  0.0401   0.0345   0.0770    0.0846   0.0000   438.4748       9.48210      -2.09789      -9.29764      -6.44010       3.56791       3.49561      0.463854     -0.423803     -0.359752    -0.0284721    0.00890978       0.00000       0.00000       0.00000       0.00000       0.00000       0.00000       0.00000       0.00000       0.00000       0.00000       0.00000       0.00000       0.00000       0.00000       0.00000       0.00000       0.00000       0.00000       0.00000       0.00000       0.00000       0.00000       0.00000       0.00000       8.18731       10.3719       10.2704       8.30425       6.01028       4.35204       3.18483       1.05512      0.832551      0.263939     0.0875718     0.0186689       0.00000       0.00000       0.00000       0.00000       0.00000       0.00000       0.00000       0.00000       0.00000       0.00000       0.00000       0.00000       0.00000       0.00000       0.00000       0.00000       0.00000       0.00000       0.00000       0.00000       0.00000       0.00000       0.00000       0.00000
   6  13 2279.7942    1.1261  0.8537 11.1858  0.0016  0.0394   0.0440   0.1012    0.1213   0.0000   426.7747       5.29492       3.32438       7.11702       13.0821      -2.28786      -2.01194    -0.0357786      0.290736     0.0610644     0.0247847    -0.0106046       0.00000       0.00000       0.00000       0.00000       0.00000       0.00000       0.00000       0.00000       0.00000       0.00000       0.00000       0.00000       0.00000       0.00000       0.00000       0.00000       0.00000       0.00000       0.00000       0.00000       0.00000       0.00000       0.00000       0.00000       9.70214       12.4598       11.2209       9.25766       6.27100       4.20981       2.50935       1.25743      0.641240      0.243720     0.0758968     0.0171168       0.00000       0.00000       0.00000       0.00000       0.00000       0.00000       0.00000       0.00000       0.00000       0.00000       0.00000       0.00000       0.00000       0.00000       0.00000       0.00000       0.00000       0.00000       0.00000       0.00000       0.00000       0.00000       0.00000       0.00000
   6  14 2415.5147    1.5030  0.7173 11.5682 -0.0112  0.0368   0.0594   0.0828    0.1351   0.0000   430.6732       19.7202       2.03466      -21.4894      -2.47318       3.97598       2.96914      -1.45426     -0.622503      0.128198     0.0661476     0.0155668       0.00000       0.00000       0.00000       0.00000       0.00000       0.00000       0.00000       0.00000       0.00000       0.00000       0.00000       0.00000       0.00000       0.00000       0.00000       0.00000       0.00000       0.00000       0.00000       0.00000       0.00000       0.00000       0.00000       0.00000       9.72504       12.4464       10.1594       8.57190       6.40201       4.03447       2.54482       1.15128      0.585959      0.195534     0.0684426     0.0158247       0.00000       0.00000       0.00000       0.00000       0.00000       0.00000       0.00000       0.00000       0.00000       0.00000       0.00000       0.00000       0.00000       0.00000       0.00000       0.00000       0.00000       0.00000       0.00000       0.00000       0.00000       0.00000       0.00000       0.00000
   6  15 2551.1249    2.0137  0.7002 12.1494  0.0077  0.0731   0.0822   0.0825    0.1289   0.0000   447.1136       16.5358       6.70934      0.826700       4.51381       5.50939      -2.86066     -0.136136      0.374766     0.0496968     -0.233612     0.0266483       0.00000       0.00000       0.00000       0.00000       0.00000       0.00000       0.00000       0.00000       0.00000       0.00000       0.00000       0.00000       0.00000       0.00000       0.00000       0.00000       0.00000       0.00000       0.00000       0.00000       0.00000       0.00000       0.00000       0.00000       29.0154       35.7263       31.6018       21.8992       12.3188       5.89347       2.79309       1.15817      0.528732      0.185495     0.0647943     0.0139288       0.00000       0.00000       0.00000       0.00000       0.00000       0.00000       0.00000       0.00000       0.00000       0.00000       0.00000       0.00000       0.00000       0.00000       0.00000       0.00000       0.00000       0.00000       0.00000       0.00000       0.00000       0.00000       0.00000       0.00000
   6  16 2687.2338    2.6393  0.8447 12.4484  0.0003  0.0391   0.0982   0.0890    0.1608   0.0000   437.2929       15.1693       9.61917       5.43053       4.92697       2.17720      -2.51055      -2.54346    -0.0551460      0.293752    -0.0180034    -0.0351176       0.00000       0.00000       0.00000       0.00000       0.00000       0.00000       0.00000       0.00000       0.00000       0.00000       0.00000       0.00000       0.00000       0.00000       0.00000       0.00000       0.00000       0.00000       0.00000       0.00000       0.00000       0.00000       0.00000       0.00000       12.0132       14.3365       12.5639       9.89311       6.48328       4.04282       2.22957       1.14579      0.502750      0.196496     0.0575844     0.0137618       0.00000       0.00000       0.00000       0.00000       0.00000       0.00000       0.00000       0.00000       0.00000       0.00000       0.00000       0.00000       0.00000       0.00000       0.00000       0.00000       0.00000       0.00000       0.00000       0.00000       0.00000       0.00000       0.00000       0.00000
   6  17 2823.8201    3.3674  0.7045 12.5999 -0.0084  0.0335   0.1375   0.0769    0.1959   0.0000   425.6173       13.2328       11.2811      -10.7410      -4.97633      -6.89572     -0.347435     -0.324533     -0.421154     -0.386402    -0.0370198     0.0169278       0.00000       0.00000       0.00000       0.00000       0.00000       0.00000       0.00000       0.00000       0.00000       0.00000       0.00000       0.00000       0.00000       0.00000       0.00000       0.00000       0.00000       0.00000       0.00000       0.00000       0.00000       0.00000       0.00000       0.00000       8.90050       10.3554       9.17723       7.53495       5.70629       3.77228       2.05637       1.24508      0.450272      0.203332     0.0588161     0.0129511       0.00000       0.00000       0.00000       0.00000       0.00000       0.00000       0.00000       0.00000       0.00000       0.00000       0.00000       0.00000       0.00000       0.00000       0.00000       0.00000       0.00000       0.00000       0.00000       0.00000       0.00000       0.00000       0.00000       0.00000
   6  19 3097.4226    4.0018  0.9473 13.6479 -0.0004  0.0421   0.1552   0.1017    0.1943   0.0000   436.4815       49.4446       12.6608       3.02541      0.417928      -6.60707      -2.10442      -1.02357     -0.216960     -0.141516    -0.0608464    0.00607147       0.00000       0.00000       0.00000       0.00000       0.00000       0.00000       0.00000       0.00000       0.00000       0.00000       0.00000       0.00000       0.00000       0.00000       0.00000       0.00000       0.00000       0.00000       0.00000       0.00000       0.00000       0.00000       0.00000       0.00000       11.6898       12.8537       11.4862       9.70891       7.23344       4.88941       2.72911       1.45017      0.608241      0.240917     0.0682311     0.0152618       0.00000       0.00000       0.00000       0.00000       0.00000       0.00000       0.00000       0.00000       0.00000       0.00000       0.00000       0.00000       0.00000       0.00000       0.00000       0.00000       0.00000       0.00000       0.00000       0.00000       0.00000       0.00000       0.00000       0.00000
   6  21 3371.2716    3.7434  1.9910 12.2925 -0.0015  0.0666   0.0926   0.1710    0.3354   0.0000   450.5111       29.2154       12.0771       31.2643      0.312807       2.14015       6.14876      -2.15859      0.196000     -0.125351     0.0238497   -0.00161554       0.00000       0.00000       0.00000       0.00000       0.00000       0.00000       0.00000       0.00000       0.00000       0.00000       0.00000       0.00000       0.00000       0.00000       0.00000       0.00000       0.00000       0.00000       0.00000       0.00000       0.00000       0.00000       0.00000       0.00000       17.0778       21.1352       19.5997       15.4263       11.0004       7.23951       4.22133       2.22593       1.04410      0.415121      0.128954     0.0275201       0.00000       0.00000       0.00000       0.00000       0.00000       0.00000       0.00000       0.00000       0.00000       0.00000       0.00000       0.00000       0.00000       0.00000       0.00000       0.00000       0.00000       0.00000       0.00000       0.00000       0.00000       0.00000       0.00000       0.00000
   6  22 3508.4145    3.2013  2.5324 11.3867  0.0026  0.0754   0.0723   0.2122    0.4714   0.0000   413.1235       16.6512      -6.42738      -2.82206      -21.9343      -1.66583       7.56581     -0.754087     -0.822498     -0.179000     0.0379830    -0.0159355       0.00000       0.00000       0.00000       0.00000       0.00000       0.00000       0.00000       0.00000       0.00000       0.00000       0.00000       0.00000       0.00000       0.00000       0.00000       0.00000       0.00000       0.00000       0.00000       0.00000       0.00000       0.00000       0.00000       0.00000       19.8187       23.4448       21.8297       17.8841       13.5969       9.05161       5.23739       2.86121       1.25034      0.522045      0.158284     0.0315922       0.00000       0.00000       0.00000       0.00000       0.00000       0.00000       0.00000       0.00000       0.00000       0.00000       0.00000       0.00000       0.00000       0.00000       0.00000       0.00000       0.00000       0.00000       0.00000       0.00000       0.00000       0.00000       0.00000       0.00000
   6  23 3646.2425    2.7382  3.6943 11.2550 -0.0025  0.1030   0.0542   0.2580    0.2846   0.0000   387.9517     -0.768103       9.60856       15.3670      -39.1688       3.41352       4.35512      -4.60086      -1.35509       1.70554    -0.0684991    -0.0382299       0.00000       0.00000       0.00000       0.00000       0.00000       0.00000       0.00000       0.00000       0.00000       0.00000       0.00000       0.00000       0.00000       0.00000       0.00000       0.00000       0.00000       0.00000       0.00000       0.00000       0.00000       0.00000       0.00000       0.00000       30.1756       35.3939       33.4283       26.2074       18.2491       11.6739       7.03838       3.42567       1.76551      0.661871      0.206139     0.0388069       0.00000       0.00000       0.00000       0.00000       0.00000       0.00000       0.00000       0.00000       0.00000       0.00000       0.00000       0.00000       0.00000       0.00000       0.00000       0.00000       0.00000       0.00000       0.00000       0.00000       0.00000       0.00000       0.00000       0.00000
   6  26 4060.5222    1.5384  7.9396 10.9736  0.0000  0.1853   0.0256   0.4788    0.0875   0.0000   440.1829       72.0603       31.9117      -93.7082       2.04444       1.36514      -20.6617      -10.9438      -2.91258       1.31514     -0.437300   0.000508647       0.00000       0.00000       0.00000       0.00000       0.00000       0.00000       0.00000       0.00000       0.00000       0.00000       0.00000       0.00000       0.00000       0.00000       0.00000       0.00000       0.00000       0.00000       0.00000       0.00000       0.00000       0.00000       0.00000       0.00000       44.8778       56.2523       53.6417       43.8281       33.8153       22.4444       13.5609       7.49665       3.38816       1.37403      0.420003     0.0819613       0.00000       0.00000       0.00000       0.00000       0.00000       0.00000       0.00000       0.00000       0.00000       0.00000       0.00000       0.00000       0.00000       0.00000       0.00000       0.00000       0.00000       0.00000       0.00000       0.00000       0.00000       0.00000       0.00000       0.00000
   7  10 1906.8619    0.4526  0.2715 10.6700 -0.0119  0.0455   0.0301   0.0462    0.0575   0.0000   432.3492      -3.58920       8.84827      -2.02872      -4.07537       1.90834      0.422122      -1.63028     -0.483815      0.430540     -0.114970     0.0449602     0.0133216   -0.00438021       0.00000       0.00000       0.00000       0.00000       0.00000       0.00000       0.00000       0.00000       0.00000       0.00000       0.00000       0.00000       0.00000       0.00000       0.00000       0.00000       0.00000       0.00000       0.00000       0.00000       0.00000       0.00000       14.2706       16.0257       15.0908       12.6022       8.17545       4.10411       2.54439       1.87644       1.08378      0.453909      0.154473     0.0419471     0.0110870    0.00256339       0.00000       0.00000       0.00000       0.00000       0.00000       0.00000       0.00000       0.00000       0.00000       0.00000       0.00000       0.00000       0.00000       0.00000       0.00000       0.00000       0.00000       0.00000       0.00000       0.00000       0.00000       0.00000
   7  11 2045.8782    0.6845  0.4663 10.7945 -0.0037  0.0311   0.0334   0.0624    0.0746   0.0000   429.6563      -15.0781       15.4180       10.8336     -0.316486      0.907578      -1.03955      -2.19612      0.530984      0.236430      0.359094     0.0865907     0.0184283    0.00814168       0.00000       0.00000       0.00000       0.00000       0.00000       0.00000       0.00000       0.00000       0.00000       0.00000       0.00000       0.00000       0.00000       0.00000       0.00000       0.00000       0.00000       0.00000       0.00000       0.00000       0.00000       0.00000       6.94650       7.54349       6.80823       6.51981       5.44155       3.60824       2.56245       1.49586      0.867420      0.353865      0.153561     0.0448425     0.0142195    0.00298669       0.00000       0.00000       0.00000       0.00000       0.00000       0.00000       0.00000       0.00000       0.00000       0.00000       0.00000       0.00000       0.00000       0.00000       0.00000       0.00000       0.00000       0.00000       0.00000       0.00000       0.00000       0.00000
   7  13 2322.2879    1.1813  0.6743 11.4423 -0.0029  0.0375   0.0445   0.0733    0.1038   0.0000   428.7825      0.499013       4.91078       1.33479     -0.615856     -0.881835      0.459250     -0.495669      0.263329     0.0843306    -0.0414464    -0.0582119   -0.00777757   0.000545977       0.00000       0.00000       0.00000       0.00000       0.00000       0.00000       0.00000       0.00000       0.00000       0.00000       0.00000       0.00000       0.00000       0.00000       0.00000       0.00000       0.00000       0.00000       0.00000       0.00000       0.00000       0.00000       8.02845       10.5973       8.88215       8.78557       6.37780       4.01698       2.76808       1.59906      0.944305      0.381387      0.177416     0.0543530     0.0175589    0.00405678       0.00000       0.00000       0.00000       0.00000       0.00000       0.00000       0.00000       0.00000       0.00000       0.00000       0.00000       0.00000       0.00000       0.00000       0.00000       0.00000       0.00000       0.00000       0.00000       0.00000       0.00000       0.00000
   7  14 2458.1984    1.5481  0.8628 11.7297  0.0050  0.0410   0.0536   0.0989    0.1182   0.0000   446.6240       14.4520       7.65017      0.977176      -6.95569      -4.23884      -3.84104     -0.116683      0.286294     -0.506584     -0.154086     0.0666276     0.0217553    0.00567261       0.00000       0.00000       0.00000       0.00000       0.00000       0.00000       0.00000       0.00000       0.00000       0.00000       0.00000       0.00000       0.00000       0.00000       0.00000       0.00000       0.00000       0.00000       0.00000       0.00000       0.00000       0.00000       9.90781       11.2997       10.2544       10.6008       7.25861       4.32538       2.88224       2.10605       1.12998      0.538824      0.188780     0.0625733     0.0159306    0.00388610       0.00000       0.00000       0.00000       0.00000       0.00000       0.00000       0.00000       0.00000       0.00000       0.00000       0.00000       0.00000       0.00000       0.00000       0.00000       0.00000       0.00000       0.00000       0.00000       0.00000       0.00000       0.00000
   7  15 2594.2957    1.9536  0.9757 12.1753 -0.0007  0.0439   0.0659   0.1009    0.1292   0.0000   436.4935       23.5494       20.2232      0.820596       9.40808      0.113807      -1.83653      -2.58320      0.169213     -0.299750     0.0618848     -0.109465    -0.0154047   -0.00567078       0.00000       0.00000       0.00000       0.00000       0.00000       0.00000       0.00000       0.00000       0.00000       0.00000       0.00000       0.00000       0.00000       0.00000       0.00000       0.00000       0.00000       0.00000       0.00000       0.00000       0.00000       0.00000       11.6736       14.1367       13.1195       11.4050       8.18273       5.00672       3.28496       1.92157       1.09493      0.461670      0.196664     0.0622455     0.0186631    0.00376978       0.00000       0.00000       0.00000       0.00000       0.00000       0.00000       0.00000       0.00000       0.00000       0.00000       0.00000       0.00000       0.00000       0.00000       0.00000       0.00000       0.00000       0.00000       0.00000       0.00000       0.00000       0.00000
   7  16 2731.2694    2.8639  0.7568 12.9377 -0.0061  0.0340   0.1024   0.0772    0.1253   0.0000   440.6755       10.4929       15.9858      0.242199       2.96012      -1.07262       3.70730     -0.310110      -1.26798     0.0264894    -0.0504026     0.0354075   -0.00312460  -0.000586264       0.00000       0.00000       0.00000       0.00000       0.00000       0.00000       0.00000       0.00000       0.00000       0.00000       0.00000       0.00000       0.00000       0.00000       0.00000       0.00000       0.00000       0.00000       0.00000       0.00000       0.00000       0.00000       7.78077       9.35995       8.65250       7.97298       5.48134       4.11780       2.59891       1.48098      0.815587      0.382961      0.163679     0.0566501     0.0141370    0.00334023       0.00000       0.00000       0.00000       0.00000       0.00000       0.00000       0.00000       0.00000       0.00000       0.00000       0.00000       0.00000       0.00000       0.00000       0.00000       0.00000       0.00000       0.00000       0.00000       0.00000       0.00000       0.00000
   7  17 2868.4812    3.0231  0.6712 13.4956 -0.0102  0.0341   0.1286   0.0824    0.1067   0.0000   446.9136       21.4604       12.3582       15.3219      -1.84568      -3.36626       1.13168      -1.86495     -0.524689      0.959046      0.231189    -0.0378460   -0.00604490   0.000819424       0.00000       0.00000       0.00000       0.00000       0.00000       0.00000       0.00000       0.00000       0.00000       0.00000       0.00000       0.00000       0.00000       0.00000       0.00000       0.00000       0.00000       0.00000       0.00000       0.00000       0.00000       0.00000       7.89694       9.29622       8.80509       7.66189       5.59250       4.15345       2.88205       1.44585      0.786726      0.406423      0.177748     0.0534743     0.0150947    0.00310488       0.00000       0.00000       0.00000       0.00000       0.00000       0.00000       0.00000       0.00000       0.00000       0.00000       0.00000       0.00000       0.00000       0.00000       0.00000       0.00000       0.00000       0.00000       0.00000       0.00000       0.00000       0.00000
   7  18 3005.7782    3.8985  0.8046 13.7217 -0.0024  0.0398   0.1405   0.0841    0.1197   0.0000   430.0646       26.2956       26.0002      -22.2478       9.93331       9.96823       1.28784     -0.866038      0.644032    -0.0179979     0.0440920   -0.00779993     0.0116592    0.00281225       0.00000       0.00000       0.00000       0.00000       0.00000       0.00000       0.00000       0.00000       0.00000       0.00000       0.00000       0.00000       0.00000       0.00000       0.00000       0.00000       0.00000       0.00000       0.00000       0.00000       0.00000       0.00000       9.79142       12.1087       11.7264       9.36490       6.90499       4.49285       3.07425       1.59036      0.814425      0.467718      0.186786     0.0613439     0.0188415    0.00347906       0.00000       0.00000       0.00000       0.00000       0.00000       0.00000       0.00000       0.00000       0.00000       0.00000       0.00000       0.00000       0.00000       0.00000       0.00000       0.00000       0.00000       0.00000       0.00000       0.00000       0.00000       0.00000
   7  19 3142.9090    4.0424  0.9826 13.7267 -0.0127  0.0490   0.1403   0.0954    0.1468   0.0000   440.3105       28.7000       11.0101      -5.45585      -1.01204     -0.478124      0.280040      -2.31741       1.20750     -0.915533      0.401866     -0.107686    -0.0299145   -0.00171434       0.00000       0.00000       0.00000       0.00000       0.00000       0.00000       0.00000       0.00000       0.00000       0.00000       0.00000       0.00000       0.00000       0.00000       0.00000       0.00000       0.00000       0.00000       0.00000       0.00000       0.00000       0.00000       12.0225       13.3304       12.7204       12.9927       9.34154       5.04784       3.65062       2.58354       1.46665      0.627122      0.243564     0.0704126     0.0210777    0.00436201       0.00000       0.00000       0.00000       0.00000       0.00000       0.00000       0.00000       0.00000       0.00000       0.00000       0.00000       0.00000       0.00000       0.00000       0.00000       0.00000       0.00000       0.00000       0.00000       0.00000       0.00000       0.00000
   7  20 3280.1797    3.8801  1.2063 13.0552 -0.0010  0.0454   0.1187   0.1039    0.2179   0.0000   433.2445       23.7688       7.30328      -3.40440      0.506308       7.81978      -4.38381      -1.68655       1.78986     -0.173854      0.116820     0.0468351    0.00289859   0.000539129       0.00000       0.00000       0.00000       0.00000       0.00000       0.00000       0.00000       0.00000       0.00000       0.00000       0.00000       0.00000       0.00000       0.00000       0.00000       0.00000       0.00000       0.00000       0.00000       0.00000       0.00000       0.00000       9.96271       12.5767       11.8717       9.99760       7.59329       5.47232       3.63718       2.00802       1.12547      0.505340      0.231670     0.0773850     0.0226370    0.00456012       0.00000       0.00000       0.00000       0.00000       0.00000       0.00000       0.00000       0.00000       0.00000       0.00000       0.00000       0.00000       0.00000       0.00000       0.00000       0.00000       0.00000       0.00000       0.00000       0.00000       0.00000       0.00000
   7  21 3417.7465    3.3375  1.8293 12.9244 -0.0021  0.0572   0.0890   0.1443    0.1406   0.0000   454.7556       53.6439      -1.15334       4.58037       18.0315      -8.36960       5.12187    -0.0393014       2.62190     -0.985978    -0.0139566    0.00742672    0.00569967    0.00710003       0.00000       0.00000       0.00000       0.00000       0.00000       0.00000       0.00000       0.00000       0.00000       0.00000       0.00000       0.00000       0.00000       0.00000       0.00000       0.00000       0.00000       0.00000       0.00000       0.00000       0.00000       0.00000       12.7553       16.2912       15.0410       13.2861       9.82549       6.50741       4.36422       2.49702       1.50456      0.609732      0.288603     0.0921153     0.0285344    0.00584989       0.00000       0.00000       0.00000       0.00000       0.00000       0.00000       0.00000       0.00000       0.00000       0.00000       0.00000       0.00000       0.00000       0.00000       0.00000       0.00000       0.00000       0.00000       0.00000       0.00000       0.00000       0.00000
   7  22 3555.5874    2.8916  2.7686 12.1285 -0.0033  0.0738   0.0592   0.1880    0.1541   0.0000   426.3830       40.1579       7.58876       17.1331       3.85671      -10.8175       6.26368      -1.81646      -1.87543      -1.55880      0.668117     0.0410036    -0.0601848    -0.0107893       0.00000       0.00000       0.00000       0.00000       0.00000       0.00000       0.00000       0.00000       0.00000       0.00000       0.00000       0.00000       0.00000       0.00000       0.00000       0.00000       0.00000       0.00000       0.00000       0.00000       0.00000       0.00000       16.3204       20.3221       18.8004       16.6672       12.8066       9.14712       6.26916       3.38049       1.94247      0.866285      0.406622      0.126363     0.0376955    0.00748095       0.00000       0.00000       0.00000       0.00000       0.00000       0.00000       0.00000       0.00000       0.00000       0.00000       0.00000       0.00000       0.00000       0.00000       0.00000       0.00000       0.00000       0.00000       0.00000       0.00000       0.00000       0.00000
   7  23 3693.6731    2.4286  3.9337 11.8097 -0.0029  0.0984   0.0427   0.2558    0.1171   0.0000   399.3097       55.4349       50.9773       33.6997       8.36379       15.0343      -4.58056     -0.314326      -1.13268     -0.244076     -0.171099     -0.342615     0.0108584    -0.0202163       0.00000       0.00000       0.00000       0.00000       0.00000       0.00000       0.00000       0.00000       0.00000       0.00000       0.00000       0.00000       0.00000       0.00000       0.00000       0.00000       0.00000       0.00000       0.00000       0.00000       0.00000       0.00000       21.7700       26.1591       25.6404       22.7322       16.7337       12.6389       7.54931       4.97699       2.69773       1.22760      0.522927      0.195027     0.0490402    0.00992746       0.00000       0.00000       0.00000       0.00000       0.00000       0.00000       0.00000       0.00000       0.00000       0.00000       0.00000       0.00000       0.00000       0.00000       0.00000       0.00000       0.00000       0.00000       0.00000       0.00000       0.00000       0.00000
   7  24 3831.9339    2.0741  5.4483 11.3089 -0.0015  0.1204   0.0320   0.3323    0.1059   0.0000   421.1347       62.5851      -4.40963       8.04595      -2.77933      -25.5213      -10.0329      0.847710      0.698688      -2.58856      0.434470      0.552654     0.0790576   0.000982434       0.00000       0.00000       0.00000       0.00000       0.00000       0.00000       0.00000       0.00000       0.00000       0.00000       0.00000       0.00000       0.00000       0.00000       0.00000       0.00000       0.00000       0.00000       0.00000       0.00000       0.00000       0.00000       25.8937       33.9002       31.2503       28.4403       20.9153       15.2077       10.2005       5.70563       3.36508       1.48673      0.713552      0.231597     0.0653563     0.0129993       0.00000       0.00000       0.00000       0.00000       0.00000       0.00000       0.00000       0.00000       0.00000       0.00000       0.00000       0.00000       0.00000       0.00000       0.00000       0.00000       0.00000       0.00000       0.00000       0.00000       0.00000       0.00000
   7  25 3970.6555    1.7257  6.8322 11.2331 -0.0033  0.1442   0.0255   0.3992    0.0769   0.0000   414.2566       82.1510       40.3504       39.5972       3.21036       15.9057       22.6767      -3.71817      -2.08688       2.45320      0.723291     -0.272882    0.00368058    -0.0253598       0.00000       0.00000       0.00000       0.00000       0.00000       0.00000       0.00000       0.00000       0.00000       0.00000       0.00000       0.00000       0.00000       0.00000       0.00000       0.00000       0.00000       0.00000       0.00000       0.00000       0.00000       0.00000       30.5962       37.1648       36.9730       33.3437       25.0889       18.9474       12.3858       7.62973       3.98616       2.08160      0.835682      0.303692     0.0791493     0.0150776       0.00000       0.00000       0.00000       0.00000       0.00000       0.00000       0.00000       0.00000       0.00000       0.00000       0.00000       0.00000       0.00000       0.00000       0.00000       0.00000       0.00000       0.00000       0.00000       0.00000       0.00000       0.00000
   8   9 1806.1979    0.3441  0.2481 10.9723 -0.0104  0.0409   0.0219   0.0431    0.0516   0.0000   431.1449       7.42516       19.9477       5.04706      0.138875       1.52685       1.88071     -0.715374      0.889575      0.336929    0.00981455     0.0855272    -0.0257010   -0.00888691   1.09496e-05  -4.07432e-05       0.00000       0.00000       0.00000       0.00000       0.00000       0.00000       0.00000       0.00000       0.00000       0.00000       0.00000       0.00000       0.00000       0.00000       0.00000       0.00000       0.00000       0.00000       0.00000       0.00000       12.0174       14.9735       14.0497       11.1196       8.53854       5.95734       4.05322       2.15932       1.06924      0.437891      0.190447     0.0767833     0.0278392    0.00854961    0.00232428   0.000414960       0.00000       0.00000       0.00000       0.00000       0.00000       0.00000       0.00000       0.00000       0.00000       0.00000       0.00000       0.00000       0.00000       0.00000       0.00000       0.00000       0.00000       0.00000       0.00000       0.00000
   8  11 2086.1513    0.6621  0.4722 11.3654  0.0037  0.0288   0.0311   0.0803    0.0662   0.0000   428.2135       3.34135       8.31162       3.06484       6.12883       3.84872      -5.63481      0.112365     -0.723397     -0.762972     -0.285675     0.0477643    -0.0238371   -0.00186512    0.00905062   -0.00165524       0.00000       0.00000       0.00000       0.00000       0.00000       0.00000       0.00000       0.00000       0.00000       0.00000       0.00000       0.00000       0.00000       0.00000       0.00000       0.00000       0.00000       0.00000       0.00000       0.00000       5.70637       7.21718       6.73302       5.85822       5.10474       3.46920       2.32872       1.59627      0.916530      0.493233      0.247340     0.0948743     0.0359676     0.0139295    0.00368363   0.000650299       0.00000       0.00000       0.00000       0.00000       0.00000       0.00000       0.00000       0.00000       0.00000       0.00000       0.00000       0.00000       0.00000       0.00000       0.00000       0.00000       0.00000       0.00000       0.00000       0.00000
   8  12 2225.1040    0.9903  0.6906 11.5101 -0.0045  0.0338   0.0359   0.0738    0.0819   0.0000   432.8434     -0.344019       2.37902     -0.745949      -5.75643      -1.23648      0.515430     -0.339454     -0.246829     -0.547518    -0.0312387     0.0302812    -0.0393036   -0.00643728    0.00473025  -0.000129073       0.00000       0.00000       0.00000       0.00000       0.00000       0.00000       0.00000       0.00000       0.00000       0.00000       0.00000       0.00000       0.00000       0.00000       0.00000       0.00000       0.00000       0.00000       0.00000       0.00000       6.29540       8.18487       7.75286       7.05178       5.29826       4.01193       2.75310       1.69976       1.03815      0.557724      0.264649      0.122398     0.0474448     0.0150950    0.00407429   0.000836616       0.00000       0.00000       0.00000       0.00000       0.00000       0.00000       0.00000       0.00000       0.00000       0.00000       0.00000       0.00000       0.00000       0.00000       0.00000       0.00000       0.00000       0.00000       0.00000       0.00000
   8  14 2499.4654    1.7468  0.9401 12.1483 -0.0011  0.0473   0.0581   0.0862    0.1227   0.0000   438.9417       7.76317       9.79515       5.06823     -0.462533      -4.61019      -2.03156      -2.02752     -0.247838     -0.318851      0.413660     -0.206450     0.0334017     0.0190057    0.00288553  -0.000600006       0.00000       0.00000       0.00000       0.00000       0.00000       0.00000       0.00000       0.00000       0.00000       0.00000       0.00000       0.00000       0.00000       0.00000       0.00000       0.00000       0.00000       0.00000       0.00000       0.00000       7.33123       11.7570       8.57917       10.1034       6.74755       6.17264       3.75978       2.74741       1.31987      0.860803      0.354846      0.197564     0.0590130     0.0246650    0.00548278    0.00155367       0.00000       0.00000       0.00000       0.00000       0.00000       0.00000       0.00000       0.00000       0.00000       0.00000       0.00000       0.00000       0.00000       0.00000       0.00000       0.00000       0.00000       0.00000       0.00000       0.00000
   8  15 2636.2315    2.4191  0.9003 12.2556 -0.0051  0.0361   0.0771   0.0806    0.1484   0.0000   442.2780      0.296806       15.1742       5.50534       2.09883      -6.43311      -7.47073      0.843613     -0.329373     -0.383287     0.0903626     -0.136465    -0.0297756    -0.0200329   -0.00271209   0.000136260       0.00000       0.00000       0.00000       0.00000       0.00000       0.00000       0.00000       0.00000       0.00000       0.00000       0.00000       0.00000       0.00000       0.00000       0.00000       0.00000       0.00000       0.00000       0.00000       0.00000       6.33138       8.54621       7.25728       7.81517       5.65356       4.50715       3.03062       1.87833       1.26879      0.598943      0.320615      0.117527     0.0555775     0.0158165    0.00426177    0.00100891       0.00000       0.00000       0.00000       0.00000       0.00000       0.00000       0.00000       0.00000       0.00000       0.00000       0.00000       0.00000       0.00000       0.00000       0.00000       0.00000       0.00000       0.00000       0.00000       0.00000
   8  16 2773.8310    3.0159  0.8296 12.8798 -0.0051  0.0349   0.0962   0.0786    0.1431   0.0000   431.1208       30.5604       12.7315      -1.53497     -0.204337      -9.65514      -3.75792      -1.13894     0.0646771      0.680294      0.223315     -0.234727    -0.0695159    -0.0108581   -0.00545665   0.000561916       0.00000       0.00000       0.00000       0.00000       0.00000       0.00000       0.00000       0.00000       0.00000       0.00000       0.00000       0.00000       0.00000       0.00000       0.00000       0.00000       0.00000       0.00000       0.00000       0.00000       6.95667       8.76524       8.23199       7.13446       5.95738       4.28041       3.10016       1.81120       1.07357      0.580779      0.241338      0.126989     0.0460643     0.0142234    0.00428567   0.000788343       0.00000       0.00000       0.00000       0.00000       0.00000       0.00000       0.00000       0.00000       0.00000       0.00000       0.00000       0.00000       0.00000       0.00000       0.00000       0.00000       0.00000       0.00000       0.00000       0.00000
   8  17 2911.6830    3.6258  0.8123 13.4579 -0.0013  0.0328   0.1137   0.0767    0.1227   0.0000   423.8280       15.7616       16.0419       8.03569      -1.75544      -1.53229     -0.531901     -0.879896       1.32084     0.0629078      0.303123     0.0643431    -0.0165105    -0.0105677   -0.00130030  -0.000413455       0.00000       0.00000       0.00000       0.00000       0.00000       0.00000       0.00000       0.00000       0.00000       0.00000       0.00000       0.00000       0.00000       0.00000       0.00000       0.00000       0.00000       0.00000       0.00000       0.00000       6.20679       7.71459       7.35294       6.63052       5.55638       3.90285       2.81150       1.80635       1.02391      0.581011      0.276247      0.121770     0.0431389     0.0148185    0.00417639   0.000766757       0.00000       0.00000       0.00000       0.00000       0.00000       0.00000       0.00000       0.00000       0.00000       0.00000       0.00000       0.00000       0.00000       0.00000       0.00000       0.00000       0.00000       0.00000       0.00000       0.00000
   8  20 3324.5282    3.7782  1.4043 13.7632 -0.0105  0.0496   0.1059   0.1157    0.1124   0.0000   408.6814       37.4074      -1.43762       33.7542       7.89088      -2.30447       1.90755      -3.60959      -1.65054     -0.167492     -0.397876     -0.224157    -0.0374555    0.00852964   -0.00565400   -0.00319608       0.00000       0.00000       0.00000       0.00000       0.00000       0.00000       0.00000       0.00000       0.00000       0.00000       0.00000       0.00000       0.00000       0.00000       0.00000       0.00000       0.00000       0.00000       0.00000       0.00000       9.28547       12.3584       10.5194       10.5210       8.19023       6.28191       4.38653       2.76483       1.69739      0.856481      0.421077      0.176572     0.0691421     0.0219099    0.00604895    0.00137681       0.00000       0.00000       0.00000       0.00000       0.00000       0.00000       0.00000       0.00000       0.00000       0.00000       0.00000       0.00000       0.00000       0.00000       0.00000       0.00000       0.00000       0.00000       0.00000       0.00000
   8  21 3462.6378    3.1143  2.3547 13.1522  0.0031  0.0657   0.0673   0.1636    0.0893   0.0000   411.2598       46.7634       40.4409      -28.7965      -5.93368      -1.45388      -3.86328      -1.86131     -0.175706      0.803906      0.297023     -0.124274    -0.0857352    0.00150476    -0.0145722   -0.00245530       0.00000       0.00000       0.00000       0.00000       0.00000       0.00000       0.00000       0.00000       0.00000       0.00000       0.00000       0.00000       0.00000       0.00000       0.00000       0.00000       0.00000       0.00000       0.00000       0.00000       11.6676       15.6573       14.1677       13.1756       10.9455       8.51379       5.88176       3.81835       2.23587       1.24959      0.561272      0.268426     0.0995576     0.0344070    0.00908672    0.00176358       0.00000       0.00000       0.00000       0.00000       0.00000       0.00000       0.00000       0.00000       0.00000       0.00000       0.00000       0.00000       0.00000       0.00000       0.00000       0.00000       0.00000       0.00000       0.00000       0.00000
   8  22 3601.1547    2.6626  3.2315 12.4356  0.0062  0.0786   0.0484   0.1947    0.0902   0.0000   446.0866       24.4413      -2.08009       18.9291       41.4793       6.44491      -15.7122      -11.4661       3.02276     -0.428820      -1.12024     -0.763277      0.387003    -0.0555718   -0.00779168    0.00125057       0.00000       0.00000       0.00000       0.00000       0.00000       0.00000       0.00000       0.00000       0.00000       0.00000       0.00000       0.00000       0.00000       0.00000       0.00000       0.00000       0.00000       0.00000       0.00000       0.00000       14.9342       18.8012       18.1727       15.7522       13.5920       9.88587       6.78349       4.63122       2.59340       1.41668      0.727796      0.295449      0.114990     0.0407243     0.0107602    0.00180035       0.00000       0.00000       0.00000       0.00000       0.00000       0.00000       0.00000       0.00000       0.00000       0.00000       0.00000       0.00000       0.00000       0.00000       0.00000       0.00000       0.00000       0.00000       0.00000       0.00000
   8  24 3878.3289    1.9649  5.6170 11.7607 -0.0005  0.1235   0.0285   0.3104    0.0759   0.0000   429.7113       33.3178      -43.8378       11.6275       52.6162       5.18225      -25.6493      -15.6950       3.76003      -2.34508      0.585824     0.0403858    -0.0748637     -0.115668    -0.0300594  -0.000359761       0.00000       0.00000       0.00000       0.00000       0.00000       0.00000       0.00000       0.00000       0.00000       0.00000       0.00000       0.00000       0.00000       0.00000       0.00000       0.00000       0.00000       0.00000       0.00000       0.00000       22.1193       29.4415       28.2887       25.4490       21.4557       15.5331       11.0361       7.11976       4.23430       2.25145       1.16429      0.491452      0.196599     0.0656182     0.0182168    0.00318571       0.00000       0.00000       0.00000       0.00000       0.00000       0.00000       0.00000       0.00000       0.00000       0.00000       0.00000       0.00000       0.00000       0.00000       0.00000       0.00000       0.00000       0.00000       0.00000       0.00000
   8  25 4017.9002    1.5941  7.3863 11.5095  0.0017  0.1480   0.0209   0.3849    0.0589   0.0000   433.0178       85.5226      -5.36644      -23.4598     -0.456453       13.8541      -16.6773      -19.1938       6.50537     -0.889753   -0.00394133     -0.643082     -0.284778      0.173753    -0.0280382   0.000581338       0.00000       0.00000       0.00000       0.00000       0.00000       0.00000       0.00000       0.00000       0.00000       0.00000       0.00000       0.00000       0.00000       0.00000       0.00000       0.00000       0.00000       0.00000       0.00000       0.00000       29.5157       36.4684       36.9677       31.8241       26.3638       20.5861       13.7872       9.12251       5.32064       2.89762       1.43360      0.632572      0.255896     0.0858489     0.0208875    0.00355985       0.00000       0.00000       0.00000       0.00000       0.00000       0.00000       0.00000       0.00000       0.00000       0.00000       0.00000       0.00000       0.00000       0.00000       0.00000       0.00000       0.00000       0.00000       0.00000       0.00000
   8  26 4157.1758    1.3721  9.3311 11.3284  0.0007  0.1746   0.0177   0.4820    0.0515   0.0000   407.7672       3.34639       115.699      -57.5078       30.5464       1.71289       20.2230       2.07263      -2.14501      -5.67366      0.616117      0.955418     -0.104594     -0.301261     0.0137142  -0.000382869       0.00000       0.00000       0.00000       0.00000       0.00000       0.00000       0.00000       0.00000       0.00000       0.00000       0.00000       0.00000       0.00000       0.00000       0.00000       0.00000       0.00000       0.00000       0.00000       0.00000       34.4060       41.3903       42.0734       38.5431       30.9354       23.8102       16.5587       10.8213       6.58853       3.60565       1.81898      0.792289      0.311814      0.100649     0.0250850    0.00428150       0.00000       0.00000       0.00000       0.00000       0.00000       0.00000       0.00000       0.00000       0.00000       0.00000       0.00000       0.00000       0.00000       0.00000       0.00000       0.00000       0.00000       0.00000       0.00000       0.00000
   8  27 4296.4981    1.1475 11.7003 11.2602 -0.0019  0.2342   0.0154   0.6102    0.0443   0.0000   429.8223       6.22699      -2.87911      -2.79639      -11.0059      -19.2323       29.7173       7.40253      -1.29015       3.37147      0.595188     -0.393722      0.510579    -0.0631089    -0.0359382   -0.00776993       0.00000       0.00000       0.00000       0.00000       0.00000       0.00000       0.00000       0.00000       0.00000       0.00000       0.00000       0.00000       0.00000       0.00000       0.00000       0.00000       0.00000       0.00000       0.00000       0.00000       42.5229       55.6087       55.7429       49.1094       41.8966       32.4800       22.2356       14.2186       8.61273       4.62631       2.21496       1.02026      0.412832      0.139996     0.0369439    0.00629317       0.00000       0.00000       0.00000       0.00000       0.00000       0.00000       0.00000       0.00000       0.00000       0.00000       0.00000       0.00000       0.00000       0.00000       0.00000       0.00000       0.00000       0.00000       0.00000       0.00000
   9   9 1843.6137    0.3875  0.3356  9.9780 -0.0078  0.0422   0.0230   0.0523    0.0582   0.0000   442.2022       3.44637       14.4214       4.61883       9.25649       2.82046      0.576939      -1.61569      -1.35620    -0.0801826      0.129900     -0.148050    0.00641849     0.0376467     0.0154284   -0.00468782   -0.00101723  -0.000174531       0.00000       0.00000       0.00000       0.00000       0.00000       0.00000       0.00000       0.00000       0.00000       0.00000       0.00000       0.00000       0.00000       0.00000       0.00000       0.00000       0.00000       0.00000       7.28891       11.1880       9.73178       9.74731       6.66776       5.27608       3.34641       2.08858       1.54313      0.586564      0.530868      0.196863      0.128225     0.0311737     0.0190664    0.00454484    0.00125196   0.000293088       0.00000       0.00000       0.00000       0.00000       0.00000       0.00000       0.00000       0.00000       0.00000       0.00000       0.00000       0.00000       0.00000       0.00000       0.00000       0.00000       0.00000       0.00000
   9  10 1984.2332    0.5654  0.4535 10.2713 -0.0071  0.0299   0.0248   0.0641    0.0788   0.0000   433.2430      -3.71327       20.2651       5.76372       2.67800       1.72099       1.81880     0.0666334      -1.72538      0.443777     -0.431820      0.237052     0.0189758     0.0347747    0.00536201    0.00181797  -0.000396862  -0.000207172       0.00000       0.00000       0.00000       0.00000       0.00000       0.00000       0.00000       0.00000       0.00000       0.00000       0.00000       0.00000       0.00000       0.00000       0.00000       0.00000       0.00000       0.00000       4.62170       6.50791       5.97483       5.84282       4.33192       3.85085       2.87727       1.68845       1.31090      0.666590      0.422322      0.168136      0.100694     0.0354059     0.0158041    0.00369796   0.000987510   0.000203749       0.00000       0.00000       0.00000       0.00000       0.00000       0.00000       0.00000       0.00000       0.00000       0.00000       0.00000       0.00000       0.00000       0.00000       0.00000       0.00000       0.00000       0.00000
   9  11 2125.0794    0.7570  0.6419 10.4121 -0.0029  0.0308   0.0264   0.0698    0.1028   0.0000   436.5084       15.4529       17.6775      -1.00702      -4.50196      -3.92412       3.35359      0.141830     -0.258266      0.317263      0.703412    -0.0140992     0.0277569    0.00919783    0.00852985    0.00218999  -0.000597886  -6.80648e-05       0.00000       0.00000       0.00000       0.00000       0.00000       0.00000       0.00000       0.00000       0.00000       0.00000       0.00000       0.00000       0.00000       0.00000       0.00000       0.00000       0.00000       0.00000       5.99976       7.71961       7.56401       6.73370       5.40217       3.92183       2.79193       1.84306       1.06502      0.681091      0.344189      0.171751     0.0805442     0.0334847     0.0107783    0.00368767   0.000903442   0.000165183       0.00000       0.00000       0.00000       0.00000       0.00000       0.00000       0.00000       0.00000       0.00000       0.00000       0.00000       0.00000       0.00000       0.00000       0.00000       0.00000       0.00000       0.00000
   9  12 2264.5956    1.1197  0.6523 10.9720 -0.0044  0.0332   0.0442   0.0695    0.0956   0.0000   434.6541       4.72100       6.15872    -0.0533377      -1.28193      0.866198       2.38417      -1.99692      -1.65068      -2.23412      0.132143     -0.139090     -0.177550    -0.0247665    0.00706888    0.00650460   0.000441768  -1.05404e-05       0.00000       0.00000       0.00000       0.00000       0.00000       0.00000       0.00000       0.00000       0.00000       0.00000       0.00000       0.00000       0.00000       0.00000       0.00000       0.00000       0.00000       0.00000       6.61153       6.78455       5.95554       7.20549       6.72789       4.55634       2.55022       2.01275       1.66706       1.13725      0.551102      0.255924      0.101143     0.0364067     0.0117934    0.00374495   0.000918486   0.000167273       0.00000       0.00000       0.00000       0.00000       0.00000       0.00000       0.00000       0.00000       0.00000       0.00000       0.00000       0.00000       0.00000       0.00000       0.00000       0.00000       0.00000       0.00000
   9  13 2402.3502    1.4107  0.7659 11.3867 -0.0032  0.0325   0.0464   0.0734    0.0999   0.0000   446.6360       5.99546       17.4003       11.8845      -2.56354      -4.21291      0.153232      -2.54177      0.617777     -0.627490      0.128834     -0.367251     0.0558533     0.0563515     0.0170926   -0.00144322   0.000135679  -7.84803e-05       0.00000       0.00000       0.00000       0.00000       0.00000       0.00000       0.00000       0.00000       0.00000       0.00000       0.00000       0.00000       0.00000       0.00000       0.00000       0.00000       0.00000       0.00000       5.51911       6.32707       6.48705       6.21909       5.26307       4.05675       2.88122       1.98738       1.33559      0.830250      0.439101      0.225274     0.0954120     0.0408240     0.0139750    0.00420220    0.00100767   0.000173625       0.00000       0.00000       0.00000       0.00000       0.00000       0.00000       0.00000       0.00000       0.00000       0.00000       0.00000       0.00000       0.00000       0.00000       0.00000       0.00000       0.00000       0.00000
   9  14 2539.6160    1.8145  0.8162 11.8244 -0.0077  0.0349   0.0590   0.0787    0.1138   0.0000   439.3014       11.6095       8.33489       12.7541       1.37654       4.14179       4.78656      -1.81049     -0.497738      0.707372     -0.600268     0.0297988     0.0563013    0.00323239   -0.00394361    0.00140122    0.00125161  -0.000169002       0.00000       0.00000       0.00000       0.00000       0.00000       0.00000       0.00000       0.00000       0.00000       0.00000       0.00000       0.00000       0.00000       0.00000       0.00000       0.00000       0.00000       0.00000       6.07817       8.07085       7.47985       6.82245       5.86771       4.52900       3.25659       2.26966       1.34021      0.822322      0.418891      0.225492     0.0899737     0.0402266     0.0132557    0.00466149    0.00113207   0.000209863       0.00000       0.00000       0.00000       0.00000       0.00000       0.00000       0.00000       0.00000       0.00000       0.00000       0.00000       0.00000       0.00000       0.00000       0.00000       0.00000       0.00000       0.00000
   9  16 2815.3742    3.0532  0.7291 12.6636 -0.0116  0.0307   0.1036   0.0701    0.1155   0.0000   439.3150       21.8275       12.8194     -0.107741      0.169509      -3.60568      -3.91339      0.982857      -2.29103      0.748527     -0.514374      0.407259     -0.164777  -6.92574e-05    0.00953327   0.000871976  -5.62727e-05   0.000156452       0.00000       0.00000       0.00000       0.00000       0.00000       0.00000       0.00000       0.00000       0.00000       0.00000       0.00000       0.00000       0.00000       0.00000       0.00000       0.00000       0.00000       0.00000       5.17646       6.84193       5.60248       6.38637       4.68995       4.07521       2.69193       2.09691       1.17556      0.773309      0.370752      0.224234     0.0789191     0.0372864     0.0104837    0.00403663   0.000795187   0.000211728       0.00000       0.00000       0.00000       0.00000       0.00000       0.00000       0.00000       0.00000       0.00000       0.00000       0.00000       0.00000       0.00000       0.00000       0.00000       0.00000       0.00000       0.00000
   9  18 3091.6570    3.9433  0.9143 13.3148 -0.0017  0.0320   0.1193   0.0820    0.1205   0.0000   441.6717       21.2381       11.8099      -4.24739      -3.52137     -0.759256      -1.02314      -2.47338      0.686398     -0.588946     -0.245071     -0.115668   -0.00112891   -0.00440801    -0.0241191   -0.00281246    0.00155015  -0.000363309       0.00000       0.00000       0.00000       0.00000       0.00000       0.00000       0.00000       0.00000       0.00000       0.00000       0.00000       0.00000       0.00000       0.00000       0.00000       0.00000       0.00000       0.00000       5.71617       6.95919       6.77236       6.50344       5.41527       4.04278       3.22248       2.02182       1.37303      0.753451      0.435353      0.211589     0.0988276     0.0383788     0.0142543    0.00371205    0.00109591   0.000181958       0.00000       0.00000       0.00000       0.00000       0.00000       0.00000       0.00000       0.00000       0.00000       0.00000       0.00000       0.00000       0.00000       0.00000       0.00000       0.00000       0.00000       0.00000
   9  19 3229.8047    3.7479  1.1025 13.6320 -0.0114  0.0413   0.1151   0.1051    0.1131   0.0000   449.0078       11.3799       7.48348      -7.68142       1.07984      -6.30294      -3.29510      -1.89233      -1.71156      -1.73155     -0.328191     -0.202383   -0.00730367    -0.0673433     0.0142728    0.00425333   -0.00169104   2.84161e-05       0.00000       0.00000       0.00000       0.00000       0.00000       0.00000       0.00000       0.00000       0.00000       0.00000       0.00000       0.00000       0.00000       0.00000       0.00000       0.00000       0.00000       0.00000       7.46316       9.98598       9.88834       8.81370       6.98847       5.54851       3.71281       2.64665       1.47873       1.03764      0.496727      0.259463      0.120714     0.0519137     0.0163670    0.00599652    0.00134690   0.000238199       0.00000       0.00000       0.00000       0.00000       0.00000       0.00000       0.00000       0.00000       0.00000       0.00000       0.00000       0.00000       0.00000       0.00000       0.00000       0.00000       0.00000       0.00000
   9  20 3367.8896    3.2125  1.5641 13.3407 -0.0097  0.0525   0.0830   0.1336    0.0816   0.0000   448.9375       32.4847       16.2528      -14.8422       3.83000      -1.85104       2.74258      -7.99875     -0.188930     -0.834777      -1.83492     -0.617933      0.130421     -0.135158    -0.0157763   -0.00770281   -0.00125524  -0.000400757       0.00000       0.00000       0.00000       0.00000       0.00000       0.00000       0.00000       0.00000       0.00000       0.00000       0.00000       0.00000       0.00000       0.00000       0.00000       0.00000       0.00000       0.00000       10.0181       12.5392       12.7477       11.4038       9.03226       7.12280       5.12976       3.32733       2.16630       1.25327      0.694503      0.325719      0.162829     0.0654094     0.0242361    0.00677139    0.00165249   0.000280787       0.00000       0.00000       0.00000       0.00000       0.00000       0.00000       0.00000       0.00000       0.00000       0.00000       0.00000       0.00000       0.00000       0.00000       0.00000       0.00000       0.00000       0.00000
   9  21 3506.5463    2.7953  2.1609 12.8707 -0.0089  0.0628   0.0651   0.1612    0.0725   0.0000   449.9250       22.8132       6.91616       19.6640       16.9186      -6.62629       1.94501      -6.11747       1.37387      0.543147      0.853589     -0.409214     -0.443661      0.156142    0.00432550  -0.000895434   -0.00144113  -0.000473821       0.00000       0.00000       0.00000       0.00000       0.00000       0.00000       0.00000       0.00000       0.00000       0.00000       0.00000       0.00000       0.00000       0.00000       0.00000       0.00000       0.00000       0.00000       9.82134       13.5678       12.8041       12.2600       10.2144       7.86180       5.98748       3.93402       2.62929       1.51621      0.868456      0.415444      0.204602     0.0785604     0.0300991    0.00884914    0.00231844   0.000415036       0.00000       0.00000       0.00000       0.00000       0.00000       0.00000       0.00000       0.00000       0.00000       0.00000       0.00000       0.00000       0.00000       0.00000       0.00000       0.00000       0.00000       0.00000
   9  22 3645.4699    2.3492  3.1007 12.3373 -0.0048  0.0769   0.0470   0.2027    0.0648   0.0000   455.0727       49.5133       14.6914       39.1046       10.4501       9.69766       7.99035       5.60057      -4.36613      -1.61807      0.702847      0.104192      0.346988    -0.0363607    -0.0804886   -0.00429554    0.00781017  -0.000304009       0.00000       0.00000       0.00000       0.00000       0.00000       0.00000       0.00000       0.00000       0.00000       0.00000       0.00000       0.00000       0.00000       0.00000       0.00000       0.00000       0.00000       0.00000       12.7114       16.9522       16.4848       14.8556       13.1820       10.1849       7.54725       5.21341       3.30716       2.02227       1.06056      0.559165      0.242909      0.105086     0.0368784     0.0119247    0.00296438   0.000477292       0.00000       0.00000       0.00000       0.00000       0.00000       0.00000       0.00000       0.00000       0.00000       0.00000       0.00000       0.00000       0.00000       0.00000       0.00000       0.00000       0.00000       0.00000
   9  23 3784.5247    1.9087  4.5332 11.7821 -0.0014  0.0977   0.0337   0.2663    0.0624   0.0000   449.0172       61.0781      -11.2677       9.82421       16.6971      -6.46342     -0.126977      -2.37735      -2.96251      -5.32365     -0.225543      0.553777     -0.419733     -0.175465    0.00681161     0.0171656    0.00235543  -0.000789920       0.00000       0.00000       0.00000       0.00000       0.00000       0.00000       0.00000       0.00000       0.00000       0.00000       0.00000       0.00000       0.00000       0.00000       0.00000       0.00000       0.00000       0.00000       16.6002       20.8501       20.4963       19.2680       16.3010       13.0940       9.73606       6.82347       4.31246       2.63395       1.45462      0.725681      0.342295      0.137168     0.0486394     0.0148057    0.00351854   0.000588587       0.00000       0.00000       0.00000       0.00000       0.00000       0.00000       0.00000       0.00000       0.00000       0.00000       0.00000       0.00000       0.00000       0.00000       0.00000       0.00000       0.00000       0.00000
   9  25 4063.1838    1.3778  7.2839 11.0540 -0.0089  0.1434   0.0211   0.3996    0.0526   0.0000   449.2786       132.086       30.9489     -0.564996      -13.4309      -49.7444      -23.5450       19.6122      -3.34408      -4.91077      -4.65355       1.51759      0.230156     -0.227936     -0.118112    -0.0240777    0.00628503   -0.00108734       0.00000       0.00000       0.00000       0.00000       0.00000       0.00000       0.00000       0.00000       0.00000       0.00000       0.00000       0.00000       0.00000       0.00000       0.00000       0.00000       0.00000       0.00000       23.8814       29.8240       30.2832       27.8188       24.3746       19.1520       14.6668       9.92942       6.59403       3.93975       2.19816       1.05964      0.513889      0.203574     0.0752190     0.0222418    0.00543074   0.000845956       0.00000       0.00000       0.00000       0.00000       0.00000       0.00000       0.00000       0.00000       0.00000       0.00000       0.00000       0.00000       0.00000       0.00000       0.00000       0.00000       0.00000       0.00000
   9  26 4203.1830    1.1363  9.3562 10.7335 -0.0022  0.1776   0.0171   0.5157    0.0480   0.0000   436.3859       83.4989       53.1224      -71.7039       26.1372      -17.6363      -54.9108      -29.4717       8.18096      -1.21389      0.526871       2.75408       1.15600     -0.184392     -0.247456    -0.0247926  -0.000573392  -0.000251136       0.00000       0.00000       0.00000       0.00000       0.00000       0.00000       0.00000       0.00000       0.00000       0.00000       0.00000       0.00000       0.00000       0.00000       0.00000       0.00000       0.00000       0.00000       29.8285       38.1742       38.5648       35.3968       30.5021       23.9590       18.3229       12.9170       8.34889       5.06321       2.87472       1.51193      0.685867      0.278301     0.0970758     0.0290032    0.00674014    0.00105882       0.00000       0.00000       0.00000       0.00000       0.00000       0.00000       0.00000       0.00000       0.00000       0.00000       0.00000       0.00000       0.00000       0.00000       0.00000       0.00000       0.00000       0.00000
   9  27 4343.2417    0.9397 10.6646 10.6730 -0.0081  0.2288   0.0161   0.6066    0.0449   0.0000   419.1058       76.5419       25.9871       25.4563      -5.17508       9.96295      -24.8319      -13.3381       8.58671      0.444192       6.50154       2.39868      0.561569     -0.109430     -0.182775     0.0247543     0.0161328   -0.00317969       0.00000       0.00000       0.00000       0.00000       0.00000       0.00000       0.00000       0.00000       0.00000       0.00000       0.00000       0.00000       0.00000       0.00000       0.00000       0.00000       0.00000       0.00000       36.4485       47.7002       48.1684       44.5788       39.6795       30.6563       23.1809       16.1598       10.5792       6.60904       3.59621       1.85869      0.837577      0.350023      0.122275     0.0379458    0.00924261    0.00143806       0.00000       0.00000       0.00000       0.00000       0.00000       0.00000       0.00000       0.00000       0.00000       0.00000       0.00000       0.00000       0.00000       0.00000       0.00000       0.00000       0.00000       0.00000
   9  28 4482.8655    0.8050 12.7375 10.4682 -0.0036  0.2725   0.0145   0.7314    0.0441   0.0000   511.9296       77.6718       41.3729       57.2575      -1.00644      -10.5374       4.55855      -24.3253       8.69583      -7.46859       3.10324       5.86452     -0.210056     -0.690070      0.324293     0.0504407   -0.00906364  -0.000656611       0.00000       0.00000       0.00000       0.00000       0.00000       0.00000       0.00000       0.00000       0.00000       0.00000       0.00000       0.00000       0.00000       0.00000       0.00000       0.00000       0.00000       0.00000       45.7019       59.0026       61.3708       54.3043       48.1433       36.8172       28.0984       19.3470       12.7755       7.94757       4.33324       2.33444       1.02120      0.440781      0.151451     0.0453793     0.0107938    0.00160045       0.00000       0.00000       0.00000       0.00000       0.00000       0.00000       0.00000       0.00000       0.00000       0.00000       0.00000       0.00000       0.00000       0.00000       0.00000       0.00000       0.00000       0.00000
  10   9 1879.9895    0.4487  0.3491  9.9534 -0.0121  0.0249   0.0228   0.0532    0.0564   0.0000   441.1605     -0.275380       15.1119      -2.23686      -9.32404      0.345367       2.49507      0.827573      -2.57726    -0.0552598      0.955314     -0.646360      0.117963      0.120463     0.0237773    -0.0166119    0.00383418   0.000388977  -0.000745557  -3.06246e-05       0.00000       0.00000       0.00000       0.00000       0.00000       0.00000       0.00000       0.00000       0.00000       0.00000       0.00000       0.00000       0.00000       0.00000       0.00000       0.00000       3.64283       4.29544       4.41858       4.41177       3.91718       2.70672       2.65954       1.75591       1.29459      0.699300      0.437309      0.268239      0.125460     0.0700363     0.0240269     0.0100574    0.00313840   0.000776237   0.000241775   3.57578e-05       0.00000       0.00000       0.00000       0.00000       0.00000       0.00000       0.00000       0.00000       0.00000       0.00000       0.00000       0.00000       0.00000       0.00000       0.00000       0.00000
  10  10 2021.5040    0.6146  0.4613 10.2790 -0.0091  0.0287   0.0254   0.0569    0.0754   0.0000   447.8792     -0.198926       14.5994      -4.45929      0.605335       2.25888      -2.97882     -0.736950     -0.248778     -0.283259      0.808569    -0.0174183     0.0995259    -0.0804397    -0.0116061    -0.0102312   -0.00135916  -0.000174817  -0.000429139  -1.70905e-05       0.00000       0.00000       0.00000       0.00000       0.00000       0.00000       0.00000       0.00000       0.00000       0.00000       0.00000       0.00000       0.00000       0.00000       0.00000       0.00000       4.33953       5.06476       5.28107       4.16014       4.33788       3.83960       2.82857       2.36157       1.45715      0.827166      0.581829      0.250978      0.134617     0.0719148     0.0272189    0.00879929    0.00408502    0.00116761   0.000242736   3.38324e-05       0.00000       0.00000       0.00000       0.00000       0.00000       0.00000       0.00000       0.00000       0.00000       0.00000       0.00000       0.00000       0.00000       0.00000       0.00000       0.00000
  10  11 2162.9938    0.8877  0.6060 10.4122 -0.0130  0.0321   0.0329   0.0646    0.1323   0.0000   433.9734      0.330967       16.1666     -0.436216      -2.24813       2.02322       2.34639     -0.810352      -1.33868      0.429950    -0.0991035   -0.00516729     -0.173748    0.00531635    -0.0304515    0.00879345    0.00576263  -0.000786424   1.87840e-05  -2.17910e-05       0.00000       0.00000       0.00000       0.00000       0.00000       0.00000       0.00000       0.00000       0.00000       0.00000       0.00000       0.00000       0.00000       0.00000       0.00000       0.00000       3.98877       6.10419       4.96090       5.70659       4.55245       3.97144       2.82846       2.10822       1.41030      0.907233      0.556898      0.279961      0.155940     0.0631361     0.0321918     0.0105637    0.00412277    0.00118224   0.000282221   5.85632e-05       0.00000       0.00000       0.00000       0.00000       0.00000       0.00000       0.00000       0.00000       0.00000       0.00000       0.00000       0.00000       0.00000       0.00000       0.00000       0.00000
  10  12 2302.8392    1.1679  0.7417 10.7341 -0.0200  0.0285   0.0401   0.0744    0.1575   0.0000   430.4656       12.0016       4.56479       3.86063       2.25692      -5.42391       1.44466       1.47140      -1.18544      -1.08657      0.592753     -0.235359      0.148224    -0.0385660     0.0539778     0.0218736    0.00133525  -4.89687e-05  -1.92353e-06  -2.81991e-05       0.00000       0.00000       0.00000       0.00000       0.00000       0.00000       0.00000       0.00000       0.00000       0.00000       0.00000       0.00000       0.00000       0.00000       0.00000       0.00000       4.60682       5.91558       5.77197       5.43004       4.67614       3.67533       2.73496       1.94711       1.30783      0.816790      0.485445      0.258163      0.129638     0.0601352     0.0258300    0.00969028    0.00330764   0.000959308   0.000228591   3.90278e-05       0.00000       0.00000       0.00000       0.00000       0.00000       0.00000       0.00000       0.00000       0.00000       0.00000       0.00000       0.00000       0.00000       0.00000       0.00000       0.00000
  10  13 2440.8869    1.5815  0.8358 11.2853 -0.0125  0.0320   0.0482   0.0707    0.1354   0.0000   445.5619       4.50058       12.5172       1.38365       1.40324      -6.05250     -0.499499       2.17261       1.75130     -0.763252     -0.720995     0.0375694    -0.0810892     -0.166145    -0.0210346   -0.00782702   -0.00648801   3.44250e-07   6.58885e-05   4.09455e-05       0.00000       0.00000       0.00000       0.00000       0.00000       0.00000       0.00000       0.00000       0.00000       0.00000       0.00000       0.00000       0.00000       0.00000       0.00000       0.00000       4.98477       5.70339       6.47001       5.62404       4.94324       4.13185       3.05836       2.10579       1.52771      0.923411      0.544309      0.306906      0.155901     0.0720761     0.0305770     0.0124376    0.00434186    0.00114597   0.000256190   3.69954e-05       0.00000       0.00000       0.00000       0.00000       0.00000       0.00000       0.00000       0.00000       0.00000       0.00000       0.00000       0.00000       0.00000       0.00000       0.00000       0.00000
  10  14 2578.7432    2.0102  0.8651 11.8246 -0.0081  0.0338   0.0612   0.0729    0.1135   0.0000   443.6891      -10.5931       10.8272       5.32976      0.438387      -10.4194      -1.74529      -3.19438       2.30960       1.06738      0.386239     -0.574047     0.0636678     -0.120599    -0.0243174   -0.00289337   -0.00193036    0.00105981   0.000476918  -7.23616e-06       0.00000       0.00000       0.00000       0.00000       0.00000       0.00000       0.00000       0.00000       0.00000       0.00000       0.00000       0.00000       0.00000       0.00000       0.00000       0.00000       5.54237       6.97809       6.92680       6.18515       5.75820       4.60255       3.26959       2.40895       1.66429       1.02417      0.636558      0.334279      0.158528     0.0778378     0.0304236     0.0117755    0.00441939    0.00125651   0.000285725   4.38412e-05       0.00000       0.00000       0.00000       0.00000       0.00000       0.00000       0.00000       0.00000       0.00000       0.00000       0.00000       0.00000       0.00000       0.00000       0.00000       0.00000
  10  15 2717.1533    2.6475  0.7416 12.3244 -0.0083  0.0268   0.0852   0.0681    0.1077   0.0000   432.9158       17.5731       16.0690       12.2111     -0.832770      -6.29343     -0.498563      -1.09234       1.46584     -0.254265   -0.00437436     -0.564286     -0.122191      0.136570     0.0114833    -0.0117715    0.00760479   0.000384866   1.12474e-05   3.75284e-05       0.00000       0.00000       0.00000       0.00000       0.00000       0.00000       0.00000       0.00000       0.00000       0.00000       0.00000       0.00000       0.00000       0.00000       0.00000       0.00000       4.34878       5.46048       5.49731       5.05611       4.28457       3.49752       2.67845       1.88502       1.29777      0.770370      0.427360      0.261014      0.128544     0.0591369     0.0242914     0.0101846    0.00338358   0.000921097   0.000212762   3.43806e-05       0.00000       0.00000       0.00000       0.00000       0.00000       0.00000       0.00000       0.00000       0.00000       0.00000       0.00000       0.00000       0.00000       0.00000       0.00000       0.00000
  10  16 2855.7842    3.1524  0.8678 12.7414 -0.0020  0.0307   0.0929   0.0754    0.1089   0.0000   444.9006       20.9075       9.74472      -1.16445       6.75081      -2.53636     -0.137684      -4.43709     -0.161037    -0.0764663     -0.236756     -0.233946     0.0816409    0.00253251   -0.00817562   -0.00404101    0.00226585    0.00108431  -6.13893e-06   0.000131326       0.00000       0.00000       0.00000       0.00000       0.00000       0.00000       0.00000       0.00000       0.00000       0.00000       0.00000       0.00000       0.00000       0.00000       0.00000       0.00000       4.90332       5.79749       5.48117       5.73710       4.82132       3.75967       2.97098       2.29407       1.48657      0.883688      0.538984      0.302594      0.161763     0.0755286     0.0308284     0.0107410    0.00360531    0.00102427   0.000238330   4.38818e-05       0.00000       0.00000       0.00000       0.00000       0.00000       0.00000       0.00000       0.00000       0.00000       0.00000       0.00000       0.00000       0.00000       0.00000       0.00000       0.00000
  10  17 2994.6464    3.7610  0.8788 13.0810 -0.0088  0.0288   0.1128   0.0757    0.1129   0.0000   441.9752       9.14795       10.5861       2.23442     -0.680885       2.18112       2.62191      -6.27519      0.170093      0.314119     -0.569361     0.0962556     -0.190667   -0.00508237    -0.0196144    0.00938604    0.00461576   -0.00102271   0.000191530   1.47904e-05       0.00000       0.00000       0.00000       0.00000       0.00000       0.00000       0.00000       0.00000       0.00000       0.00000       0.00000       0.00000       0.00000       0.00000       0.00000       0.00000       4.86418       6.10833       6.17396       5.81987       4.90376       3.74573       2.90204       2.06643       1.32091      0.858133      0.482526      0.283463      0.136778     0.0696673     0.0268003     0.0111805    0.00333594    0.00101613   0.000234173   3.72620e-05       0.00000       0.00000       0.00000       0.00000       0.00000       0.00000       0.00000       0.00000       0.00000       0.00000       0.00000       0.00000       0.00000       0.00000       0.00000       0.00000
  10  18 3133.1316    4.0462  1.0183 13.0785 -0.0083  0.0362   0.1134   0.0837    0.1437   0.0000   437.1908       25.3945       8.12235       1.52018      -2.99987       5.30572     0.0162501      -4.86480      0.821307      -2.80375     -0.622805    -0.0857365     -0.202062    -0.0882511     0.0133652    0.00759746    0.00438565   -0.00120956  -7.96070e-05  -0.000146825       0.00000       0.00000       0.00000       0.00000       0.00000       0.00000       0.00000       0.00000       0.00000       0.00000       0.00000       0.00000       0.00000       0.00000       0.00000       0.00000       4.99174       6.75424       6.95029       5.96260       5.81096       4.37642       3.62617       2.42906       1.73709       1.12050      0.592185      0.372600      0.174648     0.0834364     0.0337827     0.0154154    0.00479061    0.00147705   0.000372456   5.28143e-05       0.00000       0.00000       0.00000       0.00000       0.00000       0.00000       0.00000       0.00000       0.00000       0.00000       0.00000       0.00000       0.00000       0.00000       0.00000       0.00000
  10  19 3271.5007    3.6696  1.4826 12.9808 -0.0015  0.0409   0.0880   0.1091    0.0996   0.0000   447.8048       30.9900       2.86188       5.48863       1.27480      -5.12017      -5.93294      -1.45945       2.84642      -2.14319      0.321716     -0.507948     -0.136533    -0.0982206     0.0472549     0.0106902   -0.00189891   -0.00285422   0.000242369   5.34230e-05       0.00000       0.00000       0.00000       0.00000       0.00000       0.00000       0.00000       0.00000       0.00000       0.00000       0.00000       0.00000       0.00000       0.00000       0.00000       0.00000       6.63804       8.19290       8.38653       7.73406       6.70234       5.28654       4.19314       2.89849       1.94529       1.26783      0.729581      0.412089      0.203442      0.102827     0.0417735     0.0166550    0.00521115    0.00149155   0.000346563   5.27855e-05       0.00000       0.00000       0.00000       0.00000       0.00000       0.00000       0.00000       0.00000       0.00000       0.00000       0.00000       0.00000       0.00000       0.00000       0.00000       0.00000
  10  20 3410.3461    3.2686  1.7150 12.7828 -0.0016  0.0460   0.0743   0.1191    0.0895   0.0000   430.8243       33.4750       16.6921       14.9649      -1.87668      -15.3421       6.51949      -4.48281       1.05878      -1.45333     0.0306309      0.366570      0.179698    -0.0875230    -0.0222225     0.0125157    0.00926239   -0.00214797   0.000142458  -2.84076e-05       0.00000       0.00000       0.00000       0.00000       0.00000       0.00000       0.00000       0.00000       0.00000       0.00000       0.00000       0.00000       0.00000       0.00000       0.00000       0.00000       6.70084       8.77684       8.47534       8.31801       7.08491       5.88235       4.49073       3.25871       2.17449       1.42619      0.842610      0.458322      0.244454      0.107984     0.0495295     0.0178919    0.00604615    0.00173298   0.000400968   7.03203e-05       0.00000       0.00000       0.00000       0.00000       0.00000       0.00000       0.00000       0.00000       0.00000       0.00000       0.00000       0.00000       0.00000       0.00000       0.00000       0.00000
  10  21 3549.3514    2.5826  2.7269 12.4689 -0.0041  0.0663   0.0502   0.1713    0.0620   0.0000   435.7744       17.8880      0.125719    -0.0385062       5.92156       3.23625       6.11501       1.76224       4.64299      0.183323      -1.13012      -1.85242      0.384473      0.425550    -0.0890927    -0.0187753    0.00819236  -0.000161365   0.000963818  -3.49432e-05       0.00000       0.00000       0.00000       0.00000       0.00000       0.00000       0.00000       0.00000       0.00000       0.00000       0.00000       0.00000       0.00000       0.00000       0.00000       0.00000       10.2597       13.2729       13.2131       12.5731       10.2682       8.92731       6.76954       4.66324       3.26114       2.05864       1.21626      0.674809      0.343820      0.158974     0.0713704     0.0275432    0.00945459    0.00251770   0.000567592   9.81726e-05       0.00000       0.00000       0.00000       0.00000       0.00000       0.00000       0.00000       0.00000       0.00000       0.00000       0.00000       0.00000       0.00000       0.00000       0.00000       0.00000
  10  22 3688.4531    2.1609  3.5055 12.0943 -0.0037  0.0766   0.0391   0.2101    0.0556   0.0000   452.0043       43.2572      -15.6564       7.94727       25.5616      -20.5378      -12.9912       10.4285       3.84210      -1.98284       2.36596      -1.98884      0.184693     -0.137487    -0.0642970    0.00493235   -0.00950248  -0.000436292   0.000627153   4.66733e-05       0.00000       0.00000       0.00000       0.00000       0.00000       0.00000       0.00000       0.00000       0.00000       0.00000       0.00000       0.00000       0.00000       0.00000       0.00000       0.00000       11.4538       14.8021       14.5195       14.2305       12.2008       10.0914       7.96404       5.51241       3.89011       2.44000       1.51304      0.790882      0.428705      0.188565     0.0882201     0.0315506     0.0112541    0.00298341   0.000717026   0.000115584       0.00000       0.00000       0.00000       0.00000       0.00000       0.00000       0.00000       0.00000       0.00000       0.00000       0.00000       0.00000       0.00000       0.00000       0.00000       0.00000
  10  23 3828.1512    1.8358  5.2512 11.6041 -0.0024  0.0989   0.0289   0.2814    0.0517   0.0000   461.0825       42.4752       6.35639       2.85126       29.1795      -5.64040      -12.0698       5.94383       5.40559      -5.86679     -0.378525      -2.35957      0.863285      0.165622      0.138606    -0.0427551    -0.0192821    0.00192255   9.90621e-05  -6.16265e-05       0.00000       0.00000       0.00000       0.00000       0.00000       0.00000       0.00000       0.00000       0.00000       0.00000       0.00000       0.00000       0.00000       0.00000       0.00000       0.00000       14.7891       19.3460       19.0688       18.3227       16.0123       12.9905       10.3838       7.29253       5.16194       3.22440       1.93505       1.07819      0.557742      0.261890      0.111975     0.0433501     0.0147113    0.00403634   0.000969497   0.000149722       0.00000       0.00000       0.00000       0.00000       0.00000       0.00000       0.00000       0.00000       0.00000       0.00000       0.00000       0.00000       0.00000       0.00000       0.00000       0.00000
  10  24 3967.7082    1.4816  5.9518 11.3396 -0.0039  0.1159   0.0241   0.3064    0.0507   0.0000   438.6189       55.7659       65.1322      -31.8242      -27.9181      -6.15430       4.95299       1.56553       16.6185      -5.91790      -2.06990      0.956763      0.145004      0.177226     -0.101716    -0.0527773    -0.0152030    0.00711748   0.000318632   0.000257078       0.00000       0.00000       0.00000       0.00000       0.00000       0.00000       0.00000       0.00000       0.00000       0.00000       0.00000       0.00000       0.00000       0.00000       0.00000       0.00000       17.8161       22.0561       22.3091       21.2491       19.3430       15.4988       12.0067       8.77135       6.02116       4.01793       2.38320       1.30133      0.696664      0.305489      0.138869     0.0503993     0.0171343    0.00490594    0.00109983   0.000164456       0.00000       0.00000       0.00000       0.00000       0.00000       0.00000       0.00000       0.00000       0.00000       0.00000       0.00000       0.00000       0.00000       0.00000       0.00000       0.00000
  11   9 1915.4329    0.4577  0.2508 10.4813 -0.0372  0.0243   0.0316   0.0398    0.0470   0.0000   441.2731       1.59819       13.7139      -6.91394      -5.32879       1.48822     -0.267603      -1.90521     -0.918392      0.891621    -0.0678145      0.398419     -0.158982     -0.157812    -0.0156630     0.0115303    -0.0236877   -0.00485377  -0.000622259   0.000127596  -9.67676e-06   8.06627e-06       0.00000       0.00000       0.00000       0.00000       0.00000       0.00000       0.00000       0.00000       0.00000       0.00000       0.00000       0.00000       0.00000       0.00000       3.12672       4.45109       4.03966       4.42016       3.79844       2.64077       2.29269       1.62970       1.27204      0.708364      0.452351      0.262660      0.175089     0.0901820     0.0404157     0.0174263    0.00817294    0.00238127   0.000762651   0.000187789   5.95235e-05   9.06449e-06       0.00000       0.00000       0.00000       0.00000       0.00000       0.00000       0.00000       0.00000       0.00000       0.00000       0.00000       0.00000       0.00000       0.00000
  11  10 2057.9634    0.6222  0.5463 10.5280 -0.0103  0.0388   0.0241   0.0653    0.0648   0.0000   436.4634     0.0431763       13.9761      -1.95315      -4.54629       4.84633      -1.40131      -3.36944      -1.06516     0.0201117       1.52776     -0.327932     -0.360614      0.243506     0.0388849    -0.0113501    -0.0124862   -0.00833135  -0.000967132   0.000455556  -0.000189233  -2.68911e-05       0.00000       0.00000       0.00000       0.00000       0.00000       0.00000       0.00000       0.00000       0.00000       0.00000       0.00000       0.00000       0.00000       0.00000       3.85163       6.66572       5.56726       6.45152       4.92809       4.32830       3.40662       2.51615       1.93100       1.03571      0.864483      0.411408      0.293416      0.125875     0.0772151     0.0265767     0.0135387    0.00391870    0.00158973   0.000350331   9.68151e-05   1.78769e-05       0.00000       0.00000       0.00000       0.00000       0.00000       0.00000       0.00000       0.00000       0.00000       0.00000       0.00000       0.00000       0.00000       0.00000
  11  11 2199.8888    0.9042  0.7053 10.6702 -0.0059  0.0287   0.0291   0.0705    0.0958   0.0000   439.5708      -10.7116       1.01742      -1.24295       7.72150      -1.21127      -1.16354      -1.12266      0.266724      0.794574     -0.279825      0.157800     0.0856304    -0.0929362      0.118678     0.0108179    -0.0166977    0.00181699   0.000734030  -0.000140068  -2.08368e-05  -3.73495e-06       0.00000       0.00000       0.00000       0.00000       0.00000       0.00000       0.00000       0.00000       0.00000       0.00000       0.00000       0.00000       0.00000       0.00000       4.23676       4.85535       4.49247       4.49739       4.76164       3.80626       2.69068       1.91945       1.40356       1.07566      0.707614      0.417096      0.217746      0.105367     0.0473379     0.0196641    0.00779149    0.00274528   0.000881039   0.000258387   5.52573e-05   8.20415e-06       0.00000       0.00000       0.00000       0.00000       0.00000       0.00000       0.00000       0.00000       0.00000       0.00000       0.00000       0.00000       0.00000       0.00000
  11  12 2340.0349    1.3337  0.7737 11.1977  0.0025  0.0323   0.0422   0.0764    0.1378   0.0000   438.6605       6.66357       9.31766      -12.9856      -4.28624     -0.345563      -6.24365      0.860011       2.09182      -2.53432     -0.168071     -0.252417      0.146041    -0.0483585   -0.00257595     0.0112964    0.00202883    0.00492066   -0.00118885   0.000166815   6.08388e-05  -1.00423e-05       0.00000       0.00000       0.00000       0.00000       0.00000       0.00000       0.00000       0.00000       0.00000       0.00000       0.00000       0.00000       0.00000       0.00000       4.17506       5.99487       5.73925       5.31782       5.04211       3.83261       3.44421       2.35491       1.71315       1.14753      0.676142      0.416235      0.228453      0.125230     0.0574500     0.0270759     0.0106169    0.00390126    0.00117904   0.000338869   8.28035e-05   1.20611e-05       0.00000       0.00000       0.00000       0.00000       0.00000       0.00000       0.00000       0.00000       0.00000       0.00000       0.00000       0.00000       0.00000       0.00000
  11  14 2617.0228    2.1177  0.8214 12.3233 -0.0096  0.0299   0.0659   0.0724    0.1047   0.0000   425.7516       3.01641       18.9153       7.22844       5.47028       5.01568       1.62273     -0.763423      -1.56375      -4.36911     0.0149617      0.296945     0.0963646     0.0624369   -0.00500262    -0.0219695     0.0186299    0.00660198   -0.00152922  -0.000194586   1.53342e-05   9.70367e-06       0.00000       0.00000       0.00000       0.00000       0.00000       0.00000       0.00000       0.00000       0.00000       0.00000       0.00000       0.00000       0.00000       0.00000       4.02984       5.35306       5.38108       5.13729       4.54662       3.70073       2.92091       2.14413       1.49310       1.02741      0.647883      0.363652      0.202526      0.112033     0.0460064     0.0249605    0.00882083    0.00336789    0.00109476   0.000293139   6.70054e-05   1.05982e-05       0.00000       0.00000       0.00000       0.00000       0.00000       0.00000       0.00000       0.00000       0.00000       0.00000       0.00000       0.00000       0.00000       0.00000
  11  15 2756.2650    2.7337  0.8014 12.5727 -0.0078  0.0276   0.0818   0.0721    0.1008   0.0000   434.7034       4.74008       5.47895      -5.68164      -2.68169       9.29021       2.01664      -2.56442       2.94541      -1.48414     0.0684623      0.598152      0.247544     -0.191816      0.152721     0.0286825   -0.00681636   -0.00277816  -0.000565029  -0.000102539   2.84002e-05   2.93680e-06       0.00000       0.00000       0.00000       0.00000       0.00000       0.00000       0.00000       0.00000       0.00000       0.00000       0.00000       0.00000       0.00000       0.00000       4.09711       5.13502       4.98467       4.86879       4.50086       3.38370       2.93372       2.07615       1.50492      0.952282      0.589987      0.349967      0.189663     0.0987115     0.0484055     0.0200736    0.00782207    0.00281154   0.000865115   0.000238840   6.27816e-05   8.91907e-06       0.00000       0.00000       0.00000       0.00000       0.00000       0.00000       0.00000       0.00000       0.00000       0.00000       0.00000       0.00000       0.00000       0.00000
  11  16 2895.5374    3.3188  0.8004 12.8790 -0.0078  0.0279   0.0945   0.0622    0.0997   0.0000   439.1468       9.66727       13.5977       9.39673       1.89862      -4.16653      -2.73628       3.03382      -1.51956      -1.78648     -0.219330      0.366407     -0.311891     0.0259952    -0.0106719   -0.00939265  -0.000419525   -0.00111086    0.00168715  -0.000361232   3.46358e-05   9.39458e-06       0.00000       0.00000       0.00000       0.00000       0.00000       0.00000       0.00000       0.00000       0.00000       0.00000       0.00000       0.00000       0.00000       0.00000       4.19290       4.94284       5.30488       5.05730       4.42522       3.65858       2.78129       2.09238       1.48030      0.990102      0.589104      0.357780      0.209107      0.105255     0.0502603     0.0210496    0.00891157    0.00313464   0.000976522   0.000260963   5.47843e-05   8.48369e-06       0.00000       0.00000       0.00000       0.00000       0.00000       0.00000       0.00000       0.00000       0.00000       0.00000       0.00000       0.00000       0.00000       0.00000
  11  17 3034.6746    4.1554  0.9515 12.7058 -0.0047  0.0297   0.1104   0.0726    0.1467   0.0000   438.0848       20.0784       11.1995       14.6458     -0.969276      -5.70208      -4.48960     -0.905386       2.20346      -1.01635      -1.44131    -0.0819887     0.0232093     0.0630321    -0.0242564     0.0201281     0.0147619    0.00227689   0.000214024   0.000549200  -1.08414e-05   2.28384e-06       0.00000       0.00000       0.00000       0.00000       0.00000       0.00000       0.00000       0.00000       0.00000       0.00000       0.00000       0.00000       0.00000       0.00000       4.56834       5.74726       6.03036       5.56754       4.69984       3.98103       3.11865       2.13481       1.56537       1.06379      0.600426      0.351471      0.219487      0.100751     0.0479674     0.0201336    0.00978745    0.00332894    0.00100851   0.000268683   5.80667e-05   8.82398e-06       0.00000       0.00000       0.00000       0.00000       0.00000       0.00000       0.00000       0.00000       0.00000       0.00000       0.00000       0.00000       0.00000       0.00000
  11  18 3173.6409    3.9603  1.1131 13.2886  0.0044  0.0357   0.1043   0.0890    0.1112   0.0000   438.6491       18.9157       9.24692      -5.54070       13.5487      -3.15682      -4.60834      -2.03988       1.55702      -1.10631      0.668734     -0.233638     -0.134621     0.0641178     0.0395075    -0.0313113     0.0200681  -0.000327168   -0.00156656   2.02912e-05   7.28401e-06  -1.57986e-06       0.00000       0.00000       0.00000       0.00000       0.00000       0.00000       0.00000       0.00000       0.00000       0.00000       0.00000       0.00000       0.00000       0.00000       4.88097       6.95071       6.56955       6.42994       5.57929       4.69799       3.52493       2.76512       1.84301       1.20040      0.786588      0.421665      0.253006      0.129123     0.0585558     0.0278417     0.0108943    0.00372523    0.00137286   0.000364866   8.11491e-05   1.40935e-05       0.00000       0.00000       0.00000       0.00000       0.00000       0.00000       0.00000       0.00000       0.00000       0.00000       0.00000       0.00000       0.00000       0.00000
  11  19 3312.6065    3.7473  1.4420 12.9790 -0.0017  0.0397   0.0844   0.0999    0.0968   0.0000   428.5781       19.0522       16.9541       10.6986     -0.946764       1.65612     -0.507746       2.48774       3.08717      -1.07173      -2.22629     -0.159254      0.110523    -0.0450442    -0.0537357    -0.0230654    0.00546590    0.00369466  -9.36988e-05  -5.98716e-05   2.11404e-05  -4.02911e-06       0.00000       0.00000       0.00000       0.00000       0.00000       0.00000       0.00000       0.00000       0.00000       0.00000       0.00000       0.00000       0.00000       0.00000       5.48033       7.29211       7.45373       7.06116       6.29198       5.09387       4.09883       2.81697       2.16560       1.30849      0.894774      0.505491      0.277069      0.149635     0.0661160     0.0317948     0.0117709    0.00466659    0.00152654   0.000381268   9.51328e-05   1.40206e-05       0.00000       0.00000       0.00000       0.00000       0.00000       0.00000       0.00000       0.00000       0.00000       0.00000       0.00000       0.00000       0.00000       0.00000
  11  20 3451.9129    3.0753  2.1580 12.4242 -0.0052  0.0478   0.0585   0.1294    0.0763   0.0000   443.6194       43.3127       10.8883       3.61118      -4.82429      -7.94923       1.04285      -3.28735      0.969254      -1.69784      0.606456      0.123981     -0.222561    -0.0715507     0.0354625    -0.0144489   -0.00888834   -0.00330699    0.00135971   0.000545989  -1.44970e-05  -1.92205e-05       0.00000       0.00000       0.00000       0.00000       0.00000       0.00000       0.00000       0.00000       0.00000       0.00000       0.00000       0.00000       0.00000       0.00000       6.55558       8.21719       8.75215       8.24890       7.24656       6.23778       4.89182       3.59315       2.54038       1.72244       1.08654      0.666204      0.342977      0.191856     0.0883154     0.0420089     0.0158200    0.00617060    0.00186819   0.000516196   0.000109036   1.64258e-05       0.00000       0.00000       0.00000       0.00000       0.00000       0.00000       0.00000       0.00000       0.00000       0.00000       0.00000       0.00000       0.00000       0.00000
  11  21 3591.2902    2.4542  3.0137 12.2501 -0.0095  0.0616   0.0423   0.1672    0.0554   0.0000   445.0444       51.6920       14.2035       9.38499       11.9624      -5.34622       9.68589      -5.53348      -7.94784      -1.12175     -0.352172     -0.124478     -0.403821      0.208909     -0.204791    -0.0422678     0.0383316     0.0146223  -0.000840296   -0.00110220  -0.000250540   2.79552e-05       0.00000       0.00000       0.00000       0.00000       0.00000       0.00000       0.00000       0.00000       0.00000       0.00000       0.00000       0.00000       0.00000       0.00000       9.03431       11.0727       11.5339       11.0418       9.87199       8.23397       6.58986       4.62097       3.41177       2.29386       1.45064      0.857274      0.473887      0.249536      0.110591     0.0527607     0.0205730    0.00771444    0.00236548   0.000624874   0.000139845   1.97134e-05       0.00000       0.00000       0.00000       0.00000       0.00000       0.00000       0.00000       0.00000       0.00000       0.00000       0.00000       0.00000       0.00000       0.00000
  11  22 3731.0757    2.0385  4.0413 12.0109  0.0005  0.0783   0.0332   0.2123    0.0482   0.0000   465.1248       48.5421      -15.8009       13.8049       25.0886       17.2353     -0.815568       2.12836      0.577405      -6.99611       4.88013      0.531423      0.117994      0.122936    -0.0815845    -0.0477164     0.0376882    -0.0179924   -0.00664043   0.000300059   0.000111691  -1.86573e-05       0.00000       0.00000       0.00000       0.00000       0.00000       0.00000       0.00000       0.00000       0.00000       0.00000       0.00000       0.00000       0.00000       0.00000       10.9653       13.8536       14.0066       13.6280       12.3053       10.5114       7.94022       6.06754       4.32630       2.94903       1.87934       1.10096      0.637075      0.319019      0.153488     0.0666603     0.0276286    0.00969791    0.00318923   0.000854444   0.000178752   2.75509e-05       0.00000       0.00000       0.00000       0.00000       0.00000       0.00000       0.00000       0.00000       0.00000       0.00000       0.00000       0.00000       0.00000       0.00000
  11  23 3871.0966    1.7455  5.4347 11.6284 -0.0038  0.0969   0.0261   0.2737    0.0459   0.0000   453.2017       49.8569       36.7625      0.885764       5.11303      -7.46974       1.03342       10.8194      -5.95334      -6.67212      -1.00753       1.17902     -0.464313      0.134718      0.127582     0.0726668     0.0196885   -0.00841878   -0.00158723   0.000988534   0.000132060   1.57315e-05       0.00000       0.00000       0.00000       0.00000       0.00000       0.00000       0.00000       0.00000       0.00000       0.00000       0.00000       0.00000       0.00000       0.00000       13.5958       16.7127       17.9404       16.8089       15.0517       12.7275       10.0554       7.85298       5.35949       3.66946       2.32769       1.34073      0.777429      0.405275      0.191038     0.0883963     0.0358265     0.0125028    0.00408844    0.00110925   0.000222371   3.18325e-05       0.00000       0.00000       0.00000       0.00000       0.00000       0.00000       0.00000       0.00000       0.00000       0.00000       0.00000       0.00000       0.00000       0.00000
  11  24 4011.2638    1.4817  6.9198 11.2942 -0.0013  0.1184   0.0206   0.3214    0.0428   0.0000   445.8677       16.8291       19.4692       20.2316      -15.5981      -6.62978      -12.9762      -14.8908       1.79439       6.41353       1.58456      -1.17396     -0.734712      0.415051      0.388711     -0.125738    -0.0336478    0.00958642    0.00459584   0.000478688  -2.06193e-05  -6.87557e-05       0.00000       0.00000       0.00000       0.00000       0.00000       0.00000       0.00000       0.00000       0.00000       0.00000       0.00000       0.00000       0.00000       0.00000       16.4152       20.7445       22.1737       20.6851       18.3784       15.8879       12.4818       9.44134       6.71328       4.52196       2.94214       1.73132      0.958649      0.521064      0.242939      0.115436     0.0440306     0.0163101    0.00518151    0.00136355   0.000283901   4.09895e-05       0.00000       0.00000       0.00000       0.00000       0.00000       0.00000       0.00000       0.00000       0.00000       0.00000       0.00000       0.00000       0.00000       0.00000
  11  25 4151.5960    1.2118  8.5214 11.0457 -0.0075  0.1484   0.0172   0.4220    0.0393   0.0000   443.1604       11.0796      -40.6479      0.385965       3.20276       4.00022       18.2761       8.06257      -10.2248      -6.87520     -0.600159       3.43702      0.348671      -1.24917     -0.630756      0.328514     0.0676272    -0.0264926     0.0170215    0.00216599  -0.000165348  -3.50141e-05       0.00000       0.00000       0.00000       0.00000       0.00000       0.00000       0.00000       0.00000       0.00000       0.00000       0.00000       0.00000       0.00000       0.00000       19.7794       25.8630       26.2821       25.9342       23.4081       19.2905       15.7591       11.8342       8.46036       5.80289       3.75658       2.25698       1.24929      0.673215      0.323846      0.145990     0.0570420     0.0207633    0.00650982    0.00174217   0.000378009   5.50579e-05       0.00000       0.00000       0.00000       0.00000       0.00000       0.00000       0.00000       0.00000       0.00000       0.00000       0.00000       0.00000       0.00000       0.00000
  12   9 1949.9698    0.5203  0.5287  9.9014 -0.0071  0.0288   0.0198   0.0687    0.0643   0.0000   437.2432      0.177440       22.5354       4.37802      -3.17044      -3.39716      -1.55786       2.18086       1.91053     0.0885714      0.345364      0.776513   -0.00289476      0.134929     0.0372576    -0.0278249     0.0279136    0.00129878   5.25666e-05  -0.000990900  -0.000333061  -6.14099e-05  -3.29113e-06   1.76493e-07       0.00000       0.00000       0.00000       0.00000       0.00000       0.00000       0.00000       0.00000       0.00000       0.00000       0.00000       0.00000       3.83890       4.75701       4.72345       4.13199       3.81747       3.64369       3.08973       2.65768       1.84969       1.28233      0.834921      0.461450      0.277444      0.136791     0.0767049     0.0302181     0.0192100    0.00650421    0.00284115   0.000824711   0.000311249   7.81413e-05   1.45789e-05   2.22397e-06       0.00000       0.00000       0.00000       0.00000       0.00000       0.00000       0.00000       0.00000       0.00000       0.00000       0.00000       0.00000
  12  10 2093.6666    0.6988  0.6032 10.1284  0.0136  0.0290   0.0269   0.0672    0.0742   0.0000   438.3681       7.29473     -0.945206      -7.22118       6.17297      -2.48478     -0.941964       1.22576      0.695057     -0.592980      0.783420      0.791227     -0.177767    -0.0255898     0.0709061    -0.0385468   -0.00787036   -0.00153959   -0.00370950    0.00164270   5.88205e-05  -2.96445e-05   2.08438e-05  -3.35528e-06       0.00000       0.00000       0.00000       0.00000       0.00000       0.00000       0.00000       0.00000       0.00000       0.00000       0.00000       0.00000       3.29377       4.75152       4.42757       4.81557       3.96879       3.82495       2.81088       2.52977       1.56339       1.39329      0.700653      0.630937      0.239345      0.223836     0.0631362     0.0590607     0.0141313     0.0120752    0.00228095    0.00156122   0.000283493   0.000109394   1.81788e-05   3.08451e-06       0.00000       0.00000       0.00000       0.00000       0.00000       0.00000       0.00000       0.00000       0.00000       0.00000       0.00000       0.00000
  12  12 2376.3401    1.3852  0.7972 11.0436 -0.0089  0.0300   0.0418   0.0648    0.1351   0.0000   435.0987       6.05298       13.5805      -11.9869      -5.17116       1.49806      -3.39750      -2.63440     -0.117912     -0.519677      0.264838     -0.890695      0.524819      0.107429     0.0925043   -0.00573547    -0.0132929    0.00288929   -0.00346660  -0.000175334   0.000483731   3.54544e-05   3.57786e-05   1.66146e-06       0.00000       0.00000       0.00000       0.00000       0.00000       0.00000       0.00000       0.00000       0.00000       0.00000       0.00000       0.00000       3.68892       4.76902       4.85425       4.34081       4.63343       3.44694       3.16826       2.27070       1.65795       1.20673      0.755714      0.488063      0.287173      0.156215     0.0809529     0.0377035     0.0176889    0.00718256    0.00290220   0.000954309   0.000284487   8.34374e-05   1.92871e-05   2.30208e-06       0.00000       0.00000       0.00000       0.00000       0.00000       0.00000       0.00000       0.00000       0.00000       0.00000       0.00000       0.00000
  12  13 2515.5064    1.8714  0.8965 11.2492 -0.0041  0.0316   0.0588   0.0742    0.2146   0.0000   434.4103       5.37318       10.0713      -4.42615      -1.30729      -5.98037     -0.219810      -2.44975     -0.304390      -2.21687      0.964890     0.0412550      0.427464    -0.0431505   -0.00551721   -0.00421898   -0.00915494     0.0269586   -0.00217667   -0.00206528   6.98607e-05   0.000109893   2.73821e-05   1.24599e-06       0.00000       0.00000       0.00000       0.00000       0.00000       0.00000       0.00000       0.00000       0.00000       0.00000       0.00000       0.00000       4.26586       5.27722       5.38225       5.84114       4.89365       3.81014       3.25277       2.44153       1.67560       1.10156      0.837611      0.533722      0.290701      0.158239     0.0892680     0.0444375     0.0225327    0.00841044    0.00300533   0.000991178   0.000290348   7.21673e-05   1.68841e-05   2.58022e-06       0.00000       0.00000       0.00000       0.00000       0.00000       0.00000       0.00000       0.00000       0.00000       0.00000       0.00000       0.00000
  12  14 2654.6933    2.3206  0.9246 11.9002 -0.0159  0.0431   0.0656   0.0758    0.2004   0.0000   436.8051       6.56320       4.51386      -5.13627      -4.24752       1.37265       4.12855      -3.94572       1.98332      0.306392      -1.11000     -0.455026      0.207876      0.120238     -0.118691    0.00676009     0.0109283    0.00331981   -0.00471156   0.000324716   0.000351456  -0.000183285  -9.31535e-06   3.00945e-06       0.00000       0.00000       0.00000       0.00000       0.00000       0.00000       0.00000       0.00000       0.00000       0.00000       0.00000       0.00000       4.70452       8.10768       7.00929       7.90267       6.41722       5.40588       4.42119       2.85646       2.49601       1.35955       1.16455      0.560102      0.425040      0.164347      0.122629     0.0412421     0.0267475    0.00778335    0.00460850    0.00115351   0.000514446   9.56595e-05   3.09445e-05   5.07042e-06       0.00000       0.00000       0.00000       0.00000       0.00000       0.00000       0.00000       0.00000       0.00000       0.00000       0.00000       0.00000
  12  15 2794.6305    2.9529  0.8181 12.5364 -0.0056  0.0297   0.0845   0.0644    0.1276   0.0000   436.9014       3.29642       7.74162      -3.14947     -0.810945       7.70008     -0.518314      -8.00289      -2.30119     -0.648237     -0.284186     -0.473749     0.0711566      0.284573     -0.148243    -0.0336697   0.000365938    -0.0139178   -0.00394774   0.000160892   0.000368946  -4.64244e-05  -2.21553e-05   2.30326e-06       0.00000       0.00000       0.00000       0.00000       0.00000       0.00000       0.00000       0.00000       0.00000       0.00000       0.00000       0.00000       3.85691       5.19821       4.78233       5.01810       4.18639       3.96239       3.03401       2.47927       1.72404       1.19807      0.806454      0.469883      0.292381      0.153779     0.0830128     0.0353499     0.0185283    0.00711678    0.00300641   0.000928593   0.000307349   7.36316e-05   1.55710e-05   2.80416e-06       0.00000       0.00000       0.00000       0.00000       0.00000       0.00000       0.00000       0.00000       0.00000       0.00000       0.00000       0.00000
  12  16 2934.4517    3.6054  0.7387 13.0319 -0.0049  0.0269   0.1047   0.0620    0.0917   0.0000   439.5537       10.4911       15.1176      -3.24114      -2.05598     -0.449451      0.955870      0.404174      -2.64484     -0.634715     -0.510766    -0.0513849      0.630524     -0.111912      0.106610     0.0511254   -0.00830539    -0.0152783    0.00395555  -8.46361e-05   0.000142983   9.03138e-05  -7.69067e-06   6.39398e-07       0.00000       0.00000       0.00000       0.00000       0.00000       0.00000       0.00000       0.00000       0.00000       0.00000       0.00000       0.00000       3.19477       4.29230       4.38864       3.73230       4.12875       3.01672       2.78734       2.00619       1.48033       1.10212      0.642124      0.442225      0.253420      0.139712     0.0761885     0.0329239     0.0169141    0.00625845    0.00275093   0.000904174   0.000254961   8.16515e-05   1.77111e-05   2.09436e-06       0.00000       0.00000       0.00000       0.00000       0.00000       0.00000       0.00000       0.00000       0.00000       0.00000       0.00000       0.00000
  12  17 3074.0284    3.8589  0.8823 13.2971 -0.0008  0.0299   0.1130   0.0738    0.1003   0.0000   433.7225       23.2477       1.94001      -4.72492       7.57630      -3.09104       5.59489      -2.02645       4.08364     -0.458864     -0.658251      0.207864     -0.226458     -0.134150      0.141865     0.0130375   -0.00919796    -0.0190356   -0.00109446    0.00143800   0.000250931  -8.57854e-06  -1.46526e-05   2.50017e-06       0.00000       0.00000       0.00000       0.00000       0.00000       0.00000       0.00000       0.00000       0.00000       0.00000       0.00000       0.00000       3.80429       5.02732       4.68168       4.60164       4.31278       3.93940       3.19296       2.41539       1.69751       1.24488      0.868288      0.491130      0.325196      0.154235     0.0886641     0.0374695     0.0194268    0.00753430    0.00328572   0.000912805   0.000339699   8.24668e-05   1.68305e-05   2.74335e-06       0.00000       0.00000       0.00000       0.00000       0.00000       0.00000       0.00000       0.00000       0.00000       0.00000       0.00000       0.00000
  12  18 3213.3547    4.0054  1.1316 13.0033 -0.0096  0.0375   0.0983   0.0859    0.1195   0.0000   436.8002       21.9982       1.90169      -1.30965       8.22774      -8.27061       2.75795    -0.0762502       1.88139      -1.21641     -0.755410      0.737497      0.282671    -0.0783019     0.0727572     0.0588822    -0.0246798    0.00967024   -0.00551421   0.000920898  -0.000300946   0.000163476  -1.06263e-05  -3.95139e-06       0.00000       0.00000       0.00000       0.00000       0.00000       0.00000       0.00000       0.00000       0.00000       0.00000       0.00000       0.00000       4.06831       6.14138       5.87506       5.78027       5.14259       4.57584       3.55973       2.92751       1.99949       1.40716       1.00150      0.529254      0.383860      0.178932      0.106977     0.0490768     0.0237330    0.00962393    0.00406181    0.00113358   0.000450291   0.000114622   2.28687e-05   3.75787e-06       0.00000       0.00000       0.00000       0.00000       0.00000       0.00000       0.00000       0.00000       0.00000       0.00000       0.00000       0.00000
  12  19 3352.9209    3.4230  1.4851 13.0133  0.0113  0.0403   0.0787   0.1020    0.0857   0.0000   448.6230       10.7290       9.99353       8.08152      -3.92219     -0.212176      -6.24430      0.320003     -0.400176      -1.85532      0.941391     -0.400357     -0.521603      0.177285      0.283434    -0.0632131    -0.0198190    -0.0110543  -0.000491842  -0.000653546  -0.000731952   3.61625e-05   6.46112e-05   1.58304e-06       0.00000       0.00000       0.00000       0.00000       0.00000       0.00000       0.00000       0.00000       0.00000       0.00000       0.00000       0.00000       5.29880       6.61707       6.92859       6.57540       5.99572       5.04882       4.38187       3.34281       2.34049       1.62871       1.11396      0.691498      0.382775      0.211331      0.108268     0.0551909     0.0259424     0.0107933    0.00395478    0.00141876   0.000426575   0.000110931   2.33600e-05   3.18403e-06       0.00000       0.00000       0.00000       0.00000       0.00000       0.00000       0.00000       0.00000       0.00000       0.00000       0.00000       0.00000
  12  20 3492.5883    2.9519  2.3717 12.2804 -0.0014  0.0521   0.0528   0.1233    0.0684   0.0000   429.2131       40.6926       16.1670       7.95830       8.75663      -2.41881      0.120588       5.42510      -2.32706      -2.72399     -0.605609     -0.270267      0.890481     -0.127468     -0.292989    -0.0530585     0.0199417    -0.0108953   0.000483228  -0.000799639   -0.00120888  -2.23725e-05   3.74213e-05  -1.23041e-06       0.00000       0.00000       0.00000       0.00000       0.00000       0.00000       0.00000       0.00000       0.00000       0.00000       0.00000       0.00000       6.27653       8.43506       8.58589       8.13758       7.84939       6.27097       5.70380       4.04597       3.15642       2.14889       1.42043      0.899412      0.528419      0.293226      0.151698     0.0784555     0.0332992     0.0149243    0.00558358    0.00194758   0.000585229   0.000153659   3.57784e-05   4.51773e-06       0.00000       0.00000       0.00000       0.00000       0.00000       0.00000       0.00000       0.00000       0.00000       0.00000       0.00000       0.00000
  12  21 3632.6981    2.4045  3.3442 11.9090  0.0004  0.0621   0.0382   0.1605    0.0540   0.0000   429.1452       11.1858       29.6072       9.16428      -1.49340      -11.8400       4.84123     -0.334820      0.810427      -5.12509      0.888338      0.887877   -0.00531703      0.274419    -0.0444731     -0.100614     0.0201333    0.00408347    0.00556124   -0.00379826    0.00121954   0.000275393   1.44370e-05  -2.31357e-06       0.00000       0.00000       0.00000       0.00000       0.00000       0.00000       0.00000       0.00000       0.00000       0.00000       0.00000       0.00000       7.85876       10.2058       10.4463       10.0787       9.20095       7.91932       6.64579       5.22715       3.77532       2.64557       1.76851       1.04816      0.660435      0.356947      0.190156     0.0944581     0.0419701     0.0183804    0.00700349    0.00228051   0.000729124   0.000185320   3.84216e-05   5.44497e-06       0.00000       0.00000       0.00000       0.00000       0.00000       0.00000       0.00000       0.00000       0.00000       0.00000       0.00000       0.00000
  12  22 3772.8143    1.9872  4.6269 11.5359 -0.0002  0.0769   0.0284   0.2049    0.0484   0.0000   444.6759       14.5936       12.8969      0.145726      -3.11808       3.61657      -14.7446      -5.24399      -1.48622       5.61966       2.39067      -1.56889      0.102813     -0.106254      0.295784   -0.00874031     0.0314112     0.0167618    0.00286911  -0.000738262   0.000382204  -7.72910e-05   5.26156e-05   4.87378e-06       0.00000       0.00000       0.00000       0.00000       0.00000       0.00000       0.00000       0.00000       0.00000       0.00000       0.00000       0.00000       9.85284       12.3827       12.8954       12.3744       11.4924       10.0043       8.15191       6.31550       4.64901       3.25072       2.22135       1.39934      0.818602      0.453958      0.238786      0.117691     0.0542022     0.0224379    0.00865103    0.00298058   0.000903698   0.000226749   4.63328e-05   6.42557e-06       0.00000       0.00000       0.00000       0.00000       0.00000       0.00000       0.00000       0.00000       0.00000       0.00000       0.00000       0.00000
  12  24 4053.8767    1.3618  7.0357 11.0661 -0.0068  0.1170   0.0201   0.3284    0.0445   0.0000   445.9214       6.22445      -15.5220       12.3681       5.74151      -13.6879       21.7577      -17.4854      -8.10344       2.71259       2.20300      -3.11741       1.74631      0.182006     -0.825590     -0.633355      0.250731   -0.00722147    -0.0294072    0.00281822    0.00230290  -0.000783214   2.23389e-05   6.04464e-06       0.00000       0.00000       0.00000       0.00000       0.00000       0.00000       0.00000       0.00000       0.00000       0.00000       0.00000       0.00000       14.4136       18.4940       20.3550       18.5918       17.4941       15.0604       12.0003       9.54235       7.06114       4.90354       3.27441       2.08233       1.23227      0.709217      0.383157      0.176520     0.0894696     0.0342818     0.0139046    0.00484086    0.00147483   0.000372732   7.19893e-05   9.55144e-06       0.00000       0.00000       0.00000       0.00000       0.00000       0.00000       0.00000       0.00000       0.00000       0.00000       0.00000       0.00000
  12  25 4194.1490    1.1243  8.8250 10.7626 -0.0066  0.1440   0.0170   0.4140    0.0430   0.0000   475.1527       43.7590       25.1747      -1.54372       90.5941       19.9784     -0.702547      -6.45535       11.2082      -11.0355       2.75859      -1.26491      -1.24509     -0.674469      0.757369      0.325799     -0.266052    -0.0814429    0.00226048    0.00864632   5.20199e-05  -0.000188359  -5.87645e-05  -8.54155e-06       0.00000       0.00000       0.00000       0.00000       0.00000       0.00000       0.00000       0.00000       0.00000       0.00000       0.00000       0.00000       18.0945       23.6449       24.7315       23.7004       22.1330       18.6407       15.2513       11.8741       8.86339       6.22290       4.12930       2.68285       1.57919      0.913440      0.480779      0.241415      0.109095     0.0463361     0.0172842    0.00607945    0.00177347   0.000448728   9.07337e-05   1.23843e-05       0.00000       0.00000       0.00000       0.00000       0.00000       0.00000       0.00000       0.00000       0.00000       0.00000       0.00000       0.00000
  12  26 4335.3259    0.9534 10.3596 10.5886 -0.0091  0.1842   0.0160   0.4994    0.0423   0.0000   402.3731      -1.12153       70.0246      -24.5135       14.4061       42.9858       16.6964      -28.7171       9.76954       13.9469      -8.89549      -2.55046       1.40961      0.812821      -1.15325     -0.430332     0.0766661    -0.0776847    -0.0545863    0.00733877     0.0110764  -0.000996499  -9.83134e-05   1.51471e-05       0.00000       0.00000       0.00000       0.00000       0.00000       0.00000       0.00000       0.00000       0.00000       0.00000       0.00000       0.00000       22.3027       29.4135       30.5447       30.0016       27.6371       23.6492       19.3385       15.4094       11.2427       8.13648       5.46997       3.53292       2.12524       1.26076      0.654940      0.339467      0.150998     0.0656064     0.0237810    0.00815516    0.00237389   0.000600394   0.000117193   1.66020e-05       0.00000       0.00000       0.00000       0.00000       0.00000       0.00000       0.00000       0.00000       0.00000       0.00000       0.00000       0.00000
  13   8 1838.6242    0.4187  0.3355  9.6821 -0.0197  0.0254   0.0208   0.0505    0.0525   0.0000   438.7913      0.863421       10.1702      -1.80212   -0.00222480      -3.68958      -2.85313       1.35310      0.780976    -0.0821150      0.286495     -0.269726     -0.399022     0.0747261    -0.0255755     0.0757183    -0.0341616   -0.00692224    0.00311608   0.000685562  -0.000149864   4.37849e-05   5.94889e-05   2.44601e-05   9.60686e-07   6.57530e-07       0.00000       0.00000       0.00000       0.00000       0.00000       0.00000       0.00000       0.00000       0.00000       0.00000       3.45130       4.23747       4.41480       4.57816       4.27380       3.11415       2.37652       1.95185       1.51815       1.03594      0.613744      0.372735      0.249156      0.169875     0.0979375     0.0528974     0.0247468     0.0103581    0.00413236    0.00153156   0.000535285   0.000188613   5.27130e-05   1.45628e-05   3.20451e-06   3.94284e-07       0.00000       0.00000       0.00000       0.00000       0.00000       0.00000       0.00000       0.00000       0.00000       0.00000
  13   9 1983.8122    0.5556  0.4744  9.9908 -0.0043  0.0251   0.0204   0.0548    0.0586   0.0000   434.7503      -3.12280       18.1540       3.29268    -0.0152644      -3.75453     -0.936815      -4.24454      -1.80017      0.991718      0.270947      0.251011    0.00185606     -0.255494     -0.114059    -0.0798525   -0.00713376    -0.0141927   0.000977988   0.000646153  -0.000563090  -0.000221247   3.25385e-05   9.00855e-07   4.26356e-07  -3.48441e-07       0.00000       0.00000       0.00000       0.00000       0.00000       0.00000       0.00000       0.00000       0.00000       0.00000       2.66952       3.72325       3.46962       3.75649       3.45568       2.89410       2.36745       1.98760       1.40623       1.02192      0.734825      0.437273      0.321813      0.156568      0.106416     0.0472824     0.0287790     0.0106455    0.00566616    0.00173905   0.000823886   0.000191326   7.65504e-05   1.78395e-05   3.82393e-06   5.99486e-07       0.00000       0.00000       0.00000       0.00000       0.00000       0.00000       0.00000       0.00000       0.00000       0.00000
  13  10 2128.5101    0.8103  0.6418  9.8890 -0.0023  0.0248   0.0241   0.0563    0.0794   0.0000   439.0620       5.22141       6.50531      -4.68363       6.23729       2.26392      -5.45603     -0.653992     -0.546491     -0.460417      0.115689      0.225000     -0.346881      0.121788      0.109972    -0.0519996   -0.00700190     0.0104591   -0.00423619   0.000864437  -2.76211e-05  -0.000228558  -2.45438e-06  -7.24773e-06   4.99969e-06  -7.33250e-07       0.00000       0.00000       0.00000       0.00000       0.00000       0.00000       0.00000       0.00000       0.00000       0.00000       3.06518       3.66698       3.55961       3.91299       3.44635       2.95135       2.42604       2.09070       1.45480       1.05989      0.709783      0.478929      0.289856      0.164656     0.0933830     0.0495705     0.0256906     0.0115784    0.00488782    0.00178916   0.000648229   0.000199017   5.78501e-05   1.55326e-05   2.84345e-06   4.90766e-07       0.00000       0.00000       0.00000       0.00000       0.00000       0.00000       0.00000       0.00000       0.00000       0.00000
  13  11 2271.1790    1.1349  0.8019 10.3236 -0.0074  0.0289   0.0311   0.0647    0.0966   0.0000   439.2655       1.57826       22.0319       4.43657      -3.40380      -1.49328       3.30508     -0.526565       2.05785     -0.845560     -0.110363     -0.182715      0.110129      0.158908    -0.0284114    -0.0156039    0.00520985     0.0103565   -0.00415076   0.000181183  -0.000500705  -2.81631e-05   4.90019e-05   1.78544e-07   1.30175e-07   1.18135e-06       0.00000       0.00000       0.00000       0.00000       0.00000       0.00000       0.00000       0.00000       0.00000       0.00000       3.11111       4.44777       4.27604       4.53411       3.90708       3.23008       3.07046       2.17141       1.71107       1.13710      0.868371      0.482771      0.341052      0.177531      0.110453     0.0534025     0.0274463     0.0135738    0.00592335    0.00236981   0.000879731   0.000243061   8.38320e-05   1.79451e-05   4.80569e-06   6.93478e-07       0.00000       0.00000       0.00000       0.00000       0.00000       0.00000       0.00000       0.00000       0.00000       0.00000
  13  12 2411.9210    1.4842  0.8556 10.7936 -0.0051  0.0308   0.0391   0.0639    0.1087   0.0000   440.3043      0.908552       17.9053       17.7741      -2.86336       1.08573     -0.648630      -4.40373      0.584591       1.42007     -0.519158      0.117246     -0.171375     -0.449874    0.00110976     0.0681334    -0.0654780    -0.0167961    0.00188336   0.000362317   -0.00104187  -0.000207634  -8.57232e-05  -3.83222e-06   4.13563e-07  -2.90087e-07       0.00000       0.00000       0.00000       0.00000       0.00000       0.00000       0.00000       0.00000       0.00000       0.00000       4.21587       5.45861       5.75313       5.23707       5.02246       4.17374       3.40832       2.57145       1.87680       1.33797      0.956836      0.565144      0.366982      0.216230      0.116686     0.0602094     0.0292682     0.0133016    0.00586388    0.00239111   0.000848402   0.000272669   8.40985e-05   2.00597e-05   4.24384e-06   5.15851e-07       0.00000       0.00000       0.00000       0.00000       0.00000       0.00000       0.00000       0.00000       0.00000       0.00000
  13  13 2551.8350    1.9623  0.8844 11.3576 -0.0095  0.0265   0.0530   0.0695    0.1593   0.0000   437.0473       13.3337       11.5453      -8.33472       3.95217       1.60917       3.59939     -0.836212      -1.77362     -0.814622       2.37246      0.348784      0.286634    -0.0441002     -0.147787      0.109312   0.000127134   -0.00205328   -0.00475131   -0.00266783   0.000815066   2.25067e-05  -4.55002e-05  -8.54545e-06   2.90484e-06  -2.33310e-07       0.00000       0.00000       0.00000       0.00000       0.00000       0.00000       0.00000       0.00000       0.00000       0.00000       3.24151       4.23483       4.30300       4.36855       3.97652       3.26033       2.88546       2.15086       1.50353       1.12939      0.808381      0.521154      0.325991      0.182172      0.104698     0.0513954     0.0267638     0.0123202    0.00559977    0.00210411   0.000797915   0.000235982   7.17851e-05   1.87535e-05   3.90169e-06   5.41875e-07       0.00000       0.00000       0.00000       0.00000       0.00000       0.00000       0.00000       0.00000       0.00000       0.00000
  13  14 2691.7453    2.5505  0.8779 11.7704 -0.0095  0.0317   0.0753   0.0627    0.2227   0.0000   435.0897      -5.81323       9.02505      0.915053      -1.30505       2.63175      -1.34315      -1.27877      -5.98175     -0.774928     -0.464571    -0.0990866     -0.549552     -0.148519     0.0190983    -0.0429105    -0.0160613    0.00453611   -0.00649378  -0.000559827  -0.000283057   0.000217550   5.92049e-06  -3.18632e-05  -1.26962e-06   9.55811e-07       0.00000       0.00000       0.00000       0.00000       0.00000       0.00000       0.00000       0.00000       0.00000       0.00000       3.75564       4.44000       5.25663       5.13488       4.28653       3.89128       3.61099       2.28289       2.07454       1.56155      0.834236      0.659553      0.394627      0.230536      0.114066     0.0718013     0.0344969     0.0139958    0.00671221    0.00306038    0.00116211   0.000392698   8.08699e-05   2.25110e-05   4.55815e-06   5.57089e-07       0.00000       0.00000       0.00000       0.00000       0.00000       0.00000       0.00000       0.00000       0.00000       0.00000
  13  15 2832.2940    3.2450  0.7462 12.1168 -0.0108  0.0257   0.0942   0.0543    0.2171   0.0000   440.6780       10.6589       12.0467       9.29888       4.24859      -9.83936     0.0596904     -0.709632      -1.58492      -1.98414      0.364156     -0.133735     -0.638679     -0.266708    -0.0818621    -0.0114113     0.0357582     0.0277813   -0.00505317   -0.00159565   0.000790924  -0.000282804  -2.81833e-05  -3.48574e-05   1.01641e-06   4.44878e-07       0.00000       0.00000       0.00000       0.00000       0.00000       0.00000       0.00000       0.00000       0.00000       0.00000       3.44680       4.29936       4.49999       4.19916       3.85656       3.29534       2.88129       2.14979       1.74731       1.20407      0.753973      0.513736      0.296780      0.182654     0.0929266     0.0523079     0.0271536     0.0104030    0.00512073    0.00192632   0.000721780   0.000251931   6.13155e-05   1.64692e-05   3.55177e-06   4.43081e-07       0.00000       0.00000       0.00000       0.00000       0.00000       0.00000       0.00000       0.00000       0.00000       0.00000
  13  17 3112.6741    4.0672  0.9086 13.1714 -0.0015  0.0283   0.1076   0.0685    0.1026   0.0000   436.0987       13.3943       11.0513       5.82749       8.28258      -4.51563      -4.30713      -2.60539      0.222425     -0.584720     -0.576009     -0.200663     -0.589533    -0.0906856    -0.0822330    -0.0736430    -0.0304219     0.0198778   0.000177199   -0.00337700  -0.000802853  -0.000200391   6.31605e-05   4.17064e-07  -1.14944e-06   4.75675e-07       0.00000       0.00000       0.00000       0.00000       0.00000       0.00000       0.00000       0.00000       0.00000       0.00000       3.34593       4.22980       4.37420       4.46778       4.17649       3.34861       2.85991       2.32258       1.68433       1.19140      0.804295      0.567808      0.338571      0.195444      0.111403     0.0599210     0.0312012     0.0144762    0.00601334    0.00225544   0.000845459   0.000271084   7.70835e-05   2.07308e-05   4.15130e-06   5.76452e-07       0.00000       0.00000       0.00000       0.00000       0.00000       0.00000       0.00000       0.00000       0.00000       0.00000
  13  18 3252.5230    3.5135  1.1768 13.2144 -0.0110  0.0357   0.0891   0.0868    0.0975   0.0000   440.2511       19.8094       15.7314       11.5033      -3.09831      -3.82511       1.06205       2.94821       4.77657      -3.19552      0.950638     -0.794121   -0.00467120      0.339312     -0.214797     0.0468982    -0.0541847   -0.00378817   -0.00769911   -0.00161894  -0.000490483   0.000756914   0.000291923   1.32596e-05  -6.96219e-07  -5.85562e-07       0.00000       0.00000       0.00000       0.00000       0.00000       0.00000       0.00000       0.00000       0.00000       0.00000       4.38625       5.63058       5.99527       5.47526       5.14501       4.58822       3.68257       3.03681       2.31206       1.60061       1.07417      0.702514      0.432803      0.244770      0.138950     0.0742680     0.0364185     0.0176790    0.00714331    0.00293144    0.00109679   0.000369622   0.000110387   2.62694e-05   5.03544e-06   6.94438e-07       0.00000       0.00000       0.00000       0.00000       0.00000       0.00000       0.00000       0.00000       0.00000       0.00000
  13  19 3392.5681    3.2592  1.6338 12.7530 -0.0058  0.0413   0.0677   0.1025    0.0787   0.0000   439.5839       20.9008       20.9864       14.3083      -1.73587      -13.2021       1.63357      -5.54891      -2.73423       1.86408      -1.49355     -0.601277      0.362122     -0.489904     -0.163977     0.0895126     0.0251410    -0.0474348   -0.00249332   -0.00207024   -0.00172452  -0.000119021   0.000139141  -6.33267e-05  -4.13869e-06  -5.09131e-07       0.00000       0.00000       0.00000       0.00000       0.00000       0.00000       0.00000       0.00000       0.00000       0.00000       5.02494       6.55221       6.30408       6.54655       5.93149       5.13065       4.33953       3.61406       2.68512       2.00595       1.25585      0.845450      0.510784      0.303655      0.172242     0.0903366     0.0456492     0.0205255    0.00885046    0.00342405    0.00128630   0.000409029   0.000115404   3.15577e-05   6.10721e-06   9.11829e-07       0.00000       0.00000       0.00000       0.00000       0.00000       0.00000       0.00000       0.00000       0.00000       0.00000
  13  20 3532.8454    2.7230  2.7693 12.0702 -0.0046  0.0545   0.0442   0.1357    0.0563   0.0000   436.7660       30.1081       22.0913       7.62049      -7.08192       5.28795       8.17033      -5.56108     -0.712658      -3.35777       2.83131      -1.97017      -1.00955     -0.510025   -0.00163338      0.138151    -0.0548296    -0.0123426  -0.000361232    0.00779202    0.00101496   -0.00130228  -0.000701557  -3.29475e-06   2.58492e-05   1.05606e-06       0.00000       0.00000       0.00000       0.00000       0.00000       0.00000       0.00000       0.00000       0.00000       0.00000       6.06819       8.09678       8.37087       8.17524       8.01896       6.60134       5.65881       4.37068       3.37560       2.36312       1.72731       1.11865      0.723212      0.425095      0.237233      0.132069     0.0613396     0.0317747     0.0121707    0.00544273    0.00184513   0.000616837   0.000183782   4.34709e-05   9.09277e-06   1.14712e-06       0.00000       0.00000       0.00000       0.00000       0.00000       0.00000       0.00000       0.00000       0.00000       0.00000
  13  21 3673.2840    2.2873  3.9096 11.4611 -0.0028  0.0645   0.0317   0.1643    0.0544   0.0000   436.1280       37.0570       8.24320      0.717249      -9.62696      -1.63954      -10.7223      -3.12111      -4.01336      -1.30839      0.609071       1.77562      -1.55940      -1.21110    -0.0622080   -0.00664265   0.000750228    -0.0346297     0.0114119     0.0200250   -0.00311394   -0.00140309   0.000323179  -6.23467e-05  -1.84404e-06  -1.06397e-07       0.00000       0.00000       0.00000       0.00000       0.00000       0.00000       0.00000       0.00000       0.00000       0.00000       7.60201       9.73729       10.3344       9.81416       9.16424       8.02354       6.77407       5.40757       4.15926       2.94521       2.04969       1.32741      0.839944      0.496822      0.277261      0.151694     0.0736797     0.0354067     0.0149254    0.00620705    0.00221062   0.000730707   0.000210291   4.99782e-05   9.86983e-06   1.29792e-06       0.00000       0.00000       0.00000       0.00000       0.00000       0.00000       0.00000       0.00000       0.00000       0.00000
  13  22 3814.0108    1.9029  4.9486 11.2733 -0.0011  0.0768   0.0255   0.2038    0.0474   0.0000   455.8875       24.8065       13.4546      -5.34276      0.176218       6.68317       5.68458     -0.576395       6.95273     -0.615403      0.506592      -1.70490      0.149272     -0.157011      0.253346     0.0672451     0.0766031    -0.0712694    0.00368128    0.00760956   -0.00321740  -0.000642452   0.000203073  -1.86735e-05   1.51722e-05  -1.51428e-06       0.00000       0.00000       0.00000       0.00000       0.00000       0.00000       0.00000       0.00000       0.00000       0.00000       9.06017       11.3433       12.2015       12.0314       11.1113       9.64833       8.05477       6.49099       4.72122       3.46293       2.48965       1.62278       1.04770      0.604864      0.345485      0.186923     0.0901965     0.0458342     0.0183210    0.00776701    0.00271626   0.000869272   0.000255591   6.07883e-05   1.15726e-05   1.56194e-06       0.00000       0.00000       0.00000       0.00000       0.00000       0.00000       0.00000       0.00000       0.00000       0.00000
  13  23 3954.7597    1.5340  6.7098 11.0158 -0.0033  0.1028   0.0207   0.2826    0.0449   0.0000   451.5446       15.6138      -2.92869      -11.7094       9.41736      -29.0480       1.34610       5.62452     -0.107596      -4.35063       3.35992      -1.78732       2.37780     -0.804994     -0.263200   -0.00401026      0.196085    -0.0397461    -0.0429482    -0.0239206    0.00707284   -0.00196462  -0.000468403   0.000172924   1.78327e-06  -3.67051e-06       0.00000       0.00000       0.00000       0.00000       0.00000       0.00000       0.00000       0.00000       0.00000       0.00000       11.3517       14.9272       15.9982       15.4585       14.5137       12.6609       10.6134       8.55128       6.38484       4.79230       3.26056       2.23193       1.39101      0.851492      0.480270      0.266214      0.128443     0.0647043     0.0261404     0.0110787    0.00384723    0.00127555   0.000346919   8.70585e-05   1.62766e-05   2.19780e-06       0.00000       0.00000       0.00000       0.00000       0.00000       0.00000       0.00000       0.00000       0.00000       0.00000
  13  24 4095.7514    1.2996  8.1997 10.7891 -0.0013  0.1204   0.0181   0.3498    0.0437   0.0000   455.2889       29.6199      -7.97152      -6.22572       11.9947      -18.5929       12.7902      -12.7065      -21.0875      -12.1205       8.16878     -0.744876      -2.77395     -0.620115   -0.00682569     -0.265397    -0.0743395    -0.0571009   -0.00600100     0.0115875  -0.000296192  -0.000508830  -0.000278839  -0.000413455  -2.16958e-05   2.04036e-06       0.00000       0.00000       0.00000       0.00000       0.00000       0.00000       0.00000       0.00000       0.00000       0.00000       14.2942       17.7604       19.1813       18.8502       17.2693       15.5245       12.8883       9.93443       7.80497       5.58579       3.90733       2.67253       1.64737      0.999427      0.569021      0.305244      0.149397     0.0739512     0.0305348     0.0124466    0.00450413    0.00148420   0.000400209   9.46035e-05   1.82610e-05   2.42290e-06       0.00000       0.00000       0.00000       0.00000       0.00000       0.00000       0.00000       0.00000       0.00000       0.00000
  13  26 4378.1171    0.9169 12.9052 10.4139 -0.0117  0.2163   0.0149   0.5817    0.0399   0.0000   480.8690       61.7407       36.2823      -25.8196       31.1068       69.5000      -22.3586      -67.6291      -10.5106      -9.84162       1.73673      -10.2747      -2.30408     -0.823195       3.43821      0.412293     -0.512038     -0.130801     0.0397237     0.0717942    0.00759647   -0.00496785  -0.000855582   0.000342721   0.000139905   6.02929e-07       0.00000       0.00000       0.00000       0.00000       0.00000       0.00000       0.00000       0.00000       0.00000       0.00000       24.3117       31.8716       33.8076       33.2722       31.1755       27.2656       22.7785       18.2132       14.0896       10.3032       7.27506       4.80983       3.08446       1.87896       1.10379      0.583368      0.290589      0.142941     0.0597941     0.0239858    0.00867617    0.00275653   0.000772349   0.000180824   3.52535e-05   4.67780e-06       0.00000       0.00000       0.00000       0.00000       0.00000       0.00000       0.00000       0.00000       0.00000       0.00000
  14  10 2162.5358    0.8736  0.7114 10.2017 -0.0025  0.0333   0.0248   0.0576    0.0802   0.0000   438.6182      0.641973       16.8698      -4.22922       1.19156      0.458077      -1.21015     -0.193651     -0.258752      0.416249      0.503945     -0.123149     0.0555937     -0.288934     0.0962736     0.0369015    0.00898044    0.00457104   -0.00901631   -0.00166368  -2.60315e-05  -0.000205245  -0.000354702   6.61608e-05   1.76603e-05   7.25465e-06  -1.16587e-06  -9.39975e-08       0.00000       0.00000       0.00000       0.00000       0.00000       0.00000       0.00000       0.00000       3.09518       4.06551       4.33447       4.51804       4.26815       2.99042       3.49686       2.41287       1.86875       1.34683       1.07202      0.730735      0.387329      0.298130      0.167903      0.100770     0.0459437     0.0241518     0.0137251    0.00597517    0.00263817   0.000936472   0.000280724   9.99900e-05   2.24912e-05   6.35505e-06   1.46378e-06   1.57854e-07       0.00000       0.00000       0.00000       0.00000       0.00000       0.00000       0.00000       0.00000
  14  11 2305.7442    1.2231  0.7264 10.7522  0.0053  0.0287   0.0344   0.0589    0.0833   0.0000   436.0847      -5.65049       13.3330       2.40613       2.80622      -4.65072      -3.58853      0.207487     -0.542770      -2.51481       1.34579      0.461807      0.196900     -0.457995      0.181493    0.00753065     0.0367359     0.0141090   -0.00754561    0.00101580   0.000454413   0.000872733  -0.000128778   8.65786e-05   1.22675e-05  -2.85426e-06  -5.61255e-07   3.83284e-08       0.00000       0.00000       0.00000       0.00000       0.00000       0.00000       0.00000       0.00000       2.87368       4.00122       4.47915       3.70460       4.22738       3.15578       2.75973       2.39849       1.52761       1.35086      0.906771      0.554359      0.413216      0.246418      0.133075     0.0912814     0.0404053     0.0214904     0.0116781    0.00406063    0.00205227   0.000831479   0.000226494   8.12601e-05   2.60733e-05   6.55350e-06   1.13063e-06   1.29615e-07       0.00000       0.00000       0.00000       0.00000       0.00000       0.00000       0.00000       0.00000
  14  12 2446.7849    1.5431  0.9126 10.9637 -0.0038  0.0283   0.0381   0.0658    0.1002   0.0000   435.3676       3.58235       12.6946       4.34414       8.19152      -4.96419      -1.90939      0.236597       2.77651     -0.232159     -0.295787      0.893698      0.409592     -0.274188     -0.145595     0.0274450     0.0101207   -0.00949552    0.00888473  -0.000527616   -0.00293303  -0.000450382   0.000381800  -9.79190e-06  -4.95885e-05  -2.35227e-06   1.38177e-06   3.24039e-07       0.00000       0.00000       0.00000       0.00000       0.00000       0.00000       0.00000       0.00000       3.30605       3.82503       4.28144       4.18397       3.57576       3.24054       3.08755       2.43178       1.82554       1.44047      0.977352      0.616052      0.425980      0.252434      0.136746     0.0810214     0.0423254     0.0221494    0.00975238    0.00474403    0.00201532   0.000829674   0.000253111   7.38521e-05   2.05537e-05   4.80035e-06   9.08279e-07   1.19847e-07       0.00000       0.00000       0.00000       0.00000       0.00000       0.00000       0.00000       0.00000
  14  13 2587.4493    2.0753  0.8991 11.7100 -0.0083  0.0280   0.0520   0.0654    0.1058   0.0000   436.8100     -0.952926       10.5403       3.57262      0.946674      -2.01745     -0.161198      -1.59574      -1.33109       1.02861       1.82857      -1.28157     -0.502528     -0.425074     -0.113167      0.100101     0.0271916    -0.0221878    -0.0152802    0.00561519    0.00119371   0.000738748   0.000192225  -0.000159374  -1.06068e-05   5.54808e-06   3.18452e-07   1.82647e-07       0.00000       0.00000       0.00000       0.00000       0.00000       0.00000       0.00000       0.00000       3.02914       3.98958       3.95522       4.24843       3.88716       3.39514       2.69389       2.22886       1.70793       1.35902      0.848457      0.621116      0.369399      0.253374      0.144494     0.0887908     0.0437222     0.0233061     0.0102110    0.00468441    0.00178569   0.000745574   0.000237808   8.12347e-05   1.96863e-05   5.53966e-06   9.68616e-07   1.52005e-07       0.00000       0.00000       0.00000       0.00000       0.00000       0.00000       0.00000       0.00000
  14  14 2728.2596    2.7066  0.8048 12.1884 -0.0124  0.0254   0.0738   0.0611    0.1427   0.0000   438.1732       7.44566       13.4479      -4.52989       2.48318      -1.19718       1.29652      -3.66668     0.0138571      0.120229       1.67624      0.278085      0.263938     -0.287918    -0.0957858     0.0467785    -0.0401863    -0.0101212    -0.0145186     0.0123219   -0.00120598  -8.61973e-05   0.000313600   9.10872e-05  -2.25535e-05   2.66087e-07   1.58559e-06   5.72692e-08       0.00000       0.00000       0.00000       0.00000       0.00000       0.00000       0.00000       0.00000       2.88873       3.69275       3.73411       3.77414       3.45077       3.05685       2.60262       2.12471       1.65044       1.17869      0.848341      0.584271      0.347976      0.227329      0.130436     0.0753693     0.0373037     0.0193787    0.00954275    0.00419268    0.00167105   0.000629934   0.000212228   7.17950e-05   1.79309e-05   4.49231e-06   8.79579e-07   1.25704e-07       0.00000       0.00000       0.00000       0.00000       0.00000       0.00000       0.00000       0.00000
  14  15 2869.3168    3.2760  0.9900 12.0784 -0.0063  0.0337   0.0838   0.0714    0.2720   0.0000   436.3554       14.0232       12.2880      -4.53386      -5.80328      -5.45080       2.02143       1.52561      -1.74606     -0.528234     -0.334426    -0.0542630      0.289427    -0.0183771     -0.196992     -0.147949     0.0737789     0.0135140   -0.00780391   -0.00631699    0.00121070   0.000412392   0.000166185  -3.50101e-05  -3.43176e-05  -8.58256e-06   4.98361e-08  -1.14286e-08       0.00000       0.00000       0.00000       0.00000       0.00000       0.00000       0.00000       0.00000       3.12674       4.83154       4.97191       4.73497       4.96598       3.51363       3.83506       2.43320       2.30453       1.54199       1.09440      0.861412      0.409043      0.369717      0.161623      0.117172     0.0583218     0.0256460     0.0169885    0.00480543    0.00314933   0.000960718   0.000333067   0.000136671   2.63027e-05   7.94852e-06   1.74181e-06   1.75173e-07       0.00000       0.00000       0.00000       0.00000       0.00000       0.00000       0.00000       0.00000
  14  16 3010.3426    3.9054  0.8351 12.9285 -0.0116  0.0296   0.1101   0.0653    0.1799   0.0000   438.5487       18.5700       10.3399       1.23063      -1.62888       5.79287       1.18380      -1.57345      -2.07552      -2.55657      0.296891     -0.798835     -0.317562    -0.0565314    -0.0979560     0.0425733    0.00907487    0.00247131   -0.00502611   -0.00246081    0.00136456  -0.000110630   0.000123155   3.02408e-05   1.04138e-05  -1.11891e-05  -1.81570e-06  -4.44061e-08       0.00000       0.00000       0.00000       0.00000       0.00000       0.00000       0.00000       0.00000       3.32605       4.36678       4.43635       4.79380       4.37550       3.50751       3.02596       2.40861       1.90568       1.30727      0.914110      0.639981      0.451607      0.250332      0.143905     0.0824223     0.0466201     0.0253628     0.0105565    0.00511185    0.00180161   0.000771125   0.000257354   7.62294e-05   2.25089e-05   5.37822e-06   1.14796e-06   1.53305e-07       0.00000       0.00000       0.00000       0.00000       0.00000       0.00000       0.00000       0.00000
  14  17 3150.7364    4.0052  1.1195 13.3281 -0.0054  0.0353   0.0997   0.0804    0.1376   0.0000   442.6710       11.4792       5.88956       2.76371     -0.280521       7.53423       2.78041      -3.10834      -2.03574       2.75213       1.02901     -0.420513      0.100313     -0.149612     -0.162613    0.00906747     0.0375290    -0.0386427    -0.0115722   -0.00240275   0.000877564    0.00106252  -2.52532e-05  -0.000160878  -1.07978e-05  -7.96306e-06   4.05231e-07   2.47282e-08       0.00000       0.00000       0.00000       0.00000       0.00000       0.00000       0.00000       0.00000       3.45606       5.11960       5.07412       4.73155       4.84586       3.75586       3.85475       2.80426       2.36043       1.75946       1.13508      0.821717      0.493042      0.311566      0.177248      0.102125     0.0503638     0.0284047     0.0111913    0.00614393    0.00211370   0.000984202   0.000329992   0.000110723   2.78724e-05   7.85872e-06   1.64598e-06   1.88010e-07       0.00000       0.00000       0.00000       0.00000       0.00000       0.00000       0.00000       0.00000
  14  18 3291.0742    3.7247  1.3085 12.9831 -0.0048  0.0370   0.0869   0.0854    0.1046   0.0000   439.4057       21.4992       3.41605       1.62019     -0.795256      0.454815       4.44490      -7.32054     -0.306132     -0.882401       1.52295       1.29177      -2.00226     -0.347971      0.408112     0.0110698    -0.0313204    -0.0170439   0.000347348    0.00205653  -0.000207535   -0.00122450  -0.000538648  -8.12396e-05   2.21922e-05  -7.00384e-06  -5.23690e-07   9.98368e-08       0.00000       0.00000       0.00000       0.00000       0.00000       0.00000       0.00000       0.00000       3.82550       5.22821       5.16122       5.54943       5.07378       4.26496       3.64810       2.91751       2.40033       1.61651       1.19551      0.795666      0.548259      0.323238      0.188750      0.110996     0.0593665     0.0311597     0.0140325    0.00617492    0.00241454   0.000989230   0.000326155   0.000107019   2.91303e-05   6.79333e-06   1.49968e-06   2.06425e-07       0.00000       0.00000       0.00000       0.00000       0.00000       0.00000       0.00000       0.00000
  14  19 3431.6813    3.0468  1.9424 12.6205 -0.0150  0.0444   0.0592   0.1119    0.0736   0.0000   439.6334       19.0305     -0.930381       7.14848       6.09016     -0.140414      -4.41909      -4.78702      -1.41393      -5.01255      -1.74025      -2.88391     -0.637581     -0.180039      0.204825     0.0393463     0.0651801     0.0144546    -0.0111669  -0.000917508   -0.00398710   -0.00127086   0.000680516  -0.000231418  -5.26741e-07   1.59410e-05   9.10751e-07  -4.91634e-07       0.00000       0.00000       0.00000       0.00000       0.00000       0.00000       0.00000       0.00000       4.74206       6.09306       6.23240       6.61036       6.18712       5.22115       4.43967       3.63302       2.73204       2.16880       1.44386      0.993169      0.652961      0.397484      0.248840      0.138179     0.0753980     0.0359288     0.0186146    0.00726574    0.00333611    0.00119449   0.000440217   0.000125568   3.59541e-05   9.08234e-06   1.67830e-06   2.34051e-07       0.00000       0.00000       0.00000       0.00000       0.00000       0.00000       0.00000       0.00000
  14  20 3572.3744    2.5884  3.0438 12.0462 -0.0050  0.0538   0.0402   0.1449    0.0571   0.0000   434.9109       27.6190       1.35412       7.86504      -15.7402      -1.12392      0.495610      -13.8231       2.27769       1.33245      -1.14787      -2.30634       1.23481      0.798774      0.100096     -0.317606      0.125009   -0.00666497    -0.0296429   -0.00714761   -0.00136373   0.000640341  -0.000426594  -0.000289215  -1.58080e-05   1.92317e-06   1.50362e-06   3.71967e-07       0.00000       0.00000       0.00000       0.00000       0.00000       0.00000       0.00000       0.00000       5.80147       7.54304       7.83234       7.93048       7.41794       6.53535       5.59367       4.64779       3.41190       2.63716       1.84993       1.27619      0.823539      0.514302      0.303033      0.172904     0.0889922     0.0463837     0.0214815    0.00993893    0.00397727    0.00157207   0.000526879   0.000167680   4.69660e-05   1.15463e-05   2.10020e-06   2.82143e-07       0.00000       0.00000       0.00000       0.00000       0.00000       0.00000       0.00000       0.00000
  14  21 3713.5531    2.1597  4.2976 11.5707 -0.0047  0.0688   0.0298   0.1789    0.0507   0.0000   427.6262       19.4091       17.9336       10.9809       2.80001      -11.7955      -2.95274      -15.0123      0.398792      -2.67279      0.625295      -1.56452     -0.763889      0.631411      0.504990      0.209660    -0.0170337     -0.111334     0.0180739     0.0148494   0.000891474   -0.00131033   -0.00144366   0.000420870  -2.75885e-05  -6.54286e-06  -3.90258e-07   2.26392e-07       0.00000       0.00000       0.00000       0.00000       0.00000       0.00000       0.00000       0.00000       7.24126       9.90878       10.1894       10.1955       9.48230       8.46249       7.33059       5.81132       4.55177       3.42848       2.40599       1.67725       1.08537      0.677897      0.403334      0.225363      0.122851     0.0583919     0.0307778     0.0121675    0.00567456    0.00205116   0.000756067   0.000233196   6.29654e-05   1.49759e-05   2.89536e-06   3.75490e-07       0.00000       0.00000       0.00000       0.00000       0.00000       0.00000       0.00000       0.00000
  14  22 3854.6980    1.7861  5.8730 11.1916 -0.0074  0.0854   0.0230   0.2263    0.0468   0.0000   444.4536       32.4381       33.5615       2.98918       13.2944      -2.46234      -1.49722      -9.36635       2.69506      -4.45369      -4.45741       5.35932      0.447964     -0.127210      -1.18856      0.174631      0.415655   -0.00616140    -0.0836077    0.00329085    0.00954023   -0.00264436   -0.00137075  -0.000580764   5.09030e-05   5.42550e-05  -9.08471e-06  -2.10270e-07       0.00000       0.00000       0.00000       0.00000       0.00000       0.00000       0.00000       0.00000       9.12278       11.8736       12.3129       12.4648       11.7621       10.5299       8.71512       7.28677       5.64630       4.26651       3.04063       2.05154       1.35784      0.853252      0.507994      0.293916      0.155397     0.0784295     0.0384010     0.0164070    0.00695253    0.00264587   0.000907082   0.000287087   7.92184e-05   1.83575e-05   3.34744e-06   4.53715e-07       0.00000       0.00000       0.00000       0.00000       0.00000       0.00000       0.00000       0.00000
  14  23 3995.7248    1.4648  7.1309 11.0118 -0.0033  0.1025   0.0196   0.2852    0.0433   0.0000   428.8572       12.8891       27.5833       35.5885     0.0899050      -25.3723       2.03885      -8.13558       7.18801       5.70253       3.75308      -2.30555       2.36546       1.35210    -0.0136202     -0.261189     -0.157963    -0.0574269    -0.0248062     0.0215392   -0.00802148   -0.00369673  -0.000221356  -0.000570231   3.30399e-05  -4.53958e-06  -4.39671e-06   4.31667e-07       0.00000       0.00000       0.00000       0.00000       0.00000       0.00000       0.00000       0.00000       10.8501       14.3191       15.5286       15.1455       14.3940       12.5532       10.7519       8.55510       6.65455       5.09628       3.50543       2.51566       1.64417       1.02900      0.624767      0.357566      0.191686      0.100887     0.0466983     0.0216122    0.00855868    0.00339465    0.00116083   0.000355544   9.48122e-05   2.27647e-05   4.15192e-06   5.25463e-07       0.00000       0.00000       0.00000       0.00000       0.00000       0.00000       0.00000       0.00000
  14  24 4136.9839    1.1718  8.3830 10.8911 -0.0077  0.1315   0.0180   0.3662    0.0417   0.0000   418.4028       58.9903       15.1891      -12.7084       4.34363       11.4907      -2.60594      -4.22723       36.1147      -11.8622      -9.24019       2.93265       3.00623      -1.14003     -0.697350     -0.496487     -0.154521     0.0978631     0.0721242    -0.0146406   -0.00951930   -0.00501885  -0.000604031   0.000311377   3.14322e-05  -2.38223e-05   3.37452e-06   2.03896e-06       0.00000       0.00000       0.00000       0.00000       0.00000       0.00000       0.00000       0.00000       13.5141       18.1829       19.2801       19.1053       18.0670       15.7672       13.9457       10.9728       8.86666       6.54018       4.72264       3.23773       2.13671       1.35239      0.821897      0.458691      0.258391      0.128911     0.0622372     0.0280114     0.0117544    0.00437178    0.00154995   0.000469034   0.000127499   2.91614e-05   5.63140e-06   7.01266e-07       0.00000       0.00000       0.00000       0.00000       0.00000       0.00000       0.00000       0.00000
  14  25 4278.6160    1.0279 10.7517 10.6168 -0.0072  0.1597   0.0152   0.4574    0.0389   0.0000   397.3955       53.5363       55.7309       7.15942      -21.5301      -21.7459       9.40483      -3.38296      -12.0465      -3.90198     -0.151478       6.95339      0.245440      -1.91427       1.51034      0.963762     -0.502335     -0.240035     0.0426361     0.0124307     0.0319071   -0.00441109  -0.000732002   6.78956e-05   1.42965e-05  -2.09583e-05   1.02525e-05   8.54392e-07       0.00000       0.00000       0.00000       0.00000       0.00000       0.00000       0.00000       0.00000       16.4770       21.4716       23.1471       23.0414       21.8393       19.3296       16.2635       13.6221       10.6070       7.89971       5.78258       3.97506       2.67550       1.69132       1.01643      0.597187      0.331122      0.164796     0.0866579     0.0347669     0.0156415    0.00555154    0.00190557   0.000583852   0.000157746   3.52549e-05   6.50157e-06   8.42151e-07       0.00000       0.00000       0.00000       0.00000       0.00000       0.00000       0.00000       0.00000
  15   9 2049.6321    0.6539  0.5448 10.0350 -0.0048  0.0272   0.0216   0.0536    0.0669   0.0000   435.1972      0.527768       12.9070      -4.70321      -1.07543      -2.55316      -1.27909      -3.26709      -2.42750     0.0539904      0.532768     -0.998660     -0.397412     -0.250356      0.132214    -0.0515308     0.0229626   -0.00200718    0.00319427   0.000846902   -0.00235377  -0.000789727   0.000309438  -8.69354e-05  -5.32425e-05   1.56177e-06   9.47004e-06  -7.97470e-07  -9.58871e-08   3.30085e-08       0.00000       0.00000       0.00000       0.00000       0.00000       0.00000       2.64523       3.22761       3.95388       3.66811       3.16937       3.37005       2.54953       2.24706       1.70471       1.20633      0.984698      0.652791      0.392233      0.307921      0.174928     0.0878783     0.0577650     0.0330713     0.0150644    0.00593254    0.00363248    0.00151669   0.000621499   0.000201036   7.87167e-05   2.47956e-05   6.00107e-06   1.16171e-06   2.07434e-07   3.09816e-08       0.00000       0.00000       0.00000       0.00000       0.00000       0.00000
  15  10 2195.8407    0.9212  0.7582 10.2781 -0.0004  0.0271   0.0242   0.0622    0.0785   0.0000   440.6483      0.200079       20.2780       1.68831       2.04089      -1.33097      -3.64487     -0.630557      0.379019      0.222391      0.283953     -0.984961      0.482064     0.0779047    -0.0239297     0.0528644      0.110069   -0.00282262    -0.0101266   -0.00618990    0.00292242  -0.000112143   0.000131178   5.24023e-05   2.94884e-05  -1.04496e-06   3.09315e-06   1.56179e-06   2.55094e-07  -3.78487e-09       0.00000       0.00000       0.00000       0.00000       0.00000       0.00000       2.90118       3.88405       3.79190       4.04996       3.85387       3.10811       2.78000       2.27605       1.87711       1.25562      0.932975      0.655493      0.472904      0.283193      0.164690     0.0896276     0.0570731     0.0293090     0.0163036    0.00755310    0.00325200    0.00130018   0.000517138   0.000171033   6.29308e-05   1.80457e-05   5.29213e-06   1.20048e-06   2.64594e-07   3.37355e-08       0.00000       0.00000       0.00000       0.00000       0.00000       0.00000
  15  11 2339.5273    1.3067  0.7698 10.6345  0.0039  0.0278   0.0330   0.0557    0.0855   0.0000   435.7241       3.78459       17.8941      -2.53686      -3.05430      -5.40616      -6.64254      -3.45545      -1.61070       1.06598    -0.0240067     -0.506089     -0.108519     -0.159523    -0.0163761     0.0327709     0.0695143   -0.00617603    -0.0101906    0.00142932   -0.00564541   -0.00138560   0.000405938   0.000158875   3.61217e-05   7.56887e-06  -4.15723e-06   3.15791e-07   3.11904e-07  -2.38782e-08       0.00000       0.00000       0.00000       0.00000       0.00000       0.00000       2.40811       3.85313       3.35339       3.93412       3.39854       3.28414       2.74556       2.40113       1.66254       1.43219      0.955950      0.724888      0.486607      0.310576      0.199326      0.106819     0.0704721     0.0305872     0.0208287    0.00691295    0.00474131    0.00134989   0.000789982   0.000211441   9.04152e-05   2.27586e-05   6.87936e-06   1.69647e-06   2.98748e-07   4.65887e-08       0.00000       0.00000       0.00000       0.00000       0.00000       0.00000
  15  12 2481.1118    1.7061  0.8325 11.2563 -0.0057  0.0349   0.0426   0.0600    0.0891   0.0000   435.7211       2.24028       7.10289      -2.44863     -0.995139      -3.66721      0.145062      0.222867      0.512756      -1.72400      -1.73859     0.0425625      0.583030      0.403083     -0.194776     0.0107005    -0.0290611    -0.0177219     0.0355726    0.00514905   -0.00223257  -0.000252214  -0.000812976   4.82977e-05   3.25131e-05  -2.79524e-05   7.53050e-06  -4.66218e-07   2.26819e-07  -3.34162e-08       0.00000       0.00000       0.00000       0.00000       0.00000       0.00000       3.89016       3.45298       4.20305       5.64314       4.28384       3.01946       3.53630       3.26657       1.95742       1.33718       1.37075      0.978397      0.498727      0.294384      0.260459      0.161742     0.0712762     0.0313250     0.0200251     0.0125317    0.00617079    0.00244400   0.000809886   0.000252765   6.96645e-05   1.99260e-05   5.36858e-06   1.17215e-06   2.34683e-07   3.45840e-08       0.00000       0.00000       0.00000       0.00000       0.00000       0.00000
  15  13 2622.4531    2.1936  0.9150 11.7724 -0.0029  0.0342   0.0535   0.0632    0.0942   0.0000   439.4928      0.147098       10.1952       2.70974      -2.63603      -2.87942      -2.38861       1.25892       1.55702       1.08823      -1.46066     -0.294841     -0.127681     -0.667372    0.00203266      0.121306     0.0204431     0.0430110   -0.00466711   -0.00467255     0.0104455   0.000616853  -0.000507717   3.06796e-05   9.32096e-05  -6.07762e-06  -1.55120e-05   2.12028e-06   6.55524e-08  -2.75703e-08       0.00000       0.00000       0.00000       0.00000       0.00000       0.00000       2.65513       4.78795       3.98312       4.79749       4.03510       3.86042       3.39779       2.60838       2.36500       1.46112       1.39913      0.725094      0.673378      0.322605      0.264883      0.135925     0.0826832     0.0438626     0.0208808     0.0119359    0.00443071    0.00238859   0.000779724   0.000333231   0.000113050   2.81228e-05   1.02731e-05   1.62258e-06   4.45520e-07   5.99329e-08       0.00000       0.00000       0.00000       0.00000       0.00000       0.00000
  15  15 2905.9227    3.2192  0.8978 12.4629 -0.0115  0.0269   0.0797   0.0599    0.1626   0.0000   435.7864       11.3359       12.9323       4.51148      0.993522      -2.78867       1.37768      -1.18290      0.764263      -2.07001      0.382147      0.858486    0.00902574     -0.425495     -0.558146    -0.0245119     0.0756081   -0.00809054   -0.00751073   0.000918882   -0.00362848   -0.00200421  -4.32643e-05  -0.000278783   1.80837e-05   6.92960e-06  -1.95869e-06   6.60191e-07   1.73673e-07  -5.44545e-08       0.00000       0.00000       0.00000       0.00000       0.00000       0.00000       3.14179       3.90303       4.23757       3.63868       3.63208       3.23680       2.92032       2.63230       1.92207       1.57669       1.12363      0.704993      0.510544      0.288662      0.191339      0.101164     0.0557673     0.0318416     0.0148621    0.00690665    0.00340471    0.00144050   0.000563277   0.000216001   6.78409e-05   1.91778e-05   6.56738e-06   1.40035e-06   2.20273e-07   2.51568e-08       0.00000       0.00000       0.00000       0.00000       0.00000       0.00000
  15  16 3047.2278    3.9642  0.9788 12.8351 -0.0060  0.0297   0.1017   0.0702    0.1906   0.0000   435.5776       15.7240       14.5191     -0.138901      -3.74732      -6.61166     -0.138738      -1.31200       2.45077      -1.11888     -0.828332      -2.22325      0.564038     -0.173762      0.130276    -0.0928585     0.0578486    -0.0449493   -0.00480162     0.0133477    0.00100881   -0.00297920   0.000127902   0.000147642  -9.95782e-05   6.21345e-06  -2.27528e-06  -6.80540e-08  -3.40167e-07   2.03473e-09       0.00000       0.00000       0.00000       0.00000       0.00000       0.00000       3.08477       4.02349       3.98403       3.97359       4.10784       3.30829       2.95938       2.50699       2.04661       1.57461       1.16155      0.744584      0.513805      0.310001      0.201286      0.131979     0.0650848     0.0385296     0.0186680    0.00828506    0.00445328    0.00149903   0.000652200   0.000251377   7.12721e-05   2.37670e-05   6.86473e-06   1.53424e-06   3.00295e-07   3.52669e-08       0.00000       0.00000       0.00000       0.00000       0.00000       0.00000
  15  17 3188.2516    3.9379  1.0940 13.3484 -0.0334  0.0309   0.1080   0.0858    0.1689   0.0000   440.0695       17.6822       6.86043     -0.802837      -2.31515      -1.03413      -2.07163      -6.62619      -9.10585     -0.128500       1.19067     -0.405115     -0.329542      0.462317     0.0440288    -0.0859583      0.111057     0.0258771    -0.0196687     0.0102062    0.00494415  -0.000997352   -0.00157369   1.58708e-05   0.000160601   1.92983e-06   6.65478e-06  -4.70547e-07   5.88667e-08   3.82263e-08       0.00000       0.00000       0.00000       0.00000       0.00000       0.00000       3.18184       4.27222       4.23123       4.47840       3.96759       3.79254       3.06435       2.64724       2.15141       1.54017       1.08128      0.773838      0.523366      0.322725      0.198375      0.116362     0.0636888     0.0349271     0.0177396    0.00857251    0.00379210    0.00156403   0.000625100   0.000240828   8.08077e-05   2.42235e-05   6.45082e-06   1.45514e-06   2.70216e-07   4.20653e-08       0.00000       0.00000       0.00000       0.00000       0.00000       0.00000
  15  18 3329.0926    3.3618  1.5754 13.0334 -0.0093  0.0431   0.0737   0.0974    0.0986   0.0000   436.2804       16.8338       12.9343       2.89983       3.28710      0.651148       1.36641      -2.03626     -0.375680      0.461936       2.69440     -0.431054       1.11743     -0.221654      0.155203     -0.232814    -0.0918231    -0.0159564     0.0264958   0.000141306    0.00270850    0.00122458  -0.000572122  -0.000215070   0.000164160   3.71856e-05   6.16168e-06  -1.99443e-06   5.55474e-08  -3.80863e-08       0.00000       0.00000       0.00000       0.00000       0.00000       0.00000       4.00307       5.82043       5.58110       6.29207       5.38319       5.16291       4.13584       3.62330       2.77186       2.08682       1.59770       1.04292      0.813563      0.446402      0.324729      0.169346      0.114289     0.0477042     0.0331526     0.0124546    0.00733183    0.00226059    0.00125737   0.000343353   0.000147420   3.41682e-05   1.15446e-05   2.21926e-06   4.34784e-07   6.65850e-08       0.00000       0.00000       0.00000       0.00000       0.00000       0.00000
  15  19 3470.2590    2.9364  2.0548 12.5712 -0.0033  0.0458   0.0538   0.1066    0.0736   0.0000   434.9554       25.2137       8.32225       3.35932       1.19188     -0.636124       2.21309      -1.96652      0.313334      -2.24704       2.55970      -1.76042     -0.965366      0.174412      0.154134     -0.354333     -0.227027     0.0848632    -0.0148119    -0.0149286   0.000401420   -0.00307454  -2.27710e-05   0.000261058  -0.000136837   1.64617e-05   3.84001e-06  -2.01586e-07   3.78569e-07   7.68254e-08       0.00000       0.00000       0.00000       0.00000       0.00000       0.00000       4.57278       5.93499       6.64932       6.59463       6.10705       5.32817       4.68965       3.81353       2.95141       2.34596       1.59749       1.16860      0.788184      0.499878      0.309596      0.183385      0.106205     0.0562200     0.0298005     0.0142903    0.00650090    0.00276666    0.00112373   0.000414180   0.000137508   3.96507e-05   1.05916e-05   2.52077e-06   4.40112e-07   5.60049e-08       0.00000       0.00000       0.00000       0.00000       0.00000       0.00000
  15  20 3611.4985    2.4567  3.3087 11.8774 -0.0038  0.0566   0.0364   0.1482    0.0597   0.0000   432.8887       20.9647       10.7810      -2.18895       9.81205       2.51432       2.73997      -5.23887      -2.01874     -0.537979      -1.64331      0.884011     -0.505988      0.426676      0.955274    -0.0272464    -0.0117785     0.0160499     0.0163426   -0.00565089     0.0151774   -0.00341942   -0.00216710   0.000389249   0.000136283   6.41040e-05  -1.75792e-05  -1.09950e-05   1.03599e-07  -3.10786e-08       0.00000       0.00000       0.00000       0.00000       0.00000       0.00000       5.61434       7.62926       7.84699       8.09139       7.30327       6.78010       5.66116       4.95698       3.83850       3.00342       2.13251       1.48724       1.00693      0.657332      0.393456      0.238658      0.132704     0.0756839     0.0375752     0.0179383    0.00837820    0.00354338    0.00140539   0.000524324   0.000169078   5.25536e-05   1.38331e-05   3.18804e-06   5.51279e-07   7.80989e-08       0.00000       0.00000       0.00000       0.00000       0.00000       0.00000
  15  21 3752.8052    2.0590  4.7530 11.2770 -0.0010  0.0691   0.0260   0.1827    0.0541   0.0000   442.8841      -2.20947       3.19836       4.68086       10.8014      -12.6211     0.0535354      -12.8163     -0.880997      -4.67079      -1.98011      -3.30481     -0.619572     -0.279659      0.962832    -0.0995172     -0.134801     0.0843380   0.000294811   -0.00313711    0.00210222    0.00294746   0.000617318  -7.24372e-05   0.000123384  -1.23636e-05  -1.62501e-05   3.85885e-06   8.74115e-07  -1.19733e-07       0.00000       0.00000       0.00000       0.00000       0.00000       0.00000       6.84009       9.21376       9.64134       9.79374       9.15825       8.16190       7.19094       5.95321       4.67829       3.63129       2.58295       1.84473       1.25222      0.804084      0.501661      0.285974      0.169675     0.0895819     0.0468049     0.0218757     0.0101933    0.00430147    0.00176002   0.000626885   0.000218732   6.29633e-05   1.70610e-05   3.92931e-06   7.12503e-07   9.12350e-08       0.00000       0.00000       0.00000       0.00000       0.00000       0.00000
  15  22 3894.3691    1.6938  6.1216 11.0636 -0.0014  0.0860   0.0214   0.2322    0.0475   0.0000   428.4130       34.5991      -6.60686       6.10388       15.9385      -1.31120      -6.95316       12.0673       4.41056      -5.92570      -1.05021      -1.12696       3.31801      -1.28836      -1.19470       1.11405      0.147963    -0.0381010    -0.0325447     0.0424447  -5.93481e-05   -0.00340975   0.000128133   0.000439812  -6.41023e-05  -6.71983e-05   1.20000e-05  -7.67097e-07  -8.14503e-07  -2.29811e-08       0.00000       0.00000       0.00000       0.00000       0.00000       0.00000       8.58978       11.1675       11.9076       11.9530       11.3016       10.4308       8.80669       7.37399       5.84076       4.48031       3.34545       2.30809       1.55378       1.04340      0.635381      0.387215      0.216954      0.118863     0.0598301     0.0284074     0.0132432    0.00564378    0.00228084   0.000826711   0.000272096   8.41068e-05   2.15771e-05   4.79205e-06   8.57965e-07   1.10686e-07       0.00000       0.00000       0.00000       0.00000       0.00000       0.00000
  15  23 4036.2020    1.4311  8.0297 10.8206 -0.0066  0.1039   0.0178   0.2981    0.0438   0.0000   427.3371       11.6572       20.5717      -9.54257       4.30938       10.3365      -8.18423     -0.743770       1.52383       4.24428      -10.4218      -2.31095       4.09419       1.34981      -1.44043     -0.780832      0.108775      0.182965    -0.0374998    -0.0712443    0.00522161     0.0183039   0.000525775   -0.00125194   5.31159e-06  -1.16271e-06   4.57853e-05  -6.50369e-06  -5.10493e-07   1.63967e-07       0.00000       0.00000       0.00000       0.00000       0.00000       0.00000       10.2916       13.5281       14.3944       14.3342       13.7722       12.4644       10.7302       8.80560       7.10848       5.39712       4.01449       2.81879       1.91911       1.25181      0.791235      0.473365      0.269773      0.144991     0.0754920     0.0355100     0.0169708    0.00691586    0.00285590    0.00101972   0.000342659   0.000101754   2.65397e-05   5.86849e-06   1.07191e-06   1.33598e-07       0.00000       0.00000       0.00000       0.00000       0.00000       0.00000
  15  24 4177.6525    1.1547  9.3073 10.6945 -0.0055  0.1315   0.0167   0.3764    0.0422   0.0000   458.2275       22.8852      -2.28387      -9.15254      -8.46717      -1.85594       2.48746      -13.8426      0.504987      -16.1669      -5.32843       4.52607      0.761198      -3.46976      0.727113       1.20741     0.0965550     -0.230224     0.0190348    -0.0931391     0.0307860    0.00520139  -0.000443652   -0.00162965  -0.000477946   0.000148427   2.38370e-05  -1.57978e-05  -8.37051e-07  -5.15936e-08       0.00000       0.00000       0.00000       0.00000       0.00000       0.00000       12.8965       16.9886       18.0390       18.3288       17.3738       15.5075       13.6171       11.1472       8.89101       6.85964       5.03925       3.58717       2.45774       1.61951       1.01339      0.596945      0.349572      0.191091     0.0977285     0.0484440     0.0214742    0.00955065    0.00366648    0.00133895   0.000443395   0.000128563   3.35436e-05   7.51763e-06   1.36902e-06   1.70759e-07       0.00000       0.00000       0.00000       0.00000       0.00000       0.00000
  15  25 4319.9001    0.9435 11.4926 10.5215 -0.0052  0.1701   0.0147   0.4951    0.0394   0.0000   425.7207       15.6487      -19.7874       14.9967       5.70069      -2.68881       4.73485       10.7137      -6.99845      -18.6916      -4.95834      -5.30977      -3.62840      -2.17961      0.639283      -2.59481      0.174054      0.154398      0.183371    -0.0387912    -0.0538898     0.0131737    0.00598460   -0.00174617  -0.000998743   0.000628717  -5.13485e-05  -3.36012e-06  -6.67471e-07  -1.80131e-07       0.00000       0.00000       0.00000       0.00000       0.00000       0.00000       16.8449       21.8795       23.5730       23.4821       22.6503       20.4178       17.4208       14.5577       11.7136       8.72376       6.68109       4.68303       3.27938       2.15865       1.34536      0.835053      0.471440      0.268321      0.133633     0.0701371     0.0295133     0.0136884    0.00499276    0.00188697   0.000587214   0.000178312   4.51961e-05   9.58416e-06   1.74252e-06   2.14233e-07       0.00000       0.00000       0.00000       0.00000       0.00000       0.00000
  15  26 4461.7866    0.8294 14.9847 10.3895 -0.0061  0.2336   0.0122   0.6544    0.0329   0.0000   376.5382       13.7808       44.8076       11.8064      -7.44370      -45.5830      -12.7172       34.6819       18.1786      -5.21734      -10.8446       7.31360       2.52933      0.914888     -0.697199     -0.707288       1.23589     0.0427367     -0.236859     0.0692098     0.0488474    0.00970979     0.0114768    0.00226765   -0.00163697   0.000127250   9.89061e-06  -3.24834e-06  -1.68572e-06  -5.13668e-07       0.00000       0.00000       0.00000       0.00000       0.00000       0.00000       22.8930       29.7961       32.0104       32.5371       30.1490       27.9967       23.7502       20.5453       15.7636       12.4048       9.12843       6.59676       4.45695       2.96005       1.87351       1.13851      0.654744      0.357930      0.190115     0.0914393     0.0434622     0.0178550    0.00717260    0.00252133   0.000826208   0.000238176   6.10011e-05   1.35418e-05   2.29684e-06   3.08528e-07       0.00000       0.00000       0.00000       0.00000       0.00000       0.00000
  16   9 2081.6129    0.7248  0.5266  9.9987 -0.0088  0.0257   0.0236   0.0447    0.0696   0.0000   442.2738      0.199131       9.58817      -3.50696       1.98987       1.98750      -1.00055     -0.466704       1.54261      -1.54880     -0.250468      0.705221      0.483492      0.212604    -0.0454758     -0.132644     0.0512334     0.0105132     0.0115631     0.0143389   -0.00197279    0.00286961   8.77695e-05   0.000404916  -0.000162739   3.97686e-05   2.01914e-05  -6.75469e-06   3.10811e-06   1.28675e-07  -5.07985e-08   7.43283e-09       0.00000       0.00000       0.00000       0.00000       2.23845       3.33364       2.94769       3.80556       2.78872       2.99934       2.33012       2.14831       1.50898       1.31226      0.936133      0.658908      0.436744      0.293837      0.201261      0.106183     0.0731053     0.0362029     0.0238129    0.00903667    0.00579231    0.00205511    0.00127209   0.000388237   0.000191768   4.87839e-05   2.02943e-05   4.65290e-06   1.43865e-06   3.09931e-07   5.56980e-08   1.07500e-08       0.00000       0.00000       0.00000       0.00000
  16  10 2228.4277    0.9748  0.7245 10.3747 -0.0011  0.0291   0.0264   0.0546    0.0859   0.0000   437.8969      -3.34556       12.3491       2.49272       5.50462      -1.93358       1.64963     -0.663155     -0.419448       2.49249      0.402177      0.809431    -0.0883832     -0.382360     0.0409373    -0.0148838    -0.0773575     0.0831199   -0.00251060   -0.00694518    0.00558083  -0.000714832  -4.20222e-05   0.000418842  -0.000302783   3.62671e-05  -1.46842e-06   5.47345e-06   1.30694e-07  -4.88524e-08   7.34547e-08   3.14568e-09       0.00000       0.00000       0.00000       0.00000       2.86853       3.01750       3.86063       4.03265       3.18912       3.27495       3.01548       2.07146       1.88352       1.72844      0.968583      0.660182      0.612049      0.378254      0.194727      0.138671     0.0900247     0.0448706     0.0249861     0.0149288    0.00737083    0.00258168    0.00115008   0.000570494   0.000256646   8.53756e-05   2.33224e-05   5.76853e-06   1.47755e-06   3.17810e-07   5.95968e-08   7.67798e-09       0.00000       0.00000       0.00000       0.00000
  16  11 2372.6023    1.3377  0.9192 10.6820 -0.0064  0.0325   0.0304   0.0596    0.0929   0.0000   438.1759       3.05315       8.01446       1.70575     -0.476662      0.434104      0.597812       2.04766      0.333790      -1.02286      0.338957     -0.287415      0.193648      0.484067     -0.297894     0.0764088    -0.0611932    -0.0247145     0.0107334     0.0129500   -0.00384862   -0.00218106   -0.00129837   0.000553963   0.000133170  -9.57269e-05  -3.79864e-06  -8.56519e-06   8.18549e-07   9.66554e-08  -1.39806e-07  -5.97871e-09       0.00000       0.00000       0.00000       0.00000       2.72984       4.32820       3.91733       4.41879       3.68151       3.86331       2.82774       2.76793       1.94316       1.63204       1.15743      0.838400      0.573130      0.380073      0.253389      0.138877     0.0897204     0.0457734     0.0279609     0.0117889    0.00718808    0.00241663    0.00151126   0.000458469   0.000226901   6.52441e-05   2.59911e-05   6.92350e-06   1.99579e-06   4.34158e-07   7.30436e-08   1.32535e-08       0.00000       0.00000       0.00000       0.00000
  16  12 2514.9160    1.7790  0.8277 11.3649 -0.0044  0.0272   0.0426   0.0592    0.0831   0.0000   437.1220       3.27931       10.5357      -1.27182      -2.21103      -5.14131      -1.66581      -3.78811      0.465085     0.0708596     -0.547884     -0.995657     -0.942998     -0.393586    -0.0264290     -0.143189    -0.0402285    -0.0439291   -0.00142153    0.00364660   0.000849727   0.000132042   0.000805963   0.000634133   0.000285731   2.65357e-07   3.84957e-06  -7.21492e-07   3.84010e-07   8.42079e-08   3.42082e-08   2.10225e-08       0.00000       0.00000       0.00000       0.00000       2.38980       3.14841       3.17037       3.71942       3.30156       2.75482       2.59039       2.30695       1.68538       1.24262       1.02487      0.748175      0.504797      0.306605      0.211091      0.137579     0.0828382     0.0396427     0.0230951     0.0115038    0.00651887    0.00298378    0.00129922   0.000490454   0.000194931   5.87218e-05   2.08794e-05   5.78234e-06   1.61497e-06   3.52488e-07   6.80496e-08   9.45151e-09       0.00000       0.00000       0.00000       0.00000
  16  13 2657.0271    2.4013  0.8528 11.6463 -0.0089  0.0243   0.0559   0.0563    0.0970   0.0000   435.5611       6.44126       14.4995    -0.0897796       7.71942      -3.51597      0.131437       2.38905    -0.0264468       2.09577     -0.104750     -0.565894      0.755936      0.280401     -0.332622      0.141210    -0.0169301     0.0546406     0.0153033   -0.00927087    0.00292279   -0.00324401   0.000303217   0.000121126  -3.74063e-06  -5.64134e-05  -2.59328e-05   2.50305e-06  -1.75036e-06   3.62610e-08  -9.53712e-08  -9.72505e-09       0.00000       0.00000       0.00000       0.00000       2.28011       3.08475       3.07793       3.34533       2.85438       2.75639       2.48135       1.99965       1.58788       1.23964      0.968789      0.657933      0.440715      0.314580      0.194381      0.119478     0.0643996     0.0416555     0.0210468     0.0105236    0.00498220    0.00243692    0.00113658   0.000463624   0.000168000   6.08508e-05   1.77499e-05   5.65687e-06   1.33110e-06   2.98069e-07   5.90371e-08   8.30662e-09       0.00000       0.00000       0.00000       0.00000
  16  14 2799.6390    2.9246  0.8330 12.3186 -0.0044  0.0231   0.0703   0.0568    0.0918   0.0000   435.1436       5.98613       12.6408       4.08920     -0.940485      -1.99145       2.01329     -0.216207      0.151145      -2.19425      0.421028     -0.767454   -0.00927946      0.436876    -0.0962188    -0.0984509     0.0799875   0.000903379   -0.00255902   -0.00628573   -0.00920236   0.000670400   -0.00109854   0.000252429  -7.16249e-05   2.98262e-05   9.12773e-06   5.16212e-06   1.47552e-06   2.94683e-07   1.98970e-08  -7.23322e-09       0.00000       0.00000       0.00000       0.00000       2.38287       2.84832       3.02374       3.19601       2.92709       2.59969       2.35101       1.96220       1.61274       1.28419      0.932865      0.642980      0.453848      0.295582      0.182014      0.116609     0.0681344     0.0385130     0.0206716     0.0109079    0.00526265    0.00239605    0.00101746   0.000422914   0.000161723   5.58468e-05   1.68137e-05   4.84847e-06   1.23387e-06   2.72704e-07   5.05162e-08   6.41236e-09       0.00000       0.00000       0.00000       0.00000
  16  15 2941.9761    3.4888  0.7751 13.0063  0.0006  0.0249   0.0888   0.0525    0.0876   0.0000   440.0670       4.36139       12.5360       2.00066       1.52114      -2.15940     -0.340016      -3.57237     -0.718138      0.193838      0.252333      0.998957     -0.748264     -0.342124      0.236282      0.150478    -0.0277582    -0.0585591     0.0183153    0.00960339    0.00442978  -0.000446530   -0.00105002   0.000211586   0.000146839   4.08318e-05  -3.04109e-05   6.25394e-06   2.07780e-06   2.35930e-07   3.45146e-08  -6.85258e-09       0.00000       0.00000       0.00000       0.00000       2.31095       3.20246       3.21829       3.21855       3.11313       2.79182       2.47818       2.13953       1.54542       1.42633      0.929874      0.705274      0.474257      0.304193      0.200729      0.126845     0.0694391     0.0444206     0.0202460     0.0115643    0.00561066    0.00228002    0.00119476   0.000453632   0.000169013   6.86613e-05   1.85914e-05   5.47151e-06   1.48422e-06   3.75990e-07   5.71982e-08   8.07844e-09       0.00000       0.00000       0.00000       0.00000
  16  16 3083.6846    3.9337  0.9802 12.9002 -0.0085  0.0279   0.0918   0.0634    0.1628   0.0000   440.6750       18.2455       14.3231      -1.51653       1.22080      -1.01636      0.936174     0.0320253       2.26607      -1.00296     -0.783933      -1.59996      0.989398     -0.786531      0.109543     -0.168436     0.0132421    -0.0519869    -0.0329486    0.00161991    0.00655703   -0.00155129  -0.000291190   0.000797059   0.000110626  -4.12133e-05   1.00745e-05   2.41787e-06  -1.43243e-07  -7.77290e-07   2.98775e-08  -7.35819e-09       0.00000       0.00000       0.00000       0.00000       2.59344       3.40342       3.72709       3.40906       3.56103       3.09887       2.71078       2.32501       1.78388       1.43195       1.00546      0.752208      0.549849      0.340805      0.229764      0.129950     0.0762823     0.0451306     0.0233237     0.0124822    0.00594391    0.00270102    0.00119805   0.000484796   0.000181267   6.95261e-05   2.18039e-05   5.98066e-06   1.76758e-06   3.97550e-07   6.64015e-08   7.91493e-09       0.00000       0.00000       0.00000       0.00000
  16  17 3225.1926    4.0539  1.3188 12.6919 -0.0031  0.0314   0.0921   0.0826    0.2027   0.0000   445.6284       10.6943       17.5736      -2.67406      0.437530       2.68583      -3.06470      -6.11598       2.24791      -3.00386    0.00975043     0.0638896      0.989299      0.147703     -0.133800      0.157169   -0.00706178    0.00942790    -0.0300543   -0.00575317    0.00426267   -0.00558224    0.00286999   0.000520059  -1.10523e-06   3.92189e-05   3.14563e-05   6.80118e-06  -2.38722e-07  -4.76754e-07   2.15755e-08  -1.10304e-08       0.00000       0.00000       0.00000       0.00000       3.09575       4.20791       4.25593       4.38572       3.95561       3.75060       3.20043       2.76362       2.06622       1.67791       1.19138      0.883589      0.611575      0.404652      0.262306      0.154675     0.0894119     0.0521361     0.0277115     0.0139935    0.00685072    0.00318911    0.00144756   0.000571831   0.000221190   7.86864e-05   2.51197e-05   6.99918e-06   1.83591e-06   4.22621e-07   7.07587e-08   1.02284e-08       0.00000       0.00000       0.00000       0.00000
  16  18 3366.5865    3.3073  1.7589 12.6890 -0.0046  0.0417   0.0679   0.0996    0.1200   0.0000   440.3666       26.1060       9.03449       5.55251       8.51276      -6.28396       3.12650      -3.84167      0.769062      -2.54975       1.88493      -1.03216     -0.810978     -0.109541     -0.236595     0.0243494    -0.0199736    0.00813469     0.0159988    0.00886287   -0.00361326   -0.00451196    0.00396078   0.000477772  -3.23808e-05   2.32248e-05  -1.89780e-05  -5.02171e-06   1.31709e-06  -2.40250e-07  -6.90655e-09   1.10408e-08       0.00000       0.00000       0.00000       0.00000       3.60470       5.15931       5.46462       5.33273       5.27385       4.67983       4.07238       3.40113       2.58865       2.25589       1.46249       1.19376      0.757367      0.523196      0.347365      0.210744      0.126090     0.0738078     0.0390515     0.0204873    0.00947639    0.00478132    0.00195959   0.000865834   0.000313305   0.000117996   3.76650e-05   1.03636e-05   2.62002e-06   6.70154e-07   1.04445e-07   1.35497e-08       0.00000       0.00000       0.00000       0.00000
  16  19 3508.1143    2.8451  2.7121 12.1656 -0.0070  0.0467   0.0459   0.1295    0.0805   0.0000   446.9469       26.8960       17.5483      -1.80781      0.930181       4.46987    -0.0259014     -0.726422      -3.29936      0.464416     -0.901347     0.0120387       2.56853     -0.128507     0.0608489     -0.137342      0.134447     0.0259738   0.000947852   -0.00252883   -0.00295981   -0.00399707  -0.000159519   4.89674e-05  -3.54234e-05  -9.14741e-05  -1.77154e-06   1.60970e-05  -5.92192e-07  -3.19372e-07  -9.80004e-08  -1.25885e-08       0.00000       0.00000       0.00000       0.00000       4.59140       5.92259       6.40462       6.37745       5.98061       5.45749       4.83907       4.00002       3.31347       2.47602       1.90563       1.33853      0.957328      0.626848      0.407751      0.242813      0.142837     0.0823526     0.0462864     0.0229176     0.0111440    0.00543851    0.00229197   0.000939346   0.000361387   0.000125705   4.04596e-05   1.16743e-05   2.99258e-06   6.23919e-07   1.16352e-07   1.37639e-08       0.00000       0.00000       0.00000       0.00000
  16  20 3650.0072    2.3594  3.7027 11.7163 -0.0001  0.0595   0.0327   0.1554    0.0599   0.0000   432.6875       36.2448       4.65797      -12.9747       2.14505      -5.55284       1.12507      -3.24982       5.00633      -4.20636       3.09194     -0.692637      -1.19518      -1.04799      0.310967     -0.108883     0.0160853    -0.0389494     0.0383324    -0.0133326   -0.00878862  -0.000133118    0.00214217  -0.000374657  -0.000555120  -0.000162695  -8.98256e-06   1.24918e-05  -7.27771e-06   2.97108e-07   2.68096e-07  -8.86884e-09       0.00000       0.00000       0.00000       0.00000       5.48367       7.42583       7.89393       7.83274       7.77420       6.75239       6.17064       4.87536       4.10904       3.14278       2.35847       1.68815       1.20021      0.776815      0.517050      0.312326      0.184680      0.106620     0.0556248     0.0295472     0.0142202    0.00654106    0.00288130    0.00118324   0.000443333   0.000165798   5.20831e-05   1.49209e-05   3.95423e-06   8.72893e-07   1.63731e-07   1.82471e-08       0.00000       0.00000       0.00000       0.00000
  16  21 3791.9310    1.9728  5.0784 11.1784 -0.0050  0.0699   0.0238   0.1880    0.0544   0.0000   428.9656       19.7030       19.7307       20.2751       8.02198      -12.1477       11.6712      -14.8277      -1.71272      -1.21914     -0.158897      -2.60308      0.441623     -0.701875      0.759405      0.484762     -0.226447      0.181053      0.203572    -0.0105293   -0.00322535   0.000827797    0.00227689   1.08757e-05   0.000310775   2.11494e-05  -9.17353e-06  -5.52220e-06  -8.79437e-06  -1.64186e-06  -9.87119e-09  -7.07646e-09       0.00000       0.00000       0.00000       0.00000       6.73431       8.91820       9.56033       9.47552       9.10793       8.40884       7.16547       6.09497       4.79001       3.75052       2.84513       2.00051       1.43858      0.954255      0.609338      0.388167      0.224591      0.131318     0.0701260     0.0368353     0.0176611    0.00831863    0.00356395    0.00149289   0.000564372   0.000202018   6.20685e-05   1.84979e-05   4.72999e-06   9.92594e-07   1.72385e-07   2.16703e-08       0.00000       0.00000       0.00000       0.00000
  16  22 3933.8572    1.6575  6.7020 10.8818 -0.0008  0.0879   0.0192   0.2324    0.0469   0.0000   437.7247       23.7231      -1.07148      -10.4537       5.30524       18.3730      -8.75611      -8.80413      -1.69385      -4.49835      -3.70564     -0.911350      0.204197     -0.223333      0.592960     -0.294124      0.111879     -0.133477     0.0464875     0.0198218   -0.00577587   -0.00290820   -0.00866144   -0.00103890   0.000528706   0.000499260   1.42240e-06  -4.68335e-05  -7.84676e-06   2.22507e-06   1.63908e-07   1.32785e-08       0.00000       0.00000       0.00000       0.00000       8.00524       10.7874       11.6383       11.5967       11.1582       10.1262       8.94705       7.33675       6.15118       4.62777       3.54116       2.54003       1.79096       1.19523      0.770946      0.475754      0.284840      0.161338     0.0866793     0.0455793     0.0223221     0.0102182    0.00450767    0.00186220   0.000706178   0.000253453   8.23209e-05   2.39550e-05   6.03425e-06   1.28638e-06   2.37065e-07   2.79091e-08       0.00000       0.00000       0.00000       0.00000
  16  23 4076.0779    1.3381  8.7021 10.6840 -0.0026  0.1097   0.0160   0.3096    0.0426   0.0000   439.3203       13.4777       34.9794      -11.0615       22.1798       11.9739      -10.7861      -16.5901      -3.26245       1.91137       5.79351      -2.13768      -4.08096     -0.284038       1.41585    -0.0797568     -0.388159     0.0299063      0.155514     -0.121622    -0.0583721     0.0180667    0.00746108   -0.00299152   0.000201829   0.000177418   0.000136168  -3.99225e-05  -2.53025e-06   2.31727e-06  -7.63619e-08   9.74548e-09       0.00000       0.00000       0.00000       0.00000       10.0923       13.0826       14.5642       14.4223       13.9619       12.7089       10.8435       9.63376       7.40063       6.02515       4.34235       3.22813       2.24785       1.50850      0.970476      0.604512      0.357174      0.206811      0.110483     0.0592388     0.0282114     0.0135076    0.00572312    0.00243878   0.000899771   0.000326723   0.000102744   2.98805e-05   7.66715e-06   1.69671e-06   2.68780e-07   3.39609e-08       0.00000       0.00000       0.00000       0.00000
  16  24 4217.9437    1.0750  9.8565 10.5818 -0.0061  0.1338   0.0147   0.3878    0.0404   0.0000   449.0872       86.3521      -8.63537      -10.9740       39.1614       6.26585      0.772067       2.06293       3.11931       9.32629       1.59446       2.00448      -7.93698      -2.19990       2.87080     -0.171483      0.256247     0.0730734    0.00448914     0.0413433    0.00179432    -0.0515150    0.00648484    0.00866037   -0.00160795  -0.000335124   0.000209738   1.10599e-05  -7.93007e-06   2.20462e-06  -9.48727e-08   2.48398e-08       0.00000       0.00000       0.00000       0.00000       12.4252       16.4268       17.3594       17.9491       16.9546       15.4947       13.7292       11.4071       9.36408       7.25035       5.46180       4.00153       2.81025       1.92031       1.23434      0.767933      0.463932      0.264915      0.147242     0.0770931     0.0369680     0.0181267    0.00750206    0.00321042    0.00118733   0.000410871   0.000130575   3.69821e-05   9.08286e-06   1.97724e-06   3.52804e-07   4.32053e-08       0.00000       0.00000       0.00000       0.00000
  16  25 4360.2815    0.9194 12.2994 10.4394 -0.0097  0.1746   0.0133   0.5047    0.0373   0.0000   450.9363       71.8073       44.5049      -26.7768      -20.2688      -19.9425       35.1046       16.3022      -9.52553      -15.2186     -0.541597      -3.29006      -2.96312    -0.0182671      0.829217     -0.492598     -0.325921     -0.236294    -0.0453547      0.186261    -0.0595778     0.0119816     0.0184461   -0.00391333  -0.000472836  -0.000191897   0.000172280   7.39182e-05   3.37221e-05   1.36566e-06  -3.10218e-07  -6.10308e-08       0.00000       0.00000       0.00000       0.00000       16.0784       21.4417       23.0639       23.2464       22.4499       20.4720       17.7502       15.0323       12.1228       9.44985       7.26108       5.16529       3.69982       2.49025       1.61805       1.01561      0.618248      0.350835      0.193183      0.102028     0.0507728     0.0234758     0.0102784    0.00423477    0.00158692   0.000545287   0.000173334   4.91555e-05   1.25398e-05   2.61956e-06   4.59800e-07   5.58233e-08       0.00000       0.00000       0.00000       0.00000
  16  26 4502.9236    0.7180 12.7272 10.3433 -0.0136  0.2199   0.0121   0.5864    0.0347   0.0000   479.0103      -1.31933      -39.1954      -3.39014       26.0735      -15.0812      -34.7080      -3.71940      -12.5705      -14.8466      -3.62693       8.40688      -1.19526     -0.369123       1.88843      -1.04771      -1.07955    -0.0271728      0.103738      0.112807    -0.0633279     0.0219020    -0.0267917   0.000556379    0.00802822    0.00106083   0.000147269  -0.000205946  -3.06938e-06   6.14976e-06   5.01594e-07  -6.25670e-10       0.00000       0.00000       0.00000       0.00000       20.2340       26.6105       28.7220       28.9941       27.2685       25.1638       22.1930       18.8173       15.4990       12.0954       9.28575       6.58369       4.68011       3.12427       2.07072       1.32047      0.790234      0.464738      0.257591      0.133459     0.0673756     0.0312039     0.0138979    0.00552850    0.00211403   0.000726181   0.000223830   6.26577e-05   1.55925e-05   3.22432e-06   5.71942e-07   6.98772e-08       0.00000       0.00000       0.00000       0.00000
  16  27 4645.4073    0.6092 16.2564 10.1943 -0.0083  0.3140   0.0089   0.7421    0.0271   0.0000   430.5870      -75.8594       15.2516       93.4089       19.3179      -95.8005      -21.1553       23.5941       2.00628      -42.8268       3.90987       14.9519       11.6257    -0.0920612       3.23497      -1.48778      -1.63451      -1.19791      0.454203      0.415527     -0.117538     -0.185822     0.0302676     0.0228332   -0.00293549   -0.00134264   0.000123699   0.000163110   8.29594e-06  -7.97255e-06  -1.04355e-06   2.53179e-07       0.00000       0.00000       0.00000       0.00000       28.3068       37.9389       40.5525       40.9334       38.6196       36.3921       31.6517       27.0838       22.1462       17.2621       13.2464       9.64216       6.73406       4.62156       3.01245       1.89956       1.14992      0.674818      0.370304      0.200689     0.0975521     0.0473870     0.0201896    0.00839350    0.00304470    0.00105893   0.000325175   9.23527e-05   2.25100e-05   4.77774e-06   8.30780e-07   1.03386e-07       0.00000       0.00000       0.00000       0.00000
  17  11 2405.0714    1.4717  0.7529 11.1192 -0.0075  0.0233   0.0362   0.0546    0.0779   0.0000   436.2491       1.17465       16.6693      0.673629       3.59853       3.04545      -2.85937      -4.80050      0.117784      0.591334      0.488215      0.989143     -0.383666     -0.298918     -0.413261     0.0394259      0.107833    -0.0260976   -0.00320151     0.0143763    0.00103922    0.00877457   -0.00159909   -0.00132305  -0.000212113  -0.000311344  -6.49625e-05  -2.92117e-05   4.50627e-06  -1.03761e-06  -6.78179e-07   7.70511e-09  -1.18307e-08   5.55152e-10       0.00000       0.00000       2.03143       2.65709       2.88791       2.81133       2.80233       2.47225       2.31018       1.94975       1.54679       1.19475      0.925093      0.666509      0.488417      0.347576      0.223752      0.130889     0.0861607     0.0454643     0.0270159     0.0151915    0.00736697    0.00385768    0.00176064   0.000776748   0.000328117   0.000141937   4.70130e-05   1.55709e-05   5.27137e-06   1.43924e-06   3.90427e-07   8.19074e-08   1.47189e-08   1.67408e-09       0.00000       0.00000
  17  12 2548.1568    1.9659  0.8477 11.4261 -0.0042  0.0264   0.0466   0.0609    0.0856   0.0000   442.0222       1.31346       14.0416       2.73398       7.86588      -1.72454      -2.57680      -2.03543      -1.08614      -2.87513       1.13856     0.0505676     -0.213892    -0.0360202     -0.110017     -0.109898     -0.132737     0.0310714     0.0147900    0.00795989     0.0123193    0.00542485   0.000835630  -0.000729492   0.000486942  -2.16866e-05  -3.88847e-05   7.62513e-07   3.88596e-06  -6.71689e-07  -1.79705e-07   6.41528e-08  -1.17458e-08  -1.45230e-09       0.00000       0.00000       2.11914       3.14143       2.98319       3.70422       3.07600       2.95417       2.32845       2.30147       1.62945       1.37111      0.927107      0.808704      0.510860      0.356985      0.225406      0.154253     0.0996851     0.0532796     0.0315956     0.0149749    0.00957855    0.00446739    0.00221110   0.000968008   0.000408876   0.000139234   5.90697e-05   1.72857e-05   6.24276e-06   1.66051e-06   4.11930e-07   1.02566e-07   1.51624e-08   2.65055e-09       0.00000       0.00000
  17  13 2691.1209    2.3494  0.8967 12.1777 -0.0037  0.0270   0.0543   0.0600    0.0779   0.0000   440.4176       4.70746       14.5333      -4.86967       6.85268     -0.388806      -1.88661      -3.50986      -1.34237     -0.597266       1.06161      -1.21435     -0.135359    -0.0918561      0.426173    -0.0864658     0.0413461     0.0607766     0.0633838    -0.0113815   -0.00330693   -0.00395691    0.00318281   7.01441e-05  -0.000190146  -8.72060e-05  -5.66237e-05   6.34221e-06   4.00535e-06  -2.25901e-06  -1.61720e-07   3.28597e-08  -2.08652e-08  -2.66910e-09       0.00000       0.00000       2.55632       3.17809       3.48295       3.44252       3.09970       3.04358       2.70309       2.25282       1.96643       1.53050       1.08872      0.846000      0.613373      0.383586      0.257424      0.172401     0.0924244     0.0560184     0.0328860     0.0177886    0.00847873    0.00444422    0.00224725   0.000910502   0.000362851   0.000147919   5.96467e-05   2.10887e-05   5.96331e-06   1.68883e-06   3.98584e-07   8.58016e-08   1.49980e-08   1.91278e-09       0.00000       0.00000
  17  14 2834.4847    2.9842  1.0095 12.3133  0.0017  0.0277   0.0634   0.0655    0.0929   0.0000   435.6419       9.49444       14.7350     -0.471092     -0.745401      -7.03878     -0.700949      0.216588      0.607040      -1.61685     -0.650949      0.361676     -0.563731     0.0940204    -0.0870417     -0.198043    -0.0731097     0.0237917    0.00605366   -0.00772822   -0.00345759    0.00442682    0.00210742   1.71163e-06  -0.000577584  -9.53158e-06  -3.55714e-05  -3.63542e-06  -1.38489e-05  -4.60740e-07   6.54969e-07   1.34292e-08   2.43573e-08  -7.33264e-10       0.00000       0.00000       2.58428       3.31947       3.34716       3.70033       3.38267       3.27062       2.74890       2.19470       1.90502       1.52767       1.20422      0.817637      0.608995      0.342185      0.280528      0.165424      0.107946     0.0622251     0.0363957     0.0187090    0.00903411    0.00448851    0.00209679   0.000962162   0.000378527   0.000153133   5.72209e-05   2.04981e-05   6.43221e-06   1.50627e-06   4.63239e-07   8.07809e-08   1.69201e-08   2.22171e-09       0.00000       0.00000
  17  15 2977.3716    3.7231  0.8440 12.7662  0.0002  0.0238   0.0867   0.0564    0.0915   0.0000   438.8563       5.85203       7.78151       3.76336      -1.74564      0.835257      -1.16655      -2.39676       1.46738       1.07776     -0.119768     -0.733220     -0.749989     0.0782559      0.371638     0.0118616     -0.118939    -0.0620077     0.0802173    -0.0157776   0.000439934    0.00430574    0.00216696  -0.000871231   0.000112005   0.000200969  -6.49273e-05   5.56586e-06   3.54891e-06  -2.07954e-06   6.60946e-07   1.48449e-07  -1.16055e-08   1.75891e-09       0.00000       0.00000       2.17125       2.72175       2.91030       3.03309       2.86726       2.47737       2.22407       2.08622       1.61568       1.24370      0.953530      0.731505      0.511467      0.325147      0.216814      0.142474     0.0894150     0.0491279     0.0283983     0.0149506    0.00803857    0.00431368    0.00198107   0.000916061   0.000343022   0.000139009   4.87490e-05   1.60919e-05   5.13075e-06   1.42337e-06   3.78287e-07   8.09606e-08   1.35558e-08   1.74202e-09       0.00000       0.00000
  17  16 3119.5542    4.0013  0.8257 13.4190 -0.0063  0.0260   0.0966   0.0571    0.0885   0.0000   437.1932       13.0248       5.07154       3.14388      -5.72404      0.241140      -4.37282      -3.80416      -1.77519      -1.28378     -0.902833      -1.13248     -0.471470     -0.128616      0.148926     -0.258009    -0.0152578   -0.00374682   -0.00493224    -0.0218398    0.00122358    0.00492192   0.000754578   -0.00113548  -0.000931521  -7.49766e-05   1.11658e-05   1.82811e-05   7.02244e-07  -5.91496e-07  -1.90657e-07   2.60952e-08   5.25383e-09  -2.51400e-09       0.00000       0.00000       2.68178       3.75388       4.03061       4.09681       3.86868       3.23944       2.96272       2.37772       1.85814       1.43254       1.03904      0.789322      0.505502      0.362537      0.216946      0.143660     0.0882877     0.0494292     0.0269803     0.0150303    0.00750506    0.00402277    0.00178986   0.000835885   0.000335222   0.000141693   4.77026e-05   1.61082e-05   5.10847e-06   1.45799e-06   3.41225e-07   8.96779e-08   1.55332e-08   1.85340e-09       0.00000       0.00000
  17  17 3261.6126    3.6437  1.4333 12.7920 -0.0072  0.0338   0.0756   0.0831    0.1401   0.0000   435.9242       18.2853       10.5121       11.8546       1.35634      -8.23695     -0.877050      -4.93409      0.147223      -2.38649     -0.637455      -2.95002    -0.0141154      0.324799     -0.101731    -0.0841569      0.164459    -0.0812731     0.0469273    0.00847286  -0.000262977   -0.00367749   0.000496191    0.00186305   0.000101815  -0.000241118  -5.85038e-05  -4.81338e-06  -2.80016e-06   3.44238e-06   2.74824e-07  -9.17753e-08  -2.69885e-08  -6.50070e-10       0.00000       0.00000       3.01698       4.12034       4.29632       4.31077       4.16847       3.86020       3.36146       2.82233       2.46124       1.80434       1.40841       1.04319      0.734564      0.501007      0.345406      0.200122      0.133172     0.0740196     0.0451075     0.0236286     0.0125463    0.00645091    0.00265331    0.00140684   0.000503317   0.000220577   7.70520e-05   2.62812e-05   8.93247e-06   2.27628e-06   5.87009e-07   1.17444e-07   2.23005e-08   2.63124e-09       0.00000       0.00000
  17  18 3403.6638    3.3027  1.9313 12.5414 -0.0151  0.0399   0.0645   0.1044    0.1184   0.0000   440.1202       17.0417       12.5054       5.04218      0.234136       8.96801     -0.834150      -3.55166      -5.66596     -0.399430       3.62053      0.395803     -0.959415     -0.638404      0.682116    -0.0862105     0.0277643     -0.107087    -0.0196989    0.00799887    0.00263606    -0.0138892  -0.000567195   0.000630625  -0.000190939   6.10099e-05  -5.01046e-07  -4.93264e-06   2.34476e-05   1.73165e-06  -9.79682e-07   2.35682e-07   2.16956e-08  -3.05917e-09       0.00000       0.00000       3.68891       4.89468       5.12156       5.01213       5.04976       4.48279       4.06421       3.44310       2.87562       2.25830       1.66142       1.27909      0.865913      0.644108      0.404664      0.253549      0.159058     0.0900742     0.0540440     0.0288978     0.0152633    0.00744455    0.00358257    0.00152611   0.000664149   0.000258733   9.46927e-05   3.09261e-05   1.02754e-05   2.75744e-06   6.56649e-07   1.52610e-07   2.51714e-08   2.91928e-09       0.00000       0.00000
  17  19 3545.7864    2.7363  2.7577 12.0767 -0.0082  0.0487   0.0454   0.1308    0.0903   0.0000   432.1319       21.0639       23.2231       5.40140      -4.44267       4.34652      -2.26388      -4.62099       2.13165      -5.21555     0.0682599      -1.29244     0.0636633      0.110694      0.291141     -0.267642     -0.244400     -0.207354     0.0466653    -0.0149875    0.00872229    -0.0186051   -0.00170941    0.00114075   0.000988086  -0.000253282   2.38086e-05  -8.13301e-05   4.41366e-06   6.84056e-07   1.69270e-07  -9.31594e-08  -2.34882e-08  -5.65523e-10       0.00000       0.00000       4.36127       5.49176       6.11857       6.03704       5.68353       5.32997       4.78849       4.12889       3.41090       2.74160       2.12804       1.51583       1.07342      0.733405      0.481187      0.307722      0.188367      0.112599     0.0645247     0.0329437     0.0186033    0.00844802    0.00419189    0.00182231   0.000824860   0.000301318   0.000120130   3.81022e-05   1.21790e-05   3.43230e-06   8.48829e-07   1.74653e-07   2.95942e-08   3.49412e-09       0.00000       0.00000
  17  20 3687.8955    2.2759  4.1446 11.3709 -0.0061  0.0596   0.0289   0.1612    0.0670   0.0000   446.4493       32.2639      -12.1602      0.181048       8.37548      -11.4544       2.64779      -1.68371      -6.58072       1.98739       1.74995      -1.84898      -1.44167       2.08041     -0.182621   -0.00238194      0.243005    -0.0296016    -0.0434861     0.0886478    -0.0101211    0.00927496     0.0101454   -0.00427093  -0.000267703    0.00113441   0.000151570  -9.18128e-05  -2.13831e-05  -2.11148e-07   3.50260e-07   2.15286e-08   7.33501e-09  -4.90732e-09       0.00000       0.00000       5.31361       6.82644       7.33186       7.27171       7.24070       6.74899       5.77180       4.98511       4.18434       3.23790       2.55428       1.87005       1.29759      0.906862      0.609100      0.382178      0.242913      0.143083     0.0802637     0.0449942     0.0223695     0.0114626    0.00532404    0.00239957   0.000988105   0.000401335   0.000138887   4.92249e-05   1.55863e-05   4.33605e-06   1.05540e-06   2.16091e-07   3.69893e-08   4.41750e-09       0.00000       0.00000
  17  21 3830.4106    1.8716  5.7048 10.9993 -0.0055  0.0725   0.0217   0.1989    0.0539   0.0000   442.8336       17.5305       18.5080      -31.3227       7.52499      -14.2985       11.7261      -5.45473       4.21058      -10.6299       1.01044      -1.42057      0.657733      0.219994       1.26820     -0.981558      0.162582    -0.0101898    0.00112533     -0.103729    -0.0123642   -0.00460068   -0.00427553   -0.00120144   -0.00113265  -5.30706e-05   6.02804e-05   1.63257e-06  -1.94196e-05  -2.09239e-06  -1.09876e-06   3.58049e-08   1.74438e-08  -5.14660e-09       0.00000       0.00000       6.58050       8.54567       8.99833       9.22579       9.06165       8.38228       7.28210       6.17196       5.24154       4.02351       3.15106       2.27339       1.63473       1.17306      0.757018      0.484309      0.296309      0.178229      0.100657     0.0559957     0.0288143     0.0141918    0.00654500    0.00290997    0.00123595   0.000487553   0.000176400   6.03022e-05   1.88723e-05   5.42002e-06   1.28561e-06   2.68476e-07   4.75386e-08   5.55809e-09       0.00000       0.00000
  17  23 4115.4898    1.2968  9.0807 10.6441 -0.0062  0.1114   0.0158   0.3171    0.0419   0.0000   459.4768       46.1291      -4.68327      -39.3869       18.2310       19.6724       4.32680       9.74885       6.44215     -0.193194      -3.48291      -3.51551     -0.129282       1.01676       2.63589      0.410754    -0.0521864     -0.605676     0.0507017      0.169271    -0.0622528    -0.0463728    0.00752600    0.00864084   -0.00158701   0.000836157   0.000231250   2.32275e-05   1.77843e-07  -9.84083e-06   3.87048e-06   5.22417e-07  -1.33214e-07   6.32950e-09       0.00000       0.00000       10.0522       13.3857       14.2997       14.3322       13.7793       12.5284       11.3005       9.77101       7.92229       6.43765       4.87650       3.59701       2.53473       1.74560       1.15484      0.738657      0.457390      0.273738      0.155117     0.0836670     0.0455209     0.0214605     0.0107377    0.00451795    0.00205329   0.000758959   0.000287971   9.46827e-05   2.93771e-05   8.19184e-06   2.02688e-06   4.30886e-07   7.16826e-08   8.56559e-09       0.00000       0.00000
  17  24 4257.7475    1.0619 11.6692 10.5275 -0.0060  0.1518   0.0140   0.4365    0.0379   0.0000   443.1991       5.58513       23.1472       2.02123       1.47450       8.27581      -9.21407      -15.6321      -15.9176      -10.4162    -0.0740129      -2.01620       4.62703     -0.194592      0.157441     0.0395002      0.335641      0.757020     -0.419308    0.00526972      0.139503     0.0209807    -0.0354698   -0.00781438   -0.00217239    0.00125699   0.000188033  -0.000265120   5.53933e-05   1.17586e-05  -7.59518e-07  -3.38107e-07   7.85019e-08  -8.11553e-09       0.00000       0.00000       13.1281       17.2632       18.6307       19.1491       18.3015       16.8409       14.9597       13.0186       10.7152       8.47773       6.49015       4.90478       3.50824       2.40347       1.62759       1.05140      0.662749      0.391549      0.227401      0.124729     0.0663941     0.0336395     0.0159034    0.00720220    0.00294474    0.00116486   0.000420470   0.000140080   4.32115e-05   1.16653e-05   2.84967e-06   5.90076e-07   9.90269e-08   1.19348e-08       0.00000       0.00000
  17  26 4543.1169    0.6910 14.3971 10.3488 -0.0117  0.2501   0.0114   0.6563    0.0311   0.0000   400.4090       63.9859       12.2944      -47.4967       28.0285       30.7853      -3.62154      -28.6849       11.6641      -10.2905      -14.7364      -3.38846       10.4963       4.32442      -4.63862       1.54491       1.18574      -1.05764      0.205395      0.380122     -0.175853    0.00624878    -0.0184891    -0.0119880     0.0101569    0.00231393  -0.000692190  -0.000685755   5.93858e-06   1.72961e-06   2.20988e-06  -6.78281e-07   1.17198e-07  -8.99668e-09       0.00000       0.00000       21.3300       27.9425       30.6941       30.8787       29.6418       28.1467       24.2519       21.5120       17.4608       14.1235       10.9853       8.15009       5.79150       4.01586       2.73356       1.78857       1.10461      0.686949      0.394267      0.215239      0.119064     0.0584806     0.0280705     0.0127733    0.00538679    0.00200987   0.000740840   0.000243035   7.28151e-05   2.00504e-05   4.81643e-06   9.81482e-07   1.60012e-07   1.97602e-08       0.00000       0.00000
  18   9 2143.7298    0.8032  0.6300 10.2007 -0.0134  0.0232   0.0212   0.0449    0.0636   0.0000   438.1139      -1.90213       13.9292       4.43858     -0.412171      0.396667       6.77729      -1.74916      -4.98537      0.449171   -0.00570421      -1.82594      0.962546      0.578667     -0.700091     0.0224876      0.239103    -0.0505781   -0.00599111    0.00583286   -0.00641195   -0.00766257   -0.00104644    0.00292078    0.00107250  -0.000721048  -2.64845e-05   6.61409e-05  -2.19149e-05   3.16545e-06   1.43087e-06  -3.28379e-07  -3.55708e-08   2.44022e-08  -7.98304e-09   8.09502e-11       1.92244       2.66534       2.73502       2.76343       2.72338       2.37580       2.29298       1.96260       1.59154       1.33766      0.980814      0.786698      0.534159      0.371058      0.267536      0.164035      0.105123     0.0611928     0.0389581     0.0206334     0.0121842    0.00563524    0.00308894    0.00137855   0.000698320   0.000277095   0.000119647   4.00943e-05   1.62798e-05   4.86778e-06   1.59271e-06   3.96411e-07   1.04853e-07   2.35980e-08   3.74010e-09   4.33184e-10
  18  10 2291.6973    1.1662  0.8138 10.5527  0.0018  0.0243   0.0271   0.0558    0.0860   0.0000   437.8372       2.41021       11.7948      -2.51488     -0.683901      -2.28241      -1.19617      -1.05344      0.597220     -0.861843      -1.34666      0.510235     -0.536053      0.361402      0.371041     -0.109422     0.0501285    -0.0643075    -0.0620098    -0.0158752     0.0162555    0.00723548  -0.000570768   -0.00120000  -0.000166404   9.88911e-05   0.000228525  -3.15401e-05   5.27551e-06  -6.35646e-06   8.38420e-07   1.57699e-07   1.82466e-08  -4.69074e-09  -3.37875e-09  -3.02055e-10       2.32435       2.80942       3.24176       3.17076       2.93750       2.76274       2.55928       2.11068       1.74132       1.38670       1.06219      0.789850      0.572914      0.410294      0.272937      0.174451      0.106793     0.0666734     0.0382623     0.0201964     0.0114846    0.00624020    0.00293267    0.00131834   0.000664108   0.000277397   0.000114847   4.35248e-05   1.57579e-05   5.02413e-06   1.46055e-06   3.86760e-07   8.94564e-08   1.88895e-08   3.18414e-09   3.50557e-10
  18  11 2436.8931    1.5900  0.9139 11.1819 -0.0066  0.0290   0.0372   0.0612    0.0997   0.0000   436.5669       1.16660       9.21536       1.66399       3.45486       1.73441     -0.901926      -3.78302     -0.583029       1.74374      0.990599      0.233689      -1.14652      0.325868     -0.129757    -0.0269455     0.0540168     -0.118512     0.0265119    0.00717929   -0.00830852    0.00178559    0.00427127  -0.000664942  -0.000933162   0.000445540   0.000186633   5.44418e-06   1.40758e-06  -9.63760e-06   4.31660e-07  -1.55260e-08   1.55532e-07   3.70105e-08   2.02850e-09   1.51644e-10       2.41380       3.31679       3.25699       3.34442       3.29951       2.98156       2.88386       2.34199       2.02107       1.47279       1.24535      0.883781      0.683168      0.476974      0.319026      0.220434      0.118498     0.0843129     0.0418377     0.0269303     0.0135595    0.00677252    0.00375204    0.00153721   0.000863667   0.000287554   0.000148657   4.57218e-05   1.81583e-05   6.37925e-06   1.50777e-06   5.30006e-07   1.17111e-07   2.48212e-08   5.01741e-09   5.41401e-10
  18  12 2580.9389    2.0522  0.9588 11.6371 -0.0115  0.0267   0.0446   0.0618    0.0841   0.0000   440.3077       7.23518       12.6734       1.47427     -0.389416       7.67554       1.99928      -3.36692       4.32513      -2.01186     -0.648614      0.129534     -0.657493      0.143064     0.0139571     -0.483082     0.0646673    -0.0661300    0.00690555    -0.0277255    0.00797878    0.00327192   0.000125040    0.00267559   0.000132203  -1.79665e-05  -7.16320e-05  -7.18404e-05  -3.79539e-05  -8.46439e-07   7.46550e-07   3.16637e-07  -1.31360e-07  -1.17254e-08   1.43837e-09   2.88334e-10       2.16551       3.04993       3.12739       3.28779       3.02777       2.88940       2.64342       2.15837       1.81149       1.49654       1.04591      0.845929      0.589018      0.439129      0.275599      0.195308      0.114764     0.0688454     0.0423499     0.0224585     0.0134577    0.00618012    0.00343173    0.00158904   0.000702620   0.000302764   0.000128303   4.67482e-05   1.89446e-05   5.45034e-06   1.72752e-06   4.61322e-07   1.05208e-07   2.62467e-08   4.31770e-09   5.43428e-10
  18  13 2724.8240    2.6172  0.8510 12.2879 -0.0078  0.0255   0.0604   0.0578    0.0795   0.0000   435.9827       7.89831       9.68773      -1.59496       6.86854      0.326026      -3.30387      0.168459     -0.482510      -1.02338       1.64437      0.122314      -1.13991     0.0139478    0.00796229     -0.276768    -0.0841657    -0.0130032     0.0360697     0.0185514    -0.0289819   -0.00904413    0.00618361    0.00174374   -0.00137424   8.80953e-05   0.000203932   5.06120e-06  -2.06781e-05   9.53166e-06   7.63372e-07   9.72154e-07   1.92008e-07   1.64788e-08  -1.17860e-08   3.26331e-10       2.43684       3.04055       2.93220       3.22260       3.20313       2.78637       2.46956       2.19373       1.93344       1.55393       1.09755      0.862321      0.601681      0.458787      0.288209      0.190110      0.111838     0.0708512     0.0404492     0.0241456     0.0134945    0.00693510    0.00346209    0.00154320   0.000681543   0.000272294   0.000113124   3.98768e-05   1.44815e-05   4.79605e-06   1.41851e-06   4.11430e-07   8.61232e-08   2.26912e-08   3.77281e-09   4.46089e-10
  18  14 2868.8474    3.3311  0.8410 12.4004 -0.0049  0.0225   0.0733   0.0522    0.0907   0.0000   439.2399      0.714961       15.0432       1.62585       6.75794       3.11689      -1.56806      -2.35428       1.83589    -0.0507369     -0.825279      -1.29979     -0.947548    -0.0451303     0.0789822    -0.0294728     0.0984506     -0.142860    0.00720783   -0.00312927     0.0239065   -0.00920528   -0.00193965  -0.000201568  -0.000860246  -0.000436984   0.000169020  -6.42380e-05   1.98288e-07  -1.30400e-06  -9.49860e-07   5.01009e-07  -1.06790e-07  -1.22319e-08   1.95393e-09  -2.62267e-10       1.88819       2.66369       2.65356       2.77044       2.67785       2.49561       2.26924       1.90394       1.51652       1.21691      0.919765      0.719295      0.513336      0.372503      0.245360      0.164965      0.102091     0.0630206     0.0363214     0.0195572     0.0110648    0.00570109    0.00284201    0.00134996   0.000607477   0.000268617   0.000105961   4.02094e-05   1.46949e-05   4.64277e-06   1.44120e-06   3.99538e-07   9.51380e-08   2.15486e-08   3.61655e-09   4.52905e-10
  18  15 3012.3256    3.8631  0.9074 12.9701 -0.0026  0.0258   0.0859   0.0593    0.0854   0.0000   437.8744       16.7703       12.1852       1.49726       3.53188      -7.80343     -0.258877     -0.474681     -0.915093      -3.27883      0.953397     0.0523929      0.366736    -0.0751598     -0.175755    -0.0301562     0.0784348    -0.0676929     0.0372460   -0.00291486    0.00987241   0.000130184   -0.00113208   -0.00154323  -0.000474254   0.000155798  -9.57552e-05   7.73375e-05   1.90116e-05  -9.88312e-06  -1.08241e-07   1.35533e-06  -1.32275e-07   2.65379e-08   1.14803e-09   2.08732e-10       2.41769       3.33712       3.39119       3.37027       3.12238       2.75530       2.65567       2.33900       2.05493       1.63195       1.28088      0.924048      0.638701      0.444359      0.283859      0.188280      0.104818     0.0713916     0.0360940     0.0239459     0.0113537    0.00640755    0.00311333    0.00139960   0.000722697   0.000271172   0.000123411   4.47070e-05   1.47944e-05   5.74136e-06   1.41701e-06   4.70553e-07   1.02858e-07   2.31850e-08   4.20225e-09   4.74816e-10
  18  16 3155.0112    3.9916  0.9502 13.2045 -0.0110  0.0251   0.0888   0.0615    0.0917   0.0000   437.1752       13.8542       16.8033      0.649979      0.621164       2.87046     -0.167021      -6.77698      0.290679      -1.43670      0.601114      0.515967     -0.464191     -0.769769   -0.00331466      0.147967     -0.101902     -0.148238     0.0238743   -0.00382571    -0.0253989    0.00371844   -0.00128734    0.00243229   -0.00100336   0.000176288   1.16563e-05   2.40415e-05  -2.95443e-05  -9.56110e-06   9.77371e-07   3.31039e-07   1.11670e-07   4.12620e-08  -4.75764e-09   2.17259e-10       2.30539       2.97319       3.10746       3.03750       3.03854       2.76814       2.46456       2.30758       1.84146       1.46086       1.10701      0.831578      0.627421      0.442152      0.295283      0.190853      0.112308     0.0707560     0.0385610     0.0231100     0.0119643    0.00656475    0.00317134    0.00149737   0.000689305   0.000278456   0.000114491   4.37953e-05   1.50975e-05   5.42120e-06   1.50581e-06   4.52972e-07   1.09365e-07   2.25441e-08   3.59823e-09   4.34238e-10
  18  17 3297.5891    3.5834  1.3334 13.0804 -0.0050  0.0327   0.0736   0.0768    0.1001   0.0000   437.7997       9.92391       13.2789      0.943344     -0.621575      -4.48375      -1.39013      -4.84867      0.634378      -2.23502     -0.223601     -0.200753     -0.153697     -0.399435     0.0342622     0.0445039      0.150876    -0.0325656    -0.0465072     0.0123940    -0.0115957    -0.0221574   -0.00246953   0.000255521  -0.000233054  -0.000275188  -0.000253039   2.73492e-05  -3.07447e-05   1.08320e-05   5.39624e-07   6.54527e-07  -1.49591e-08  -5.55298e-08  -1.31590e-09  -7.21935e-10       2.85460       3.63139       3.85255       4.19044       4.08373       3.42041       3.09841       2.80186       2.33218       1.78822       1.39086       1.04990      0.776866      0.518538      0.347023      0.234885      0.148977     0.0907696     0.0535374     0.0297246     0.0164731    0.00911083    0.00448974    0.00215635   0.000969447   0.000404159   0.000153508   5.84445e-05   2.05503e-05   6.62629e-06   2.00018e-06   5.66202e-07   1.39065e-07   2.91647e-08   5.14125e-09   5.88294e-10
  18  18 3440.1702    3.1025  2.3102 12.1072 -0.0035  0.0401   0.0499   0.1050    0.1086   0.0000   437.0132       19.7595       8.01574    -0.0607969      -6.01046       6.03303      -4.51129      -9.81523      -5.22526      -1.95369      0.338078      -3.43313      0.753723     -0.129245     -0.804258     -0.597404     0.0239017    -0.0434109     0.0406601   -0.00897652     0.0139381     0.0128439    0.00849372   0.000455827   -0.00260471  -5.38259e-05  -3.78022e-06   3.26811e-05   6.48948e-07  -5.86487e-06  -4.30814e-06   6.65575e-07   2.97326e-07   1.23414e-08  -3.32584e-09  -4.88892e-10       3.48538       4.63926       4.91249       5.04525       4.86042       4.53024       4.02029       3.46603       2.77326       2.27613       1.76846       1.32722      0.957653      0.654955      0.461037      0.298299      0.194108      0.117290     0.0697781     0.0396082     0.0214521     0.0111866    0.00547284    0.00281667    0.00116814   0.000551235   0.000208657   8.21578e-05   2.84631e-05   9.42105e-06   2.78937e-06   7.42007e-07   1.87282e-07   3.77846e-08   6.28063e-09   7.54549e-10
  18  19 3582.9899    2.6243  3.4872 11.5584 -0.0014  0.0496   0.0348   0.1380    0.0877   0.0000   444.1037       18.1515       15.1265      -5.19050      -3.51679       5.30445       4.19568      -3.80679       1.60493      -4.76693      -1.79142       2.52245    -0.0612560      0.272959    -0.0517048      0.510007      0.252041     -0.163430     -0.165213     0.0178498     0.0131100    0.00292512    -0.0149085    0.00177830   0.000550400  -0.000130994   0.000113518  -0.000144435  -3.48702e-05   1.95987e-06   5.56908e-06   1.69289e-07   1.46362e-07  -5.56197e-08  -5.65195e-09  -5.55205e-10       4.31849       5.58636       5.89331       6.03045       5.85224       5.58209       4.87165       4.24775       3.50499       2.88318       2.22687       1.67971       1.21049      0.843548      0.571780      0.378327      0.244161      0.149495     0.0873142     0.0494978     0.0266350     0.0139771    0.00684851    0.00335699    0.00144127   0.000651613   0.000255670   0.000100970   3.53197e-05   1.17731e-05   3.52385e-06   9.51905e-07   2.28971e-07   4.72039e-08   7.66519e-09   9.20851e-10
  18  20 3725.6415    2.1513  4.6092 11.2550 -0.0004  0.0614   0.0258   0.1680    0.0643   0.0000   433.3363       29.5649       17.3453       7.53885       5.08563      -6.42077      -6.04093      -1.55528      -1.98959      -6.36645      -1.64136      -3.75240     -0.518781      -1.14612     -0.817542     -0.210923      0.295962     -0.219549    -0.0851620    -0.0967145    -0.0275755    0.00832138    0.00160019   -0.00483296  -0.000701593   0.000992297   0.000169888  -0.000208948   5.42809e-06  -1.02425e-05   3.32878e-07  -2.88494e-07   4.30609e-07   1.33428e-08   8.89181e-09  -1.75775e-10       5.17633       6.93651       7.34273       7.44754       7.23588       6.70871       5.98154       5.30294       4.28157       3.61718       2.69222       2.11091       1.48218       1.05008      0.705525      0.466760      0.301115      0.187880      0.105518     0.0627649     0.0327823     0.0177788    0.00881085    0.00428003    0.00191381   0.000826083   0.000336901   0.000129366   4.43661e-05   1.53770e-05   4.39183e-06   1.21589e-06   2.91235e-07   6.26326e-08   9.66830e-09   1.17799e-09
  18  21 3868.2782    1.7930  6.1182 11.0079 -0.0023  0.0746   0.0201   0.2071    0.0485   0.0000   429.5696       45.7843       14.4872       13.6921      -2.62599     -0.904048      -11.2881      -1.14355       5.63027      -9.13528     -0.900447       1.51951      0.593072     -0.337834   -0.00708782     0.0642977     -0.236303     -0.294094    -0.0779446     0.0544499    -0.0717025   -0.00661753  -0.000940321    0.00648381   -0.00105261  -0.000568583   7.71152e-05   2.37585e-05   5.44079e-05   2.12567e-06   2.67350e-07   2.21572e-07  -1.57982e-07  -5.21434e-08   8.14706e-09   3.10673e-09       6.38285       8.27359       9.09215       9.16303       8.85222       8.19392       7.45193       6.30604       5.40237       4.25239       3.44523       2.49803       1.85490       1.26714      0.876009      0.579720      0.363774      0.230141      0.132596     0.0760671     0.0418076     0.0211687     0.0111257    0.00500773    0.00245768   0.000984669   0.000431025   0.000153471   5.71355e-05   1.86939e-05   5.49556e-06   1.50945e-06   3.57530e-07   6.98764e-08   1.23048e-08   1.33813e-09
  18  22 4011.4343    1.5155  8.0501 10.6442 -0.0017  0.0921   0.0158   0.2564    0.0436   0.0000   424.2917      -3.26335       21.5606      -3.25679       14.1419      -1.79690       16.9695      -5.87788      -2.10461      -5.20530       2.30235       2.33735      -2.04755       3.82831       1.68407     -0.692055     -0.629792     -0.432183      0.219226    -0.0226244     0.0235393    -0.0747422   -0.00666289     0.0102057   0.000831367  -0.000848633   0.000230076   0.000128411   0.000109375   1.66122e-05   9.09516e-07   1.82592e-06   1.19553e-08   1.03201e-07  -2.31968e-09   8.03764e-10       7.58931       10.0034       10.9484       11.0367       10.8578       10.0738       8.96503       7.65708       6.58930       5.27210       4.05926       3.10870       2.24350       1.60421       1.08803      0.713090      0.463202      0.281621      0.167164     0.0967931     0.0533299     0.0273515     0.0141880    0.00667833    0.00301567    0.00127774   0.000537554   0.000199636   7.22487e-05   2.37370e-05   7.22270e-06   1.91381e-06   4.50461e-07   9.28330e-08   1.52568e-08   1.70852e-09
  18  23 4154.3461    1.2251  9.7878 10.5907 -0.0048  0.1146   0.0139   0.3340    0.0375   0.0000   426.3913       4.69011       24.0721       1.68833     -0.101997       19.3949      -1.52573      -13.4787     -0.155660       4.25318      -5.28886       4.53339       5.47880       1.01698      -1.31850      -1.88075      0.317406       1.01137     -0.157941     -0.274056    -0.0319880     0.0888513   -0.00825207   -0.00529119    0.00794854  -0.000233230  -0.000468353   0.000110040   0.000134548  -2.68249e-05  -1.03758e-05  -7.66732e-07  -1.16873e-06  -7.82566e-08   1.11542e-09  -2.11648e-09       9.62978       12.2599       13.7915       13.7698       13.4877       12.6266       11.2203       9.64692       8.19783       6.59598       5.07919       3.87643       2.84420       1.99600       1.37509      0.907891      0.579364      0.361949      0.213665      0.122114     0.0682654     0.0355707     0.0180787    0.00862759    0.00391632    0.00168468   0.000688504   0.000258463   9.34083e-05   3.06028e-05   9.00669e-06   2.37514e-06   5.58610e-07   1.12313e-07   1.82772e-08   2.03550e-09
  18  24 4297.6357    1.0260 11.8374 10.4819 -0.0030  0.1515   0.0128   0.4263    0.0356   0.0000   476.1710       23.7855      -12.5212      -8.40149       17.7521      -7.12595      -12.3750       1.59424       4.26704       6.60342       9.97873      -5.35728      0.905621      0.712756      -1.50375       1.14869       1.67914    -0.0974490      0.150819      0.152256    -0.0951859     0.0421076    -0.0395717    -0.0100867     0.0113785  -0.000874859  -0.000836317  -0.000211674  -0.000128008  -1.53257e-05  -4.97404e-06  -4.22683e-06  -1.47889e-06   3.89813e-08   1.68152e-10  -2.37352e-09       12.2388       16.3071       18.0939       18.0935       17.6926       16.3462       14.7864       12.7478       10.7661       8.58825       6.79803       5.11076       3.73877       2.67393       1.80209       1.20752      0.779628      0.479475      0.283672      0.166928     0.0893191     0.0491105     0.0240707     0.0120607    0.00529733    0.00235293   0.000922870   0.000365308   0.000122279   4.11104e-05   1.20668e-05   3.26915e-06   7.62039e-07   1.54880e-07   2.56372e-08   2.82902e-09
  18  25 4440.1903    0.8213 14.5943 10.4106 -0.0074  0.2120   0.0106   0.5697    0.0305   0.0000   443.2786       41.1205       28.0679       34.7919       29.8271      -22.5305       40.3156      -6.50921       3.22708      -12.7224      -8.04477       3.29143       4.07461      -2.29678       3.95022     -0.663361      -1.04463     -0.381250   -0.00460669     -0.109573    -0.0253226    0.00315029     0.0199983   9.92290e-05    0.00600979   -0.00139027  -0.000102850   0.000861337  -0.000260831  -9.02057e-05   4.03504e-05   8.53751e-06  -6.91084e-07  -2.07304e-07   6.29764e-08   4.08869e-11       17.3458       22.5748       25.1277       25.1598       25.0458       23.0490       20.7350       17.7902       14.9360       12.0434       9.59390       7.08427       5.25967       3.78844       2.60321       1.72712       1.12539      0.706472      0.421882      0.248534      0.137454     0.0736782     0.0363475     0.0184194    0.00777069    0.00364251    0.00139653   0.000547545   0.000184225   6.01914e-05   1.74154e-05   4.60954e-06   1.07179e-06   2.13194e-07   3.52137e-08   3.84320e-09
  19   7 1867.2847    0.4240  0.4679  9.5223 -0.0040  0.0232   0.0130   0.0469    0.0470   0.0000   437.2309      0.880964       14.2917       1.19312      0.190705      -3.35704     -0.700106       2.88354     -0.793559     -0.130729       1.55494      0.531203     0.0164319    -0.0630989      0.338688    0.00321529   -0.00779481     0.0996720    -0.0312863    -0.0370728    0.00159333   0.000196709   -0.00351122   0.000807733   0.000451295  -0.000424465   9.55715e-05   4.48378e-05   4.00829e-05  -8.70731e-06   4.53546e-06   3.46574e-07  -2.01371e-07   2.29853e-08  -4.79504e-08  -1.34243e-09       1.96829       2.49624       3.00018       2.77289       2.76271       2.13128       2.44358       1.98911       1.48169       1.47981       1.11366      0.825604      0.556023      0.405401      0.299364      0.149963      0.113533     0.0765974     0.0429846     0.0239457     0.0122038    0.00817361    0.00419089    0.00192001   0.000867088   0.000409737   0.000213584   9.43206e-05   3.65366e-05   1.27228e-05   3.90136e-06   1.37801e-06   3.38480e-07   8.55513e-08   2.52080e-08   5.78618e-09
  19   8 2021.7759    0.6164  0.5657  9.6999 -0.0070  0.0211   0.0168   0.0453    0.0628   0.0000   438.7252       2.86141       10.7644       3.09868      -2.06063      -1.67501       1.47719      -1.67712     -0.913265      -1.27141      0.409057      0.199451     -0.199821     -0.202041      0.275361      0.341607    -0.0695184   -0.00970339    -0.0266194    -0.0130907     0.0124909    0.00750736  -0.000701710   -0.00103711   0.000568685   7.01115e-06   0.000182589  -2.41746e-05  -1.77259e-05   6.95926e-07   5.03400e-06  -9.32857e-07  -5.89484e-07  -7.55013e-08   8.98186e-09   4.41078e-09       1.64164       2.24482       2.37547       2.30663       2.41336       2.06331       1.99882       1.65046       1.47941       1.22629      0.940950      0.756319      0.493094      0.403511      0.245674      0.178287      0.113357     0.0680687     0.0446176     0.0238770     0.0148697    0.00783345    0.00416213    0.00216253   0.000898589   0.000494145   0.000173585   8.81086e-05   3.11180e-05   1.21172e-05   4.11189e-06   1.25137e-06   4.04749e-07   1.04438e-07   2.33664e-08   5.19752e-09
  19   9 2173.7465    0.8521  0.6184 10.2611 -0.0062  0.0207   0.0227   0.0483    0.0603   0.0000   438.3104       3.47405       13.9666       1.65174       6.88285       1.48939     -0.907648       1.44476       1.75193   -0.00653465      -1.23100     0.0883084      0.204242     -0.964995     -0.111949     0.0211113   -0.00248510     -0.137499    -0.0332944    -0.0206900     0.0347329    0.00753260    0.00517009    0.00146965  -0.000761463  -0.000766200   6.39437e-05   0.000145198   1.04659e-05  -1.79254e-05   2.13238e-06   2.15564e-06   3.60636e-07   1.81772e-08   1.67960e-09  -1.30864e-08       1.63090       2.11723       2.39064       2.25672       2.32905       2.08521       1.95470       1.70510       1.37385       1.06022      0.891046      0.693087      0.472890      0.360605      0.242263      0.166001      0.104756     0.0678040     0.0397368     0.0235144     0.0129231    0.00690778    0.00358856    0.00175398   0.000895514   0.000413788   0.000190463   7.64955e-05   3.01306e-05   1.05068e-05   3.64337e-06   1.21793e-06   3.68727e-07   1.02539e-07   2.25394e-08   4.86551e-09
  19  10 2322.3565    1.2390  0.8239 10.6438  0.0003  0.0247   0.0278   0.0539    0.0743   0.0000   441.6294       1.11715       13.6187      -1.99350      -4.86693       3.88889      -1.35943      -3.64944       1.48880     -0.891498       1.08220       1.13162     -0.253984      0.810577     -0.128427     -0.119916     -0.180233    -0.0394994    0.00641043     0.0354802    0.00857382    -0.0100707    0.00111892   0.000681226   -0.00286478  -0.000467161  -5.72230e-06  -0.000106710  -1.05057e-05  -3.15849e-06   2.77210e-06  -7.70875e-07   3.32297e-08   2.52527e-08   3.73773e-08  -6.10032e-09       2.03303       2.54769       2.94705       2.81325       2.82918       2.57650       2.44555       2.10314       1.62456       1.42988       1.11782      0.791245      0.626166      0.463814      0.279822      0.214291      0.138069     0.0790465     0.0493956     0.0297465     0.0172621    0.00855394    0.00433362    0.00240380    0.00118680   0.000503662   0.000221955   9.45178e-05   3.99721e-05   1.52118e-05   4.97071e-06   1.36843e-06   4.41320e-07   1.22670e-07   2.85198e-08   5.92946e-09
  19  11 2468.1246    1.6133  0.9842 11.1795 -0.0073  0.0275   0.0348   0.0640    0.1049   0.0000   440.1695       4.80259       5.27156     -0.689937      0.546788      -5.77204      -3.52001     -0.233255       2.19048      -1.89544     -0.941388      0.894433       1.14672     -0.331427    -0.0580588      0.131482     -0.166890      0.102503     0.0336961    0.00133921     0.0127602    -0.0157070   -0.00393573    0.00179163   0.000673114   -0.00102744   0.000649694   0.000145172  -1.14505e-05   2.56335e-06   2.69248e-06  -5.39452e-07   1.84450e-07   1.13288e-07  -1.22509e-07   1.12722e-08       2.24311       2.77609       3.13070       3.10766       3.17842       2.87063       2.42451       2.31700       1.87931       1.56564       1.20345      0.913618      0.708028      0.486515      0.337114      0.214022      0.151341     0.0972844     0.0578512     0.0322024     0.0182910     0.0102332    0.00600194    0.00277890    0.00132049   0.000627076   0.000248841   0.000108682   4.27439e-05   1.47086e-05   5.33238e-06   1.71155e-06   5.07173e-07   1.33451e-07   3.34070e-08   6.26196e-09
  19  12 2613.1363    2.1570  0.8390 11.8619  0.0004  0.0242   0.0492   0.0527    0.0853   0.0000   434.8770       5.96644       9.47780       1.04044      -2.11764       1.39590      -2.88251     0.0550096       2.56238    -0.0218563      0.788998      -1.18052    -0.0209795     -0.142005     -0.305722     0.0289720     0.0767035    -0.0416576    -0.0727753    -0.0162325  -0.000366492    0.00411479    0.00624732   0.000269544   -0.00168246    0.00105717   0.000152402  -0.000113423  -9.10449e-06   2.28876e-05  -5.94218e-07  -1.65779e-06   7.27665e-07   5.10493e-08  -1.04574e-08  -8.06141e-09       2.09627       2.81360       3.21468       3.21961       3.03369       2.93938       2.48088       2.07661       1.77841       1.34959       1.07032      0.812916      0.589141      0.407333      0.285754      0.185492      0.129389     0.0749867     0.0467013     0.0280050     0.0163243    0.00804984    0.00444446    0.00227821    0.00111198   0.000527393   0.000209758   9.37492e-05   3.71310e-05   1.33265e-05   4.80511e-06   1.54179e-06   4.69174e-07   1.13549e-07   2.63866e-08   5.08855e-09
  19  13 2757.9979    2.7288  0.9278 12.1304 -0.0018  0.0239   0.0580   0.0549    0.0851   0.0000   437.1893       7.83821       8.06537      -1.60447     0.0435650     -0.998290      0.528721      -2.47925      -1.01841     -0.296641       2.21105    -0.0302152     -0.953574     -0.256259     -0.119918    -0.0987192     0.0392423    -0.0566541    -0.0146473    -0.0487294     0.0203621    0.00137832   -0.00555947   -0.00356196   0.000438698   0.000169661   0.000636615   6.59030e-05   1.42919e-05   2.84867e-05   2.74349e-06  -2.76364e-06  -7.36923e-08   1.31057e-07   2.78631e-08   2.09428e-09       1.89422       2.59496       2.68209       2.72291       2.74587       2.40167       2.17914       2.01680       1.68206       1.45202       1.06831      0.848402      0.613635      0.429543      0.301236      0.196465      0.128558     0.0810218     0.0477516     0.0294422     0.0162332    0.00890769    0.00479674    0.00235490    0.00116628   0.000520335   0.000229733   9.03402e-05   3.68531e-05   1.32588e-05   4.67935e-06   1.53378e-06   4.40620e-07   1.18138e-07   2.96915e-08   6.40864e-09
  19  14 2902.6691    3.3970  0.8044 12.6350 -0.0091  0.0218   0.0764   0.0528    0.0784   0.0000   440.4036       6.20112       9.38569     -0.267564      -3.65206      -3.98772      0.499008      -1.77335      -4.15275     -0.880988       3.06525      -1.07572      -1.13518      0.112466     -0.402881      0.268410      0.125900     0.0125749    -0.0331623    -0.0342155     0.0100684    0.00274844   -0.00260157   -0.00247898   -0.00226151  -0.000207829  -0.000534029   0.000163610   5.13933e-05  -6.78704e-06   3.80735e-08  -1.96664e-07   8.23542e-08  -3.25725e-08   1.70810e-08   2.31904e-09       1.81879       2.13042       2.40554       2.59360       2.53520       2.16416       2.11961       1.81637       1.49831       1.18557      0.965779      0.710546      0.543156      0.381079      0.276238      0.184712      0.116013     0.0759506     0.0450443     0.0264075     0.0158582    0.00837799    0.00433361    0.00231468    0.00113193   0.000494848   0.000229113   9.47249e-05   3.48659e-05   1.24111e-05   4.28380e-06   1.28441e-06   3.59942e-07   9.98427e-08   2.39065e-08   4.80043e-09
  19  15 3046.7345    3.7931  1.0295 13.0306 -0.0058  0.0269   0.0789   0.0603    0.0852   0.0000   434.6932       6.09378       9.12942       8.87648     -0.217266      -1.23168     -0.977853      -2.19624     0.0956749      -1.59903     0.0753067      -1.23965      0.896611    -0.0257226      0.293702     -0.184204     -0.158577     -0.237038     -0.110028     0.0727451     0.0282926    0.00216332   -0.00366656   0.000660785   -0.00135282  -9.10061e-05   0.000162547   1.31735e-05  -4.17029e-06  -1.48903e-05   4.37014e-06  -2.19213e-06   4.05547e-07  -1.74211e-07  -4.81899e-08   1.15159e-08       2.23106       2.91550       3.02425       3.07271       2.99496       2.81868       2.58474       2.18964       1.96074       1.61311       1.23271      0.971495      0.683426      0.508959      0.347711      0.230419      0.147491     0.0974340     0.0546873     0.0341082     0.0196923     0.0102628    0.00549561    0.00277155    0.00133547   0.000579894   0.000260756   0.000110302   4.35971e-05   1.53845e-05   5.46777e-06   1.83763e-06   5.03289e-07   1.34806e-07   2.98139e-08   6.68384e-09
  19  16 3190.0580    3.9119  1.2105 12.9519  0.0008  0.0296   0.0752   0.0691    0.0872   0.0000   437.8550       14.4727       4.50478    -0.0476059      -1.25145     -0.801980     0.0366086      -1.76187      -1.96805      -2.77260       1.46236     -0.489896      0.223627      0.317859      0.222290     -0.354575      0.164228      0.197483    -0.0812718    -0.0903706    0.00227072    -0.0106539   -0.00195078   0.000605320    0.00124590  -9.05041e-05  -0.000175905  -2.11431e-05   1.58906e-05  -9.39201e-06  -1.47329e-05   1.74739e-06   7.60223e-07   2.17356e-07   9.77519e-09   9.27743e-09       2.57310       3.46663       3.70970       3.75457       3.52115       3.18290       3.00758       2.55717       2.20666       1.82800       1.43869       1.07874      0.777986      0.543241      0.361912      0.240211      0.163213     0.0979429     0.0626795     0.0347736     0.0206017     0.0106892    0.00583914    0.00280775    0.00148119   0.000592176   0.000302946   0.000112146   4.94980e-05   1.71172e-05   6.25409e-06   1.79304e-06   5.72510e-07   1.41405e-07   3.32080e-08   6.82856e-09
  19  17 3333.1238    3.4326  1.5861 12.9058 -0.0013  0.0360   0.0612   0.0835    0.0720   0.0000   439.6680       11.3132       7.79382      -3.74059      -4.19529       3.24885      -4.44564       1.79541       4.77546      -1.81448       2.38095     -0.899159     -0.421409      0.616658      0.623501     0.0431843     -0.125683     -0.110573     0.0944242    0.00478038   -0.00818994    -0.0207163     0.0108436    0.00441226    0.00186642   -0.00115681  -0.000414059   0.000250635  -2.56771e-06   7.59624e-06  -2.12489e-06  -7.55083e-07   7.04683e-07  -4.53406e-08  -3.16211e-08   1.96142e-09       2.80666       3.83927       3.93127       3.96636       4.22445       3.51751       3.46604       2.89060       2.51400       2.01814       1.52845       1.21104      0.874292      0.675213      0.450105      0.309457      0.199652      0.119270     0.0780163     0.0430847     0.0247966     0.0142603    0.00716730    0.00370682    0.00176818   0.000779649   0.000367260   0.000138716   5.56434e-05   2.13756e-05   7.00406e-06   2.20885e-06   6.74433e-07   1.74520e-07   4.26668e-08   9.27124e-09
  19  18 3476.4517    2.8587  2.2852 12.3302 -0.0087  0.0416   0.0443   0.1052    0.0737   0.0000   436.8923       15.4552       20.2421       4.97926       3.73699      -4.67720      -1.87342       2.21930      0.822691      -6.59521      -2.24642     -0.409228      0.633219      -1.08295     -0.819148     0.0188636      0.245408    -0.0681627     -0.182901   -0.00394636     0.0706265  -0.000258858    -0.0105056    0.00114339    0.00320215   0.000884238  -0.000232084   2.31342e-05  -7.83317e-05  -2.81145e-06   2.13128e-05  -7.16287e-07  -1.83907e-06   4.16734e-07  -4.65842e-08  -5.81084e-09       3.18939       4.35293       4.74665       4.77771       4.79632       4.20351       4.00976       3.39265       2.94684       2.37047       1.86652       1.43722       1.07326      0.741957      0.540545      0.358211      0.234813      0.144341     0.0902145     0.0535260     0.0298195     0.0166210    0.00875226    0.00431737    0.00219041   0.000987951   0.000450380   0.000174571   7.21059e-05   2.61421e-05   9.13121e-06   2.97014e-06   8.54652e-07   2.17483e-07   5.42033e-08   1.08063e-08
  19  19 3619.7241    2.4133  3.6735 11.5496 -0.0036  0.0530   0.0314   0.1402    0.0726   0.0000   431.0912       11.8472       13.4349      -2.45174      -2.04974      -3.54020       5.27452      -3.14427      -1.53418      -4.36040      -1.64843      -2.60909       1.44405      -1.30796     -0.773077     -0.393499     -0.217157      0.165824    -0.0110656     0.0158952   -0.00911959     0.0287799    -0.0112470  -6.89060e-05   0.000773721   -0.00120984   0.000113213  -7.26381e-05  -2.43662e-05  -3.44841e-05  -1.90572e-05   3.79226e-06   1.03333e-06  -6.88369e-07  -8.78398e-08   2.42111e-08       4.24745       5.57589       6.24625       6.09569       6.00541       5.69988       5.04149       4.35942       3.85775       3.14576       2.44526       1.90900       1.37425      0.968068      0.698391      0.449759      0.295270      0.192098      0.114155     0.0685533     0.0387572     0.0221297     0.0107958    0.00594207    0.00267921    0.00125763   0.000547396   0.000240295   8.59056e-05   3.45615e-05   1.15329e-05   3.97083e-06   1.11573e-06   2.86090e-07   6.70055e-08   1.32700e-08
  19  20 3762.7456    2.0625  5.2799 11.0056 -0.0014  0.0639   0.0221   0.1710    0.0594   0.0000   431.3343       29.6090       9.82633       10.2307      -6.13202      -16.7498       1.20251      -5.16952       6.79932       2.65376      -2.23004      -2.31705       2.12909      0.301543     -0.634540     -0.468771      0.251235     -0.129633     0.0991740     -0.156518     0.0245208    -0.0345351    0.00732659   -0.00119687    0.00566518  -0.000653145  -0.000378359   8.87955e-07   0.000149917  -1.97141e-05  -7.21471e-06  -4.37812e-06   4.92186e-07  -3.23317e-07  -1.47409e-07   1.52617e-08       5.04387       6.64222       7.20380       7.44763       7.20757       6.87490       6.04690       5.41120       4.41663       3.78272       2.92086       2.26621       1.69507       1.18372      0.838193      0.562277      0.371574      0.235156      0.144427     0.0842862     0.0471615     0.0262884     0.0136195    0.00696347    0.00329238    0.00155852   0.000672107   0.000282699   0.000108784   4.15399e-05   1.40009e-05   4.55085e-06   1.31947e-06   3.44951e-07   8.39442e-08   1.62223e-08
  19  21 3906.0577    1.7337  6.7019 10.7633 -0.0034  0.0766   0.0175   0.2115    0.0476   0.0000   440.1398       28.3523       6.43294       5.84058      -6.68686       6.00808       8.21341      -3.72553       11.6400     -0.501724       2.19338      -2.17898       2.88975       1.74169     -0.573467      0.294153      0.334916     -0.101145      0.141812     -0.139114    -0.0256733    -0.0188008     0.0142708    0.00810314   0.000262383   0.000841985  -0.000621430  -0.000174995  -4.20839e-05   9.02953e-05  -3.86468e-06   1.81875e-05  -3.71480e-07  -5.45305e-07   5.01844e-08  -6.56658e-09       6.08948       8.17074       8.75240       9.06550       8.93067       8.35410       7.35748       6.65257       5.46770       4.47913       3.47375       2.72775       1.98733       1.46991       1.02767      0.678640      0.455168      0.281818      0.170669      0.102026     0.0571928     0.0312275     0.0166653    0.00829111    0.00404394    0.00185873   0.000804075   0.000334536   0.000133590   4.83356e-05   1.67278e-05   5.54600e-06   1.63874e-06   4.25039e-07   9.98144e-08   1.99140e-08
  19  22 4049.4604    1.3901  8.3191 10.5349 -0.0048  0.0947   0.0141   0.2608    0.0414   0.0000   429.0592       12.6650       44.9976      -34.2192      -19.5822       6.33987       15.3648      -12.2960       5.04627       2.83431      -5.35093       1.39116       3.17614      -4.14875     -0.525000     0.0897010      0.209440      0.288542     -0.119376     -0.193692    -0.0678608      0.118661     0.0310947    -0.0150829   -0.00719345    0.00386895   0.000301815  -0.000154155  -0.000641529  -2.35699e-05   1.39863e-05  -3.60305e-06   2.39429e-06   3.99679e-07   2.74246e-07   1.51729e-08       7.48191       9.83367       10.8625       11.2132       10.8531       10.1659       9.14924       8.07082       6.71831       5.46562       4.36833       3.29056       2.48705       1.80689       1.25913      0.859820      0.560424      0.355384      0.218545      0.130275     0.0735393     0.0409217     0.0219011     0.0108256    0.00534120    0.00247232    0.00109500   0.000446482   0.000180128   6.54161e-05   2.23440e-05   7.11158e-06   2.06086e-06   5.44260e-07   1.23257e-07   2.41086e-08
  19  23 4192.9889    1.1479 10.5345 10.5060 -0.0033  0.1233   0.0127   0.3500    0.0350   0.0000   451.7826       1.98071       26.5336      -13.5656      -2.84927       9.43886       4.86622      -15.8432      -8.93531       12.1011      -3.88513      -1.46405      -3.41909      -2.52368      -2.52075       1.17518     -0.998593     -0.449447     -0.387121     0.0635520    -0.0139763     0.0249536    0.00959284    -0.0365224   -0.00610291    0.00761088   0.000286473   -0.00136029  -0.000123972   0.000136963   3.20171e-05  -7.39044e-06  -1.73214e-06   9.79361e-08  -8.87934e-08  -5.67836e-08       9.67655       12.7982       14.1444       14.4731       13.9109       13.1802       11.6313       10.4944       8.79335       7.36368       5.74002       4.45595       3.29764       2.31685       1.65135       1.12200      0.722169      0.469386      0.290866      0.169129      0.100935     0.0541751     0.0287896     0.0147345    0.00719391    0.00324608    0.00148286   0.000603548   0.000235148   8.60577e-05   3.05854e-05   9.36454e-06   2.70561e-06   7.03371e-07   1.62406e-07   3.19030e-08
  19  26 4623.2023    0.6296 17.7427 10.1979 -0.0002  0.3072   0.0076   0.7168    0.0231   0.0000   437.9031       38.4611       30.9701      -38.6478       6.82782       40.2241       25.9634      -54.6328      -41.1761      -5.88960       25.0731       12.9767      -9.89216     -0.396334      -1.88836      0.754085       4.59535     -0.549685      -1.33274     -0.218466      0.125186    0.00472693     0.0637166    -0.0179420    -0.0509338   -0.00952596   -0.00434209   0.000266132   0.000693273  -0.000154842   1.78204e-06   3.88441e-05  -9.09466e-06   3.00655e-07  -9.77770e-08   7.04890e-08       23.7363       31.5491       34.7160       35.9790       34.1496       32.6819       29.8359       26.0205       21.4886       18.1444       14.0942       10.8118       8.26047       6.04538       4.19666       2.87432       1.94413       1.22629      0.767013      0.464579      0.266723      0.149678     0.0816627     0.0411251     0.0202793    0.00946448    0.00411381    0.00172197   0.000681571   0.000247215   8.15474e-05   2.50840e-05   7.07978e-06   1.79454e-06   4.10164e-07   8.07354e-08
  20   7 1893.9359    0.4992  0.3553  9.6898 -0.0120  0.0192   0.0180   0.0337    0.0439   0.0000   439.7668      0.498755       13.7595      0.414140      -2.47807       1.09620      0.304306      0.307341      -1.96630     -0.453854     -0.161287      0.159816      0.638690      0.529770     -0.267262    -0.0856843      0.106902     0.0829727     0.0147772    -0.0262492    0.00356996    0.00816363   -0.00296746   0.000952388   6.33552e-05  -5.42573e-05  -0.000508011  -0.000125342  -2.59478e-06   3.38475e-05   1.27501e-05   2.29459e-07   4.29569e-07  -3.14211e-08   1.16524e-07   1.25702e-08       1.74338       2.08757       1.95691       1.91240       2.05636       2.27637       2.04902       1.64181       1.36344       1.04763      0.963020      0.785079      0.575360      0.405511      0.272636      0.202815      0.133053     0.0974608     0.0624588     0.0351827     0.0193630     0.0101853    0.00523167    0.00257655    0.00123375   0.000563790   0.000263307   0.000123476   5.38878e-05   2.06138e-05   7.43028e-06   2.89321e-06   1.01610e-06   2.97585e-07   9.02301e-08   2.30998e-08
  20   8 2050.0804    0.7029  0.5391  9.9265 -0.0076  0.0206   0.0188   0.0421    0.0547   0.0000   438.2344       4.42771       16.2828   -0.00523400      0.356983       2.41203       1.60978      -3.52155      -1.89544    -0.0734880     -0.280074     -0.806273      0.160882     -0.165407      0.350629      0.202820     0.0395340     0.0339295    -0.0146689   -0.00321047    0.00448208    -0.0214057   -0.00253724  -0.000350769   0.000846060  -0.000356113  -0.000835135   2.91698e-05   0.000125597   7.24432e-06   1.15143e-06   1.07912e-06   2.40306e-06  -6.36409e-07  -1.50106e-07   3.90584e-09       1.58887       2.02486       2.12090       2.43254       2.26784       2.06292       1.94748       1.72553       1.33988       1.17356      0.950030      0.717184      0.484658      0.404041      0.281601      0.202296      0.122901     0.0782620     0.0555342     0.0302168     0.0190881     0.0112209    0.00591834    0.00345167    0.00143117   0.000722290   0.000394425   0.000148458   7.90688e-05   2.79085e-05   1.00363e-05   3.82387e-06   1.18431e-06   3.25219e-07   1.05869e-07   2.56509e-08
  20   9 2203.1709    0.9302  0.6902 10.4239 -0.0144  0.0217   0.0232   0.0485    0.0666   0.0000   437.1612      0.770110       12.7173     -0.504170       3.11685       1.16031      0.258630      -3.73784      0.737896     -0.208283      -1.34098      -1.23585      0.761713      0.329632     -0.247678      0.119719     0.0163552     -0.105112      0.129710    -0.0269496     0.0299217    -0.0136802   -0.00145420   -0.00371777   -0.00529047   0.000459735   0.000150805  -0.000247500   7.62397e-05   4.43314e-05  -1.82865e-05   2.35758e-06   1.26908e-06   6.06290e-07  -1.45640e-07   5.59615e-08       1.78634       2.23027       2.34940       2.60106       2.40962       2.30401       2.11438       1.84412       1.48325       1.28790       1.01721      0.793193      0.552510      0.428725      0.325759      0.212334      0.140071     0.0883358     0.0605188     0.0338800     0.0207277     0.0116758    0.00669867    0.00346215    0.00158709   0.000811549   0.000338199   0.000186532   6.75751e-05   3.15987e-05   1.01757e-05   3.93032e-06   1.23852e-06   3.83767e-07   1.05771e-07   2.53646e-08
  20  10 2352.4922    1.3373  0.8971 10.7391 -0.0068  0.0252   0.0282   0.0572    0.0789   0.0000   438.2515      0.857682       12.5963      -1.47134     0.0390551     -0.790368      -1.35598      -3.59157       1.19080      -1.01298      0.943147      0.246685      0.459109     -0.670052      0.216971      0.316082     -0.216831     0.0859005    -0.0222445    0.00733308    -0.0221480   -0.00214611    0.00470969    0.00294932   -0.00485849   -0.00158493    0.00106270   4.52677e-05  -8.20844e-05  -3.57635e-05   1.27505e-05  -3.43241e-06  -2.45426e-06   1.47085e-07   5.88857e-08   3.65912e-08       2.13180       2.72325       2.63818       2.66509       2.84546       2.87673       2.49264       2.06057       1.63962       1.50659       1.26035       1.02913      0.762973      0.463808      0.330464      0.221578      0.169742      0.115088     0.0760435     0.0456715     0.0259270     0.0133923    0.00741060    0.00336460    0.00188563   0.000843042   0.000403394   0.000177934   7.55237e-05   2.77146e-05   1.23935e-05   3.91831e-06   1.48646e-06   4.47837e-07   1.16650e-07   2.96557e-08
  20  11 2499.0737    1.6871  0.8698 11.4466 -0.0165  0.0237   0.0387   0.0578    0.0865   0.0000   434.5393       4.74733       16.8266      -1.52383       4.67366      -6.59391       3.19524      -1.81968      -2.04868     -0.483249      0.800188      -1.33716      0.355633      0.442643     0.0402546    -0.0567250    -0.0368642    -0.0869906     0.0181227     0.0168293     0.0449733    0.00842438     0.0125892   8.74988e-05  -5.75990e-05   0.000199652   0.000639608  -0.000306562  -9.51312e-05   3.86956e-05   2.00831e-05  -8.48962e-06  -2.33629e-06   1.00459e-06  -2.66919e-08  -3.68298e-08       1.97246       2.45006       2.63534       2.79086       2.72252       2.50839       2.27309       2.11441       1.63354       1.43356       1.10460      0.859916      0.651971      0.465713      0.350972      0.220912      0.147166      0.102266     0.0625837     0.0365314     0.0207252     0.0114540    0.00706214    0.00343293    0.00177783   0.000830137   0.000373891   0.000188150   7.42882e-05   3.01519e-05   1.17543e-05   3.60965e-06   1.38860e-06   4.07525e-07   1.07194e-07   2.88127e-08
  20  12 2644.9385    2.2779  1.0234 11.8150 -0.0094  0.0248   0.0461   0.0649    0.1021   0.0000   437.8057       3.46858       13.2324       4.50204      -4.47766      -7.12167       2.54892       2.53595       1.61180     -0.848454     -0.663148     -0.651848    -0.0722919     -0.483774      0.111758    -0.0596275      0.152871    -0.0569758    -0.0830124    0.00604963     0.0214254     0.0110557   -0.00247159    0.00298517   0.000237472   0.000662622  -0.000757962  -0.000333854  -2.88110e-05   1.54485e-05  -1.86987e-05  -2.88043e-06  -1.83082e-06   1.14816e-08  -6.82788e-08   3.33318e-08       1.95149       2.53419       2.55227       2.72870       2.72432       2.51676       2.29686       2.07147       1.68398       1.46462       1.17798      0.898737      0.683788      0.487705      0.348050      0.236929      0.156085      0.105240     0.0668034     0.0391114     0.0236052     0.0129796    0.00730378    0.00392835    0.00186393   0.000954899   0.000419707   0.000198149   7.94710e-05   3.39344e-05   1.17589e-05   4.36397e-06   1.42891e-06   4.29026e-07   1.21550e-07   3.30874e-08
  20  13 2790.8198    2.9144  0.8875 12.2343 -0.0047  0.0212   0.0605   0.0541    0.0803   0.0000   437.7270       7.81497       15.5155       1.11540     -0.917976      -3.98680      0.543481      -4.70819     0.0589226      0.479693      -1.13017    -0.0817741     0.0328634      0.153527      0.552641     0.0849450     -0.149879     0.0156436     0.0203956     0.0101227     0.0198165   -0.00686849  -0.000494449    0.00317100   -0.00157117  -0.000524266   0.000619921   6.49504e-05  -6.29721e-05  -4.00591e-05   3.21092e-06   4.67446e-06   1.24272e-06  -1.80877e-07  -1.61128e-07  -1.24431e-08       1.67543       2.10964       2.33513       2.47350       2.28228       2.16566       2.06690       1.77117       1.44331       1.23888       1.02064      0.760434      0.570420      0.417606      0.306669      0.186537      0.140313     0.0857995     0.0580227     0.0305336     0.0207268     0.0104202    0.00609746    0.00304162    0.00165532   0.000749040   0.000353556   0.000157196   7.30108e-05   2.94096e-05   1.10600e-05   3.71152e-06   1.28211e-06   3.62728e-07   1.10096e-07   2.52692e-08
  20  14 2936.1150    3.5289  0.7476 12.8557 -0.0072  0.0205   0.0819   0.0476    0.0755   0.0000   437.9296       8.26831       17.5795     0.0937796     -0.643284     -0.318201      -1.84217      -4.93019      -3.00321       1.76303      0.795722      -1.21181     -0.853959     -0.482810      0.414776    -0.0408384     0.0937899     -0.212634     0.0175590     0.0203334   -0.00882013    0.00332881    0.00697441   -0.00555267   -0.00133320   0.000556767   0.000389378   3.18267e-05   4.11485e-05  -1.14548e-05   3.66332e-07  -3.45070e-06  -1.64033e-06  -6.70586e-08  -1.47242e-07  -1.60700e-08       1.60784       2.15297       2.29763       2.24670       2.26948       1.96503       1.85505       1.76583       1.48401       1.28423       1.00227      0.782156      0.586020      0.406764      0.276906      0.194114      0.120677     0.0815910     0.0499421     0.0295077     0.0179200    0.00955553    0.00561545    0.00282569    0.00147849   0.000734873   0.000326277   0.000156974   6.00365e-05   2.59034e-05   9.28379e-06   3.41731e-06   1.20589e-06   3.31101e-07   1.00171e-07   2.86340e-08
  20  15 3080.6806    3.9524  0.8693 13.1207 -0.0077  0.0245   0.0834   0.0513    0.0803   0.0000   437.5519       8.45839       10.4145       1.47956      -2.85068      -3.76131       1.31915      -2.51870       2.55521      -2.01418      0.604504      0.483053       1.29721      -1.13960      0.452887     -0.174809     0.0751192      0.108523    0.00698107    -0.0385423     0.0317362   -0.00512440   -0.00747290   -0.00498924   -0.00109501  -4.31611e-05  -0.000194834  -0.000124190   7.00712e-06  -2.55128e-05   4.18384e-05   3.95336e-07   3.60539e-07  -6.43184e-08   1.51736e-08   1.06216e-08       1.94856       2.56651       2.59480       2.84095       2.74922       2.61507       2.40351       1.98286       1.66240       1.36922       1.17046      0.883860      0.676124      0.461702      0.311076      0.221393      0.151099      0.100824     0.0681690     0.0388962     0.0221125     0.0119332    0.00686173    0.00342595    0.00169548   0.000804352   0.000398571   0.000172915   7.43244e-05   2.84082e-05   1.19523e-05   3.93544e-06   1.38728e-06   3.80975e-07   1.15949e-07   3.09115e-08
  20  16 3224.6412    3.8724  1.1947 12.9901 -0.0058  0.0285   0.0730   0.0696    0.0833   0.0000   438.0761       6.57435       10.6375       1.94989     -0.883946       1.94326      0.308807      -3.36139       1.88392      0.192537       1.46016      -1.03293      0.393165      0.466605     -0.536028    0.00437365     0.0561942    -0.0109978     -0.115727    -0.0327030    0.00413416    -0.0271746   -0.00361176  -0.000464647   0.000213152    0.00135227   0.000732561  -0.000233140  -0.000210288   3.94940e-05  -1.05135e-05   5.21735e-06   6.50562e-07   2.40889e-09  -3.24443e-08   1.25820e-08       2.04983       2.94261       3.10687       3.09398       3.05514       2.72794       2.66297       2.23657       2.02667       1.70339       1.33960       1.05704      0.736182      0.577006      0.386737      0.268057      0.174161      0.109149     0.0700694     0.0408927     0.0255129     0.0144820    0.00773071    0.00405889    0.00211492   0.000975180   0.000484095   0.000197813   9.61871e-05   3.57170e-05   1.44318e-05   4.97614e-06   1.73374e-06   5.12776e-07   1.56275e-07   3.77814e-08
  20  17 3368.3294    3.3721  1.8464 12.5430  0.0036  0.0349   0.0521   0.0859    0.0625   0.0000   436.8684       15.4189       12.3616       3.57823       4.09294     -0.623362       2.12629       2.28334      -4.27658      -5.54432       4.03705       3.63067     -0.381344      -1.20923      0.580756     -0.484256    -0.0766914     0.0505354    -0.0798827     0.0957344    -0.0409940    -0.0228911    0.00302709  -0.000880399    0.00148769   -0.00239407   9.50392e-06   0.000122318  -0.000143431   2.68664e-05   1.33805e-05  -1.04126e-05   3.33547e-06  -4.45770e-07  -1.45637e-08   9.93723e-09       2.68409       3.59187       3.77063       3.81976       3.85464       3.62438       3.32386       2.90763       2.49515       2.01278       1.59309       1.30351      0.920108      0.717477      0.513863      0.342202      0.240773      0.145169     0.0938987     0.0566783     0.0334918     0.0185730     0.0103798    0.00551987    0.00262033    0.00132831   0.000625317   0.000266325   0.000115212   4.75138e-05   1.79244e-05   6.44964e-06   2.08991e-06   6.96344e-07   1.95042e-07   4.77216e-08
  20  18 3512.1672    2.8011  2.8463 12.0117 -0.0024  0.0424   0.0362   0.1140    0.0596   0.0000   434.7304       13.1745       7.05230       17.2828       1.34660      -2.32059       6.25482       2.42379     -0.505649      -3.10986     -0.273000      -1.62347      0.351827      0.919998     0.0383347     -0.498511     -0.351427      0.216849      0.142619    0.00303337   -0.00361530    -0.0381694   -0.00244594    0.00445150    0.00111958    0.00229255  -0.000326992  -3.98736e-05  -0.000201439   0.000105839   3.85065e-05  -1.84536e-05  -1.67935e-06   6.60562e-07   2.35353e-08   1.66863e-08       3.27702       4.22268       4.42703       4.77379       4.76010       4.46485       3.95695       3.46760       2.97230       2.46792       2.05488       1.49798       1.19316      0.843932      0.614105      0.405719      0.278485      0.188305      0.118625     0.0702365     0.0430976     0.0236344     0.0134399    0.00715761    0.00350895    0.00171776   0.000781552   0.000341214   0.000148081   6.11412e-05   2.22139e-05   7.97244e-06   2.74613e-06   7.99689e-07   2.30166e-07   6.08857e-08
  20  19 3655.8992    2.3053  4.1122 11.5483 -0.0030  0.0552   0.0273   0.1425    0.0556   0.0000   437.8848       12.4929       10.3830      -1.34254      -3.97129      -1.62904      -2.33209      -6.83352      -3.83845      -1.49302      0.731018       4.05984      -2.17769     -0.809476     -0.380966      0.633949      0.313860     -0.179796     0.0685577      0.139485     0.0135536    -0.0115276    -0.0230296   -0.00717788   -0.00497588   1.13250e-05   2.83464e-05   0.000112745  -3.44138e-05  -7.58453e-05  -3.34540e-05  -8.33409e-06  -9.88844e-07   2.67171e-06   1.40629e-07  -1.04559e-07       4.28961       5.64676       6.10574       6.32060       6.23634       5.80750       5.30219       4.65759       3.93441       3.30649       2.59324       1.99271       1.53235       1.12535      0.808568      0.553878      0.369821      0.239492      0.148904     0.0904755     0.0542138     0.0302848     0.0169854    0.00894105    0.00450442    0.00222950    0.00101440   0.000458681   0.000190286   7.98754e-05   2.96947e-05   1.06576e-05   3.62822e-06   1.09361e-06   3.06837e-07   7.96902e-08
  20  20 3799.5311    1.9781  5.1790 11.1734 -0.0036  0.0640   0.0219   0.1728    0.0511   0.0000   440.4819       20.2930       4.63165       2.80037       22.7785      -10.3119      -4.73940      -10.4022      -1.30077       3.10831       1.62255      0.755621     -0.205912      0.619217       1.92894      -1.24226    -0.0922436      0.567689     -0.324315     -0.117180     0.0306265     0.0590006    -0.0203322   -0.00126080   0.000809381   -0.00118951   0.000200260  -0.000910255  -0.000346993  -7.72092e-05  -8.69197e-06   1.82583e-05   6.03670e-06  -3.70708e-07  -5.01404e-07  -2.39976e-07       4.98733       6.40989       7.05031       7.19821       7.10710       6.50360       6.19898       5.32616       4.56852       3.84106       3.07182       2.37658       1.78050       1.34357      0.918120      0.636326      0.429516      0.284921      0.176077      0.106656     0.0644990     0.0353748     0.0201341     0.0103600    0.00545877    0.00261479    0.00120001   0.000542556   0.000230054   9.52793e-05   3.64733e-05   1.24970e-05   4.29721e-06   1.26712e-06   3.57299e-07   9.20927e-08
  20  21 3943.3981    1.6028  6.8392 10.8621 -0.0024  0.0803   0.0170   0.2220    0.0425   0.0000   429.7106       19.8591      -3.26052       27.1489       5.33478      -4.57701       3.89420      -1.59856       9.48689      -1.49782       1.26200     -0.793093       1.14599      0.335299      0.852024     -0.679042     -0.177998     -0.473013      0.258711    -0.0376446     -0.116836    -0.0163352     0.0238679    0.00475503    0.00767052    0.00213541   0.000438791  -0.000104262  -0.000246632   4.32931e-05  -3.87364e-05   2.26682e-07   5.40266e-07  -1.31027e-06  -1.23567e-06   2.31742e-07       6.04566       7.91494       8.84258       8.95819       8.78541       8.38088       7.52905       6.61554       5.74552       4.71953       3.78021       2.94796       2.22839       1.65453       1.13979      0.805154      0.535673      0.355237      0.221601      0.135850     0.0813322     0.0448328     0.0255969     0.0135932    0.00672210    0.00337065    0.00157768   0.000681269   0.000291971   0.000120461   4.54182e-05   1.62024e-05   5.50125e-06   1.67347e-06   4.73997e-07   1.21219e-07
  20  22 4087.0154    1.3601  9.4286 10.5624 -0.0021  0.1024   0.0135   0.2857    0.0360   0.0000   433.5588       28.3817       18.3710      -13.3528      -3.72227      -16.0035       6.95895     -0.376653      -10.7497     -0.710205       9.67244      -4.35951      -2.33453     -0.660114      0.594113      0.637167     -0.726736      0.440730     -0.256880     -0.151404     0.0458949    -0.0591318   -0.00741047    0.00956728    0.00707646   -0.00831578  -0.000345199    0.00152155  -0.000442686  -0.000164749   3.01504e-06   2.33881e-05  -7.98167e-06  -3.91560e-06  -3.81250e-07  -1.40971e-07       7.67433       10.1312       11.0784       11.3077       11.1842       10.6064       9.77685       8.39303       7.39053       6.08426       4.87588       3.80636       2.88212       2.11343       1.53216       1.04468      0.709943      0.460056      0.288435      0.178422      0.105008     0.0602563     0.0329102     0.0176023    0.00887475    0.00429759    0.00207693   0.000881333   0.000393784   0.000155020   6.00073e-05   2.13973e-05   7.11345e-06   2.24519e-06   6.02677e-07   1.53459e-07
  20  23 4231.0568    1.0806 11.1296 10.5173 -0.0038  0.1342   0.0124   0.3746    0.0334   0.0000   433.7908       23.5841       42.0527       24.4190      -10.7627      -9.75865      -5.94921      -11.5651      -5.76459      -4.96707      -7.84472     -0.309513      0.168604       1.94386      0.636247      -1.23666      0.717048     -0.513662      0.318138      0.208474    -0.0627129     -0.159501   -0.00747680     0.0503393  -0.000631839   -0.00541585   -0.00121027  -0.000150437  -0.000843631  -8.96723e-05  -2.16350e-06  -1.81524e-05   4.52806e-06   4.67573e-06  -5.35100e-08  -9.49162e-09       9.83239       12.8992       14.3471       14.8202       14.2449       13.8640       12.4674       11.0710       9.30126       7.89495       6.22827       4.92869       3.74444       2.73756       1.98232       1.36544      0.928904      0.612779      0.387968      0.238197      0.142862     0.0821822     0.0455742     0.0244601     0.0126251    0.00630056    0.00285477    0.00134908   0.000549025   0.000228358   8.42988e-05   3.02928e-05   9.93348e-06   3.03632e-06   8.10916e-07   2.06733e-07
  20  24 4374.6595    0.8875 12.9773 10.4432 -0.0033  0.1736   0.0111   0.4699    0.0306   0.0000   424.8303       36.1895       51.9174      -2.82554       24.4519       2.15382      -8.30473      -29.2384      -7.97926       12.3651       17.2852       3.97834      -4.06023       7.19844       1.45173      -1.10177      0.398641      0.828553     -0.664209     -0.157182      0.400964    -0.0587454     -0.154216     0.0372801     0.0149364    0.00399664   -0.00284131  -0.000801613    0.00151047  -4.37925e-05  -0.000229055   3.02964e-05   2.19175e-05  -7.67415e-06  -1.30067e-06   4.66656e-07       12.6829       16.8306       18.2097       19.2722       18.5711       17.8090       16.3007       14.2507       12.2461       10.1319       8.22849       6.35777       4.93688       3.58703       2.58056       1.80128       1.22521      0.809420      0.510217      0.319162      0.190023      0.108292     0.0614892     0.0323801     0.0168997    0.00832085    0.00391111    0.00176185   0.000737306   0.000299460   0.000113778   3.92686e-05   1.31632e-05   3.94202e-06   1.05144e-06   2.69370e-07
  20  25 4518.3857    0.7622 16.3789 10.2904 -0.0011  0.2342   0.0084   0.5964    0.0249   0.0000   412.8374       47.6822       4.67860       20.6462       39.7727      -4.48034       9.86579       11.5010      -22.2215      -13.3466       4.85573      -17.6100       7.03135       10.2725      -4.09258      -2.34461      0.618536      0.159848     -0.844162      0.163217      0.289950     0.0362044     0.0739130    -0.0213731    -0.0276650    0.00278274    0.00558511   0.000173670   0.000169115  -0.000338637   0.000435894   2.15986e-05  -3.29455e-05  -2.03632e-06  -3.67494e-07   7.62674e-07       16.7826       22.3529       25.1235       25.7496       25.0317       23.9513       21.9041       19.1624       16.2688       13.7670       10.8384       8.56750       6.55900       4.78141       3.49825       2.40709       1.64938       1.08328      0.693466      0.429465      0.257442      0.149512     0.0836132     0.0448611     0.0234632     0.0111385    0.00561869    0.00230550    0.00107508   0.000403738   0.000159628   5.51040e-05   1.82469e-05   5.47093e-06   1.45314e-06   3.67641e-07
  21   6 1758.2227    0.3650  0.2867  9.4993 -0.0056  0.0165   0.0150   0.0334    0.0370   0.0000   437.7378      -1.23804       18.4570      0.587722      -2.31792     -0.417431       1.42928      0.148848    -0.0985716     0.0732353      0.209894     -0.659758      0.435328     0.0987937    -0.0891818    -0.0457841    -0.0211348     0.0151012     0.0207724     0.0175895    -0.0143984    0.00769591    0.00361081   -0.00210089    0.00145628  -0.000310571   0.000143200  -8.20037e-05  -1.07781e-06  -3.09762e-05  -1.08760e-05  -9.72693e-06  -1.76449e-06   2.29256e-07   1.92880e-07   1.30690e-08       1.35937       1.51080       1.83846       1.87096       1.88530       1.89509       1.58182       1.49788       1.28899      0.897100      0.733111      0.674773      0.488008      0.346009      0.268205      0.184135      0.130246     0.0889693     0.0475002     0.0300856     0.0215796     0.0118163    0.00581955    0.00361845    0.00177909   0.000890108   0.000555527   0.000259109   9.70088e-05   4.12056e-05   1.87783e-05   6.40894e-06   1.94441e-06   7.72775e-07   2.97736e-07   9.62070e-08
  21   7 1919.8172    0.5270  0.4213  9.7401 -0.0081  0.0227   0.0186   0.0385    0.0452   0.0000   438.9035       1.20792       14.2795      0.503717      -3.63826      0.902015       1.10186       2.33425       1.62895      -2.08633   0.000697233       2.06985      0.543653     -0.469477     -0.370589      0.116592      0.312036     0.0564514    -0.0856926     0.0692753  -0.000518665   -0.00233098    0.00773239   -0.00364714   0.000307367    0.00151855   5.09059e-05  -0.000132805   2.00425e-05  -1.59573e-05  -1.27049e-05  -2.22505e-05   4.76510e-06   8.71730e-07   1.16033e-07  -9.65852e-08       1.42464       1.92703       2.13737       2.43747       2.18105       2.38911       2.05422       1.70354       1.69008       1.09724       1.15109      0.859735      0.594363      0.498018      0.287134      0.213905      0.181739      0.102371     0.0609994     0.0473429     0.0250525     0.0151213     0.0102041    0.00361811    0.00273188    0.00129020   0.000619236   0.000287778   0.000168239   5.50265e-05   2.33952e-05   1.14795e-05   3.96204e-06   9.75556e-07   4.75629e-07   1.59418e-07
  21   8 2077.7352    0.7601  0.5490 10.0092 -0.0053  0.0188   0.0194   0.0398    0.0563   0.0000   439.4693       1.07285       16.0433       3.07574      0.733700       2.02885      -1.85838   -0.00281925       1.13197     -0.848514      0.110901      0.447439     -0.476353     0.0185647    -0.0840152      0.306430     -0.129105     0.0714446    -0.0142600    -0.0212095    0.00235543  -0.000929673   -0.00516560   -0.00194842    0.00215462    0.00173763   2.17663e-05   3.05430e-05   0.000273104  -6.86515e-05  -1.50665e-05  -2.87074e-06   2.71218e-08  -2.65223e-06  -1.97856e-07   1.03439e-08       1.45739       2.03146       2.20967       2.33104       2.28559       2.08525       1.86022       1.58830       1.38945       1.15400      0.906545      0.692762      0.516220      0.384488      0.275650      0.190027      0.125188     0.0847005     0.0526195     0.0331299     0.0208289     0.0116409    0.00748709    0.00360365    0.00222174    0.00101676   0.000505170   0.000248021   9.53315e-05   4.92937e-05   1.83022e-05   7.14829e-06   2.94446e-06   8.54057e-07   3.39209e-07   9.23749e-08
  21   9 2231.9175    0.9701  0.7823 10.3762 -0.0027  0.0223   0.0223   0.0534    0.0728   0.0000   438.1344       1.11904       12.3751      0.658883      0.410395       3.03802      -1.87055      0.177705      0.813010      -3.65278      -2.38312      -1.44064     -0.168119      0.496700      0.186456     -0.384592      0.212365    -0.0200023    -0.0336812    -0.0252105     0.0246838    0.00388766    -0.0175013   -0.00563631  -0.000736606   0.000899515   -0.00113324  -0.000623966  -0.000183567   4.55527e-05  -8.52962e-06   1.66854e-05   1.87945e-06  -8.50239e-07  -3.30227e-07   1.54438e-07       1.69073       2.17512       2.25437       2.26334       2.38349       2.16886       2.00551       1.79496       1.58761       1.35963       1.10153      0.811232      0.641227      0.486000      0.352454      0.264133      0.166962      0.109302     0.0660469     0.0423218     0.0260258     0.0157782    0.00898959    0.00486920    0.00267919    0.00120521   0.000650467   0.000299872   0.000121992   5.92099e-05   2.21661e-05   8.74664e-06   3.48713e-06   1.13602e-06   3.65689e-07   1.10738e-07
  21  11 2529.3463    1.9030  0.9054 11.4383 -0.0036  0.0219   0.0378   0.0532    0.0767   0.0000   439.3227       3.00423       14.4862      -3.42703      -2.78101       1.04251       1.86877      0.953784     -0.401119     -0.532461     -0.868744     -0.116629      0.739501     -0.362295     -0.818427    -0.0796501    0.00789074   -0.00871461    -0.0605330    -0.0650066     0.0175620    -0.0106250    0.00157040   -0.00894376   -0.00175950   0.000751288   0.000583289  -0.000204072  -0.000141203  -4.03196e-06   1.27487e-05   3.49558e-07   4.58880e-07   3.99733e-07   2.44044e-08   3.40705e-09       1.67658       2.11128       2.26482       2.35116       2.39871       2.10556       1.98243       1.77938       1.56141       1.33970       1.06151      0.806121      0.633208      0.487259      0.337998      0.230488      0.156249      0.107840     0.0662072     0.0416799     0.0253745     0.0144103    0.00872837    0.00457838    0.00260691    0.00131302   0.000640142   0.000279803   0.000131525   5.30808e-05   2.31553e-05   8.91953e-06   3.34068e-06   1.06125e-06   3.61008e-07   1.01887e-07
  21  12 2676.2765    2.4143  0.9210 11.9050 -0.0069  0.0225   0.0489   0.0570    0.0989   0.0000   442.6972       9.06471       11.8348      -3.58986      -1.65052     -0.918722      -4.05493     -0.312313      0.713324      -2.55838       1.21130     -0.654165     -0.491737       1.14326      0.112985     -0.324025      0.130058    -0.0595575     0.0766048     0.0668302    -0.0196626    -0.0141614     0.0159576    0.00180164   -0.00329012  -0.000578301  -0.000288420   0.000283138   5.32696e-06  -2.48814e-05   6.09878e-06   1.32209e-05   4.05474e-06  -3.86757e-06   6.35670e-07  -2.18958e-08       1.66474       2.17633       2.33602       2.53579       2.43621       2.26152       2.10041       1.83691       1.58672       1.27540       1.05272      0.838663      0.642520      0.434737      0.342687      0.234848      0.154852      0.106899     0.0665079     0.0415910     0.0266751     0.0148889    0.00860083    0.00467957    0.00238244    0.00126417   0.000603940   0.000310351   0.000131449   6.06743e-05   2.31415e-05   9.54169e-06   3.12631e-06   1.17512e-06   4.09386e-07   1.09916e-07
  21  13 2823.0836    3.0356  0.8382 12.6319 -0.0043  0.0219   0.0638   0.0517    0.0810   0.0000   439.6226       7.37111       14.9433     0.0668212       1.94700       3.60269     -0.454183      -1.99998      0.504554      -2.81912     -0.286822    -0.0662169    -0.0871416     -0.720798     0.0911691    -0.0833451    -0.0835803      0.113773     0.0368743     0.0308680    0.00859389    -0.0249836   -0.00112092    0.00817994   4.39729e-05   -0.00136704   0.000141379  -0.000128052  -3.70540e-05   9.17010e-05   6.09155e-06  -6.98539e-06  -1.05045e-06  -3.35574e-07   2.00953e-07  -1.50880e-07       1.63708       2.08866       2.26756       2.38508       2.34741       2.07552       1.97524       1.80736       1.55910       1.25490       1.08134      0.817820      0.629908      0.449396      0.347049      0.236436      0.158846      0.102392     0.0664899     0.0420261     0.0251184     0.0140849    0.00873238    0.00470268    0.00237542    0.00127278   0.000583156   0.000296254   0.000143426   5.81263e-05   2.35206e-05   9.53478e-06   3.20769e-06   1.13709e-06   3.71726e-07   1.08416e-07
  21  14 2969.0499    3.7648  0.9016 12.8039 -0.0046  0.0231   0.0747   0.0530    0.0775   0.0000   439.3379       2.70021       8.32141       1.90160      -4.09455     -0.509964      -2.82685     -0.996222      -1.46687      0.121585      -2.26069      0.231674    -0.0212073     -0.932019      0.136687     -0.166940    -0.0803587    -0.0113606    -0.0414325     -0.102384     0.0172629    0.00674273     0.0121754    0.00130398   -0.00125980   -0.00129341  -7.22206e-05   8.12155e-05  -0.000121620   4.27751e-05   3.61534e-05   9.55892e-07  -2.63022e-06  -6.22421e-07  -1.17092e-07   1.06103e-07       1.83034       2.51205       2.51227       2.61685       2.45383       2.29535       2.12407       1.86979       1.78257       1.48162       1.28834      0.900475      0.741961      0.495192      0.376104      0.240940      0.162418      0.105390     0.0650386     0.0412809     0.0248034     0.0148468    0.00842030    0.00467376    0.00239540    0.00127490   0.000570966   0.000282962   0.000117251   5.45838e-05   2.15383e-05   8.63148e-06   3.26045e-06   1.05198e-06   3.66604e-07   1.00716e-07
  21  15 3114.1338    3.9635  1.0859 13.1340 -0.0061  0.0273   0.0770   0.0633    0.0838   0.0000   438.7589       8.50603       15.7519       6.22200       2.45569      -6.86831       1.19084      -5.19380     0.0506587      -1.09341      0.410616       1.01031    -0.0299133     -0.353040     -0.567702    0.00167877    -0.0805361     -0.175576     0.0166617    0.00134236     0.0599989   -0.00145695  -0.000747985   -0.00104671    0.00418841   -0.00217494   0.000638299   0.000215199   2.44054e-06   4.93868e-05   6.77318e-05  -9.70107e-06   1.20743e-06   1.53599e-06  -1.43076e-07   1.01799e-07       2.14925       2.54506       2.57020       3.04574       3.08569       2.74268       2.53323       2.19792       1.84290       1.60173       1.44582       1.01348      0.717897      0.510816      0.465620      0.317410      0.194696      0.120845     0.0824332     0.0538601     0.0336335     0.0203463     0.0123115    0.00703944    0.00330927    0.00155477   0.000724958   0.000375687   0.000176712   7.69034e-05   3.08501e-05   1.12561e-05   3.80594e-06   1.34126e-06   4.08520e-07   1.20525e-07
  21  16 3258.7526    3.7851  1.3704 12.8377 -0.0033  0.0339   0.0631   0.0714    0.0726   0.0000   440.8407       10.8264       12.4337       1.95818     -0.466105      -1.52591      -2.16435      -2.90599     -0.259306      0.906210      0.299755      -2.30193     -0.753664      0.510445     -0.100534    -0.0109675      0.304987    -0.0461117    -0.0310502     0.0192415     0.0346546   -0.00303120     0.0224504   -0.00282156   -0.00300919   0.000183247   0.000698886  -0.000136981   3.75933e-05   3.09500e-05  -3.41943e-05   4.32026e-06   6.53729e-06  -3.15377e-07  -6.73473e-07   8.84456e-08       3.04679       3.33261       2.88310       3.31047       4.11325       4.07427       3.29748       2.27551       2.22092       2.26578       1.88996       1.37723      0.907192      0.699605      0.568298      0.425234      0.280182      0.164280      0.111026     0.0734703     0.0513240     0.0321896     0.0181292    0.00952470    0.00440693    0.00213572   0.000885917   0.000408239   0.000175813   7.57189e-05   3.02677e-05   1.25759e-05   4.31737e-06   1.67668e-06   4.94966e-07   1.50204e-07
  21  17 3403.0900    3.0618  1.9975 12.5994 -0.0049  0.0364   0.0458   0.0947    0.0517   0.0000   445.0456       18.7057       9.64546       7.34643       1.67606      -9.18852    -0.0581743      -3.92367       3.35884      -5.17864       1.07882       1.63252      -1.69149      -2.33880      0.813130      0.114497     -0.192697     -0.163050    -0.0519438     0.0622830    0.00132257    -0.0278412     0.0297282    -0.0107721    0.00348174   0.000295802   -0.00201941   0.000227853   0.000134217   2.90970e-05   2.89220e-06   2.83933e-05  -2.16282e-05   5.65078e-08   1.12588e-06   1.80503e-07       2.62465       3.49447       3.83283       3.73846       3.84337       3.52476       3.31732       2.96027       2.53115       2.12748       1.77334       1.35783       1.05681      0.790883      0.558874      0.389343      0.270617      0.176760      0.117590     0.0715317     0.0432275     0.0257077     0.0141628    0.00800584    0.00424699    0.00213652    0.00105817   0.000506154   0.000216480   9.97066e-05   4.01104e-05   1.60334e-05   5.93496e-06   2.09000e-06   6.35969e-07   1.96673e-07
  21  18 3547.4676    2.5943  3.0018 12.1306 -0.0030  0.0452   0.0331   0.1183    0.0477   0.0000   438.0100       19.9795       13.2383       1.31204       2.99147       6.43690      -1.51421       3.14356     -0.839952      -6.25891       1.21074       1.43486      -1.24036     -0.127119     -0.582909      0.246689     -0.636547     -0.196099     0.0744843      0.131939    -0.0800500     0.0396675     0.0126296    0.00909475    0.00219034  -0.000942742  -0.000196046   0.000257629   0.000133401  -0.000134583   9.67307e-06  -3.98728e-06  -6.73228e-06  -4.97592e-07   1.50518e-06   6.73782e-08       3.24268       4.42620       4.64718       4.97959       4.88087       4.61781       4.18020       3.79163       3.14517       2.73657       2.10959       1.75939       1.31485      0.965364      0.711734      0.483242      0.349636      0.221968      0.149074     0.0912865     0.0568485     0.0327292     0.0190217     0.0100932    0.00548649    0.00279241    0.00138254   0.000649818   0.000298033   0.000127141   5.15479e-05   2.03500e-05   7.41523e-06   2.59384e-06   8.16288e-07   2.45781e-07
  21  19 3691.7391    2.2035  4.6202 11.4030 -0.0040  0.0563   0.0242   0.1535    0.0503   0.0000   435.0164       19.1791       3.40510       2.04848       6.31937     -0.476076      -8.23400      -12.7348    -0.0112432       6.30215       1.71384      -1.98904       4.89311      -3.10208     -0.239220      0.160738      -1.06834    -0.0743931     0.0776806    -0.0512214    -0.0691574    -0.0287894    0.00984985    -0.0141688   -0.00601484    0.00586893   -0.00249082   -0.00141161  -7.57670e-05  -1.94822e-05   6.86330e-05   1.24886e-05   3.06057e-06   9.77214e-06  -3.15486e-07  -2.00658e-07       4.09011       5.37370       5.94620       6.02714       5.89722       5.59885       5.17972       4.72008       3.99497       3.43244       2.71119       2.18438       1.65195       1.26196      0.891902      0.623578      0.436897      0.285417      0.181124      0.115316     0.0696969     0.0403017     0.0234815     0.0127486    0.00672436    0.00358003    0.00171102   0.000815298   0.000375007   0.000157053   6.59913e-05   2.68223e-05   9.76760e-06   3.35783e-06   1.07366e-06   3.25590e-07
  21  20 3836.0023    1.8281  6.1388 11.0652 -0.0020  0.0685   0.0183   0.1973    0.0414   0.0000   443.1519       24.3872       17.8586       3.60050       5.74105      -16.7631      -2.61250      -1.58458       13.1728      -9.58169      -2.09167     -0.137979      -1.34370      -1.77133      -1.66072       1.85974      0.340592     -0.218183    -0.0207655   -0.00552464    -0.0860355    -0.0647042     0.0406580    0.00893011   -0.00301685   -0.00426682    0.00322125   0.000568664  -0.000350218   2.34761e-05   8.64292e-05   6.77331e-06  -7.56162e-06   2.18141e-06  -1.11229e-06  -3.26601e-07       5.03387       6.42526       7.28518       7.32044       7.38210       7.07808       6.35993       5.58474       4.92457       4.11559       3.30494       2.65503       1.99779       1.50364       1.08903      0.770954      0.532981      0.350998      0.224255      0.142195     0.0879743     0.0513447     0.0294717     0.0160023    0.00849540    0.00433603    0.00214371    0.00101684   0.000451515   0.000196768   8.07818e-05   3.21015e-05   1.19008e-05   4.13068e-06   1.35854e-06   4.09286e-07
  21  21 3980.1033    1.5441  7.8165 10.7622 -0.0051  0.0837   0.0151   0.2359    0.0379   0.0000   434.8781       20.8493       25.7874       8.64354       5.68293       2.29054      -14.9327      -4.10880      -1.46686      -4.92186      -4.66618      0.228796      -1.67858    -0.0502972      0.246277      0.222117      0.845124     -0.210551      0.112998     -0.102316      0.169096     0.0586040    -0.0990608    -0.0173879     0.0188285   -0.00147287   -0.00303085    0.00197650   0.000117328  -0.000196880  -5.08588e-05   1.35680e-06   1.82565e-05   1.27958e-05   2.00300e-06  -3.94222e-07       6.08513       7.93722       8.79314       9.05190       8.84548       8.58558       7.70006       6.95963       5.93907       5.08471       4.08380       3.24768       2.45896       1.87233       1.32870      0.947087      0.648423      0.428387      0.280531      0.175836      0.106518     0.0623809     0.0357091     0.0199263     0.0105152    0.00527734    0.00264929    0.00124900   0.000565939   0.000241960   0.000102164   3.94212e-05   1.48214e-05   5.16154e-06   1.62096e-06   4.95716e-07
  21  22 4124.6306    1.2559 10.1367 10.6023 -0.0052  0.1102   0.0125   0.3132    0.0320   0.0000   429.4701       40.5551       8.66562      -18.2722       7.85972      -6.26697       1.21717      -15.4782       7.64787       1.99566      -5.86791      -1.94957      -8.51762      -1.13099      -2.07823      0.438000    -0.0450492     -0.439872      0.250102      0.657268     -0.239262     0.0257407    -0.0746885     0.0159456     0.0332573     0.0267459   -0.00535260   -0.00389168   8.71426e-05   0.000102781  -0.000177182  -2.63559e-05   2.38880e-05   9.25052e-06   8.19897e-07  -2.12150e-07       7.85252       10.3970       11.4333       11.8016       11.7732       11.1544       10.3022       9.04873       7.86530       6.49542       5.26561       4.29562       3.23161       2.43652       1.75004       1.25365      0.866805      0.579389      0.376569      0.237379      0.145829     0.0868476     0.0488660     0.0271578     0.0145910    0.00742655    0.00379697    0.00175144   0.000816314   0.000342968   0.000146161   5.48648e-05   2.07190e-05   7.11515e-06   2.23646e-06   6.77159e-07
  21  24 4412.9724    0.8739 14.1489 10.4182 -0.0014  0.1837   0.0097   0.4912    0.0272   0.0000   441.9552       13.2143       5.91583       21.0552       21.0456      -41.3971      -8.05607      -1.34712      -17.6928      -29.3412      -3.08889       8.23156       2.47947       5.28306     -0.811034      -1.97976      0.444328     -0.695737     -0.207921      0.466897      0.185478      0.139510    -0.0208424     0.0367007     0.0545907  -0.000396636    -0.0228653   -0.00206422   0.000158431   0.000854001  -0.000328333  -0.000226834   5.28432e-05   8.25688e-06  -5.32634e-07   3.59028e-07       12.7989       17.0504       18.9514       19.5095       19.1014       18.5267       16.7784       15.0761       12.8805       10.8878       8.96200       6.95659       5.48073       4.07737       2.94930       2.10938       1.45806      0.976554      0.637124      0.403110      0.248380      0.147899     0.0858540     0.0472557     0.0260164     0.0133721    0.00669148    0.00324647    0.00143282   0.000645219   0.000257549   0.000102031   3.72301e-05   1.26241e-05   3.86263e-06   1.14671e-06
  21  25 4557.2064    0.6901 15.2700 10.2865 -0.0003  0.2281   0.0083   0.5827    0.0244   0.0000   450.4923       46.7345      -4.12495      -20.5914       41.1454      -17.8488       9.74289       34.9451      -30.9031      -44.2054       16.7713       4.66306       6.54138      -1.07805      -7.51327       1.02791       2.12844      0.602017      0.622013      0.116597     -0.141492      0.267655     -0.122816    -0.0894533    -0.0373339   -0.00663947     0.0103119    0.00171232   -0.00218051   0.000520793   0.000286308   4.07602e-05  -3.44404e-05   1.39529e-05  -2.28816e-06  -1.10721e-06       15.9055       20.7918       23.3930       24.0277       23.3666       23.1589       20.4970       18.7734       15.9979       13.4569       10.9283       8.77450       6.70531       5.10407       3.66723       2.62725       1.82951       1.21903      0.807302      0.512155      0.314113      0.187527      0.108948     0.0606178     0.0332933     0.0167583    0.00865056    0.00401273    0.00187245   0.000788258   0.000335099   0.000125811   4.75546e-05   1.58453e-05   4.92805e-06   1.47366e-06
  21  26 4701.1476    0.5559 17.4609 10.1901 -0.0039  0.3202   0.0074   0.7444    0.0215   0.0000   471.7203       54.7166       63.8051       46.5260       64.1207      -34.2431      -11.8787      -21.5183       14.2813      0.460701      -8.88982      -32.4085       12.2057       14.9149      -13.7969      -10.8396       5.98119       2.31990     -0.791759     -0.925341      0.505240     -0.114848      0.130303     0.0675988    -0.0354943    -0.0165398     0.0256634    -0.0134188   -0.00312308   0.000594493   0.000179034   5.56862e-05   6.65996e-05  -1.59891e-06   9.03847e-06  -1.15031e-06       21.7869       29.5884       32.8897       33.6500       33.4070       32.0448       29.2353       26.4029       22.2013       19.0961       15.4540       12.3142       9.54781       7.12236       5.24919       3.75309       2.56195       1.74367       1.16534      0.716019      0.456485      0.273609      0.155055     0.0900915     0.0489520     0.0247976     0.0130149    0.00611702    0.00279150    0.00122008   0.000511675   0.000187898   6.98527e-05   2.37847e-05   6.99822e-06   2.08382e-06
  22   7 1945.0617    0.5642  0.4324  9.8034 -0.0063  0.0161   0.0168   0.0375    0.0439   0.0000   440.5062       2.55162       14.3549      0.384951      -3.71013     -0.638708    -0.0275790      0.333346      0.122832     -0.578166      0.973726     -0.406839      0.198269     -0.315343     -0.229235    -0.0857299     0.0371938     0.0361537    -0.0641626    -0.0229340    -0.0708761    0.00969927    -0.0149045   -0.00368827    0.00302574  -0.000506261    0.00134113   0.000524666   1.62615e-05  -4.57525e-05  -4.94647e-05  -2.47670e-05   2.64690e-06   9.66134e-07  -8.17018e-07  -2.90598e-07       1.12867       1.44433       1.55612       1.65429       1.68100       1.54862       1.46270       1.34193       1.10037      0.969832      0.751973      0.642845      0.474506      0.371265      0.250040      0.182006      0.128056     0.0886115     0.0582849     0.0349362     0.0239466     0.0140536    0.00797881    0.00461913    0.00217134    0.00138313   0.000689107   0.000349351   0.000169409   7.02104e-05   3.72114e-05   1.24182e-05   6.27364e-06   2.02330e-06   7.20624e-07   2.67279e-07
  22   8 2104.8099    0.7759  0.6157  9.9593 -0.0005  0.0215   0.0179   0.0394    0.0549   0.0000   439.8916       1.38354       16.2762       2.89454      -5.77125      0.856817       3.80115       1.18896      -1.45423      0.423088     -0.143007    -0.0995780     -0.635696      0.149117     -0.144372      0.119386      0.270320      0.207498     -0.104864    -0.0106964     0.0224029     0.0197126    0.00656406   -0.00351224   0.000286085   6.31918e-06  -0.000313484   0.000466314   9.89330e-05  -3.69469e-05  -1.52060e-05  -3.14189e-06   5.35054e-07  -3.86586e-07   4.19065e-07  -3.10121e-07       1.37963       1.95826       1.91045       2.35700       1.87385       2.08135       1.74441       1.80946       1.35185       1.35874      0.953517      0.879111      0.607657      0.529264      0.312670      0.266686      0.167403      0.128908     0.0690906     0.0525595     0.0279458     0.0211885     0.0100249    0.00676249    0.00278871    0.00196101   0.000853390   0.000527137   0.000205638   0.000118123   4.01211e-05   2.20339e-05   6.71938e-06   3.31641e-06   9.35319e-07   4.01941e-07
  22   9 2260.0000    1.1503  0.7683 10.3631  0.0013  0.0200   0.0241   0.0478    0.0698   0.0000   439.1472       1.47860       9.70639      -2.74171      -4.12637       3.35084       1.44641       1.41968      -1.72983     0.0481641       1.33041     -0.535278      -1.07141     -0.123568     -0.271041      0.297572      0.250944      0.130513     -0.106049     0.0205256    0.00840089   6.96626e-06     0.0256063   -0.00921156    0.00244123    0.00225203   0.000721127  -0.000775398   0.000312219   8.81504e-05  -5.34325e-05  -9.95147e-06  -6.96237e-06   5.38833e-06  -5.71013e-07  -8.86405e-08       1.53237       2.04268       2.19537       2.27443       2.38855       2.20580       1.99210       1.77260       1.43459       1.19419      0.965579      0.752957      0.594449      0.439524      0.327974      0.240099      0.161888      0.112373     0.0747809     0.0474754     0.0299283     0.0172956     0.0101929    0.00584459    0.00326121    0.00160272   0.000881403   0.000398018   0.000207681   9.19693e-05   3.93998e-05   1.66217e-05   6.71152e-06   2.32132e-06   8.94716e-07   2.77650e-07
  22  10 2410.8494    1.5772  0.8227 10.9856 -0.0102  0.0213   0.0328   0.0488    0.0815   0.0000   437.5400       3.56067       12.2557       1.67048      -2.32399     -0.563683       1.10279     -0.251496       1.75754       1.73774    -0.0292205     0.0731214       1.11768     -0.566082     -0.176380     -0.588180      0.292192     0.0633936     0.0861305    -0.0464934    -0.0191831    -0.0365156    -0.0127243   0.000989324   -0.00295305  -0.000202712  -0.000404478   2.63032e-05   0.000130208   1.61198e-05  -4.09233e-05  -1.70747e-05  -4.84664e-06  -1.98391e-06   1.39667e-07  -2.40421e-08       1.57787       2.25067       2.30251       2.55304       2.36663       2.32269       2.11343       1.86560       1.55995       1.26894       1.07178      0.826237      0.670538      0.468392      0.345546      0.241767      0.177796      0.114854     0.0766874     0.0500998     0.0307800     0.0189691     0.0100119    0.00631522    0.00313412    0.00175393   0.000820647   0.000457517   0.000213561   9.88009e-05   4.18913e-05   1.75363e-05   7.01372e-06   2.63381e-06   9.18796e-07   3.13781e-07
  22  11 2559.3166    2.0219  0.8874 11.6315 -0.0002  0.0216   0.0406   0.0520    0.0697   0.0000   439.6275       1.23836       11.7601       3.53953      0.957835     -0.295091     -0.755724     -0.584812      -3.12292     -0.159544       2.32308     -0.326501     -0.829459      0.173445      0.152738     -0.126462     -0.152275      0.125993     0.0162249    -0.0270020     0.0102474     0.0344499    0.00718390    -0.0102491   -0.00639590  -0.000236094   0.000721903  -0.000396949   0.000297016   7.09906e-05  -2.46136e-05  -1.78487e-05  -4.54013e-06  -1.88133e-06  -9.66028e-09   7.09045e-08       1.56244       2.06574       2.09466       2.32631       2.33395       2.15558       1.97834       1.83038       1.55610       1.27209      0.947580      0.808421      0.623744      0.473299      0.360314      0.255191      0.187049      0.122954     0.0787663     0.0488572     0.0309456     0.0192843     0.0107472    0.00614311    0.00336683    0.00172777   0.000960048   0.000462833   0.000229322   9.92594e-05   4.28617e-05   1.78997e-05   7.16487e-06   2.51515e-06   9.48709e-07   3.15915e-07
  22  12 2707.2270    2.5350  0.8409 12.0856  0.0022  0.0202   0.0514   0.0517    0.0818   0.0000   438.0181       7.00637       15.3984     -0.829652       3.69364      0.948263      -1.96697      0.407133       1.59536      -2.56594     -0.926958      0.468307     -0.923434      0.235632     0.0940357     0.0762087    -0.0338819     0.0951148     0.0491621   -0.00469143   -0.00470609    -0.0138751   -0.00941313  -0.000355067   -0.00423509  -0.000213356    0.00102560  -0.000791951   0.000101707  -3.82677e-05  -4.99200e-05   1.27296e-06   1.85452e-06  -2.56821e-06  -2.95372e-07  -2.92888e-08       1.60495       2.11112       2.31642       2.39081       2.38614       2.21301       2.09146       1.76874       1.53688       1.27795       1.01517      0.785900      0.607437      0.472885      0.340963      0.242863      0.169922      0.112227     0.0747027     0.0474172     0.0294346     0.0169068    0.00990632    0.00590400    0.00316700    0.00172305   0.000823993   0.000425372   0.000205353   8.55324e-05   4.16430e-05   1.57215e-05   6.92726e-06   2.58168e-06   8.93443e-07   3.03374e-07
  22  13 2854.9076    3.2420  0.8597 12.6837 -0.0072  0.0226   0.0679   0.0540    0.0858   0.0000   440.2544       3.98295       15.3050      -2.32372      -1.76989      0.946994      -1.26861      0.565762      -1.20035     -0.713173       1.03854     -0.807527     -0.656188     -0.563528     -0.354972     0.0185481      0.209943     -0.102537      0.101149     -0.149349     0.0499980    -0.0132033    0.00211901    0.00141007    0.00123158   -0.00101769   0.000569233   0.000134633  -0.000337159  -7.24796e-05  -7.30831e-06   3.21863e-05  -7.22902e-06  -1.89431e-06   4.53142e-07   5.86705e-07       1.64977       2.27972       2.28569       2.31066       2.38332       2.12604       2.16854       1.71017       1.63855       1.38045       1.18800      0.982035      0.719611      0.570621      0.359151      0.258341      0.177154      0.122241     0.0861097     0.0531366     0.0347836     0.0192908     0.0113418    0.00635336    0.00337004    0.00184252   0.000872568   0.000454095   0.000208828   8.88474e-05   4.20712e-05   1.63687e-05   7.21361e-06   2.64781e-06   9.24294e-07   3.13756e-07
  22  14 3001.5574    3.7921  0.8619 12.9669 -0.0044  0.0231   0.0753   0.0490    0.0778   0.0000   439.0128       10.4385       13.9914       3.84237      -2.44160     -0.265039     -0.826074      -3.39758       1.55498     -0.985031     -0.608907     -0.978675      0.525043     -0.117841      0.338751     0.0316360     -0.168934    -0.0651784     0.0204949    -0.0369343    -0.0161251    -0.0424292  -0.000708643    0.00281485  -0.000547786    0.00113343   0.000826149  -0.000612050   0.000272589   9.31766e-06   4.17348e-05  -1.70289e-05   2.77226e-06  -2.87866e-07  -6.64159e-07  -2.32726e-07       1.68546       2.48283       2.62358       2.86946       2.79465       2.58674       2.42332       1.97240       1.74518       1.38949       1.14404      0.860313      0.692558      0.491091      0.357971      0.261712      0.178037      0.123896     0.0783876     0.0517102     0.0316554     0.0193809     0.0119479    0.00619111    0.00361699    0.00190673    0.00102777   0.000486560   0.000249131   0.000103762   5.32383e-05   1.96976e-05   8.00000e-06   3.20848e-06   1.06848e-06   3.44770e-07
  22  15 3147.2134    3.9743  1.1546 13.0568 -0.0061  0.0254   0.0726   0.0621    0.0780   0.0000   440.9296       8.35349       13.3719      -3.42039       2.00287     -0.517736      0.738181      -3.68303     -0.764892      -2.67573       2.77488      -2.60343     -0.809889     -0.911382     0.0247064      0.160762     0.0693485    -0.0759397     0.0727166    0.00692411    -0.0225460     0.0104995     0.0180929    -0.0135994   -0.00361329    0.00411686   0.000353626   -0.00104331   0.000126172   0.000286200  -8.08080e-05  -3.82106e-05   1.21292e-05   3.20169e-06  -1.07731e-06  -1.36649e-07       1.87694       2.45906       2.58760       2.60203       2.65709       2.46284       2.50302       2.19268       1.85727       1.48754       1.17238      0.956030      0.728609      0.592074      0.438436      0.331463      0.225748      0.152627     0.0968734     0.0614561     0.0375076     0.0219420     0.0124387    0.00740344    0.00393787    0.00205648    0.00106454   0.000525127   0.000257000   0.000120413   5.00573e-05   2.21393e-05   8.62328e-06   3.27223e-06   1.12642e-06   3.84688e-07
  22  16 3292.4553    3.7824  1.4609 12.7885 -0.0001  0.0277   0.0606   0.0733    0.0696   0.0000   440.4334       19.0561       16.1077       2.38058      -2.44922       1.92755     -0.835441     -0.347349      -2.04090      -2.21594     -0.800236      0.556170     0.0702645      0.261419      -1.59641     -0.222870      0.320060     -0.147720     0.0538664    -0.0526560   -0.00507890    0.00200360     0.0138171   -0.00287255   -0.00175018    0.00134867   -0.00186993  -0.000704810   0.000352977  -2.78524e-05  -0.000148506   1.05221e-05   1.98012e-05   1.22602e-06  -3.03006e-06  -3.58466e-07       2.05175       2.60894       2.79150       2.89846       2.96134       2.76286       2.62473       2.20159       1.91089       1.69275       1.40023       1.11379      0.838318      0.648242      0.451379      0.335272      0.234646      0.155246      0.103842     0.0663489     0.0433524     0.0255593     0.0154736    0.00869786    0.00461919    0.00253537    0.00121443   0.000637881   0.000291583   0.000135956   5.90870e-05   2.51199e-05   9.79614e-06   3.98714e-06   1.31382e-06   4.49736e-07
  22  17 3437.4894    3.1026  2.0350 12.4508 -0.0006  0.0346   0.0434   0.0857    0.0517   0.0000   442.3817       14.3988       5.77812       1.54812      0.455063      -6.36035       4.91788      -8.09978      -4.92089       1.53874       4.45985      -1.85882      -3.78311      -1.91805   -0.00608761     0.0200495    -0.0341205     0.0839679     -0.194050     0.0649137   -0.00897736    0.00736307     0.0285559    0.00570103   -0.00943470   -0.00106020    0.00230621   -0.00101343  -0.000323230   0.000141045   0.000207039   3.12028e-05  -4.87245e-05   4.33036e-06   2.19730e-06  -3.98943e-07       2.51566       3.37340       3.60479       3.71106       3.63258       3.54871       3.27820       2.94662       2.51342       2.10284       1.71742       1.37331       1.07451      0.820361      0.599261      0.421342      0.301572      0.206148      0.130507     0.0870878     0.0534555     0.0314907     0.0188509     0.0105534    0.00586545    0.00310100    0.00159789   0.000815035   0.000367820   0.000184301   7.13458e-05   3.36796e-05   1.27514e-05   5.18531e-06   1.65318e-06   5.74291e-07
  22  18 3582.3257    2.4784  3.4025 11.8484 -0.0022  0.0470   0.0285   0.1187    0.0447   0.0000   438.0502       11.5859       13.2782      -6.19359       5.01219      -2.09387      -5.59169      -4.66590      0.424838      0.600888      -1.16794      -2.63396      0.991514     -0.403429      0.580314     -0.411789      0.215150     -0.300772     -0.212628     0.0448238     0.0167797    -0.0868027   -0.00466256   -0.00208835    0.00573547   -0.00440483   -0.00113122  -0.000225308   1.76864e-06  -0.000353895  -1.83750e-06   1.78666e-05   1.95610e-06  -4.17231e-06  -5.97725e-07   9.59609e-07       3.15886       4.34200       4.53430       4.88752       4.65794       4.66082       4.22005       3.78867       3.35972       2.72289       2.34624       1.80719       1.42898       1.09020      0.808245      0.570985      0.401023      0.275765      0.182904      0.113977     0.0733828     0.0434234     0.0259981     0.0142785    0.00808148    0.00423613    0.00222577    0.00107822   0.000519333   0.000230525   0.000105379   4.34887e-05   1.78372e-05   6.61871e-06   2.29898e-06   7.86381e-07
  22  19 3727.2260    2.1145  4.6297 11.3910 -0.0033  0.0558   0.0221   0.1530    0.0433   0.0000   448.5008       32.6779       21.8127      0.604755      0.711752      -8.06089       1.59576       3.59973      -4.58246      -7.91601     -0.945154     -0.808546      -1.33417      -1.27734       1.94755     0.0136124      -1.23151      0.330411      0.411714    -0.0146204     -0.247100    -0.0748831     0.0943827     0.0104410   -0.00362151   -0.00261967    0.00214994   -0.00110152   -0.00191282   0.000231179   2.41070e-05  -9.16210e-05  -4.52997e-05   5.20750e-06  -1.75862e-07   3.46423e-08       3.79021       5.12167       5.58695       5.86261       5.74993       5.47706       5.07016       4.56507       3.98802       3.23238       2.76017       2.07406       1.68259       1.27474      0.957385      0.669082      0.481736      0.324546      0.215032      0.134652     0.0870244     0.0514222     0.0310004     0.0172527    0.00982820    0.00516358    0.00271012    0.00133904   0.000652956   0.000284873   0.000132113   5.40291e-05   2.22621e-05   8.28966e-06   2.81320e-06   9.52200e-07
  22  20 3872.0321    1.7395  6.4768 10.9068 -0.0020  0.0702   0.0165   0.1874    0.0400   0.0000   433.2782       19.7361      -7.89496       10.2134      -14.4765     0.0240079      -7.53512      -9.69954      -2.39419       3.16212       2.95589      -3.61183     -0.347403      -2.55169       2.20110      0.140113     -0.363315     -0.663351      0.393997    -0.0231485     -0.284441    -0.0213133    0.00395166    0.00555106     0.0113033    0.00162634   -0.00146277  -0.000790037   -0.00109903   0.000178663  -9.99790e-05   8.99201e-05  -1.11099e-05   3.61688e-06   4.47717e-06   5.52867e-07       4.81797       6.55911       7.03797       7.43465       7.19994       7.10844       6.38817       5.73162       5.00875       4.22164       3.48135       2.74932       2.20701       1.61544       1.20183      0.873371      0.600170      0.408186      0.277625      0.174817      0.110538     0.0671478     0.0392686     0.0224973     0.0125147    0.00656519    0.00346961    0.00167364   0.000811634   0.000373409   0.000161902   6.84027e-05   2.74055e-05   1.02001e-05   3.72480e-06   1.26809e-06
  22  21 4016.7395    1.4633  8.2004 10.6974 -0.0034  0.0854   0.0137   0.2422    0.0350   0.0000   434.1413       11.2044       18.4597      0.458187      -9.25605       5.13958      -7.19855       3.46941       5.10299      -5.00371      -1.02949      -2.33155      0.805753      0.780320       1.21930      -1.68669      -2.09559     -0.787470      0.784115      0.327327     -0.141837   -0.00168012     0.0520057    -0.0192891     0.0107685   -0.00624144   -0.00316121   0.000719701  -0.000619794   0.000800357   0.000202773  -3.56757e-05  -6.31977e-05   1.01110e-05  -4.20024e-06   6.54207e-07       5.92399       7.74255       8.58063       8.98555       8.75510       8.60754       7.83345       6.99625       6.12545       5.13443       4.12596       3.37290       2.57415       2.01575       1.46843       1.06968      0.745646      0.510049      0.340085      0.216837      0.136940     0.0823929     0.0486933     0.0277826     0.0156371    0.00826405    0.00424265    0.00215229    0.00101509   0.000466557   0.000203479   8.76943e-05   3.43007e-05   1.32557e-05   4.57448e-06   1.57549e-06
  22  22 4161.4517    1.1570  9.6100 10.5892 -0.0034  0.1084   0.0120   0.3031    0.0313   0.0000   434.6964       31.7039      -9.54097       12.1333      -4.10145      -17.0685      -13.7557       1.81144      -15.6041      -2.20730       2.66095      -4.19374      0.271710       2.62848       1.08918      -1.72395      0.192481      0.416634      0.144790     -0.141846      0.128499     0.0674206   -0.00750284     0.0166651     0.0458967    -0.0103074    -0.0135466  -0.000157732  -0.000201953  -0.000374086  -0.000315268   0.000129343   6.08737e-05   2.48627e-05  -7.80119e-06  -3.22100e-06       7.31396       9.78726       10.7614       11.0536       11.0113       10.6729       9.76088       8.93152       7.59781       6.52085       5.26262       4.27950       3.29915       2.55876       1.86239       1.36172      0.956763      0.649925      0.428387      0.278033      0.173285      0.106226     0.0631626     0.0355812     0.0199253     0.0106388    0.00550519    0.00274857    0.00131307   0.000603774   0.000265739   0.000111942   4.47377e-05   1.72277e-05   5.86199e-06   1.99336e-06
  22  23 4305.8974    0.9654 11.9214 10.4964 -0.0082  0.1462   0.0106   0.4031    0.0287   0.0000   441.8194       26.5586       21.3069       52.3586       19.6187      -11.1497      0.918407      -23.6171       2.90682       3.54265       8.24351       13.3979      -2.11623      -5.32132       2.45001     -0.751122      -1.20887       1.04968     -0.485833      0.701249     0.0364416     0.0443198     -0.147910     0.0586923     0.0754666   -0.00194359    -0.0303925    0.00208732    0.00435591   7.30461e-05  -0.000298502  -5.65521e-05   0.000108410   1.44138e-05  -2.80006e-06  -5.40686e-06       9.88994       13.3394       14.7338       15.3048       15.2054       14.4614       13.5105       11.8166       10.5340       8.78550       7.10824       5.75806       4.52583       3.44259       2.53317       1.83781       1.27045      0.893412      0.589049      0.381655      0.238982      0.147655     0.0863709     0.0497261     0.0283874     0.0150030    0.00796147    0.00399631    0.00190026   0.000882765   0.000380805   0.000165106   6.41224e-05   2.42214e-05   8.29484e-06   2.80941e-06
  22  24 4450.6750    0.7757 14.0439 10.3832 -0.0034  0.1903   0.0089   0.5105    0.0257   0.0000   451.5399       25.0340       7.96109       3.49606       28.9664       21.3412       10.0214       1.76635      -9.55330       6.26002      -1.98864      -12.1435       1.09244      -2.80128    -0.0434326      -2.02952      0.597576       3.08306     -0.778113     -0.474853      0.343708      0.246662     0.0248224    -0.0689627    -0.0159400    0.00300786   -0.00832386   0.000950507   -0.00304187   -0.00164800    0.00122662   0.000188079  -0.000182349  -1.36720e-05   2.12179e-06  -3.20811e-06       12.8444       17.1380       19.4694       19.7180       19.9257       18.9881       17.2444       15.7079       13.4984       11.2947       9.44584       7.48993       5.85542       4.47080       3.28047       2.41095       1.68642       1.14243      0.772531      0.496837      0.313681      0.193151      0.115522     0.0666430     0.0369045     0.0202996     0.0105492    0.00530911    0.00256149    0.00120380   0.000527381   0.000221839   8.70002e-05   3.32684e-05   1.09116e-05   3.70162e-06
  23   7 1969.6039    0.5845  0.6295  9.6467  0.0005  0.0219   0.0142   0.0467    0.0535   0.0000   439.5665      -2.13867       17.2958       5.07337      -3.29104     0.0873246       2.98948       1.36092     -0.436170      0.576667      0.101688     -0.667547      0.499264      0.412485     -0.641193      0.207830      0.167854     -0.289399     0.0730499     0.0138336    -0.0499046     0.0382391    -0.0172731    -0.0103531   -0.00162673    0.00199548    0.00160604   0.000365352   2.00693e-05  -0.000288106   7.52471e-05  -2.94777e-05   2.07331e-07   2.59415e-06  -6.38686e-07  -1.70365e-06       1.36965       1.97044       1.80505       2.10228       2.00520       2.15683       1.78722       1.71708       1.42825       1.19450       1.00768      0.866838      0.656061      0.516807      0.357596      0.263981      0.194835      0.134433     0.0923605     0.0585712     0.0397588     0.0245048     0.0152772    0.00813004    0.00488986    0.00226163    0.00136567   0.000663545   0.000337088   0.000160691   7.53194e-05   3.29758e-05   1.28520e-05   6.23128e-06   1.85083e-06   7.78462e-07
  23   8 2131.1142    0.8397  0.6515 10.1419 -0.0033  0.0211   0.0191   0.0421    0.0531   0.0000   439.0817       1.48636       14.2529      -4.13101      -1.89279     -0.817913      0.765103      -3.43271      -1.30107    -0.0354077      -1.71289     -0.511704     -0.157938     -0.198426     -0.174653      0.137847    -0.0507873     0.0743384     0.0128933    0.00745244    -0.0776065   0.000246073   -0.00583114   -0.00769203   0.000922218    0.00145826   0.000589471  -0.000400685  -0.000296321  -3.66104e-05   9.57030e-05  -3.17563e-05  -2.34613e-06   1.04161e-05   1.47275e-07  -4.01107e-07       1.49818       2.03105       2.08344       2.20248       2.14223       1.98000       1.76533       1.55730       1.54733       1.36004       1.15157      0.955369      0.694458      0.510471      0.390551      0.271026      0.181320      0.125659     0.0788619     0.0508416     0.0344081     0.0211705     0.0127875    0.00800523    0.00442932    0.00249207    0.00126245   0.000647719   0.000332950   0.000146946   7.13896e-05   3.08856e-05   1.31394e-05   5.18625e-06   1.99760e-06   6.75844e-07
  23   9 2287.5532    1.1497  0.7147 10.6853 -0.0078  0.0224   0.0247   0.0440    0.0647   0.0000   439.2057      0.709113       17.2990     -0.110919     -0.859656       2.49596       3.06405     -0.303384      -1.28972     -0.932238     -0.152897     -0.919676      0.657692    -0.0243080      0.198409     -0.150251      0.178057      0.125414     0.0207774     0.0196721     0.0111565     0.0520483     0.0144859    -0.0114218   -0.00153596    0.00191562   -0.00153279    0.00123700  -0.000336133  -0.000243298   7.02701e-05  -1.54261e-05  -1.26296e-05  -5.77315e-06  -1.40253e-07  -3.04827e-07       1.35524       1.98914       2.11238       2.09798       2.39598       1.97195       2.01748       1.74128       1.46188       1.32531      0.979195      0.836413      0.661834      0.500146      0.378887      0.257526      0.203773      0.133441     0.0927285     0.0575759     0.0393193     0.0226809     0.0147468    0.00779434    0.00452953    0.00252521    0.00126330   0.000745563   0.000330956   0.000170324   7.47154e-05   3.23824e-05   1.37802e-05   5.72419e-06   2.04469e-06   8.73267e-07
  23  10 2439.2289    1.5920  0.8959 11.1027 -0.0041  0.0244   0.0315   0.0504    0.0819   0.0000   440.5984       5.22548       13.3500      0.353989       1.05675      -1.69896      -1.29912      -2.28681      0.161395    -0.0427966      0.672830      0.641577     0.0623222     -0.426463      0.322939     -0.319260    -0.0146663      0.201128      0.206022    -0.0296042   -0.00892880     0.0200529    0.00958466    0.00592050   -0.00356079   -0.00277717   0.000917732    0.00168295   0.000354293   1.11722e-05   3.23396e-05  -6.99357e-07  -1.76536e-05  -4.03858e-07   5.74476e-06   3.74098e-07       1.56503       2.06784       2.21680       2.34748       2.40961       2.12311       2.17238       1.82049       1.56568       1.43584       1.18936      0.938713      0.722046      0.573781      0.404378      0.307918      0.212404      0.149825     0.0994587     0.0620829     0.0427034     0.0255302     0.0162721    0.00924357    0.00523206    0.00294686    0.00144147   0.000833073   0.000375865   0.000196149   8.19932e-05   4.06219e-05   1.57835e-05   7.18498e-06   2.60913e-06   1.03014e-06
  23  11 2588.7607    2.1027  0.9604 11.7979 -0.0043  0.0236   0.0411   0.0567    0.0711   0.0000   439.1073       5.43336       13.9502      -1.37160      -3.73806       2.03101     -0.370011      -5.55488      -1.31039       1.88761      0.481255     -0.687007     -0.761213    0.00423500      0.518257     -0.232042     -0.224411     -0.206720     -0.118850    -0.0511476     0.0551682    -0.0292808   -0.00127332   -0.00251826   -0.00411729    0.00116795   1.64828e-05  -8.00448e-05   5.04832e-05   5.75110e-05  -4.67214e-05   1.61902e-05  -1.24866e-05  -1.11973e-06  -1.96016e-06  -4.50190e-07       1.69614       2.07313       2.34713       2.45987       2.72957       2.21189       2.06695       2.02734       1.74408       1.47968       1.04491      0.941909      0.774883      0.569540      0.407639      0.281921      0.225333      0.157815     0.0977721     0.0623440     0.0384993     0.0275316     0.0165540    0.00908621    0.00468420    0.00267720    0.00159098   0.000847892   0.000460397   0.000208653   9.00253e-05   4.09384e-05   1.59272e-05   6.12376e-06   2.44081e-06   8.44650e-07
  23  12 2737.7533    2.7034  0.8883 12.1880 -0.0030  0.0208   0.0520   0.0490    0.0716   0.0000   437.7744       1.84105       18.0887      -1.48163      -4.56185      0.540213      -2.78503      -2.34431     -0.259036      -2.80730       1.00649     -0.557153     -0.900675       1.00751     -0.251015     -0.247855      0.203686    0.00222194    0.00396502    -0.0577322    -0.0548444     0.0121986    -0.0100794    0.00611513    0.00430569  -0.000799881   -0.00284321   -0.00102803   0.000650133  -3.03077e-05  -3.89276e-05  -1.59174e-05   1.77148e-05  -4.69107e-07   1.18420e-06  -5.95243e-07       1.42504       1.90985       2.05511       2.07346       2.16832       1.93953       1.86209       1.71818       1.44879       1.30846       1.05139      0.798886      0.682544      0.494825      0.377833      0.273108      0.188983      0.131608     0.0863487     0.0584968     0.0356999     0.0215916     0.0134260    0.00767568    0.00437568    0.00243979    0.00133702   0.000671445   0.000335277   0.000158258   7.37652e-05   3.37275e-05   1.38173e-05   5.49449e-06   2.23080e-06   8.48331e-07
  23  13 2886.2017    3.2648  0.9197 12.7861 -0.0133  0.0222   0.0639   0.0546    0.0843   0.0000   437.8066       4.39232       10.8543       3.63070       1.15923      -1.91062      0.146493     0.0819007      0.289485       1.58728      0.600018     -0.389758       1.05192     0.0826538     -0.151221      0.731466     -0.338736    -0.0841128     0.0425268     0.0396326     0.0565734    0.00621320    0.00800852   -0.00693272   -0.00354967  -0.000612070    0.00301037  -0.000955997  -0.000382953  -9.24811e-05  -4.64668e-05  -5.89544e-06  -1.74546e-05  -1.71752e-06   4.58414e-06  -3.42882e-07       1.45207       1.91629       2.15174       2.13400       2.21526       1.94733       1.92218       1.74978       1.45912       1.34991       1.13461      0.901605      0.702655      0.527322      0.407844      0.283512      0.192629      0.139987     0.0917048     0.0601659     0.0370708     0.0236539     0.0147310    0.00803868    0.00488101    0.00254363    0.00139706   0.000748424   0.000326064   0.000171110   7.37004e-05   3.58979e-05   1.53054e-05   6.64675e-06   2.35191e-06   9.11391e-07
  23  14 3033.5991    3.8443  0.9081 13.0807 -0.0064  0.0224   0.0752   0.0512    0.0880   0.0000   435.7351       9.73790       14.3777       2.73321      -3.83621       1.42041       1.98380     -0.618833     -0.606265      -1.16951      0.528252      0.162637     -0.183334     -0.774145      0.200056     -0.338343    0.00962177      0.225119      0.191367     -0.164533     0.0170635     0.0464529     0.0274341    -0.0214087    -0.0107271    0.00320605    0.00215858  -0.000164606   0.000122205  -5.71248e-05  -5.63946e-05   4.45633e-05   1.12085e-05   4.11325e-06  -2.83992e-06  -3.48744e-07       1.45030       2.08521       2.13622       2.30541       2.30778       2.09136       2.01990       1.76665       1.61985       1.31798       1.13027      0.876877      0.712657      0.539319      0.411538      0.284257      0.212716      0.142727     0.0972580     0.0647943     0.0384655     0.0253962     0.0147394    0.00904056    0.00466839    0.00272606    0.00145830   0.000764770   0.000361285   0.000178406   8.12401e-05   3.76471e-05   1.48147e-05   6.32281e-06   2.34739e-06   8.83789e-07
  23  15 3179.9449    3.8742  1.0445 13.3726 -0.0017  0.0247   0.0753   0.0613    0.0712   0.0000   438.8069       8.19336       6.55001       1.84140      0.219346     -0.737138      0.157074      -3.95314      -2.02892       1.93997       3.29094     -0.455817     -0.646168     -0.987505      0.243659    0.00843577     0.0525167     -0.131480     0.0413648     0.0789635     0.0510921    -0.0379073    -0.0111888   -0.00776263    0.00291977  -0.000354581  -0.000438939   -0.00169719   4.65881e-05   0.000358019   0.000136266  -7.36978e-05  -2.03788e-06   2.11096e-06  -8.42970e-07   2.01937e-06       1.71894       2.33618       2.53464       2.59379       2.62300       2.47671       2.29388       2.08555       1.78645       1.49013       1.22502      0.988401      0.743703      0.598002      0.438138      0.328466      0.221422      0.161428      0.103779     0.0658795     0.0434383     0.0260273     0.0158494    0.00935906    0.00508805    0.00289677    0.00148722   0.000825795   0.000372859   0.000195074   8.49843e-05   3.97703e-05   1.61884e-05   7.06165e-06   2.46963e-06   9.23881e-07
  23  16 3325.7679    3.6160  1.5911 12.7052 -0.0034  0.0295   0.0549   0.0731    0.0600   0.0000   438.0386       12.7511       10.7473       4.12049       4.45336      -5.98262       5.42356      -3.86952      -5.07978     -0.848114       2.17976      -3.33276      -1.63048     -0.840996     -0.378977     -0.952221     0.0718737     0.0137158     -0.204066    -0.0178501    -0.0167624    -0.0183419     0.0146008    -0.0130255    0.00232751  -0.000237174   -0.00168175   -0.00239941   0.000546334   0.000744034   7.15223e-05  -5.67165e-05   4.33498e-06   1.57309e-05   3.65113e-07  -1.75221e-06       1.96223       2.71389       2.91276       3.03576       3.03348       2.94582       2.66224       2.42786       2.07647       1.78743       1.42229       1.16953      0.903048      0.700301      0.524701      0.380942      0.277511      0.185837      0.127070     0.0809817     0.0514173     0.0327911     0.0196367     0.0114963    0.00653063    0.00358249    0.00194437    0.00100899   0.000504979   0.000240130   0.000110681   4.90285e-05   2.09763e-05   8.55374e-06   3.17307e-06   1.19354e-06
  23  17 3471.5115    2.9101  2.3684 12.3536  0.0004  0.0371   0.0374   0.0963    0.0472   0.0000   440.3420       16.8890       5.83477       3.81554       5.87457      -3.65926       7.55715      -6.47761       1.54400      0.223338       4.46975      -1.13512      -1.74920      0.977587     -0.488785     -0.273698     0.0356181    -0.0788059    -0.0197129     0.0109760     -0.132433     0.0405013     0.0256651    0.00805953   -0.00850140    0.00656706    0.00350480  -0.000791234  -0.000742417   0.000174541   0.000103620   6.20065e-05  -1.14605e-05   7.70769e-06   5.95481e-06   2.14233e-06       2.62061       3.44460       3.68353       3.65625       3.71773       3.54897       3.42930       3.16650       2.68391       2.29947       1.84133       1.50362       1.21871      0.923040      0.715507      0.497300      0.372798      0.252800      0.168340      0.112090     0.0695420     0.0433386     0.0251683     0.0149424    0.00822412    0.00462044    0.00243468    0.00130422   0.000634823   0.000311391   0.000145977   6.22401e-05   2.74554e-05   1.08344e-05   4.25035e-06   1.54247e-06
  23  18 3616.9787    2.3666  3.6064 11.8111 -0.0040  0.0473   0.0262   0.1237    0.0403   0.0000   442.5076       12.7741       8.22593      -4.00255      -3.85528      -5.44016      -8.69238      -5.89048      -10.8088     -0.703751     0.0333102      -2.13839     -0.623816      0.874285     -0.240210      -1.18839     -0.394198     -0.233108     -0.538444     -0.170315     0.0971751    -0.0970669     0.0167437    0.00106313   -0.00358911  -0.000836101    0.00341124    0.00419347   9.38524e-05  -0.000237858  -3.07286e-05   2.44882e-05  -3.41155e-05  -1.36742e-05   6.63659e-07   8.64851e-07       3.09906       4.10227       4.50867       4.69458       4.58851       4.51750       4.23473       3.73409       3.30893       2.83531       2.37615       1.87454       1.51563       1.14546      0.857196      0.624346      0.452729      0.306785      0.209551      0.136998     0.0881991     0.0547322     0.0331629     0.0194530     0.0110504    0.00607229    0.00326170    0.00163494   0.000851416   0.000400739   0.000182730   8.46036e-05   3.49264e-05   1.46320e-05   5.67456e-06   2.10069e-06
  23  19 3762.3045    2.0283  5.3504 11.2230 -0.0036  0.0582   0.0191   0.1583    0.0396   0.0000   437.3599       16.3392       21.9775     -0.610509      -10.0322       7.39914     -0.344935      -12.8259      -2.75952      -2.90418      -4.79974      -5.00617      0.741766       1.56386      -1.01886      0.155175     -0.301777     -0.876185    -0.0715315     0.0603734     -0.161822     -0.128725     0.0201833     0.0246930     0.0123098   0.000850753    0.00383242   0.000787868   0.000215950  -0.000187104  -2.40968e-05  -3.12088e-05   4.45536e-05   2.44866e-06   4.73684e-06   4.06958e-06       3.82745       5.07126       5.56285       5.78561       5.85978       5.52405       5.16727       4.59664       4.11536       3.41715       2.95197       2.34750       1.86048       1.42836       1.06379      0.760398      0.548273      0.381255      0.257495      0.172178      0.108784     0.0684675     0.0416971     0.0241667     0.0138248    0.00763048    0.00412395    0.00215413    0.00106034   0.000521654   0.000239103   0.000108913   4.54179e-05   1.89118e-05   6.91468e-06   2.60999e-06
  23  20 3907.6874    1.6722  6.7941 10.9500 -0.0048  0.0711   0.0158   0.1978    0.0367   0.0000   433.6692       21.0284       13.6419       6.15859      -13.8207      -9.76705       6.73148     -0.352558      -6.97665       5.37557      -1.27993      -1.06472      -3.78640      0.318681     -0.725541     -0.639711      -1.79922      0.604072      0.549447     -0.199284     -0.272952     0.0607803    -0.0251447    -0.0127646    -0.0260402     0.0177377     0.0154209   -0.00333184   0.000392006    0.00106697   0.000462106  -0.000165067  -0.000103854   1.63236e-06   2.97397e-06  -5.41556e-06       4.75435       6.25100       6.99103       7.09641       7.20284       6.87444       6.41619       5.75367       5.06681       4.31704       3.55141       2.92300       2.25353       1.74890       1.31732      0.966559      0.691023      0.473236      0.319220      0.212690      0.134706     0.0842940     0.0506608     0.0300264     0.0173623    0.00951832    0.00512195    0.00259619    0.00131892   0.000641590   0.000292622   0.000135847   5.58727e-05   2.34949e-05   8.57387e-06   3.21337e-06
  23  21 4052.7735    1.3439  8.8190 10.7533  0.0012  0.0942   0.0134   0.2620    0.0321   0.0000   442.2522       16.6045       20.5256      -9.59560      -22.1521      -11.5372      -4.62195      -9.37861       8.52081      -1.24459      -1.97243      -1.69213      -2.56382      -2.93383     -0.101973       1.61952      0.390013     -0.688468     -0.232555      0.202882    -0.0275233     0.0304419    -0.0451749    -0.0403240     0.0125001    0.00372253    0.00597149   0.000177060    0.00135324   0.000101806   7.46765e-06  -0.000142375  -4.77159e-05   2.18129e-05   6.23226e-06   4.14380e-06       6.13026       8.27801       9.11068       9.28312       9.38441       8.97816       8.35158       7.60722       6.61352       5.73855       4.73254       3.84234       3.07228       2.33987       1.73332       1.28031      0.910599      0.633673      0.427754      0.280590      0.180384      0.114025     0.0688016     0.0408292     0.0230157     0.0126715    0.00694028    0.00358842    0.00179079   0.000881583   0.000398601   0.000184665   7.50469e-05   3.20398e-05   1.14565e-05   4.37071e-06
  23  22 4198.0298    1.1354 10.8561 10.6425 -0.0058  0.1173   0.0117   0.3397    0.0284   0.0000   423.7813       17.2895       17.4849      -9.00336       2.30818       22.0287      -5.00797      -6.17412      -4.80582      -6.30777      -13.5728     -0.479034       3.61934     -0.844312      0.645796    -0.0570978      0.637412    -0.0979321      0.111351     -0.114336      0.193113      0.145056    -0.0701013     0.0108237     0.0170288    -0.0127805  -0.000201398     0.0145762    0.00211526   -0.00137392  -0.000892081  -0.000331051   0.000323556   1.28907e-05  -2.22733e-05   1.04143e-05       7.72907       10.0837       11.1397       11.7150       11.5730       11.3533       10.4145       9.48596       8.21555       7.08601       5.80664       4.73009       3.75187       2.90786       2.17890       1.60214       1.14736      0.799328      0.542419      0.364149      0.231153      0.144625     0.0881773     0.0525598     0.0300535     0.0167414    0.00918632    0.00476306    0.00239343    0.00117910   0.000544075   0.000247814   0.000102170   4.25921e-05   1.53565e-05   5.73157e-06
  24   6 1826.3322    0.4413  0.3356  9.5979 -0.0046  0.0190   0.0146   0.0304    0.0365   0.0000   440.8465     0.0919398       18.7200      -1.65309     -0.820482      -3.10415       2.74411     -0.199370     -0.230508     -0.162228      0.626893      0.450125     -0.551079     -0.428615      0.628779    -0.0292814      0.156300     0.0228375    -0.0322174    -0.0352810    -0.0527147   -0.00296338     0.0157470    0.00410867    0.00494762  -0.000605374   -0.00195191   0.000754375  -0.000124871  -4.07167e-05   6.34201e-05  -1.33698e-05   2.29447e-05  -7.83279e-06   2.44091e-06   1.88139e-06       1.24109       1.35821       1.59137       1.89320       1.48404       1.43186       1.68693       1.52643       1.04851       1.11550       1.06961      0.654033      0.546868      0.445967      0.354674      0.217210      0.166477      0.139009     0.0899535     0.0475581     0.0414052     0.0224996     0.0129120    0.00681613    0.00481965    0.00282031    0.00153807   0.000660719   0.000449901   0.000237893   8.94690e-05   4.05630e-05   1.77249e-05   9.05205e-06   4.11689e-06   2.01395e-06
  24   7 1993.5834    0.6272  0.5241  9.7501 -0.0049  0.0170   0.0160   0.0390    0.0476   0.0000   439.6679      -1.39900       14.4857      0.653037       1.68315     -0.535464      -1.63261     -0.649695      -2.26943     -0.370701      0.358552      0.113909      0.885882     0.0755283     -0.147476    -0.0276785      0.163944    -0.0508547    -0.0508782   -0.00307703     0.0244114  -0.000141830    -0.0319059   0.000406603   -0.00159111   0.000502453    0.00245560    0.00101819  -0.000482153  -0.000284679   3.84232e-05   1.53831e-05   1.47829e-05   5.09597e-06   1.94454e-06   5.84724e-07       1.05865       1.37581       1.54363       1.56910       1.60951       1.46787       1.37412       1.35377       1.18923       1.00718      0.825213      0.680098      0.602533      0.388324      0.325935      0.237922      0.164007      0.119355     0.0797118     0.0525368     0.0364721     0.0223210     0.0137444    0.00798404    0.00466338    0.00276227    0.00155800   0.000673663   0.000430454   0.000218122   0.000103378   4.98332e-05   2.28618e-05   9.95082e-06   3.72986e-06   1.51826e-06
  24   8 2156.7766    0.9244  0.6399 10.1669 -0.0060  0.0173   0.0202   0.0397    0.0578   0.0000   438.8527       2.17076       15.0502     -0.122118     -0.618814       1.27936      0.986181      0.243194      0.195323      -1.47516    -0.0291248      -1.24269      0.272607      0.529833     -0.234301      0.331906   -0.00194058     0.0689438     -0.112217      0.101967     0.0542211   -0.00399598   -0.00771686     0.0185551   0.000709101   0.000535262   7.12522e-05    0.00151151   0.000334944  -0.000126999  -4.89280e-05   8.52479e-05   4.36888e-06  -1.17717e-05  -5.57851e-06   3.94925e-07       1.12268       1.53346       1.64279       1.76640       1.75849       1.56715       1.48576       1.41900       1.21120       1.07119      0.902626      0.747815      0.583390      0.451834      0.330518      0.246539      0.168729      0.118014     0.0839557     0.0525582     0.0369693     0.0214653     0.0139407    0.00859614    0.00465926    0.00277950    0.00150653   0.000831888   0.000434119   0.000205432   0.000105537   4.99381e-05   2.19582e-05   9.60629e-06   3.99036e-06   1.54662e-06
  24   9 2314.3754    1.2135  0.8440 10.7210 -0.0063  0.0198   0.0244   0.0516    0.0630   0.0000   438.8793       1.86055       14.4747       3.30525      -1.00926       2.42611      -1.37719      -3.07983       3.64851     0.0314308      0.456522      0.226617     -0.303958     -0.587574      0.420212    -0.0841527     0.0175576      0.108245     0.0994439    -0.0185474    -0.0486429    -0.0543196     0.0187075    0.00392437    0.00704774    0.00369174   -0.00119556   0.000374677  -0.000330914  -3.73675e-05   2.37769e-05  -7.70024e-05   4.13039e-06  -5.84243e-06   1.34485e-05  -1.89156e-06       1.28411       1.68842       1.84648       1.96903       1.99701       1.82312       1.79259       1.56114       1.41336       1.18692      0.976600      0.775731      0.642038      0.501024      0.368686      0.271611      0.193714      0.143019     0.0968959     0.0630859     0.0393193     0.0275869     0.0163476    0.00967002    0.00559989    0.00329141    0.00176173   0.000933084   0.000519491   0.000266354   0.000126608   5.49365e-05   2.51041e-05   1.13835e-05   4.75840e-06   1.73037e-06
  24  10 2467.0965    1.7133  0.9272 11.2382 -0.0026  0.0245   0.0325   0.0500    0.0827   0.0000   438.4436       4.34383       14.7204       2.19044     -0.283791      0.475861       1.31334      0.415823      -1.57950       1.80261    -0.0600880     -0.326723     -0.977269      0.278087     -0.437794     0.0817548      0.247897   -0.00509325     0.0308388    -0.0422365     0.0119865    -0.0380016     0.0350089     0.0244518    0.00183946   -0.00385546    0.00355837    0.00139778   0.000634571  -4.95988e-06  -0.000101968  -9.13936e-05   1.07663e-05   1.41196e-05  -1.11762e-05  -2.05047e-06       1.80310       2.53789       2.59853       2.53541       2.37494       2.03151       2.03600       1.92343       1.94454       1.71621       1.58102       1.26723       1.01772      0.777401      0.542648      0.395632      0.258893      0.181617      0.118609     0.0778656     0.0501244     0.0297229     0.0204255     0.0106686    0.00680885    0.00355662    0.00201865    0.00111947   0.000547151   0.000289243   0.000131419   6.37434e-05   2.75850e-05   1.22543e-05   4.81851e-06   1.83514e-06
  24  11 2617.8075    2.1317  1.0266 11.6938 -0.0029  0.0226   0.0384   0.0552    0.0835   0.0000   436.2062       1.95372       14.4074       2.67619      -2.71424     -0.620809     -0.143283     -0.594794    -0.0860524       1.03582     -0.316452      -1.91614     -0.148780    -0.0491934     -0.550655     -0.577521      0.211834    -0.0906832     0.0808886     0.0252672    0.00487434    -0.0110604   -0.00887428    0.00487632    0.00315915   2.65120e-05    0.00352752  -0.000229137   0.000461832  -5.58647e-05  -4.89348e-05   2.14153e-05  -4.41992e-05   2.21760e-06   4.36973e-06  -1.50706e-06       1.50864       2.03676       2.01497       2.16441       2.20657       2.16533       2.02781       1.79347       1.61760       1.37967       1.12960      0.895893      0.728555      0.568165      0.444101      0.327455      0.235805      0.167045      0.111929     0.0784064     0.0497691     0.0309968     0.0189968     0.0114995    0.00671473    0.00390970    0.00210899    0.00117339   0.000579312   0.000292426   0.000139447   6.73919e-05   2.79911e-05   1.27804e-05   4.68633e-06   1.99488e-06
  24  12 2767.8128    2.9175  0.9168 12.1694 -0.0032  0.0202   0.0531   0.0490    0.0777   0.0000   436.5652       5.33381       14.3582       2.45456       1.32870      -5.13972       1.59900       1.76606      -1.49104      0.744461     -0.422897      0.306303     -0.294307     -0.331219     -0.259522    -0.0887821      0.179592     -0.245232      0.146094    -0.0882940    -0.0400862     0.0226078    -0.0136803   -0.00570157    0.00175690    0.00199325   0.000473577  -0.000553849   0.000565579  -0.000289390  -9.54432e-05   0.000134337  -8.16870e-07  -2.28944e-05  -4.72517e-06   1.47199e-06       1.41504       1.73373       1.93263       1.99539       2.10296       1.98502       1.70404       1.57158       1.48136       1.28644       1.06644      0.839298      0.661193      0.535816      0.413133      0.283530      0.202158      0.138629     0.0995851     0.0677737     0.0435646     0.0273030     0.0160427    0.00965546    0.00600096    0.00360652    0.00192918    0.00111686   0.000537011   0.000262936   0.000130976   5.57508e-05   2.51235e-05   1.06909e-05   4.84421e-06   1.74379e-06
  24  13 2917.1043    3.4624  0.8188 12.8979 -0.0045  0.0200   0.0693   0.0474    0.0703   0.0000   439.4839       6.40223       12.5788       1.94457       2.84293      -1.57723       1.29968      -2.50129    0.00839112       1.33207     -0.434401      -1.27051     -0.155246      0.158280      0.395105     -0.289761     0.0491615      0.171165    -0.0412412    -0.0952155     0.0371670    -0.0161749    0.00583196    -0.0177733     0.0111660  -0.000346721   0.000228831  -0.000226767  -0.000771536   0.000157676   1.45702e-05  -7.02692e-05  -4.49299e-05   9.41468e-06  -3.67991e-06   1.68357e-07       1.33777       1.72656       1.94664       2.04545       2.12508       1.83701       1.85384       1.69669       1.32161       1.24514       1.02403      0.805058      0.654388      0.487225      0.389730      0.277066      0.181177      0.143065     0.0945413     0.0633073     0.0419696     0.0247922     0.0169471    0.00954190    0.00545743    0.00312030    0.00178881   0.000957607   0.000515544   0.000230309   0.000121708   5.44594e-05   2.53989e-05   1.13341e-05   4.83918e-06   1.83627e-06
  24  14 3065.1792    3.8458  1.0698 13.1524  0.0037  0.0246   0.0716   0.0608    0.0838   0.0000   441.1901       8.11558       11.7434       4.65287       7.08560     -0.584700     -0.796190      0.191511      -1.65106     -0.710382     0.0261641      0.400942      -1.15287     -0.528190      0.164475     -0.483512      0.710973     -0.132124     -0.148135     -0.180180    -0.0368598    0.00177923     0.0250333   -0.00176953   -0.00426624    0.00450611  -0.000150053   0.000507271   0.000133769  -0.000222206  -0.000111001  -2.96721e-05  -2.16938e-05   6.33490e-07   1.18760e-05  -1.19499e-06       1.50745       2.11140       2.15861       2.38845       2.33235       2.29055       2.10264       1.95117       1.61599       1.43121       1.17364       1.00339      0.762421      0.608436      0.445972      0.334876      0.234936      0.175091      0.113345     0.0806011     0.0516164     0.0341053     0.0198782     0.0123911    0.00721272    0.00418578    0.00233032    0.00114883   0.000642675   0.000322393   0.000155659   7.44555e-05   3.17275e-05   1.45736e-05   5.71755e-06   2.43974e-06
  24  15 3212.2109    3.8487  1.2218 13.2659 -0.0015  0.0269   0.0682   0.0649    0.0759   0.0000   441.7169       6.49267       16.3624       5.39674      -3.48526      -1.23670       3.71316      -2.15591     -0.317596      -3.16872      0.777022      -1.23548      -2.00755      0.157005      0.221723     -0.761741     -0.235993    -0.0985376    -0.0189638    -0.0330466     -0.107607    0.00792647     0.0149110   -0.00981976   -0.00179997   -0.00238163   0.000740658   -0.00262127   2.93065e-06   6.07805e-05   5.19241e-05   2.24268e-05  -3.54897e-05  -9.41969e-06  -1.95868e-06  -2.12875e-06       1.78197       2.49445       2.50056       2.81289       2.74231       2.68857       2.39106       2.28852       1.89257       1.70735       1.29709       1.11808      0.807436      0.703530      0.495658      0.402861      0.262426      0.199145      0.133170     0.0878303     0.0566147     0.0362990     0.0219173     0.0140200    0.00749101    0.00467643    0.00248569    0.00142178   0.000708329   0.000374995   0.000177598   7.62752e-05   4.00624e-05   1.43490e-05   6.65142e-06   2.34880e-06
  24  16 3358.6972    3.4673  1.7216 12.8091 -0.0031  0.0300   0.0510   0.0780    0.0532   0.0000   439.8576       13.1774       11.0792      -3.42891      -1.23587      -1.34003     -0.389508      -10.1601    -0.0656988      0.116409       2.16261     -0.215601     -0.404206     -0.832158     -0.863740      0.389068     -0.322963      0.423979     0.0229996    -0.0582106     -0.136182     0.0157229     0.0266574    0.00393599    -0.0144524   0.000305415    0.00212010  -0.000130044  -0.000577128  -0.000342778   3.65307e-05   0.000126367   6.57916e-05  -5.86017e-06  -8.88714e-07   2.57777e-06       1.90519       2.60278       2.74129       2.94604       3.02843       2.73582       2.59017       2.42777       2.13564       1.80345       1.52523       1.22297      0.986846      0.775448      0.573567      0.426642      0.305494      0.215463      0.150231     0.0963230     0.0645559     0.0404505     0.0252633     0.0155460    0.00865803    0.00515416    0.00278687    0.00156055   0.000805786   0.000415558   0.000195461   9.50121e-05   3.99700e-05   1.79557e-05   6.86362e-06   2.76904e-06
  24  17 3505.1080    2.7465  2.7750 12.1222 -0.0022  0.0385   0.0314   0.0998    0.0426   0.0000   438.7408       13.6360       5.78849       3.64691      -1.65441      -4.38230      -1.45040      -5.78199       1.01332      -2.80365       1.09207      -3.79995      0.598891      -1.89203      0.927193     -0.607143     0.0750851    -0.0683557     0.0498270      0.139225     -0.117669    -0.0750351     0.0219345    0.00588410   -0.00590673    0.00452762   0.000342535    0.00120657   -0.00108850   9.39897e-05   0.000240339  -1.48657e-05  -6.16683e-05   1.48763e-05  -1.02893e-05   4.50937e-07       2.53238       3.26799       3.64083       3.62767       3.82969       3.46783       3.37870       3.10120       2.73469       2.36043       1.96496       1.62322       1.31152       1.01672      0.757850      0.565223      0.397773      0.285634      0.196259      0.130689     0.0868536     0.0527303     0.0339641     0.0203833     0.0113925    0.00661220    0.00366167    0.00199018    0.00105038   0.000512966   0.000257418   0.000119371   5.52565e-05   2.31611e-05   9.31866e-06   3.67450e-06
  24  18 3651.2516    2.2879  3.9427 11.6265 -0.0009  0.0466   0.0233   0.1275    0.0390   0.0000   441.6040       16.6210       13.5342       12.4802       5.04231       2.36468      -7.61420      -6.78422      -4.00719     -0.529606      0.751884     -0.276768      0.524779      -1.72341     -0.404750     -0.956770      0.250211      0.202620      0.303947    -0.0454183     -0.119114     0.0859536    -0.0195295    -0.0285513    0.00425516    -0.0119162   -0.00709648    0.00383852  -0.000249420   0.000172912   1.89735e-05  -0.000179566  -0.000185470  -4.59084e-06  -7.90202e-07   3.00230e-06       3.07561       4.06005       4.56968       4.64267       4.77324       4.53640       4.13533       3.84402       3.34161       2.89215       2.38236       1.93913       1.54246       1.19644      0.916371      0.668768      0.490709      0.339404      0.230528      0.157914      0.101896     0.0634502     0.0404504     0.0237941     0.0141555    0.00817234    0.00444597    0.00245791    0.00124581   0.000631673   0.000304185   0.000145590   6.42026e-05   2.80070e-05   1.08912e-05   4.42733e-06
[truncated: 1,651,192 more chars]
