# Supplementary material for: Global-Mode Analysis of Full-Disk Data from the Michelson Doppler Imager and the Helioseismic and Magnetic Imager
Source: Sol Phys. 2018 Jan 31;293(2):29. doi: 10.1007/s11207-017-1201-5 (PMC6566312; doi:10.1007/s11207-017-1201-5)
Supplement: Supplementary file 3 — (TAR 230.0 MB) [file 11207_2017_1201_MOESM3_ESM.tar › MDI/mdifd.5540]

   0  15 2228.5980    1.0777  0.5393 11.2982  0.0000  0.1172   0.2198   0.3881    0.3550   0.0000     0.0000       0.00000       0.00000       0.00000       0.00000       0.00000       0.00000       0.00000       0.00000       0.00000       0.00000       0.00000
   0  19 2764.0778    3.6282  0.8564  9.4043  0.0000  0.1307   0.5272   0.3749   17.3483   0.0000     0.0000       0.00000       0.00000       0.00000       0.00000       0.00000       0.00000       0.00000       0.00000       0.00000       0.00000       0.00000
   1  12 1885.0367    0.5478  0.4390 10.1878  0.0000  0.0993   0.0742   0.1970    0.2210   0.0000   378.3650       8.76725       0.00000       0.00000       0.00000       0.00000       112.563       51.9313       0.00000       0.00000       0.00000       0.00000
   1  13 2020.8198    0.6002  0.8014 10.1200  0.0000  0.1161   0.0627   0.2356    0.2829   0.0000   446.8470       36.6456       0.00000       0.00000       0.00000       0.00000       159.525       75.1301       0.00000       0.00000       0.00000       0.00000
   1  14 2156.4826    0.8506  2.0348  9.8045 -0.0527  0.1757   0.0531   0.3546    0.2905   0.0000   306.3023      -25.0427       0.00000       0.00000       0.00000       0.00000       222.641       113.629       0.00000       0.00000       0.00000       0.00000
   1  15 2291.7675    1.3062  1.4641 -4.0424  0.0000  0.1220   0.0878   0.2936 1000.0000   0.0000   377.5046      -82.6469       0.00000       0.00000       0.00000       0.00000       146.896       74.3768       0.00000       0.00000       0.00000       0.00000
   1  16 2425.6368    1.4246  0.8956 11.2381  0.0000  0.1206   0.1631   0.5349    0.3872   0.0000   270.0147      -6.60613       0.00000       0.00000       0.00000       0.00000       123.896       66.4596       0.00000       0.00000       0.00000       0.00000
   1  17 2559.1353    2.0137  0.7820 10.8851  0.0000  0.0759   0.1756   0.2259    0.6616   0.0000   582.4507      -85.0535       0.00000       0.00000       0.00000       0.00000       91.3701       50.2374       0.00000       0.00000       0.00000       0.00000
   1  19 2828.1220    3.1503  0.7544 12.1336  0.0000  0.0781   0.2795   0.1977    0.6368   0.0000   150.1464      -13.0595       0.00000       0.00000       0.00000       0.00000       99.6956       54.6350       0.00000       0.00000       0.00000       0.00000
   1  20 2963.2416    4.1863  0.8499 -3.6605  0.0000  0.0778   0.3230   0.2117 1000.0000   0.0000   495.4842      -15.9980       0.00000       0.00000       0.00000       0.00000       95.2971       55.3595       0.00000       0.00000       0.00000       0.00000
   1  23 3368.3748    3.6351  1.2109 12.2707  0.0000  0.1417   0.2710   0.2608    0.9702   0.0000   370.3601      -70.4843       0.00000       0.00000       0.00000       0.00000       196.116       86.0628       0.00000       0.00000       0.00000       0.00000
   1  25 3640.0925    2.5305  5.2171  9.8637  0.0000  0.2465   0.0857   0.7503    0.8908   0.0000   122.5709      -155.636       0.00000       0.00000       0.00000       0.00000       290.521       185.228       0.00000       0.00000       0.00000       0.00000
   2  12 1945.8073    0.5938  0.4409  9.9250  0.0000  0.0826   0.0561   0.1151    0.2411   0.0000   426.1651      -25.3953     -0.181743       9.55252       0.00000       0.00000       71.1799       53.0267       24.4403       6.75570       0.00000       0.00000
   2  13 2081.9911    0.8516  0.9737  8.5357  0.0000  0.0976   0.0509   0.1815    0.9230   0.0000   437.1324      -49.0334       21.5035      -7.35994       0.00000       0.00000       82.5664       63.2553       30.9862       8.36512       0.00000       0.00000
   2  14 2217.5478    0.9973  0.7920  8.8000  0.0000  0.0947   0.0656   0.1388    0.9148   0.0000   379.7570      -21.7226      0.978237       2.34182       0.00000       0.00000       68.4858       54.1705       34.1451       9.69850       0.00000       0.00000
   2  15 2352.2286    1.4372  1.0062  5.0120  0.0000  0.0779   0.0909   0.2248  100.4003   0.0000   445.8745       32.8412       26.0866       4.79244       0.00000       0.00000       61.8957       45.7854       24.1758       7.75575       0.00000       0.00000
   2  17 2619.6214    2.2107  1.2398  2.6024  0.0000  0.0773   0.1182   0.1950 1000.0000   0.0000   450.2681     0.0637224       10.8735      -12.7928       0.00000       0.00000       56.2765       48.8360       24.5255       10.3251       0.00000       0.00000
   2  18 2754.3625    3.1277  0.9343  1.1474  0.0000  0.0653   0.1858   0.1680 1000.0000   0.0000   472.3293       30.7537       27.9769       2.58170       0.00000       0.00000       51.1032       39.7591       22.9325       7.56244       0.00000       0.00000
   2  19 2889.5676    3.9132  0.6874 11.8668 -0.0034  0.0624   0.2726   0.1408    0.7024   0.0000   402.0326      -3.74703      -4.46522      -4.06030       0.00000       0.00000       52.4264       41.4194       18.1929       7.32201       0.00000       0.00000
   2  23 3430.5851    3.3836  2.0380 11.1208  0.0000  0.1068   0.1473   0.2544    1.0838   0.0000   380.9188      -44.5629      -41.9380       10.4661       0.00000       0.00000       80.0540       63.8856       40.2204       13.0697       0.00000       0.00000
   2  24 3566.5787    2.8649  3.6989 -1.1098  0.0000  0.1571   0.0877   0.3945 1000.0000   0.0000   408.5462      -31.0111      -34.5507      -4.40658       0.00000       0.00000       130.154       104.211       48.8716       17.0089       0.00000       0.00000
   3  11 1865.1745    0.4505  0.5053  9.3109  0.0000  0.0732   0.0392   0.1445    0.2041   0.0000   381.1331       9.52776       21.6369       1.50739      -1.92172       5.40947       46.8379       46.6569       27.9655       14.9938       5.77466       1.31889
   3  12 2001.1236    0.5514  0.4973  9.6526  0.0000  0.0856   0.0483   0.1632    0.1880   0.0000   444.1024       15.5164       27.0310       6.22582      -5.15332     -0.736146       36.0449       28.7552       31.3431       19.3886       7.65851       1.94423
   3  13 2137.5793    0.7264  0.9384  9.7767  0.0000  0.1079   0.0484   0.1807    0.3258   0.0000   479.8062       8.74291      -31.7735       5.37745       5.87316     -0.870871       67.7308       63.6546       37.9112       16.4262       6.84105       1.86036
   3  14 2273.3336    1.0767  1.0998  9.7994  0.0000  0.0697   0.0621   0.2022    0.5890   0.0000   396.4441      -24.7229       6.11059       2.13292       7.35850      0.316558       30.6664       34.5955       22.4106       15.0771       5.94508       2.39779
   3  15 2407.6119    1.4225  1.0931 10.2959  0.0000  0.0812   0.0853   0.1816    0.6381   0.0000   384.7816      -44.9512       30.5885       5.45977      -7.99164       2.49488       42.9165       40.3054       27.4851       14.6179       7.46264       2.12730
   3  18 2811.3064    3.2151  0.7430 11.3643  0.0000  0.0458   0.1952   0.1467    0.6974   0.0000   466.7472      -10.4095       1.11329       29.1502     -0.705896      0.502246       24.6656       24.5338       17.0496       9.36326       4.53854       1.19712
   3  19 2946.9013    3.6508  1.0951 11.2380  0.0011  0.0732   0.1878   0.1885    1.5238   0.0000   470.9851      -2.69870       25.2968      -3.08960       2.29292      0.221408       29.8770       35.0148       27.9853       10.9597       8.77639       2.49833
   3  20 3082.3135    4.3021  1.1244 11.3262  0.0000  0.0591   0.2182   0.1749    1.7309   0.0000   380.4976      -1.67314      -14.0537       10.4113      -9.43992   -0.00384762       32.4914       30.9707       21.5839       12.6026       5.14559       1.57586
   3  21 3217.6208    4.2022  1.2563 11.1584 -0.0160  0.0629   0.2008   0.2090    4.7871   0.0000   482.1925      -11.7850      -1.55672    -0.0832509      -2.43088      -2.64405       34.4337       29.5722       22.9828       13.7145       6.09765       1.64359
   3  22 3353.4911    3.5636  0.9575 12.9770  0.0000  0.0683   0.2230   0.1986    0.4210   0.0000   416.2730       20.3647       48.7793       7.01507      -1.75119      0.729435       39.3211       39.8541       24.6521       12.6946       5.54897       1.55473
   3  23 3489.3749    3.0590  2.3296 11.4840  0.0000  0.1001   0.1230   0.2776    0.4989   0.0000   502.5292       48.2226      -41.4153      -32.1050     -0.865582     -0.201900       51.0425       52.7065       32.6355       22.1327       7.85828       3.25534
   3  25 3762.4408    2.0737  6.0585  9.9209  0.0000  0.1711   0.0557   0.4775    0.4641   0.0000   674.9064       72.9884      -100.453      -30.3497       7.58858       8.65881       88.3033       85.8700       61.0276       37.0135       15.5702       4.99457
   4  12 2051.5507    0.5725  0.7349  9.6709  0.0000  0.0602   0.0339   0.1347    0.1795   0.0000   430.5415      -7.19139      -41.0126       5.74322       1.01889     -0.596607       19.9988       24.8317       18.7784       13.3626       7.56996       3.84756
   4  13 2188.2740    0.7862  0.7065  9.7031  0.0000  0.0499   0.0424   0.1190    0.2497   0.0000   428.2925       10.5794       17.1468      0.555810       5.93356      -1.85166       18.7287       20.5948       17.2088       11.2867       6.48910       3.13546
   4  14 2323.9176    1.3581  0.9561 -0.0811  0.0000  0.0682   0.0650   0.1453 1000.0000   0.0000   454.0788       56.5701      -2.88792      -16.2976      -8.66047      -1.81696       31.4513       32.7397       24.3658       15.7887       8.60350       3.60196
   4  15 2458.5464    1.5404  1.0841 10.4968  0.0000  0.0745   0.0776   0.1635    0.6306   0.0000   399.9212      -32.9026      -10.4581       20.8903      -1.48363     0.0412290       31.6640       32.5242       27.3198       16.0976       9.20400       4.47346
   4  16 2592.9371    2.2359  0.7223 10.9641  0.0000  0.0431   0.1208   0.1293    0.5513   0.0000   424.9550      -15.2243      -6.24695       9.70551      -12.5242      0.948410       16.3800       16.8251       14.2739       9.71067       6.03882       2.75724
   4  17 2728.3228    3.0650  0.9781  9.8883  0.0000  0.0991   0.1518   0.1455    3.3413   0.0000   427.0335      -23.2994      -2.38783       6.07923       3.93781      -2.53043       58.3790       61.8040       45.6175       23.0503       9.54339       3.52563
   4  18 2864.1172    3.3522  1.0412  3.1559  0.0000  0.0516   0.1490   0.1637 1000.0000   0.0000   425.5560       2.95337       36.8890      -3.20980      -3.98659       1.41915       18.7284       18.2731       17.6948       10.8015       6.65595       3.76306
   4  19 3000.1166    4.0329  0.6723 12.8217  0.0000  0.0442   0.2193   0.1105    0.3008   0.0000   415.2095       18.7306      -8.41464       11.9586       10.7553      -2.38708       14.5705       17.6404       14.6085       10.2937       6.11139       3.05363
   4  21 3271.7040    3.7978  1.4425 11.9895  0.0000  0.0660   0.1670   0.1884    0.6883   0.0000   414.8887      -2.23028       29.5104      -6.00282      -2.30627      -4.38780       28.0983       25.6726       22.4415       16.5010       9.60047       4.59764
   4  22 3407.8335    3.5006  2.0323  7.8458  0.0019  0.0689   0.1187   0.2241    8.9594   0.0000   457.0698       23.5798       44.2182      -23.8411       9.75714      -5.70936       28.6478       28.2079       23.5754       16.7386       10.4407       4.50021
   4  23 3544.6149    2.8791  2.8629 10.8898 -0.0001  0.0936   0.0891   0.2849    0.4449   0.0000   472.4612      -22.2880       63.0970      -6.46652       4.58833       5.62789       36.7422       35.7059       28.5442       23.6348       14.5526       6.09733
   4  24 3681.4738    2.4617  4.3633  9.7176  0.0000  0.1173   0.0588   0.3303    0.6026   0.0000   441.9318      -32.3539      -68.5262       9.66023       3.00014      -5.25054       46.9624       47.3656       39.7257       27.4501       15.4034       7.93060
   5  10 1823.3638    0.3753  0.3541  9.2870  0.0000  0.0882   0.0341   0.1194    0.0980   0.0000   431.1309      -16.6737       6.20169      -1.35490       2.25144      0.461188       39.1253       36.4077       23.8174       16.7134       10.3720       5.37033
   5  12 2098.4151    0.6644  0.5299  9.6884  0.0000  0.0443   0.0391   0.0941    0.1373   0.0000   433.2822      -23.7938      -1.23957       1.17514       5.90537      -4.01211       18.5238       19.9554       19.2584       11.3855       6.82322       3.45177
   5  14 2371.0037    1.3872  0.8884  9.7149  0.0000  0.0495   0.0611   0.1142    0.4658   0.0000   405.2590      -23.7178       2.55894      -23.8003      -4.61081       1.00314       18.2646       21.1186       17.4085       12.0222       7.40100       3.74007
   5  15 2505.9837    1.8439  0.8334 11.0699  0.0000  0.0480   0.0867   0.1047    0.2848   0.0000   437.4700       25.7477      -4.95772       1.38210       8.38735      -1.35073       14.7268       16.7438       14.3770       12.6027       6.62139       4.56553
   5  16 2641.0862    2.2671  1.0684 10.5078  0.0000  0.0498   0.0987   0.1286    0.8704   0.0000   456.3879      -9.04114       8.56711      -20.4988     -0.204166      -2.02019       17.1546       18.4059       15.7267       12.4083       8.07902       4.64749
   5  18 2913.6961    3.5246  1.0453  2.1399  0.0000  0.0469   0.1448   0.1298 1000.0000   0.0000   427.8551      -14.4076       11.3099       2.29593      0.732983      -3.33966       13.2171       15.5782       13.9959       11.0863       7.02194       4.60246
   5  19 3049.8783    4.2144  0.9332 11.2501  0.0000  0.0516   0.1977   0.1319    1.9270   0.0000   448.3166      -12.4788       11.3979       3.64247      -3.32226       1.78411       14.1467       18.1110       13.0333       11.4191       7.93417       4.48743
   5  20 3186.1534    4.1007  1.1274  7.2040  0.0000  0.0631   0.2097   0.1417  119.3600   0.0000   435.6847     -0.266188       9.29844      0.917024     -0.875891    -0.0143727       20.1773       24.9606       19.7605       14.4737       9.72686       5.42327
   5  21 3322.3798    4.0486  1.4390  4.5119  0.0000  0.0599   0.1566   0.1625 1000.0000   0.0000   471.8843       18.3783      -18.5889      -9.38335       13.4707      -2.18070       17.5925       18.5505       18.6312       13.4571       8.75045       5.25678
   5  22 3459.3161    3.2011  2.0627 11.3866 -0.0001  0.0759   0.1091   0.2040    0.5547   0.0000   433.6951      -45.2312      -4.00440       36.1553      -2.08257       7.35794       22.6970       25.1563       21.2722       17.9740       12.0462       7.44659
   5  23 3596.3969    2.8628  3.1795 10.0542  0.0000  0.0930   0.0777   0.2487    0.9206   0.0000   468.1562      -40.2202       46.1640       1.45162      -3.22760       14.1675       26.5327       31.5179       26.9319       20.8031       14.5978       8.44431
   5  24 3733.6281    2.1626  4.9090 10.0264  0.0000  0.1174   0.0465   0.3235    0.3185   0.0000   500.7052       24.7108       57.7652       8.21891       7.66404      -22.2513       34.2953       40.1675       34.3282       28.0004       18.1369       11.1116
   5  25 3871.2620    1.8132  6.1093  9.8541 -0.0014  0.1363   0.0361   0.3981    0.2371   0.0000   405.1321       19.5646      0.960037      -30.3318      -50.2824       4.52672       44.0193       48.3414       41.8753       33.0170       23.3468       13.1888
   5  26 4009.1298    1.5617  8.5293  9.4659  0.0000  0.1745   0.0282   0.5088    0.2055   0.0000   498.4732      -40.9126       23.2201      -89.8400       3.75969       5.94548       52.9561       62.7466       52.8240       41.8168       26.2417       16.1210
   6  10 1866.0810    0.3938  0.3343  9.2896  0.0000  0.0434   0.0271   0.0713    0.0874   0.0000   449.4420      -17.3383       20.9728       8.49446       5.02069       2.21893       12.0444       9.18442       9.17815       9.76778       7.85734       3.68831
   6  11 2004.0632    0.5139  0.3427  9.5841  0.0000  0.0376   0.0356   0.0638    0.0932   0.0000   435.1196       1.80610       22.3245       10.3477      -3.59860       3.67815       9.68737       12.5088       13.1012       11.4534       5.67791       3.49307
   6  13 2279.7248    1.1091  0.9135  9.3871  0.0000  0.0414   0.0459   0.1183    0.3526   0.0000   428.0270      -4.68789       36.1974      -5.78802      -2.86216      -2.48204       11.8411       13.5048       12.2800       9.13433       7.51091       4.80287
   6  14 2415.4675    1.3679  0.8086 10.5911  0.0000  0.0783   0.0614   0.1157    0.2303   0.0000   440.8406       34.9603       18.8054      -3.11444      -12.9834    -0.0757380       29.1676       33.8134       27.7799       17.7334       9.81706       5.77860
   6  15 2551.0568    1.9179  0.8959 11.3641  0.0000  0.0469   0.0805   0.1109    0.2019   0.0000   439.7847      -1.08527     -0.865393      -8.68430       4.84656      -5.50595       12.2717       15.0519       12.8024       9.86904       8.98012       4.71612
   6  16 2686.9807    2.4733  1.0244 10.6661  0.0000  0.0441   0.0982   0.1160    0.5394   0.0000   450.0836       1.79887       15.1542       12.3494       1.23146       4.16988       11.2438       11.3599       11.3911       9.82332       6.81700       4.80152
   6  17 2823.6595    3.1610  0.6507 11.9567  0.0000  0.0455   0.1501   0.0872    0.2501   0.0000   436.2700      -14.3013       13.1217       9.42930       2.79214      -4.56807       16.1073       18.3857       15.8088       11.4914       7.32410       4.15149
   6  18 2960.5944    4.0784  0.7649 11.7040  0.0000  0.0360   0.1774   0.0868    0.4664   0.0000   433.8720      -2.60418       14.4140      -4.72282      -7.61487      -1.90588       10.0585       10.9345       10.4630       8.56704       6.00526       3.72634
   6  19 3097.1134    4.3320  0.8467 12.3778  0.0000  0.0395   0.1745   0.0989    0.3407   0.0000   438.3386       11.7579       28.9313       6.40860       10.7919       7.29499       9.88395       11.7604       10.7098       8.95118       6.40842       4.08964
   6  20 3233.9109    4.0659  1.0190 11.8661  0.0000  0.0444   0.1595   0.1208    0.5967   0.0000   419.2016      -6.69279       25.5587      -11.7904      -20.1858      -1.36179       13.3576       15.3540       13.8284       10.8520       7.60390       4.92553
   6  21 3370.8769    3.5368  1.6234 11.3371 -0.0013  0.0576   0.1166   0.1635    0.6294   0.0000   440.5395      -12.1415       34.4407       12.6862      -28.4280       4.05253       15.3945       16.5547       15.6998       12.7828       9.90927       6.83508
   6  22 3508.2093    3.0159  2.4410 10.4695  0.0012  0.0716   0.0793   0.1978    0.6159   0.0000   411.3484      -15.0323      -7.21899       15.0090      -17.1723       6.54030       19.4130       22.2125       21.1431       17.1947       11.9370       7.98450
   6  23 3645.8400    2.4972  3.7498 10.2964  0.0000  0.0930   0.0561   0.2702    0.3391   0.0000   453.1169      -27.4905      -1.63903       6.60797       7.22579      -2.96333       23.2267       27.7769       26.5509       20.5447       15.6420       9.76427
   6  24 3783.8251    2.0400  5.2455 10.1142 -0.0030  0.1176   0.0414   0.3344    0.2271   0.0000   446.4235       35.7747       9.62717      -42.1578       27.4052       18.3347       29.8075       35.0648       31.8619       26.6100       20.0257       12.8903
   6  25 3921.8873    1.6243  6.9676  9.9914  0.0000  0.1487   0.0306   0.4305    0.1393   0.0000   420.8719      -26.0389       9.08371      -14.2661      -11.4200       19.0115       36.8668       44.4758       39.4611       33.8306       25.6121       16.3395
   6  28 4338.2314    0.9963 13.2116  9.4327  0.0006  0.2450   0.0172   0.7722    0.0903   0.0000   413.7056       72.8800       45.8402       23.7388       8.49443       8.83677       61.4382       73.1067       68.1317       57.6497       41.0238       26.9098
   7  10 1906.7716    0.4258  0.4643  9.1718  0.0000  0.0499   0.0234   0.0817    0.0940   0.0000   434.1722      -7.29795      -1.12426      -5.85180      -1.84043      -1.72342       7.09525       12.0328       10.0304       7.93139       6.31819       3.69564
   7  11 2045.8154    0.5671  0.4674  9.5643  0.0000  0.0309   0.0300   0.0746    0.1020   0.0000   439.4290       19.6915       16.2850      0.233121       1.75687       2.40918       7.03582       8.00092       8.34812       6.73008       5.01610       3.71751
   7  12 2184.5496    0.8765  0.5878  9.9612  0.0000  0.0343   0.0402   0.0768    0.1310   0.0000   440.5296      -2.17510       13.9979      -3.14469       1.58524       4.02313       8.34417       9.25620       7.87631       7.08250       6.20466       5.01168
   7  13 2322.1305    1.2194  0.8856  9.7407  0.0000  0.0618   0.0468   0.0968    0.3097   0.0000   414.1637      -13.1549       21.3476      -2.41405      0.898977      -5.80944       20.5039       26.1592       25.5623       19.4089       12.9869       7.43311
   7  14 2458.1312    1.6351  1.0296 10.0140  0.0000  0.0413   0.0588   0.1079    0.3384   0.0000   433.0804       3.45430       14.6455      -7.92888      -6.32670       3.19818       10.1366       11.1456       11.5806       9.61801       7.37347       4.98700
   7  15 2594.2122    2.0948  0.8294 11.0582  0.0000  0.0371   0.0825   0.1031    0.2214   0.0000   430.3941      -3.37608       15.0891      -3.68183       7.25323       6.70430       7.99897       9.48148       8.56110       7.35117       5.92187       5.06109
   7  16 2731.0952    2.8776  0.7818 11.2728  0.0000  0.0364   0.1117   0.0881    0.2893   0.0000   446.9906       11.5124     -0.220482      -10.0616      -4.81779      -3.90804       9.21899       10.4058       10.0931       7.92356       6.43329       4.39347
   7  17 2868.2902    3.2684  0.8724 12.1618  0.0000  0.0389   0.1245   0.1009    0.2050   0.0000   437.4966      -8.25519       18.4577      -3.72554      -14.8405       2.64739       8.54078       10.8297       9.51848       8.05542       6.32725       4.69233
   7  18 3005.6017    4.1212  0.7683 12.2211  0.0000  0.0362   0.1651   0.0893    0.2494   0.0000   450.0265      -10.7378       10.0112      -14.6193      -2.60020       1.60611       8.71081       9.57362       8.42227       7.84933       6.50102       4.27880
   7  19 3142.6507    4.2954  0.8018 12.5594  0.0000  0.0364   0.1681   0.0855    0.2619   0.0000   440.9271      -8.55925       27.3521      -19.4878       2.96168       3.26865       8.83521       10.3737       9.79819       8.30496       6.23769       4.54537
   7  20 3279.7618    3.8359  1.3298 12.3502  0.0000  0.0477   0.1265   0.1339    0.2617   0.0000   429.6639       15.2918       1.84628      -9.95171       10.0851      -4.96294       10.5937       12.6339       12.0685       10.0757       7.86597       5.91270
   7  21 3417.4798    3.3139  2.2745 10.7764  0.0000  0.0606   0.0821   0.1692    0.4027   0.0000   440.9222      -23.8827      -3.85538      -10.8210       4.74587      -1.85675       12.9783       15.2136       14.8222       12.6559       10.0483       7.09100
   7  22 3555.2004    2.7190  2.6098 11.3733  0.0012  0.0716   0.0701   0.1932    0.2091   0.0000   435.6999       30.7426      -6.30194       9.91381      -7.68264       11.8820       16.0613       17.5863       17.0952       15.6852       11.8226       9.04180
   7  23 3693.2609    2.2319  4.2624 10.3833  0.0007  0.0916   0.0429   0.2652    0.1867   0.0000   422.1219      -46.3819      -22.9226       18.0217       15.7440       11.8246       21.5058       24.5912       24.2130       20.3990       15.7964       11.4594
   7  24 3831.6475    1.9765  5.4838  9.6389  0.0000  0.1096   0.0338   0.2977    0.2295   0.0000   425.2646      -2.26069       33.2119       27.8651      -1.74413       9.55381       25.6385       29.7616       28.8902       24.7834       18.8612       13.6510
   7  25 3970.8101    1.5981  7.0101  9.7109  0.0000  0.1291   0.0260   0.3848    0.1343   0.0000   412.8187       25.0632      -2.08043       16.4787      -27.1232      0.335465       30.6209       36.1106       35.2593       31.0995       22.2358       15.7647
   7  26 4109.0798    1.3896  9.3264  9.2442  0.0000  0.1615   0.0202   0.4709    0.1303   0.0000   526.1803      -53.8914      -57.3063      -16.5937       23.9839      -21.9347       35.4771       44.7692       41.4550       36.0861       27.1569       19.8779
   8   9 1806.1959    0.3619  0.2504  9.3712  0.0000  0.0256   0.0256   0.0558    0.0681   0.0000   425.5833      -1.34571       10.8210      -5.58334      0.536233       2.29950       5.61520       6.46986       5.99248       6.21631       4.48231       3.44039
   8  10 1946.0422    0.5029  0.5708  9.1753  0.0000  0.0354   0.0238   0.0849    0.1035   0.0000   433.6880      -4.93531       20.2532       1.73842      -1.37914       3.94412       7.41761       6.67844       6.53855       7.09666       5.83898       4.29454
   8  11 2086.1463    0.6640  0.5236  9.4789  0.0000  0.0355   0.0295   0.0670    0.1113   0.0000   440.8350      -1.11850       14.9153      -3.93256       6.17908      -4.96904       6.48770       9.65685       7.88553       7.84737       5.90461       3.76113
   8  12 2225.1189    0.9764  0.6962 10.0309  0.0000  0.0328   0.0390   0.0849    0.1348   0.0000   431.6658       17.8456       22.7773     -0.772636      -4.79552       2.81106       6.69907       8.54467       7.95058       7.08143       5.35441       4.15006
   8  13 2362.8125    1.2340  0.8896 10.3479  0.0000  0.0380   0.0461   0.0988    0.1775   0.0000   448.8217      -6.54060       15.6382       7.30222       2.45317     -0.954152       7.03996       9.00385       7.54685       7.96588       5.94726       5.03364
   8  14 2499.5017    1.8419  0.8493 10.7778  0.0000  0.0354   0.0677   0.0958    0.1998   0.0000   423.2694       3.67203       11.6497      -3.28336       1.96811       3.78874       6.45016       8.10565       7.35524       7.07873       5.42640       4.28236
   8  15 2636.1555    2.4217  0.9305 10.9544  0.0000  0.0379   0.0814   0.0868    0.2730   0.0000   426.2953      -15.2249       16.3740     0.0659401       1.96146      -2.45234       7.87110       9.57818       8.90701       7.15465       6.27662       5.48707
   8  16 2773.7119    2.7554  0.8166 11.6949  0.0000  0.0347   0.0984   0.0854    0.1991   0.0000   434.7760      -4.15036       15.3515      -5.05324      -1.63563      -5.37721       6.84358       8.67070       8.25663       7.35250       5.81040       4.17739
   8  17 2911.5173    3.7019  0.8209 12.1149  0.0000  0.0340   0.1338   0.0811    0.2230   0.0000   430.9253       5.51689       13.0402       11.7703      -1.57483      0.635895       6.56620       8.18048       8.14513       7.14813       5.49278       4.35520
   8  18 3049.0497    4.1366  0.7796 12.7359  0.0000  0.0337   0.1554   0.0848    0.1886   0.0000   441.0265       13.9642       15.3129       11.8212       7.47749     -0.457057       6.69686       7.98236       8.35114       7.41917       5.56873       4.10777
   8  19 3186.6974    4.1568  1.1097 12.5497  0.0000  0.0402   0.1385   0.1134    0.2482   0.0000   428.1578       7.21555       12.1941      -2.77298      -5.99680      -4.00036       8.38629       10.6736       10.0963       9.32939       7.08075       5.07717
   8  20 3324.1335    3.5661  1.6191 12.1387  0.0000  0.0481   0.1028   0.1597    0.1982   0.0000   426.4819       4.77464       2.69247      -8.92448       12.4688      -7.53276       10.2903       12.8268       12.0057       11.1435       8.53091       6.04949
   8  21 3462.2743    2.9723  2.1327 11.6829  0.0000  0.0616   0.0746   0.1602    0.1631   0.0000   417.0194       15.0433       22.9946       5.48576       8.19293       5.08695       12.0168       15.1206       13.8714       12.4541       10.2621       7.81113
   8  22 3600.7714    2.5001  3.0893 11.3567  0.0000  0.0767   0.0573   0.2031    0.1359   0.0000   432.9610      -5.91296       35.5517      -5.22445       17.1617      -11.6312       15.4343       18.8873       17.7929       16.4583       12.8619       9.95139
   8  23 3739.1510    2.1145  4.7773 10.2938  0.0000  0.0946   0.0365   0.2608    0.1482   0.0000   441.2727      -38.7954       6.15888       30.5590       29.7625      -13.0902       18.3715       22.3133       21.1915       19.3476       15.8539       11.7849
   8  24 3877.9067    1.8464  6.3271  9.8462  0.0000  0.1114   0.0278   0.3088    0.1315   0.0000   420.0198      -74.2302       19.6295       3.60250      -15.9537       12.1786       21.5735       25.7643       25.5246       22.4015       18.7571       14.4115
   8  25 4017.4812    1.5191  7.7761  9.6432  0.0000  0.1328   0.0221   0.3878    0.1090   0.0000   449.6395      -58.7026      -26.3235       22.0740       39.7766       6.21491       24.6698       30.2607       30.1018       27.0940       21.6416       16.2086
   8  26 4156.4552    1.2359 10.1627  9.4588  0.0000  0.1654   0.0170   0.4901    0.0854   0.0000   458.2216      -114.616       70.6306      -5.30752      -21.0390      -10.0472       32.1916       37.7739       37.6219       34.9108       27.5964       20.9760
   8  28 4435.9202    0.9102 14.7860  9.3866  0.0026  0.2577   0.0138   0.7439    0.0668   0.0000   534.2418       11.9366       3.81065       8.36584      -28.6153      -41.6366       50.6465       62.8575       59.6908       53.7685       44.8834       33.0483
   8  29 4575.5986    0.7277 16.2006  9.4381  0.0000  0.3043   0.0121   0.9139    0.0540   0.0000   514.7460       206.865       90.7371       30.8718      -22.2267      -22.2718       58.2487       70.6657       70.4342       63.5612       51.1623       39.4366
   9   8 1702.4139    0.2475  0.2998  9.1129  0.0000  0.0257   0.0159   0.0635    0.0574   0.0000   435.7093      -2.22997       9.37116      -2.53431      -7.29518     -0.297817       4.72309       5.15086       5.66927       5.51657       4.41572       2.92296
   9   9 1843.6673    0.3593  0.3727  9.2037  0.0000  0.0292   0.0197   0.0642    0.0692   0.0000   436.3705       1.56268       10.3367      -2.95305      -1.00985       1.83863       4.90780       5.57543       6.99116       5.13317       4.73311       3.71139
   9  10 1984.1665    0.5295  0.5114  9.2554  0.0000  0.0284   0.0241   0.0717    0.0966   0.0000   437.8894      -6.74417       22.2161       7.75179      -6.82051     -0.114305       5.42313       6.51979       6.92477       5.65057       4.50250       3.96130
   9  11 2125.0597    0.7517  0.6816  9.5728  0.0000  0.0306   0.0299   0.0830    0.1139   0.0000   437.1028      -6.58777       20.2553       6.16509      -3.08339      -2.42642       5.35636       7.05731       7.23582       6.69463       5.23078       3.80549
   9  12 2264.5641    0.9732  0.7750 10.0039  0.0000  0.0349   0.0362   0.0873    0.1321   0.0000   451.1558       2.27822       2.26188      -6.88748     -0.839021       6.62035       6.08519       7.07699       7.61725       6.81510       5.48445       4.13875
   9  13 2402.3158    1.4165  0.7742 10.5082  0.0000  0.0343   0.0505   0.0814    0.1541   0.0000   437.2185      -2.13620       12.5761      -10.1519     -0.916237       1.12162       5.97475       6.85876       7.64762       7.34724       5.24938       4.22151
   9  14 2539.5613    1.8330  0.9663 10.9066  0.0030  0.0369   0.0603   0.0922    0.1721   0.0000   445.7672      -1.42368       6.69283       5.86049       4.51918       3.88686       7.05509       8.39156       8.79594       7.73839       6.14593       4.77833
   9  15 2677.0008    2.4896  0.9451 10.9646  0.0000  0.0354   0.0789   0.0851    0.2426   0.0000   431.4096      -1.28962       16.1665      0.187131      -5.90091       2.72228       5.86279       7.20091       6.87384       6.79000       5.64616       4.35593
   9  16 2815.1676    3.0400  0.8169 12.0450  0.0000  0.0342   0.1073   0.0846    0.1663   0.0000   437.9657       4.67872       11.9471      -10.8872      -5.12783      -1.15952       7.20311       8.94693       8.71896       7.70761       5.76040       4.58350
   9  17 2953.4745    3.8424  0.8372 11.7703  0.0000  0.0331   0.1268   0.0783    0.2487   0.0000   432.8142      -2.52101       7.11597       5.82610      0.358573     -0.973517       5.76324       6.55419       6.68478       5.73715       5.34887       4.35907
   9  18 3091.3554    3.9630  0.8771 12.5777  0.0000  0.0330   0.1359   0.0921    0.1835   0.0000   437.2114       15.4231       11.2076      0.460857       8.72986       7.40770       5.87839       7.50220       6.86854       6.53438       5.28750       4.28598
   9  19 3229.4783    4.0178  1.2369 12.2830 -0.0003  0.0403   0.1179   0.1169    0.2182   0.0000   424.7413       6.89138       10.3291      -2.09363       2.30607       2.26261       7.30569       8.15488       7.72772       7.62854       7.14049       5.10335
   9  20 3367.6514    3.4734  1.6760 12.1546  0.0028  0.0511   0.0908   0.1298    0.1617   0.0000   441.4425       10.9604       17.7924       3.01551       4.92567      -2.92344       8.69349       10.7194       10.6044       9.52055       8.15044       6.54184
   9  21 3506.0908    2.9319  2.5200 11.3761  0.0010  0.0633   0.0636   0.1557    0.1347   0.0000   437.7299      -8.00621       29.4425      -21.2074       12.4678      -7.42194       11.6479       14.2780       13.7112       12.4252       11.1310       8.17417
   9  22 3644.9809    2.3566  3.8842 10.8601  0.0000  0.0794   0.0438   0.2140    0.1117   0.0000   437.7856      -12.2267       5.23155       12.7295       1.74226      -3.37115       13.8137       16.4961       16.6922       15.2225       13.1189       10.1466
   9  23 3784.1792    2.0554  5.3408 10.1455  0.0000  0.0937   0.0326   0.2573    0.1261   0.0000   458.1589      -20.4601       18.6627       22.6671      -15.5089      -3.57897       16.6907       20.1932       20.2425       18.8009       15.9311       12.0334
   9  24 3923.1441    1.6678  6.2688 10.2463  0.0000  0.1127   0.0261   0.3199    0.0863   0.0000   438.4486      -8.63131       12.9836      -4.14095     -0.916690      -12.4368       19.2340       24.7745       23.7543       21.9133       18.8937       14.1607
   9  25 4063.1378    1.4282  8.2724  9.6048  0.0000  0.1335   0.0195   0.3769    0.0886   0.0000   440.1697    -0.0551323      -9.77631       9.36842       37.2290       4.00079       23.0734       28.5405       26.5939       26.0653       21.8807       17.4376
   9  27 4342.4055    0.9810 12.7712  9.4484 -0.0048  0.2098   0.0139   0.6002    0.0632   0.0000   422.1103     -0.768550      -24.6566      -20.0401       34.5976      -3.97328       35.0174       44.0049       43.4007       40.8535       33.4805       26.7970
  10   8 1737.8031    0.3114  0.2955  9.1812  0.0000  0.0275   0.0185   0.0496    0.0632   0.0000   438.2833      -1.85804       10.1792       7.39783      -4.34795      -5.57474       5.09909       6.89373       8.03529       7.26373       5.39517       4.25425
  10  10 2021.5008    0.6294  0.4729  9.2791  0.0000  0.0260   0.0273   0.0560    0.0994   0.0000   437.3198      -4.41163       13.5697      -1.48902      -2.90964      -3.03992       4.31381       5.64082       5.55852       4.81266       4.27244       3.53166
  10  11 2162.9192    0.8486  0.6942  9.4948  0.0000  0.0281   0.0303   0.0771    0.1424   0.0000   435.6220      -4.71174       11.6451       3.76974       8.29164       3.39370       4.69225       5.61212       5.59799       5.16499       4.61757       3.52430
  10  12 2302.7886    1.0902  0.8307 10.1177  0.0000  0.0325   0.0378   0.0830    0.1519   0.0000   435.0722       4.15631       9.51064       9.67832      -4.19888      -1.23224       5.50341       6.18852       6.70236       6.44778       5.21880       4.32578
  10  13 2440.7835    1.6044  0.8759 10.4271  0.0000  0.0329   0.0514   0.0804    0.1794   0.0000   432.3635       4.61328       28.9232       9.68200      0.347007      -1.02929       5.69657       6.62628       6.35416       5.96893       5.29316       4.58486
  10  14 2578.5552    2.0055  0.9032 10.9570  0.0000  0.0324   0.0635   0.0835    0.1778   0.0000   442.3966       1.10736       8.14919      -5.00510       5.66641      -5.55113       5.32943       6.87652       6.78404       6.47566       5.41046       4.59732
  10  15 2716.8480    2.6545  0.8577 11.4496  0.0000  0.0298   0.0856   0.0792    0.1705   0.0000   430.0592      -8.11459       10.4584     -0.369786       2.65983     -0.147528       4.90589       5.91928       5.74139       5.53539       4.81073       3.75470
  10  16 2855.6159    3.3487  0.7290 11.8965  0.0000  0.0276   0.1159   0.0723    0.1697   0.0000   435.2384       7.74605       7.68886      0.426344      -3.19943      -10.3029       4.42968       4.80803       5.11017       5.38775       3.97676       3.64979
  10  17 2994.4942    3.9896  0.7487 12.3217  0.0000  0.0278   0.1331   0.0721    0.1655   0.0000   430.2997      0.270294       12.6927       2.54421      -8.04931      0.378570       4.55524       5.34991       5.19339       5.10356       4.52795       3.46574
  10  18 3132.7919    3.9153  0.9424 12.5536  0.0010  0.0332   0.1228   0.0931    0.1652   0.0000   447.7941      -1.32011       8.90531      -1.45392       13.4028       1.42534       5.01025       6.27777       6.07383       5.39062       5.28270       4.45829
  10  19 3271.1947    3.6105  1.3011 12.5845  0.0000  0.0420   0.1072   0.1113    0.1736   0.0000   429.8568      -6.78334       25.9791       8.92052      -8.39730      -5.50450       6.73135       8.11529       8.39311       8.24691       6.54235       5.63198
  10  20 3409.9098    3.3804  1.7392 11.9621  0.0000  0.0457   0.0854   0.1293    0.1456   0.0000   432.1530       7.76639       19.8864      -5.98916      -11.6227       2.94786       7.56103       8.85024       8.94523       8.86200       7.48313       5.92997
  10  21 3549.0568    2.6245  2.6244 11.4621  0.0000  0.0617   0.0543   0.1617    0.1052   0.0000   436.1940       9.72094       25.6631       6.94239      -12.4713       13.2376       9.50928       11.5886       11.3334       10.7897       9.50508       8.24882
  10  22 3688.1866    2.2299  4.3912 10.7480  0.0000  0.0795   0.0372   0.2309    0.0883   0.0000   426.7629      -3.07656       40.2194       2.20014       1.97566      -9.15336       12.9207       15.8193       15.6006       14.7400       13.3563       10.3973
  10  23 3827.8028    1.8859  5.5836 10.2622  0.0000  0.0978   0.0279   0.2589    0.0888   0.0000   432.6203      -1.65124       10.3894      -7.31044      -6.74829      -15.6327       14.4436       18.4187       18.9832       17.2979       14.9030       12.4718
  10  24 3967.4373    1.5637  7.0293 10.0704  0.0014  0.1137   0.0230   0.3249    0.0791   0.0000   430.5502      -48.7369       60.8757      -34.7562      -14.1524      -6.02781       17.9447       21.5806       22.2825       21.7113       17.9579       14.9182
  10  25 4107.7786    1.3339  9.0341  9.6497  0.0000  0.1351   0.0174   0.3997    0.0723   0.0000   442.4487      -33.5431       27.6914      -1.27464      -21.2746       16.9472       20.8298       25.7093       26.4190       24.9425       21.0490       17.5775
  10  26 4247.5879    1.0943 10.7362  9.5387  0.0000  0.1605   0.0145   0.4868    0.0605   0.0000   436.5788      -12.9794       43.8317       17.4448      -24.5715      -32.5534       25.1390       30.4511       32.2332       29.4774       25.1122       20.8886
  11   7 1627.0959    0.2310  0.2074  9.0962  0.0000  0.0200   0.0160   0.0522    0.0491   0.0000   436.4801      -1.33885       11.9202       1.82439      0.413398      -2.69863       3.29802       3.72066       4.21700       3.90445       3.24116       2.72557
  11   8 1772.1844    0.3038  0.3569  9.0844 -0.0021  0.0249   0.0158   0.0598    0.0594   0.0000   442.1800       1.87806       7.05845      -3.74793      -2.20982      -2.95873       3.36361       5.43946       4.94072       5.22324       4.51304       3.61761
  11   9 1915.4040    0.4789  0.3659  9.3233  0.0000  0.0234   0.0225   0.0478    0.0675   0.0000   434.3714      -8.31169       13.4668      -6.50132       1.38942     -0.842135       3.43725       4.74947       4.46332       4.56434       4.05208       2.94359
  11  10 2057.9906    0.6508  0.6028  9.3525  0.0000  0.0315   0.0241   0.0654    0.1015   0.0000   432.6167      -3.91140       11.6473      -3.97441      -6.55823      0.657680       4.20713       5.58777       5.64604       5.04609       4.64506       3.54230
  11  11 2199.7321    0.9027  0.7551  9.5363  0.0000  0.0298   0.0300   0.0707    0.1424   0.0000   438.7164       5.86889       7.58390       3.12433     -0.666642     -0.296180       4.15354       5.21801       5.54564       4.99703       4.65249       3.84930
  11  12 2339.9854    1.2951  0.7775 10.1518  0.0000  0.0305   0.0427   0.0725    0.1595   0.0000   440.0482      -3.83850       5.34429       2.68864     -0.837576      -6.84993       4.66859       5.28040       5.02680       4.76985       4.86597       4.26338
  11  13 2478.4499    1.6985  0.8949 10.3846  0.0000  0.0305   0.0521   0.0819    0.1976   0.0000   440.1153       12.2191       9.10884      -7.85121      0.214843       2.97983       4.53218       5.99189       5.85632       5.47513       4.38784       4.00936
  11  14 2616.8379    2.1089  0.9120 11.2788  0.0000  0.0323   0.0650   0.0847    0.1705   0.0000   441.5230     -0.806101       9.95651       5.13054       3.43510       3.38442       5.30151       6.43413       6.61888       5.90503       4.99083       4.19504
  11  15 2756.0389    2.7853  0.9591 11.5752  0.0000  0.0310   0.0831   0.0847    0.1673   0.0000   436.1179       8.06479       6.34926      -13.0539       4.85772       2.33528       4.24955       5.60271       5.50727       5.55456       4.46344       3.92631
  11  16 2895.3726    3.4703  0.7925 12.0225  0.0000  0.0270   0.1102   0.0714    0.1556   0.0000   445.2802       5.43236       14.8509     -0.889701      0.706613       8.34036       4.04420       5.26239       5.51501       5.57161       4.24202       3.52986
  11  17 3034.3885    4.1664  0.8292 12.3728 -0.0033  0.0286   0.1262   0.0703    0.1720   0.0000   434.6442     0.0504906       17.9623      -1.01387       6.10891       5.88269       4.23311       5.00732       4.86930       4.95097       4.44329       3.76143
  11  18 3173.3844    4.0471  1.0602 12.7355  0.0000  0.0347   0.1185   0.0919    0.1570   0.0000   436.2058       10.1347      -1.16487       2.71902      -11.8367       12.6869       5.00261       6.13486       6.50616       6.14481       5.28474       4.34615
  11  19 3312.2041    3.5875  1.3485 12.0994  0.0000  0.0392   0.0919   0.1044    0.1830   0.0000   438.8823       13.2329       15.6273      -13.4486       12.0083      -8.64541       5.71423       7.29624       7.42920       7.36906       5.91532       5.13223
  11  20 3451.4433    3.0213  2.2954 11.6133  0.0000  0.0545   0.0610   0.1365    0.1116   0.0000   440.5932      -2.86076      -4.78125      -1.49051       9.50120       1.89168       7.29421       9.71525       9.69044       9.41003       8.02310       6.90339
  11  21 3590.9768    2.5588  3.1683 11.2320  0.0000  0.0653   0.0468   0.1707    0.0935   0.0000   430.6289       7.32277      -1.65406       5.37320       19.7636       5.37415       9.03745       11.7350       11.5323       11.2034       9.80112       8.26015
  11  22 3730.7392    2.1682  4.3709 10.7967  0.0000  0.0789   0.0347   0.2100    0.0791   0.0000   458.0081       10.3421      -6.43692       4.21728       5.28744     -0.398111       11.6868       13.8698       14.6155       13.9911       12.0231       10.4095
  11  23 3870.7308    1.7904  6.0974 10.1879  0.0000  0.0922   0.0244   0.2788    0.0754   0.0000   429.1957       6.39091       48.0441      -4.18209      -17.3824      -18.8962       13.3376       16.3289       16.8492       16.3643       14.5670       11.8275
  11  24 4010.8192    1.4427  7.1108 10.0639  0.0000  0.1122   0.0200   0.3200    0.0670   0.0000   426.2734       11.3698       16.6022      -9.01288      -10.4355       12.5156       15.9639       19.3569       20.1588       19.4964       17.5264       14.2810
  11  25 4151.0913    1.2245  9.1836  9.8079  0.0000  0.1410   0.0162   0.3945    0.0600   0.0000   424.2382       36.3316       33.6602       27.1067       7.20534      -8.03932       19.3224       24.1778       24.5922       23.8773       21.2245       17.5097
  11  27 4432.5806    0.8994 14.1796  9.4534  0.0000  0.2193   0.0119   0.6137    0.0513   0.0000   401.9937       13.0459      -7.41829     0.0257067       10.3208       20.1687       30.3424       38.2371       38.0599       38.1503       32.8217       28.0097
  12   7 1660.2330    0.2661  0.2539  9.0448  0.0000  0.0191   0.0154   0.0439    0.0503   0.0000   433.3824      -1.33539       9.15017      0.269926      -4.39189       2.58275       2.77873       3.32143       3.51411       3.02386       2.74759       2.75386
  12   9 1949.9964    0.4891  0.4610  9.2959  0.0000  0.0238   0.0204   0.0606    0.0728   0.0000   438.5173      -10.7501       12.8813     0.0658574      -3.27159       1.73648       2.76121       3.95100       3.81635       3.67116       3.26379       2.80054
  12  10 2093.6376    0.7252  0.5232  9.6325  0.0000  0.0245   0.0279   0.0618    0.0871   0.0000   436.7964      -1.66946       10.3892       1.46741       2.24328       4.07575       2.91500       4.06635       3.89647       4.21157       3.24637       3.09517
  12  11 2235.7907    0.9192  0.8134  9.9245  0.0000  0.0348   0.0295   0.0748    0.1201   0.0000   438.0733     -0.652472       16.6515      -4.29183      -5.38924       3.92774       4.68735       6.14091       5.51830       5.45524       4.87490       4.08171
  12  12 2376.2702    1.3222  0.9093 10.1644  0.0000  0.0310   0.0390   0.0794    0.1669   0.0000   441.7040       7.14205       10.5852     -0.446455       2.52653      -1.07051       4.12964       5.16695       5.45441       5.54585       5.04175       4.12602
  12  13 2515.3926    1.7337  1.1159 10.3753  0.0000  0.0344   0.0473   0.0889    0.2239   0.0000   436.9828      -3.61465       15.2814      -1.03862      0.367643      -3.48779       4.77420       5.70508       6.22362       5.69634       5.16804       4.59978
  12  14 2654.5881    2.3829  0.8750 11.4501  0.0000  0.0319   0.0723   0.0759    0.1657   0.0000   433.4155       7.33829       12.9971      0.127841       5.72914      0.664451       3.60930       5.16290       5.01586       5.18626       4.12330       3.63424
  12  15 2794.4554    2.8801  0.8534 11.8214  0.0000  0.0300   0.0862   0.0683    0.1663   0.0000   438.4491       5.50994       10.4574       5.43525      -2.13678      -4.16631       3.86460       4.79897       4.66253       4.89228       4.66975       3.78459
  12  16 2934.2200    3.6717  0.9048 11.9540  0.0000  0.0288   0.1028   0.0747    0.1747   0.0000   437.3957   -0.00552241       12.6845      -3.53324      -7.43698       6.33333       4.05238       4.94625       4.83933       4.75365       4.27454       3.85166
  12  17 3073.7283    3.9381  0.8342 12.6188  0.0000  0.0293   0.1164   0.0705    0.1396   0.0000   434.5971      -5.45143       13.0231       4.68495       7.98825     -0.850414       4.28259       5.38545       5.44124       5.14755       4.37139       3.72029
  12  18 3213.1293    3.8441  1.0297 12.6907  0.0000  0.0326   0.1084   0.0871    0.1410   0.0000   438.5023      -3.38700       7.06832       5.80202      -6.38089     -0.771692       4.44623       5.43353       5.07502       5.17522       4.97307       4.22982
  12  19 3352.4329    3.4580  1.7628 11.8724  0.0000  0.0422   0.0747   0.1133    0.1274   0.0000   437.0487       15.0310       12.3996      -11.2045      -4.38670      -2.60583       5.71106       6.98974       7.23402       6.99560       6.45284       5.26872
  12  20 3492.2624    3.0000  2.3106 11.5259 -0.0012  0.0504   0.0573   0.1353    0.1056   0.0000   436.1504      -21.0199       14.3185      -4.96626      -2.20142       12.7445       6.67439       8.11951       8.65958       8.51445       7.37856       6.40760
  12  21 3632.0604    2.4321  3.6190 11.0474  0.0000  0.0665   0.0393   0.1765    0.0795   0.0000   423.2634       1.70166       25.3412       3.69348       9.93075       5.30173       8.70561       10.9434       11.2298       11.0308       9.74595       8.54435
  12  22 3772.4752    2.0161  4.9505 10.5673  0.0000  0.0824   0.0288   0.2158    0.0722   0.0000   425.2569      -3.03526       13.1147      -23.2333     -0.239382      -1.26618       10.7174       13.2498       13.8552       13.5702       12.0751       10.3582
  12  23 3912.7656    1.6670  6.5295 10.1994  0.0000  0.0978   0.0217   0.2755    0.0647   0.0000   444.7160      -30.7143      -7.31046       18.4293       24.2183      -13.2239       12.7270       16.1116       16.5987       15.7671       14.6759       12.4339
  12  26 4335.2257    0.9798 13.0593  9.5514  0.0000  0.1863   0.0123   0.5393    0.0512   0.0000   444.8024       32.1601       15.8401       7.41838      -2.30460       2.96798       24.8517       31.2740       32.5792       31.1686       28.2434       23.9792
  12  27 4476.3098    0.7724 15.0333  9.5499  0.0000  0.2480   0.0105   0.6967    0.0435   0.0000   376.1206      -13.8050      -9.03910     -0.132817       26.3054      -37.1744       30.7060       39.5954       40.6578       40.1496       35.4385       30.6112
  13   6 1541.1131    0.1643  0.1321  9.0695  0.0000  0.0229   0.0144   0.0439    0.0398   0.0000   437.3894      -1.40685       9.87790       1.36649      0.698222      -2.68500       2.16560       2.83651       3.33311       2.33274       2.53984       2.10160
  13   7 1692.3461    0.2570  0.2610  9.0711  0.0000  0.0196   0.0140   0.0432    0.0467   0.0000   439.0638    -0.0161192       12.9097     -0.497619     -0.354219       1.06748       2.18850       3.09402       2.88538       3.13775       2.78332       2.19088
  13   8 1838.6171    0.4356  0.3896  9.0974  0.0000  0.0198   0.0188   0.0536    0.0672   0.0000   433.8166      -5.43497       14.8177       9.93574      0.590677     -0.314191       2.49204       2.78902       3.11858       3.34648       2.58874       2.29807
  13  10 2128.4527    0.7765  0.6112  9.6086  0.0000  0.0268   0.0265   0.0624    0.0934   0.0000   441.5512      -1.30943       10.1415       3.06440      -2.00776      -4.14660       3.41867       3.74562       4.11194       4.05937       3.87954       3.15873
  13  11 2271.1185    1.0388  0.9688  9.6312  0.0000  0.0300   0.0288   0.0830    0.1353   0.0000   435.2316      -1.70686       17.1078      0.586979      -1.53210       5.77018       3.35143       4.55967       4.28325       4.52948       3.78201       3.58573
  13  12 2411.8478    1.4367  0.8371 10.5289  0.0000  0.0275   0.0415   0.0743    0.1247   0.0000   439.3270      -1.77004       16.9227      -1.17731       6.04263      -2.48905       3.42729       4.32323       4.35125       4.16618       3.95644       3.66880
  13  13 2551.6407    1.8982  1.0275 10.9647  0.0000  0.0322   0.0516   0.0841    0.1632   0.0000   434.3241      -3.89184       5.89460      -1.54119     -0.480466      0.532286       3.97030       5.23693       5.21700       5.04162       4.65809       3.74994
  13  14 2691.6436    2.4915  0.8369 11.7699  0.0000  0.0294   0.0737   0.0719    0.1306   0.0000   432.5672       3.53501       14.6331      0.469905      0.787928     -0.497310       3.22320       4.54403       4.19990       4.61000       4.25777       3.59317
  13  15 2832.1416    3.0865  0.7576 12.0519  0.0000  0.0268   0.0952   0.0662    0.1453   0.0000   436.0927      -3.05238       8.54002       7.23699      -3.55590      0.689247       3.40654       4.31419       4.45666       4.54605       4.20212       3.57721
  13  16 2972.5138    3.7092  0.7609 12.4503  0.0000  0.0253   0.1128   0.0665    0.1286   0.0000   439.6266      -10.6862       12.8995      -1.33453      -3.96103      -1.04363       3.10140       3.84077       4.50762       4.52612       4.32170       3.44633
  13  17 3112.4139    4.1120  0.9906 12.5585  0.0000  0.0306   0.1090   0.0767    0.1499   0.0000   437.5659      -1.46047       10.7522       4.35962     -0.927184    -0.0216251       3.67838       4.60373       4.93074       4.77821       4.05965       4.01804
  13  18 3252.2201    3.7463  1.2275 12.7889  0.0000  0.0375   0.0993   0.0979    0.1436   0.0000   440.0664       7.89107       11.7848       13.8366      -1.16900       2.61573       4.89028       6.36978       6.92184       7.17264       6.48136       5.24963
  13  19 3392.2272    3.3135  1.8223 12.0821  0.0000  0.0438   0.0700   0.1131    0.1048   0.0000   426.5967      -18.0867       17.0699      -6.44429      -10.8969       6.93227       5.19427       6.35728       6.65211       6.97766       5.97873       5.17685
  13  20 3532.4852    2.7306  2.7297 11.3550  0.0000  0.0553   0.0471   0.1401    0.0898   0.0000   424.4351       7.12021       17.1445       13.0692      -2.20120       1.85017       6.69622       8.39218       8.39533       8.89626       8.03994       6.83782
  13  21 3673.0250    2.2589  3.9132 10.8651  0.0000  0.0699   0.0341   0.1765    0.0732   0.0000   435.5694      -5.69427       15.8799      -5.57144      -18.3611       5.63675       8.06818       10.3964       10.9156       10.9220       9.68647       8.23726
  13  22 3813.5514    1.8784  5.5113 10.5335  0.0000  0.0857   0.0250   0.2358    0.0615   0.0000   448.3045       23.4236       31.1552      -4.09655      -7.14955       14.4728       10.2199       12.7465       13.4819       13.1315       12.1329       10.4789
  13  23 3954.1377    1.5840  7.2396 10.0429  0.0008  0.1024   0.0190   0.2786    0.0608   0.0000   417.4388     -0.443127       5.63607       26.1162       2.44863      -2.17255       12.1078       15.2424       16.3935       15.8167       14.4395       12.6672
  13  24 4095.2236    1.3367  9.1096  9.8072  0.0000  0.1208   0.0155   0.3548    0.0566   0.0000   427.9146       24.4305       71.3048      -5.05900       4.59756       14.5994       14.9769       18.7727       19.4887       19.1802       17.5504       15.2142
  13  25 4236.5631    1.0673 11.1200  9.7025  0.0000  0.1544   0.0130   0.4510    0.0487   0.0000   449.2854       14.8783      -22.6464       25.1226       29.2811      -40.6602       18.6923       24.0101       24.8988       24.5663       22.2815       19.6323
  13  26 4377.4678    0.9426 14.0151  9.4890  0.0000  0.1965   0.0108   0.5609    0.0467   0.0000   429.3723      -4.44260      -14.4488      -6.83761       26.8054       24.2251       23.2101       29.5329       31.5231       31.4253       28.2297       24.5113
  14   5 1411.7130    0.0960  0.0793  8.9948  0.0000  0.0408   0.0138   0.0343    0.0350   0.0000   435.2909       1.04212       16.1747       2.22319      -1.77416      -3.80931       2.29108       5.52884       3.80738       4.25357       4.18343       2.88374
  14   7 1723.5296    0.2776  0.2531  9.1117  0.0000  0.0191   0.0149   0.0437    0.0479   0.0000   438.4206      -4.06990       12.9765       1.50397      -2.10663      0.818579       2.25526       2.63087       3.19191       3.10580       3.13723       2.46353
  14   8 1870.8144    0.4155  0.5052  9.0311  0.0000  0.0258   0.0158   0.0637    0.0747   0.0000   438.6378       1.18334       11.9427       2.05062       2.33771      0.722416       3.66598       4.68327       5.25886       4.79925       3.93146       3.30761
  14   9 2016.9840    0.5823  0.5728  9.2947  0.0000  0.0235   0.0199   0.0593    0.0834   0.0000   436.5260      -5.25559       18.6204     -0.179598      -3.74366      -6.07628       2.56719       3.11241       3.43014       3.37886       2.87756       2.78657
  14  10 2162.5275    0.8120  0.6424  9.6625  0.0000  0.0239   0.0264   0.0657    0.0896   0.0000   440.0230      -1.08450       16.8985       1.86267       4.60597      0.338587       2.78116       3.30052       3.68355       3.47596       3.39582       2.94061
  14  11 2305.6514    1.1459  0.8563 10.0050  0.0000  0.0289   0.0318   0.0689    0.1228   0.0000   435.0418      0.528065      -2.13402       3.65892       3.56479      0.416544       3.59672       4.32104       4.76036       4.52573       4.03641       3.66948
  14  12 2446.7280    1.5519  0.8523 10.7232  0.0000  0.0289   0.0438   0.0720    0.1204   0.0000   440.2136       1.09790       12.3881      -1.02652     -0.800594      0.713950       3.28803       4.35451       4.64555       4.30649       3.95816       3.36851
  14  13 2587.2170    2.0119  0.8843 11.1731  0.0000  0.0278   0.0552   0.0699    0.1233   0.0000   444.0367      -16.4567       21.5325      -2.87222     -0.685733       1.67109       3.60604       4.43434       4.60778       4.65903       4.36064       3.65726
  14  14 2728.0862    2.6264  0.9824 11.5412  0.0000  0.0297   0.0698   0.0756    0.1597   0.0000   435.6706      -1.63058       7.13616       2.04517      -4.64244       1.63374       3.28468       4.37602       4.42346       4.42815       4.22469       3.56218
  14  15 2869.1346    3.2070  0.8705 12.0961  0.0000  0.0275   0.0901   0.0745    0.1496   0.0000   435.4858       2.52968       5.05220     -0.259419       2.67477      -3.05976       3.11275       4.07742       4.35561       4.15616       3.65019       3.50813
  14  16 3010.0251    4.1614  0.7363 12.2895 -0.0023  0.0235   0.1224   0.0589    0.1669   0.0000   443.7522       6.36902       11.7911      -4.13564      -3.77347       5.12465       2.76654       3.20112       3.24910       3.53117       3.12987       2.68171
  14  17 3150.4662    3.9645  1.1127 12.7197  0.0000  0.0334   0.1034   0.0835    0.1507   0.0000   433.8985      0.448345       13.2544      -2.93437      0.862189      -2.86405       3.58259       4.80070       4.85231       4.84255       4.55105       3.82690
  14  18 3290.6919    3.7192  1.4545 12.2294 -0.0010  0.0366   0.0822   0.0962    0.1494   0.0000   450.7368     -0.328338       3.24102       14.2938       4.58405      -2.09200       4.12489       5.13612       5.23129       5.41608       5.01345       4.40191
  14  19 3431.2777    3.0298  2.0598 11.9957  0.0000  0.0474   0.0597   0.1211    0.0959   0.0000   435.6909       7.89125       19.8528       1.12354      -7.93155      0.716660       5.19785       6.74691       7.27561       7.01699       6.47151       5.79963
  14  20 3571.9804    2.6253  3.1946 11.2945  0.0000  0.0588   0.0418   0.1506    0.0772   0.0000   443.1658      -6.55470       18.5380      0.671210      -1.08191      -4.75767       6.51676       8.00083       8.85089       8.46868       8.05602       6.89750
  14  21 3712.8388    2.1751  4.5172 10.7708  0.0000  0.0719   0.0302   0.1917    0.0685   0.0000   442.2104      -13.4965       17.7730       11.0977      -13.6568       8.70068       8.39579       10.6785       11.1292       10.7297       10.1437       9.02755
  14  22 3853.9875    1.7788  6.3676 10.2187  0.0000  0.0893   0.0213   0.2447    0.0617   0.0000   426.6946      -23.4100      -15.7889      -2.79960      -9.72623       1.77012       9.88991       12.5767       13.3876       13.1431       12.0791       11.0157
  14  23 3995.0168    1.4818  8.3316 10.0160  0.0000  0.1115   0.0169   0.3131    0.0540   0.0000   422.4905       15.1604       19.0708      -8.07549      -5.26807      -18.1852       12.3587       16.2523       16.2430       16.4871       15.6128       13.3148
  14  24 4136.5343    1.2451  9.9131  9.7276  0.0000  0.1288   0.0140   0.3702    0.0539   0.0000   436.1316       39.2916       15.2678      -23.5438       8.52879       19.9873       14.5054       17.9589       19.3960       19.2488       17.8671       15.6907
  14  27 4561.4074    0.7317 16.7847  9.3908  0.0030  0.2476   0.0082   0.6925    0.0372   0.0000   473.9447      -70.9996      -12.3427       30.0113       39.7389      -9.25002       27.5889       34.2962       37.4610       35.8787       33.8130       29.8400
  15   4 1268.6175    0.0818  0.0869  9.0880  0.0000  0.0434   0.0129   0.0474    0.0342   0.0000   434.0598      -1.43231       18.5982       1.00132    -0.0628487       4.49031       4.13663       3.48620       6.54794       5.65269       3.96678       3.92222
  15   6 1600.9998    0.2168  0.1936  9.0274  0.0000  0.0195   0.0134   0.0378    0.0400   0.0000   437.2165      0.849908       12.6337     -0.576382      -1.53775       2.09445       2.05633       1.89336       2.76281       2.32495       2.04330       2.03166
  15   7 1753.8001    0.3135  0.3286  9.0199  0.0000  0.0193   0.0144   0.0473    0.0516   0.0000   435.3569      -6.26036       12.3452      -1.24411      -4.86912      -1.28788       1.81715       2.50689       2.63783       2.49347       2.57186       2.01729
  15   8 1902.2837    0.4360  0.4377  9.1810  0.0000  0.0218   0.0167   0.0499    0.0626   0.0000   437.0508      -1.16572       8.87094       2.29258       4.01975      0.522641       2.70043       3.47428       3.35703       3.31138       3.17228       2.84181
  15   9 2049.5831    0.6585  0.5074  9.4378  0.0000  0.0199   0.0234   0.0553    0.0765   0.0000   435.5686      -6.50830       16.7308      -2.06072     -0.274554     -0.624274       2.11126       2.67616       2.66956       2.85940       2.41640       2.33788
  15  10 2195.7708    0.9342  0.7212  9.7503  0.0000  0.0245   0.0274   0.0615    0.1031   0.0000   437.3787      -5.17352       10.4811      0.334261      -2.64656       3.53739       2.57098       3.36530       3.44126       3.49142       3.39195       2.93854
  15  11 2339.4602    1.2603  0.8682 10.2886  0.0000  0.0282   0.0342   0.0688    0.1128   0.0000   438.4103       6.14296       9.07289      -4.39203      -16.3424      -1.91380       2.80870       3.62917       3.50592       3.90562       3.54705       3.29185
  15  12 2481.0552    1.6052  1.0095 10.6962  0.0000  0.0289   0.0407   0.0788    0.1292   0.0000   438.2332      -1.20639       12.8460       3.36236      0.732601      -8.75644       3.22309       3.88279       4.31072       4.22933       4.02705       3.72124
  15  13 2622.2527    2.1237  0.9252 11.3366  0.0000  0.0288   0.0546   0.0673    0.1163   0.0000   428.6501      -6.73860       12.0180       4.86767       1.59777      0.520164       3.10618       3.70367       4.42579       4.31906       4.04170       3.75446
  15  14 2764.0733    2.8386  0.7418 11.8093 -0.0001  0.0244   0.0793   0.0568    0.1258   0.0000   437.8565      -7.85674       13.7122       1.45064       8.72617       3.49209       2.61197       3.42896       3.46557       3.63420       3.33864       3.07893
  15  15 2905.7059    3.4654  0.7926 12.1676  0.0000  0.0249   0.0950   0.0633    0.1462   0.0000   439.0282      -1.55841       11.4254      -3.26735       3.94470      -3.07606       2.79083       3.22264       3.38813       3.46123       3.23726       2.83070
  15  16 3046.9523    4.0434  0.8808 12.3294  0.0000  0.0266   0.1061   0.0670    0.1836   0.0000   435.6285      -2.32703       8.77505       9.44842      -6.68885       5.59472       3.16552       3.72936       4.09042       4.24399       3.64151       3.19068
  15  17 3187.9135    4.0277  1.1546 12.3886  0.0000  0.0312   0.1005   0.0849    0.1985   0.0000   443.7168      -2.69217       18.7885      -7.22666      -3.72803      -8.44119       3.47606       4.46907       4.65660       4.82049       4.41774       4.07112
  15  18 3328.6677    3.5428  1.4596 12.4052  0.0007  0.0372   0.0792   0.0995    0.1335   0.0000   435.7287       3.41336      0.114074      -5.62672      -2.89274       1.04691       3.79533       4.96179       4.93755       5.25968       4.97255       4.19705
  15  19 3469.8779    2.8925  2.3144 11.9395  0.0000  0.0482   0.0554   0.1321    0.0910   0.0000   440.5695      -2.49363       7.81878       5.03437      -3.86709       4.64023       5.37648       6.87470       7.52821       6.92836       6.48466       5.93264
  15  20 3611.1052    2.4466  3.3035 11.3671 -0.0002  0.0592   0.0385   0.1577    0.0725   0.0000   442.1364       1.97187       20.3920       3.17270      -15.4102      -1.57840       6.33998       8.17894       8.63727       8.72167       7.89330       7.22577
  15  21 3752.3799    2.0712  4.9079 10.6669  0.0000  0.0728   0.0264   0.1978    0.0628   0.0000   444.0470      -9.06489       26.7458       5.13643      -4.69653      -2.02936       7.63568       9.42680       10.0949       10.2109       9.49400       8.39318
  15  22 3893.8564    1.7453  6.4383 10.2899  0.0000  0.0885   0.0207   0.2475    0.0579   0.0000   419.3394      -18.0870      -5.18167       3.02387      0.271499      -8.41666       9.12951       11.8960       12.5526       12.4145       12.0089       10.4683
  15  23 4035.2050    1.4588  8.3838  9.9172  0.0003  0.1080   0.0159   0.2968    0.0542   0.0000   442.4865      -21.0782       25.9111       6.81663      -26.3882      -1.05747       11.2870       14.5996       15.2554       15.2472       14.3168       13.1181
  15  24 4177.2011    1.1747 10.7715  9.7808  0.0000  0.1383   0.0129   0.3956    0.0469   0.0000   459.6979      -27.3895      -41.4667      -8.14445       37.1694      -12.5928       14.0976       18.2168       18.7557       19.4606       18.1869       16.1922
  16   4 1293.7376    0.0984  0.0533  9.0061  0.0002  0.0235   0.0179   0.0276    0.0326   0.0000   435.2921      -5.94534       12.9815      0.783415      -6.46543      -3.00490       2.36634       3.52126       4.39288       3.22962       3.22778       2.54974
  16   5 1467.2727    0.1276  0.1035  9.0278  0.0000  0.0225   0.0117   0.0323    0.0344   0.0000   440.8641      -3.45114       20.0781      -1.76194       1.76709      -2.23892       2.59568       2.60360       2.32337       2.74688       2.29639       2.26522
  16   6 1629.5152    0.2244  0.1435  9.0765  0.0000  0.0161   0.0145   0.0262    0.0383   0.0000   435.6997      -3.90013       10.3752     -0.586799      -1.14928       2.08018       1.84132       2.58776       2.75864       2.84794       2.50402       2.45857
  16   7 1783.2673    0.3380  0.2580  9.1357  0.0000  0.0169   0.0157   0.0366    0.0481   0.0000   437.4153      -2.65801       16.1452       5.60912      -4.28221      0.939628       2.33010       3.99121       3.79040       4.50919       3.81692       3.42611
  16   8 1933.1248    0.4875  0.4175  9.2846  0.0000  0.0188   0.0184   0.0466    0.0628   0.0000   438.6347      -2.91660       18.0752       1.06437      -1.94950      -1.11601       1.86727       2.55421       2.59138       3.09154       2.94533       2.64249
  16   9 2081.5990    0.6684  0.7082  9.2579  0.0000  0.0249   0.0200   0.0656    0.0991   0.0000   437.3945      -3.04122       12.7866     -0.406448      -11.3016      -2.15463       2.35855       2.80883       3.09616       3.47164       2.93586       2.75443
  16  10 2228.3707    0.9117  0.7964  9.8429  0.0000  0.0277   0.0251   0.0648    0.1105   0.0000   441.6664      -5.09232       12.7432      -1.29758      0.973100       2.41645       2.77054       3.89039       4.27112       4.23167       3.82077       3.52074
  16  11 2372.5017    1.2842  0.8787 10.3358  0.0001  0.0258   0.0335   0.0704    0.1099   0.0000   439.7373       1.05070       19.0536      -6.89227      0.472350       2.06739       2.61267       3.08036       3.27241       3.38097       3.14752       2.87950
  16  12 2514.7951    1.8125  1.1156 10.7318  0.0000  0.0296   0.0424   0.0778    0.1368   0.0000   438.2974      -4.50363       14.4007      0.308386      -5.52852      -2.75407       2.99954       3.96124       4.13472       4.28539       3.96108       3.45242
  16  13 2656.8555    2.3275  0.9091 11.3927  0.0000  0.0265   0.0590   0.0674    0.1233   0.0000   438.8964     -0.726019       19.9015      -1.67284       5.31013      -3.00702       2.50802       3.30884       3.53829       3.62369       3.53281       3.00313
  16  14 2799.4115    2.9295  0.8897 11.8635  0.0000  0.0268   0.0730   0.0627    0.1278   0.0000   436.6783       3.24652       14.8012      0.890843       3.66766      0.897789       2.68743       3.09678       3.52015       3.51581       3.34822       2.93835
  16  15 2941.7073    3.6819  0.7592 12.2949  0.0000  0.0225   0.1021   0.0590    0.1259   0.0000   437.4525      0.166775       11.8409       6.42409      -5.46525    -0.0521534       2.37053       2.92462       3.06205       3.38680       3.12266       2.79119
  16  16 3083.3512    4.1455  0.8327 12.7448  0.0000  0.0258   0.1123   0.0656    0.1341   0.0000   438.4716     -0.755303       7.95601       2.21837      -6.75212      -3.27688       2.37815       3.17716       3.41982       3.48525       3.25488       3.01346
  16  17 3224.8376    3.8501  1.1549 12.7355  0.0000  0.0314   0.0960   0.0825    0.1468   0.0000   436.7250      -8.84526       5.54557      0.883800       1.05370      -4.24599       3.17384       4.06550       4.27162       4.24499       3.83715       3.86822
  16  18 3366.2244    3.4889  1.6494 12.2039  0.0000  0.0389   0.0731   0.1001    0.1394   0.0000   440.6238      0.687314       8.39178       4.69700      -2.28357      -1.75285       4.22728       5.25172       5.45415       5.34375       5.26547       4.66482
  16  19 3507.7719    2.8311  2.4781 11.6189  0.0000  0.0489   0.0482   0.1249    0.0939   0.0000   432.9578       5.92892       17.0279       1.44271       3.86785       2.68738       4.68322       6.23194       6.34572       6.76664       6.31764       5.67539
  16  20 3649.6531    2.3615  3.9730 10.8379  0.0010  0.0618   0.0319   0.1671    0.0752   0.0000   432.1868      -14.1105       8.95294      -4.51901      -2.48015      -2.68653       5.99273       7.61663       8.25805       7.89832       7.86459       7.01460
  16  21 3791.4441    1.9728  5.3091 10.4807  0.0000  0.0757   0.0240   0.2040    0.0645   0.0000   446.6644       17.1550       7.21551       12.4792      -2.43917       1.04546       7.44887       9.52421       9.74448       10.2091       9.37779       8.74038
  16  22 3933.2212    1.6157  7.0808 10.2144 -0.0018  0.0928   0.0183   0.2671    0.0532   0.0000   437.9552       5.48444       24.1846      -3.27787      -9.65963       6.53710       9.20701       11.8473       12.7048       12.7023       12.1081       10.8218
  16  23 4075.3660    1.3284  8.8033  9.9366  0.0000  0.1149   0.0144   0.3140    0.0487   0.0000   430.2462       6.12282       1.62528      -23.5941      -33.4571       14.6161       11.0821       14.0295       14.6393       15.0882       14.3682       12.9899
  16  24 4217.3392    1.1048 10.2714  9.8161  0.0000  0.1325   0.0124   0.3847    0.0442   0.0000   415.4704       16.5656       8.58398      -15.3111      -33.3324       4.17672       13.1229       16.6940       17.8186       17.9675       17.4081       15.3824
  16  25 4359.6101    0.9442 13.4726  9.6479  0.0000  0.1766   0.0101   0.5003    0.0402   0.0000   456.7450      -15.0169      -23.9465      -9.85269       44.3277      -17.2189       17.0092       22.6025       23.4716       23.8957       22.2193       20.2189
  16  27 4644.3278    0.6339 19.2426  9.4363  0.0000  0.3019   0.0069   0.7850    0.0303   0.0000   415.9618       56.2099       32.3989      -39.8033      -1.98125      -9.05683       28.7360       36.7827       40.9216       39.7062       38.1502       33.8120
  17   6 1657.0589    0.2448  0.1938  9.0357  0.0000  0.0227   0.0131   0.0290    0.0397   0.0000   438.5396     -0.107938       13.7634      -5.44045      -1.38815     0.0822472       2.08468       2.87568       2.55552       2.81117       2.85775       4.41077
  17   7 1811.9787    0.4158  0.3199  9.0151  0.0000  0.0180   0.0169   0.0373    0.0551   0.0000   437.3393     -0.401399       12.1860       1.83713     -0.291463      0.240876       1.49931       1.91011       2.24919       2.08984       2.13690       2.08645
  17   8 1963.2639    0.5195  0.5678  9.1218  0.0000  0.0222   0.0162   0.0523    0.0710   0.0000   441.5351      -6.13220       13.9949       2.32397      0.610922      0.188711       2.07641       2.66421       2.67078       3.09805       3.00981       2.58759
  17   9 2112.9223    0.6777  0.8937  9.3603  0.0000  0.0278   0.0178   0.0739    0.0928   0.0000   438.0093      -3.12184       14.5029      0.348244      -4.20308     -0.509688       2.48312       3.08591       3.10970       3.47132       3.10485       2.89846
  17  10 2260.2699    0.9634  0.7793  9.9610  0.0000  0.0255   0.0257   0.0631    0.0939   0.0000   438.0383       1.69238       14.9015      0.655755      -3.77509     -0.861326       2.22510       3.26993       3.38694       3.48173       3.33409       3.14626
  17  11 2404.9485    1.4584  0.9514 10.3422  0.0000  0.0272   0.0346   0.0666    0.1197   0.0000   438.2833      0.812905       16.6246      -2.13327      -2.20045      0.560896       2.43361       3.13417       3.63852       3.42201       3.39490       3.20720
  17  12 2548.0404    1.9595  0.8862 11.0841  0.0000  0.0248   0.0483   0.0668    0.1114   0.0000   434.7290       2.77306       14.9943       3.23546      -2.04019       2.79957       2.42869       3.14759       3.24049       3.34879       3.24633       3.10305
  17  13 2690.9745    2.4469  0.9330 11.3522  0.0000  0.0258   0.0580   0.0682    0.1296   0.0000   441.6830      -6.35817       9.89363      -6.37611       2.06241      -1.70342       2.40461       3.01243       3.19708       3.25409       3.10919       2.83893
  17  14 2834.2879    3.2037  0.8165 11.9334  0.0000  0.0227   0.0811   0.0595    0.1167   0.0000   436.7843       3.54092       15.3857       6.07701      -5.92522      -1.59671       2.18353       2.79674       3.04505       3.07858       3.09986       2.75489
  17  15 2977.1469    3.7726  0.7669 12.3192  0.0000  0.0221   0.0971   0.0556    0.1160   0.0000   440.1505       4.08750       14.2422    -0.0917621      -4.52637       3.27789       2.09314       2.83627       2.96048       3.05440       2.89007       2.61931
  17  16 3119.2814    4.1857  0.9444 12.5110  0.0000  0.0256   0.0997   0.0667    0.1452   0.0000   438.1813       4.79537       8.86963       2.65138      -1.10426       3.02543       2.32223       3.08116       3.26086       3.41160       2.96389       2.88972
  17  17 3261.1963    3.8466  1.3871 12.3171  0.0000  0.0336   0.0806   0.0878    0.1451   0.0000   438.8483       5.60042       8.86814       6.89788       4.19108       6.41968       3.02042       3.94586       3.96100       4.18406       3.84735       3.54386
  17  18 3403.2527    3.2005  2.1563 11.8957 -0.0005  0.0419   0.0593   0.1190    0.1096   0.0000   438.5629      -3.07448       22.0498      0.272194      -4.69174      -1.94168       4.00706       4.98273       5.35388       5.39161       5.14718       4.82648
  17  19 3545.3453    2.7160  2.9878 11.1723  0.0000  0.0528   0.0415   0.1337    0.0980   0.0000   428.6956      -5.32042       13.6735      0.642861       12.0587      -3.26309       4.62584       6.35025       6.67939       6.80424       6.51023       5.87438
  17  20 3687.7659    2.2988  4.4281 10.7084  0.0000  0.0650   0.0293   0.1726    0.0732   0.0000   425.1664      -7.15866       13.0292      -2.19965      -1.14187       5.04540       5.97567       7.80605       8.40051       8.38989       8.13132       7.39910
  17  21 3829.7532    1.9152  6.1044 10.2205  0.0000  0.0784   0.0207   0.2158    0.0605   0.0000   446.9026      -1.47474      0.605908       6.65133      -11.0021       2.99987       7.23656       9.44211       9.79222       10.3470       9.69059       8.77661
  17  22 3972.1170    1.5631  8.0466  9.9979  0.0000  0.0978   0.0159   0.2771    0.0504   0.0000   442.9254       2.57815       8.50946       19.8942       47.6807      -23.3822       8.98173       11.8883       12.6153       12.9485       12.0266       10.9682
  17  23 4114.7213    1.3253 10.6081  9.7423  0.0000  0.1241   0.0125   0.3470    0.0457   0.0000   453.0507       28.5593       14.4071      -8.67912      -1.99506      -4.96750       11.3664       14.9642       15.9110       16.0994       15.4850       14.2811
  17  24 4257.3892    1.0971 11.3389  9.6616  0.0000  0.1390   0.0111   0.3878    0.0426   0.0000   447.5180       43.4480      -1.65577    -0.0417453       12.4951     -0.837288       12.6971       16.4491       17.7989       17.9607       16.5152       15.4428
  17  25 4399.7725    0.8910 14.6246  9.6113 -0.0009  0.1957   0.0091   0.5380    0.0367   0.0000   450.9701      -52.5958       18.4576       20.1666      -26.8937      -4.83359       17.1677       22.6128       24.0494       24.4806       23.2091       21.0591
  18   5 1518.7325    0.1560  0.1896  8.9642  0.0000  0.0194   0.0096   0.0398    0.0351   0.0000   438.0889      0.107847       18.8128      -2.51182      -2.88071      -2.02731       1.36779       2.09353       1.85822       2.25042       1.98276       1.91176
  18   6 1683.6708    0.2710  0.2768  8.9980  0.0000  0.0155   0.0124   0.0405    0.0429   0.0000   437.5928      -3.67055       13.9717       3.85801      -6.34560       2.90391       1.39376       1.89163       2.20575       2.29984       2.09760       1.88962
  18   7 1839.9528    0.4075  0.4171  9.1809  0.0000  0.0195   0.0150   0.0488    0.0544   0.0000   437.4999      -4.54899       13.5265       1.14771      0.107455       3.44532       2.01063       2.24152       2.54463       2.64685       2.54191       2.31128
  18   8 1992.8079    0.5760  0.5186  9.2589  0.0000  0.0206   0.0183   0.0472    0.0720   0.0000   436.6271      -3.92644       14.5207       2.37938      -5.53461      0.389417       1.87114       2.41346       2.58995       2.66557       2.54811       2.40376
  18   9 2143.6691    0.7994  0.7048  9.6018  0.0000  0.0242   0.0213   0.0532    0.0838   0.0000   438.3976      -1.43760       14.5492      0.844739      0.922855    -0.0834505       2.23533       3.07029       3.29598       3.43874       3.29711       3.11657
  18  10 2291.6615    1.1153  0.7922 10.0967  0.0000  0.0263   0.0286   0.0573    0.1074   0.0000   435.7043       1.93608       16.2016     -0.317633      -4.33655      -4.25824       2.22871       2.65010       2.97326       2.97483       3.00445       2.65675
  18  11 2436.8006    1.5091  1.0072 10.4598  0.0000  0.0273   0.0347   0.0680    0.1271   0.0000   435.1916      0.617851       9.73827      -3.31121      -2.91493     -0.272325       2.32655       2.89446       3.19149       3.33120       3.15523       3.00010
  18  12 2580.7915    2.0119  0.9185 11.1271  0.0000  0.0242   0.0481   0.0664    0.1114   0.0000   434.1260      -8.50356       9.66620      -3.23918      -3.79671       3.05041       2.26254       2.87189       3.10271       3.15923       3.04370       2.88223
  18  13 2724.6498    2.6064  0.7796 11.7561  0.0000  0.0216   0.0654   0.0577    0.0982   0.0000   437.1653      -1.44675       13.7504      -2.08913      -3.34611     -0.227897       1.92058       2.44225       2.59007       2.67190       2.63732       2.53467
  18  14 2868.6049    3.3661  0.7316 12.2731  0.0000  0.0203   0.0877   0.0561    0.1013   0.0000   436.7955      -2.97295       15.7553       2.03986      -4.23019      0.833182       1.84578       2.31111       2.46374       2.44091       2.41345       2.25897
  18  15 3012.0764    3.9241  0.8967 12.3736 -0.0001  0.0234   0.0921   0.0636    0.1242   0.0000   439.7943      -2.07219       11.1684       3.81644      -2.59730       2.37526       2.10644       2.76720       2.90251       3.17348       2.89120       2.68811
  18  16 3154.7450    3.9719  0.9965 12.7859  0.0000  0.0271   0.0932   0.0703    0.1189   0.0000   432.5834      -1.55641       15.0498       4.93608      -2.27055      -1.52378       2.31419       3.18259       3.10924       3.41616       3.24362       3.04590
  18  17 3297.2741    3.7041  1.4591 12.1810  0.0000  0.0329   0.0735   0.0838    0.1319   0.0000   438.9727      -3.95452       13.2357       4.10323       3.19509     -0.427771       2.90390       3.75030       3.91481       4.26033       3.80866       3.65273
  18  18 3439.8792    3.1618  1.9777 12.0713  0.0000  0.0405   0.0581   0.1093    0.0985   0.0000   433.6586      -4.25909       13.0252      -3.38657     -0.317672       9.34247       3.51474       4.59255       4.85836       5.09932       4.71127       4.41935
  18  19 3582.3902    2.6281  3.1295 11.2015  0.0000  0.0521   0.0392   0.1355    0.0927   0.0000   435.7037      -5.35281       8.58591      -3.66403       3.29590       14.3534       4.73153       5.96601       6.10046       6.62794       5.97224       5.69547
  18  20 3725.0963    2.1432  4.2983 10.8475  0.0000  0.0636   0.0278   0.1783    0.0665   0.0000   435.6126      0.790483       7.20663       13.5885       3.60242       10.5617       5.57166       7.55357       7.81908       8.22459       7.75905       7.18251
  18  21 3867.9848    1.8600  6.4365 10.0773  0.0007  0.0787   0.0190   0.2178    0.0607   0.0000   434.4183      -20.0877       14.6076       5.59837       12.3653       5.62095       7.21233       9.15033       9.84394       10.0022       9.70536       9.24910
  18  26 4582.4784    0.6821 18.3699  9.5052 -0.0021  0.2676   0.0065   0.7033    0.0289   0.0000   459.7943       9.83380      -18.2092       4.52550       11.7673       4.97324       21.9684       28.9291       31.6752       31.6952       30.3575       28.1619
  19   6 1709.3450    0.2970  0.2711  9.0739  0.0000  0.0158   0.0136   0.0417    0.0422   0.0000   436.8165      0.238434       20.5664      -1.62195       1.81214     -0.329667       1.34074       1.85688       2.48571       2.61915       2.75414       2.39952
  19   7 1867.2927    0.4470  0.4152  9.0599  0.0000  0.0191   0.0150   0.0390    0.0577   0.0000   438.9421      -1.45011       16.2861      0.958804     -0.527501       2.13920       1.68883       1.92486       2.06546       2.23435       2.11674       2.11311
  19   8 2021.7176    0.6172  0.7577  9.1389  0.0000  0.0271   0.0165   0.0601    0.0871   0.0000   440.1263      -4.60869       16.0001      0.926526      -2.51027       6.56207       2.35244       3.40751       3.40205       3.50493       3.19881       2.92015
  19   9 2173.6869    0.8828  0.7541  9.6487  0.0000  0.0228   0.0225   0.0541    0.0886   0.0000   436.6940      -4.06429       18.1826      0.897092      -6.02307       2.61677       1.91308       2.31635       2.67945       2.76794       2.65376       2.53296
  19  10 2322.2930    1.1967  0.8999 10.3228  0.0000  0.0265   0.0288   0.0617    0.0964   0.0000   442.2350     -0.760898       14.3578      -1.20978      -3.35322      -5.17193       2.21435       2.86903       3.12067       3.02644       2.99267       2.76411
  19  11 2468.0771    1.6042  1.0447 10.7625  0.0000  0.0257   0.0363   0.0767    0.1066   0.0000   438.1880      -2.67040       14.4463       5.07768      -1.63594     -0.865306       2.17329       2.71864       2.89622       3.02953       2.85134       2.64033
  19  12 2613.0404    2.2049  0.9566 11.1433  0.0000  0.0249   0.0496   0.0617    0.1269   0.0000   437.2433      -1.49506       10.3469      -1.63841       1.23114      -1.03011       2.09919       2.74489       2.90839       2.97760       2.79264       2.61871
  19  13 2757.8821    2.7695  0.8925 11.8639  0.0000  0.0239   0.0658   0.0631    0.1060   0.0000   434.9411       2.90950       14.3821      -2.91458      -2.62605       3.32850       2.01284       2.78483       2.81289       3.12701       3.02959       2.87247
  19  14 2902.4399    3.4650  0.7785 12.2899  0.0000  0.0224   0.0836   0.0540    0.1033   0.0000   436.8720       1.25096       10.0616       3.29863      -2.64325     -0.848103       2.08656       2.81467       2.96850       3.07472       2.92884       2.66347
  19  15 3046.4419    4.0426  0.8255 12.3288  0.0000  0.0222   0.0946   0.0546    0.1212   0.0000   438.9696      -2.90682       13.0170      0.693143      -4.05637       1.16946       1.88199       2.48834       2.67453       2.82581       2.79618       2.54116
  19  16 3189.7652    3.9734  1.0477 12.6108 -0.0001  0.0271   0.0870   0.0685    0.1170   0.0000   439.6281      -5.42780       14.9088      -1.62673      -3.99102      -1.64488       2.30343       2.76764       3.27934       3.13251       3.21092       3.04698
  19  17 3332.7596    3.5770  1.4255 12.3188  0.0000  0.0319   0.0688   0.0873    0.1085   0.0000   436.4626      -2.00695       10.3999      0.957202      -8.38817      -2.28148       2.58965       3.48634       3.74526       3.76290       3.68838       3.55236
  19  18 3476.0517    3.0062  2.3560 11.5642  0.0000  0.0426   0.0476   0.1135    0.0912   0.0000   434.6570       4.37181       12.0341      -2.52048      0.680791     -0.503299       3.34443       4.46898       4.45322       4.82755       4.68915       4.35643
  19  19 3619.1773    2.4562  3.5769 11.1592  0.0000  0.0561   0.0336   0.1490    0.0711   0.0000   429.7393      0.228802       8.36630       2.80309      -9.93087       4.55972       4.58147       5.93240       6.15393       6.50237       6.21783       5.77204
  19  20 3762.2020    2.0566  5.2093 10.4702  0.0000  0.0692   0.0229   0.1840    0.0605   0.0000   442.1979      -12.1707       39.6663      -1.61172       5.97808       1.79970       5.70184       7.60062       8.09289       8.21360       8.02688       7.41395
  19  21 3905.4958    1.7479  7.1434  9.9901  0.0000  0.0825   0.0167   0.2342    0.0528   0.0000   444.0586      -12.8974       17.9739      -1.49106   -0.00480648       9.74491       7.19047       8.90351       9.56766       10.1582       10.1380       9.28870
  19  22 4048.8617    1.4330  9.2292  9.7880  0.0000  0.1028   0.0128   0.2922    0.0438   0.0000   434.2065      -29.9466       16.2831       21.5417     -0.751557       11.0665       8.52333       11.1553       12.0609       12.3189       11.8239       10.8635
  19  24 4335.4778    0.9765 13.9132  9.6660  0.0005  0.1703   0.0089   0.4705    0.0352   0.0000   418.0348       3.32588       6.22223      -5.61132      -13.7149    -0.0554144       13.5831       18.2128       18.9541       19.8058       18.9907       18.1052
  20   6 1734.1944    0.3097  0.2962  9.0739  0.0000  0.0162   0.0126   0.0360    0.0438   0.0000   440.1370      -1.43134       15.5622      -2.00884      -3.62091       1.38770       1.44544       1.59707       1.82347       2.05657       1.74030       2.05401
  20   7 1893.8841    0.4394  0.4308  9.2463  0.0000  0.0187   0.0147   0.0419    0.0531   0.0000   437.4310      -1.08168       14.3701       2.47351      -2.85993     -0.264773       1.32415       1.86130       1.92836       1.89002       2.10653       1.75326
  20   8 2049.9798    0.6389  0.6515  9.3186  0.0000  0.0215   0.0172   0.0529    0.0750   0.0000   439.7272     -0.436656       11.7124     -0.915366     -0.800988      -2.14106       1.60165       2.13440       2.35778       2.29770       2.28341       2.00778
  20   9 2203.1273    0.9157  0.7705  9.7766  0.0000  0.0232   0.0229   0.0551    0.0935   0.0000   437.2628      -5.19687       13.4153      0.858675      -6.42085      -2.51651       1.95210       2.52524       2.61582       2.62141       2.64471       2.44479
  20  10 2352.4164    1.2666  0.9429 10.1212  0.0000  0.0252   0.0284   0.0623    0.1090   0.0000   436.0215      -2.29060       17.5306       3.92510      -5.62637      0.378298       1.87305       2.50022       2.64956       2.94839       2.92821       2.48139
  20  11 2498.8810    1.7673  1.0025 10.6851  0.0000  0.0247   0.0387   0.0662    0.1214   0.0000   438.2068       2.64537       13.0975      0.919487      -2.70559      -2.89981       1.92439       2.62473       2.72460       2.82274       2.68405       2.50087
  20  12 2644.7748    2.1861  0.9931 11.7015  0.0000  0.0263   0.0508   0.0677    0.1008   0.0000   441.9373       1.72222       11.6518      -1.91628      -1.72837      0.268892       2.20414       2.90420       3.11581       3.36963       3.14605       2.79914
  20  13 2790.6345    2.7463  0.9204 12.0341  0.0000  0.0253   0.0625   0.0588    0.0992   0.0000   440.8824     -0.383015       11.3652     -0.634994     -0.975669      -3.05555       2.00516       2.50329       2.67516       2.84096       2.71263       2.60431
  20  14 2935.8183    3.6363  0.8341 12.5424  0.0000  0.0247   0.0855   0.0579    0.0965   0.0000   437.9755     -0.923355       9.94679       1.03820      0.394861      -1.83708       1.81331       2.73039       2.68607       2.75481       2.62664       2.43288
  20  15 3080.3443    4.2849  0.9501 12.0916  0.0000  0.0230   0.0910   0.0580    0.1509   0.0000   435.4777      -1.63366       12.0309      -1.60214      -2.80755      -1.70510       1.95659       2.38779       2.52398       2.74050       2.68172       2.51789
  20  16 3224.2898    3.8569  1.2096 12.5604  0.0000  0.0300   0.0780   0.0742    0.1228   0.0000   441.3984       1.28685       11.7012       2.16733     -0.140991       2.20796       2.26283       3.20383       3.36642       3.52046       3.46590       3.25669
  20  17 3367.9149    3.4263  1.5138 12.4172  0.0000  0.0322   0.0652   0.0916    0.0949   0.0000   438.0345       5.58570       21.9754      -3.95962      0.898935       3.20611       2.62940       3.39853       3.51763       3.97209       3.61463       3.35377
  20  18 3511.6725    2.8204  2.7355 11.5311  0.0000  0.0461   0.0402   0.1201    0.0755   0.0000   440.3393      -3.34738       9.70574       3.43198      -9.29635       6.08178       3.59713       4.65227       5.01052       5.19596       5.00532       4.68040
  20  19 3655.4601    2.2602  3.9504 11.0959  0.0000  0.0576   0.0292   0.1611    0.0621   0.0000   421.9657       7.08939       15.8756       6.81746      -1.63700       7.06243       4.75824       6.06259       6.60179       6.91537       6.64950       6.39287
  20  20 3798.9983    1.9589  5.7832 10.3501  0.0000  0.0726   0.0204   0.1938    0.0583   0.0000   432.8999       14.4406       6.42651       16.2835       5.92325       2.79512       5.78410       7.59229       8.12508       8.54174       8.07645       7.93391
  20  21 3942.9024    1.6404  8.2418  9.9267  0.0000  0.0907   0.0146   0.2573    0.0481   0.0000   436.3814       6.39718       11.4282      -1.39332      -13.4468      -3.78590       7.11082       9.32943       10.0061       10.4818       10.2742       9.66336
  20  22 4086.4770    1.3291  9.0814  9.9102  0.0000  0.1043   0.0122   0.2933    0.0402   0.0000   442.9536      0.865600       37.7249       3.42273      -16.1825       19.6750       8.22322       10.6579       11.5193       11.9911       11.4530       10.8415
  20  23 4229.9973    1.0972 12.1316  9.7918 -0.0006  0.1414   0.0099   0.3959    0.0363   0.0000   423.5481       3.37206      -7.51158      -7.43015       26.6137       17.8060       10.8037       14.1681       15.2240       15.6971       15.2640       14.4391
  20  24 4373.8781    0.9164 14.3456  9.6858  0.0000  0.1732   0.0083   0.4883    0.0332   0.0000   410.3126      -22.4728       16.1763       37.2049       5.99132       16.3393       13.5518       17.2207       19.3100       20.0053       19.2602       18.2559
  21   4 1408.0591    0.1136  0.1100  8.9752  0.0000  0.0191   0.0092   0.0315    0.0296   0.0000   438.8801      0.738040       19.4297       1.06159     -0.956401      -1.60457       1.22068       1.94178       2.11081       1.95091       1.64773       1.81846
  21   5 1589.2518    0.2007  0.2117  9.0000  0.0000  0.0168   0.0102   0.0354    0.0343   0.0000   438.4392       1.07410       17.6332      0.250220      -3.30635      0.763097       1.44644       1.67322       1.90051       1.74860       1.84534       1.82907
  21   6 1758.2086    0.3221  0.3312  9.0382  0.0000  0.0174   0.0122   0.0383    0.0438   0.0000   439.2917      -2.25299       18.2778       1.45525      -2.53391      -2.80574       1.36780       1.70805       1.90124       1.80732       2.04611       1.86162
  21   7 1919.7681    0.4892  0.5711  9.0062  0.0000  0.0208   0.0137   0.0465    0.0644   0.0000   440.6752     -0.725737       16.8031     -0.435706      -6.33574      -2.02415       1.38626       1.94193       2.00923       2.27254       1.92072       2.05519
  21   8 2077.6835    0.6971  0.7631  9.3112  0.0000  0.0233   0.0171   0.0536    0.0847   0.0000   437.6167      -3.50750       13.9077       1.57311      -3.57634     -0.536429       1.72875       2.30533       2.45465       2.60803       2.53500       2.49670
  21   9 2231.8504    0.9828  0.8537  9.8189  0.0000  0.0229   0.0231   0.0604    0.0998   0.0000   438.5502       1.62995       12.0316      -2.50376     -0.392264      0.640749       1.74853       2.25425       2.42988       2.50849       2.33176       2.15755
  21  10 2381.8595    1.3489  0.9164 10.3649  0.0000  0.0229   0.0304   0.0599    0.0961   0.0000   435.6184      -5.95157       15.1224      -1.56093      -1.62459       3.61555       1.80769       2.23116       2.38738       2.56786       2.38039       2.32314
  21  11 2529.2481    1.7486  0.9743 10.9370  0.0000  0.0248   0.0383   0.0639    0.1047   0.0000   439.2779     -0.146717       12.5902      0.431570      -3.87652      -1.23288       1.91575       2.44763       2.80231       2.77306       2.64232       2.67500
  21  12 2676.0818    2.3877  0.8705 11.3818  0.0000  0.0224   0.0535   0.0562    0.1071   0.0000   437.0065       2.23307       13.6573      -3.37013      -2.00180      0.619093       1.78568       2.21191       2.31347       2.41828       2.35082       2.30229
  21  13 2822.8667    3.0450  0.9220 12.0524 -0.0003  0.0232   0.0674   0.0604    0.1056   0.0000   434.9887      -1.84828       14.0134      -2.73123      -6.77671      -2.22607       1.78098       2.34646       2.61850       2.76603       2.69996       2.33213
  21  14 2968.8259    3.8626  0.8536 12.1011  0.0000  0.0209   0.0854   0.0535    0.1200   0.0000   439.2367     -0.564183       10.3442       4.56795     -0.215953      0.290783       1.59517       2.03727       2.21974       2.24518       2.18646       2.14887
  21  15 3113.8204    4.2164  1.0215 12.3988  0.0000  0.0237   0.0873   0.0616    0.1290   0.0000   437.8158      -2.27897       13.5164       5.45439       3.35688      0.712786       1.92945       2.49604       2.65534       2.71263       2.75243       2.65463
  21  16 3258.3988    3.7755  1.3938 12.1811  0.0000  0.0292   0.0679   0.0781    0.1062   0.0000   435.2538      -4.68170       17.3419       2.32006      -1.74794     -0.465949       2.20808       2.78008       3.28068       3.32282       3.21892       3.17272
  21  17 3402.6686    3.2377  1.8401 12.0813  0.0000  0.0361   0.0535   0.0909    0.0797   0.0000   439.6006      -1.29564       12.0690       2.61139      -1.76748     -0.913980       2.75818       3.59691       3.74041       4.13703       3.79443       3.65145
  21  18 3547.0064    2.6856  2.8774 11.4592  0.0000  0.0473   0.0366   0.1203    0.0656   0.0000   438.6426       3.84934       3.96296       8.30958     -0.293718       1.75816       3.38284       4.54238       4.86373       5.10409       4.89366       4.76225
  21  19 3691.3383    2.1755  4.4713 10.8668  0.0000  0.0605   0.0254   0.1654    0.0564   0.0000   442.4861       1.62029       5.18894       4.85871      -12.4053       9.26259       4.50745       5.91809       6.40172       6.51560       6.53473       6.11372
  21  20 3835.4456    1.8720  5.9888 10.3655  0.0000  0.0742   0.0189   0.1955    0.0514   0.0000   431.9270       9.49701       14.3895       5.73282       10.6486      0.614032       5.50723       7.26938       7.86566       8.10063       8.07557       7.64436
  21  21 3979.5603    1.5477  8.1986 10.0027  0.0000  0.0913   0.0139   0.2566    0.0430   0.0000   436.1784      -12.2813      -8.45988       19.0607      -1.47125       4.68652       6.86242       8.69910       9.60710       10.0456       9.70897       9.28618
  21  22 4123.8650    1.2764 10.0718  9.8100  0.0000  0.1139   0.0111   0.3115    0.0384   0.0000   453.6229      -2.14664     -0.800971       9.55524      -11.2805      -7.98751       8.36020       11.2185       12.0230       12.4284       12.5261       11.7040
  21  23 4267.7536    1.0642 12.9712  9.6919  0.0004  0.1503   0.0090   0.4067    0.0353   0.0000   458.3323       9.67655       12.9702      -29.9273      -8.98666       6.52263       11.0634       14.5930       15.8993       16.2047       15.8348       15.0872
  21  25 4556.1871    0.7149 17.2097  9.5487 -0.0016  0.2289   0.0064   0.6096    0.0277   0.0000   415.8157       15.6500       25.3392       27.9780       30.7427      -25.6145       16.2378       21.5989       23.3237       24.3709       23.8616       22.5499
  22   3 1233.1011    0.0878  0.0638  9.0378  0.0000  0.0293   0.0123   0.0335    0.0281   0.0000   438.6436     -0.134438       20.4553      0.648210      -3.57170      -2.13959       1.47135       2.08998       3.12665       1.89399       2.12979       2.15829
  22   4 1429.1074    0.1116  0.1090  8.9868  0.0000  0.0181   0.0090   0.0333    0.0298   0.0000   439.3859      0.860965       20.0158      -1.41473      -1.65188      0.755442       1.45348       2.03922       1.78281       1.57263       2.20580       2.10940
  22   5 1611.3304    0.2010  0.2132  9.0632  0.0000  0.0157   0.0099   0.0347    0.0329   0.0000   440.4059     -0.983217       19.1632     0.0703477      -4.09486      -1.10001       1.00016       1.41901       1.64032       1.69502       1.46261       1.41334
  22   6 1781.5213    0.3694  0.3306  9.1231  0.0000  0.0151   0.0135   0.0377    0.0440   0.0000   439.3745      -1.81089       16.6988      0.816676      -2.99820      0.904398       1.06080       1.31657       1.55670       1.53639       1.51550       1.41916
  22   7 1945.0420    0.5271  0.5733  9.2565  0.0000  0.0193   0.0146   0.0469    0.0601   0.0000   439.3460      -3.13290       15.4815       4.60462      -3.49733      -1.58558       1.47808       1.83729       2.11058       2.23124       2.22516       2.01016
  22   8 2104.7267    0.7266  0.6886  9.4874  0.0000  0.0211   0.0187   0.0551    0.0742   0.0000   440.7265      -2.28857       15.2882      -2.10132      -2.81792      -2.74096       1.60970       2.17603       2.40000       2.30171       2.16960       2.13699
  22   9 2259.9398    1.0468  0.9589  9.9102  0.0000  0.0244   0.0227   0.0607    0.0972   0.0000   439.6543      -1.25153       11.7091      -1.64107      -4.09929       4.49439       1.79765       2.23499       2.35584       2.53498       2.56903       2.43236
  22  10 2410.7643    1.5058  0.9839 10.4146  0.0000  0.0239   0.0315   0.0601    0.1097   0.0000   439.2477      -4.10111       16.1655      -1.77553      -5.13824      -2.43541       1.66228       2.20445       2.33113       2.63994       2.51787       2.30662
  22  11 2559.1149    1.9297  1.0337 10.9371  0.0000  0.0261   0.0396   0.0617    0.1147   0.0000   437.5787      -2.81041       11.2746       1.03480       2.58377       2.94651       1.77104       2.39708       2.68257       2.75135       2.61666       2.44042
  22  12 2707.0315    2.5696  0.8987 11.6959  0.0000  0.0222   0.0554   0.0563    0.0985   0.0000   439.1546     -0.491187       9.86074       7.17919      -2.53285       3.22652       1.67360       2.16182       2.47284       2.45081       2.45859       2.46831
  22  13 2854.6465    3.3267  0.9317 11.9393  0.0000  0.0224   0.0693   0.0566    0.1216   0.0000   437.9930       2.73721       13.6504       4.09167      -4.61288      -1.14257       1.77528       2.19839       2.39650       2.46937       2.47277       2.41269
  22  14 3001.2762    3.8564  0.8920 12.2642  0.0000  0.0218   0.0823   0.0555    0.1208   0.0000   440.1807      -1.90400       15.7836     -0.118928      -1.40892      -3.91160       1.74998       2.37705       2.63627       2.95311       2.71797       2.90144
  22  15 3146.8963    4.0563  0.9944 12.7013  0.0000  0.0247   0.0855   0.0603    0.1124   0.0000   439.1819    -0.0485783       18.0224       3.91289       1.26248       1.56308       1.75205       2.45430       2.53626       2.68220       2.41344       2.54085
  22  16 3292.0904    3.6679  1.5042 12.4220  0.0000  0.0305   0.0651   0.0840    0.0912   0.0000   437.0109      -1.24872       14.6228       6.19768      -1.09768      -5.16424       2.19091       2.97221       3.04171       3.34901       3.17119       3.14852
  22  17 3437.1227    3.0402  2.1148 11.9518  0.0000  0.0382   0.0461   0.0988    0.0688   0.0000   439.0645      0.251952       19.2396      -2.21655      -2.06595     -0.110938       2.68324       3.58710       3.87922       3.99762       3.80594       3.73268
  22  18 3581.9876    2.6011  3.2490 11.3368  0.0000  0.0473   0.0324   0.1272    0.0569   0.0000   437.7921       2.30965       5.59075     0.0931826      -1.63293      -1.76093       3.44936       4.46511       4.85118       5.17657       5.02628       4.85898
  22  19 3726.7794    2.1252  4.7121 10.7783  0.0000  0.0612   0.0228   0.1644    0.0519   0.0000   439.5964      -11.7262       23.8822      -3.77908       2.36399      -2.51536       4.34451       5.65853       6.13658       6.47155       6.21071       6.00359
  22  20 3871.5249    1.7851  6.6871 10.3376  0.0000  0.0761   0.0169   0.2138    0.0448   0.0000   445.0930       1.44085       10.3673       17.2224      -6.44284      -1.11809       5.59845       7.17844       7.76093       8.09735       7.89098       7.73343
  22  22 4160.6440    1.2335 11.7803  9.7907 -0.0031  0.1258   0.0098   0.3492    0.0355   0.0000   429.4138      -20.9557       14.8449      -5.59341       2.12957       11.3015       8.93304       11.6777       12.8780       13.2166       13.1211       12.6554
  22  23 4305.2729    1.0352 13.6777  9.6948 -0.0005  0.1507   0.0082   0.4179    0.0325   0.0000   428.7121       28.8303       16.8865      -31.4452       17.4690       15.1886       10.9643       14.2295       15.5769       16.0929       15.9451       15.1465
  22  25 4594.4995    0.6948 18.5914  9.5215  0.0012  0.2379   0.0060   0.6383    0.0254   0.0000   434.7608       32.9738       53.4570      -16.3951      -32.3047      -1.19403       16.5999       21.3766       23.8284       24.7626       24.0629       22.6742
  23   3 1252.2493    0.0849  0.1038  9.0407  0.0000  0.0227   0.0094   0.0342    0.0278   0.0000   440.7734      -1.85791       18.9772      0.439684      -3.20234       2.96344       1.35743       2.09229       2.54733       1.94972       2.74168       2.17854
  23   4 1449.7016    0.1338  0.0977  9.0158  0.0000  0.0136   0.0099   0.0234    0.0288   0.0000   440.0386     -0.285790       18.3983     -0.345043      -3.23788     -0.411374      0.963425       1.32227       1.54817       1.39032       1.50648       1.50588
  23   5 1632.7948    0.2330  0.2286  8.9797  0.0000  0.0139   0.0104   0.0329    0.0345   0.0000   438.7191      0.817680       19.1954      0.443027      -4.01825      0.380576       1.01934       1.18755       1.38727       1.36886       1.49158       1.40162
  23   6 1804.1600    0.3758  0.4033  9.1206  0.0000  0.0179   0.0123   0.0395    0.0469   0.0000   441.2016      -3.40710       17.3546       3.03394      -1.97030       1.53658       1.20583       1.67238       1.86092       1.78224       1.95650       1.89743
  23   7 1969.6039    0.5521  0.5627  9.2545  0.0000  0.0183   0.0149   0.0455    0.0627   0.0000   439.6689      0.148912       15.3016     -0.810580      -1.46354     -0.698630       1.30781       1.67548       1.81578       1.95968       1.93467       1.80033
  23   8 2131.0624    0.7758  0.7730  9.6126  0.0000  0.0222   0.0183   0.0537    0.0798   0.0000   437.9545     -0.698662       18.9977      0.982465      -3.34419       2.87311       1.52344       1.99238       2.16324       2.43617       2.28348       2.20835
  23   9 2287.4132    1.1850  0.8178 10.0077  0.0000  0.0207   0.0258   0.0517    0.0913   0.0000   437.3270      -2.23425       16.9243       2.23084      -1.33787      -2.45216       1.53236       1.85646       2.12880       2.21503       2.12198       2.13676
  23  10 2439.1629    1.5860  0.9409 10.6385  0.0000  0.0267   0.0336   0.0589    0.1060   0.0000   439.1832      -1.75614       12.7315       2.34142      -3.74987      -1.49599       2.17428       3.10497       3.21825       3.40259       3.12940       2.83135
  23  11 2588.5850    2.0484  0.9983 11.1645  0.0000  0.0229   0.0420   0.0626    0.1020   0.0000   441.4940     -0.774026       16.6473       5.57306      -3.86623      -1.77658       1.72717       2.14097       2.32837       2.36959       2.37624       2.38999
  23  12 2737.4940    2.7358  0.8871 11.7437  0.0000  0.0221   0.0578   0.0537    0.1003   0.0000   439.3078       1.10653       13.8442     -0.480530     -0.829198      -3.00199       1.64897       2.11470       2.17657       2.40328       2.21573       2.18996
  23  13 2885.9952    3.5869  0.7550 12.2354  0.0000  0.0189   0.0827   0.0518    0.1004   0.0000   438.8352      -2.94759       13.5522       2.76419      -3.82044      -2.84705       1.34870       1.59152       1.80229       1.96350       1.92729       1.80543
  23  14 3033.3568    3.8979  0.9360 12.2780  0.0000  0.0218   0.0801   0.0570    0.1196   0.0000   437.7612      -5.20706       15.0090       3.14464      -4.07591     -0.371596       1.51319       1.99793       2.10423       2.29187       2.29351       2.13694
  23  15 3179.6010    3.8995  1.0628 12.6578  0.0000  0.0244   0.0790   0.0648    0.1045   0.0000   438.0278       2.10525       16.2650    -0.0246402      -5.84597      -1.35665       1.68573       2.25106       2.35538       2.51678       2.45099       2.37460
  23  16 3325.3630    3.5428  1.4856 12.2616  0.0000  0.0295   0.0608   0.0772    0.0938   0.0000   438.4726       2.18893       8.80575       1.83379       4.55415      -3.19235       2.08611       2.71050       2.96625       3.00489       3.07570       2.89594
  23  17 3471.0791    2.8851  2.4055 11.7917  0.0000  0.0395   0.0406   0.1036    0.0611   0.0000   437.0009     -0.375728       20.4062       2.68144      -5.13913       2.99842       2.81275       3.50629       3.88259       4.29150       4.00878       3.74535
  23  18 3616.6014    2.4383  3.5128 11.0747  0.0000  0.0490   0.0279   0.1267    0.0535   0.0000   440.0037      -1.07181       12.5484       6.27800      -8.09346       4.01439       3.33216       4.26014       4.68863       4.81643       4.79213       4.54952
  23  19 3761.7569    2.0568  5.3179 10.5246  0.0000  0.0630   0.0201   0.1712    0.0496   0.0000   431.5288     -0.493913       24.8819       2.54130     -0.853073      -5.93134       4.44127       5.78762       6.41130       6.63416       6.62191       6.36353
  23  20 3907.0909    1.6904  7.0008 10.2366  0.0000  0.0792   0.0155   0.2151    0.0431   0.0000   436.8241      -15.2611       21.8652       16.5969       1.85947      -8.90061       5.52869       7.18110       8.02740       8.29924       8.31568       7.87339
  23  21 4052.2684    1.4067  9.9256  9.9069  0.0000  0.1045   0.0114   0.2917    0.0365   0.0000   416.5649      -6.29071       10.5618     -0.547849     -0.935229       10.5538       7.15752       9.20388       10.1275       10.5585       10.5437       9.94006
  23  22 4197.3074    1.1643 11.5022  9.8075  0.0000  0.1268   0.0096   0.3527    0.0341   0.0000   446.2200     -0.692158      -10.4017       20.8314       28.8817      -18.0345       8.52439       11.3688       12.2499       12.7742       12.7342       11.9767
  23  23 4342.3291    0.9559 14.1440  9.7175  0.0000  0.1646   0.0076   0.4425    0.0300   0.0000   452.3324       32.1542      -2.41717       3.67618       5.12279      -7.66529       10.9142       14.5454       15.6275       16.5333       15.9583       15.6678
  24   4 1469.7630    0.1443  0.1445  8.9677 -0.0009  0.0149   0.0088   0.0282    0.0293   0.0000   439.4921       1.99645       19.9065      -1.62947      -4.26166       1.30780      0.829034       1.20070       1.15991       1.24504       1.51395       1.21875
  24   5 1653.6829    0.2548  0.2537  9.0354  0.0000  0.0149   0.0104   0.0312    0.0348   0.0000   439.7073      0.156892       18.9367     -0.765698     -0.642136     -0.127118      0.898809       1.30726       1.47621       1.31577       1.40754       1.21351
  24   6 1826.2773    0.4068  0.4503  9.0290  0.0000  0.0169   0.0124   0.0428    0.0483   0.0000   439.1763       1.03577       17.3487      -1.37037      -1.77952       1.97464       1.16425       1.38485       1.42038       1.68052       1.58628       1.44522
  24   7 1993.5440    0.5931  0.6050  9.2702  0.0000  0.0201   0.0156   0.0466    0.0671   0.0000   439.1306      0.408499       20.5448       1.88533      -4.39660      -1.41245       1.34872       1.64264       1.76323       1.95066       2.04262       1.89506
  24   8 2156.7355    0.8615  0.7927  9.6024  0.0000  0.0210   0.0190   0.0511    0.0806   0.0000   440.9933      -3.62041       17.0537     -0.606140      -1.03373       1.05017       1.42705       1.91907       2.01663       2.09849       1.99833       1.98940
  24   9 2314.3019    1.1946  0.9567 10.2146  0.0000  0.0237   0.0247   0.0597    0.0893   0.0000   441.5295       2.46426       12.9214       4.93475      0.203029      -1.17431       1.66364       2.28520       2.55273       2.56675       2.36012       2.25770
  24  10 2466.9922    1.6129  0.9190 11.0179  0.0000  0.0227   0.0351   0.0602    0.0907   0.0000   439.7395      -1.15550       15.3895     -0.223007       1.81505       2.94714       1.54429       1.98758       2.23282       2.43139       2.46846       2.35475
  24  11 2617.6021    2.1797  1.0060 11.1717  0.0000  0.0226   0.0437   0.0607    0.1063   0.0000   437.2820      -1.58573       17.5714       2.44279      -3.00440     -0.291517       1.50966       2.09850       2.15864       2.44781       2.48011       2.40046
  24  12 2767.6131    2.8190  0.9778 11.6521  0.0000  0.0225   0.0557   0.0567    0.1091   0.0000   437.0662     -0.275138       14.9874      0.698769      0.228410       2.36086       1.50413       1.94304       2.01599       2.21902       2.13610       2.17547
  24  13 2916.8621    3.4371  0.8393 12.3534  0.0000  0.0217   0.0737   0.0500    0.0921   0.0000   438.5139     -0.146732       15.7037       2.10802      -1.04161      0.827354       1.52066       2.13524       2.17391       2.29208       2.24889       2.11904
  24  14 3064.9750    3.9670  0.9653 12.6884  0.0000  0.0226   0.0800   0.0586    0.0990   0.0000   438.3980     -0.311071       14.2719       3.22562      -3.18855     -0.743589       1.54455       2.01775       2.10058       2.18759       2.19287       2.14352
  24  15 3211.8366    3.9308  1.1923 12.6942  0.0000  0.0275   0.0765   0.0676    0.1145   0.0000   435.8320       2.47412       16.8368      -2.10412      -4.28625       2.58455       1.85241       2.53213       2.54407       2.73335       2.65079       2.64920
  24  16 3358.3658    3.4041  1.6052 12.4132  0.0000  0.0315   0.0570   0.0806    0.0775   0.0000   439.3143      -3.65075       15.4569      0.343726       3.30386       1.70318       2.16110       2.64296       2.92253       3.34559       3.02006       2.96678
  24  17 3504.7908    2.7913  2.8508 11.5822  0.0000  0.0420   0.0350   0.1127    0.0538   0.0000   439.2483       5.92585       12.9231       3.41400      0.944459      -1.67182       2.80792       3.65961       4.03161       4.17531       4.22779       3.88103
  24  18 3650.7871    2.3613  4.0590 10.9654  0.0000  0.0526   0.0249   0.1372    0.0476   0.0000   436.9555       3.69071       14.5334       8.06663      -2.65498       2.95431       3.42140       4.64408       4.96693       5.32947       5.02677       4.84018
  24  19 3796.5435    1.9647  5.6967 10.5369  0.0000  0.0675   0.0183   0.1744    0.0436   0.0000   438.3544      -2.11639       7.39656      -4.41121       13.3761       9.18883       4.31922       5.84904       6.11441       6.61804       6.67840       6.39487
  24  20 3942.3574    1.6029  8.0048 10.1396  0.0000  0.0844   0.0135   0.2368    0.0387   0.0000   440.9871       2.88362       6.03764       22.6754      -6.23225      -16.1440       5.63933       7.14683       7.93757       8.33782       8.30471       8.07305
  24  21 4088.0411    1.3315  9.8548  9.9812  0.0000  0.1051   0.0110   0.2968    0.0343   0.0000   446.0998      -1.13660       10.3413     -0.927845       5.33650       16.0701       6.81331       9.00743       9.76460       10.3050       10.1556       9.87533
  24  22 4233.5647    1.0982 12.8575  9.7758  0.0000  0.1408   0.0083   0.3822    0.0314   0.0000   422.1926      -14.9204       3.41491       2.89747      -5.02907      -6.07803       8.88776       11.9697       13.1534       13.3694       13.3759       12.9908
  24  23 4379.0534    0.9123 14.4684  9.6969  0.0000  0.1642   0.0071   0.4513    0.0286   0.0000   457.3022       1.08761       6.47160       5.58662      -12.0701      -19.2000       10.4259       13.7326       15.2958       15.9707       15.5876       15.2111
  25   4 1489.4459    0.1599  0.1634  8.9436  0.0000  0.0159   0.0086   0.0288    0.0293   0.0000   440.3281       1.61012       21.0078     -0.933610      -4.24915      -1.37330      0.746473       1.37153       1.49493       1.14201       1.48862       1.27152
  25   5 1674.0670    0.2766  0.2852  9.0558  0.0000  0.0147   0.0105   0.0316    0.0366   0.0000   439.9162      -1.96130       19.3248     -0.942384      -1.88825      0.859359      0.945214       1.22418       1.29487       1.37474       1.36035       1.42107
  25   6 1847.8372    0.4233  0.5225  9.0172  0.0000  0.0201   0.0118   0.0443    0.0524   0.0000   438.1878      -1.32933       21.2615       3.03167      -7.81123       3.00322       1.56651       2.04594       2.32177       2.29964       2.31527       2.20762
  25   7 2016.8936    0.6348  0.5999  9.3618  0.0000  0.0190   0.0161   0.0462    0.0634   0.0000   437.7558      -1.25297       17.9253       1.96421      -4.48722      0.793120       1.38135       1.78977       2.00345       2.03301       1.93052       1.72686
  25   8 2181.6951    0.9147  0.7637  9.7929  0.0000  0.0214   0.0203   0.0495    0.0758   0.0000   439.5568     -0.113970       19.6368      0.391690      -3.58227      -2.22201       1.23591       1.78071       1.83547       2.00774       1.89351       1.92428
  25   9 2340.4905    1.2666  0.8754 10.4558  0.0000  0.0214   0.0270   0.0553    0.0809   0.0000   439.4499      0.372925       18.6037       4.09767      -4.74319       3.21832       1.35117       1.72188       1.88356       1.95561       1.99927       1.85237
  25  10 2494.3129    1.7425  1.0451 10.6014  0.0000  0.0233   0.0329   0.0584    0.1116   0.0000   439.8248      -3.40688       15.1802       4.07738     -0.295597       6.23842       1.46844       1.77643       2.09110       2.15195       2.18239       2.13498
  25  11 2646.1998    2.3199  0.9515 11.4659  0.0000  0.0219   0.0466   0.0568    0.1003   0.0000   439.6673       2.22767       16.2028      -4.59893      -2.62993       4.62649       1.49644       1.90537       2.09147       2.16454       2.20818       2.13249
  25  12 2797.3154    3.0728  0.9037 11.7386  0.0018  0.0211   0.0609   0.0509    0.1054   0.0000   438.3723      -2.53250       16.5214      -3.41118     -0.823276       1.16240       1.37476       1.88376       1.94772       2.11063       2.06484       2.04002
  25  13 2947.3362    3.8706  0.8010 12.2663  0.0000  0.0189   0.0816   0.0489    0.0986   0.0000   438.3509      0.466918       17.0738     -0.806031     -0.360676       2.48177       1.18625       1.65447       1.68193       1.85807       1.76019       1.77056
  25  14 3096.0573    4.0670  0.9058 12.6385  0.0000  0.0205   0.0825   0.0538    0.1007   0.0000   437.6008     -0.737977       11.7355      -5.99005      -4.46800      -3.91590       1.40685       1.77950       2.00440       2.09776       2.01528       1.92299
  25  15 3243.7589    3.8872  1.2121 12.7926  0.0000  0.0265   0.0745   0.0741    0.1028   0.0000   439.4344      -1.59157       15.9136       3.57946      -1.36856       1.28561       1.57178       2.20665       2.27478       2.48999       2.48076       2.38251
  25  16 3390.9285    3.3059  1.8252 12.2123  0.0000  0.0317   0.0508   0.0852    0.0704   0.0000   437.4939       1.54973       19.3664      -6.40368      -2.13692    -0.0249200       2.07840       2.66808       2.95134       3.12418       3.03225       2.99646
  25  17 3537.9451    2.6730  2.8283 11.5426  0.0000  0.0426   0.0334   0.1095    0.0538   0.0000   438.9325      -2.35092       11.4055     -0.939218      -7.76613       5.05055       2.57312       3.49466       3.75534       4.04210       3.99140       3.90691
  25  18 3684.7258    2.1929  4.6035 10.9161  0.0000  0.0563   0.0222   0.1515    0.0437   0.0000   437.8552      -15.7411       14.7468     -0.351469      0.396820      -1.10666       3.65091       4.70133       5.15393       5.39890       5.53470       5.30284
  25  19 3831.0753    1.8579  6.1955 10.5259  0.0000  0.0687   0.0165   0.1893    0.0386   0.0000   437.7594      -2.14101       9.60844       3.26371     -0.966592     -0.120865       4.34061       5.68488       6.12054       6.71754       6.52927       6.33618
  25  20 3977.2965    1.5132  8.6417 10.1315  0.0000  0.0910   0.0123   0.2510    0.0358   0.0000   445.0686       2.75503       34.7010       5.64083       4.40889      -8.94945       5.76187       7.53460       8.39126       8.77003       8.67713       8.35351
  25  21 4123.6484    1.2715 10.4992  9.9658  0.0000  0.1103   0.0101   0.3097    0.0326   0.0000   429.8850      -17.9154       21.5580      -1.63582       8.86734      -5.64447       6.99546       8.95259       10.3038       10.4728       10.7463       10.3505
  25  22 4269.2024    1.0464 13.5020  9.7807  0.0000  0.1461   0.0077   0.3986    0.0297   0.0000   419.2895      -6.93168       15.6797      -5.01116      -6.91250      -2.30734       9.09135       11.8911       13.3866       13.9308       13.8383       13.5995
  26   4 1508.7035    0.1565  0.1958  8.8983  0.0000  0.0142   0.0080   0.0295    0.0297   0.0000   440.0048      -1.07889       18.2424     -0.520758     -0.982895      0.400155      0.884487       1.11767       1.37923       1.31234       1.34737       1.35716
  26   5 1694.0231    0.2864  0.3064  8.9681  0.0000  0.0156   0.0102   0.0327    0.0378   0.0000   438.5155      -3.33363       19.4532     -0.807840      -3.69550     -0.502713      0.925524       1.12292       1.47798       1.48378       1.61283       1.47173
  26   6 1869.0305    0.4564  0.4418  9.1602  0.0000  0.0165   0.0129   0.0358    0.0480   0.0000   438.7935      -1.33010       20.4152     -0.178405      -4.13358       1.39371       1.15036       1.34477       1.61823       1.60903       1.70139       1.71607
  26   7 2039.7650    0.6584  0.6492  9.3832  0.0000  0.0187   0.0156   0.0454    0.0622   0.0000   441.3801      -2.26387       19.8639       3.00196      -3.31332      -2.04184       1.27926       1.64433       1.86102       1.96632       1.96811       1.84461
  26   8 2206.0401    0.9617  0.8838  9.7087  0.0000  0.0216   0.0194   0.0520    0.0801   0.0000   440.1198       3.93377       17.0970      -4.56902   -0.00552567      -1.07952       1.25379       1.67546       1.73009       2.00747       1.78306       1.73736
  26   9 2365.9928    1.3802  0.9284 10.3809  0.0000  0.0214   0.0278   0.0555    0.0967   0.0000   439.5716     -0.193747       17.2793       4.68218      -2.27338       2.22033       1.35407       1.71933       1.87489       1.97840       1.97379       1.92412
  26  10 2521.1380    1.8868  1.0447 11.0472  0.0000  0.0239   0.0359   0.0598    0.0940   0.0000   439.4033     -0.972156       14.8605     0.0733807       1.73379       2.33973       1.37843       2.00019       1.99905       2.32347       2.15842       2.16093
  26  11 2674.2908    2.4730  0.9917 11.4278  0.0000  0.0222   0.0476   0.0539    0.1068   0.0000   440.0134      -1.69105       15.0788      0.945994    -0.0668661       1.36900       1.40000       1.90642       2.01925       2.19840       2.18419       2.09116
  26  12 2826.4939    3.3054  0.8673 11.9913  0.0000  0.0193   0.0660   0.0501    0.0967   0.0000   439.2396     -0.125670       14.8939       1.00840      -2.27389     -0.655428       1.21572       1.49710       1.64089       1.74302       1.65348       1.67909
  26  13 2977.3556    3.7745  0.8693 12.3582  0.0000  0.0206   0.0761   0.0500    0.1010   0.0000   438.4412      -1.78485       14.3852      -1.37961      -1.97390      -1.83908       1.30412       1.66343       1.88164       1.89684       1.90020       1.84849
  26  14 3126.8368    4.1556  1.0258 12.6605  0.0003  0.0223   0.0794   0.0579    0.1046   0.0000   441.8188      -1.60767       14.9741      0.566075      -2.78007      -2.77479       1.40611       1.88804       1.95728       2.10269       2.12343       2.03899
  26  15 3275.2195    3.9035  1.3245 12.5997  0.0000  0.0264   0.0676   0.0711    0.0950   0.0000   440.8896       3.07813       13.2314      0.155340      0.800730      -2.84675       1.63341       2.17643       2.40595       2.51636       2.56420       2.58961
  26  16 3423.2337    3.1143  2.0965 12.0149  0.0000  0.0347   0.0448   0.0940    0.0685   0.0000   441.8897      -1.06706       9.37532       1.31789      -2.87589       5.69084       2.14163       2.88675       3.08917       3.34344       3.25185       3.14195
  26  17 3570.8027    2.6071  3.2718 11.3315  0.0000  0.0436   0.0296   0.1216    0.0502   0.0000   438.0430      -3.36046       9.46343       12.0765       3.62541       1.72257       2.57607       3.49228       3.68889       4.01364       4.02985       3.90273
  26  18 3718.0956    2.1300  4.9809 10.8174  0.0000  0.0591   0.0202   0.1537    0.0413   0.0000   429.8167      -5.76894       17.6365      -2.44788      -9.16471       2.44367       3.70712       4.80557       5.27436       5.53971       5.46563       5.42048
  26  19 3865.0823    1.7598  6.9744 10.3070  0.0000  0.0738   0.0145   0.2024    0.0379   0.0000   432.9279      -5.66332       7.28116      -10.4713       2.56966       12.3691       4.41244       5.77995       6.27846       6.58200       6.65878       6.32191
  26  20 4011.8785    1.4679  8.6379 10.1170  0.0000  0.0891   0.0117   0.2494    0.0337   0.0000   441.4758       2.48073       2.14252       14.4115       1.85239      0.130762       5.33516       7.02031       7.69735       8.11817       7.99805       7.68261
  26  22 4304.8827    1.0065 13.5705  9.7316  0.0000  0.1449   0.0073   0.3998    0.0286   0.0000   442.6182       5.09697       2.55123      -2.58871      -9.94847      -3.36231       8.58857       11.2344       12.8094       13.2762       13.3103       13.1250
  27   3 1325.2247    0.0763  0.0704  8.9896  0.0000  0.0204   0.0081   0.0245    0.0253   0.0000   441.8810       1.45950       18.7121     -0.883153      -2.38463      0.752648       1.32473       1.38987       1.58126       1.96728       2.20083       1.75308
  27   4 1527.5450    0.1838  0.1784  8.9549  0.0000  0.0144   0.0089   0.0258    0.0293   0.0000   439.9632     -0.623785       20.0622      -1.47473     -0.901676       1.28552      0.878391       1.21348       1.17576       1.35268       1.07755       1.07746
  27   5 1713.5493    0.2992  0.3327  8.9931  0.0000  0.0152   0.0102   0.0325    0.0372   0.0000   440.0963      -2.42109       21.0235      -1.84648     -0.659929     -0.445705      0.957028       1.23271       1.34433       1.39718       1.31238       1.31684
  27   6 1889.7392    0.5017  0.5288  9.0184  0.0000  0.0172   0.0128   0.0404    0.0593   0.0000   439.6246     -0.708506       18.1050     -0.375425      -3.96732      0.140333      0.973951       1.22781       1.44558       1.49383       1.54731       1.38176
  27   7 2061.9950    0.7021  0.7431  9.3286  0.0000  0.0200   0.0154   0.0480    0.0715   0.0000   438.9982      -3.06153       15.8519       2.42593     -0.439234     -0.858424       1.14082       1.43142       1.63437       1.69025       1.75784       1.72186
  27   8 2229.7140    1.0535  0.8256  9.9146  0.0000  0.0193   0.0220   0.0520    0.0798   0.0000   439.2293      -2.80514       19.7530       2.13992     -0.969388     -0.987357       1.16318       1.49229       1.52702       1.75698       1.66896       1.68782
  27   9 2390.9351    1.4486  0.9586 10.4270  0.0000  0.0217   0.0277   0.0549    0.0885   0.0000   439.6051      -3.20454       14.5741      -1.71894      -2.74127       1.92300       1.22150       1.67351       1.82057       1.98978       1.88810       1.86395
  27  10 2547.5000    1.9912  0.9974 10.9562  0.0000  0.0212   0.0374   0.0564    0.0951   0.0000   439.4270      -1.74873       16.0594       1.64796      -3.21930       3.91018       1.21005       1.61383       1.72795       1.82827       1.89463       1.86119
  27  11 2701.9675    2.5077  0.9504 11.5192  0.0000  0.0207   0.0479   0.0525    0.0961   0.0000   436.9865    -0.0986970       12.5279      -2.06119      -1.86834     -0.997200       1.31398       1.65294       1.78707       1.97888       2.03050       1.97555
  27  12 2855.2626    3.4251  0.8772 12.1592 -0.0031  0.0196   0.0681   0.0522    0.0994   0.0000   439.2228     0.0752294       14.8934     -0.473985      -4.56689      -2.10473       1.20838       1.66166       1.75088       1.87105       1.87601       1.91235
  27  13 3006.8791    3.9399  0.9040 12.5060 -0.0003  0.0193   0.0766   0.0524    0.0888   0.0000   439.0557       1.94351       14.8888     -0.436486      -2.81414     -0.766666       1.14414       1.50346       1.68056       1.76223       1.69911       1.65541
  27  14 3157.1349    4.0772  0.9609 12.7934  0.0000  0.0213   0.0785   0.0559    0.0890   0.0000   438.7202      0.797769       11.5033      0.760374       1.81776      -3.81677       1.20687       1.70715       1.73645       1.94847       2.00487       1.92533
  27  15 3306.4287    3.6522  1.4898 12.4919  0.0000  0.0289   0.0599   0.0733    0.0824   0.0000   438.7620     -0.241392       16.7381       2.47709      -2.36502      -2.51677       1.62556       2.09302       2.30809       2.53530       2.47384       2.39050
  27  16 3455.0899    3.0398  2.3353 11.7668  0.0000  0.0360   0.0399   0.0958    0.0636   0.0000   435.3411     -0.168332       16.8562      -4.05851      -1.52577     -0.614753       2.10460       2.69879       2.90747       3.16346       3.15139       3.13987
  27  17 3603.3453    2.4530  3.5679 11.2405  0.0000  0.0468   0.0266   0.1231    0.0479   0.0000   438.9911     -0.293888       8.81782       7.86306      -2.87802      -8.71095       2.72277       3.60145       3.84143       4.11729       4.19372       4.04130
  27  18 3751.4100    2.0430  5.2348 10.7344 -0.0002  0.0598   0.0185   0.1581    0.0386   0.0000   438.0663      -8.94388       19.7108     -0.724479      -3.97193      -2.70436       3.53179       4.71413       5.15625       5.39401       5.43808       5.33621
  27  19 3898.8346    1.7198  7.5373 10.2087  0.0000  0.0753   0.0134   0.2103    0.0363   0.0000   440.0116       8.39807       11.7776       3.59727       4.40066      -1.96597       4.47771       5.95925       6.53003       6.89479       7.14034       6.88588
  27  20 4046.2127    1.3944  9.5149 10.0818 -0.0004  0.0992   0.0109   0.2667    0.0329   0.0000   438.9891      -3.21029       4.25952       7.93903      -4.57158      -15.2111       5.72062       7.62725       8.24628       8.83665       8.89154       8.50243
  27  21 4193.3984    1.1692 11.8572  9.8914  0.0000  0.1235   0.0086   0.3364    0.0296   0.0000   432.6003      -11.0741       11.5367      -13.4184      -6.72580       1.63975       7.14513       9.43599       10.4407       10.9449       10.8945       10.8321
  28   4 1546.0286    0.1761  0.1895  8.9277  0.0000  0.0150   0.0082   0.0247    0.0289   0.0000   440.1415      0.310182       19.5692   -0.00656977      -1.44563      0.267920      0.670596       1.09712       1.01655       1.20278       1.09595       1.03692
  28   5 1732.7471    0.3350  0.2866  9.0552  0.0000  0.0131   0.0113   0.0281    0.0365   0.0000   439.2300      -1.26427       21.2535      0.861987      -1.77424     -0.968077      0.663924      0.987481      0.998180       1.16362       1.02330      0.989328
  28   6 1910.1413    0.5159  0.5989  9.1117  0.0000  0.0183   0.0124   0.0434    0.0569   0.0000   439.4754     -0.807222       22.4902      0.823993      -2.55720       1.67128       1.03801       1.41056       1.47524       1.58627       1.53869       1.54238
  28   7 2083.8502    0.7364  0.7549  9.5247  0.0000  0.0197   0.0160   0.0484    0.0695   0.0000   443.1809      0.759221       18.7670      0.421999      -2.50972     -0.624103       1.10589       1.33950       1.58630       1.67539       1.67633       1.66142
  28   8 2252.7269    1.1124  0.8616  9.8858  0.0000  0.0198   0.0218   0.0496    0.0867   0.0000   439.9927       3.12526       17.1113     -0.204169      -4.17596      -2.18817       1.11513       1.46428       1.54977       1.69096       1.63922       1.62273
  28   9 2415.3032    1.5065  0.9758 10.5388  0.0000  0.0212   0.0284   0.0556    0.0934   0.0000   442.1691      0.445962       16.6501     -0.463712     -0.913055       1.08656       1.21475       1.59189       1.80037       1.80942       1.82360       1.79258
  28  10 2573.2764    2.0607  1.0817 11.2008  0.0000  0.0227   0.0378   0.0604    0.0967   0.0000   441.7479     -0.538470       13.4479      -1.16274     0.0487260      -4.36014       1.28976       1.69232       1.79526       1.94309       1.96261       1.94269
  28  11 2729.2832    2.6987  1.0772 11.5397  0.0000  0.0224   0.0480   0.0559    0.1064   0.0000   440.6827     -0.140834       14.5572      0.592793     -0.868273      0.625066       1.22626       1.63405       1.73828       1.95288       1.92363       1.95511
  28  12 2883.6375    3.4599  0.8936 12.2266  0.0000  0.0200   0.0665   0.0503    0.0964   0.0000   439.0523      -2.17290       15.0621      0.805076      -1.87312       2.36553       1.10808       1.46892       1.56245       1.70276       1.65481       1.67350
  28  13 3036.1291    4.0328  0.9195 12.5711  0.0000  0.0194   0.0771   0.0528    0.0892   0.0000   438.6606     0.0404215       15.9372      0.467799      -4.15662       1.42064       1.16287       1.58756       1.70963       1.86473       1.87703       1.83876
  28  14 3187.0891    4.1617  1.0763 12.6953  0.0000  0.0219   0.0749   0.0585    0.0994   0.0000   438.3591      -3.44820       12.6181      -1.35728      -1.03200     -0.820066       1.28821       1.62378       1.76074       1.90653       1.80022       1.88332
  28  15 3337.0851    3.5338  1.5845 12.3913  0.0000  0.0280   0.0555   0.0784    0.0791   0.0000   437.8804       3.72227       16.3944      -3.04376     0.0145542       3.78871       1.53711       2.07891       2.20252       2.42734       2.47866       2.45354
  28  16 3486.5350    2.8928  2.6898 11.6871  0.0000  0.0390   0.0356   0.1020    0.0559   0.0000   439.7056      0.813960       16.9880      -1.56256      -7.26864     -0.179747       2.17311       2.96004       3.14624       3.36036       3.34425       3.34266
  28  17 3635.5512    2.4152  3.8888 11.0968  0.0000  0.0469   0.0245   0.1289    0.0461   0.0000   437.8476      0.560723       22.0328       7.88921       1.27554       1.34391       2.69091       3.54328       3.89543       4.16895       4.19037       4.02043
  28  18 3784.0719    1.9937  5.9008 10.4247  0.0000  0.0616   0.0163   0.1664    0.0394   0.0000   438.3034      -2.94347       18.1777       5.66489       1.72403      0.659723       3.48537       4.48179       4.99331       5.25740       5.27503       5.16692
  28  19 3932.4233    1.6258  7.7317 10.2215  0.0000  0.0790   0.0125   0.2128    0.0343   0.0000   442.2377      0.927210       1.97398      -5.05082      -6.11860       6.03252       4.43345       5.77601       6.45116       6.90753       6.90139       6.82498
  28  20 4080.0140    1.3601 10.8762 10.0126  0.0007  0.1083   0.0096   0.2949    0.0308   0.0000   441.1016       5.86187       5.58307       9.11624       6.39817       19.5606       6.00987       7.97110       8.85490       9.19377       9.49485       9.24490
  28  21 4227.8169    1.1181 12.7570  9.8980  0.0000  0.1319   0.0078   0.3581    0.0278   0.0000   442.6315      -6.93587       35.0213      -11.8495      -12.6797       14.4869       7.31183       9.69937       10.8404       11.4044       11.4988       11.4480
  28  22 4375.1590    0.8992 15.2789  9.6975 -0.0012  0.1652   0.0061   0.4478    0.0263   0.0000   444.0797      -3.75481       31.6212      -27.5108      -14.8495       6.86807       9.16025       11.8745       13.3043       14.0215       14.1228       13.7642
  29   2 1135.1286    0.0528  0.0192  9.1065  0.0000  0.0213   0.0127   0.0122    0.0233   0.0000   439.1631       1.88397       20.4744    -0.0240038      -3.81460      -1.32264      0.974002       1.38549       1.25585       1.67268       1.17002       1.76960
  29   4 1564.1297    0.1999  0.2292  9.0167  0.0000  0.0138   0.0085   0.0319    0.0296   0.0000   439.8275      -1.19806       19.9349      -1.09727      -1.14510       2.45559      0.676761      0.876652       1.08023       1.11946       1.01901       1.17900
  29   5 1751.5366    0.3624  0.3853  9.0257  0.0000  0.0173   0.0109   0.0370    0.0418   0.0000   437.9596     -0.785056       19.9428       1.58294      -2.56877     -0.981871       1.06940       2.20441       1.70343       2.57421       1.88126       2.57720
  29   6 1930.1721    0.5218  0.6877  9.1417  0.0000  0.0190   0.0120   0.0499    0.0592   0.0000   441.2743     0.0896488       19.5170       2.44098      -3.35919      0.149658      0.995501       1.30479       1.42853       1.52018       1.70837       1.57933
  29   7 2105.2892    0.8021  0.7568  9.4835  0.0000  0.0188   0.0166   0.0449    0.0733   0.0000   439.3814      -1.84809       18.3493       1.59011      -4.59886     -0.561842      0.982335       1.26679       1.43947       1.53614       1.51690       1.54332
  29   8 2275.2682    1.1164  1.0514  9.9561  0.0000  0.0220   0.0202   0.0597    0.0883   0.0000   440.3688      -1.13539       16.4103       1.61135       3.11049      -1.03030       1.25649       1.63751       1.91518       1.93721       1.94037       1.93973
  29   9 2439.0098    1.5597  1.1082 10.7199  0.0000  0.0234   0.0280   0.0593    0.0928   0.0000   441.3255       1.00395       16.3108     -0.569527     -0.560169       1.36023       1.34098       1.73910       1.86700       2.07227       2.02211       2.01219
  29  10 2598.5874    2.1694  1.0598 11.3255  0.0000  0.0217   0.0388   0.0581    0.0927   0.0000   440.3824      -2.99026       17.7198       2.38198      -3.02907       1.69309       1.15498       1.50938       1.67034       1.88620       1.89767       1.76423
  29  11 2756.0852    2.7380  0.9589 11.8160  0.0000  0.0198   0.0505   0.0521    0.0864   0.0000   438.4032    -0.0699981       16.7901      0.157215      -2.86631       1.99226       1.14445       1.46400       1.63486       1.74711       1.73328       1.67613
  29  12 2911.5026    3.5754  0.9123 12.3741  0.0000  0.0194   0.0671   0.0501    0.0883   0.0000   437.5319      0.298469       15.8764       3.87992      -5.74984      -1.60007       1.16392       1.57115       1.71410       1.79641       1.77892       1.81076
  29  13 3064.8888    4.1436  0.9152 12.7445  0.0000  0.0192   0.0791   0.0514    0.0921   0.0000   437.8916      0.272397       15.8165     -0.286085    -0.0555213      -1.94816       1.10332       1.41070       1.57469       1.64946       1.57787       1.74405
  29  14 3216.6576    3.9601  1.2086 12.6189  0.0000  0.0231   0.0684   0.0632    0.1020   0.0000   437.7495       1.02940       16.4673       1.44321      -3.87140       1.93733       1.34196       1.64966       1.86604       1.97688       1.99285       1.90417
  29  15 3367.4729    3.4480  1.7722 12.1197 -0.0001  0.0294   0.0486   0.0752    0.0731   0.0000   439.6183      0.734953       8.60956      -3.42598      -4.82392      0.927470       1.63375       2.18170       2.42533       2.61528       2.64946       2.58535
  29  16 3517.8064    2.7916  2.8841 11.5694  0.0000  0.0399   0.0321   0.1011    0.0534   0.0000   436.9481      -2.58056       9.57108       4.71630    0.00483346      -3.77258       2.17457       2.91466       3.14918       3.51183       3.46899       3.41870
  29  17 3667.3997    2.3335  4.2238 10.9293  0.0000  0.0489   0.0222   0.1310    0.0451   0.0000   437.4172       1.39926       12.8452       4.66327      0.554605      -6.25588       2.65869       3.46968       3.92593       4.14260       4.28254       4.14191
  29  18 3816.4808    1.8824  6.3850 10.5138  0.0000  0.0666   0.0151   0.1795    0.0351   0.0000   438.3712       3.63192       19.4033      -10.6140       1.82012       14.0235       3.55868       4.74319       5.23450       5.56634       5.51710       5.57769
  29  19 3965.2989    1.5662  8.3862 10.2628  0.0000  0.0853   0.0118   0.2265    0.0317   0.0000   440.3071      -3.33275       22.6403       5.08478       12.8779      -14.5285       4.51969       6.04732       6.57810       7.10493       7.08571       7.02747
  29  20 4113.5654    1.2815 10.9408 10.0531 -0.0016  0.1080   0.0091   0.3034    0.0296   0.0000   434.8892      -6.20484       10.4482      0.670944      -16.3601       3.11360       6.03539       7.67146       8.63594       9.09047       9.33583       9.19983
  29  21 4261.7758    1.0639 13.4588  9.8462  0.0016  0.1373   0.0070   0.3762    0.0274   0.0000   448.0802      -8.68653       10.7841      -3.81908       13.6379       20.7300       7.25938       9.80455       10.8438       11.5595       11.4995       11.3456
  29  22 4409.6714    0.8927 15.8666  9.6581  0.0005  0.1677   0.0058   0.4449    0.0252   0.0000   407.4293       8.46189       21.2287      -15.6545       15.4485      -12.1060       8.89226       11.8300       13.1428       13.9909       13.9966       13.8181
  30   5 1770.0483    0.3745  0.3977  8.9946  0.0000  0.0142   0.0106   0.0342    0.0420   0.0000   441.0580      -1.94243       21.3672    -0.0740077      -3.16334      -2.21531      0.725897      0.970726       1.12074       1.14690       1.28499       1.22883
  30   6 1949.9287    0.5585  0.5952  9.2556  0.0000  0.0175   0.0129   0.0405    0.0545   0.0000   441.9639      -2.28877       21.5538      0.760912      -1.93695     0.0125919      0.985489       1.26302       1.41619       1.38122       1.46490       1.47601
  30   7 2126.3355    0.8479  0.8516  9.4606  0.0000  0.0199   0.0163   0.0485    0.0780   0.0000   441.1566      -2.43817       20.0036     -0.819739     -0.416257      0.649498       1.03503       1.36219       1.53365       1.71993       1.60619       1.64136
  30   8 2297.3178    1.2022  0.9797 10.1479  0.0000  0.0211   0.0219   0.0535    0.0840   0.0000   438.8625      0.938591       15.5973       1.37854     -0.859762       4.28432       1.16919       1.55133       1.78300       1.89005       1.90824       1.86585
  30   9 2462.2140    1.6640  1.1150 10.6065  0.0000  0.0223   0.0285   0.0606    0.0986   0.0000   440.9285      0.626087       15.1508      -1.49342    -0.0632334      0.108363       1.13271       1.54787       1.63715       1.81471       1.77525       1.80863
  30  10 2623.4148    2.2906  1.0449 11.3423  0.0000  0.0212   0.0403   0.0555    0.0927   0.0000   441.0359      0.839958       19.7193     -0.314492      -1.54939       1.92736       1.16218       1.63840       1.71424       1.88708       1.84475       1.73793
  30  11 2782.4014    3.0583  0.9692 11.8867  0.0000  0.0197   0.0545   0.0512    0.0919   0.0000   439.5465       1.04875       16.6090       1.38224      -6.04069    -0.0857334       1.06480       1.40011       1.49355       1.62178       1.61478       1.59553
  30  12 2938.9861    3.7589  0.8313 12.5362  0.0004  0.0177   0.0725   0.0471    0.0785   0.0000   439.9181     -0.169466       14.7384      0.448487      -2.45034       3.70786      0.913957       1.24383       1.32488       1.48624       1.38150       1.43565
  30  13 3093.2749    4.1284  0.9928 12.6158  0.0000  0.0201   0.0732   0.0526    0.0960   0.0000   439.2365      0.594298       15.5440     -0.307020      -5.70419       3.05701       1.08454       1.43559       1.55647       1.68373       1.71642       1.65731
  30  14 3245.8202    3.9725  1.3512 12.3978  0.0000  0.0240   0.0625   0.0663    0.0938   0.0000   439.4129     -0.170416       18.1048       1.29230      -1.55312       1.61887       1.27626       1.68622       1.83145       2.02317       1.95113       2.03083
  30  15 3397.4965    3.2689  1.9764 12.1725  0.0000  0.0308   0.0445   0.0832    0.0595   0.0000   438.2936       1.02763       13.5530      -1.21722      -6.93063       5.22893       1.66877       2.22432       2.41412       2.57948       2.65916       2.72287
  30  16 3548.6001    2.6484  2.9113 11.6105  0.0000  0.0404   0.0302   0.1037    0.0485   0.0000   442.9842      -4.23851       10.5743       2.31439      -2.09218      -2.07511       2.10054       2.90403       3.14243       3.39687       3.50687       3.37940
  30  17 3698.9324    2.2132  4.8284 10.8694  0.0000  0.0531   0.0198   0.1451    0.0396   0.0000   433.3307       1.44548       22.0240      -5.85876      -2.51418      -3.74128       2.77759       3.66845       4.00062       4.31608       4.34586       4.27274
  30  18 3848.9281    1.8153  6.7223 10.4322  0.0000  0.0675   0.0140   0.1841    0.0340   0.0000   442.4435      -13.3615       18.2678      -13.8056       19.0152       14.3167       3.59676       4.65829       5.28236       5.43284       5.66775       5.51460
  30  19 3998.1517    1.4776  8.4477 10.1684 -0.0002  0.0843   0.0108   0.2274    0.0310   0.0000   444.6355      -2.56062       11.7446       9.93510      -3.43498     -0.545221       4.34415       5.85603       6.54133       6.78588       7.02015       6.74879
  30  20 4147.0128    1.2778 12.0660  9.9559  0.0021  0.1161   0.0083   0.3186    0.0287   0.0000   447.5368       7.45245       19.4606       3.93332      -10.2079       1.37979       6.11430       8.13613       8.96932       9.45956       9.61822       9.41877
  31   3 1393.1344    0.1123  0.1451  8.9967  0.0009  0.0156   0.0070   0.0323    0.0250   0.0000   440.5750     -0.259733       20.3684      0.148108      -1.77198     -0.388247      0.649371      0.977529       1.02464       1.07247       1.07016      0.994288
  31   4 1599.3056    0.2296  0.1821  8.9753  0.0000  0.0100   0.0096   0.0230    0.0280   0.0000   440.2760     -0.959192       20.8714      0.414912      -2.89782      -1.12077      0.563974      0.605596      0.682802      0.780142      0.786330      0.764681
  31   5 1788.2168    0.3865  0.3840  9.0818  0.0000  0.0137   0.0111   0.0333    0.0413   0.0000   441.0426      -2.82657       21.0631       2.37054      -3.70158    -0.0492704      0.724696      0.921038       1.07631       1.08326       1.02862       1.02148
  31   6 1969.3869    0.5742  0.6136  9.2046  0.0000  0.0174   0.0128   0.0389    0.0585   0.0000   440.3556      0.886521       19.2154      -1.07241      -2.81034       2.13594      0.917346       1.20096       1.37149       1.46398       1.43570       1.44598
  31   7 2147.0082    0.9051  0.7668  9.6483  0.0000  0.0178   0.0179   0.0453    0.0722   0.0000   439.7523      0.380288       19.7924       1.73579      -3.37024      -2.54056      0.889473       1.16924       1.28569       1.34529       1.35175       1.31792
  31   8 2318.8543    1.3097  1.0155 10.1001  0.0000  0.0209   0.0230   0.0534    0.0934   0.0000   438.2699      -1.10427       15.7366       1.76599      -5.52099      -1.12757       1.03946       1.37552       1.45905       1.69417       1.63744       1.64942
  31   9 2484.9457    1.7461  1.0072 10.9881  0.0000  0.0211   0.0314   0.0549    0.0854   0.0000   441.1721      -1.31178       14.4816      0.746000      -2.71297      -2.74803       1.15779       1.58434       1.64184       1.77926       1.79474       1.71971
  31  10 2647.6928    2.3916  1.0639 11.3673  0.0000  0.0211   0.0411   0.0539    0.0970   0.0000   441.8154      -1.85488       17.3187     -0.513671      -4.93036      -2.24228       1.04378       1.39696       1.49286       1.66280       1.66132       1.63770
  31  11 2808.2003    3.1900  0.9224 12.0711  0.0000  0.0192   0.0568   0.0473    0.0872   0.0000   441.2441       1.55043       14.0971      -1.31600      -2.07037      0.401884       1.00218       1.29406       1.45076       1.53388       1.57407       1.54849
  31  12 2966.0069    3.9280  0.9023 12.2370  0.0000  0.0185   0.0694   0.0454    0.1011   0.0000   439.2874     -0.438788       13.2641    -0.0201245      -3.39126      -3.05939       1.00461       1.31193       1.45511       1.54579       1.65099       1.52985
  31  13 3121.2326    4.1382  1.0337 12.7584  0.0000  0.0207   0.0726   0.0542    0.0915   0.0000   439.6818      -2.09428       14.4673       4.30600      -3.38657       2.48204       1.06506       1.33227       1.57260       1.68946       1.71939       1.68608
  31  14 3274.7037    3.7372  1.4510 12.3445 -0.0018  0.0246   0.0568   0.0686    0.0929   0.0000   438.9065      -1.05530       16.0396      0.679830      -3.02219      0.612453       1.33340       1.66455       1.86457       2.05155       2.22663       2.19065
  31  15 3427.1745    3.1676  2.2262 11.8517 -0.0000  0.0320   0.0383   0.0856    0.0558   0.0000   439.8878       4.57031       18.2201      -3.61809       2.09786       2.93991       1.58808       2.15546       2.33157       2.53865       2.57720       2.59358
  31  16 3578.9637    2.6040  3.4554 11.2761  0.0000  0.0420   0.0263   0.1122    0.0471   0.0000   441.4277       3.16409       19.7937       2.36207      -7.42149   -0.00438108       2.18483       2.92083       3.15330       3.47396       3.44433       3.45181
  31  17 3730.1462    2.1268  4.9597 10.8288  0.0000  0.0546   0.0185   0.1428    0.0383   0.0000   437.1149      -4.04117       17.4167      -2.38463      -8.51536       10.4431       2.73665       3.70139       4.09269       4.40336       4.50229       4.49498
  31  18 3880.5992    1.7387  7.0254 10.3796  0.0000  0.0694   0.0130   0.1895    0.0326   0.0000   443.2724       5.41141       4.60641       12.0626       2.30424       7.37388       3.52363       4.62990       5.26318       5.51767       5.61691       5.57752
  31  19 4030.3727    1.4394  9.7243 10.0756 -0.0004  0.0943   0.0099   0.2557    0.0311   0.0000   447.1214       2.78895       17.7699      0.722511       14.5492       11.5166       4.64562       6.34623       6.88802       7.43763       7.39937       7.34737
  31  20 4180.0054    1.1689 12.5526 10.0139 -0.0011  0.1242   0.0075   0.3437    0.0266   0.0000   437.2073      -8.81119       14.9959      -3.08702      -6.44580       5.04624       6.34084       8.36614       9.29550       9.84810       10.1902       9.97701
  31  21 4329.1692    0.9548 14.2785  9.7931 -0.0015  0.1470   0.0060   0.4034    0.0251   0.0000   430.7658      -9.97776     -0.110686       7.83799       12.6567       14.0374       7.43448       9.74287       10.8467       11.6997       11.7045       11.5956
  32   4 1616.4175    0.2174  0.2354  9.0478  0.0000  0.0121   0.0084   0.0286    0.0293   0.0000   440.2415      -1.14147       21.2820     -0.675579      -1.78885     -0.306699      0.618532      0.778668      0.968346      0.995966       1.00199      0.990891
  32   5 1806.1509    0.4089  0.4693  9.0947 -0.0000  0.0154   0.0106   0.0377    0.0433   0.0000   440.3596      0.232522       20.4939     -0.188791      -1.98764     0.0590394      0.888593       1.21375       1.34346       1.56258       1.73014       1.69676
  32   6 1988.6062    0.6289  0.6224  9.3602  0.0000  0.0168   0.0138   0.0409    0.0575   0.0000   438.9143     -0.433181       18.3551      0.305859      -2.04188       2.06405      0.870827       1.20850       1.28610       1.38532       1.43510       1.36694
  32   7 2167.3017    0.9260  0.8385  9.7713  0.0000  0.0181   0.0176   0.0483    0.0728   0.0000   440.7878      -1.37728       19.7744      -3.62592      -2.17818     -0.191765      0.903965       1.14668       1.29551       1.38577       1.46189       1.45052
  32   8 2340.0187    1.3472  0.9606 10.3366  0.0009  0.0202   0.0237   0.0513    0.0826   0.0000   440.3005      -2.20282       23.3015     -0.206006      -6.76010      -1.45732      0.931471       1.30940       1.38341       1.55591       1.48657       1.53654
  32   9 2507.1924    1.8526  1.2487 10.7782  0.0000  0.0228   0.0295   0.0600    0.0940   0.0000   437.6538      -2.33244       21.5407     -0.503719      -3.82556       1.12303       1.19351       1.53892       1.66413       1.79466       1.78599       1.90143
  32  10 2671.5635    2.5347  1.0446 11.5192  0.0000  0.0203   0.0427   0.0527    0.0905   0.0000   440.1690      -2.04718       16.4918       2.50527      -4.11933       3.13959       1.04326       1.27840       1.41666       1.56476       1.52300       1.52741
  32  11 2833.6015    3.2888  1.0140 11.9540 -0.0002  0.0192   0.0559   0.0521    0.0980   0.0000   439.8563      -1.11419       14.4979      0.211229      -3.52861      -1.11701      0.955264       1.31634       1.42095       1.63830       1.65044       1.62952
  32  12 2992.5851    3.9184  0.9297 12.7203  0.0000  0.0187   0.0704   0.0498    0.0772   0.0000   439.9726      -1.44426       17.2839       4.14758      -4.79258       1.45459      0.978706       1.27347       1.36672       1.56421       1.52860       1.60291
  32  13 3148.7355    4.1502  1.0718 12.6665  0.0000  0.0205   0.0704   0.0534    0.0952   0.0000   440.7719      -3.05040       16.7174     -0.616031     -0.764562      -3.13359       1.04926       1.38250       1.52807       1.65935       1.70139       1.74919
  32  14 3303.1435    3.6675  1.5555 12.5752  0.0000  0.0264   0.0544   0.0731    0.0714   0.0000   439.8990      -2.52139       16.2541       4.37251      -2.80562      -3.32836       1.28283       1.77043       1.89458       2.10772       2.19478       2.04623
  32  15 3456.6034    3.1224  2.3351 11.8107  0.0000  0.0320   0.0367   0.0875    0.0549   0.0000   439.2119       1.99484       12.2132      0.973978      -3.92168       3.74856       1.59558       2.07751       2.33652       2.53294       2.55007       2.48836
  32  16 3609.0839    2.5338  3.6838 11.1703  0.0000  0.0421   0.0238   0.1153    0.0433   0.0000   437.8779       2.27731       20.2471      0.113877      -5.21513      -2.68724       2.09243       2.79640       3.08496       3.29861       3.32933       3.35974
  32  17 3761.0074    2.0412  5.4922 10.6628  0.0000  0.0563   0.0165   0.1544    0.0366   0.0000   438.6401     -0.264684       16.2497      -3.15776       4.32858      0.809639       2.78176       3.73117       4.07630       4.48640       4.55959       4.56906
  32  18 3912.0867    1.6976  7.8342 10.3336  0.0000  0.0744   0.0121   0.2049    0.0314   0.0000   436.8447       2.50232       25.2097       4.02746      -17.7547      0.653321       3.69913       4.82939       5.40172       5.76323       5.91777       5.81359
  32  19 4062.5687    1.3983 10.8944 10.0573  0.0009  0.1018   0.0089   0.2807    0.0292   0.0000   437.8332       1.85173       22.7355       6.47816       11.2815       2.07745       5.04974       6.58798       7.23683       7.88824       7.97659       7.95662
  32  20 4212.9498    1.1444 13.0979  9.9973  0.0017  0.1286   0.0071   0.3460    0.0256   0.0000   449.8597      -14.2751       12.2698      -7.91623       7.90927      -4.84019       6.22196       8.14208       9.25405       9.81869       10.0761       9.93517
  33   2 1193.8511    0.0533  0.0255  8.9939  0.0000  0.0134   0.0084   0.0154    0.0221   0.0000   442.7306      -1.20235       15.5895       1.44716      -1.54328      -1.17875      0.660918      0.853084       1.15844      0.954063       1.04984      0.885414
  33   3 1425.4118    0.1320  0.1602  8.9004  0.0000  0.0119   0.0069   0.0303    0.0250   0.0000   440.5200      0.254429       20.7352      -1.22758      -2.11597     -0.524419      0.583251      0.715616      0.872520       1.00461      0.888789      0.959860
  33   4 1633.2038    0.2375  0.2869  8.9494  0.0000  0.0135   0.0082   0.0329    0.0307   0.0000   440.9723     -0.354022       21.2970     0.0896207      -2.91621       1.97204      0.604675      0.876218      0.942637      0.944997       1.05201       1.06462
  33   5 1823.7995    0.4034  0.4565  9.1239  0.0000  0.0158   0.0104   0.0354    0.0417   0.0000   439.7295     -0.576473       19.6273       1.24549      -3.36758      -1.27369      0.807033       1.08139       1.15374       1.28524       1.29702       1.25981
  33   6 2007.6089    0.6439  0.6639  9.3369  0.0000  0.0163   0.0135   0.0428    0.0551   0.0000   441.0148     -0.667800       20.3715     -0.772947      -3.09677     0.0851648      0.787112       1.04665       1.15392       1.21245       1.25447       1.24301
  33   7 2187.2751    0.9725  0.9116  9.5538  0.0000  0.0190   0.0173   0.0489    0.0821   0.0000   442.0525       1.07893       19.4287      0.463984      -3.37325       2.09284      0.897424       1.18144       1.25249       1.42625       1.45124       1.40800
  33   8 2360.7374    1.4436  0.9870 10.4731  0.0000  0.0198   0.0250   0.0516    0.0785   0.0000   440.5582     -0.816327       22.1857      0.638437      -4.19228      0.948619      0.972856       1.35743       1.45439       1.64317       1.62089       1.64977
  33   9 2529.0897    1.9484  1.1689 10.9278  0.0000  0.0212   0.0314   0.0581    0.0904   0.0000   440.8717      0.528796       16.9829       3.25256      -1.82507     -0.222257       1.01214       1.35568       1.51577       1.71523       1.69589       1.72425
  33  10 2694.9213    2.6366  1.0005 11.5064  0.0001  0.0190   0.0444   0.0505    0.0902   0.0000   440.3145       2.46255       17.3672      -1.70859      -2.00023      0.679940      0.951238       1.22428       1.39416       1.47245       1.49178       1.51907
  33  11 2858.4640    3.3896  0.9119 12.1880  0.0000  0.0179   0.0595   0.0480    0.0839   0.0000   438.8942     -0.376512       16.8656       1.15379     -0.108608       2.17069      0.904854       1.14999       1.27239       1.37195       1.43435       1.43778
  33  12 3018.6871    4.2225  0.8783 12.5300 -0.0002  0.0175   0.0738   0.0441    0.0849   0.0000   438.5604     0.0788023       14.3060     -0.837541      -2.56741      0.967886      0.908897       1.21292       1.34783       1.46672       1.45178       1.49744
  33  13 3175.9138    4.1280  1.2228 12.4920 -0.0002  0.0223   0.0648   0.0580    0.1056   0.0000   438.9778      -1.69798       13.7920       3.33135      -1.70254      -2.80214       1.04458       1.38066       1.53848       1.63965       1.69748       1.65007
  33  14 3331.2931    3.6422  1.7228 12.3781  0.0000  0.0276   0.0500   0.0723    0.0692   0.0000   438.9622     -0.679323       17.8762      0.237138      -2.80814       2.64729       1.31997       1.71476       1.95873       2.08989       2.09986       2.08746
  33  15 3485.5602    2.9970  2.5464 11.7638  0.0000  0.0343   0.0339   0.0897    0.0503   0.0000   439.6080      -1.64204       16.0318     -0.598991      -2.86099      0.876042       1.64812       2.16960       2.43342       2.64086       2.61083       2.66951
  33  16 3638.9859    2.3849  3.9322 11.0899  0.0000  0.0438   0.0217   0.1200    0.0395   0.0000   438.6103       1.27450       17.9778      -5.34928      -5.81169      0.838890       2.09513       2.75466       3.13845       3.30243       3.32544       3.26115
  33  17 3791.6204    1.9451  6.1136 10.5507  0.0000  0.0590   0.0148   0.1671    0.0337   0.0000   429.8981      -4.20623       16.2618      -1.57999      -5.81539      0.167310       2.89631       3.75313       4.19602       4.58242       4.67246       4.62770
  33  18 3943.2896    1.6288  8.2582 10.2269  0.0000  0.0782   0.0112   0.2116    0.0308   0.0000   437.4919      -1.25000       10.0106       5.02350      -1.29452       11.0365       3.76348       4.92201       5.46799       5.81070       5.96489       5.93270
  33  19 4094.5795    1.3327 10.9840  9.9960 -0.0011  0.1035   0.0082   0.2798    0.0278   0.0000   436.3946      -9.49052       30.6217       6.36145      -11.3962       7.31190       4.89544       6.43196       7.22279       7.71658       7.79645       7.79899
  33  20 4245.0390    1.1042 13.6728  9.9066  0.0014  0.1330   0.0066   0.3583    0.0248   0.0000   436.0322       4.85742       12.4351       24.0201       2.01624       9.24686       6.17468       8.21323       9.23796       9.98943       10.0959       9.86782
  34   2 1207.9838    0.0683  0.0736  9.0210  0.0000  0.0154   0.0076   0.0282    0.0224   0.0000   440.8361      0.180780       22.0271     -0.928415      -2.61617      -3.38319      0.702097       1.02012       1.10562       1.10189       1.48766       1.45078
  34   3 1441.1335    0.1376  0.1436  8.9620  0.0000  0.0123   0.0074   0.0266    0.0246   0.0000   440.8050     -0.149306       20.4763      -1.35171      -6.66786       2.41016      0.546512      0.801612      0.925763       1.13381       1.21394       1.12498
  34   4 1649.7398    0.2518  0.2243  9.0495  0.0000  0.0115   0.0091   0.0240    0.0289   0.0000   439.9612     -0.829575       21.9515    -0.0258026      -3.13930      0.152107      0.544627      0.651165      0.788949      0.819561      0.955008      0.857655
  34   5 1841.2060    0.4475  0.4936  9.0672  0.0000  0.0150   0.0108   0.0357    0.0440   0.0000   440.1670     -0.150950       20.9370      -2.50656      -2.21194    -0.0847300      0.707784      0.869369       1.07703       1.09821       1.08483       1.13319
  34   6 2026.2873    0.6585  0.7267  9.3695  0.0000  0.0181   0.0132   0.0438    0.0609   0.0000   440.9632      0.623645       20.5624      0.185129      -3.60546      0.796766      0.865296       1.15370       1.24927       1.36578       1.33571       1.34449
  34   7 2206.9588    0.9949  0.9832  9.7101  0.0000  0.0197   0.0171   0.0513    0.0781   0.0000   439.7080     -0.246980       19.5420       2.15436      -2.16714      0.785192       1.01969       1.38684       1.56098       1.74644       1.71966       1.74073
  34   8 2381.1725    1.4677  1.1463 10.2882  0.0000  0.0209   0.0235   0.0562    0.0937   0.0000   440.2970       1.09285       21.5173      -2.47873      -1.97682     -0.733928       1.01515       1.30251       1.42939       1.53735       1.56854       1.53857
  34   9 2550.5939    2.0402  1.0902 11.1502 -0.0000  0.0206   0.0333   0.0543    0.0856   0.0000   439.8706      0.588803       20.6110       3.01273      -4.41363      0.816482      0.983752       1.33313       1.46540       1.58881       1.70236       1.61851
  34  10 2717.9006    2.8297  1.0524 11.6491  0.0003  0.0197   0.0458   0.0510    0.0901   0.0000   439.7411      -1.00930       18.5931     -0.164874      -3.25592      0.938755      0.954900       1.21707       1.36607       1.49264       1.56039       1.52750
  34  11 2882.8142    3.5899  0.9464 12.3019  0.0000  0.0197   0.0604   0.0462    0.0868   0.0000   440.9679      -2.35109       18.5298    -0.0435308     -0.343834      0.340816      0.871002       1.26740       1.30445       1.47512       1.42850       1.50396
  34  12 3044.3258    4.1071  0.9830 12.6162  0.0000  0.0190   0.0693   0.0491    0.0874   0.0000   439.9507      -3.89989       17.3788    -0.0930127      -2.20415       1.98636      0.886302       1.18938       1.32441       1.42620       1.43692       1.49796
  34  13 3202.6604    4.1057  1.2187 12.8187  0.0000  0.0227   0.0662   0.0588    0.0885   0.0000   438.2433      -1.16074       18.7835      -2.44161      -1.32727       3.28994       1.05938       1.45047       1.53775       1.71517       1.63578       1.67956
  34  14 3359.0719    3.5219  1.8881 12.0994  0.0000  0.0284   0.0447   0.0727    0.0645   0.0000   440.2348      0.114391       16.8517       2.52955       1.82213       1.10111       1.29528       1.78898       1.95492       2.08100       2.09290       2.13531
  34  15 3514.2096    2.8437  3.0305 11.5104  0.0000  0.0380   0.0291   0.0968    0.0490   0.0000   439.4105       1.35054       10.5254       3.82184      -1.63200     -0.273837       1.74934       2.36271       2.55493       2.80113       2.88973       2.83734
  34  16 3668.4982    2.3250  4.4729 10.9044  0.0000  0.0474   0.0194   0.1250    0.0380   0.0000   437.5896      -2.35267       4.31529     -0.473001      -3.46120       2.41736       2.18429       2.94964       3.16567       3.45755       3.55838       3.48533
  34  17 3821.6170    1.8931  6.2679 10.5601  0.0000  0.0610   0.0141   0.1661    0.0324   0.0000   435.8198      0.201695       17.0408      -2.30287      -1.76021       1.61158       2.85617       3.77894       4.23461       4.57240       4.70830       4.67572
  34  18 3974.1118    1.5814  8.9700 10.1643 -0.0010  0.0820   0.0102   0.2213    0.0295   0.0000   437.6404       3.92631       17.6607       3.47941     -0.279876       8.15588       3.83236       5.10773       5.63811       6.02659       6.14269       6.13244
  34  19 4126.0339    1.3132 11.5688  9.9299  0.0010  0.1056   0.0076   0.2861    0.0272   0.0000   438.6859       4.35744       9.29437      -11.3678      -4.39031       8.18752       4.94202       6.48214       7.36544       7.90374       8.04398       8.14069
  34  20 4277.5985    1.0600 14.2713  9.8742  0.0006  0.1386   0.0061   0.3706    0.0240   0.0000   429.6886      -16.1485       26.2116       9.64202       14.0150      -3.25317       6.34032       8.40853       9.36618       10.0683       10.2897       10.2044
  35   2 1221.9008    0.0662  0.0543  8.9777  0.0000  0.0210   0.0073   0.0205    0.0218   0.0000   440.4471      0.515086       20.3025     -0.428116      -2.31829     -0.920673      0.768010       1.24329       1.20147       1.88582      0.928391       1.37432
  35   3 1456.6154    0.1526  0.1624  8.9239  0.0000  0.0143   0.0073   0.0231    0.0247   0.0000   440.5205     -0.910826       21.7855     -0.180165      -4.01083     -0.955709      0.864986       1.18293       1.07646       1.40986       1.53046       2.10651
  35   4 1665.9295    0.2887  0.3508  8.8734  0.0000  0.0140   0.0084   0.0297    0.0334   0.0000   441.1229      0.184851       20.5396      0.359470     -0.340039      0.514155      0.659787      0.834491      0.820430      0.961717      0.934945      0.961335
  35   5 1858.4009    0.4554  0.5240  9.0961  0.0000  0.0155   0.0107   0.0376    0.0451   0.0000   441.4570     -0.767280       21.5794      0.403943      -4.55257     -0.944707      0.734533       1.02549       1.11301       1.15212       1.15358       1.21013
  35   6 2044.7745    0.7277  0.7394  9.3600  0.0000  0.0173   0.0140   0.0411    0.0622   0.0000   441.0947     -0.918458       22.1040     -0.651281      -3.93250       1.63434      0.773747       1.03529       1.08075       1.17272       1.23455       1.17418
  35   7 2226.3903    1.0565  0.9404  9.8562  0.0000  0.0184   0.0183   0.0509    0.0748   0.0000   440.6659      -1.20518       19.6974      -1.40628      -2.83109       1.66004      0.858815       1.13778       1.24476       1.37435       1.30243       1.39541
  35   8 2401.2628    1.5560  1.1225 10.4606 -0.0001  0.0203   0.0248   0.0565    0.0867   0.0000   439.9802       1.96501       23.5933      -1.17595      -4.70587      -2.71726      0.949365       1.23342       1.41125       1.54988       1.55411       1.51613
  35   9 2571.7602    2.1665  1.1594 11.2129  0.0000  0.0214   0.0340   0.0544    0.0865   0.0000   440.8956      0.773460       20.0354       1.41574      -2.95479     -0.326942       1.00092       1.35284       1.49728       1.62321       1.66639       1.67083
  35  10 2740.4035    2.8655  1.0868 11.6667 -0.0004  0.0200   0.0451   0.0513    0.0903   0.0000   441.6644       1.52469       19.8028       1.22255      -3.57086      0.533490      0.911353       1.17524       1.28334       1.39475       1.43034       1.42266
  35  11 2906.7254    3.7254  1.0172 12.0478  0.0000  0.0190   0.0593   0.0476    0.1017   0.0000   439.8899      0.480573       16.0024      0.390099      -2.85854      -1.18815      0.856779       1.15481       1.19696       1.34709       1.36105       1.36962
  35  12 3069.4357    4.2921  0.9844 12.5726  0.0000  0.0183   0.0706   0.0477    0.0903   0.0000   439.6651     -0.638049       15.2218      0.840631      -1.60533       1.18868      0.878025       1.11140       1.26977       1.34597       1.38649       1.41972
  35  13 3229.0158    4.1739  1.3228 12.6374  0.0000  0.0225   0.0615   0.0586    0.0778   0.0000   439.5536      -1.59083       17.3129       1.50146      -6.91107     -0.795653       1.02629       1.36463       1.49545       1.62506       1.64823       1.65063
  35  14 3386.4024    3.3946  1.9369 12.1494  0.0000  0.0288   0.0424   0.0727    0.0588   0.0000   438.1511     -0.787621       17.9740       1.73123     -0.321354       1.75843       1.32470       1.74939       1.94885       2.13199       2.11199       2.08513
  35  15 3542.5390    2.7894  3.0688 11.4678  0.0000  0.0365   0.0275   0.0984    0.0444   0.0000   438.1276      -4.17314       10.9238       2.53935      -2.33068      -2.26815       1.64869       2.21041       2.48384       2.63995       2.69173       2.76855
  35  16 3697.4430    2.2934  4.7702 10.7850 -0.0019  0.0484   0.0184   0.1290    0.0372   0.0000   439.6514      0.785497       17.6318      -5.54928      0.242585     -0.251552       2.20575       2.91651       3.29875       3.49590       3.65327       3.63207
  35  17 3851.5340    1.8443  6.8173 10.4919  0.0000  0.0643   0.0132   0.1735    0.0311   0.0000   441.7322       3.95185       20.9773       3.21163       1.87286      -1.01838       2.93906       3.77664       4.33158       4.58764       4.79566       4.68207
  35  18 4004.9647    1.4943  9.1570 10.2063 -0.0005  0.0846   0.0096   0.2330    0.0276   0.0000   442.8039      -1.04895       17.7613     -0.254465       8.06239      0.409796       3.80138       4.98353       5.67025       6.04292       6.20698       6.19299
  35  19 4157.4943    1.2371 12.3128  9.9405  0.0000  0.1133   0.0070   0.3108    0.0259   0.0000   439.3772       8.59905     -0.634805      -18.8146      -7.71958       1.68290       5.06170       6.65816       7.54683       8.10559       8.10819       8.25370
  35  20 4309.1758    1.0100 14.5743  9.8014 -0.0003  0.1424   0.0057   0.3775    0.0236   0.0000   432.0781       4.91823       20.7328       6.15288      -3.53613       14.9246       6.32422       8.29784       9.48454       10.0643       10.0569       10.2085
  36   3 1471.8353    0.1483  0.1916  8.9530  0.0000  0.0128   0.0069   0.0312    0.0251   0.0000   442.1159      0.426163       21.3824     -0.860118      -3.29856     0.0210363      0.644332      0.856859       1.05940       1.02059      0.998693       1.02663
  36   4 1681.8797    0.2752  0.3316  9.0637  0.0000  0.0139   0.0083   0.0304    0.0311   0.0000   439.9147      0.737981       19.5847     -0.696142      -2.24702      0.878827      0.642602      0.872056      0.925217      0.942117      0.973939       1.02767
  36   5 1875.3857    0.4753  0.5428  9.1224  0.0000  0.0162   0.0107   0.0366    0.0476   0.0000   441.9103      -2.07455       22.2680      0.526030      -2.06683      -3.06305      0.654788      0.930535      0.949755       1.08974       1.04628       1.05796
  36   6 2063.0462    0.7150  0.8249  9.4128  0.0000  0.0185   0.0133   0.0450    0.0669   0.0000   442.9119      -1.70529       20.9236      0.438255      -3.28567      -2.03978      0.835831       1.07119       1.21930       1.35410       1.34142       1.36788
  36   7 2245.4599    1.0855  1.0048  9.8530  0.0000  0.0192   0.0178   0.0504    0.0801   0.0000   440.9153      -1.21882       20.9788     -0.924336      -4.63033    -0.0857414      0.825659       1.10960       1.23515       1.29854       1.35455       1.35154
  36   8 2421.0726    1.5962  1.1749 10.5784  0.0000  0.0212   0.0248   0.0577    0.0870   0.0000   440.7880      -1.23385       23.2327       2.56795      -4.40079     -0.488637      0.939766       1.26468       1.37223       1.45345       1.56422       1.55222
  36   9 2592.6625    2.1560  1.1009 11.5195  0.0000  0.0204   0.0353   0.0565    0.0755   0.0000   441.1099       1.21897       22.3645      -1.30255      -2.76425     -0.380059      0.900350       1.21176       1.33051       1.46099       1.44164       1.50400
  36  10 2762.6584    3.0208  1.0075 11.7515  0.0000  0.0183   0.0482   0.0486    0.0907   0.0000   441.4808     -0.381853       18.6383      -1.98610      -1.56795     -0.194683      0.824050       1.08053       1.17105       1.28617       1.31424       1.34155
  36  11 2930.1565    3.6794  0.9294 12.4731  0.0000  0.0182   0.0615   0.0461    0.0775   0.0000   441.0343      0.323065       20.2853       3.11314     -0.658023      0.343851      0.834842       1.15164       1.20719       1.31747       1.30787       1.32419
  36  12 3094.1479    4.2301  1.0752 12.6119  0.0000  0.0197   0.0657   0.0500    0.0889   0.0000   441.7072      -1.61000       12.9847       2.12856      -2.39311     -0.133102      0.847190       1.09165       1.24619       1.41493       1.39365       1.41672
  36  13 3254.9518    3.9967  1.4513 12.3978  0.0000  0.0226   0.0550   0.0616    0.0745   0.0000   439.9615       1.09122       16.0449      0.151202      -3.69211     -0.485381       1.01520       1.33448       1.48084       1.64717       1.73448       1.77241
  36  14 3413.4825    3.2105  2.1805 12.0390  0.0001  0.0299   0.0374   0.0794    0.0501   0.0000   438.5994      -3.75345       18.1586       2.96903      -4.97928     -0.214181       1.32318       1.75311       1.95038       2.03861       2.18152       2.13950
  36  15 3570.6011    2.6891  3.4044 11.2921  0.0000  0.0385   0.0247   0.1009    0.0431   0.0000   440.3791      -2.33032       16.3181       3.57626      -3.63003       4.01224       1.65099       2.22570       2.47132       2.66983       2.70722       2.77496
  36  16 3726.3277    2.1295  5.2658 10.8167 -0.0005  0.0520   0.0164   0.1425    0.0337   0.0000   436.4300      -4.03590       22.2465      0.460477      -4.51960      0.598708       2.25106       3.02668       3.40229       3.63269       3.69029       3.60803
  36  17 3881.0680    1.7397  7.4558 10.4659  0.0000  0.0685   0.0118   0.1894    0.0294   0.0000   434.7248      -2.93640       8.09800     -0.800851       2.41499       1.59896       3.03817       3.99605       4.44661       4.82497       4.94764       4.89007
  36  18 4034.9846    1.4733 10.3868 10.1350  0.0002  0.0946   0.0087   0.2549    0.0275   0.0000   433.8549       15.0830       15.0796      -6.56739      -10.0036      -6.83384       4.06589       5.57754       6.25049       6.67374       6.77967       6.86101
  36  19 4188.2293    1.1878 13.0131  9.9785 -0.0002  0.1220   0.0066   0.3274    0.0249   0.0000   439.3640      -4.52331       2.07198       8.65494       11.0791       13.4020       5.26599       7.00997       7.98040       8.42516       8.76258       8.66961
  37   3 1486.8049    0.1628  0.1711  8.9591  0.0000  0.0108   0.0072   0.0251    0.0247   0.0000   440.7585    -0.0748517       22.2099      -1.05194      -4.34610      0.101384      0.481635      0.536539      0.655541      0.703229      0.757265      0.707371
  37   4 1697.5964    0.3090  0.2946  9.0477  0.0000  0.0116   0.0093   0.0271    0.0311   0.0000   440.8929      -1.54568       20.5957      0.840605      -3.36407       1.53018      0.532153      0.721426      0.800055      0.816562      0.879526      0.838654
  37   5 1892.1965    0.5180  0.5780  9.0916  0.0000  0.0155   0.0110   0.0357    0.0492   0.0000   440.4254      -1.50597       19.9046    -0.0823048      -3.38372      0.463189      0.619832      0.834494      0.939649       1.02306       1.07137       1.00420
  37   6 2081.1084    0.7669  0.7643  9.5564  0.0000  0.0165   0.0143   0.0431    0.0590   0.0000   440.4287     -0.609098       21.6655      0.183390      -2.35089     -0.147818      0.716354      0.919638       1.05703       1.15824       1.18749       1.16731
  37   7 2264.3179    1.1687  0.9566 10.1253  0.0000  0.0188   0.0193   0.0481    0.0735   0.0000   442.3518     -0.798556       20.0398      -2.45456      -3.25751       1.98512      0.856408       1.14853       1.24406       1.32337       1.44476       1.37545
  37   8 2440.6138    1.7113  1.1500 10.5637  0.0000  0.0198   0.0262   0.0539    0.0956   0.0000   439.3675      -1.24922       17.4482     -0.798394      -1.59165     -0.751197      0.880594       1.13417       1.25835       1.39388       1.40680       1.42258
  37   9 2613.2970    2.2767  0.9697 11.7507  0.0000  0.0188   0.0386   0.0499    0.0692   0.0000   440.2073     0.0851690       21.0221     -0.251579      -2.26831     -0.536914      0.818047       1.05853       1.15331       1.35271       1.37989       1.38784
  37  10 2784.4472    3.2113  1.0040 11.9797  0.0000  0.0184   0.0510   0.0472    0.0871   0.0000   441.8526      0.880630       21.4131     -0.584874     -0.634868       1.54496      0.833532       1.10030       1.19316       1.34418       1.36172       1.36380
  37  11 2953.1665    4.0621  0.9117 12.4731  0.0000  0.0174   0.0664   0.0429    0.0856   0.0000   441.0320     -0.547434       17.9149     -0.372770      -3.70126     -0.977451      0.739169       1.00166       1.07244       1.16556       1.23521       1.28253
  37  12 3118.3874    4.2550  1.0774 12.7976  0.0000  0.0192   0.0665   0.0507    0.0801   0.0000   440.9361     -0.416285       15.8126      0.246311      -1.79587      -2.67874      0.839494       1.09086       1.20036       1.33139       1.40085       1.37594
  37  13 3280.4767    3.8625  1.4745 12.5055  0.0000  0.0236   0.0531   0.0620    0.0714   0.0000   439.1863      -2.94227       17.1379      0.952563      -1.82895       1.02520       1.03618       1.42043       1.54550       1.65996       1.70435       1.68672
  37  14 3440.1603    3.2170  2.3745 11.8231  0.0000  0.0305   0.0348   0.0818    0.0524   0.0000   441.0846       2.22459       15.4030     0.0581255      -5.66118      -1.37372       1.27857       1.72904       1.87840       2.12621       2.23695       2.15013
  37  15 3598.2847    2.6129  3.8350 11.1297  0.0002  0.0409   0.0222   0.1056    0.0408   0.0000   437.4087      -2.49590       21.3553      -1.67048     -0.359061      0.865028       1.74027       2.34251       2.56690       2.73969       2.76571       2.84895
  37  16 3754.8446    2.0994  5.8771 10.6712  0.0000  0.0553   0.0150   0.1486    0.0325   0.0000   441.4014       4.37747       17.0348       4.66173      -1.66894      -2.60694       2.33197       3.16701       3.41179       3.66205       3.79193       3.76607
  37  17 3910.5017    1.7332  8.1370 10.3381  0.0003  0.0713   0.0110   0.1981    0.0296   0.0000   443.5010      -11.4458       11.2892       2.41662      -2.54797    -0.0607572       3.05477       4.05441       4.52541       4.74514       4.89858       4.92804
  37  18 4065.3403    1.4152 10.4997 10.1576  0.0003  0.0941   0.0082   0.2557    0.0263   0.0000   432.6814      -4.93628       16.9988      -8.83858       11.9691      -4.11764       4.04295       5.29498       5.97879       6.39117       6.77528       6.65586
  37  19 4219.0292    1.1620 13.4465  9.9715  0.0001  0.1231   0.0063   0.3337    0.0243   0.0000   442.5630      -6.06033       27.0761       13.7535      -12.8658       12.3272       5.18743       6.93072       7.79185       8.28679       8.73661       8.66034
  38   2 1262.5612    0.0950  0.1104  9.0196  0.0000  0.0135   0.0067   0.0280    0.0218   0.0000   440.2118     -0.604112       21.6645      0.269838      -2.11660      0.654107      0.588445      0.698471      0.844410      0.892518       1.05601      0.930388
  38   3 1501.5386    0.1637  0.1617  9.0053  0.0000  0.0125   0.0073   0.0199    0.0242   0.0000   441.9903     -0.198446       21.1635       1.05564      -2.82277       1.03834      0.570225      0.786118      0.821505      0.858334      0.867744      0.830408
  38   4 1713.0152    0.3194  0.3453  9.0626  0.0000  0.0127   0.0088   0.0279    0.0319   0.0000   441.4040      0.201096       19.9736      0.378870      -2.70779     -0.163890      0.501562      0.727805      0.780345      0.928722      0.972736       1.01782
  38   5 1908.7712    0.5290  0.5759  9.2821  0.0000  0.0155   0.0113   0.0373    0.0479   0.0000   440.1771      -2.10666       21.2889      -1.46296      -4.69221     -0.136403      0.630739      0.865104      0.997169       1.06366       1.02450       1.02183
  38   6 2098.9493    0.7956  0.8244  9.5341  0.0000  0.0172   0.0140   0.0446    0.0625   0.0000   440.1858      -1.97448       20.7033       1.32134      -2.39586       1.97724      0.671554      0.907804       1.00645       1.11693       1.07161       1.09071
  38   7 2282.8656    1.1767  1.0556 10.0402  0.0000  0.0195   0.0187   0.0514    0.0832   0.0000   441.4743     -0.166960       23.2928     -0.858500      -5.13699      0.549314      0.834445       1.12912       1.26252       1.35193       1.40077       1.37520
  38   8 2459.8924    1.7313  1.1485 10.9333  0.0001  0.0201   0.0270   0.0546    0.0781   0.0000   440.4883      0.260145       20.1000      -1.12859      -2.58862    -0.0246236      0.880180       1.11040       1.26492       1.36738       1.40896       1.44092
  38   9 2633.6659    2.4049  1.1103 11.5586  0.0000  0.0198   0.0374   0.0526    0.0800   0.0000   440.3142      0.539225       18.8240     0.0879249      -6.08690       2.25881      0.856362       1.16004       1.24348       1.40422       1.39277       1.41657
  38  10 2805.9915    3.2171  1.0609 12.0835  0.0000  0.0187   0.0502   0.0501    0.0857   0.0000   441.0716      0.989581       20.0392    -0.0785171      -2.92320     -0.719280      0.837881       1.06726       1.19441       1.27205       1.28525       1.30716
  38  11 2975.8427    4.0557  1.0216 12.3385 -0.0002  0.0177   0.0628   0.0474    0.0911   0.0000   441.8678      0.162014       19.1725      0.119733      -3.69300       1.57898      0.778697       1.03278       1.10318       1.23095       1.25205       1.27071
  38  12 3142.1869    4.2711  1.1461 12.8546  0.0000  0.0197   0.0656   0.0544    0.0810   0.0000   440.0429     -0.220347       17.1740     -0.223798      -1.49435      -2.11241      0.874375       1.14028       1.28015       1.39432       1.38418       1.38861
  38  13 3305.5583    3.8381  1.6643 12.4041 -0.0004  0.0247   0.0483   0.0650    0.0617   0.0000   440.3415      0.398415       16.5799      0.874769      -3.44734     -0.267501       1.04978       1.40973       1.54338       1.64770       1.76721       1.75186
  38  14 3466.5206    3.1684  2.5220 11.9760  0.0000  0.0324   0.0333   0.0822    0.0448   0.0000   439.2067     0.0398430       17.4540       1.41616      -2.50122       4.07700       1.34252       1.80349       1.94764       2.19376       2.19663       2.19563
  38  15 3625.5381    2.5047  4.2079 11.0221 -0.0000  0.0422   0.0202   0.1139    0.0383   0.0000   435.8229     -0.692027       16.6239      -2.81637       3.13425     -0.118532       1.77549       2.33250       2.55743       2.78534       2.90358       2.87461
  38  16 3783.1396    2.0130  6.0353 10.6190 -0.0003  0.0551   0.0140   0.1510    0.0315   0.0000   439.2516      -3.79940       12.6961       6.40110      -2.34070       2.46756       2.31356       3.00779       3.46550       3.65973       3.83969       3.82281
  38  17 3939.4778    1.6448  8.4604 10.3768 -0.0005  0.0752   0.0103   0.2078    0.0278   0.0000   438.8879       6.69121       18.0634      -8.20550      -3.38415       1.14762       3.13213       4.18993       4.62929       5.03881       5.20413       5.26101
  38  18 4094.7575    1.3229 11.0864 10.1861 -0.0010  0.1017   0.0076   0.2758    0.0252   0.0000   439.0231      -2.27513       8.53544       16.3456       3.71619      -4.59147       4.14987       5.53271       6.16769       6.83554       6.77514       6.95898
  38  19 4248.9453    1.1059 13.8777  9.9430  0.0003  0.1284   0.0059   0.3470    0.0233   0.0000   447.0648      0.288380       18.0655       13.7943      -13.8671       4.42679       5.26647       6.93917       7.74059       8.41998       8.69471       8.78884
  39   2 1275.7371    0.0892  0.1111  8.9917  0.0000  0.0152   0.0065   0.0251    0.0217   0.0000   441.9620     -0.392760       21.2987      -1.49058      -4.33326       1.93014      0.597435      0.715744      0.943287      0.942080      0.895041       1.04934
  39   3 1516.0339    0.1690  0.2146  8.9741  0.0000  0.0124   0.0068   0.0272    0.0249   0.0000   441.7684     -0.391368       21.5493     -0.994289      -4.49947      0.662252      0.547573      0.681561      0.675929      0.819232      0.993269       1.04180
  39   4 1728.2159    0.3353  0.4148  9.0340  0.0000  0.0131   0.0087   0.0335    0.0352   0.0000   441.0730      -1.79640       21.0426       1.35028      -4.39246      0.473216      0.578648      0.723479      0.862693      0.958985      0.948859      0.934817
  39   5 1925.1535    0.5601  0.5926  9.2520  0.0000  0.0146   0.0114   0.0353    0.0484   0.0000   440.2231      -1.69928       20.1066      0.652307      -2.84368      0.117007      0.607119      0.788676      0.872416      0.970047      0.979211      0.933051
  39   6 2116.5558    0.8514  0.7851  9.4990  0.0000  0.0161   0.0148   0.0411    0.0663   0.0000   441.5702      -1.42626       20.4085      0.226792      -3.66462      0.501247      0.647187      0.890562      0.992926       1.05114       1.12983       1.17907
  39   7 2301.1896    1.2576  1.0682 10.0557  0.0000  0.0192   0.0193   0.0520    0.0848   0.0000   440.6748       1.99386       20.3900       2.15623      -2.96029     -0.253387      0.765277       1.07281       1.17981       1.32277       1.29825       1.33201
  39   8 2478.9961    1.8086  1.1832 10.7831  0.0000  0.0211   0.0268   0.0524    0.0933   0.0000   439.4208     -0.321425       21.6153       1.21033      -2.92257       1.81902      0.867764       1.20389       1.31373       1.41981       1.52620       1.46090
  39   9 2653.7762    2.4662  1.2074 11.6241  0.0000  0.0216   0.0368   0.0533    0.0820   0.0000   440.2042      -2.62420       20.6700      -2.16384      -2.21211      0.783791      0.864843       1.21026       1.25801       1.44247       1.42191       1.47562
  39  10 2827.1825    3.3177  0.9734 12.4212  0.0000  0.0180   0.0532   0.0458    0.0700   0.0000   440.5070      -1.31219       20.4433       2.98570      -1.79753      0.906978      0.778127      0.979530       1.08707       1.19899       1.23310       1.22759
  39  11 2997.9984    4.1768  1.0316 12.3986  0.0000  0.0180   0.0632   0.0454    0.0933   0.0000   440.2084      0.431845       17.8389       1.90730   -0.00861978      -1.25505      0.748170       1.01607       1.11139       1.23483       1.21449       1.25979
  39  12 3165.5763    4.3353  1.2192 12.8793  0.0000  0.0208   0.0645   0.0576    0.0849   0.0000   439.7644     -0.586845       19.1659      0.984244     -0.991799      -3.63797      0.842715       1.17111       1.27954       1.36088       1.41706       1.42571
  39  13 3330.2167    3.6749  1.8503 12.3905  0.0002  0.0259   0.0446   0.0703    0.0566   0.0000   440.6945       3.66155       16.7504     -0.144634      -1.97540       1.54629       1.09286       1.42519       1.61836       1.77357       1.78516       1.80066
  39  14 3492.3689    3.0268  2.6750 11.7774  0.0001  0.0322   0.0303   0.0851    0.0449   0.0000   440.1851      -1.95543       15.6817       1.34917     -0.295220       4.11750       1.33614       1.71690       1.96636       2.10719       2.25227       2.24174
  39  15 3652.5121    2.4329  4.5781 11.0576  0.0000  0.0447   0.0188   0.1200    0.0341   0.0000   439.0047      0.907934       13.2155      -2.49602      -4.54906      0.714734       1.80164       2.40672       2.67593       2.92154       2.93361       2.97660
  39  16 3810.9970    1.9690  6.5234 10.5591  0.0001  0.0583   0.0131   0.1583    0.0311   0.0000   435.9994       3.77910       20.4408      -3.66664      -7.41545      0.214549       2.38489       3.16026       3.51034       3.81476       3.97579       3.98040
  39  17 3967.9988    1.6017  9.1171 10.3262  0.0003  0.0809   0.0095   0.2186    0.0272   0.0000   439.2893      -1.89238       15.5097      -17.3119       10.7938       4.56675       3.21497       4.33728       4.82280       5.23270       5.40274       5.43949
  39  18 4124.1990    1.3043 11.5455 10.1237  0.0013  0.1049   0.0072   0.2782    0.0248   0.0000   430.6057      -6.86699       4.05401      -7.53875     -0.384729       15.5684       4.16827       5.58617       6.27203       6.72229       6.93764       6.96014
  40   3 1530.2995    0.1940  0.2145  8.8917  0.0000  0.0105   0.0071   0.0245    0.0252   0.0000   441.6206     -0.330636       19.9481     -0.162332      -2.67450      0.274589      0.462414      0.620593      0.726376      0.817475      0.853510      0.892608
  40   4 1743.2652    0.3400  0.3517  9.0945  0.0000  0.0119   0.0091   0.0281    0.0330   0.0000   440.9166     -0.957886       21.1595      0.996687      -1.23736     -0.251551      0.470158      0.619604      0.716525      0.740594      0.764833      0.800441
  40   5 1941.3676    0.5950  0.6743  9.0719  0.0000  0.0159   0.0113   0.0379    0.0561   0.0000   440.1453      0.110006       20.4290      -1.22991      -5.19669       1.58171      0.584383      0.808729      0.906705      0.982536      0.949679       1.00041
  40   6 2133.9517    0.8863  0.7946  9.7142  0.0000  0.0169   0.0154   0.0403    0.0636   0.0000   441.5242     -0.945942       22.0394     -0.776974     -0.867913      -2.41227      0.653506      0.901458      0.932593       1.05726       1.10199       1.13094
  40   7 2319.2601    1.3552  1.1663 10.1558  0.0000  0.0204   0.0201   0.0521    0.0867   0.0000   440.6285     -0.216550       21.0190       1.77717      -3.01249      0.829998      0.802903       1.09543       1.12205       1.28494       1.38134       1.37569
  40   8 2497.8473    1.8546  1.2585 10.9870  0.0000  0.0214   0.0267   0.0550    0.0748   0.0000   440.9705       1.49409       17.1684       1.33471      -3.63663     -0.585585      0.859630       1.14014       1.26495       1.40829       1.40561       1.46478
  40   9 2673.7131    2.6039  1.2215 11.2578  0.0000  0.0199   0.0367   0.0534    0.0997   0.0000   441.2199      0.636353       22.3532     -0.458695      -4.05415      0.768964      0.773376       1.05109       1.09167       1.24357       1.29512       1.29330
  40  10 2848.1241    3.5241  0.9759 11.9861  0.0000  0.0176   0.0535   0.0423    0.0925   0.0000   440.6309      -2.21760       20.6162    -0.0702879      -1.42193      0.311288      0.726941      0.964695       1.04119       1.13561       1.22963       1.21890
  40  11 3019.9409    4.2464  1.0297 12.7318  0.0012  0.0177   0.0648   0.0478    0.0762   0.0000   440.4636     -0.113209       19.7267     -0.471426      -3.39491     -0.357697      0.720204      0.937828       1.02758       1.17741       1.21327       1.23036
  40  12 3188.5463    4.2157  1.2860 12.7066 -0.0006  0.0208   0.0607   0.0571    0.0812   0.0000   441.3819     -0.405670       19.6906     -0.439233      -4.93242       1.41369      0.863627       1.14645       1.28557       1.43675       1.46818       1.44042
  40  13 3354.5065    3.5414  1.7798 12.3864 -0.0009  0.0269   0.0435   0.0668    0.0574   0.0000   440.9394       3.19333       14.9327       1.69478     -0.617353     -0.145518       1.03091       1.44826       1.49199       1.69718       1.70975       1.71280
  40  14 3517.9300    2.9350  3.1116 11.5627  0.0000  0.0348   0.0266   0.0911    0.0397   0.0000   440.2261      0.546002       16.7324      0.830146      -4.68558       1.27625       1.37657       1.84208       2.08849       2.21371       2.31298       2.27533
  40  15 3679.1207    2.3196  4.7653 11.0410 -0.0000  0.0457   0.0176   0.1252    0.0318   0.0000   446.3839       2.48250       17.5767      -3.96212      -5.80208      0.164808       1.85535       2.47623       2.74909       2.99535       3.12589       3.10835
  40  16 3838.5530    1.8984  7.1695 10.4943  0.0000  0.0624   0.0119   0.1693    0.0285   0.0000   436.2163      0.463264       16.5539      -5.46340       6.93474      -3.79919       2.46152       3.30612       3.68058       4.02262       4.13937       4.22442
  40  17 3996.4085    1.5480  9.4315 10.2346  0.0000  0.0828   0.0089   0.2215    0.0272   0.0000   438.6672       4.35081       15.7673      -3.05429      -13.9009       13.4405       3.28696       4.35952       4.91562       5.24839       5.56437       5.52081
  40  18 4153.2132    1.2424 12.6108 10.0449 -0.0010  0.1117   0.0064   0.3055    0.0238   0.0000   438.3377      -4.63699       12.7981      -1.34325       13.8444       18.7612       4.37378       5.83252       6.57991       7.05054       7.48110       7.47438
  41   2 1301.5363    0.0872  0.1244  9.0279  0.0000  0.0261   0.0065   0.0322    0.0215   0.0000   440.8439     -0.460071       21.8313     -0.878292      -4.64466       1.74926       1.48123       1.90906       1.99457       2.24860       2.59618       2.24865
  41   3 1544.3459    0.2001  0.2221  9.0178  0.0000  0.0114   0.0072   0.0248    0.0253   0.0000   441.3338     -0.344506       22.1055      0.971767      -4.15419     -0.533020      0.448211      0.596265      0.602722      0.744849      0.825985      0.694738
  41   4 1758.0246    0.3674  0.3909  9.1186  0.0000  0.0136   0.0091   0.0275    0.0345   0.0000   441.1544     -0.772833       20.7677     -0.373447      -5.31744       1.45984      0.530633      0.685533      0.766712      0.798424      0.903799      0.930585
  41   5 1957.4670    0.6003  0.6046  9.2763  0.0000  0.0144   0.0117   0.0355    0.0503   0.0000   441.3269      -1.77768       21.8021     -0.169856      -2.97971      0.123103      0.539883      0.741614      0.785493      0.882205      0.837355      0.894451
  41   6 2151.0818    0.9034  0.7986  9.7971  0.0000  0.0163   0.0154   0.0398    0.0622   0.0000   441.1933      -2.08210       21.2258      0.190889      -3.31555     -0.137446      0.656649      0.841060      0.945738       1.03631       1.05802       1.10097
  41   7 2337.1461    1.3622  1.2049 10.2916  0.0000  0.0208   0.0200   0.0536    0.0852   0.0000   440.8942     0.0958676       21.2047       1.14614      -3.28855      -1.32788      0.794919       1.08325       1.15313       1.25568       1.29854       1.27807
  41   8 2516.5174    1.9136  1.1651 11.2880  0.0000  0.0207   0.0286   0.0524    0.0724   0.0000   439.6594     -0.597063       20.8772     0.0307618      -1.15517       1.66346      0.795588       1.05433       1.16697       1.31789       1.34854       1.34332
  41   9 2693.3984    2.6162  1.0690 11.8933  0.0000  0.0188   0.0399   0.0497    0.0730   0.0000   441.9521     -0.330979       21.2321       1.47289      -2.67985       1.00921      0.759640       1.01674       1.09828       1.19716       1.22697       1.26020
  41  10 2868.8608    3.5992  0.9834 12.2434  0.0000  0.0171   0.0550   0.0447    0.0839   0.0000   440.3670      -1.18849       19.7658       2.40456      -1.45031     -0.518040      0.680481      0.903730      0.999775       1.13350       1.10882       1.16686
  41  11 3041.5404    4.2968  0.9435 12.9761  0.0000  0.0172   0.0682   0.0445    0.0702   0.0000   440.8442       2.09602       20.0888       1.69435      -2.94124      -1.11195      0.696942      0.955873       1.00717       1.13210       1.16631       1.17476
  41  12 3211.2040    4.2345  1.3053 12.8518  0.0000  0.0206   0.0589   0.0563    0.0683   0.0000   442.6381      -1.25042       17.9305      0.364218      -4.00579      -2.85541      0.838048       1.08168       1.24971       1.34632       1.39822       1.44936
  41  13 3378.3144    3.5224  2.0300 12.1843 -0.0002  0.0270   0.0390   0.0700    0.0508   0.0000   441.9919      0.624161       18.8804       1.60102      -1.34344     -0.586151       1.03146       1.37866       1.52910       1.69876       1.69086       1.76020
  41  14 3543.1444    2.7926  3.2067 11.5353  0.0000  0.0360   0.0251   0.0914    0.0396   0.0000   438.7354      0.550318       16.2959      -2.87025       1.51206      -3.72469       1.37202       1.83191       2.03942       2.20837       2.33134       2.36449
  41  15 3705.4524    2.2569  5.1063 11.0008  0.0000  0.0478   0.0165   0.1300    0.0308   0.0000   440.2871      -2.81859       12.8803       1.62895      -3.67886      -1.31260       1.88821       2.44028       2.79228       3.03150       3.10225       3.16662
  41  16 3865.6615    1.8184  7.4533 10.5434  0.0000  0.0647   0.0112   0.1782    0.0277   0.0000   439.1222      -1.74720       27.0785      -4.08117      -2.90571      -2.22804       2.50495       3.33441       3.76649       3.96103       4.23288       4.18666
  41  17 4024.4268    1.4938 10.5285 10.2098 -0.0005  0.0907   0.0078   0.2435    0.0260   0.0000   444.3403      -1.04991       13.1370      -1.61096       2.28680       9.64577       3.47956       4.62924       5.21080       5.71713       5.81132       5.83746
  41  18 4182.1995    1.2233 13.6462 10.0148  0.0008  0.1202   0.0059   0.3233    0.0231   0.0000   436.1777      -16.7321       6.35935      0.868442      -2.33990       12.6453       4.53520       6.14426       6.86055       7.53011       7.67451       7.88400
  42   2 1314.2368    0.0964  0.1486  8.9548  0.0000  0.0136   0.0059   0.0385    0.0214   0.0000   441.4231     -0.624972       21.8362      -1.07105      -3.78502      0.695445      0.547319      0.602939      0.611882      0.852162      0.733592      0.810725
  42   3 1558.1756    0.2053  0.2701  8.9214  0.0000  0.0126   0.0068   0.0274    0.0263   0.0000   441.8150     -0.146945       21.2570      0.936619      -4.51184    -0.0163843      0.472380      0.617797      0.739567      0.834263      0.881315      0.948043
  42   4 1772.6068    0.3903  0.4560  9.0288  0.0000  0.0128   0.0090   0.0339    0.0377   0.0000   440.6725    -0.0804042       22.6676      0.562036      -4.12711     -0.516473      0.502068      0.639020      0.738200      0.786402      0.839318      0.818311
  42   5 1973.3218    0.6186  0.6782  9.3234 -0.0003  0.0159   0.0114   0.0363    0.0518   0.0000   440.2815      0.998756       20.5468      0.759429      -2.84055      -2.11822      0.594671      0.777016      0.883666      0.984747       1.00256       1.05739
  42   6 2168.0503    0.9533  0.9082  9.7728  0.0000  0.0177   0.0153   0.0433    0.0668   0.0000   441.6859       1.99693       18.8517      0.339390      -4.26626       1.30904      0.657086      0.886159       1.00638       1.09635       1.13666       1.20907
  42   7 2354.7455    1.3819  1.1086 10.4670  0.0000  0.0200   0.0209   0.0497    0.0764   0.0000   441.0965      -1.43785       19.6078       1.68187      -4.33496      -1.91470      0.741664       1.00656       1.08930       1.25104       1.25790       1.26527
  42   8 2534.9655    2.0522  1.1788 11.0388  0.0000  0.0193   0.0295   0.0509    0.0839   0.0000   441.1524     -0.403123       21.4936      0.197675      -1.36834     -0.424153      0.763010      0.985172       1.09917       1.21470       1.25963       1.28984
  42   9 2712.9761    2.8472  1.0532 11.7150  0.0000  0.0178   0.0422   0.0470    0.0825   0.0000   441.0045      0.358904       21.0786      0.186354     -0.228794      0.820446      0.689936      0.907903       1.04126       1.13189       1.16121       1.14273
  42  10 2889.3129    3.6847  1.0000 12.4137  0.0000  0.0177   0.0555   0.0448    0.0764   0.0000   441.2237      -1.23097       21.1457     -0.643618      -3.46466      0.644519      0.651334      0.922217      0.975664       1.11723       1.18994       1.24104
  42  11 3062.7826    4.3266  1.0643 12.6020  0.0000  0.0177   0.0636   0.0465    0.0857   0.0000   441.1099      0.393931       22.0211      -2.26376      -2.10686      -1.51543      0.674049      0.873040      0.969023       1.11835       1.16184       1.13849
  42  12 3233.5196    4.1837  1.4751 12.4418 -0.0001  0.0224   0.0524   0.0561    0.0729   0.0000   441.6166      0.571918       19.2089       2.34319      -2.00617      0.228811      0.811034       1.11224       1.20633       1.33267       1.37658       1.41925
  42  13 3401.8124    3.5021  2.2064 12.0176  0.0000  0.0276   0.0368   0.0719    0.0514   0.0000   440.5129      -1.55643       19.1072      0.720274      -2.42109       1.40052       1.10130       1.45320       1.59040       1.72134       1.77455       1.83185
  42  14 3567.8908    2.7151  3.5279 11.4970 -0.0001  0.0369   0.0235   0.1011    0.0365   0.0000   440.8088     -0.434861       19.4012     -0.179669      0.387836       3.23486       1.42770       1.86785       2.08495       2.28478       2.36886       2.38053
  42  15 3731.3372    2.2189  5.6580 10.7439  0.0000  0.0500   0.0147   0.1369    0.0305   0.0000   441.8427      -1.73372       17.0177     -0.812929      -9.01534       2.36185       1.90641       2.51002       2.86510       3.07072       3.22355       3.20688
  42  16 3892.6735    1.8090  8.2942 10.4106  0.0009  0.0690   0.0103   0.1903    0.0273   0.0000   438.2303      -2.99395       12.2128       7.96563       5.08991      0.856246       2.60259       3.45159       3.91418       4.27287       4.40121       4.43892
  42  17 4052.2821    1.4597 10.9368 10.1538  0.0015  0.0929   0.0074   0.2525    0.0252   0.0000   442.4615      0.590480       23.0407      -2.68263      -9.63857       8.57371       3.50110       4.65908       5.23320       5.74945       5.94886       6.00796
  43   2 1326.7350    0.0967  0.1159  8.9854  0.0000  0.0120   0.0061   0.0247    0.0207   0.0000   441.0245      -1.23649       21.6484       1.40413      -2.87841      0.227212      0.455406      0.598676      0.688969      0.730667      0.648678      0.728601
  43   3 1571.7817    0.2205  0.2570  8.9551  0.0000  0.0119   0.0071   0.0248    0.0261   0.0000   442.1642     -0.112188       20.9775      0.447150      -3.70029     -0.500436      0.418740      0.560599      0.634116      0.695619      0.778580      0.770800
  43   4 1787.0217    0.4002  0.4772  9.0882  0.0000  0.0138   0.0090   0.0326    0.0372   0.0000   441.3691      -2.24764       22.1344      0.364997      -2.09934     0.0588829      0.494052      0.645574      0.747058      0.783425      0.845828      0.829333
  43   5 1989.0439    0.6379  0.6771  9.4064  0.0000  0.0153   0.0117   0.0379    0.0511   0.0000   441.4088      -1.56044       21.0984      0.328081      -3.51222       1.47569      0.619859      0.874394      0.976635       1.11325       1.13334       1.15935
  43   6 2184.8219    0.9751  0.9928  9.8579  0.0000  0.0182   0.0152   0.0469    0.0695   0.0000   440.8182     -0.309466       20.8876      0.111928      -3.55716       1.63800      0.699900      0.898144       1.06491       1.14369       1.16669       1.20381
  43   7 2372.1698    1.4774  1.1888 10.4042  0.0000  0.0195   0.0208   0.0527    0.0797   0.0000   441.7978      0.799928       19.5057     -0.359798      -4.21305     -0.351962      0.723555      0.992390       1.09420       1.19300       1.23741       1.26303
  43   8 2553.2936    2.1440  1.1538 11.2505  0.0000  0.0191   0.0306   0.0510    0.0787   0.0000   441.9384     -0.530205       20.7984      0.949148      -3.34022      0.835841      0.712163      0.948014       1.09090       1.21562       1.22353       1.28664
  43   9 2732.2926    2.9252  1.1135 11.6965  0.0000  0.0183   0.0411   0.0472    0.0859   0.0000   441.9606     -0.832587       21.9108      0.418589      -4.72341      0.609170      0.687138      0.929450       1.03426       1.16589       1.23283       1.20998
  43  10 2909.5310    3.7795  1.0392 12.1970  0.0000  0.0176   0.0544   0.0435    0.0898   0.0000   440.5261    -0.0301940       20.7467       1.27996      -3.63414      -1.20537      0.659948      0.850561      0.965888       1.03808       1.08585       1.08238
  43  11 3083.8581    4.2945  1.1736 12.6400  0.0000  0.0187   0.0608   0.0504    0.0846   0.0000   440.9499     -0.353134       19.4354       2.22199      -4.40032      0.230330      0.713349      0.938768       1.08440       1.18600       1.19468       1.23308
  43  12 3255.5314    4.0410  1.5062 12.7109  0.0004  0.0225   0.0516   0.0590    0.0624   0.0000   439.7780       1.62049       17.8541       3.13871      -4.62519      -1.38752      0.887196       1.18437       1.31645       1.43989       1.48629       1.49035
  43  13 3424.9973    3.2778  2.3448 12.0632  0.0001  0.0292   0.0337   0.0757    0.0450   0.0000   440.5932      -1.09217       21.5258       2.04433      -1.15167      -2.04155       1.06614       1.41913       1.57559       1.75347       1.77620       1.83508
  43  14 3592.2050    2.6903  3.9556 11.2879  0.0000  0.0392   0.0209   0.1045    0.0347   0.0000   439.1769    -0.0419231       19.6808       3.21413      -6.34162      -1.76249       1.41367       1.91022       2.16746       2.35152       2.46939       2.45902
  43  15 3756.8003    2.1769  6.0697 10.7173  0.0000  0.0535   0.0139   0.1410    0.0300   0.0000   440.5685       1.05705       16.5395      -1.10213      -5.89881      -2.16967       1.97261       2.65482       3.02676       3.22959       3.41298       3.53827
  43  16 3919.2238    1.6919  8.5555 10.4642 -0.0016  0.0731   0.0095   0.2004    0.0263   0.0000   438.1247       3.28418       21.1808      -2.49673      -5.91522       3.34427       2.71558       3.60055       3.99708       4.35612       4.58641       4.64750
  43  17 4079.7135    1.3750 11.4096 10.2197  0.0001  0.0989   0.0069   0.2689    0.0240   0.0000   438.8635      -9.37993       17.8235       8.60188      -9.75828       10.2121       3.60099       4.81232       5.38231       5.90670       6.13076       6.31678
  44   3 1585.1861    0.2219  0.2555  9.0140  0.0000  0.0116   0.0071   0.0242    0.0253   0.0000   441.5716      -1.11735       20.8379     -0.218979      -3.19685      0.744280      0.424582      0.524015      0.625197      0.635089      0.734555      0.711869
  44   4 1801.2449    0.3962  0.5144  9.1091  0.0000  0.0149   0.0087   0.0350    0.0387   0.0000   440.9056     -0.206389       21.5703       1.12794      -1.53093      0.229797      0.508144      0.699880      0.742886      0.802540      0.857829      0.894627
  44   5 2004.5796    0.6636  0.7025  9.3489  0.0000  0.0148   0.0117   0.0384    0.0534   0.0000   442.1888     -0.241396       19.8949      0.822324      -2.57875      0.570864      0.531023      0.703554      0.770244      0.866501      0.876033      0.896145
  44   6 2201.4164    1.0089  0.9957  9.7530  0.0000  0.0172   0.0151   0.0458    0.0688   0.0000   441.9821     -0.789075       21.3634      0.800698      -1.14000     -0.220178      0.621844      0.818505      0.915761      0.980804       1.03884       1.02253
  44   7 2389.3605    1.5074  1.2026 10.7280  0.0000  0.0206   0.0219   0.0527    0.0732   0.0000   440.1053      0.892177       19.6065      -1.44867     -0.678628      0.128884      0.726249      0.988368       1.08111       1.22803       1.21961       1.25150
  44   8 2571.4141    2.1612  1.1891 11.3801  0.0000  0.0192   0.0304   0.0532    0.0719   0.0000   442.7350     -0.849347       21.2679       1.34868      -2.49117      0.179705      0.690937      0.942168       1.03235       1.13303       1.18101       1.23357
  44   9 2751.4574    2.9304  1.0565 12.1296  0.0000  0.0182   0.0437   0.0468    0.0705   0.0000   441.1466     -0.337646       20.6094      0.802494      -3.59367       2.90126      0.705974      0.883092      0.976024       1.11110       1.08342       1.14513
  44  10 2929.5435    3.9586  1.0581 12.2114  0.0000  0.0172   0.0559   0.0443    0.0905   0.0000   440.1831      -1.04067       20.0772     -0.435234      -2.20794      0.479435      0.643559      0.872456      0.950203       1.04499       1.09276       1.09464
  44  11 3104.6266    4.3495  1.2132 12.6888  0.0000  0.0189   0.0601   0.0519    0.0829   0.0000   442.6907      -1.28346       21.1521      -1.26637      -3.75251     -0.954262      0.708283      0.938111       1.06003       1.17709       1.19415       1.24015
  44  12 3277.2393    4.0810  1.5064 12.6206  0.0001  0.0219   0.0508   0.0581    0.0625   0.0000   440.0475    -0.0425259       19.1980      -1.93864      0.320160      0.326569      0.781189       1.05058       1.15504       1.27575       1.27814       1.32111
  44  13 3447.8441    3.2863  2.5135 12.0297  0.0000  0.0292   0.0326   0.0807    0.0429   0.0000   438.4774      -1.59066       19.2228       1.01348      -2.45395      0.664755       1.07004       1.41952       1.57194       1.69900       1.79036       1.82984
  44  14 3616.1288    2.5809  4.1235 11.2957 -0.0000  0.0403   0.0198   0.1070    0.0325   0.0000   442.6635     -0.213825       17.4658       2.95391      -2.09265     -0.264158       1.43893       1.91307       2.15600       2.32318       2.38905       2.46735
  44  15 3782.0753    2.0974  6.4859 10.6827  0.0002  0.0558   0.0129   0.1494    0.0291   0.0000   443.4544      -1.74184       20.8704       1.22332      -2.95569       8.02291       2.05347       2.70353       3.06157       3.26970       3.45783       3.48499
  44  16 3945.2849    1.7004  9.2040 10.4051  0.0014  0.0768   0.0090   0.2095    0.0256   0.0000   441.3457      0.590914       7.37268      -3.92181      -1.18250      -1.77600       2.76444       3.69006       4.13407       4.52479       4.67104       4.76538
  44  17 4106.7398    1.3294 11.8675 10.2261  0.0000  0.1023   0.0066   0.2802    0.0228   0.0000   438.1140       2.22378       19.5640      -13.0948      -11.7329       3.52148       3.65334       4.83018       5.47487       5.94407       6.18205       6.28008
  45   2 1351.2562    0.1126  0.1359  8.8838  0.0000  0.0114   0.0058   0.0254    0.0208   0.0000   441.3859     0.0214665       20.8723     -0.208414      -3.23797     -0.131393      0.371455      0.556671      0.564421      0.655966      0.732267      0.742394
  45   3 1598.3984    0.2413  0.2865  8.9828  0.0000  0.0116   0.0072   0.0278    0.0266   0.0000   441.9405      0.214916       21.9904     -0.979092      -2.11989     -0.232392      0.411219      0.582037      0.663032      0.747693      0.815722      0.760967
  45   4 1815.2795    0.4452  0.5216  9.0552  0.0000  0.0134   0.0092   0.0327    0.0409   0.0000   441.8908     -0.804653       21.4317      0.967670      -4.17734    -0.0921174      0.488481      0.658967      0.735097      0.831252      0.831821      0.866196
  45   5 2019.9653    0.7060  0.7184  9.3243  0.0000  0.0146   0.0122   0.0388    0.0547   0.0000   440.9256     -0.711926       21.6209     -0.116805      -3.81222      0.218102      0.509907      0.693329      0.780431      0.819675      0.878406      0.912924
  45   6 2217.7584    1.0726  0.9956  9.9184  0.0000  0.0182   0.0160   0.0451    0.0663   0.0000   441.6103     -0.665843       21.1852       1.70244      -4.21863     -0.161288      0.667478      0.947770       1.02337       1.18387       1.25939       1.28894
  45   7 2406.4214    1.5885  1.2038 10.7023  0.0000  0.0194   0.0224   0.0532    0.0747   0.0000   441.1606      0.736951       23.0601     -0.354374      -2.08658     -0.524411      0.713625      0.959631       1.06754       1.16939       1.24574       1.20299
  45   8 2589.3652    2.2886  1.1671 11.4442  0.0000  0.0189   0.0323   0.0491    0.0753   0.0000   441.8116     0.0260002       20.0060     -0.458278      -3.58083   -0.00640352      0.695655      0.880658      0.986081       1.08994       1.11812       1.13997
  45   9 2770.4251    3.1280  1.0910 11.9771  0.0000  0.0179   0.0441   0.0469    0.0780   0.0000   440.9300     -0.815061       22.1395      -1.26744      -2.65235      0.562492      0.637205      0.887388      0.966717       1.06876       1.16262       1.13806
  45  10 2949.3358    3.9730  1.0206 12.6119  0.0000  0.0165   0.0585   0.0473    0.0703   0.0000   440.9649      -2.27281       20.6342       1.28305      -3.80220       1.15297      0.588697      0.785358      0.838499      0.951193      0.966439      0.972890
  45  11 3125.2174    4.2651  1.1651 12.7928 -0.0006  0.0188   0.0592   0.0494    0.0747   0.0000   441.1464     -0.288457       20.3691      0.571729      -1.48066      -1.48779      0.653061      0.903628      0.957911       1.08480       1.13928       1.17188
  45  12 3298.6845    3.9769  1.6447 12.5081  0.0000  0.0235   0.0470   0.0598    0.0602   0.0000   443.0844      0.361142       22.6889       4.03936      -4.59844      -1.07795      0.794457       1.11079       1.22338       1.33227       1.41019       1.39369
  45  13 3470.2622    3.2143  2.7985 11.7888  0.0000  0.0312   0.0289   0.0812    0.0403   0.0000   439.5874      0.236555       20.5904      -1.27952      -3.10603       2.91295       1.06146       1.47225       1.63074       1.80556       1.83893       1.92353
  45  14 3639.7570    2.5139  4.3571 11.0892  0.0000  0.0410   0.0183   0.1097    0.0336   0.0000   445.8211      -3.53770       20.3406      0.736438     -0.797630       2.36688       1.45577       1.97127       2.16202       2.40643       2.49489       2.50925
  45  15 3806.7598    2.0106  6.8064 10.7018  0.0000  0.0583   0.0121   0.1598    0.0274   0.0000   440.7685       1.45771       18.0889      0.325857      -1.40586      -1.62625       2.07907       2.78418       3.10183       3.46178       3.56947       3.63154
  45  16 3971.4074    1.6017  9.6549 10.3583 -0.0014  0.0817   0.0082   0.2227    0.0253   0.0000   437.6699      -1.05903       13.2395      -3.73128       5.71775      -11.1887       2.85679       3.85099       4.29578       4.78822       4.92746       4.98731
  45  17 4133.7375    1.3119 12.7491 10.1709 -0.0000  0.1091   0.0062   0.2965    0.0220   0.0000   441.7067      -4.29998       26.4820      0.227502      -11.7704      -5.81296       3.71653       5.09240       5.62659       6.17215       6.30323       6.54851
  46   2 1363.2793    0.1187  0.1463  8.8934  0.0000  0.0107   0.0058   0.0243    0.0208   0.0000   442.1373      0.393458       21.9497      0.233572      -3.61669     -0.239096      0.345558      0.433236      0.552180      0.553955      0.610327      0.555606
  46   3 1611.4106    0.2770  0.2668  8.9617  0.0000  0.0102   0.0080   0.0236    0.0269   0.0000   440.9162     -0.782694       20.8362      -1.18951      -3.81436     -0.520901      0.351761      0.517600      0.568330      0.650677      0.665284      0.653432
  46   4 1829.1717    0.4699  0.5253  9.0851  0.0000  0.0135   0.0096   0.0324    0.0420   0.0000   440.8938    -0.0708284       21.3282    -0.0852455      -2.04452      0.422995      0.470314      0.644509      0.692685      0.762996      0.823841      0.826675
  46   5 2035.1985    0.7103  0.7651  9.3623  0.0000  0.0154   0.0118   0.0380    0.0551   0.0000   440.9642      0.387619       18.9998     -0.590968      -3.20365      -1.55244      0.567303      0.756417      0.814180      0.878417      0.941623      0.964235
  46   6 2233.9417    1.0743  1.0444  9.8841  0.0007  0.0179   0.0156   0.0462    0.0701   0.0000   442.0031      0.506074       18.9334     -0.602134     -0.847255     -0.487643      0.612892      0.816307      0.910131      0.993986       1.04763       1.03973
  46   7 2423.3074    1.6659  1.1700 10.6930  0.0000  0.0189   0.0232   0.0502    0.0787   0.0000   441.5438      -1.21323       22.1953       1.25707      -3.29867     -0.146955      0.662114      0.904962       1.00557       1.08141       1.08859       1.15386
  46   8 2607.1520    2.3803  1.2031 11.3068  0.0000  0.0184   0.0327   0.0511    0.0831   0.0000   442.6909      0.709319       20.8107      0.227325      -1.08849      -1.47602      0.647736      0.879032      0.960760       1.08471       1.11289       1.12347
  46   9 2789.2688    3.2166  1.0580 12.0607  0.0000  0.0173   0.0458   0.0453    0.0768   0.0000   441.6926      -1.49127       20.8279       1.23130      -3.27938      -1.39412      0.598226      0.804445      0.863941      0.986381       1.02012       1.00683
  46  10 2968.9583    4.0623  1.0240 12.3800  0.0000  0.0163   0.0572   0.0439    0.0788   0.0000   441.2511     -0.469675       20.1648       1.09938      -3.91432     -0.865567      0.571489      0.756668      0.810531      0.932951      0.951755      0.980584
  46  11 3145.5580    4.3389  1.1715 12.9720  0.0000  0.0193   0.0615   0.0504    0.0748   0.0000   441.2833      0.633485       19.9414      -1.30837      -4.88177      0.761513      0.646100      0.891340      0.974245       1.10014       1.11835       1.13705
  46  12 3319.8536    3.8667  1.8680 12.2228  0.0000  0.0244   0.0418   0.0620    0.0573   0.0000   439.7912       1.10634       21.4464      -2.31369      -5.60402       3.46786      0.854889       1.16380       1.29028       1.44216       1.46006       1.54926
  46  13 3492.4238    3.1438  3.0050 11.6000 -0.0004  0.0326   0.0268   0.0822    0.0408   0.0000   441.3826       1.76496       22.0475     -0.481620     -0.385244       3.09506       1.07919       1.51349       1.61681       1.82631       1.85472       1.87811
  46  14 3663.0613    2.4202  5.0362 11.0289 -0.0000  0.0460   0.0164   0.1207    0.0306   0.0000   439.8514      -1.33903       21.6130      -4.67526      -4.45698       2.64305       1.59535       2.14011       2.40533       2.64867       2.68147       2.77155
  46  15 3831.2856    1.9321  7.7025 10.6144 -0.0002  0.0651   0.0109   0.1765    0.0270   0.0000   438.4428      -2.39315       21.7117       10.3082      -10.8092      -8.38678       2.22771       3.01558       3.39584       3.73599       3.84506       3.95222
  46  16 3996.8684    1.5800 10.2949 10.3303  0.0000  0.0878   0.0077   0.2323    0.0246   0.0000   440.4760      -1.11172       21.0012       2.31904      0.409101     -0.185761       2.99915       4.01262       4.49954       4.97975       5.14854       5.27453
  46  17 4160.2116    1.2686 12.8610 10.1013  0.0000  0.1113   0.0060   0.2935    0.0219   0.0000   436.8881      -1.98632       18.7206      -2.09872       8.30602       4.16544       3.75982       4.98965       5.72846       6.18684       6.38055       6.49138
  47   2 1375.2009    0.1079  0.1562  8.9561  0.0005  0.0168   0.0057   0.0274    0.0208   0.0000   441.4259      0.307739       21.0028      0.545407      -4.44351       1.38055      0.734674       1.41090       1.45755       1.57208       1.40007       1.74623
  47   3 1624.2292    0.2608  0.3234  8.9947  0.0000  0.0114   0.0071   0.0271    0.0273   0.0000   441.4456     -0.335834       21.3627      0.137105      -3.04711     -0.515895      0.420855      0.516814      0.582474      0.693448      0.690279      0.735075
  47   4 1842.8932    0.4662  0.5225  9.1501 -0.0005  0.0135   0.0095   0.0324    0.0406   0.0000   441.1446     0.0403864       21.4924    -0.0998814      -2.30458    -0.0378567      0.459985      0.613464      0.743024      0.756285      0.845750      0.877121
  47   5 2050.3141    0.7755  0.7324  9.4095  0.0000  0.0140   0.0129   0.0375    0.0576   0.0000   441.5258      -1.22810       20.6001     0.0362645      -2.89677      0.658942      0.469728      0.620637      0.739048      0.799719      0.802368      0.828291
  47   6 2249.8710    1.1662  1.1026  9.7879  0.0000  0.0178   0.0161   0.0458    0.0797   0.0000   440.6864     -0.863655       19.4132     -0.161705      -2.59713     -0.880299      0.616747      0.809303      0.910192      0.980804       1.03714       1.07469
  47   7 2439.8795    1.7269  1.2773 10.6542  0.0001  0.0194   0.0226   0.0524    0.0773   0.0000   441.8946      0.564278       21.5852     -0.774836      -4.69742     -0.139993      0.667079      0.905958       1.02790       1.13796       1.17191       1.18959
  47   8 2624.8257    2.4176  1.2197 11.4543  0.0000  0.0193   0.0325   0.0506    0.0813   0.0000   439.3839      -1.22237       20.4448      -1.82037      -1.10322     -0.265437      0.659159      0.880397      0.921592       1.05203       1.10185       1.11387
  47   9 2807.9151    3.3308  1.1100 12.0950  0.0000  0.0176   0.0460   0.0466    0.0806   0.0000   441.5248      0.440698       20.3674      0.435106      -3.63204      0.211802      0.586021      0.810810      0.876180      0.991585       1.06177       1.09262
  47  10 2988.3335    4.1473  1.0550 12.6133  0.0000  0.0172   0.0573   0.0429    0.0756   0.0000   441.3890      0.255469       20.6487       1.78417      -1.31515      -1.19858      0.593903      0.803340      0.878283      0.986468      0.995053       1.00079
  47  11 3165.6865    4.2942  1.2985 12.8176  0.0000  0.0195   0.0569   0.0528    0.0739   0.0000   441.6420     -0.254013       21.9021      0.258888      -1.67847     -0.743802      0.660267      0.869277       1.00034       1.12068       1.14238       1.19367
  47  12 3340.9100    3.6832  1.9163 12.4377  0.0000  0.0246   0.0402   0.0664    0.0490   0.0000   441.6065      -1.23794       19.0404     -0.340236      -1.54680      -2.13647      0.837797       1.13110       1.27970       1.40719       1.45314       1.50095
  47  13 3514.4198    3.0910  3.2811 11.5453  0.0000  0.0330   0.0246   0.0859    0.0380   0.0000   442.1644      0.435416       19.1785     -0.905141      -5.33514      -2.27095       1.13909       1.50747       1.68602       1.84580       1.87051       1.95277
  47  14 3685.9291    2.4211  5.2359 11.0096  0.0000  0.0467   0.0158   0.1212    0.0307   0.0000   437.4380       1.22318       17.4404       1.58702      -4.12368       2.01874       1.59436       2.11975       2.40235       2.58853       2.74513       2.74781
  47  15 3855.2827    1.9048  7.7579 10.6533  0.0000  0.0655   0.0105   0.1786    0.0272   0.0000   441.2991       4.55993       16.8051      -5.06476      -4.76087       4.03889       2.22470       2.97770       3.33845       3.64703       3.76379       3.87189
  47  16 4021.8977    1.5187 10.8397 10.3852 -0.0020  0.0903   0.0071   0.2450    0.0236   0.0000   444.6809      -3.49309       9.93427       1.82520      0.994408      -7.73488       3.03260       3.99324       4.51545       4.91987       5.05121       5.19922
  48   2 1386.8929    0.1329  0.1199  8.9564  0.0000  0.0094   0.0062   0.0184    0.0203   0.0000   441.4848     -0.369608       21.1851     -0.594174      -4.21845      -1.00096      0.354033      0.494883      0.557752      0.635087      0.639168      0.589851
  48   3 1636.8611    0.2686  0.3132  8.9591  0.0000  0.0109   0.0072   0.0263    0.0273   0.0000   441.6816     -0.509289       21.4337      0.120507      -2.81271     -0.589816      0.350054      0.459723      0.557088      0.605131      0.597826      0.635990
  48   4 1856.5066    0.4944  0.5787  9.1205  0.0000  0.0143   0.0093   0.0325    0.0425   0.0000   441.3126     -0.383480       22.0786      0.204735      -4.00288     -0.345628      0.447556      0.631656      0.685242      0.730440      0.785578      0.756078
  48   5 2065.2184    0.7833  0.8491  9.4906  0.0000  0.0167   0.0122   0.0389    0.0602   0.0000   441.5268      -1.48015       21.9979      0.311080      -2.68809      0.815997      0.521224      0.718736      0.782142      0.920737      0.936896      0.960788
  48   6 2265.6603    1.2043  1.0511 10.0844  0.0000  0.0173   0.0172   0.0463    0.0726   0.0000   442.2283      0.294284       20.4172     0.0493329      -1.83141     -0.203111      0.573165      0.754675      0.827906      0.902356      0.924954      0.943437
  48   7 2456.4220    1.7910  1.2282 11.0282  0.0000  0.0202   0.0247   0.0501    0.0747   0.0000   440.3417      -1.47941       21.7511       1.27451      -3.85926     -0.430221      0.673935      0.904214       1.00604       1.08038       1.11969       1.15998
  48   8 2642.3551    2.5322  1.2380 11.3481  0.0000  0.0185   0.0325   0.0490    0.0797   0.0000   441.2473     -0.817438       20.2621    -0.0988945      -2.60472      0.474478      0.627194      0.862137      0.953032       1.04595       1.11200       1.10539
  48   9 2826.3803    3.3249  1.0943 12.2619 -0.0002  0.0173   0.0465   0.0460    0.0740   0.0000   440.6028     -0.302720       20.2938       2.53302      -4.25189      -1.24305      0.604594      0.796167      0.882992      0.988744      0.995748       1.06986
  48  10 3007.5776    4.2444  1.0920 12.5617  0.0004  0.0170   0.0578   0.0452    0.0802   0.0000   441.4367      0.231262       20.8250      -1.58262      -2.78818      0.994422      0.560796      0.772026      0.815790      0.943435      0.967970       1.00328
  48  11 3185.6822    4.3829  1.3180 12.7917  0.0000  0.0189   0.0561   0.0533    0.0679   0.0000   441.9725      0.675716       21.9194       1.60644      -3.54446       1.05501      0.647302      0.869074      0.972650       1.05883       1.14496       1.17240
  48  12 3361.7245    3.7317  2.0054 12.3066  0.0000  0.0247   0.0387   0.0656    0.0498   0.0000   440.1570       1.41935       22.3124     -0.254455      -2.10977    -0.0152230      0.841344       1.12341       1.22732       1.38532       1.45258       1.49946
  48  13 3536.0952    2.9635  3.4884 11.5007 -0.0000  0.0343   0.0230   0.0905    0.0365   0.0000   440.1547      -1.16330       17.5737    -0.0518977      -1.11466      0.419511       1.12748       1.52336       1.69014       1.89439       2.00642       2.05628
  48  14 3708.6352    2.3597  5.4833 10.9331  0.0000  0.0476   0.0147   0.1275    0.0304   0.0000   442.5532      -1.93622       18.9967       3.21140     0.0523095      -3.42594       1.56447       2.09904       2.39330       2.63801       2.76500       2.82375
  48  15 3878.9642    1.8655  8.6104 10.6006 -0.0000  0.0711   0.0094   0.1957    0.0262   0.0000   442.6272    -0.0716552       20.3581       4.18257       1.58968      -2.83438       2.32184       3.14945       3.53186       3.88141       4.05126       4.12286
  48  16 4046.6332    1.4949 11.9179 10.3614  0.0001  0.1004   0.0067   0.2656    0.0225   0.0000   440.4044      0.448332       25.1120      -2.04707       3.09001     0.0637545       3.26693       4.36436       4.86543       5.45403       5.65295       5.85047
  49   1 1101.2451    0.0441  0.0272  9.1322  0.0000  0.0153   0.0070   0.0167    0.0180   0.0000   439.8498      -1.68141       23.1281       1.70554      -5.00637     -0.131295      0.386446      0.763099      0.752856      0.678802      0.914170      0.737429
  49   2 1398.5182    0.1287  0.1776  8.9679  0.0000  0.0107   0.0057   0.0248    0.0208   0.0000   441.7808     0.0808507       21.5601     -0.116633      -3.63624    -0.0378387      0.361495      0.458123      0.532421      0.538263      0.621820      0.589837
  49   3 1649.3225    0.2837  0.3625  8.9790  0.0000  0.0118   0.0071   0.0290    0.0283   0.0000   442.1541      -1.03774       20.7310       1.12624      -2.78215     -0.745872      0.373863      0.519877      0.532321      0.615976      0.606890      0.611159
  49   4 1869.9578    0.5263  0.5468  9.1451  0.0000  0.0131   0.0099   0.0297    0.0439   0.0000   442.5549     -0.120516       21.0485     -0.967764      -2.97623       1.11745      0.427995      0.540074      0.602643      0.711748      0.709609      0.746015
  49   5 2080.0138    0.7949  0.8981  9.5681  0.0000  0.0162   0.0121   0.0432    0.0587   0.0000   441.3238      -1.26014       21.8283     0.0693304      -1.81166      -1.33796      0.523638      0.694045      0.768093      0.863950      0.885586      0.923538
  49   6 2281.2574    1.2353  1.1025 10.3114  0.0000  0.0181   0.0172   0.0483    0.0672   0.0000   442.3856      -1.11162       21.2337       1.91070      -3.52778     -0.938180      0.604113      0.819159      0.925540      0.994465       1.00274       1.04943
  49   7 2472.7204    1.8448  1.2861 10.8656  0.0000  0.0199   0.0234   0.0501    0.0705   0.0000   441.1944     -0.630385       22.1873     0.0594558      -1.76501     -0.551125      0.615541      0.871669      0.932329       1.04368       1.05991       1.07081
  49   8 2659.6865    2.5735  1.2881 11.5077  0.0000  0.0189   0.0323   0.0508    0.0723   0.0000   440.6119      0.721571       20.8984     0.0395490     -0.668323      0.103624      0.598323      0.796045      0.902682       1.02716       1.03335       1.06771
  49   9 2844.7039    3.4296  1.0447 12.4186  0.0000  0.0167   0.0484   0.0443    0.0682   0.0000   441.3908    0.00645525       20.6351      0.613398      -3.82549      0.259958      0.569861      0.767862      0.855784      0.939184      0.962025      0.968767
  49  10 3026.6457    4.3161  1.0984 12.6915  0.0000  0.0171   0.0584   0.0446    0.0782   0.0000   441.2618      -1.25653       20.8678       1.39793      -3.85456      0.539727      0.569654      0.756995      0.844512      0.923412      0.990730       1.02402
  49  11 3205.4628    4.2223  1.4289 12.6856  0.0000  0.0206   0.0515   0.0533    0.0668   0.0000   441.1551     -0.355267       20.8552     -0.295422     -0.577852      0.856469      0.680550      0.912512       1.01736       1.09978       1.16519       1.19996
  49  12 3382.2755    3.6249  2.2582 12.0298  0.0000  0.0257   0.0343   0.0684    0.0464   0.0000   441.6248      0.567995       20.1441      -1.01130      -1.09426     -0.186918      0.842211       1.14945       1.28441       1.39736       1.44593       1.47108
  49  13 3557.6159    2.8724  3.7790 11.3916  0.0000  0.0355   0.0211   0.0946    0.0347   0.0000   442.0501       1.05428       20.9158     -0.682826      -1.43603      0.913761       1.18068       1.54287       1.76118       1.94435       2.05225       2.09347
  49  14 3730.9419    2.2754  6.1664 10.8418  0.0001  0.0520   0.0132   0.1387    0.0295   0.0000   442.3203       2.92175       22.2556       1.69172      -2.49643     -0.402287       1.68681       2.25967       2.55323       2.75644       2.91208       2.93000
  49  15 3902.4067    1.8219  8.9201 10.5369 -0.0002  0.0731   0.0088   0.2016    0.0264   0.0000   441.1517       1.22952       27.7980       3.67069      -7.11392       7.48289       2.36890       3.17566       3.58530       3.93409       4.06652       4.19785
  49  16 4071.3136    1.4227 11.5830 10.3720  0.0000  0.1001   0.0066   0.2634    0.0223   0.0000   438.4173      0.440640       17.7928      -5.71083      -1.64946       2.57150       3.21258       4.30453       4.76685       5.30876       5.54765       5.72912
  50   2 1409.9647    0.1392  0.1404  8.9699  0.0000  0.0096   0.0062   0.0197    0.0204   0.0000   441.3767     -0.451769       21.5596      0.694199      -3.64264      0.244435      0.333767      0.405739      0.415208      0.500623      0.565852      0.549969
  50   3 1661.6039    0.2931  0.3262  8.9958  0.0000  0.0108   0.0074   0.0249    0.0277   0.0000   441.5530     -0.318266       21.0209     -0.560944      -3.18406      0.618525      0.342187      0.439807      0.499311      0.532402      0.586346      0.563436
  50   4 1883.2408    0.5253  0.6823  9.1299  0.0000  0.0144   0.0091   0.0369    0.0443   0.0000   441.7714      0.175165       21.9349      0.126094      -3.85374      0.709760      0.500781      0.678437      0.764837      0.862704      0.900504      0.865702
  50   5 2094.6481    0.8337  0.9386  9.4280  0.0000  0.0168   0.0121   0.0397    0.0637   0.0000   441.4392     0.0917844       22.1136      0.588579      -2.47135     -0.175460      0.516928      0.706087      0.778377      0.889128      0.883336      0.911786
  50   6 2296.7296    1.3031  1.2098 10.2696  0.0000  0.0191   0.0173   0.0503    0.0717   0.0000   441.2709     -0.145271       22.2832      0.511051      -3.52970       1.83615      0.597151      0.791631      0.898548      0.995434       1.02217       1.05343
  50   7 2488.9806    1.8720  1.2705 11.0495  0.0000  0.0195   0.0243   0.0510    0.0686   0.0000   441.7335     0.0514857       20.3882     0.0798984      -3.67700       3.07402      0.618837      0.831252      0.921030       1.00260       1.01351       1.07586
  50   8 2676.9793    2.6249  1.2264 11.6274  0.0000  0.0183   0.0342   0.0494    0.0761   0.0000   442.3415      0.373471       21.3540     -0.913273      -3.68660       1.79243      0.576264      0.788443      0.848577      0.967848       1.01075       1.00709
  50   9 2862.8711    3.5570  1.0833 12.2344  0.0000  0.0169   0.0472   0.0442    0.0743   0.0000   440.9126       1.78337       21.5261     0.0875607      -2.68244      0.874155      0.515522      0.710023      0.802114      0.888914      0.915244      0.936127
  50  10 3045.5204    4.2967  1.0629 12.9445  0.0000  0.0167   0.0599   0.0452    0.0675   0.0000   441.8517      0.812750       22.7661      -1.36119      -2.83343       1.04133      0.549235      0.732317      0.814418      0.879372      0.919056      0.937074
  50  11 3225.0965    4.2342  1.4657 12.7638  0.0000  0.0202   0.0505   0.0553    0.0584   0.0000   441.8470      0.924104       19.6896       1.54775      -3.17729      -1.37364      0.647326      0.886714      0.956386       1.08322       1.14962       1.15126
  50  12 3402.7264    3.5339  2.3062 12.0508  0.0001  0.0263   0.0328   0.0687    0.0443   0.0000   440.6130      0.113705       19.7632       2.46115      -6.02963       3.05430      0.823506       1.12704       1.22353       1.33877       1.41072       1.49224
  50  13 3578.8253    2.8024  4.0841 11.2824  0.0000  0.0376   0.0196   0.0987    0.0340   0.0000   443.4283      -1.31977       17.9992       2.25432      -6.86995     -0.321989       1.19620       1.58903       1.78159       1.92298       2.02228       2.06010
  50  14 3753.2400    2.2072  6.5466 10.8559 -0.0005  0.0548   0.0124   0.1469    0.0281   0.0000   442.0975      0.722677       22.2971       2.71301       2.85120    -0.0564572       1.73130       2.29315       2.58884       2.88030       2.99244       3.09686
  50  15 3925.3487    1.7718  9.5114 10.5325 -0.0004  0.0776   0.0083   0.2135    0.0258   0.0000   438.0847      -1.09469       15.1445      -6.83452      -6.25262      -2.24474       2.45542       3.26835       3.72865       4.05914       4.26613       4.39719
  51   1 1120.2126    0.0581  0.0671  9.0370  0.0000  0.0197   0.0066   0.0249    0.0183   0.0000   440.7958    -0.0816564       21.9875      -1.43464      -4.57803      0.503256      0.576724      0.802292       1.17677       1.10421       1.00660      0.993898
  51   2 1421.2613    0.1384  0.1585  8.9379  0.0000  0.0106   0.0059   0.0196    0.0205   0.0000   441.2609      0.613729       20.9797      0.437621      -3.29100     -0.572379      0.374962      0.465400      0.582897      0.743114      0.766404      0.783199
  51   3 1673.7104    0.3019  0.3469  9.0348  0.0000  0.0118   0.0075   0.0267    0.0282   0.0000   442.4096     -0.327333       21.9848     -0.455429      -4.35007      0.782790      0.374353      0.471501      0.511003      0.529665      0.580644      0.621857
  51   4 1896.4506    0.5533  0.6080  9.1843  0.0000  0.0134   0.0098   0.0336    0.0439   0.0000   441.8488     -0.439451       21.3704     -0.925548      -3.01870      0.279077      0.390949      0.565667      0.589140      0.690049      0.721949      0.735880
  51   5 2109.1415    0.8604  0.9280  9.6252  0.0000  0.0158   0.0126   0.0429    0.0584   0.0000   442.4509      -1.39516       21.0572      0.229583      -2.96326      0.349336      0.494183      0.642364      0.753587      0.826628      0.859026      0.867991
  51   6 2311.9589    1.3335  1.1958 10.1898  0.0000  0.0185   0.0175   0.0473    0.0775   0.0000   442.9214     -0.351455       20.5448      0.134809      -3.80596     -0.855281      0.583065      0.778964      0.860731      0.953175       1.00815       1.05966
  51   7 2504.9617    1.9578  1.3700 10.9403  0.0000  0.0197   0.0236   0.0520    0.0655   0.0000   441.3587     -0.180093       21.4151      0.988526      -3.22940      0.126815      0.603553      0.828424      0.938594       1.02013       1.07165       1.07588
  51   8 2694.0116    2.7554  1.2240 11.5652  0.0000  0.0183   0.0348   0.0468    0.0825   0.0000   441.5226       1.73074       22.6222     -0.241898      -3.65471     -0.112207      0.570131      0.772838      0.862795      0.943328      0.947377      0.995543
  51   9 2880.8335    3.6551  1.1507 12.3752  0.0000  0.0175   0.0480   0.0453    0.0751   0.0000   442.3364      -1.18060       20.9191      0.222402      -2.18277       1.33594      0.552022      0.736665      0.803040      0.910807      0.925010      0.973645
  51  10 3064.2177    4.3505  1.1225 12.7926  0.0000  0.0172   0.0575   0.0449    0.0734   0.0000   441.4796     -0.674344       20.5521      0.826531      -2.56239     -0.260419      0.540470      0.720701      0.766301      0.869579      0.909136      0.928453
  51  11 3244.5200    4.2186  1.5179 12.6529  0.0040  0.0209   0.0485   0.0534    0.0572   0.0000   441.7412       1.02892       21.5733     0.0996732    -0.0485908     -0.155404      0.639471      0.888625      0.989359       1.12705       1.14218       1.19406
  51  12 3422.9336    3.3976  2.5821 11.9524 -0.0001  0.0276   0.0297   0.0733    0.0404   0.0000   442.0816      -2.07633       21.5665      0.506973      -3.03081       2.84687      0.875143       1.15686       1.32623       1.43940       1.51766       1.55395
  51  13 3599.8474    2.7274  4.4900 11.1097  0.0000  0.0390   0.0177   0.1043    0.0332   0.0000   442.0273      -3.15350       19.9692       1.38074      -5.66134       2.41937       1.24493       1.66442       1.84793       2.04876       2.15968       2.20412
  51  14 3775.0397    2.1688  7.2796 10.7964  0.0014  0.0602   0.0113   0.1615    0.0274   0.0000   438.6698     -0.766763       20.5605       8.74341      -4.70539      0.545687       1.85365       2.47667       2.80052       3.09635       3.17755       3.30166
  51  15 3948.1430    1.7004  9.7781 10.5674  0.0006  0.0808   0.0079   0.2208    0.0244   0.0000   438.0610       5.15303       16.9579     -0.569372      -2.54123      -5.88544       2.52215       3.36225       3.80390       4.12288       4.28461       4.45561
  52   2 1432.4267    0.1597  0.1960  8.9325  0.0000  0.0104   0.0058   0.0229    0.0210   0.0000   441.8338      -1.00088       21.7247     -0.539867      -2.57650      0.329197      0.293029      0.410351      0.439269      0.519822      0.552740      0.583062
  52   3 1685.6455    0.3168  0.4025  9.0733  0.0000  0.0121   0.0073   0.0279    0.0287   0.0000   441.5450     -0.635334       21.5657     -0.813238      -2.37886      0.250989      0.371702      0.482192      0.540657      0.643252      0.645196      0.637380
  52   4 1909.5208    0.5449  0.7407  9.1956  0.0000  0.0151   0.0090   0.0378    0.0468   0.0000   441.6136     -0.484239       21.6009       1.45960      -3.41681      0.646577      0.453403      0.630376      0.706845      0.773659      0.819269      0.861290
  52   5 2123.4849    0.8982  0.9853  9.5258  0.0000  0.0161   0.0125   0.0423    0.0661   0.0000   442.0347    -0.0291979       21.9404    -0.0807595      -2.61887      0.634223      0.508325      0.676701      0.776449      0.847023      0.903957      0.903201
  52   6 2327.0290    1.3858  1.1823 10.3058  0.0000  0.0179   0.0180   0.0472    0.0750   0.0000   441.5116      -1.00337       20.7704      0.764061      -3.10989      -2.13901      0.567484      0.743595      0.862255      0.931900      0.957220      0.988167
  52   7 2520.8909    1.9641  1.3415 11.2341  0.0000  0.0197   0.0247   0.0531    0.0620   0.0000   442.1234      -1.15269       20.4192       1.07978      -2.12965      0.529007      0.606453      0.815051      0.908865       1.03168       1.07892       1.09304
  52   8 2711.0083    2.8644  1.2750 11.6127  0.0000  0.0184   0.0350   0.0470    0.0788   0.0000   441.0307     -0.737584       21.5415       1.34266      -3.62999     0.0746186      0.566024      0.728793      0.828277      0.902023      0.936866      0.961315
  52   9 2898.6775    3.7568  1.1504 12.3697  0.0002  0.0171   0.0479   0.0449    0.0738   0.0000   441.8107      0.615034       22.9157       1.38946      -2.54026      0.610493      0.522362      0.688260      0.790542      0.861122      0.890186      0.901056
  52  10 3082.7868    4.5167  1.1364 12.6740  0.0000  0.0172   0.0576   0.0438    0.0791   0.0000   441.4016     -0.474867       20.5273       1.44502      -3.61205      0.447434      0.508430      0.716589      0.787591      0.858074      0.881922      0.915082
  52  11 3263.8609    4.0935  1.6271 12.6439  0.0000  0.0211   0.0453   0.0563    0.0530   0.0000   440.4084     -0.216149       19.3612     -0.560655      -3.95368     -0.310614      0.648732      0.872979       1.00081       1.10886       1.18405       1.21682
  52  12 3443.0969    3.4012  2.8051 11.8669  0.0000  0.0287   0.0283   0.0758    0.0402   0.0000   441.0307      0.110954       17.9528     -0.141180     -0.721858      0.140277      0.881688       1.17615       1.29639       1.47182       1.52107       1.59055
  52  13 3620.7149    2.6285  4.6562 11.1972 -0.0000  0.0404   0.0168   0.1088    0.0310   0.0000   442.4124      -1.34848       21.4470      -1.60263      -1.06720       2.74693       1.24595       1.69652       1.87733       2.09349       2.17113       2.22080
  52  14 3796.7348    2.0467  7.3907 10.8353 -0.0013  0.0615   0.0107   0.1717    0.0275   0.0000   442.0409      -2.02924       23.4955      0.199334      -7.95749       5.81097       1.87292       2.51496       2.78479       3.06077       3.23974       3.29214
  52  15 3970.7901    1.6452  9.9273 10.6293 -0.0004  0.0842   0.0076   0.2246    0.0233   0.0000   439.3944       2.37651       19.2818      -2.90536      -4.19031      -7.92445       2.54298       3.43304       3.90075       4.26956       4.45198       4.56992
  53   1 1138.7565    0.0467  0.0203  9.0547 -0.0012  0.0118   0.0073   0.0084    0.0174   0.0000   439.5040     -0.791459       21.8328      0.204359      -2.61917     -0.639526      0.335656      0.515871      0.598544      0.514012      0.774747      0.763038
  53   2 1443.4730    0.1512  0.1506  8.9554 -0.0009  0.0094   0.0060   0.0201    0.0202   0.0000   441.9512    -0.0515650       22.0502     -0.329938      -3.75568     -0.186405      0.305300      0.383587      0.428789      0.403311      0.484610      0.463242
  53   3 1697.4703    0.3326  0.4013  9.0441  0.0000  0.0127   0.0075   0.0253    0.0306   0.0000   442.1905     -0.912748       21.7098      0.586402      -4.28912    -0.0630398      0.387169      0.523240      0.568704      0.653604      0.681892      0.668634
  53   4 1922.4749    0.5782  0.6555  9.2924  0.0000  0.0137   0.0098   0.0336    0.0442   0.0000   441.7020      -1.43764       20.8393      0.339115      -2.94718     -0.555734      0.394890      0.529042      0.600478      0.653672      0.682708      0.730609
  53   5 2137.7106    0.9286  0.9517  9.7892  0.0000  0.0161   0.0133   0.0423    0.0620   0.0000   441.0627     -0.906519       21.0335     -0.319032      -3.83653       1.06108      0.478180      0.650472      0.738960      0.835058      0.857415      0.879732
  53   6 2341.9450    1.4164  1.1879 10.5049  0.0000  0.0183   0.0186   0.0484    0.0703   0.0000   442.0031      0.102880       21.7840      -1.40718      -4.29097     -0.296358      0.562558      0.746623      0.822629      0.929140      0.980162       1.00836
  53   7 2536.6631    2.0478  1.2210 11.2355  0.0000  0.0179   0.0264   0.0495    0.0718   0.0000   441.4286     -0.681004       22.2418     -0.264344      -4.10438      0.365778      0.550872      0.740776      0.828536      0.910334      0.975239       1.02222
  53   8 2727.8416    2.9049  1.2273 11.8661  0.0000  0.0177   0.0370   0.0488    0.0748   0.0000   441.2012     -0.733451       22.1052       1.04990      -2.79063     -0.446980      0.528057      0.705622      0.789294      0.867943      0.912637      0.951714
  53   9 2916.3747    3.8592  1.0829 12.5157  0.0000  0.0166   0.0510   0.0423    0.0725   0.0000   441.2016     -0.979876       19.6938      0.329967      -3.34025     0.0971424      0.501090      0.670868      0.716724      0.846217      0.856185      0.915331
  53  10 3101.2040    4.4221  1.3034 12.6686  0.0000  0.0186   0.0529   0.0469    0.0681   0.0000   441.3264     -0.207807       21.3724      0.490173      -2.12470     -0.517613      0.553277      0.774281      0.821759      0.950089      0.979485      0.990234
  53  11 3283.0380    4.0464  1.6982 12.5869 -0.0000  0.0216   0.0436   0.0570    0.0527   0.0000   440.5034      -1.78583       21.9528      0.594463      -2.38028      -1.61776      0.676347      0.904716      0.983996       1.09956       1.15869       1.17327
  53  12 3463.0118    3.2775  2.9158 11.6944 -0.0000  0.0292   0.0259   0.0762    0.0394   0.0000   442.0975     -0.964625       20.8115      -2.88694      -5.92168       1.13863      0.873808       1.18131       1.30623       1.44216       1.54121       1.55851
  53  13 3641.4418    2.5717  5.0886 11.1114  0.0000  0.0427   0.0157   0.1169    0.0302   0.0000   439.7471      0.544260       20.5049      0.135165      -3.04676      -1.05764       1.28150       1.73293       1.92520       2.14835       2.27354       2.29262
  53  14 3818.1261    2.0677  8.1212 10.7513  0.0005  0.0659   0.0100   0.1786    0.0274   0.0000   442.6760     -0.104632       18.7936       2.69714      -5.12197      -1.36791       1.97791       2.66999       3.01759       3.30436       3.46739       3.51600
  53  15 3992.9813    1.6043 10.9371 10.5988  0.0000  0.0916   0.0071   0.2454    0.0220   0.0000   438.3343      0.542191       17.6088     -0.867550      -10.9922       8.66966       2.68836       3.64482       4.12532       4.46937       4.67840       4.79588
  54   1 1147.8842    0.0560  0.0450  9.0312 -0.0007  0.0176   0.0060   0.0163    0.0174   0.0000   440.9859    -0.0537200       21.5699     0.0686199      -3.67287      0.223686      0.773275      0.789303      0.672036      0.790710      0.950267       1.05031
  54   2 1454.3790    0.1574  0.1943  8.8886  0.0000  0.0093   0.0057   0.0233    0.0207   0.0000   442.1040     -0.420754       22.0647    -0.0562165      -3.60202     -0.300114      0.322106      0.356546      0.419327      0.468474      0.521225      0.564572
  54   3 1709.1269    0.3282  0.3915  9.0909  0.0000  0.0113   0.0074   0.0270    0.0287   0.0000   441.9541    -0.0520587       21.7770     0.0691909      -3.45306      0.853449      0.330180      0.450484      0.473161      0.523265      0.584036      0.589173
  54   4 1935.3183    0.6166  0.6677  9.2151  0.0000  0.0132   0.0101   0.0337    0.0455   0.0000   441.7826     -0.379531       21.1932     -0.543497      -4.58118     -0.718191      0.379281      0.499124      0.560700      0.582052      0.650079      0.659453
  54   5 2151.7523    0.9420  0.9636  9.8305 -0.0001  0.0166   0.0132   0.0403    0.0588   0.0000   442.3746      -1.09865       21.1756      -1.19762      -3.51125     -0.110234      0.485252      0.676978      0.729125      0.830250      0.868851      0.897540
  54   6 2356.6966    1.4391  1.2039 10.7699  0.0000  0.0190   0.0193   0.0501    0.0631   0.0000   441.5617     -0.387219       19.8308      0.971027      -3.51309       1.36032      0.560425      0.772517      0.848289      0.943722      0.997461      0.982802
  54   7 2552.3468    2.1682  1.2711 11.1654  0.0000  0.0185   0.0265   0.0469    0.0719   0.0000   441.1998     -0.140428       22.9717      0.621081      -4.66808     -0.305107      0.546156      0.747119      0.817614      0.958785      0.985899      0.994937
  54   8 2744.5113    2.9715  1.1716 11.9525  0.0000  0.0174   0.0378   0.0450    0.0709   0.0000   442.3637      -1.76922       21.7395      0.142598      -3.20764      0.553824      0.516023      0.688996      0.781643      0.847636      0.898082      0.905415
  54   9 2933.9286    3.9167  1.1903 12.3996  0.0000  0.0174   0.0486   0.0449    0.0766   0.0000   441.7832      0.869340       22.0532     -0.174619      -1.78065       1.65886      0.505111      0.710512      0.773006      0.879107      0.901586      0.933450
  54  10 3119.4185    4.4871  1.2309 12.8837  0.0000  0.0176   0.0562   0.0472    0.0669   0.0000   441.6750     -0.491521       20.9163     -0.284539      -3.74076     -0.643676      0.523675      0.716746      0.784690      0.903396      0.904659      0.931356
  54  11 3302.0071    3.9529  1.9643 12.1835  0.0003  0.0227   0.0380   0.0598    0.0502   0.0000   441.7224     -0.515965       20.1356       1.47200      -1.73392      -1.71762      0.651903      0.900738      0.986311       1.10506       1.13758       1.17194
  54  12 3482.7979    3.1771  3.2365 11.6082  0.0000  0.0305   0.0239   0.0827    0.0371   0.0000   442.3185       1.50901       22.1247      0.825864      -1.43811       2.51571      0.905853       1.19428       1.36013       1.51178       1.59313       1.60191
  54  13 3662.0929    2.5293  5.2004 11.1381  0.0000  0.0445   0.0154   0.1177    0.0299   0.0000   442.0324      -2.84630       20.4712       1.50529      -1.37285       4.80961       1.30229       1.79286       1.96069       2.21402       2.29599       2.33637
  54  14 3839.3835    1.9547  7.9954 10.8227 -0.0007  0.0667   0.0097   0.1829    0.0263   0.0000   439.6170       5.37344       16.4177       6.30056       6.25563      -2.76295       1.94188       2.65084       2.93473       3.29650       3.42399       3.51030
  55   1 1156.9318    0.0697  0.1054  9.0476  0.0000  0.0163   0.0061   0.0282    0.0180   0.0000   440.3357     -0.105763       20.5788      0.858816      -2.70109     -0.528788      0.482270      0.657471      0.789901      0.796070      0.730207      0.801711
  55   2 1465.1469    0.1688  0.2179  8.9511  0.0000  0.0095   0.0057   0.0242    0.0209   0.0000   441.5928     -0.147982       22.2790     -0.395417      -3.61834      0.640507      0.284659      0.358256      0.421903      0.472586      0.488768      0.525255
  55   3 1720.5872    0.3479  0.4376  9.0069  0.0000  0.0119   0.0073   0.0278    0.0311   0.0000   441.9635     -0.237805       22.1020     -0.247436      -2.84689     -0.798257      0.343819      0.437882      0.513629      0.572343      0.611819      0.596799
  55   4 1948.0329    0.6239  0.6974  9.3383  0.0000  0.0134   0.0100   0.0341    0.0460   0.0000   442.2056     -0.243433       22.1276     -0.979247      -4.21503      0.575970      0.403955      0.524712      0.587357      0.679366      0.685542      0.686363
  55   5 2165.6073    1.0027  1.0391  9.7880  0.0000  0.0164   0.0135   0.0432    0.0662   0.0000   442.2769      0.556879       21.1797      0.267334      -3.96532      0.436468      0.483881      0.647641      0.737408      0.815223      0.882281      0.907492
  55   6 2371.2994    1.5311  1.2793 10.3964 -0.0000  0.0181   0.0185   0.0480    0.0711   0.0000   441.3172       1.07508       22.8446     -0.916113      -2.62845       2.17875      0.527764      0.707810      0.803762      0.871266      0.925061      0.939667
  55   7 2567.8268    2.2299  1.4329 11.0565  0.0000  0.0193   0.0251   0.0510    0.0666   0.0000   440.9444      0.240462       22.3311    -0.0303867      -3.34423       1.16238      0.548047      0.751479      0.816886      0.934604      0.959096      0.986542
  55   8 2761.1313    3.0555  1.1916 12.1394  0.0000  0.0180   0.0390   0.0463    0.0693   0.0000   441.5951     -0.766488       21.0834      0.506806      -1.67302     -0.139834      0.496209      0.690363      0.739427      0.852700      0.894401      0.891480
  55   9 2951.2836    4.0573  1.1552 12.5091 -0.0009  0.0171   0.0502   0.0425    0.0756   0.0000   442.0555     -0.689516       20.5947      0.448198      -1.89431     -0.289892      0.491383      0.663407      0.742786      0.836489      0.886788      0.918586
  55  10 3137.5464    4.4864  1.2383 12.8815 -0.0000  0.0176   0.0551   0.0463    0.0671   0.0000   441.4781     -0.377340       22.7894     0.0467030      -2.94301      0.642846      0.513930      0.698914      0.760848      0.884686      0.889853      0.920146
  55  11 3320.8641    3.8974  2.0323 12.1555  0.0000  0.0231   0.0361   0.0592    0.0488   0.0000   439.8046     -0.714441       18.9113       1.45622      -2.81322      0.364439      0.657775      0.883671       1.00239       1.10069       1.16368       1.19234
  55  12 3502.4429    3.1341  3.2969 11.6090 -0.0000  0.0310   0.0232   0.0829    0.0371   0.0000   441.8698      0.418568       21.3621     -0.161654      -1.24160      -1.03381      0.897220       1.19354       1.37986       1.52441       1.56194       1.61276
  55  13 3682.3410    2.4478  5.7533 11.0575  0.0000  0.0477   0.0138   0.1275    0.0291   0.0000   442.1467     -0.846377       19.5830      0.386328      -3.00814       1.83397       1.39348       1.83642       2.11233       2.29824       2.42973       2.47996
  55  14 3860.4457    1.9482  8.6059 10.7853  0.0017  0.0701   0.0090   0.1897    0.0253   0.0000   441.6096      -2.82828       19.0633      -2.65798       2.79157     -0.809772       2.03992       2.76535       3.05436       3.41245       3.59510       3.69437
  56   1 1165.8702    0.0773  0.1336  9.0224  0.0000  0.0186   0.0055   0.0358    0.0180   0.0000   440.4142      0.412561       21.6281     -0.293212      -3.99740     -0.224993      0.416728      0.564634      0.744499      0.639250      0.822020      0.725196
  56   2 1475.7802    0.1601  0.1962  8.9826  0.0000  0.0087   0.0057   0.0235    0.0205   0.0000   442.1704     -0.323817       21.6663      0.163539      -3.85589      0.415875      0.259764      0.310047      0.385190      0.420605      0.407706      0.426305
  56   3 1731.9633    0.3684  0.4507  9.0527  0.0000  0.0115   0.0076   0.0291    0.0311   0.0000   441.5253     -0.722405       21.2209     -0.226619      -3.04047      0.117924      0.350165      0.451361      0.529452      0.558877      0.619589      0.627030
  56   4 1960.6116    0.6462  0.7543  9.2369  0.0000  0.0144   0.0099   0.0345    0.0521   0.0000   442.5858     -0.271284       22.9054      0.600073      -5.08020      0.418534      0.402787      0.558354      0.608645      0.660726      0.747261      0.751315
  56   5 2179.3849    1.0224  1.0670  9.8159  0.0000  0.0165   0.0133   0.0432    0.0633   0.0000   441.3266     -0.862070       20.7838     -0.176860      -2.15835       2.22927      0.457656      0.603602      0.704534      0.779778      0.807084      0.823799
  56   6 2385.7759    1.5855  1.2489 10.6934 -0.0000  0.0179   0.0195   0.0481    0.0635   0.0000   441.5085     -0.761669       22.7052     -0.363010      -3.00881      0.188600      0.524706      0.684672      0.807574      0.838543      0.938411      0.950807
  56   7 2583.2126    2.2684  1.3562 11.2335  0.0000  0.0185   0.0264   0.0491    0.0689   0.0000   441.9063      0.971901       23.5916      0.790186      -3.81343      -1.14927      0.548624      0.718144      0.801380      0.901688      0.924599      0.974532
  56   8 2777.5689    3.1528  1.2179 12.0214  0.0003  0.0173   0.0389   0.0466    0.0759   0.0000   440.9645      -1.25323       21.2757     -0.728454      -3.40952      0.333587      0.492299      0.676863      0.739624      0.808309      0.878674      0.915388
  56   9 2968.5316    4.1707  1.1189 12.6923  0.0000  0.0162   0.0528   0.0425    0.0693   0.0000   441.9494      0.152362       20.4932      0.955216      -3.19483       1.62121      0.467069      0.613360      0.691317      0.789545      0.795006      0.823096
  56  10 3155.5017    4.3780  1.3747 12.7129 -0.0018  0.0186   0.0501   0.0483    0.0664   0.0000   442.4415     0.0754625       22.3976      0.615449      -4.57542     -0.671119      0.529669      0.729977      0.785757      0.885192      0.922083      0.974262
  56  11 3339.6052    3.8722  2.0819 12.3311  0.0000  0.0235   0.0360   0.0619    0.0452   0.0000   441.9176     -0.670784       21.1610      0.321076      -2.85548      -2.02105      0.671474      0.899810      0.993047       1.11623       1.17733       1.21488
  56  12 3521.8969    3.0424  3.5873 11.5576  0.0000  0.0336   0.0214   0.0854    0.0344   0.0000   442.0170      -2.87284       21.7547     -0.761271      -1.62745     -0.305449      0.927345       1.29512       1.43853       1.57544       1.71327       1.75535
  56  13 3702.5758    2.4043  6.1212 11.0000  0.0003  0.0503   0.0130   0.1339    0.0296   0.0000   442.1460      -3.39062       21.1646       1.21956      -2.44791    -0.0729211       1.42973       1.90152       2.18310       2.37706       2.49490       2.57319
  56  14 3881.3823    1.8603  8.7899 10.7801 -0.0005  0.0735   0.0084   0.1957    0.0248   0.0000   443.4853      -5.45609       24.2487     -0.162335     0.0857361       2.50104       2.06804       2.74738       3.13690       3.39538       3.62681       3.73689
  57   1 1174.7701    0.0710  0.1179  9.0554  0.0000  0.0176   0.0057   0.0343    0.0178   0.0000   440.6867      0.122925       21.4220      0.312762      -3.48409     -0.437529      0.475406      0.678165      0.553711      0.710934      0.725905      0.808838
  57   2 1486.2963    0.1712  0.2388  8.9706  0.0000  0.0099   0.0056   0.0256    0.0211   0.0000   441.4922     -0.708528       21.7495      0.169451      -3.53448     -0.135146      0.293075      0.373698      0.457587      0.452739      0.459465      0.501508
  57   3 1743.2165    0.3871  0.4137  9.1184  0.0000  0.0111   0.0080   0.0259    0.0307   0.0000   441.8651     -0.656932       21.7552    -0.0423772      -3.41949     0.0920865      0.337583      0.457778      0.495562      0.546690      0.560565      0.590367
  57   4 1973.1297    0.6514  0.7738  9.4083  0.0000  0.0142   0.0099   0.0364    0.0472   0.0000   441.6235     -0.556468       22.5375     0.0894721      -3.46244     -0.242978      0.400981      0.523261      0.590082      0.667715      0.690089      0.716713
  57   5 2193.0281    1.0611  1.0784  9.9246  0.0000  0.0171   0.0138   0.0433    0.0661   0.0000   442.1905      -1.09611       21.3496      0.170377      -2.29608      0.623927      0.460548      0.655553      0.686424      0.796518      0.820056      0.882588
  57   6 2400.0565    1.6096  1.3499 10.6447  0.0000  0.0185   0.0189   0.0502    0.0628   0.0000   442.0328       1.19854       21.4914     -0.756184      -3.97561       2.03980      0.515846      0.693590      0.788217      0.872018      0.924226      0.959644
  57   7 2598.4928    2.3922  1.3632 11.3537  0.0000  0.0180   0.0277   0.0497    0.0663   0.0000   441.7024      0.738694       20.4725     -0.164799      -3.02624      0.550406      0.525973      0.682847      0.791963      0.869310      0.935919      0.930543
  57   8 2793.8787    3.3088  1.1607 11.9021  0.0000  0.0164   0.0399   0.0419    0.0807   0.0000   442.1659     -0.223812       21.3105      0.220871      -2.19323      0.628195      0.475937      0.637979      0.728968      0.793523      0.814008      0.842047
  57   9 2985.6727    4.1951  1.0715 12.7744  0.0000  0.0158   0.0534   0.0421    0.0670   0.0000   441.2564     -0.686596       22.7687      0.976804      -3.26798      0.422054      0.436493      0.589937      0.646573      0.728373      0.772611      0.800714
  57  10 3173.3297    4.3249  1.3104 12.9454  0.0000  0.0177   0.0522   0.0492    0.0605   0.0000   442.3491      0.661723       21.7872      0.897559      -2.75868     0.0735345      0.513377      0.681208      0.765580      0.875011      0.912641      0.935050
  57  11 3358.2428    3.8256  2.2324 12.0884 -0.0000  0.0235   0.0336   0.0635    0.0470   0.0000   441.2864    -0.0446905       19.9983     -0.791032      -5.11893       1.08476      0.668760      0.911849       1.00454       1.12996       1.17290       1.22004
  57  12 3541.2656    2.9550  3.7483 11.6303 -0.0025  0.0340   0.0203   0.0905    0.0313   0.0000   441.3801      -1.34887       20.7309       1.67564     -0.821748       1.29492      0.933151       1.25416       1.45706       1.58322       1.66175       1.70401
  57  13 3722.5302    2.3267  6.2560 11.0705  0.0000  0.0515   0.0126   0.1370    0.0286   0.0000   439.7688       2.29614       16.5536      -3.84498      -2.92671      -4.54189       1.45037       1.95040       2.20209       2.43118       2.55823       2.60552
  57  14 3901.9906    1.8584  9.6878 10.7538  0.0016  0.0775   0.0079   0.2087    0.0234   0.0000   440.6446    0.00322617       19.5319      -1.11732      -1.17203       7.56205       2.14388       2.87371       3.25416       3.64226       3.77182       3.90697
  58   1 1183.5367    0.0686  0.0674  9.0658  0.0000  0.0146   0.0056   0.0183    0.0171   0.0000   440.7488     -0.690888       20.9843     -0.346559      -3.87835      0.887412      0.388994      0.508263      0.591505      0.647384      0.595782      0.684572
  58   2 1496.6864    0.1845  0.2253  9.0051  0.0000  0.0093   0.0058   0.0223    0.0207   0.0000   441.8110    -0.0162634       22.0604      0.123814      -3.81779     -0.534969      0.247946      0.355523      0.370850      0.433851      0.440504      0.457409
  58   3 1754.2883    0.4011  0.5309  9.0659  0.0000  0.0127   0.0075   0.0309    0.0352   0.0000   441.0352     -0.716793       21.9630     -0.123260      -3.71460     -0.843336      0.350667      0.471426      0.559471      0.605003      0.651101      0.650535
  58   4 1985.5202    0.6739  0.8335  9.3893  0.0000  0.0151   0.0099   0.0384    0.0510   0.0000   442.5646     -0.828515       21.6919       1.01735      -2.99614      -1.45099      0.394860      0.553713      0.619524      0.688717      0.715027      0.717127
  58   5 2206.4721    1.0931  1.1193  9.9139  0.0000  0.0169   0.0138   0.0434    0.0684   0.0000   442.7925     -0.835197       21.4534     -0.865085      -3.20590     -0.410701      0.466407      0.630181      0.688428      0.783576      0.834921      0.856116
  58   6 2414.2279    1.6848  1.3954 10.6046  0.0000  0.0185   0.0190   0.0500    0.0638   0.0000   442.5948       1.33531       20.0896       1.29418      -3.84739      -1.64524      0.515015      0.677820      0.785194      0.841473      0.921325      0.943118
  58   7 2613.6717    2.3868  1.4800 11.2766  0.0000  0.0195   0.0256   0.0498    0.0607   0.0000   442.1028      0.706140       21.0122      0.918852      -3.63634      0.230088      0.507606      0.714944      0.775532      0.867348      0.908416      0.941615
  58   8 2810.0605    3.3743  1.2103 12.1425  0.0000  0.0171   0.0408   0.0444    0.0779   0.0000   441.1341       1.15818       21.6862      0.763955      -4.59178       1.29589      0.482731      0.630733      0.695725      0.799974      0.829639      0.880997
  58   9 3002.6007    4.2740  1.1353 12.7801  0.0001  0.0165   0.0527   0.0420    0.0703   0.0000   440.9938      0.521173       20.9619     -0.192214      -2.69295   -0.00297028      0.446752      0.609505      0.644421      0.755374      0.776820      0.767760
  58  10 3191.0412    4.3751  1.5125 12.6169  0.0000  0.0191   0.0469   0.0510    0.0628   0.0000   440.5352     0.0536502       20.4541       1.52615      -3.90583     0.0331194      0.518177      0.677313      0.803621      0.873530      0.951206      0.964672
  58  11 3376.7021    3.6722  2.3859 12.0924  0.0000  0.0247   0.0308   0.0659    0.0422   0.0000   442.4851    -0.0883244       22.1506      -1.29276      -2.56905     -0.942116      0.669566      0.910043       1.01556       1.15752       1.19995       1.23659
  58  12 3560.5239    2.8791  4.2096 11.3869  0.0001  0.0361   0.0181   0.0945    0.0318   0.0000   442.1538      -1.08902       19.7542      0.249571      -1.48889      0.415531      0.984496       1.33274       1.48600       1.65381       1.75552       1.77126
  58  13 3742.3319    2.2486  6.6129 11.0472 -0.0014  0.0541   0.0116   0.1459    0.0278   0.0000   440.1022       4.87257       22.6318       1.04088      0.361854     -0.225170       1.48856       2.01379       2.23872       2.48595       2.61508       2.65102
  58  14 3922.8200    1.7569  9.6792 10.8227  0.0001  0.0811   0.0078   0.2152    0.0232   0.0000   439.3953      -2.25238       17.4656      -2.47196      -1.71595       2.62215       2.18699       2.93733       3.33991       3.66971       3.85972       3.93896
  59   2 1506.9527    0.1865  0.2244  9.0020  0.0000  0.0093   0.0058   0.0227    0.0209   0.0000   441.7412     -0.228678       21.6429     -0.192908      -2.68370     -0.614158      0.250348      0.322467      0.318953      0.408635      0.424102      0.418028
  59   3 1765.2662    0.4104  0.4540  9.1403 -0.0002  0.0110   0.0079   0.0269    0.0318   0.0000   442.0715     -0.595182       21.9773     -0.940281      -2.83522     -0.265262      0.302903      0.399905      0.456886      0.500659      0.570040      0.587909
  59   4 1997.8447    0.7041  0.8376  9.3577  0.0000  0.0148   0.0101   0.0369    0.0533   0.0000   441.4325      -1.26019       22.5774       1.14126      -5.10794    -0.0761611      0.384007      0.531792      0.583916      0.640658      0.663127      0.697818
  59   5 2219.7934    1.1022  1.1898 10.0062 -0.0001  0.0176   0.0137   0.0459    0.0651   0.0000   441.7525      -1.00045       20.8968     -0.111489      -2.73752     0.0860804      0.481761      0.627325      0.732058      0.816217      0.849774      0.883100
  59   6 2428.2808    1.7352  1.4056 10.7329  0.0000  0.0188   0.0194   0.0497    0.0612   0.0000   442.2955      -1.51293       22.1441     -0.441603      -3.19385       1.47015      0.505697      0.696184      0.762135      0.860137      0.923648      0.946984
  59   7 2628.7269    2.4199  1.3826 11.5694  0.0004  0.0188   0.0275   0.0479    0.0609   0.0000   442.0268     -0.802545       22.3405     -0.124923      -3.52688     -0.217177      0.506079      0.695240      0.789137      0.862886      0.888148      0.939589
  59   8 2826.0993    3.5029  1.2099 12.2356  0.0000  0.0167   0.0420   0.0444    0.0745   0.0000   442.0528     -0.452402       21.4227       1.37794      -3.40215       1.01100      0.447889      0.611126      0.676970      0.765363      0.790689      0.840023
  59   9 3019.4709    4.3112  1.1849 12.7479  0.0000  0.0162   0.0525   0.0453    0.0729   0.0000   441.5740      0.467092       21.2299     -0.909378      -2.38683     0.0960959      0.444807      0.610935      0.657548      0.769649      0.791726      0.828390
  59  10 3208.5972    4.3322  1.4735 12.9421  0.0000  0.0192   0.0480   0.0509    0.0526   0.0000   442.3945     -0.113205       22.0446      0.518887      -2.77345      0.825293      0.510708      0.699022      0.782235      0.882012      0.914411      0.969098
  59  11 3395.0385    3.5909  2.3997 12.1235  0.0000  0.0245   0.0304   0.0672    0.0416   0.0000   441.4826     -0.498604       22.1817      0.259350      -2.15281       1.57354      0.679031      0.900661      0.995464       1.12027       1.18307       1.19833
  59  12 3579.5652    2.8578  4.3338 11.4046  0.0000  0.0366   0.0179   0.0978    0.0317   0.0000   440.6328      0.330666       23.6059      0.892173      -1.27498      -1.61301       1.00304       1.35324       1.51232       1.69855       1.76977       1.81118
  59  13 3762.2466    2.2781  7.1862 10.8763  0.0012  0.0563   0.0106   0.1517    0.0286   0.0000   440.6428      -2.66064       23.7631       2.05831      -6.55766      0.834399       1.53230       2.07613       2.35133       2.55888       2.74010       2.81011
  60   1 1200.8631    0.0655  0.0811  9.0126  0.0000  0.0167   0.0055   0.0241    0.0171   0.0000   440.9497     -0.539185       22.0029      0.526555      -4.15594     -0.579148      0.520326      0.498526      0.567544      0.775113      0.591570      0.799586
  60   2 1517.1031    0.1916  0.2656  8.9503  0.0000  0.0103   0.0056   0.0242    0.0215   0.0000   441.5029     -0.276220       21.9112      0.277291      -4.10893     -0.801762      0.298928      0.392574      0.466168      0.484674      0.503548      0.508852
  60   3 1776.1209    0.4355  0.5393  9.0319  0.0000  0.0122   0.0077   0.0290    0.0356   0.0000   442.0550     -0.436992       21.8757      0.243720      -3.38006     -0.424216      0.325304      0.428462      0.476617      0.538095      0.551497      0.569988
  60   4 2010.0159    0.7143  0.8003  9.4440  0.0000  0.0141   0.0103   0.0347    0.0498   0.0000   442.6587     -0.239780       21.9878     0.0399902      -3.71678      0.396806      0.367559      0.503610      0.551899      0.613764      0.656977      0.688695
  60   5 2233.0206    1.1455  1.2577 10.0508  0.0000  0.0181   0.0138   0.0462    0.0627   0.0000   442.3908     -0.174210       20.5106    -0.0235022      -1.48368      -1.05663      0.488719      0.645725      0.730722      0.834010      0.852970      0.891689
  60   6 2442.1951    1.8035  1.4187 10.7043  0.0000  0.0185   0.0198   0.0492    0.0630   0.0000   441.6123     -0.573033       20.6400     0.0465532      -2.13426       1.47552      0.483061      0.639984      0.726026      0.808168      0.839669      0.853592
  60   7 2643.7056    2.6030  1.2385 11.6019  0.0000  0.0171   0.0304   0.0439    0.0673   0.0000   442.2885     -0.154453       21.8569      0.918909      -1.38580     -0.436425      0.454167      0.620729      0.693364      0.757647      0.794365      0.835059
  60   8 2842.0767    3.5596  1.2163 12.2686  0.0000  0.0169   0.0423   0.0437    0.0755   0.0000   440.8828    -0.0886096       22.3571      0.639305      -2.73352      -1.20129      0.457039      0.609545      0.667029      0.762947      0.793659      0.810000
  60   9 3036.1479    4.3098  1.2401 12.7171  0.0000  0.0164   0.0501   0.0460    0.0658   0.0000   441.8919     -0.347026       21.7979       1.97588      -3.41360      0.336764      0.442838      0.590879      0.637994      0.717870      0.760109      0.783514
  60  10 3226.0138    4.3100  1.6575 12.6357  0.0000  0.0198   0.0439   0.0533    0.0542   0.0000   441.6834     0.0220291       20.1954      0.575304      -2.12292      -1.22007      0.532194      0.709513      0.772144      0.869129      0.916841      0.945625
  60  11 3413.2360    3.5669  2.6503 12.0850  0.0000  0.0265   0.0286   0.0697    0.0381   0.0000   442.4375      -1.07715       19.1000       1.19815      -2.64004     -0.272937      0.692389      0.945510       1.05398       1.15291       1.23321       1.28098
  60  12 3598.5367    2.8001  4.4935 11.3295  0.0000  0.0375   0.0169   0.1006    0.0310   0.0000   442.0769     -0.658787       22.6624       1.61272      -1.55287       1.69317      0.981438       1.34400       1.52629       1.69719       1.75654       1.79005
  60  13 3781.8965    2.1613  7.5753 10.9209 -0.0006  0.0602   0.0100   0.1627    0.0273   0.0000   438.9991      -5.42209       24.6862       2.31340      -5.80836      0.603302       1.59420       2.14864       2.41491       2.69697       2.83200       2.92131
  61   1 1209.4162    0.0771  0.0851  9.0100  0.0000  0.0120   0.0054   0.0203    0.0170   0.0000   440.6263     -0.647442       21.1212      0.319469      -3.95528     -0.646952      0.385450      0.600470      0.847474       1.04673       1.08381      0.979069
  61   2 1527.0922    0.2007  0.2775  8.9244  0.0000  0.0100   0.0056   0.0250    0.0220   0.0000   442.2362      0.197629       21.2850     -0.172334      -3.20181     -0.277816      0.270326      0.356755      0.400047      0.449767      0.495906      0.532271
  61   3 1786.8522    0.4327  0.5284  9.1165  0.0000  0.0125   0.0077   0.0278    0.0348   0.0000   441.6414      0.285766       21.5184      0.345033      -3.88054     -0.750137      0.322895      0.427677      0.496198      0.525898      0.592232      0.640222
  61   4 2022.1044    0.7375  0.9162  9.3948  0.0000  0.0155   0.0100   0.0378    0.0551   0.0000   442.0404      0.144948       22.1085     0.0332030      -4.02207     -0.759870      0.405059      0.562674      0.629731      0.724744      0.750047      0.775345
  61   5 2246.0812    1.1933  1.1004 10.3001  0.0000  0.0165   0.0152   0.0439    0.0602   0.0000   442.5559      0.116739       21.4916    -0.0730646      -2.90187    0.00133587      0.436815      0.588777      0.651704      0.726943      0.788974      0.819454
  61   6 2455.9888    1.8016  1.4656 10.7387  0.0000  0.0191   0.0192   0.0495    0.0574   0.0000   442.1243      0.790244       22.1291       1.31628      -3.12244     -0.694352      0.497486      0.672604      0.747822      0.832810      0.918738      0.910052
  61   7 2658.5750    2.6745  1.3342 11.4814  0.0000  0.0174   0.0297   0.0462    0.0669   0.0000   441.9720     -0.928330       21.5202     -0.350438      -2.52466       1.12739      0.458044      0.628062      0.675136      0.784917      0.796697      0.821713
  61   8 2857.8738    3.6510  1.1482 12.3602  0.0000  0.0163   0.0436   0.0418    0.0700   0.0000   441.7613      0.584467       23.2503     -0.133521      -1.08354      0.508941      0.429833      0.601660      0.640443      0.740795      0.784720      0.814564
  61   9 3052.7349    4.3500  1.2074 13.0028 -0.0004  0.0172   0.0528   0.0444    0.0635   0.0000   442.2521     -0.433584       20.5006     -0.313670      -2.89446      0.497713      0.433488      0.613783      0.652579      0.757163      0.788988      0.810680
  61  10 3243.3121    4.2929  1.6800 12.5713  0.0000  0.0199   0.0424   0.0524    0.0518   0.0000   442.1331      0.367712       20.8228      0.418973      -1.95204      0.312196      0.520696      0.708989      0.793754      0.892990      0.942603      0.980806
  61  11 3431.3533    3.4709  2.9279 11.8177  0.0000  0.0272   0.0255   0.0729    0.0371   0.0000   442.7048      -1.70377       23.0466       2.53524      -3.08088      0.171186      0.709806      0.967938       1.07978       1.21015       1.27600       1.32300
  61  12 3617.4010    2.7186  4.8319 11.2296 -0.0006  0.0398   0.0158   0.1058    0.0314   0.0000   445.2305     0.0668297       19.4007      -1.46575      -2.10987      -2.00507       1.02522       1.40084       1.55502       1.73877       1.83823       1.90164
  61  13 3801.4946    2.0894  7.4971 10.9535 -0.0007  0.0600   0.0099   0.1640    0.0272   0.0000   439.9098       1.69817       20.0835       8.82170      -2.59547      -6.56831       1.57709       2.08979       2.37421       2.63378       2.78878       2.89512
  62   2 1537.0102    0.2118  0.2517  8.9798  0.0000  0.0092   0.0058   0.0210    0.0213   0.0000   441.5555     -0.407442       21.3527     -0.196587      -3.81166    -0.0794210      0.240187      0.308126      0.377199      0.378679      0.426508      0.459770
  62   3 1797.5046    0.4572  0.5397  9.1321  0.0000  0.0123   0.0080   0.0280    0.0360   0.0000   442.0957    -0.0918287       21.4126      0.180720      -3.49810      0.707254      0.323750      0.423601      0.492471      0.526264      0.545330      0.568132
  62   4 2034.1193    0.7556  0.8389  9.5241  0.0000  0.0145   0.0105   0.0358    0.0509   0.0000   441.8224     -0.302952       21.1629     -0.579637      -3.44715      0.741327      0.355248      0.493013      0.560078      0.609206      0.620272      0.685608
  62   5 2259.0661    1.2180  1.2159 10.0872  0.0000  0.0177   0.0145   0.0440    0.0704   0.0000   442.5180     0.0695526       20.7319      -1.77275      -3.85636     -0.833920      0.442369      0.592039      0.673162      0.745768      0.785826      0.812557
  62   6 2469.6787    1.9358  1.3750 10.9172  0.0000  0.0182   0.0211   0.0470    0.0602   0.0000   441.7282      0.638745       22.4126      0.507606      -3.75286      0.903370      0.458397      0.638910      0.681485      0.781067      0.847151      0.868817
  62   7 2673.2808    2.8128  1.3428 11.4707  0.0000  0.0172   0.0302   0.0445    0.0691   0.0000   441.9078      -1.02391       21.8719     -0.447031      -3.11634     -0.221926      0.465165      0.623370      0.693348      0.786134      0.827640      0.849216
  62   8 2873.5984    3.7116  1.1665 12.4588 -0.0003  0.0162   0.0441   0.0426    0.0690   0.0000   441.4099     -0.446977       21.7744     0.0433491      -3.29547      0.563455      0.428944      0.583320      0.642588      0.737362      0.773809      0.805553
  62   9 3069.1464    4.4580  1.2738 12.6874  0.0000  0.0168   0.0505   0.0432    0.0706   0.0000   442.1009     -0.890635       20.9993      0.173763      -1.51709      -1.55370      0.445628      0.611496      0.675366      0.788170      0.809075      0.846871
  62  10 3260.5259    4.2558  1.7670 12.4080  0.0000  0.0199   0.0399   0.0527    0.0508   0.0000   440.4042     -0.354951       20.8542       1.39081      -1.55084      0.264069      0.509347      0.682325      0.768538      0.857817      0.888687      0.944709
  62  11 3449.3898    3.3923  2.9830 11.8120  0.0000  0.0275   0.0246   0.0737    0.0366   0.0000   442.0725      -2.21632       21.1232       2.60633      -2.57997      -1.71245      0.724772      0.977264       1.10282       1.22478       1.31056       1.34929
  62  12 3636.1280    2.6520  5.1604 11.2848  0.0000  0.0413   0.0148   0.1111    0.0289   0.0000   444.8078      -2.68267       25.7414      0.206329      -3.71482      0.624804       1.08203       1.44202       1.66147       1.83539       1.92452       2.02318
  62  13 3820.7486    2.0771  8.3029 10.8789  0.0008  0.0647   0.0090   0.1777    0.0263   0.0000   446.1777      -2.73499       19.9983       1.13726      -2.64793      -5.70785       1.66334       2.27249       2.53810       2.81220       3.02845       3.08321
  63   1 1226.2076    0.0759  0.1153  8.9925  0.0000  0.0135   0.0053   0.0259    0.0171   0.0000   440.2782      0.165604       20.5834      -1.17432      -4.57151     -0.641807      0.321746      0.499662      0.536499      0.622196      0.585206      0.590587
  63   2 1546.7829    0.2087  0.2923  8.9849  0.0000  0.0104   0.0056   0.0246    0.0218   0.0000   441.8450     -0.430197       21.6289      0.141794      -4.06818      0.426667      0.273809      0.382626      0.402135      0.458686      0.501704      0.514459
  63   3 1808.0162    0.4529  0.6072  9.1015  0.0000  0.0130   0.0077   0.0315    0.0380   0.0000   441.8588     -0.230778       22.1014      0.502331      -4.23112      0.356929      0.345272      0.463160      0.518197      0.548261      0.582650      0.612989
  63   4 2046.0003    0.7733  0.9183  9.5053  0.0000  0.0148   0.0104   0.0387    0.0539   0.0000   442.4288     -0.617469       21.8416     -0.595789      -4.58862      0.335201      0.379370      0.504206      0.556430      0.632114      0.673637      0.675024
  63   5 2271.8448    1.2569  1.3094 10.1630  0.0000  0.0176   0.0141   0.0471    0.0560   0.0000   441.5459      0.626282       20.8363      0.550281      -3.83933       1.19352      0.448195      0.607258      0.702762      0.767337      0.797477      0.859369
  63   6 2483.2585    1.9353  1.3507 11.0404  0.0000  0.0181   0.0216   0.0471    0.0589   0.0000   441.9879      0.490415       21.8512      0.550481      -3.83184      0.947807      0.440414      0.608395      0.679750      0.758312      0.791966      0.820717
  63   7 2687.9561    2.7821  1.3843 11.5651  0.0000  0.0176   0.0296   0.0461    0.0630   0.0000   441.8203     -0.345854       21.7883       1.17450      -4.09112      -1.16524      0.455977      0.626610      0.688722      0.768941      0.803244      0.817078
  63   8 2889.1514    3.8117  1.2360 12.4185 -0.0011  0.0164   0.0438   0.0440    0.0722   0.0000   442.9231     -0.502401       21.1730     -0.103081      -2.97954      0.186450      0.407486      0.565797      0.609289      0.702696      0.715380      0.737981
  63   9 3085.4666    4.4963  1.2465 12.9393  0.0000  0.0165   0.0520   0.0445    0.0619   0.0000   442.2169     -0.494550       21.0282     -0.520163      -4.43540     -0.676775      0.434156      0.580852      0.657017      0.727824      0.793813      0.813850
  63  10 3277.6179    4.1214  1.8382 12.5159 -0.0002  0.0204   0.0385   0.0560    0.0465   0.0000   442.6805     -0.930450       21.5883       1.55692      -3.10488      -3.73140      0.526825      0.711582      0.790311      0.884495      0.935384      0.975513
  63  11 3467.2086    3.3232  3.1347 11.7165  0.0000  0.0284   0.0232   0.0743    0.0357   0.0000   441.4058     -0.529707       22.2585     -0.927459      -3.50300     -0.356437      0.712748      0.960316       1.10030       1.22746       1.30020       1.32098
  63  12 3654.6645    2.5401  5.3739 11.2719 -0.0006  0.0439   0.0140   0.1180    0.0288   0.0000   442.1590      -2.19630       17.9533       1.86580      -5.48579       1.31325       1.11340       1.49230       1.67896       1.89086       1.96797       2.06698
  63  13 3840.1114    1.9844  8.5323 10.8677 -0.0006  0.0678   0.0084   0.1843    0.0248   0.0000   443.3757     -0.716504       19.7728      -4.43915      -3.18347       2.65937       1.69743       2.27822       2.61007       2.86548       2.97622       3.07648
  64   1 1234.5240    0.0841  0.1245  8.9792  0.0000  0.0141   0.0051   0.0270    0.0170   0.0000   440.5216     -0.371472       21.4502      0.453841      -4.51520      -1.08041      0.379247      0.604710      0.576144      0.698656      0.858815       1.23815
  64   2 1556.4493    0.2185  0.2741  8.9800  0.0000  0.0096   0.0058   0.0239    0.0215   0.0000   441.9975     -0.149220       21.6045     -0.468391      -3.67129      0.230936      0.269692      0.369185      0.432626      0.460659      0.457187      0.454815
  64   3 1818.4480    0.4743  0.6660  9.0174  0.0000  0.0133   0.0075   0.0327    0.0406   0.0000   441.7382     -0.580931       22.4875      0.860785      -3.71877    -0.0265121      0.330526      0.445452      0.475216      0.551061      0.587020      0.609771
  64   4 2057.8018    0.7674  0.9684  9.6092  0.0001  0.0155   0.0101   0.0400    0.0503   0.0000   442.5530      -1.29280       21.5351      0.235300      -2.11529     0.0526766      0.381120      0.526425      0.583766      0.664136      0.702732      0.734599
  64   5 2284.5086    1.2892  1.2884 10.2158  0.0000  0.0177   0.0147   0.0458    0.0623   0.0000   442.5467     -0.791923       22.2864       2.28491      -3.34867      0.616278      0.442277      0.590069      0.672841      0.757774      0.813003      0.828472
  64   6 2496.7103    1.9537  1.3889 11.0984  0.0000  0.0182   0.0215   0.0482    0.0555   0.0000   442.4550      0.314428       21.2439      0.223300      -3.67458      0.378467      0.440449      0.602512      0.677442      0.787516      0.795736      0.852146
  64   7 2702.4902    2.8629  1.3284 11.6448  0.0000  0.0172   0.0308   0.0443    0.0652   0.0000   442.2396     -0.528058       22.7836       1.50279      -4.17749     -0.141540      0.430550      0.562617      0.645933      0.722169      0.763013      0.816135
  64   8 2904.5880    3.9288  1.1429 12.5612  0.0000  0.0155   0.0462   0.0415    0.0668   0.0000   441.7960     -0.526365       22.4826      0.298618      -3.06216     -0.150544      0.396050      0.527083      0.604931      0.676334      0.724532      0.726935
  64   9 3101.6466    4.4516  1.3311 12.8739  0.0000  0.0173   0.0486   0.0450    0.0565   0.0000   440.8759      0.729116       21.0681      0.934500      -4.57432       1.42931      0.421318      0.567624      0.621918      0.717073      0.740212      0.767588
  64  10 3294.5739    4.1478  1.8142 12.4627  0.0000  0.0200   0.0386   0.0543    0.0481   0.0000   441.6392   0.000811807       20.8732      0.171898      -1.14277       2.09555      0.503243      0.686260      0.751567      0.842295      0.870585      0.923354
  64  11 3484.9671    3.3004  3.4788 11.5785 -0.0001  0.0299   0.0215   0.0787    0.0351   0.0000   440.5222     0.0687561       21.1495       1.56475      -2.92934      -3.64857      0.744182       1.01434       1.12667       1.26087       1.32863       1.38753
  64  12 3673.1322    2.5542  5.9519 11.1800  0.0008  0.0470   0.0130   0.1253    0.0286   0.0000   442.3290       1.16528       23.1720      -1.84413      -4.24426      -1.61743       1.15808       1.56114       1.77318       1.95473       2.05269       2.12143
  64  13 3859.2250    1.9417  8.7784 10.8967 -0.0001  0.0706   0.0082   0.1875    0.0238   0.0000   445.3905      -2.30910       17.9186      -3.86873       2.74184       8.48167       1.76162       2.36468       2.68891       2.98795       3.17070       3.25467
  65   1 1242.7663    0.0967  0.1441  9.0327  0.0000  0.0127   0.0052   0.0253    0.0172   0.0000   440.6866     -0.535028       22.4591      0.768444      -4.22133     -0.669853      0.291886      0.420635      0.500698      0.428954      0.554546      0.593046
  65   2 1566.0007    0.2299  0.2853  8.9857  0.0000  0.0098   0.0058   0.0218    0.0217   0.0000   441.2975     -0.268759       21.6104     -0.114181      -4.63226     -0.351545      0.246828      0.309734      0.354958      0.392784      0.440980      0.467925
  65   3 1828.7425    0.4691  0.5946  9.1940  0.0000  0.0127   0.0078   0.0300    0.0368   0.0000   442.1420     -0.262695       21.9684     -0.138555      -4.24000      0.310646      0.313125      0.418435      0.471188      0.531990      0.579044      0.588276
  65   4 2069.5426    0.8360  0.9181  9.5697  0.0000  0.0143   0.0108   0.0371    0.0542   0.0000   441.8112      0.403334       22.9316     -0.513481      -4.90899     -0.969222      0.343320      0.451026      0.524972      0.587654      0.599318      0.621331
  65   5 2297.0994    1.3090  1.2668 10.4925  0.0000  0.0175   0.0155   0.0476    0.0568   0.0000   442.2943      -1.18616       21.7341    -0.0937320      -2.58972      0.174282      0.426879      0.556242      0.644764      0.725142      0.751916      0.805738
  65   6 2510.0476    2.0346  1.4851 11.0886  0.0000  0.0185   0.0210   0.0498    0.0524   0.0000   441.7004    -0.0425176       21.4905      0.639385      -3.01456     -0.439589      0.446132      0.598736      0.690077      0.747082      0.795921      0.832074
  65   7 2716.9324    2.8900  1.2590 11.9780  0.0000  0.0172   0.0326   0.0436    0.0610   0.0000   441.9295      0.251113       23.5093      0.475968      -4.04342       1.19201      0.426731      0.583178      0.627327      0.709014      0.758218      0.776249
  65   8 2919.9280    3.9412  1.2383 12.5776  0.0000  0.0165   0.0442   0.0430    0.0617   0.0000   442.8053      0.155698       22.3872      0.663428      -3.44306      0.634145      0.401924      0.545590      0.583720      0.685707      0.705564      0.751271
  65   9 3117.7552    4.5602  1.3334 12.6778  0.0000  0.0164   0.0487   0.0447    0.0627   0.0000   441.1302      -1.30261       21.7847       1.55103      -3.23642     -0.223492      0.401326      0.540477      0.607225      0.687988      0.711082      0.722071
  65  10 3311.4867    3.9986  2.1210 12.2576  0.0000  0.0219   0.0338   0.0577    0.0443   0.0000   441.6622     -0.441678       20.4725       1.60701      -2.81220      0.282307      0.538351      0.721559      0.817601      0.903876      0.983542       1.02035
  65  11 3502.6348    3.1829  3.7042 11.5490  0.0000  0.0311   0.0198   0.0832    0.0328   0.0000   441.4926     0.0452270       21.8114      -1.47644      -2.91587     -0.908269      0.760928       1.02428       1.16606       1.28022       1.37630       1.43749
  65  12 3691.4489    2.4169  6.0466 11.1875 -0.0010  0.0479   0.0121   0.1309    0.0276   0.0000   441.2020     0.0989429       23.3527      0.996666     -0.813347       1.47123       1.19276       1.56736       1.79359       1.96753       2.09032       2.18403
  65  13 3878.2801    1.9111  9.3746 10.8783  0.0000  0.0747   0.0078   0.1989    0.0229   0.0000   443.9452      -1.97978       19.9129      0.867245       1.06041      -1.35142       1.77492       2.48214       2.77628       3.11217       3.28793       3.41279
  66   2 1575.4630    0.2453  0.2968  9.0013  0.0000  0.0103   0.0059   0.0216    0.0222   0.0000   441.6756     -0.335112       21.7781     -0.135709      -2.99100     -0.221017      0.222276      0.334938      0.333745      0.407115      0.442365      0.420032
  66   3 1838.9807    0.5127  0.6464  9.1646  0.0000  0.0128   0.0081   0.0299    0.0395   0.0000   441.3899      -1.27070       22.3634     -0.487193      -3.62863      0.167268      0.307078      0.419159      0.462575      0.513199      0.546572      0.565437
  66   4 2081.1440    0.8494  0.9763  9.6693  0.0001  0.0151   0.0108   0.0390    0.0538   0.0000   442.3384    -0.0326769       22.9113      0.689658      -3.05414      0.704197      0.367533      0.516685      0.560885      0.648661      0.688672      0.704257
  66   5 2309.5581    1.3320  1.2661 10.5555  0.0000  0.0176   0.0155   0.0466    0.0564   0.0000   442.3704      0.473297       20.9242     -0.703281      -3.58293      0.736546      0.430617      0.577357      0.644611      0.738812      0.788622      0.812023
  66   6 2523.3547    2.1186  1.5001 11.0176  0.0000  0.0185   0.0213   0.0478    0.0576   0.0000   442.9119      0.873956       20.9135       1.11395      -4.72433     -0.505246      0.447997      0.616571      0.680764      0.769375      0.814528      0.846966
  66   7 2731.3055    2.9871  1.3347 11.8731  0.0000  0.0169   0.0320   0.0446    0.0610   0.0000   441.7403     -0.488531       21.6459      0.426101      -3.40228     -0.118692      0.420330      0.560583      0.624098      0.695797      0.739719      0.755063
  66   8 2935.2032    4.0431  1.2106 12.6146  0.0000  0.0166   0.0456   0.0411    0.0693   0.0000   441.8854     -0.348610       21.8469      0.167304      -3.05127      0.811551      0.410707      0.568550      0.625641      0.699440      0.734533      0.756468
  66   9 3133.7179    4.5342  1.3926 12.8428  0.0000  0.0173   0.0476   0.0455    0.0559   0.0000   441.9651      0.714026       21.8969      0.916377      -3.35499     0.0348856      0.422513      0.565234      0.653124      0.719971      0.748093      0.774598
  66  10 3328.1884    3.9791  2.1168 12.2950  0.0000  0.0216   0.0334   0.0581    0.0436   0.0000   441.1555      0.192217       21.8905       2.25735      -4.22178    -0.0579747      0.527871      0.715382      0.804179      0.899199      0.941617      0.999684
  66  11 3520.0516    3.1454  3.8709 11.4849  0.0001  0.0317   0.0190   0.0857    0.0334   0.0000   442.3073     -0.117620       20.8242      0.156742      -4.46716      -2.89980      0.771694       1.04085       1.15310       1.29863       1.38413       1.42312
  66  12 3709.7377    2.3789  6.6453 11.2119  0.0009  0.0525   0.0114   0.1408    0.0270   0.0000   444.3413      0.356316       20.7735      -2.20697      -5.95001     -0.601830       1.25475       1.70420       1.95658       2.13470       2.26377       2.35070
  67   1 1259.0237    0.0920  0.1417  8.9345  0.0000  0.0114   0.0048   0.0256    0.0170   0.0000   440.8363    -0.0503517       21.7972      0.215532      -3.08366     -0.346684      0.311014      0.430798      0.490166      0.515432      0.527235      0.564578
  67   2 1584.7958    0.2403  0.3202  8.9526  0.0000  0.0100   0.0056   0.0236    0.0223   0.0000   441.5472      -1.02017       21.7414     -0.114388      -4.44416      0.237028      0.240058      0.334891      0.380344      0.414416      0.448410      0.475904
  67   3 1849.1559    0.5206  0.6403  9.2098  0.0000  0.0121   0.0081   0.0314    0.0385   0.0000   442.3505      -1.05697       21.1077     0.0279959      -2.90990       1.20061      0.290710      0.370585      0.427468      0.479869      0.525690      0.531483
  67   4 2092.6562    0.8704  1.0507  9.6055  0.0000  0.0155   0.0107   0.0412    0.0558   0.0000   441.4584     -0.319786       21.7265      0.422899      -3.92550     0.0983906      0.351419      0.486435      0.535899      0.611650      0.643081      0.665490
  67   5 2321.7980    1.3855  1.3571 10.4050  0.0000  0.0174   0.0151   0.0478    0.0563   0.0000   442.3558     -0.226830       21.7015      0.747114      -4.35754     -0.886853      0.438868      0.580377      0.661137      0.718781      0.755383      0.796245
  67   6 2536.5018    2.1363  1.4204 11.2347  0.0000  0.0181   0.0224   0.0474    0.0558   0.0000   441.6016     -0.955497       22.5653      0.827548      -2.21520      0.316839      0.431954      0.577699      0.670576      0.735848      0.786441      0.816688
  67   7 2745.5431    3.0706  1.3660 11.8500 -0.0023  0.0172   0.0322   0.0445    0.0589   0.0000   442.2633     -0.838609       21.4308    -0.0695505      -3.67416      0.757894      0.413560      0.562791      0.641947      0.711729      0.752930      0.761641
  67   8 2950.3193    4.2155  1.1860 12.5902  0.0000  0.0156   0.0476   0.0404    0.0710   0.0000   442.2313      0.446852       21.1545     -0.264120      -2.18609     -0.372938      0.377923      0.519129      0.569355      0.636033      0.683579      0.712511
  67   9 3149.5514    4.6155  1.4633 12.6576  0.0000  0.0174   0.0459   0.0455    0.0577   0.0000   441.6671     -0.105518       21.8450      0.222778      -1.33949       1.25069      0.417585      0.564877      0.629986      0.690083      0.747777      0.757360
  67  10 3344.8279    3.8578  2.2010 12.3244 -0.0000  0.0223   0.0321   0.0604    0.0408   0.0000   442.6780     -0.836129       19.8994       1.24740      -4.95962       1.94473      0.531901      0.714461      0.788097      0.905842      0.930269      0.966783
  67  11 3537.5033    3.0579  4.0193 11.4924 -0.0000  0.0327   0.0181   0.0882    0.0313   0.0000   442.7448      0.668511       21.5977      -1.47262      -2.27348       2.85002      0.772408       1.03963       1.17049       1.32058       1.39715       1.43866
  67  12 3727.8867    2.3413  7.1015 11.1083  0.0000  0.0546   0.0104   0.1477    0.0272   0.0000   439.4583      -1.48182       19.6713      0.210113       2.04767      -4.80661       1.30872       1.74062       1.99891       2.17502       2.27330       2.36993
  68   2 1594.0168    0.2536  0.3363  9.0141  0.0000  0.0103   0.0058   0.0232    0.0227   0.0000   441.8658    -0.0928837       22.0917      0.796421      -4.01670     -0.354600      0.253306      0.344404      0.398809      0.418362      0.440020      0.460988
  68   3 1859.1721    0.5427  0.6639  9.1594  0.0000  0.0124   0.0081   0.0306    0.0404   0.0000   441.3202    -0.0531525       22.4001     -0.251861      -3.96470       1.16851      0.292045      0.413376      0.462740      0.512382      0.531976      0.534468
  68   4 2104.1041    0.9024  1.0321  9.7208  0.0000  0.0154   0.0112   0.0387    0.0568   0.0000   441.2841     -0.791716       21.1574     -0.584874      -4.71653      0.122082      0.372900      0.515423      0.576928      0.643857      0.686438      0.718394
  68   5 2334.0126    1.4477  1.4609 10.3640  0.0000  0.0180   0.0146   0.0471    0.0510   0.0000   442.8131     -0.368823       21.8893      0.638883      -4.02321     -0.680348      0.423491      0.577805      0.649006      0.742150      0.771593      0.799220
  68   6 2549.5603    2.1868  1.5129 11.1647  0.0000  0.0183   0.0219   0.0486    0.0563   0.0000   442.1241     -0.598283       21.8584     -0.369275      -4.28819      0.236569      0.434238      0.591976      0.648389      0.732836      0.786737      0.824737
  68   7 2759.6998    3.1511  1.2887 12.1201 -0.0001  0.0165   0.0345   0.0442    0.0611   0.0000   442.0715      -1.08490       22.2711     -0.150339      -2.09195     -0.552439      0.388182      0.513171      0.586144      0.655393      0.685913      0.712545
  68   8 2965.3085    4.2316  1.1912 12.5661  0.0010  0.0157   0.0469   0.0400    0.0740   0.0000   442.5561      0.140791       21.1900     -0.278921      -2.72208     0.0151773      0.371745      0.512097      0.573088      0.641435      0.684184      0.720270
  68   9 3165.3393    4.4913  1.5562 12.6229  0.0000  0.0176   0.0432   0.0479    0.0541   0.0000   441.9583     -0.603179       21.5356     -0.385043      -2.91949      -1.01241      0.419578      0.559442      0.647788      0.703855      0.759134      0.783826
  68  10 3361.3694    3.8560  2.3898 12.1561 -0.0001  0.0233   0.0298   0.0603    0.0402   0.0000   441.6747      0.277567       21.7279      0.642972      -2.98132       2.97274      0.541572      0.747728      0.829936      0.938313      0.993446       1.05503
  68  11 3554.9089    2.9880  4.5008 11.3943  0.0005  0.0355   0.0164   0.0940    0.0309   0.0000   441.6184      -1.94084       22.4112       1.08843      -2.61894       1.01549      0.850260       1.14209       1.29168       1.44523       1.51380       1.58632
  68  12 3745.8412    2.3111  7.2904 11.0505  0.0000  0.0567   0.0099   0.1513    0.0272   0.0000   441.5767       4.67952       21.7228      0.976118     -0.818661     -0.953123       1.31385       1.78853       1.99617       2.26332       2.37635       2.47735
  69   1 1275.0284    0.0955  0.1103  8.9963  0.0000  0.0108   0.0049   0.0181    0.0164   0.0000   440.3840     -0.333050       21.5207      0.976450      -3.07678     -0.573183      0.212349      0.333621      0.353274      0.382883      0.416049      0.486610
  69   2 1603.1321    0.2611  0.3270  9.0302  0.0000  0.0098   0.0059   0.0225    0.0226   0.0000   441.6542     -0.644577       21.8663      0.421886      -4.15128     -0.135615      0.240638      0.348301      0.380888      0.439800      0.485499      0.517540
  69   3 1869.1462    0.5489  0.7328  9.1775  0.0000  0.0129   0.0079   0.0331    0.0421   0.0000   441.6248      0.569700       22.4594     -0.747580      -4.43801      0.114359      0.293148      0.395869      0.444326      0.493370      0.520577      0.541046
  69   4 2115.3944    0.9236  1.0691  9.7220  0.0000  0.0155   0.0110   0.0401    0.0566   0.0000   441.7534     -0.977169       21.7056       2.01625      -5.17147      0.651164      0.353123      0.499314      0.544464      0.614170      0.633000      0.655132
  69   5 2346.0753    1.4893  1.4542 10.4524  0.0000  0.0179   0.0151   0.0473    0.0515   0.0000   441.3182     -0.533481       21.3100      0.463966      -2.65895       1.00032      0.415776      0.561977      0.622477      0.702707      0.729392      0.748635
  69   6 2562.5444    2.2682  1.4427 11.2626  0.0000  0.0177   0.0233   0.0476    0.0601   0.0000   441.9257     -0.360283       21.8768     -0.558877      -5.25620       1.57966      0.402577      0.554734      0.615208      0.696381      0.722348      0.745533
  69   7 2773.7770    3.2643  1.3534 12.0404  0.0000  0.0166   0.0342   0.0443    0.0622   0.0000   442.2188      0.491883       21.4914      0.472423      -5.84786     -0.510388      0.394239      0.518034      0.578248      0.662243      0.651983      0.707429
  69   8 2980.1891    4.2186  1.2427 12.8284  0.0000  0.0161   0.0464   0.0424    0.0582   0.0000   442.1178     0.0615530       21.9218      0.685039      -1.85892     -0.400940      0.366825      0.517966      0.566538      0.649309      0.674665      0.706005
  69   9 3180.9570    4.5123  1.5222 12.8491 -0.0002  0.0175   0.0445   0.0485    0.0487   0.0000   442.0829     -0.837090       23.6407    -0.0453635      -3.09160      -1.08482      0.411275      0.567526      0.613917      0.691381      0.706156      0.745677
  69  10 3377.7837    3.7694  2.5593 12.1402 -0.0000  0.0238   0.0280   0.0642    0.0372   0.0000   442.7022      -1.15777       21.2271       2.01422      -2.09329      -1.10072      0.547968      0.734377      0.833963      0.925143       1.00262       1.00772
  69  11 3572.0645    2.8898  4.5431 11.4616 -0.0004  0.0359   0.0160   0.0986    0.0302   0.0000   438.8040      -1.66146       22.3235      0.148267      -2.99246      -2.40522      0.832396       1.12171       1.27129       1.39779       1.48569       1.54369
  69  12 3763.7872    2.2509  7.2344 11.0909  0.0011  0.0560   0.0097   0.1513    0.0265   0.0000   440.6764       2.82223       22.8010      0.440063     -0.904300     -0.592214       1.29882       1.75061       2.00194       2.18784       2.31530       2.38360
  70   1 1282.9189    0.0986  0.1571  8.9613  0.0000  0.0114   0.0048   0.0248    0.0168   0.0000   440.3722     -0.215936       21.5359     0.0689073      -4.25177      0.183587      0.257297      0.407838      0.394195      0.487870      0.467685      0.523818
  70   2 1612.1232    0.2699  0.4249  8.9777  0.0000  0.0114   0.0056   0.0269    0.0238   0.0000   441.4984     -0.807202       22.4842     -0.219575      -3.40204     -0.246046      0.254077      0.337335      0.404675      0.429055      0.457337      0.475371
  70   3 1879.0524    0.5498  0.7315  9.2235  0.0000  0.0133   0.0079   0.0321    0.0410   0.0000   441.8136    -0.0937194       22.1446      0.465460      -3.22147     -0.437966      0.302830      0.417442      0.475273      0.536480      0.550910      0.583888
  70   4 2126.6303    0.9583  1.0862  9.7523  0.0000  0.0153   0.0112   0.0403    0.0569   0.0000   441.5143      0.521071       21.8999     -0.243152      -3.62419      0.537653      0.346505      0.473943      0.535828      0.568085      0.625107      0.636867
  70   5 2358.0622    1.5117  1.4514 10.4255 -0.0000  0.0179   0.0152   0.0461    0.0524   0.0000   441.6718     -0.501158       22.3788     0.0171197      -3.67082     0.0566078      0.406336      0.548485      0.630350      0.701070      0.748965      0.771142
  70   6 2575.4209    2.3149  1.4392 11.4693  0.0000  0.0176   0.0238   0.0473    0.0516   0.0000   441.9479      0.129212       22.5831       1.13152      -3.68643     -0.697387      0.407925      0.548491      0.603426      0.666794      0.720137      0.725041
  70   7 2787.7510    3.3163  1.3055 12.0395  0.0000  0.0160   0.0348   0.0434    0.0612   0.0000   442.2326      0.291902       22.3205     -0.149484      -4.82783      0.373999      0.380478      0.493234      0.565197      0.633190      0.673745      0.694232
  70   8 2994.9650    4.3865  1.2513 12.6752  0.0000  0.0156   0.0469   0.0421    0.0639   0.0000   441.8166     -0.104233       22.4369     -0.760998      -3.00443       1.66426      0.360699      0.489713      0.574252      0.641382      0.676458      0.695408
  70   9 3196.4686    4.4586  1.6234 12.5401 -0.0001  0.0178   0.0411   0.0478    0.0513   0.0000   442.1083     -0.397073       22.0574       1.48564      -3.81016     -0.546067      0.413386      0.548410      0.634882      0.708566      0.754946      0.796669
  70  10 3394.1540    3.6842  2.6810 12.0691 -0.0000  0.0242   0.0264   0.0659    0.0350   0.0000   441.7105      0.987769       21.3727      0.239121      -3.76316       1.39573      0.551117      0.747864      0.835824      0.942887      0.983406       1.05125
  70  11 3589.1463    2.8872  4.8868 11.4074  0.0007  0.0377   0.0154   0.1022    0.0299   0.0000   440.9757      0.115425       23.1495     0.0551769      -3.39552     0.0602891      0.872474       1.15891       1.31081       1.44598       1.54283       1.60605
  70  12 3781.5143    2.1913  7.7710 11.1059  0.0000  0.0611   0.0092   0.1617    0.0249   0.0000   442.8654       2.26961       19.3951       2.51691      -4.79119      -3.06535       1.36879       1.87179       2.06699       2.34460       2.47881       2.57984
  71   1 1290.7270    0.0998  0.1214  8.9736  0.0000  0.0097   0.0048   0.0185    0.0164   0.0000   440.5741    -0.0365171       21.3365     -0.560648      -3.81990      0.368171      0.239971      0.335047      0.365288      0.400943      0.410715      0.420859
  71   2 1621.0815    0.2623  0.3578  9.0713  0.0000  0.0103   0.0058   0.0247    0.0228   0.0000   441.6383     -0.615684       22.2072     -0.259370      -4.11446      0.521625      0.230405      0.294190      0.339797      0.370644      0.395079      0.420203
  71   3 1888.8498    0.5682  0.7959  9.1723  0.0000  0.0135   0.0079   0.0347    0.0444   0.0000   442.0065     -0.119100       21.7732    -0.0420895      -4.04427      0.243668      0.295145      0.409116      0.463759      0.510726      0.541416      0.565887
  71   4 2137.7498    0.9590  1.1789  9.8218 -0.0003  0.0165   0.0111   0.0427    0.0572   0.0000   441.7411     -0.583620       22.4811      0.794151      -3.60250     -0.312777      0.371167      0.509798      0.549351      0.619471      0.665283      0.675949
  71   5 2369.9354    1.5573  1.4389 10.6261  0.0000  0.0177   0.0158   0.0474    0.0514   0.0000   442.8979     -0.743604       22.1314      -1.88945      -4.72658      0.149224      0.403372      0.532951      0.619352      0.683399      0.708994      0.748149
  71   6 2588.2691    2.3101  1.5002 11.5435 -0.0003  0.0182   0.0235   0.0486    0.0490   0.0000   442.4348     -0.475521       22.1024      0.494340      -3.09271      0.299584      0.421281      0.561264      0.647219      0.714848      0.747548      0.752231
  71   7 2801.6040    3.4577  1.3289 11.9671 -0.0004  0.0162   0.0351   0.0417    0.0660   0.0000   442.1109      0.580423       22.1836      0.719174      -3.63621      0.210074      0.371362      0.509149      0.559910      0.627408      0.678459      0.699619
  71   8 3009.6999    4.4881  1.2875 12.6153  0.0001  0.0155   0.0471   0.0419    0.0684   0.0000   442.1594     -0.514424       22.1801       1.89993      -4.55953      -1.39380      0.361057      0.481101      0.541512      0.610907      0.624000      0.667126
  71   9 3211.9333    4.4640  1.7361 12.4658  0.0000  0.0188   0.0396   0.0487    0.0529   0.0000   442.3986     -0.337797       22.2235       1.30631      -4.15115    -0.0890506      0.420516      0.585405      0.644916      0.730619      0.754295      0.798484
  71  10 3410.4075    3.6526  2.7906 12.0712  0.0000  0.0252   0.0260   0.0664    0.0359   0.0000   442.6335       1.41597       20.4283       2.26783      -4.76356      -2.21400      0.577510      0.772010      0.881700      0.987703       1.04600       1.07101
  71  11 3606.1807    2.8048  4.9151 11.3746 -0.0004  0.0386   0.0147   0.1036    0.0300   0.0000   443.0455     -0.642117       21.7082      0.689928      -6.86753      -1.81118      0.865246       1.16246       1.30341       1.46297       1.57131       1.61957
  71  12 3799.0521    2.1378  8.1540 11.1237  0.0013  0.0628   0.0088   0.1700    0.0236   0.0000   443.9219      -4.34143       23.6646       2.88666      -2.74458       4.49178       1.40989       1.86999       2.15870       2.39218       2.55344       2.63832
  72   1 1298.4819    0.1008  0.1543  8.9294  0.0000  0.0104   0.0046   0.0233    0.0165   0.0000   440.2674      0.510974       21.6750     -0.365628      -3.36752      0.305393      0.237453      0.316712      0.398877      0.428253      0.442893      0.449094
  72   2 1629.8852    0.2794  0.3081  9.0494  0.0000  0.0088   0.0062   0.0213    0.0226   0.0000   441.6825     -0.655483       21.4647     -0.535465      -4.18377     -0.200092      0.220879      0.296359      0.352190      0.386189      0.422720      0.442230
  72   3 1898.6135    0.5669  0.7722  9.2894  0.0000  0.0132   0.0080   0.0345    0.0415   0.0000   442.2617     -0.427446       21.4602     -0.323720      -3.10077     -0.214841      0.293671      0.380958      0.448270      0.498249      0.521825      0.532114
  72   4 2148.8163    0.9948  1.0947  9.8458  0.0000  0.0156   0.0116   0.0395    0.0575   0.0000   441.8982     0.0675513       21.7788     -0.179702      -4.03286     0.0104673      0.346589      0.470595      0.499087      0.566981      0.612179      0.671672
  72   5 2381.7081    1.6137  1.4496 10.4848  0.0000  0.0176   0.0160   0.0457    0.0553   0.0000   441.6027     -0.338265       21.5174       1.77292      -3.47995     0.0342225      0.388170      0.532769      0.591117      0.661649      0.689790      0.735816
  72   6 2600.9594    2.4917  1.5935 11.1003  0.0000  0.0175   0.0226   0.0469    0.0527   0.0000   442.8471      0.720197       21.8722     -0.348233      -2.83399     -0.502027      0.388912      0.518759      0.590617      0.671622      0.694959      0.717534
  72   7 2815.3714    3.5260  1.3277 12.0206  0.0000  0.0157   0.0356   0.0431    0.0611   0.0000   442.0338      0.368927       22.5235      0.408458      -3.48266       1.33886      0.347063      0.475759      0.520402      0.588700      0.610758      0.653756
  72   8 3024.2534    4.4615  1.3131 12.7224  0.0000  0.0160   0.0456   0.0419    0.0573   0.0000   442.1957     -0.523171       22.8722     0.0471426      -3.79506      0.987769      0.354444      0.487867      0.549826      0.611901      0.633937      0.674151
  72   9 3227.2327    4.3835  1.7263 12.5441  0.0000  0.0187   0.0393   0.0493    0.0499   0.0000   441.5439     -0.337703       21.8013       1.89465      -3.54365      0.893870      0.418133      0.572047      0.628092      0.714663      0.761293      0.792861
  72  10 3426.5277    3.5359  3.0153 11.8963  0.0000  0.0261   0.0236   0.0702    0.0343   0.0000   443.0216      0.994346       22.4271     -0.145697      -2.86187       1.71860      0.575712      0.780481      0.873663      0.980875       1.04746       1.09307
  72  11 3623.0549    2.7301  5.4880 11.3083  0.0001  0.0418   0.0134   0.1128    0.0294   0.0000   441.7702      -2.42974       22.1164       4.37711      -5.11215      -1.78487      0.922226       1.25163       1.39833       1.57514       1.65629       1.73060
  72  12 3816.8237    2.0309  8.1548 11.1307 -0.0021  0.0660   0.0086   0.1777    0.0235   0.0000   441.5027       1.19003       18.7081     -0.287604       1.59685       1.13569       1.43687       1.95446       2.23186       2.44901       2.59391       2.67932
  73   1 1306.2057    0.1030  0.1324  8.9490  0.0000  0.0088   0.0046   0.0200    0.0162   0.0000   440.4140     -0.282978       21.6525     -0.190165      -4.18953     -0.440190      0.217814      0.302240      0.346116      0.383395      0.416587      0.418455
  73   2 1638.6037    0.3087  0.3868  8.9856  0.0000  0.0097   0.0061   0.0239    0.0249   0.0000   441.5260     -0.261461       21.5336    -0.0789904      -3.49005     -0.340508      0.212344      0.274389      0.308587      0.373030      0.348663      0.370248
  73   3 1908.2968    0.6168  0.7634  9.3205  0.0000  0.0127   0.0084   0.0328    0.0420   0.0000   442.1890     -0.521176       21.9294       1.01343      -3.88385      0.139258      0.269516      0.377829      0.421483      0.456097      0.488260      0.504855
  73   4 2159.7931    1.0211  1.1586  9.8623  0.0000  0.0157   0.0116   0.0412    0.0592   0.0000   442.1823     0.0255519       21.9274      0.777253      -3.82254      0.693479      0.353837      0.496136      0.545411      0.630313      0.657765      0.709988
  73   5 2393.3477    1.6379  1.6184 10.5164  0.0000  0.0184   0.0152   0.0493    0.0494   0.0000   441.9279      0.146485       21.8487     0.0895448      -3.11867      0.850253      0.403480      0.544920      0.609672      0.684810      0.717526      0.747084
  73   6 2613.6535    2.4960  1.5742 11.3223  0.0000  0.0181   0.0231   0.0462    0.0528   0.0000   441.5797      0.213201       23.0122    -0.0379740      -4.06336       1.07490      0.402914      0.552366      0.629661      0.691768      0.734468      0.768204
  73   7 2829.0661    3.5558  1.3424 12.1533  0.0000  0.0164   0.0360   0.0418    0.0630   0.0000   442.9831      0.141373       22.2855      0.825323      -3.96134      0.228509      0.364656      0.499393      0.554122      0.624186      0.660526      0.693796
  73   8 3038.7297    4.5115  1.2998 12.8318 -0.0000  0.0156   0.0468   0.0434    0.0595   0.0000   442.3746     -0.830851       23.0823      0.206816      -2.30616     -0.420171      0.345711      0.467901      0.509711      0.580126      0.617378      0.638060
  73   9 3242.4759    4.4426  1.8394 12.4078  0.0001  0.0185   0.0378   0.0507    0.0496   0.0000   441.9617     -0.353445       21.7843      0.108760      -5.49012      0.410279      0.424949      0.565183      0.644901      0.708396      0.772835      0.783571
  73  10 3442.5718    3.4839  3.2299 11.8384 -0.0000  0.0274   0.0222   0.0720    0.0342   0.0000   441.8922      -1.10818       22.2902       1.60437      -4.29287      -2.55940      0.605226      0.810844      0.927566       1.01624       1.09782       1.14638
  73  11 3639.9385    2.7244  5.4013 11.3322  0.0000  0.0421   0.0134   0.1106    0.0293   0.0000   441.5608     -0.732764       21.3418     -0.554031      -4.08884      0.285423      0.905571       1.22679       1.38926       1.53286       1.64816       1.70718
  74   1 1313.8580    0.1157  0.1617  8.9595  0.0000  0.0085   0.0046   0.0226    0.0166   0.0000   440.2158     -0.512102       22.2941      0.600861      -4.11647   -0.00189546      0.182453      0.228609      0.281275      0.324197      0.332899      0.331030
  74   2 1647.2080    0.3027  0.3841  9.0658  0.0000  0.0100   0.0060   0.0235    0.0238   0.0000   441.2767     -0.375782       22.0929      0.215918      -4.49713     -0.288068      0.228166      0.307274      0.348667      0.396426      0.455091      0.425626
  74   3 1917.9120    0.6180  0.7755  9.3572 -0.0001  0.0128   0.0084   0.0327    0.0424   0.0000   441.7118     -0.996475       21.9950     -0.118354      -3.94714     -0.487318      0.285491      0.375895      0.428972      0.488638      0.525302      0.533197
  74   4 2170.6535    1.0659  1.2026  9.8304  0.0000  0.0159   0.0116   0.0414    0.0618   0.0000   441.5906     -0.805384       21.7119      0.108248      -3.66226      -1.01038      0.345651      0.456927      0.521324      0.580208      0.632850      0.645475
  74   5 2404.8808    1.7000  1.5705 10.7190  0.0000  0.0181   0.0160   0.0487    0.0473   0.0000   442.0706      0.735552       21.2105     -0.819894      -3.29656      0.511776      0.391880      0.535420      0.593020      0.683414      0.726167      0.746606
  74   6 2626.2025    2.5181  1.4781 11.6420  0.0000  0.0179   0.0245   0.0460    0.0490   0.0000   442.3539     -0.165811       21.7887      0.484033      -3.34870       1.03371      0.378935      0.519518      0.563442      0.646979      0.675572      0.694777
  74   7 2842.6567    3.5827  1.3588 12.2407 -0.0004  0.0162   0.0359   0.0429    0.0591   0.0000   442.3747      0.470223       20.0311    -0.0369353      -4.70159    -0.0887195      0.356081      0.493341      0.542107      0.617511      0.639150      0.665035
  74   8 3053.0781    4.5511  1.3442 12.7637 -0.0000  0.0157   0.0461   0.0435    0.0601   0.0000   442.7576     -0.141552       21.2190      0.278179      -3.59247      0.175472      0.346539      0.462226      0.521636      0.586412      0.613227      0.642998
  74   9 3257.6564    4.3011  1.8321 12.6015  0.0000  0.0189   0.0367   0.0510    0.0433   0.0000   441.4700     -0.811446       21.0058       1.35266      -4.19507       1.58500      0.413520      0.560235      0.632675      0.716495      0.739909      0.774165
  74  10 3458.5505    3.3988  3.4301 11.7974  0.0002  0.0281   0.0210   0.0765    0.0332   0.0000   442.7898       1.78577       22.4616      -1.37177      -4.61535      -1.14949      0.610797      0.822737      0.922014       1.03602       1.10561       1.15137
  74  11 3656.5386    2.5747  5.8515 11.3912 -0.0001  0.0451   0.0123   0.1231    0.0283   0.0000   441.3955    0.00240259       21.4858     -0.189769      -2.17492      0.574233      0.966397       1.28636       1.47063       1.63936       1.71902       1.78953
  75   1 1321.4179    0.1063  0.1895  8.9735  0.0000  0.0110   0.0046   0.0262    0.0167   0.0000   440.2516     0.0534486       21.1960      0.251544      -5.23172     -0.562309      0.216616      0.325459      0.370348      0.370673      0.424250      0.475515
  75   2 1655.7524    0.3134  0.4367  9.0530  0.0000  0.0110   0.0059   0.0250    0.0255   0.0000   441.6387     -0.583662       21.6373      0.429928      -3.88628     -0.365770      0.222643      0.301793      0.334393      0.383205      0.409156      0.426917
  75   3 1927.4129    0.6383  0.8526  9.2379 -0.0001  0.0135   0.0081   0.0334    0.0463   0.0000   442.1404     -0.629970       21.3740     0.0422580      -3.06932     0.0365513      0.292549      0.398747      0.462591      0.491201      0.543941      0.566993
  75   4 2181.4159    1.0410  1.2241 10.0633  0.0000  0.0160   0.0116   0.0444    0.0557   0.0000   442.2624     -0.602405       21.4526      0.143783      -3.59962     -0.495188      0.346898      0.464131      0.527696      0.578178      0.624881      0.651210
  75   5 2416.3941    1.7529  1.5422 10.7349  0.0000  0.0178   0.0167   0.0478    0.0516   0.0000   442.6464     -0.216537       22.1179      0.230591      -3.80381     -0.338438      0.381644      0.514989      0.579058      0.659434      0.694294      0.721013
  75   6 2638.6976    2.6639  1.5449 11.3718  0.0000  0.0171   0.0244   0.0454    0.0550   0.0000   442.5122     0.0259766       21.6744      0.874338      -4.02247     -0.437837      0.369816      0.494013      0.572955      0.630210      0.682723      0.718574
  75   7 2856.1659    3.7464  1.3289 12.3210  0.0000  0.0157   0.0376   0.0427    0.0596   0.0000   442.8710     -0.205052       21.7281      0.166570      -3.87858     -0.994464      0.334877      0.447609      0.498148      0.564767      0.594087      0.637056
  75   8 3067.3839    4.5477  1.3904 12.7743  0.0000  0.0158   0.0448   0.0436    0.0552   0.0000   442.3872     -0.198008       22.7163       1.23752      -2.60445      0.308575      0.344462      0.462084      0.516917      0.594855      0.614781      0.632682
  75   9 3272.6862    4.2689  1.9464 12.4635  0.0000  0.0200   0.0350   0.0514    0.0457   0.0000   442.4686    -0.0824502       21.9871       1.37679      -3.55030    -0.0707772      0.421215      0.580238      0.644429      0.714318      0.780686      0.806783
  75  10 3474.4562    3.3441  3.5886 11.7804  0.0000  0.0289   0.0200   0.0785    0.0322   0.0000   442.4798      -2.05128       19.2155      -1.59719      -2.76179       1.42726      0.620755      0.832938      0.958772       1.04908       1.10740       1.16015
  75  11 3673.0806    2.5562  6.0903 11.3412 -0.0001  0.0468   0.0117   0.1268    0.0283   0.0000   442.3386      -2.69772       21.1360       1.45285      -5.13250      0.800838       1.00191       1.33422       1.53086       1.69558       1.76827       1.83592
  76   1 1328.9366    0.1186  0.1653  8.9504  0.0000  0.0097   0.0046   0.0210    0.0165   0.0000   440.2256     0.0139895       21.6117     -0.327632      -4.41088      0.241740      0.221991      0.259031      0.356140      0.398891      0.503842      0.471827
  76   2 1664.1767    0.3297  0.3472  9.0680  0.0000  0.0090   0.0065   0.0206    0.0242   0.0000   441.2761    -0.0703818       21.8544     -0.356178      -3.86314     -0.859401      0.196727      0.245946      0.307977      0.302534      0.349301      0.373559
  76   3 1936.8786    0.6275  0.7656  9.4485  0.0000  0.0126   0.0084   0.0319    0.0408   0.0000   441.8257     -0.823652       22.3056     0.0155553      -2.65127      0.128066      0.264242      0.353212      0.402335      0.459034      0.484048      0.500319
  76   4 2192.1094    1.0756  1.2562 10.0779  0.0000  0.0168   0.0118   0.0438    0.0539   0.0000   442.4581      0.509157       22.7465     -0.623463      -4.26571      0.454420      0.344886      0.471672      0.542622      0.585512      0.620049      0.648003
  76   5 2427.7967    1.7713  1.6085 10.7211  0.0000  0.0183   0.0162   0.0478    0.0484   0.0000   441.6354     -0.398200       21.2123    -0.0827180      -3.19685      0.792678      0.382052      0.513656      0.572710      0.648299      0.697413      0.717095
  76   6 2651.1460    2.5930  1.4945 11.7183  0.0000  0.0175   0.0250   0.0469    0.0485   0.0000   441.8747    -0.0354955       21.6030     -0.317800      -2.42055     -0.564083      0.360943      0.492995      0.559980      0.628040      0.668566      0.707731
  76   7 2869.5865    3.7492  1.3265 12.4055 -0.0001  0.0156   0.0376   0.0424    0.0549   0.0000   442.4346      0.113424       22.3644      0.209415      -3.23482     0.0823581      0.326727      0.441353      0.503745      0.556213      0.590225      0.610631
  76   8 3081.5749    4.6028  1.3733 12.7276  0.0000  0.0159   0.0453   0.0431    0.0615   0.0000   442.3241      0.116666       22.7514      0.761026      -3.51497     -0.330201      0.332238      0.453728      0.510475      0.579923      0.602266      0.628699
  76   9 3287.6680    4.1934  2.1415 12.2791  0.0000  0.0204   0.0323   0.0540    0.0435   0.0000   442.5082     -0.494767       22.0351       1.23143      -5.02621      0.755229      0.436242      0.584553      0.656132      0.730206      0.757866      0.818752
  76  10 3490.1205    3.2824  3.7597 11.7983  0.0001  0.0303   0.0191   0.0804    0.0303   0.0000   443.0582      0.363194       21.5443    -0.0373630      -5.44111      -1.40072      0.638273      0.869397      0.968664       1.08805       1.15097       1.19632
  76  11 3689.6518    2.5065  6.5138 11.3245  0.0000  0.0494   0.0109   0.1344    0.0269   0.0000   441.0150      -1.17694       21.2463       1.44809      -4.86072       2.21475       1.02874       1.39495       1.57351       1.75633       1.86504       1.94389
  77   1 1336.3735    0.1273  0.2400  8.9779  0.0000  0.0113   0.0045   0.0284    0.0171   0.0000   440.5417     -0.271781       21.9880      0.274286      -4.55592     -0.192181      0.218336      0.288294      0.357390      0.380505      0.442487      0.474565
  77   2 1672.5107    0.3379  0.4455  9.0818 -0.0005  0.0102   0.0061   0.0251    0.0257   0.0000   441.2222      0.129289       22.1154      0.195839      -4.04418      0.209218      0.222453      0.291566      0.343288      0.373655      0.395137      0.404470
  77   3 1946.2928    0.6495  0.8899  9.4322  0.0000  0.0136   0.0083   0.0356    0.0450   0.0000   442.4199     -0.607742       22.3395     0.0886649      -4.75790      0.249682      0.286581      0.386314      0.438488      0.500702      0.531800      0.541270
  77   4 2202.6581    1.1515  1.2866  9.9070  0.0000  0.0158   0.0118   0.0422    0.0603   0.0000   442.1847     -0.193688       21.9323     -0.453809      -4.46537     -0.938241      0.332061      0.452488      0.502058      0.582786      0.603008      0.639006
  77   5 2439.0623    1.8188  1.5322 10.8499  0.0000  0.0176   0.0170   0.0466    0.0497   0.0000   442.9627     0.0126576       21.4624     -0.640607      -3.19392      0.296800      0.364389      0.479229      0.545837      0.612398      0.650100      0.679909
  77   6 2663.4811    2.7762  1.4992 11.6196 -0.0003  0.0171   0.0258   0.0444    0.0541   0.0000   442.2018     -0.996105       22.1077    -0.0472664      -2.79944      0.213939      0.349738      0.482829      0.536803      0.597652      0.656102      0.666163
  77   7 2882.9002    3.7991  1.2930 12.6542  0.0000  0.0155   0.0393   0.0429    0.0545   0.0000   443.0652     -0.165905       21.6494       1.72815      -3.03656     -0.872020      0.322141      0.428962      0.488815      0.548599      0.580147      0.621269
  77   8 3095.6038    4.5721  1.4236 12.7383  0.0000  0.0159   0.0437   0.0434    0.0575   0.0000   442.2382     -0.702510       23.0633      0.616150      -3.33536      0.138304      0.343163      0.447268      0.525055      0.573762      0.617746      0.648252
  77   9 3302.5616    4.1137  2.1556 12.5652  0.0000  0.0210   0.0324   0.0559    0.0389   0.0000   443.0223      -1.42931       20.7051       2.05401      -2.32772      0.214356      0.434090      0.598015      0.664089      0.756507      0.803843      0.843003
  77  10 3505.8637    3.2138  3.9956 11.6932 -0.0002  0.0309   0.0178   0.0837    0.0307   0.0000   444.4190   -0.00853504       20.9874      0.980777      -4.40480     -0.209622      0.656033      0.869159      0.989873       1.12095       1.17216       1.24053
  77  11 3706.0362    2.4477  6.6084 11.4185  0.0006  0.0512   0.0107   0.1360    0.0260   0.0000   441.1387      -1.05618       25.6986      -2.43357      -5.54079      0.391997       1.06087       1.44230       1.65194       1.83152       1.94057       2.01008
  78   1 1343.8024    0.1212  0.1936  8.9585  0.0000  0.0092   0.0045   0.0234    0.0167   0.0000   440.4218     -0.141109       22.1074     -0.523099      -3.94680      0.656964      0.193811      0.259962      0.307248      0.334490      0.353642      0.361849
  78   2 1680.7358    0.3408  0.4919  9.0464  0.0000  0.0113   0.0060   0.0259    0.0274   0.0000   440.9893     -0.231168       22.0467     -0.292922      -4.07463     0.0578728      0.247156      0.321831      0.383919      0.432900      0.488948      0.477111
  78   3 1955.6084    0.6557  0.8892  9.4436  0.0000  0.0135   0.0082   0.0351    0.0434   0.0000   441.8731      -1.35210       22.1908      0.770480      -4.45404       1.16718      0.280963      0.367665      0.437121      0.476848      0.524747      0.560559
  78   4 2213.1691    1.1600  1.2767 10.0682  0.0000  0.0162   0.0121   0.0420    0.0563   0.0000   441.5515     -0.205214       21.4224       1.14528      -3.67064     -0.655506      0.326677      0.453691      0.504625      0.575679      0.613460      0.639120
  78   5 2450.2898    1.8433  1.5663 10.9495  0.0000  0.0179   0.0171   0.0476    0.0480   0.0000   442.5986     -0.599336       21.8532      0.343553      -3.51816      0.608706      0.369235      0.494958      0.550439      0.636051      0.664295      0.695511
  78   6 2675.7342    2.8111  1.5272 11.6103  0.0000  0.0168   0.0255   0.0452    0.0509   0.0000   442.2878      0.723379       23.0382     0.0539250      -3.88294      0.603996      0.342112      0.466202      0.528489      0.600761      0.619481      0.648434
  78   7 2896.1873    3.9513  1.3004 12.4901  0.0000  0.0155   0.0395   0.0407    0.0612   0.0000   442.4066     -0.363556       21.7461      0.287872      -2.81100      0.166165      0.313984      0.429825      0.470225      0.530324      0.566917      0.596255
  78   8 3109.6187    4.6130  1.3742 13.0351  0.0002  0.0162   0.0457   0.0430    0.0523   0.0000   442.5883      0.189245       21.3134       1.73865      -2.93770      -1.14971      0.324273      0.444848      0.506440      0.553011      0.576657      0.626646
  78   9 3317.3504    4.0605  2.2213 12.4091  0.0000  0.0214   0.0307   0.0547    0.0395   0.0000   442.1617     -0.128086       21.2369       2.08773      -3.52668     -0.109432      0.434318      0.592477      0.662800      0.750981      0.795896      0.844141
  78  10 3521.5034    3.1350  4.2418 11.5765  0.0004  0.0330   0.0165   0.0868    0.0313   0.0000   442.1261      -1.23588       22.0825       1.17291      -3.72652      -1.54567      0.674499      0.917412       1.02109       1.15698       1.22012       1.26334
  78  11 3722.2836    2.3365  7.0699 11.4139 -0.0013  0.0544   0.0099   0.1493    0.0250   0.0000   442.6672     -0.591341       22.4844      -1.12520      -2.14976       2.34663       1.11719       1.49779       1.71296       1.88943       2.01287       2.07723
  79   0  905.6247    0.0314  0.0104  9.2757  0.0000  0.0159   0.0073   0.0083    0.0140   0.0000   436.7054     -0.856467       21.3751     0.0267553      -3.71858       1.25873      0.269719      0.378373      0.435241      0.487313      0.499350      0.551043
  79   1 1351.1564    0.1270  0.1891  8.9728  0.0000  0.0087   0.0045   0.0224    0.0165   0.0000   440.3175     -0.167972       21.8082     0.0410613      -4.19002     -0.160141      0.195502      0.233880      0.268735      0.300214      0.315424      0.319677
  79   2 1688.9409    0.3586  0.4628  9.0280 -0.0002  0.0099   0.0062   0.0247    0.0269   0.0000   441.3814     -0.643497       22.0870      0.368052      -4.01081     -0.154717      0.200148      0.260821      0.298666      0.349731      0.367690      0.388808
  79   3 1964.9112    0.6886  0.8477  9.4873 -0.0002  0.0132   0.0087   0.0329    0.0439   0.0000   442.1255     -0.535264       22.0830      0.280318      -3.95671      0.886397      0.269327      0.373071      0.411835      0.469331      0.522943      0.552877
  79   4 2223.5983    1.1679  1.2992 10.1482  0.0000  0.0164   0.0123   0.0432    0.0557   0.0000   441.5246      -1.17133       22.0094      0.710968      -3.66887    -0.0924396      0.328680      0.449855      0.507867      0.581386      0.624230      0.646010
  79   5 2461.3926    1.9304  1.6743 10.7364  0.0000  0.0181   0.0166   0.0468    0.0483   0.0000   442.0402     -0.506950       21.4063      0.265090      -3.22633       2.00688      0.367153      0.495608      0.557330      0.630863      0.666224      0.696875
  79   6 2687.9594    2.7822  1.5307 11.7778  0.0000  0.0172   0.0253   0.0459    0.0450   0.0000   442.3811     -0.503191       22.7494      0.405057      -3.59555     -0.581541      0.337907      0.480712      0.525899      0.616910      0.606720      0.669234
  79   7 2909.3074    4.0080  1.2839 12.5361  0.0000  0.0153   0.0403   0.0404    0.0613   0.0000   442.8976     -0.662468       21.9740     0.0262411      -2.29307      0.100478      0.308077      0.414049      0.472569      0.525836      0.559122      0.598964
  79   8 3123.5094    4.5654  1.4895 12.9827  0.0000  0.0165   0.0429   0.0460    0.0457   0.0000   441.9324     0.0625897       22.1757     0.0307207      -3.75780      0.360575      0.334912      0.444670      0.504131      0.566772      0.592789      0.624474
  79   9 3332.0317    4.0494  2.4627 12.2332  0.0000  0.0220   0.0283   0.0579    0.0369   0.0000   442.5550   -0.00212468       21.9046       1.26131      -4.07301     -0.859131      0.446472      0.609601      0.684603      0.765344      0.811669      0.845930
  79  10 3536.9304    3.1086  4.3213 11.6364 -0.0000  0.0335   0.0166   0.0886    0.0303   0.0000   442.4239      -1.99548       21.8497     -0.315110      -2.02487      0.734538      0.690770      0.938175       1.06910       1.18751       1.26673       1.33188
  79  11 3738.4248    2.3613  7.5538 11.2802  0.0011  0.0576   0.0095   0.1523    0.0248   0.0000   444.1087       2.17918       20.1725      -2.94300      -2.25556     -0.589495       1.15069       1.54917       1.77074       1.94431       2.09128       2.15562
  80   1 1358.4593    0.1286  0.2025  8.9431  0.0000  0.0092   0.0044   0.0232    0.0165   0.0000   440.0583     -0.125532       21.5399     -0.140843      -4.13553      0.104428      0.167342      0.243760      0.254032      0.295779      0.318634      0.323627
  80   2 1697.0223    0.3657  0.4603  9.0438  0.0000  0.0100   0.0063   0.0239    0.0273   0.0000   441.1419     0.0392671       21.7245     -0.331333      -3.71133     -0.468142      0.201113      0.270431      0.305083      0.333866      0.362095      0.378091
  80   3 1974.1243    0.6971  0.9173  9.5338  0.0000  0.0137   0.0086   0.0364    0.0455   0.0000   441.9619     -0.723319       21.5904      0.537064      -4.90055     -0.477860      0.270314      0.376354      0.425526      0.459344      0.487394      0.518782
  80   4 2233.8690    1.2027  1.3416 10.1931  0.0000  0.0167   0.0122   0.0435    0.0519   0.0000   442.0112     -0.165502       21.6949      0.594611      -3.68376     -0.501976      0.338008      0.469528      0.508465      0.578676      0.593086      0.643727
  80   5 2472.4393    1.9423  1.6005 10.9065  0.0000  0.0178   0.0173   0.0468    0.0479   0.0000   442.0250     -0.134731       22.7593     -0.891531      -4.26079     -0.120758      0.348873      0.480452      0.530136      0.606641      0.630231      0.664138
  80   6 2700.1061    2.9173  1.4935 11.9029  0.0000  0.0168   0.0272   0.0443    0.0483   0.0000   442.6704      -1.04675       22.5240     -0.305230      -3.84994     0.0977920      0.342488      0.459551      0.517037      0.569075      0.624497      0.655720
  80   7 2922.3529    4.0521  1.3621 12.5202 -0.0003  0.0156   0.0392   0.0415    0.0578   0.0000   442.4945     0.0355508       21.9459       1.27468      -3.57732     -0.773395      0.316038      0.427590      0.479654      0.547005      0.587199      0.606676
  80   8 3137.3228    4.5853  1.5999 12.6571  0.0000  0.0168   0.0400   0.0447    0.0486   0.0000   442.1659      0.311535       22.4562      0.141595      -4.10432      0.399677      0.337098      0.458701      0.513067      0.576259      0.628812      0.653306
  80   9 3346.6992    4.0053  2.5575 12.1286  0.0000  0.0224   0.0272   0.0594    0.0380   0.0000   443.0743    -0.0826205       21.3230       2.55906      -2.92105      -2.11526      0.437473      0.606317      0.672854      0.753093      0.800538      0.836425
  80  10 3552.4064    3.0175  4.4547 11.5886  0.0000  0.0338   0.0156   0.0931    0.0302   0.0000   441.4627      -2.23331       24.1277       2.32608      -2.30881      0.199212      0.688959      0.917409       1.05553       1.17255       1.27695       1.32237
  80  11 3754.6832    2.2951  7.7214 11.2319 -0.0005  0.0592   0.0090   0.1564    0.0245   0.0000   442.1695      0.254775       23.3623     -0.964754      -5.36619      -2.78895       1.16979       1.59370       1.80457       2.00278       2.14015       2.25996
  81   1 1365.7004    0.1380  0.2193  8.9384  0.0000  0.0089   0.0044   0.0234    0.0168   0.0000   440.2554     -0.116990       21.3444    -0.0471040      -4.20463     0.0862822      0.182093      0.230930      0.272533      0.312332      0.317831      0.348564
  81   2 1705.0040    0.3650  0.5008  9.0622 -0.0001  0.0107   0.0061   0.0256    0.0277   0.0000   441.0981     -0.531270       22.4459   -0.00548100      -3.46978    -0.0373208      0.225544      0.287590      0.345544      0.366788      0.408831      0.417523
  81   3 1983.2759    0.7194  0.9169  9.4991  0.0000  0.0134   0.0086   0.0343    0.0447   0.0000   441.7521     -0.276157       22.2531      -1.05764      -5.15331       1.27148      0.268489      0.363410      0.421386      0.474411      0.503031      0.524097
  81   4 2244.1071    1.2436  1.4410 10.0123  0.0000  0.0166   0.0119   0.0450    0.0544   0.0000   442.4163     -0.370373       22.5318     -0.168433      -3.91459      0.676057      0.328960      0.448762      0.505988      0.559699      0.601986      0.626033
  81   5 2483.3791    2.0057  1.7222 10.8747  0.0005  0.0186   0.0173   0.0477    0.0487   0.0000   441.4360     -0.764699       21.8612     -0.286659      -3.20061      0.706165      0.361774      0.489090      0.555114      0.624419      0.659887      0.693605
  81   6 2712.1490    2.9819  1.5730 11.7744  0.0000  0.0168   0.0266   0.0455    0.0491   0.0000   442.4324     -0.313618       22.1083       1.10346      -2.62910      0.464769      0.336871      0.455424      0.504790      0.585549      0.618147      0.639086
  81   7 2935.3545    4.1215  1.3657 12.5458  0.0000  0.0154   0.0394   0.0421    0.0567   0.0000   442.6632     -0.383363       22.3433       1.33654      -3.20739     -0.100884      0.303187      0.411228      0.460137      0.534061      0.547449      0.574948
  81   8 3151.0193    4.5971  1.5059 12.9115  0.0000  0.0164   0.0424   0.0448    0.0485   0.0000   442.5147      0.849090       21.0515      0.900424      -3.25770     -0.446869      0.328232      0.440274      0.496944      0.574867      0.598422      0.629439
  81   9 3361.2201    3.9076  2.6922 12.1113  0.0000  0.0227   0.0256   0.0618    0.0352   0.0000   442.8194      0.156585       22.8576     -0.845780      -3.21100      0.338675      0.449492      0.598308      0.679753      0.752758      0.809699      0.846764
  81  10 3567.7188    3.0379  4.7186 11.5178  0.0000  0.0358   0.0150   0.0943    0.0309   0.0000   443.2253      0.425562       20.8494       1.63084      -3.46606       1.82611      0.713707      0.969422       1.08674       1.20960       1.28550       1.33853
  82   1 1372.8992    0.1381  0.1853  8.9640  0.0000  0.0090   0.0046   0.0193    0.0165   0.0000   440.1746     -0.453472       21.6217     0.0629906      -4.28082     -0.282495      0.192201      0.227280      0.248195      0.294133      0.341422      0.350992
  82   2 1712.9385    0.3734  0.5468  9.0658  0.0000  0.0112   0.0060   0.0269    0.0283   0.0000   441.3942     -0.497198       21.7071      0.118981      -4.45261    0.00303083      0.213551      0.287647      0.321905      0.361543      0.399631      0.415154
  82   3 1992.3440    0.7387  1.0110  9.4104 -0.0002  0.0142   0.0085   0.0366    0.0497   0.0000   441.3870     -0.929289       22.1538     -0.986623      -3.54384       1.00376      0.279727      0.389815      0.438978      0.485543      0.510476      0.545111
  82   4 2254.2870    1.2437  1.4578 10.1044  0.0000  0.0170   0.0118   0.0446    0.0511   0.0000   442.0706      0.407847       21.6237      0.201758      -4.10958     -0.136734      0.334691      0.448535      0.513049      0.573974      0.600617      0.605743
  82   5 2494.3056    2.0207  1.6141 11.1425  0.0000  0.0178   0.0180   0.0477    0.0451   0.0000   442.3930      0.341740       21.9265      0.654722      -4.38069     -0.580857      0.344405      0.463306      0.529467      0.575638      0.630284      0.642786
  82   6 2724.1612    2.9946  1.4897 11.9034 -0.0001  0.0169   0.0274   0.0436    0.0509   0.0000   441.8087     0.0108211       21.8425      0.821249      -3.05582     -0.166297      0.326064      0.453234      0.505043      0.568087      0.601951      0.637630
  82   7 2948.2196    4.1878  1.3944 12.5458 -0.0005  0.0156   0.0389   0.0410    0.0539   0.0000   442.9372      0.184337       21.4827      0.319201      -2.43531      0.397385      0.304838      0.416613      0.471913      0.524279      0.560849      0.584949
  82   8 3164.7194    4.5822  1.5952 12.9030  0.0008  0.0167   0.0404   0.0459    0.0449   0.0000   442.6259      0.602168       21.9946      0.426707      -2.94775     -0.168119      0.327334      0.443445      0.494724      0.563120      0.601263      0.638027
  82   9 3375.6771    3.8383  2.7268 12.1837 -0.0001  0.0232   0.0254   0.0626    0.0348   0.0000   443.0594     -0.168300       22.0814      0.657430      -3.52106      0.119868      0.462904      0.630523      0.716734      0.789228      0.837769      0.876974
  82  10 3582.9840    2.9067  4.9076 11.6565  0.0000  0.0378   0.0144   0.1014    0.0285   0.0000   442.7033       1.13934       21.9191       2.90852      -2.78117     -0.603935      0.722393       1.00014       1.13604       1.25664       1.34824       1.39270
  83   1 1380.0010    0.1418  0.2199  8.9740  0.0000  0.0092   0.0045   0.0213    0.0167   0.0000   440.4428     -0.333658       21.5020      0.176974      -4.68021     -0.285088      0.183422      0.234430      0.276827      0.305801      0.340178      0.354572
  83   2 1720.7972    0.3894  0.4927  9.1295  0.0000  0.0100   0.0063   0.0248    0.0278   0.0000   441.0783     -0.455923       21.6627     0.0217565      -3.78430     -0.196325      0.192436      0.253103      0.304636      0.323155      0.355434      0.367652
  83   3 2001.4280    0.7525  0.9270  9.5194  0.0000  0.0132   0.0088   0.0340    0.0478   0.0000   442.0836     0.0186393       21.9353      0.508537      -4.05286     0.0165445      0.256663      0.344052      0.393388      0.439046      0.470574      0.502529
  83   4 2264.2965    1.3014  1.4831 10.1855  0.0000  0.0170   0.0121   0.0450    0.0509   0.0000   442.3147     -0.432438       21.5760     -0.402641      -4.20798     -0.908541      0.321395      0.429737      0.492413      0.559515      0.581479      0.593939
  83   5 2505.1055    2.0902  1.7329 10.9814  0.0000  0.0185   0.0177   0.0471    0.0494   0.0000   442.7840      0.478182       21.6517     -0.201380      -4.08214     -0.268973      0.359056      0.480094      0.549314      0.620726      0.655918      0.682987
  83   6 2736.0546    3.0849  1.5467 11.9001  0.0000  0.0166   0.0271   0.0442    0.0471   0.0000   442.2398     -0.429947       21.6933      0.808110      -3.82407      0.336454      0.313953      0.429530      0.475345      0.542100      0.561397      0.592460
  83   7 2961.0324    4.2296  1.3509 12.8155  0.0000  0.0153   0.0407   0.0415    0.0505   0.0000   442.3861      0.387778       21.3560      0.683796      -3.15360      0.106438      0.297587      0.399309      0.455213      0.516535      0.552903      0.577669
  83   8 3178.2730    4.6708  1.6903 12.6651  0.0000  0.0170   0.0391   0.0452    0.0480   0.0000   442.6731     -0.430714       20.6559      0.219071      -3.73422      0.239972      0.341293      0.456053      0.508993      0.579118      0.620096      0.630805
  83   9 3390.0269    3.8211  3.0040 11.9882  0.0001  0.0243   0.0234   0.0650    0.0353   0.0000   442.8845     -0.493301       22.5020      0.222659      -4.60929      -1.00344      0.478131      0.637764      0.729813      0.821135      0.880953      0.901271
  83  10 3598.1110    2.8254  5.2966 11.6427  0.0000  0.0403   0.0134   0.1085    0.0286   0.0000   443.5253     0.0121523       23.4520     -0.688330      -4.51269       2.06578      0.781290       1.05499       1.20400       1.34694       1.45819       1.51035
  84   1 1387.1020    0.1473  0.2075  8.9572 -0.0009  0.0088   0.0045   0.0194    0.0166   0.0000   440.0288    -0.0949264       21.8527     -0.106616      -4.13572      0.557021      0.180480      0.249844      0.298346      0.328320      0.352529      0.344502
  84   2 1728.5619    0.3835  0.5839  9.1126  0.0000  0.0119   0.0060   0.0278    0.0300   0.0000   440.9495     -0.600705       22.0709     -0.498111      -4.19816      0.307951      0.218744      0.297077      0.337067      0.366577      0.393866      0.396881
  84   3 2010.4097    0.7617  1.0575  9.4956  0.0000  0.0145   0.0086   0.0373    0.0510   0.0000   441.7714      0.354227       22.2469     -0.194280      -4.28747     -0.249048      0.272934      0.362032      0.413246      0.456892      0.493820      0.518471
  84   4 2274.2850    1.3115  1.4788 10.3255  0.0000  0.0170   0.0123   0.0448    0.0473   0.0000   442.5220     -0.755920       21.9440      -1.03706      -4.29347     -0.534773      0.330547      0.435833      0.496736      0.562065      0.599438      0.613496
  84   5 2515.8376    2.1361  1.6146 11.1799  0.0000  0.0174   0.0186   0.0464    0.0458   0.0000   441.7572      0.234824       22.1574     -0.477400      -3.81577       1.20936      0.337040      0.448668      0.511526      0.572405      0.600533      0.624183
  84   6 2747.9670    3.1673  1.4565 12.0894 -0.0005  0.0162   0.0288   0.0423    0.0465   0.0000   442.7661     -0.664951       22.1904     0.0858274      -2.76313      0.474823      0.309281      0.413640      0.466005      0.541077      0.578730      0.601509
  84   7 2973.7684    4.2173  1.3705 12.7932  0.0000  0.0155   0.0404   0.0423    0.0527   0.0000   441.7631     -0.269203       21.1304      0.327916      -4.09855     -0.655272      0.296858      0.404596      0.447482      0.505060      0.534224      0.560217
  84   8 3191.7356    4.5302  1.7643 12.6146  0.0000  0.0173   0.0368   0.0467    0.0450   0.0000   442.8730     -0.286005       21.9548      0.305947      -3.07583       1.61994      0.341568      0.460315      0.529451      0.579627      0.614045      0.659925
  84   9 3404.3838    3.7517  3.0225 12.0620 -0.0000  0.0248   0.0230   0.0649    0.0339   0.0000   443.2072      -1.75972       22.5685       2.24500      -3.84003      0.447188      0.481149      0.649023      0.742741      0.828664      0.890972      0.938494
  84  10 3613.1353    2.7955  5.4128 11.5853  0.0000  0.0411   0.0130   0.1110    0.0289   0.0000   442.8885    -0.0794451       22.0808     -0.865043     -0.187635     -0.170837      0.780895       1.05953       1.18242       1.34271       1.44232       1.49240
  85   1 1394.1258    0.1427  0.1974  8.9700  0.0000  0.0079   0.0044   0.0194    0.0162   0.0000   440.1558     -0.284292       21.6895      0.299475      -4.12930      0.142146      0.155625      0.189724      0.231370      0.261552      0.283761      0.325428
  85   2 1736.2665    0.3956  0.5958  9.0645 -0.0001  0.0113   0.0060   0.0283    0.0306   0.0000   440.8090     -0.532766       22.3800     -0.154600      -4.01511     -0.179300      0.213838      0.279942      0.333365      0.362546      0.371149      0.403911
  85   3 2019.3373    0.7742  0.9778  9.6386  0.0000  0.0136   0.0089   0.0358    0.0462   0.0000   441.9662     -0.533185       21.7909      0.303773      -3.35635      0.394010      0.246952      0.334567      0.385222      0.419563      0.452494      0.480450
  85   4 2284.1739    1.3418  1.5408 10.3252  0.0000  0.0171   0.0121   0.0473    0.0450   0.0000   442.2800     -0.122255       21.9089      0.135632      -3.91965       1.31992      0.319822      0.440991      0.497171      0.558874      0.581877      0.607414
  85   5 2526.5177    2.1472  1.7318 11.2705 -0.0000  0.0185   0.0183   0.0487    0.0425   0.0000   441.8716     -0.516101       23.3462      0.929431      -4.03826      0.501915      0.343587      0.469111      0.531710      0.594143      0.638028      0.670271
  85   6 2759.7118    3.2663  1.5110 11.9497  0.0000  0.0162   0.0288   0.0425    0.0515   0.0000   442.3606      0.322248       22.0119     0.0758673      -2.32265      0.262281      0.308356      0.413501      0.467615      0.541509      0.576597      0.598392
  85   7 2986.3908    4.3589  1.4434 12.6177  0.0000  0.0159   0.0394   0.0408    0.0538   0.0000   442.2637    -0.0122056       21.2923     -0.748100      -4.03521      0.175492      0.299214      0.401765      0.447729      0.510810      0.529284      0.569699
  85   8 3205.1731    4.4887  1.7027 12.7891 -0.0000  0.0174   0.0378   0.0465    0.0441   0.0000   442.6644      0.324281       21.8862       1.22491      -3.53987      0.595864      0.333459      0.442390      0.498058      0.552275      0.600113      0.617746
  85   9 3418.5419    3.6679  3.0702 12.0746  0.0000  0.0252   0.0222   0.0663    0.0322   0.0000   442.9730       1.30351       22.4717       1.29210      -4.46888      -1.22783      0.468695      0.639266      0.723023      0.810843      0.864234      0.893099
  85  10 3628.2789    2.7694  5.9947 11.5285  0.0000  0.0452   0.0119   0.1202    0.0284   0.0000   441.5978     -0.509017       24.1184       1.62398      -3.27375    -0.0630131      0.838130       1.14482       1.28219       1.44733       1.56051       1.61383
  86   1 1401.1053    0.1463  0.2228  8.9497  0.0000  0.0086   0.0043   0.0211    0.0166   0.0000   440.0189     -0.315011       21.0738    -0.0491054      -4.35848      0.257272      0.173477      0.232165      0.253291      0.298019      0.297268      0.321191
  86   2 1743.8648    0.4087  0.6224  9.0762  0.0000  0.0115   0.0060   0.0284    0.0316   0.0000   441.2005     -0.521246       21.8725     -0.262992      -4.43700     0.0477360      0.219685      0.282161      0.322110      0.369018      0.388919      0.414689
  86   3 2028.2134    0.7923  1.0916  9.5489  0.0000  0.0148   0.0087   0.0373    0.0521   0.0000   442.1042      0.166931       22.4008     -0.568063      -3.95410      0.307861      0.273375      0.368295      0.404123      0.459585      0.500445      0.515058
  86   4 2293.9800    1.3708  1.5346 10.4216  0.0000  0.0171   0.0124   0.0463    0.0456   0.0000   442.0848   -0.00779285       21.7999      0.156910      -2.87021    -0.0680164      0.327508      0.440939      0.497232      0.559507      0.601010      0.631223
  86   5 2537.1436    2.2138  1.6861 11.2533  0.0000  0.0178   0.0188   0.0474    0.0449   0.0000   442.3344    -0.0165412       20.9652      0.180965      -3.19410     0.0731076      0.337938      0.447676      0.497471      0.566780      0.590170      0.628988
  86   6 2771.4404    3.3463  1.5335 12.0310  0.0000  0.0161   0.0289   0.0427    0.0481   0.0000   442.3556      0.791612       21.4748       1.31793      -2.84245     -0.972772      0.308098      0.408320      0.467332      0.521394      0.550319      0.578344
  86   7 2998.9757    4.4541  1.4451 12.6874  0.0023  0.0155   0.0400   0.0421    0.0493   0.0000   442.7003     -0.384082       22.5588       1.18840      -3.53364      0.271822      0.300281      0.395428      0.442555      0.499718      0.529895      0.551566
  86   8 3218.4914    4.5308  1.8433 12.6958  0.0000  0.0181   0.0358   0.0476    0.0416   0.0000   442.8652   -0.00138991       21.2644     -0.989852      -3.54502     -0.274287      0.327038      0.452926      0.501146      0.588037      0.601851      0.656027
  86   9 3432.7457    3.5875  3.3499 12.0289  0.0000  0.0266   0.0208   0.0707    0.0320   0.0000   442.3501      0.227493       22.3137     -0.992441      -1.35862       2.16338      0.508169      0.684238      0.778042      0.858647      0.913265      0.961811
  86  10 3643.1482    2.7049  6.1712 11.6035  0.0005  0.0465   0.0114   0.1254    0.0268   0.0000   442.7075     -0.257973       20.1694      0.710148      -1.38057       2.65800      0.852180       1.15931       1.32538       1.45475       1.59287       1.67030
  87   1 1408.0199    0.1579  0.2376  8.9539  0.0000  0.0086   0.0043   0.0214    0.0168   0.0000   440.0547     0.0351226       21.6575     -0.459871      -3.89271     0.0964171      0.163408      0.222891      0.252007      0.291277      0.313338      0.314830
  87   2 1751.4350    0.4187  0.6047  9.1405  0.0000  0.0113   0.0061   0.0274    0.0302   0.0000   441.1712    -0.0836300       21.9814      0.194535      -4.57466     -0.107447      0.202528      0.284774      0.312893      0.364101      0.397030      0.394368
  87   3 2037.0005    0.7979  1.1212  9.7167  0.0002  0.0148   0.0088   0.0399    0.0477   0.0000   441.2946     -0.450184       21.6296     -0.262395      -3.23670     -0.123403      0.259978      0.364772      0.411915      0.460577      0.493797      0.518931
  87   4 2303.6997    1.4080  1.5026 10.4978  0.0000  0.0168   0.0129   0.0456    0.0473   0.0000   442.3930     -0.180756       21.3010    -0.0878329      -3.77414       1.22685      0.310149      0.415652      0.456276      0.519533      0.556306      0.582674
  87   5 2547.6565    2.2736  1.6893 11.3046  0.0000  0.0178   0.0189   0.0463    0.0444   0.0000   442.4183      0.161389       22.3317      0.901296      -4.41686     -0.272463      0.328636      0.457031      0.512247      0.587907      0.614816      0.646567
  87   6 2783.0968    3.3836  1.4949 12.1099 -0.0004  0.0160   0.0297   0.0422    0.0499   0.0000   442.5568      0.438733       22.5878    -0.0679432      -4.08156    -0.0872673      0.293923      0.398439      0.451152      0.504420      0.534245      0.577742
  87   7 3011.4491    4.5075  1.3861 12.7947  0.0000  0.0152   0.0414   0.0402    0.0527   0.0000   442.9768     -0.198394       21.9153      0.974246      -3.53532    -0.0275716      0.285712      0.389174      0.426927      0.488140      0.516071      0.542121
  87   8 3231.6907    4.4904  1.9269 12.7135  0.0000  0.0185   0.0349   0.0490    0.0407   0.0000   442.2494      0.617795       21.4298     -0.921846      -3.49254      0.354610      0.341767      0.469509      0.511172      0.590232      0.613271      0.649860
  87   9 3446.8272    3.5421  3.6482 11.9140  0.0000  0.0281   0.0194   0.0746    0.0322   0.0000   442.2928      -1.85331       22.0790       1.37448      -2.87726      -1.19252      0.515708      0.700830      0.794786      0.891740      0.949227       1.00777
  87  10 3657.8967    2.6072  6.2229 11.6470 -0.0002  0.0482   0.0111   0.1268    0.0259   0.0000   440.9701    -0.0697194       21.6454       3.64948      -3.55970      0.122294      0.859860       1.17943       1.33417       1.49793       1.58323       1.67138
  88   1 1414.9026    0.1517  0.2206  8.9890  0.0000  0.0086   0.0043   0.0198    0.0164   0.0000   440.2066    -0.0965108       21.5292      0.252950      -3.98258   -0.00951124      0.148901      0.209786      0.235187      0.262090      0.281535      0.285743
  88   2 1758.8924    0.4363  0.6186  9.1971 -0.0002  0.0111   0.0063   0.0281    0.0313   0.0000   440.6658     -0.259827       22.0916      0.612971      -4.15607    -0.0962548      0.204695      0.276818      0.317660      0.348949      0.391017      0.406013
  88   3 2045.8030    0.8132  1.1011  9.7226  0.0000  0.0146   0.0090   0.0379    0.0497   0.0000   441.7407     -0.141357       22.0797      0.967215      -3.75074    -0.0332537      0.267645      0.356121      0.407815      0.459174      0.497500      0.514465
  88   4 2313.3450    1.4625  1.6589 10.3148  0.0000  0.0177   0.0123   0.0457    0.0481   0.0000   441.9248     -0.440114       21.0832     0.0676419      -3.36899      0.740505      0.332919      0.445118      0.507494      0.587326      0.618548      0.647906
  88   5 2558.2163    2.3189  1.7116 11.3182  0.0000  0.0178   0.0192   0.0471    0.0449   0.0000   442.2006     0.0547702       22.7400      0.416004      -4.71670     -0.398364      0.321332      0.446459      0.501589      0.562117      0.603482      0.650687
  88   6 2794.6964    3.4340  1.4458 12.3213  0.0001  0.0156   0.0311   0.0434    0.0484   0.0000   443.0430     -0.176307       22.1977      0.174671      -4.03125     -0.471939      0.279299      0.382847      0.425956      0.483833      0.517316      0.531948
  88   7 3023.8617    4.5248  1.3966 12.8260  0.0000  0.0153   0.0410   0.0395    0.0509   0.0000   442.8916     -0.263785       21.5100      0.840941      -4.15522       1.21419      0.283030      0.383628      0.426290      0.485025      0.525784      0.552061
  88   8 3244.9336    4.3714  2.0617 12.5822  0.0000  0.0192   0.0322   0.0501    0.0393   0.0000   442.3060    -0.0883158       22.2616      0.310019      -3.53089       1.02720      0.350411      0.485553      0.531976      0.605711      0.656105      0.687689
  88   9 3460.8675    3.4633  3.6868 11.9421  0.0000  0.0285   0.0190   0.0763    0.0318   0.0000   442.8209      -1.24138       22.9940       1.16134      -3.20909       1.24743      0.519861      0.703988      0.800399      0.890382      0.959356      0.991928
  88  10 3672.7244    2.5716  6.8544 11.6079 -0.0004  0.0513   0.0103   0.1405    0.0247   0.0000   442.3979     -0.191835       23.3029      0.408010      -4.88509       1.41827      0.935752       1.26598       1.44031       1.60513       1.72900       1.81603
  89   1 1421.7381    0.1592  0.2204  8.9438  0.0000  0.0080   0.0044   0.0193    0.0164   0.0000   440.2064     -0.227767       21.7647      0.359377      -4.12695     -0.579224      0.142733      0.197494      0.226153      0.231112      0.263719      0.252884
  89   2 1766.3079    0.4363  0.6087  9.1642  0.0000  0.0108   0.0063   0.0280    0.0313   0.0000   440.7790     -0.320828       22.3755     -0.159969      -3.95651      0.309470      0.194615      0.256834      0.294905      0.327235      0.356176      0.369486
  89   3 2054.4949    0.8577  1.0899  9.6776  0.0000  0.0141   0.0092   0.0373    0.0503   0.0000   441.9226     -0.254714       22.0195      0.932648      -4.42342     -0.327901      0.246508      0.338266      0.381259      0.424413      0.454554      0.474515
  89   4 2322.8960    1.4479  1.5612 10.5160 -0.0007  0.0175   0.0131   0.0462    0.0479   0.0000   442.0219      0.449037       21.6594    -0.0186875      -2.84697    0.00597564      0.313952      0.440925      0.485981      0.557257      0.586604      0.615315
  89   5 2568.6055    2.3433  1.7448 11.3351  0.0000  0.0178   0.0189   0.0470    0.0415   0.0000   442.1800    -0.0292473       21.5589      0.552021      -3.45194     -0.102884      0.319632      0.424092      0.500166      0.536104      0.581101      0.611456
  89   6 2806.1879    3.4312  1.4812 12.2886  0.0004  0.0160   0.0304   0.0426    0.0456   0.0000   443.0578     -0.310719       22.6839     -0.155546      -3.94923      0.136766      0.287319      0.391897      0.440674      0.495163      0.520657      0.545258
  89   7 3036.1895    4.4964  1.4487 12.7633  0.0000  0.0155   0.0396   0.0413    0.0481   0.0000   442.4002     -0.575674       21.6762    -0.0205332      -3.10464    -0.0177402      0.271508      0.376537      0.407574      0.476451      0.502874      0.524558
  89   8 3258.0411    4.2927  2.1649 12.5718  0.0000  0.0198   0.0310   0.0525    0.0376   0.0000   442.7089      0.578969       21.3112      0.990898      -3.74413      0.443451      0.355825      0.484286      0.546163      0.616536      0.634732      0.674586
  89   9 3474.8787    3.4225  3.8287 11.9598  0.0000  0.0293   0.0185   0.0792    0.0306   0.0000   441.7459     -0.176283       22.5559       2.44651      -2.19555      -1.67577      0.539126      0.730650      0.831941      0.922336      0.987141       1.02571
  89  10 3687.4208    2.5872  6.9980 11.4935  0.0009  0.0523   0.0101   0.1392    0.0253   0.0000   441.1327     -0.149149       22.5324      -1.75392      -3.64037     -0.973475      0.932692       1.25487       1.45821       1.59144       1.74049       1.79579
  90   0  964.8093    0.0298  0.0053  9.1649  0.0011  0.0106   0.0074   0.0051    0.0131   0.0000   436.5669      0.888749       22.8417     -0.380505      -4.56454      -2.26301      0.199965      0.178932      0.262552      0.308854      0.234106      0.326516
  90   1 1428.5123    0.1574  0.2183  8.9429  0.0000  0.0081   0.0044   0.0187    0.0165   0.0000   439.9116     -0.204484       21.5847      0.241417      -3.75465     0.0177721      0.160841      0.192863      0.228363      0.269702      0.278381      0.291603
  90   2 1773.6548    0.4505  0.7394  9.0751  0.0000  0.0121   0.0061   0.0322    0.0347   0.0000   440.8654     -0.364822       21.6453      0.503376      -3.97167     -0.145353      0.215276      0.295033      0.337226      0.378844      0.399772      0.412532
  90   3 2063.1564    0.8502  1.0827  9.8269  0.0000  0.0142   0.0093   0.0378    0.0475   0.0000   441.6499     -0.153933       22.6745      0.166685      -4.05531      0.185689      0.255986      0.334332      0.383104      0.441330      0.468505      0.484236
  90   4 2332.4404    1.4897  1.6446 10.5511  0.0000  0.0178   0.0127   0.0463    0.0428   0.0000   442.2436      -1.10169       21.9179     0.0468385      -4.09063       1.10551      0.311360      0.418941      0.469483      0.534737      0.562049      0.592542
  90   5 2578.9624    2.3920  1.7132 11.3677  0.0000  0.0178   0.0195   0.0464    0.0448   0.0000   442.8715      0.355060       21.8876      0.199638      -2.95681     -0.873519      0.312305      0.419102      0.475255      0.533279      0.568381      0.600530
  90   6 2817.6285    3.4727  1.4967 12.3218 -0.0004  0.0161   0.0306   0.0427    0.0461   0.0000   443.1406      0.287059       21.6934      0.396378      -3.64146     -0.318358      0.285066      0.390871      0.440473      0.497837      0.511302      0.544174
  90   7 3048.4425    4.5189  1.4752 12.8710  0.0000  0.0159   0.0397   0.0411    0.0456   0.0000   442.7093     -0.181479       21.4834      0.565525      -3.76577       1.20757      0.281994      0.389250      0.423559      0.488054      0.518405      0.549844
  90   8 3271.0785    4.3529  2.2316 12.4469  0.0000  0.0197   0.0303   0.0525    0.0385   0.0000   442.6780     -0.859547       22.2273       1.31992      -4.85769     -0.502764      0.350949      0.485439      0.545090      0.621587      0.651008      0.676313
  90   9 3488.6278    3.3311  3.8985 11.8952  0.0000  0.0299   0.0177   0.0813    0.0312   0.0000   443.1142     -0.184234       23.3896      0.999055      -3.49487     -0.111756      0.541086      0.729239      0.830199      0.920109      0.990519       1.03401
  90  10 3702.0470    2.4664  7.1436 11.5022 -0.0006  0.0553   0.0097   0.1429    0.0245   0.0000   441.2092     -0.317969       21.0553       2.54342      -4.80013      -1.42704      0.964376       1.32063       1.50394       1.68420       1.76988       1.87184
  91   1 1435.2466    0.1632  0.2316  8.9735  0.0000  0.0082   0.0044   0.0199    0.0164   0.0000   439.9355    -0.0661454       21.7970     -0.325243      -4.42276     0.0799033      0.141744      0.174060      0.223068      0.256917      0.263476      0.287212
  91   2 1780.9422    0.4595  0.6859  9.1268  0.0000  0.0115   0.0062   0.0293    0.0334   0.0000   440.9587     -0.228544       21.6149      0.254674      -4.07092      0.243824      0.198784      0.273388      0.314641      0.341457      0.365388      0.389992
  91   3 2071.7428    0.9056  1.1393  9.6003  0.0000  0.0142   0.0092   0.0367    0.0547   0.0000   442.1044     -0.542938       21.8034     -0.102691      -4.53636     -0.400395      0.245281      0.336584      0.387299      0.417695      0.455561      0.467952
  91   4 2341.8394    1.5110  1.6406 10.5144  0.0000  0.0174   0.0128   0.0467    0.0454   0.0000   442.1060     -0.255004       22.6476       1.32736      -4.65036     -0.844387      0.307452      0.420518      0.470401      0.532789      0.553326      0.580695
  91   5 2589.2692    2.4364  1.7983 11.3031  0.0000  0.0180   0.0190   0.0464    0.0443   0.0000   442.2507      0.537646       22.5575      0.224410      -4.62250      0.391037      0.316263      0.424035      0.485531      0.535188      0.567086      0.600539
  91   6 2829.0142    3.5632  1.4950 12.3258  0.0000  0.0159   0.0310   0.0420    0.0466   0.0000   442.2968      0.843269       22.6202      0.477021      -3.81558      0.270474      0.279194      0.373003      0.429341      0.479496      0.503723      0.534718
  91   7 3060.6075    4.5677  1.4864 12.8008  0.0000  0.0154   0.0395   0.0413    0.0487   0.0000   442.8880     -0.255157       21.5965     -0.356770      -4.99904     -0.299543      0.282742      0.367369      0.417487      0.469915      0.503895      0.527410
  91   8 3284.0739    4.2859  2.3318 12.3172  0.0000  0.0201   0.0286   0.0527    0.0388   0.0000   442.9798     -0.939749       23.3741       1.20045      -3.81062    -0.0664415      0.358929      0.482764      0.543669      0.606087      0.645738      0.676066
  91   9 3502.4088    3.3593  4.2676 11.7989 -0.0006  0.0318   0.0165   0.0841    0.0315   0.0000   443.0487     -0.245889       24.1715       1.33369      -4.28381      0.523016      0.558190      0.765857      0.867022      0.972407       1.03300       1.07385
  92   0  975.1170    0.0291  0.0050  9.2034  0.0000  0.0109   0.0053   0.0039    0.0130   0.0000   437.0069      0.493053       21.2451     0.0167141      -3.94666     -0.565846      0.162264      0.335097      0.273718      0.494946      0.195720      0.313319
  92   1 1441.9056    0.1734  0.2328  8.9728  0.0000  0.0081   0.0044   0.0181    0.0165   0.0000   439.7733     -0.229409       21.9750      0.438602      -4.10264      0.216851      0.133985      0.184583      0.205571      0.249174      0.238221      0.268892
  92   2 1788.1789    0.4759  0.6981  9.1348  0.0000  0.0121   0.0064   0.0290    0.0353   0.0000   440.5299     -0.186333       21.7382      0.736234      -4.10531     -0.371717      0.199846      0.279793      0.300534      0.350437      0.380311      0.384687
  92   3 2080.3008    0.8899  1.1915  9.7350  0.0000  0.0148   0.0091   0.0387    0.0514   0.0000   441.8921     -0.458515       22.0669      0.224526      -4.22728      0.475907      0.254528      0.343578      0.386498      0.433448      0.464374      0.495461
  92   4 2351.2079    1.5504  1.7045 10.6499  0.0000  0.0178   0.0129   0.0480    0.0412   0.0000   441.8738     -0.965719       21.9880       1.12398      -3.43988     -0.161071      0.308279      0.417512      0.474154      0.527970      0.565113      0.587816
  92   5 2599.5332    2.5215  1.7556 11.4098  0.0000  0.0174   0.0197   0.0464    0.0429   0.0000   442.0711     -0.240815       22.8880      0.301956      -3.55711      0.244707      0.303184      0.419222      0.465155      0.513132      0.555065      0.582402
  92   6 2840.3748    3.6931  1.4681 12.2376  0.0000  0.0152   0.0318   0.0406    0.0507   0.0000   442.4948     -0.428728       22.4925      0.782974      -4.23686      -1.21536      0.270992      0.358382      0.408333      0.455939      0.493928      0.502814
  92   7 3072.6914    4.6064  1.4695 12.9202  0.0001  0.0155   0.0403   0.0410    0.0463   0.0000   442.5625    -0.0906644       22.3062      0.307116      -3.78006      0.413065      0.269794      0.366326      0.403039      0.471432      0.500681      0.528440
  92   8 3296.9700    4.2728  2.4391 12.3361  0.0000  0.0207   0.0282   0.0547    0.0384   0.0000   443.3614     -0.540828       22.0366       2.02468      -3.83195       1.04934      0.362628      0.489818      0.546833      0.636063      0.677036      0.712564
  92   9 3516.1524    3.1859  4.4292 11.8838  0.0013  0.0334   0.0156   0.0909    0.0298   0.0000   442.2102      0.314370       22.1895       1.37111      -2.28693      0.822775      0.577214      0.791591      0.877608       1.01237       1.08639       1.13238
  93   0  980.3834    0.0312  0.0156  9.1646  0.0000  0.0157   0.0060   0.0109    0.0130   0.0000   437.2237      0.378244       21.4705      0.532705      -4.07040      0.866570      0.227198      0.217090      0.437258      0.369052      0.392308      0.401840
  93   1 1448.5505    0.1691  0.2537  8.9642  0.0000  0.0085   0.0043   0.0202    0.0167   0.0000   439.7912     -0.339389       22.1199     -0.294715      -4.35880     -0.121459      0.145298      0.192798      0.227034      0.274887      0.280791      0.279108
  93   2 1795.3307    0.4730  0.6767  9.2365  0.0000  0.0112   0.0064   0.0289    0.0325   0.0000   440.8647     -0.420234       21.5706     -0.237377      -4.10651     0.0423837      0.190980      0.254733      0.291435      0.329704      0.355570      0.378351
  93   3 2088.7752    0.9151  1.1972  9.8396  0.0000  0.0150   0.0095   0.0391    0.0516   0.0000   441.6483      0.523460       21.5186      0.176110      -4.10862      0.506281      0.257959      0.335843      0.385547      0.443720      0.464475      0.482032
  93   4 2360.4346    1.5718  1.7015 10.6216  0.0002  0.0178   0.0131   0.0477    0.0440   0.0000   441.8526      0.103773       22.9066      0.487653      -2.56818      0.266680      0.301210      0.415654      0.456276      0.523994      0.567581      0.598144
  93   5 2609.7249    2.5239  1.8127 11.4181  0.0000  0.0177   0.0194   0.0469    0.0417   0.0000   442.5843      0.149351       22.2059     0.0223301      -3.74643      0.440353      0.307220      0.412350      0.466412      0.521548      0.555992      0.593746
  93   6 2851.6322    3.7449  1.5532 12.2659  0.0000  0.0158   0.0310   0.0416    0.0471   0.0000   442.4843     -0.968245       22.0529     0.0852958      -3.46289     -0.558018      0.283024      0.392435      0.441035      0.499417      0.524398      0.565177
  93   7 3084.7330    4.6230  1.6127 12.7777 -0.0001  0.0161   0.0378   0.0429    0.0444   0.0000   443.1290     -0.312703       21.9514     0.0378403      -3.96731     -0.941920      0.278237      0.382306      0.428087      0.485175      0.510282      0.534082
  93   8 3309.7729    4.2096  2.4973 12.3434  0.0000  0.0209   0.0269   0.0552    0.0356   0.0000   443.0471     0.0910919       22.2542     -0.620565      -2.81980      -1.13667      0.363590      0.499208      0.564628      0.633987      0.678275      0.702821
  93   9 3529.8532    3.2064  4.7260 11.8107 -0.0010  0.0351   0.0147   0.0946    0.0298   0.0000   443.6604     -0.882414       22.5613       1.89235      -4.02637    -0.0438603      0.599936      0.815519      0.915449       1.03512       1.09832       1.15045
  94   0  985.4434    0.0387  0.0134  9.1755  0.0000  0.0114   0.0063   0.0092    0.0129   0.0000   437.5532     -0.775340       20.9488       1.12595      -3.29584     -0.917597      0.151602      0.299066      0.313251      0.316824      0.291322      0.373908
  94   1 1455.1515    0.1813  0.2366  8.9419  0.0000  0.0079   0.0045   0.0192    0.0167   0.0000   439.9791    -0.0388271       21.4946      0.289811      -4.09932    0.00296762      0.140669      0.197113      0.239118      0.280178      0.296887      0.326882
  94   2 1802.4388    0.4925  0.6891  9.2276  0.0000  0.0114   0.0065   0.0279    0.0333   0.0000   440.4976      0.260265       21.8478    -0.0248785      -3.70341      0.336896      0.189753      0.259242      0.298299      0.325750      0.349681      0.365841
  94   3 2097.2432    0.9358  1.2115  9.9020  0.0000  0.0150   0.0095   0.0397    0.0490   0.0000   441.8902     0.0264106       21.5061     0.0519749      -4.05074     -0.977153      0.244143      0.338587      0.377507      0.429553      0.437850      0.473779
  94   4 2369.6196    1.6224  1.7602 10.5475  0.0000  0.0181   0.0128   0.0468    0.0435   0.0000   442.4999      0.121972       21.1695      0.385981      -3.23396     -0.171820      0.302069      0.417117      0.460155      0.513470      0.554580      0.593891
  94   5 2619.9187    2.5717  1.7043 11.6304  0.0000  0.0172   0.0209   0.0463    0.0416   0.0000   442.5241     -0.205215       21.6085      0.831497      -4.08121      0.442332      0.294262      0.400856      0.458481      0.510730      0.528198      0.560660
  94   6 2862.7925    3.7465  1.4632 12.5355  0.0000  0.0156   0.0326   0.0412    0.0437   0.0000   442.7878    -0.0430239       23.0611     -0.806615      -4.55238      0.716296      0.260603      0.354417      0.395626      0.447827      0.476555      0.495302
  94   7 3096.6956    4.6179  1.6692 12.6618  0.0000  0.0164   0.0362   0.0428    0.0440   0.0000   442.2422      0.462202       21.8594      0.741011      -4.16339     -0.925705      0.275948      0.377339      0.423712      0.486216      0.516494      0.542885
  94   8 3322.5515    4.1611  2.6918 12.2546  0.0001  0.0217   0.0255   0.0579    0.0351   0.0000   442.8106     -0.299995       22.8424      0.406435      -2.96125      0.853085      0.372414      0.499828      0.570794      0.639757      0.688460      0.714363
  94   9 3543.4395    3.1685  4.9293 11.7582  0.0003  0.0366   0.0142   0.0982    0.0307   0.0000   442.4997     0.0261464       19.9284       2.75441      -3.91390      0.218708      0.613542      0.849520      0.954297       1.07856       1.14659       1.20643
  95   0  990.5339    0.0312  0.0105  9.1829 -0.0048  0.0096   0.0057   0.0061    0.0128   0.0000   436.7318     -0.361904       21.8313      0.877866      -3.54468      0.845677      0.150675      0.262565      0.223427      0.306455      0.305170      0.347046
  95   1 1461.6813    0.1845  0.2962  8.9456  0.0000  0.0087   0.0042   0.0225    0.0171   0.0000   439.6829     -0.329286       21.6454     -0.111368      -4.07721     -0.162946      0.141384      0.191577      0.222168      0.253467      0.264116      0.282414
  95   2 1809.4974    0.4922  0.7759  9.2149  0.0000  0.0122   0.0062   0.0311    0.0345   0.0000   440.8681      0.216889       22.1015     -0.229731      -4.15248    -0.0322429      0.206718      0.273268      0.308507      0.339534      0.375214      0.390421
  95   3 2105.6237    0.9294  1.2456  9.9733  0.0000  0.0151   0.0094   0.0404    0.0450   0.0000   441.8069      0.665937       21.9469      0.300129      -4.97050       1.53552      0.255644      0.348990      0.396121      0.463046      0.488499      0.525549
  95   4 2378.7419    1.6674  1.8319 10.5225  0.0002  0.0180   0.0127   0.0481    0.0445   0.0000   442.1563      0.213135       21.7322     -0.613986      -3.57498      0.738546      0.305472      0.405835      0.460465      0.511729      0.552277      0.579504
  95   5 2630.0204    2.6164  1.8041 11.5413  0.0000  0.0177   0.0204   0.0472    0.0433   0.0000   443.0695     -0.532065       22.1043      0.134842      -3.57144     -0.122893      0.297543      0.409147      0.454808      0.512451      0.539122      0.563566
  95   6 2873.9441    3.8838  1.4959 12.4773  0.0000  0.0156   0.0333   0.0408    0.0481   0.0000   442.1096      0.131812       21.7532      0.316575      -4.19127     -0.269038      0.269517      0.361618      0.412329      0.458104      0.487091      0.521062
  95   7 3108.5890    4.6720  1.6576 12.8206  0.0000  0.0164   0.0375   0.0431    0.0437   0.0000   443.0945     -0.403069       21.7945      0.667950      -4.32591     -0.346146      0.273846      0.373678      0.422429      0.469998      0.492153      0.520737
  95   8 3335.2901    4.0343  2.6067 12.4121 -0.0001  0.0217   0.0254   0.0578    0.0330   0.0000   443.2795     -0.591763       21.9343      0.145280      -3.27775     -0.776742      0.368018      0.496511      0.563746      0.628672      0.681246      0.708582
  95   9 3556.9409    3.0482  4.9823 11.7875  0.0002  0.0370   0.0136   0.0999    0.0296   0.0000   443.0003      0.293434       20.2042       1.69534      -5.28437      0.146503      0.636621      0.849005      0.977328       1.08783       1.17266       1.22827
  96   0  995.5698    0.0356  0.0306  9.1572 -0.0034  0.0155   0.0057   0.0160    0.0130   0.0000   437.2731     -0.142130       20.9137     -0.362624      -4.76968     -0.708338      0.272830      0.314579      0.314829      0.463810      0.548088      0.459204
  96   1 1468.2024    0.1906  0.3127  8.8872  0.0000  0.0095   0.0042   0.0214    0.0175   0.0000   439.7436     -0.472839       22.1600       1.03709      -4.76200     -0.164016      0.147996      0.203146      0.239123      0.257683      0.292417      0.283901
  96   2 1816.5044    0.5069  0.7523  9.1697  0.0001  0.0117   0.0064   0.0304    0.0367   0.0000   440.7909      0.153070       21.7399    -0.0756637      -4.45006     -0.261086      0.201543      0.265785      0.314043      0.344250      0.366992      0.383473
  96   3 2113.9853    0.9621  1.2932  9.8931  0.0000  0.0156   0.0094   0.0404    0.0483   0.0000   441.4181     -0.323847       22.5358      0.274287      -3.30966      0.836055      0.252369      0.348236      0.389231      0.445096      0.465247      0.484474
  96   4 2387.8148    1.6756  1.7933 10.6917  0.0000  0.0185   0.0133   0.0476    0.0437   0.0000   441.6566      0.242958       22.2781      0.385760      -3.59996      -1.21727      0.308601      0.419793      0.475020      0.535246      0.567285      0.610492
  96   5 2640.0463    2.6685  1.8629 11.5016  0.0000  0.0180   0.0200   0.0474    0.0420   0.0000   442.8180     0.0498936       21.8041     -0.857773      -4.28626      0.228455      0.295618      0.404853      0.446839      0.502066      0.536862      0.563155
  96   6 2885.0256    3.8505  1.5239 12.4830  0.0000  0.0158   0.0321   0.0416    0.0438   0.0000   442.1574     0.0143699       21.9895      0.850226      -2.98781     -0.106697      0.260062      0.356886      0.399378      0.458826      0.486034      0.505059
  96   7 3120.4527    4.6819  1.7269 12.7503  0.0000  0.0169   0.0363   0.0439    0.0425   0.0000   442.6429     -0.424569       22.6018      0.583919      -3.26754      0.170282      0.271358      0.384231      0.418668      0.474868      0.501673      0.530181
  96   8 3347.9435    4.0780  2.7299 12.2542  0.0000  0.0223   0.0249   0.0584    0.0353   0.0000   443.2377      -1.31737       22.4062      0.864295      -2.59531    -0.0538507      0.371438      0.508771      0.571969      0.644047      0.696834      0.726952
  96   9 3570.4128    3.0468  5.3248 11.7226 -0.0010  0.0393   0.0127   0.1054    0.0285   0.0000   442.9800      0.489448       22.8642      -1.44573      -4.07904       1.08475      0.645530      0.869336      0.996212       1.11777       1.19671       1.24759
  97   1 1474.6127    0.1893  0.3383  8.9454  0.0000  0.0101   0.0042   0.0237    0.0178   0.0000   439.7832      0.224053       21.9603  -0.000926884      -4.44607     -0.108612      0.154036      0.220255      0.249273      0.273219      0.290823      0.304431
  97   2 1823.4449    0.5147  0.8337  9.1693  0.0000  0.0124   0.0063   0.0316    0.0381   0.0000   440.2679     -0.254591       21.5665     -0.146795      -4.13251     -0.483554      0.206483      0.280009      0.314970      0.359863      0.380085      0.387934
  97   3 2122.2538    0.9676  1.4284  9.7149  0.0000  0.0164   0.0088   0.0417    0.0500   0.0000   442.1443     -0.178392       22.2072    -0.0213700      -3.63596      0.340080      0.267504      0.365139      0.417271      0.474165      0.482855      0.520189
  97   4 2396.8249    1.6841  1.8321 10.7917  0.0000  0.0184   0.0132   0.0489    0.0415   0.0000   442.2378      0.532024       21.8542      0.368497      -3.89290     -0.408787      0.304487      0.407756      0.462955      0.531031      0.553298      0.582224
  97   5 2650.0320    2.7026  1.7152 11.7871  0.0000  0.0170   0.0215   0.0464    0.0407   0.0000   442.0351     -0.467037       21.9507      0.680620      -3.43560    -0.0490914      0.281312      0.377975      0.424921      0.483822      0.506088      0.546046
  97   6 2896.0149    3.9826  1.5394 12.4969 -0.0001  0.0158   0.0326   0.0402    0.0451   0.0000   442.4449     -0.262108       22.3508      0.809188      -3.25580      0.108834      0.257235      0.350508      0.403606      0.453604      0.484436      0.519018
  97   7 3132.2288    4.7007  1.7390 12.7454  0.0000  0.0166   0.0356   0.0430    0.0413   0.0000   442.1431      0.185518       22.3573      0.527542      -4.18056       1.26120      0.278853      0.382840      0.429182      0.480108      0.510619      0.544727
  97   8 3360.5151    3.9926  2.9514 12.2967  0.0000  0.0232   0.0232   0.0630    0.0323   0.0000   442.4147     -0.280270       21.9736    0.00478307      -4.24718     -0.181754      0.387477      0.520256      0.596457      0.666356      0.719173      0.765675
  97   9 3583.8787    2.9908  5.5603 11.7814  0.0018  0.0412   0.0122   0.1097    0.0273   0.0000   443.3683       1.37117       23.5478       1.07421      -1.85548      0.755661      0.666793      0.903304       1.03106       1.15787       1.23440       1.29220
  98   0 1005.6362    0.0354  0.0274  9.0954  0.0000  0.0153   0.0052   0.0123    0.0128   0.0000   436.9966      -1.25368       22.3018      0.553699      -4.76587     0.0344180      0.248767      0.337580      0.365865      0.421712      0.426511      0.412067
  98   1 1481.0482    0.1864  0.2946  8.9402  0.0000  0.0089   0.0043   0.0216    0.0171   0.0000   439.7084     -0.188710       21.7729      0.179422      -4.24513     0.0129616      0.137480      0.191731      0.220089      0.254737      0.256919      0.273614
  98   2 1830.3306    0.5261  0.7987  9.2081  0.0001  0.0122   0.0065   0.0306    0.0369   0.0000   440.5008     -0.219023       21.7207     -0.432801      -3.67979      0.854604      0.194468      0.261392      0.308338      0.341553      0.369967      0.383268
  98   3 2130.5052    0.9886  1.3564  9.8426 -0.0001  0.0158   0.0092   0.0407    0.0476   0.0000   441.5528     -0.235819       22.0040      0.143107      -3.53844     -0.115183      0.253314      0.344341      0.392903      0.434145      0.474677      0.501205
  98   4 2405.7305    1.7554  1.8834 10.7008  0.0000  0.0185   0.0132   0.0489    0.0419   0.0000   441.7846    -0.0560216       22.1620      0.186777      -4.59506     -0.284775      0.302546      0.419215      0.469366      0.527419      0.563288      0.594276
  98   5 2660.0198    2.7959  1.7790 11.6490  0.0000  0.0174   0.0213   0.0457    0.0418   0.0000   442.4740     -0.112336       21.9828     -0.415002      -3.79103     -0.242543      0.280466      0.380051      0.437172      0.484034      0.521759      0.554753
  98   6 2906.9421    4.1090  1.5522 12.3652  0.0000  0.0152   0.0331   0.0408    0.0484   0.0000   442.1051     -0.252768       22.1690     0.0430074      -2.93697      0.290977      0.253826      0.344105      0.396500      0.430849      0.466392      0.486664
  98   7 3143.9353    4.6222  1.7969 12.6422  0.0000  0.0166   0.0344   0.0443    0.0419   0.0000   442.3293     -0.686880       22.6931      0.640924      -3.37928     -0.620543      0.279888      0.373254      0.423141      0.477884      0.508951      0.534959
  98   8 3373.0242    3.9517  3.0739 12.2101  0.0001  0.0242   0.0224   0.0639    0.0325   0.0000   442.3581     -0.927213       23.3288     -0.786299      -2.82220       1.26748      0.400399      0.553079      0.615554      0.700124      0.735397      0.775042
  98   9 3597.0602    2.8447  5.4935 11.8154 -0.0026  0.0414   0.0120   0.1115    0.0267   0.0000   443.3269     -0.862730       23.2607     -0.311704      -3.95518      0.271618      0.677615      0.912066       1.04281       1.16464       1.26390       1.32063
  99   0 1010.6173    0.0344  0.0152  9.1344 -0.0042  0.0117   0.0052   0.0065    0.0127   0.0000   437.0281     -0.390339       22.3810     -0.936531      -3.41343      0.916224      0.208548      0.243403      0.321913      0.470654      0.505119      0.524474
  99   1 1487.4190    0.1861  0.3102  8.9757  0.0000  0.0090   0.0042   0.0234    0.0172   0.0000   439.9643     -0.297290       21.4766     -0.106248      -3.91587      0.543143      0.136866      0.185935      0.207869      0.238297      0.250965      0.261568
  99   2 1837.1430    0.5295  0.7967  9.2284  0.0000  0.0121   0.0065   0.0300    0.0380   0.0000   440.3531     -0.338176       21.9567      0.111613      -4.96191      0.591867      0.195043      0.252256      0.293748      0.328800      0.359805      0.384388
  99   3 2138.6909    1.0244  1.3777  9.9165  0.0000  0.0155   0.0093   0.0414    0.0458   0.0000   441.7733     -0.197253       22.1438     -0.428641      -4.24270     -0.653754      0.248493      0.336689      0.372878      0.432038      0.460540      0.480664
  99   4 2414.6097    1.7701  1.9741 10.6859  0.0000  0.0188   0.0127   0.0498    0.0418   0.0000   441.5933     0.0768522       22.0946      0.712914      -4.13696     -0.170682      0.302946      0.410335      0.458382      0.528871      0.552109      0.587678
  99   5 2669.8967    2.8540  1.7770 11.6492  0.0000  0.0168   0.0215   0.0451    0.0435   0.0000   442.4044      0.280925       22.5618      0.618749      -4.16029     -0.553066      0.276200      0.375574      0.423951      0.477787      0.507175      0.533522
  99   6 2917.8248    4.1201  1.5528 12.5532  0.0000  0.0156   0.0334   0.0408    0.0451   0.0000   442.6670     -0.181896       21.4965      0.139518      -4.45532     -0.490526      0.250208      0.344045      0.378361      0.430984      0.456488      0.478151
  99   7 3155.5458    4.6484  1.7992 12.8078  0.0000  0.0171   0.0351   0.0449    0.0411   0.0000   442.6565     -0.176928       22.3802      0.312524      -2.88208      0.477956      0.277748      0.385477      0.432375      0.487462      0.518976      0.552692
  99   8 3385.4837    3.8949  3.2137 12.1940  0.0000  0.0247   0.0213   0.0661    0.0324   0.0000   442.8994     -0.510876       23.6830   -0.00836872      -3.44547      0.210594      0.398740      0.537040      0.607439      0.690182      0.724489      0.768724
  99   9 3610.3868    2.8964  5.8004 11.8028  0.0025  0.0432   0.0118   0.1149    0.0263   0.0000   442.5639     -0.749378       20.5078       2.66983      -3.20823     -0.196397      0.687608      0.927183       1.07059       1.19329       1.27795       1.31613
 100   0 1015.5636    0.0437  0.0675  9.0620  0.0000  0.0197   0.0054   0.0254    0.0130   0.0000   436.8951     -0.178812       21.6077      0.386078      -4.17732    -0.0582668      0.346478      0.407706      0.442547      0.523215      0.521784      0.654918
 100   1 1493.7270    0.2001  0.2930  8.9112  0.0000  0.0082   0.0043   0.0208    0.0171   0.0000   439.5376    -0.0687643       21.5953      0.153109      -4.05672     -0.212422      0.128039      0.180285      0.206101      0.239108      0.248283      0.262533
 100   2 1843.9497    0.5515  0.8465  9.1595  0.0000  0.0120   0.0064   0.0306    0.0378   0.0000   440.3741     0.0479937       21.9015     -0.633733      -3.77104    -0.0282404      0.193290      0.257182      0.287237      0.329985      0.351192      0.370050
 100   3 2146.8083    1.0337  1.4223  9.8330  0.0000  0.0157   0.0092   0.0419    0.0474   0.0000   441.0260      0.156399       22.2570      0.702847      -4.98541     0.0910640      0.253156      0.345545      0.393546      0.434483      0.466831      0.485491
 100   4 2423.4307    1.8401  1.9618 10.6901  0.0000  0.0186   0.0132   0.0493    0.0421   0.0000   442.3959      0.339893       21.4411      0.218194      -4.15250     -0.123525      0.298121      0.403130      0.459523      0.509396      0.546329      0.570438
 100   5 2679.7498    2.8844  1.8310 11.5755  0.0000  0.0169   0.0208   0.0456    0.0408   0.0000   442.2706      0.494079       21.5285      0.338218      -4.22050     -0.526925      0.272504      0.370770      0.428462      0.466456      0.505795      0.541743
 100   6 2928.6597    4.1655  1.5795 12.4972 -0.0002  0.0153   0.0333   0.0416    0.0447   0.0000   442.5326   -0.00611848       22.5146     0.0289846      -3.04735      0.573713      0.250220      0.339516      0.379491      0.433012      0.462327      0.496556
 100   7 3167.1309    4.6861  1.8049 12.6819  0.0000  0.0167   0.0346   0.0441    0.0417   0.0000   442.8098     -0.198801       22.5548     -0.217420      -3.56615      0.315203      0.268654      0.371138      0.414819      0.476650      0.505318      0.534899
 100   8 3397.9079    3.8107  3.4907 12.0835  0.0006  0.0263   0.0197   0.0700    0.0313   0.0000   442.6851      0.259941       21.1225      0.534549      -4.74142      0.205198      0.422221      0.572756      0.646845      0.737240      0.785178      0.821364
 100   9 3623.5766    2.7950  6.1322 11.7143 -0.0015  0.0468   0.0109   0.1207    0.0257   0.0000   443.4159      -1.12368       20.6654       4.23256      -4.32261      -1.39212      0.743602       1.00855       1.14581       1.29422       1.40536       1.45563
 101   0 1020.4636    0.0445  0.0772  9.0595  0.0000  0.0180   0.0055   0.0329    0.0131   0.0000   435.8054     -0.408045       22.9462       1.67892      -4.55129      -1.00807      0.259751      0.368049      0.405438      0.495590      0.465042      0.526259
 101   1 1500.0246    0.1990  0.3139  8.9168  0.0000  0.0087   0.0043   0.0210    0.0175   0.0000   439.5798     -0.110906       21.8104      0.259264      -4.54463     -0.270871      0.136962      0.181607      0.212541      0.226066      0.249613      0.266439
 101   2 1850.7387    0.5530  0.8685  9.2368  0.0000  0.0125   0.0064   0.0316    0.0382   0.0000   440.2997     -0.898772       22.0184      0.420597      -4.24238     -0.368018      0.199037      0.272451      0.305771      0.345933      0.371922      0.389515
 101   3 2154.8744    1.0365  1.4834  9.9843  0.0000  0.0163   0.0092   0.0438    0.0437   0.0000   440.9971      0.609078       21.5567     -0.240588      -4.19334       1.06018      0.259631      0.352628      0.404956      0.451677      0.482370      0.494014
 101   4 2432.1586    1.8217  1.8592 10.9699  0.0000  0.0184   0.0137   0.0496    0.0391   0.0000   441.2063      -1.22142       21.4768      0.832193      -4.03064      -1.10366      0.290364      0.400848      0.447556      0.518525      0.543786      0.580640
 101   5 2689.5780    2.8764  1.7905 11.7770 -0.0001  0.0171   0.0217   0.0460    0.0408   0.0000   441.9033     -0.170800       22.7334       1.17516      -4.14775     -0.293524      0.274195      0.371062      0.419968      0.467712      0.501642      0.532105
 101   6 2939.4131    4.1523  1.6295 12.5271  0.0000  0.0155   0.0323   0.0426    0.0421   0.0000   443.3097     -0.307551       22.4718     -0.196552      -4.27275     -0.331105      0.245344      0.332621      0.370708      0.420243      0.456721      0.484622
 101   7 3178.6148    4.7806  1.8943 12.5518  0.0000  0.0169   0.0335   0.0443    0.0423   0.0000   442.5071     -0.456633       22.0800      0.567464      -4.17995    -0.0483452      0.267275      0.372585      0.411195      0.466836      0.498092      0.516889
 101   8 3410.2259    3.7119  3.3660 12.2458  0.0000  0.0259   0.0202   0.0707    0.0303   0.0000   442.6795     -0.253190       21.2056      0.675088      -2.96925     -0.433752      0.407135      0.553733      0.635413      0.704140      0.765398      0.803210
 101   9 3636.6075    2.7823  6.4043 11.7506  0.0015  0.0480   0.0107   0.1250    0.0241   0.0000   442.8820      0.233293       21.0839      0.356777      -3.11270      -1.14195      0.752411       1.01838       1.17077       1.30233       1.42125       1.45726
 102   0 1025.3896    0.0269  0.0055  9.0714 -0.0154  0.0079   0.0044   0.0028    0.0124   0.0000   436.2830      -1.04287       22.2112      0.713404      -2.77219      0.493290      0.114921      0.164451      0.220795      0.192621      0.279593      0.331738
 102   1 1506.2385    0.2048  0.3616  8.8812  0.0000  0.0092   0.0042   0.0242    0.0182   0.0000   439.4700     0.0912620       22.1239      0.448401      -4.25950     -0.477630      0.144269      0.186524      0.215842      0.244686      0.266311      0.279553
 102   2 1857.3799    0.5651  0.9000  9.2108  0.0000  0.0127   0.0065   0.0326    0.0399   0.0000   440.4173      0.215522       21.2719      0.144178      -3.80315     -0.288626      0.200561      0.271729      0.307120      0.345620      0.383500      0.404458
 102   3 2162.9181    1.0753  1.4804  9.9169  0.0000  0.0161   0.0093   0.0419    0.0452   0.0000   442.3550     -0.782511       21.2305      0.358451      -3.98671       1.01427      0.251430      0.346982      0.382733      0.440391      0.462671      0.494177
 102   4 2440.8294    1.8789  2.0800 10.8088  0.0000  0.0198   0.0132   0.0518    0.0412   0.0000   441.7217      0.238529       22.8760     -0.338483      -3.33628     -0.553607      0.304679      0.423764      0.474405      0.532076      0.569043      0.600062
 102   5 2699.3161    2.9350  1.9076 11.6785  0.0000  0.0174   0.0210   0.0471    0.0401   0.0000   442.6523      0.232465       21.6042      0.324940      -3.24535    -0.0492985      0.279979      0.376457      0.425308      0.483124      0.522233      0.550242
 102   6 2950.1109    4.1786  1.5726 12.5888  0.0000  0.0154   0.0334   0.0416    0.0444   0.0000   442.6069     -0.651731       22.2417       1.03430      -4.42074      0.552327      0.242823      0.332554      0.381054      0.421726      0.456972      0.486266
 102   7 3190.0500    4.5890  2.0182 12.6602 -0.0000  0.0177   0.0319   0.0479    0.0381   0.0000   442.3686      0.222234       21.7496      0.133497      -3.16678      0.296151      0.283282      0.380920      0.435143      0.490044      0.524704      0.561675
 102   8 3422.5709    3.6917  3.6079 12.1896  0.0002  0.0276   0.0195   0.0735    0.0311   0.0000   442.7625      0.600433       21.5862      -1.11869      -1.89791     -0.245831      0.427480      0.583647      0.655193      0.726481      0.786395      0.827904
 103   0 1030.3016    0.0477  0.0637  9.0926  0.0000  0.0153   0.0049   0.0219    0.0128   0.0000   437.1395      0.123309       21.3437      -1.21715      -4.31857      0.425344      0.211298      0.289119      0.357550      0.368659      0.440509      0.473489
 103   1 1512.4255    0.2135  0.4087  8.9432  0.0000  0.0108   0.0042   0.0258    0.0189   0.0000   439.6901    -0.0882505       22.3768      0.167046      -4.23850      0.349309      0.163106      0.238561      0.262431      0.301712      0.338709      0.349288
 103   2 1864.0565    0.5723  0.9092  9.2427  0.0000  0.0124   0.0065   0.0331    0.0405   0.0000   440.0239     0.0944353       22.5006   -0.00320075      -3.99299      0.385295      0.192051      0.259825      0.294605      0.340368      0.356472      0.367367
 103   3 2170.8986    1.0813  1.4561 10.0388 -0.0001  0.0159   0.0095   0.0427    0.0446   0.0000   441.0611    -0.0849336       21.8320      0.132123      -4.34051     -0.339184      0.244546      0.339925      0.379043      0.430733      0.453335      0.477520
 103   4 2449.5078    1.9314  1.9761 10.9001  0.0000  0.0186   0.0138   0.0498    0.0418   0.0000   441.5552     -0.464042       21.8420    -0.0800151      -3.63760      0.245028      0.290294      0.396431      0.448439      0.504791      0.539983      0.576895
 103   5 2709.0349    3.0130  1.8212 11.8612  0.0000  0.0171   0.0220   0.0452    0.0394   0.0000   442.4169     -0.985770       22.5842       1.60426      -3.91369      0.125659      0.269293      0.360663      0.415895      0.463429      0.495166      0.522966
 103   6 2960.7017    4.2633  1.6312 12.5887 -0.0000  0.0157   0.0328   0.0416    0.0431   0.0000   442.8764     -0.144467       22.9730      0.341857      -4.25259      0.223558      0.243924      0.335965      0.373845      0.423019      0.451506      0.478242
 103   7 3201.4820    4.5373  2.1467 12.5997  0.0000  0.0185   0.0300   0.0486    0.0369   0.0000   442.5180     0.0462405       22.9689     -0.660102      -3.86580      0.410522      0.287502      0.385503      0.440656      0.499496      0.531381      0.550988
 103   8 3434.7734    3.6435  3.7060 12.2268 -0.0007  0.0284   0.0190   0.0757    0.0312   0.0000   443.0739    -0.0852429       19.9746    -0.0452984      -2.45552      0.173584      0.441378      0.601397      0.681078      0.767376      0.824359      0.877175
 104   0 1035.1392    0.0359  0.0252  9.0907 -0.0001  0.0131   0.0049   0.0117    0.0125   0.0000   436.7213     0.0344096       21.8459     -0.305528      -5.11049     -0.171220      0.167486      0.244494      0.282422      0.261281      0.357260      0.361637
 104   1 1518.5898    0.2188  0.3750  8.9118  0.0000  0.0094   0.0042   0.0229    0.0184   0.0000   439.3854     -0.357267       22.0858      0.521066      -4.24851     -0.152791      0.137758      0.192330      0.216010      0.242951      0.260760      0.285957
 104   2 1870.6667    0.5747  0.9229  9.2508  0.0000  0.0129   0.0064   0.0322    0.0412   0.0000   440.2220   -0.00203163       22.0787      0.215874      -3.66444     0.0524237      0.200241      0.264996      0.306871      0.351813      0.378330      0.392977
 104   3 2178.8279    1.0926  1.5111 10.0111  0.0000  0.0164   0.0094   0.0432    0.0462   0.0000   441.1280    -0.0193809       21.7792      0.327186      -4.90786     -0.311738      0.249311      0.334563      0.391176      0.435763      0.461871      0.503913
 104   4 2458.0861    1.9479  1.9979 10.9893  0.0000  0.0189   0.0138   0.0506    0.0404   0.0000   441.8114     -0.505118       21.7587      0.872130      -4.41478     -0.117344      0.286845      0.385694      0.443207      0.496566      0.532192      0.553343
 104   5 2718.7444    3.0702  1.8443 11.7894 -0.0003  0.0172   0.0219   0.0448    0.0414   0.0000   442.4749     -0.569156       22.3332     -0.106805      -3.45948    -0.0721336      0.261950      0.356539      0.397389      0.453608      0.479380      0.510771
 104   6 2971.2626    4.3333  1.6038 12.6009 -0.0000  0.0153   0.0333   0.0406    0.0436   0.0000   442.5545      0.461262       22.2202     -0.412966      -4.10506      0.223477      0.239313      0.315849      0.367569      0.407788      0.443741      0.458967
 104   7 3212.8146    4.5253  2.1294 12.6004  0.0000  0.0181   0.0304   0.0490    0.0383   0.0000   442.4335     -0.396223       22.3400     -0.829915      -3.25635     -0.576213      0.286841      0.386402      0.431737      0.490489      0.528225      0.561444
 104   8 3446.9683    3.6011  3.9885 12.1315  0.0010  0.0296   0.0173   0.0803    0.0306   0.0000   443.0609      0.370268       21.6831      0.639573      -4.52214      0.311080      0.454269      0.615925      0.702754      0.793652      0.859019      0.893060
 105   1 1524.6988    0.2224  0.3864  8.9217  0.0000  0.0095   0.0043   0.0243    0.0186   0.0000   439.5816     -0.358279       21.7628     0.0650128      -4.45028    -0.0885713      0.134686      0.196002      0.204176      0.247643      0.263314      0.276647
 105   2 1877.2314    0.5953  0.9163  9.2566  0.0000  0.0126   0.0066   0.0324    0.0406   0.0000   440.2995     0.0202361       22.4001      0.480938      -3.77012      0.245579      0.190762      0.273191      0.304177      0.344501      0.366854      0.384141
 105   3 2186.6786    1.1313  1.5710 10.0376  0.0000  0.0167   0.0094   0.0434    0.0435   0.0000   441.2215     0.0306226       21.1069     0.0564347      -4.15188     -0.678485      0.248928      0.335734      0.379777      0.431318      0.464248      0.483675
 105   4 2466.6032    1.9867  2.0417 10.9070  0.0001  0.0189   0.0138   0.0507    0.0420   0.0000   440.9481     -0.533957       21.8699       1.04144      -3.84157    -0.0137778      0.285184      0.381756      0.435292      0.497343      0.531926      0.553340
 105   5 2728.3511    3.0745  1.8865 11.8631  0.0000  0.0178   0.0221   0.0458    0.0396   0.0000   442.4011      0.419102       22.6910      0.553663      -3.16256     0.0919073      0.267661      0.371277      0.412308      0.470590      0.501741      0.527927
 105   6 2981.7955    4.3730  1.6551 12.6229  0.0000  0.0157   0.0333   0.0419    0.0427   0.0000   442.8361    -0.0462000       22.6074      0.741858      -4.36014     -0.214314      0.236241      0.325383      0.368124      0.416760      0.445031      0.460651
 105   7 3224.0973    4.5151  2.1522 12.6622  0.0000  0.0187   0.0302   0.0494    0.0363   0.0000   442.5252     -0.223152       22.2656      0.812395      -4.19629     -0.327075      0.282160      0.387984      0.422859      0.487918      0.519934      0.559501
 105   8 3459.0674    3.5386  4.0735 12.0840 -0.0012  0.0308   0.0168   0.0814    0.0310   0.0000   443.3081     -0.253655       21.3255      0.274397      -4.83637      0.123368      0.464102      0.631925      0.712100      0.801592      0.847417      0.920721
 106   0 1044.8403    0.0348  0.0331  9.0588  0.0000  0.0178   0.0048   0.0155    0.0124   0.0000   437.0163     -0.559091       20.8776     -0.277092      -3.52233      0.317690      0.214448      0.295851      0.383933      0.376778      0.410665      0.476740
 106   1 1530.7573    0.2232  0.3738  8.9177  0.0000  0.0089   0.0043   0.0236    0.0184   0.0000   439.5257     -0.372409       21.7404      0.223186      -4.74923     0.0895596      0.134437      0.179767      0.202164      0.230657      0.235285      0.256936
 106   2 1883.7409    0.6144  0.9666  9.2637  0.0000  0.0128   0.0066   0.0330    0.0417   0.0000   440.2726     -0.316245       21.7675     -0.367384      -3.87733     -0.364679      0.190224      0.262347      0.284710      0.338107      0.355988      0.366224
 106   3 2194.5292    1.1301  1.5994 10.0370 -0.0003  0.0169   0.0093   0.0438    0.0432   0.0000   441.2615     -0.207338       21.8981     0.0897864      -4.99384      0.837773      0.256974      0.344810      0.387279      0.447811      0.465352      0.496548
 106   4 2475.0677    2.0293  2.0679 10.9552  0.0000  0.0188   0.0139   0.0513    0.0414   0.0000   442.3832      0.262958       22.0513     -0.510311      -3.58959     -0.326767      0.283085      0.385067      0.442141      0.495170      0.519896      0.539664
 106   5 2737.8989    3.1363  1.8622 11.9533  0.0000  0.0173   0.0225   0.0462    0.0386   0.0000   442.1458     -0.611261       21.9263     -0.106095      -3.55191     -0.872985      0.255699      0.354996      0.396282      0.451378      0.475726      0.499513
 106   6 2992.2194    4.4075  1.6023 12.6876 -0.0002  0.0154   0.0342   0.0410    0.0420   0.0000   442.3943    -0.0436948       21.6929      0.453011      -3.75261     0.0453134      0.229034      0.320251      0.352292      0.409629      0.430168      0.457614
 106   7 3235.2966    4.4973  2.1617 12.6982  0.0000  0.0187   0.0300   0.0495    0.0354   0.0000   442.8684     0.0412641       22.3960     -0.200087      -4.15727     -0.448270      0.276797      0.380443      0.429636      0.483391      0.528809      0.553770
 106   8 3471.1465    3.4757  4.4288 12.0434  0.0012  0.0325   0.0155   0.0878    0.0306   0.0000   443.0392    -0.0466042       23.4640    0.00140236      -3.04978      0.248738      0.487628      0.660438      0.751733      0.837146      0.902089      0.952595
 107   0 1049.5781    0.0464  0.0658  9.0622  0.0000  0.0142   0.0048   0.0226    0.0126   0.0000   436.7358     0.0911218       21.7851      0.127924      -2.41808      0.491054      0.209099      0.262043      0.315145      0.389687      0.468401      0.408848
 107   1 1536.8120    0.2242  0.3798  8.9641  0.0000  0.0093   0.0042   0.0230    0.0183   0.0000   439.5356     -0.168428       21.2557      0.336518      -3.77615    -0.0117098      0.132213      0.180573      0.203135      0.238677      0.245704      0.259236
 107   2 1890.2543    0.6022  0.9433  9.3529  0.0000  0.0128   0.0066   0.0329    0.0405   0.0000   440.4006     -0.306269       22.0385    -0.0342686      -4.35513     -0.154581      0.184321      0.256694      0.287988      0.325159      0.354146      0.375455
 107   3 2202.2916    1.1441  1.6885 10.0929  0.0000  0.0173   0.0090   0.0456    0.0407   0.0000   441.4734     0.0313815       21.8845      0.283822      -4.38131    -0.0136442      0.259986      0.348780      0.396971      0.454755      0.483385      0.513209
 107   4 2483.5068    2.0592  1.9806 11.0657 -0.0003  0.0188   0.0145   0.0501    0.0419   0.0000   441.9993     -0.553743       21.3385      0.638381      -2.39207      0.503954      0.273309      0.380307      0.426046      0.481973      0.512150      0.546326
 107   5 2747.4039    3.2214  1.7957 11.9779  0.0000  0.0169   0.0234   0.0440    0.0418   0.0000   442.2944      0.336280       22.4392      0.239410      -3.32744      0.550477      0.252519      0.344824      0.392578      0.437736      0.471489      0.500411
 107   6 3002.6117    4.3922  1.5600 12.8492  0.0000  0.0154   0.0347   0.0406    0.0410   0.0000   442.4373      0.634617       21.8004     -0.488661      -3.35163      0.617480      0.228742      0.315496      0.348125      0.398475      0.414682      0.443682
 107   7 3246.4811    4.4506  2.2902 12.6690  0.0000  0.0191   0.0286   0.0515    0.0344   0.0000   442.5071     0.0773002       22.4191      0.703393      -2.98560      0.414512      0.288322      0.391124      0.443497      0.493699      0.527914      0.558416
 107   8 3483.1818    3.4486  4.3585 12.0295 -0.0008  0.0322   0.0152   0.0867    0.0305   0.0000   443.3238     -0.885300       21.5336      0.189101      -4.35584      -1.14018      0.479133      0.645390      0.744333      0.829466      0.909210      0.949938
 108   0 1054.3470    0.0395  0.0322  9.0787  0.0000  0.0113   0.0044   0.0118    0.0122   0.0000   437.0022      0.599992       21.2420     -0.198350      -3.53991     -0.807540      0.182523      0.250092      0.262918      0.274325      0.306514      0.329317
 108   1 1542.7600    0.2337  0.3715  8.9686  0.0000  0.0091   0.0043   0.0212    0.0183   0.0000   439.4957      0.148219       21.8243     -0.362553      -4.55421    -0.0969068      0.134522      0.174601      0.192243      0.226576      0.238204      0.237891
 108   2 1896.6800    0.6128  0.9996  9.4303  0.0000  0.0132   0.0066   0.0349    0.0398   0.0000   440.1239     0.0751440       22.0063      0.517814      -4.39049      0.252838      0.190950      0.265802      0.296989      0.337483      0.361453      0.374083
 108   3 2209.9883    1.1838  1.7202 10.1370  0.0001  0.0173   0.0093   0.0462    0.0417   0.0000   441.1974     -0.745786       21.6695     -0.725663      -4.48812     0.0126480      0.259740      0.350712      0.397824      0.453529      0.504941      0.519270
 108   4 2491.8904    2.0992  2.0606 11.1499  0.0000  0.0191   0.0144   0.0511    0.0402   0.0000   441.3830    -0.0282547       21.3826      0.928807      -4.12188     -0.910344      0.279657      0.388377      0.432176      0.488695      0.523044      0.548277
 108   5 2756.8972    3.2916  1.9091 11.9933  0.0000  0.0172   0.0227   0.0455    0.0385   0.0000   442.4867   -0.00369246       22.1024      0.220923      -4.89006      0.116152      0.253842      0.340738      0.390983      0.446211      0.474732      0.504561
 108   6 3012.9556    4.5067  1.6753 12.6097  0.0000  0.0153   0.0328   0.0406    0.0415   0.0000   442.6131      0.808602       21.4362      0.461037      -3.28107     0.0628806      0.228896      0.313268      0.349747      0.396653      0.434778      0.463679
 108   7 3257.5956    4.4229  2.4806 12.4455  0.0001  0.0197   0.0265   0.0528    0.0361   0.0000   442.7316       1.23380       21.5163      0.742165      -3.55055    -0.0317215      0.293745      0.400280      0.447520      0.516654      0.553004      0.575640
 108   8 3495.0181    3.3361  4.4380 12.0925 -0.0001  0.0335   0.0147   0.0893    0.0291   0.0000   443.2039      0.905934       21.3411       1.56357      -3.58416     -0.687042      0.493219      0.668469      0.765959      0.851187      0.920390      0.978745
 109   1 1548.7246    0.2385  0.3830  8.9696 -0.0005  0.0089   0.0043   0.0226    0.0187   0.0000   439.4872     -0.267818       21.9841  -0.000684455      -4.51121    -0.0904888      0.125836      0.171964      0.196481      0.223267      0.224764      0.243911
 109   2 1903.0934    0.6286  1.0021  9.3256 -0.0003  0.0128   0.0066   0.0343    0.0428   0.0000   440.1648     -0.276522       21.9630    -0.0457326      -4.38308      0.520735      0.186606      0.254146      0.281774      0.324685      0.343802      0.364050
[truncated: 149,385 more chars]
