# Supplementary material for: Global-Mode Analysis of Full-Disk Data from the Michelson Doppler Imager and the Helioseismic and Magnetic Imager
Source: Sol Phys. 2018 Jan 31;293(2):29. doi: 10.1007/s11207-017-1201-5 (PMC6566312; doi:10.1007/s11207-017-1201-5)
Supplement: Supplementary file 3 — (TAR 230.0 MB) [file 11207_2017_1201_MOESM3_ESM.tar › MDI/mdivwcomm.5454.18]

   0  20 2898.8684    3.7839  1.0035 10.9212  0.0000  0.1510   0.5810   0.5202    4.2202   0.0000     0.0000       0.00000       0.00000       0.00000       0.00000       0.00000       0.00000       0.00000       0.00000       0.00000       0.00000       0.00000       0.00000       0.00000       0.00000       0.00000       0.00000       0.00000       0.00000       0.00000       0.00000       0.00000       0.00000       0.00000       0.00000       0.00000       0.00000       0.00000       0.00000       0.00000       0.00000       0.00000       0.00000       0.00000       0.00000       0.00000
   0  22 3168.5514    4.4696  0.7790  3.9189  0.0000  0.1322   0.6921   0.3577 1000.0000   0.0000     0.0000       0.00000       0.00000       0.00000       0.00000       0.00000       0.00000       0.00000       0.00000       0.00000       0.00000       0.00000       0.00000       0.00000       0.00000       0.00000       0.00000       0.00000       0.00000       0.00000       0.00000       0.00000       0.00000       0.00000       0.00000       0.00000       0.00000       0.00000       0.00000       0.00000       0.00000       0.00000       0.00000       0.00000       0.00000       0.00000
   0  24 3438.5585    3.6710  1.7944 10.6212  0.0000  0.2600   0.5228   0.7464    5.5648   0.0000     0.0000       0.00000       0.00000       0.00000       0.00000       0.00000       0.00000       0.00000       0.00000       0.00000       0.00000       0.00000       0.00000       0.00000       0.00000       0.00000       0.00000       0.00000       0.00000       0.00000       0.00000       0.00000       0.00000       0.00000       0.00000       0.00000       0.00000       0.00000       0.00000       0.00000       0.00000       0.00000       0.00000       0.00000       0.00000       0.00000
   1  11 1749.1867    0.4232  0.4266  9.8921  0.0000  0.1560   0.0728   0.2520    0.2204   0.0000   296.7800      -13.7429       0.00000       0.00000       0.00000       0.00000       0.00000       0.00000       0.00000       0.00000       0.00000       0.00000       0.00000       0.00000       0.00000       0.00000       0.00000       0.00000       191.705       150.345       0.00000       0.00000       0.00000       0.00000       0.00000       0.00000       0.00000       0.00000       0.00000       0.00000       0.00000       0.00000       0.00000       0.00000       0.00000       0.00000
   1  13 2020.8149    0.5829  1.0844  9.6150  0.0000  0.1741   0.0591   0.2507    0.3718   0.0000   439.8829       79.1001       0.00000       0.00000       0.00000       0.00000       0.00000       0.00000       0.00000       0.00000       0.00000       0.00000       0.00000       0.00000       0.00000       0.00000       0.00000       0.00000       238.708       109.093       0.00000       0.00000       0.00000       0.00000       0.00000       0.00000       0.00000       0.00000       0.00000       0.00000       0.00000       0.00000       0.00000       0.00000       0.00000       0.00000
   1  14 2156.8600    0.7778  0.9854  9.7264  0.0000  0.1618   0.0692   0.2957    0.4515   0.0000   489.5888      -85.8521       0.00000       0.00000       0.00000       0.00000       0.00000       0.00000       0.00000       0.00000       0.00000       0.00000       0.00000       0.00000       0.00000       0.00000       0.00000       0.00000       230.359       86.0706       0.00000       0.00000       0.00000       0.00000       0.00000       0.00000       0.00000       0.00000       0.00000       0.00000       0.00000       0.00000       0.00000       0.00000       0.00000       0.00000
   1  15 2291.8627    1.0204  1.3149  8.7917  0.0000  0.1185   0.0763   0.2931    1.2156   0.0000   261.9666       50.1152       0.00000       0.00000       0.00000       0.00000       0.00000       0.00000       0.00000       0.00000       0.00000       0.00000       0.00000       0.00000       0.00000       0.00000       0.00000       0.00000       153.893       77.7276       0.00000       0.00000       0.00000       0.00000       0.00000       0.00000       0.00000       0.00000       0.00000       0.00000       0.00000       0.00000       0.00000       0.00000       0.00000       0.00000
   1  16 2425.3816    1.4463  1.6913  7.6421  0.0003  0.1360   0.0899   0.3300    2.6329   0.0000   348.7808      -4.28390       0.00000       0.00000       0.00000       0.00000       0.00000       0.00000       0.00000       0.00000       0.00000       0.00000       0.00000       0.00000       0.00000       0.00000       0.00000       0.00000       169.219       83.7369       0.00000       0.00000       0.00000       0.00000       0.00000       0.00000       0.00000       0.00000       0.00000       0.00000       0.00000       0.00000       0.00000       0.00000       0.00000       0.00000
   1  21 3098.1597    4.5948  0.7479 11.5323  0.0000  0.0876   0.3839   0.2370    2.1494   0.0000   562.7958       31.1860       0.00000       0.00000       0.00000       0.00000       0.00000       0.00000       0.00000       0.00000       0.00000       0.00000       0.00000       0.00000       0.00000       0.00000       0.00000       0.00000       102.091       68.6584       0.00000       0.00000       0.00000       0.00000       0.00000       0.00000       0.00000       0.00000       0.00000       0.00000       0.00000       0.00000       0.00000       0.00000       0.00000       0.00000
   1  22 3233.2543    4.1031  1.4579  5.7558  0.0000  0.1156   0.2822   0.3551  404.6638   0.0000   399.3451       62.4830       0.00000       0.00000       0.00000       0.00000       0.00000       0.00000       0.00000       0.00000       0.00000       0.00000       0.00000       0.00000       0.00000       0.00000       0.00000       0.00000       145.863       84.1463       0.00000       0.00000       0.00000       0.00000       0.00000       0.00000       0.00000       0.00000       0.00000       0.00000       0.00000       0.00000       0.00000       0.00000       0.00000       0.00000
   1  23 3368.5466    3.4988  2.2614  9.8173  0.0000  0.2007   0.1831   0.4502    3.1691   0.0000   528.8909      -120.187       0.00000       0.00000       0.00000       0.00000       0.00000       0.00000       0.00000       0.00000       0.00000       0.00000       0.00000       0.00000       0.00000       0.00000       0.00000       0.00000       190.638       157.172       0.00000       0.00000       0.00000       0.00000       0.00000       0.00000       0.00000       0.00000       0.00000       0.00000       0.00000       0.00000       0.00000       0.00000       0.00000       0.00000
   1  24 3503.8517    3.2365  2.9659 -0.0982  0.0000  0.1718   0.1408   0.5829 1000.0000   0.0000   467.6583      -150.435       0.00000       0.00000       0.00000       0.00000       0.00000       0.00000       0.00000       0.00000       0.00000       0.00000       0.00000       0.00000       0.00000       0.00000       0.00000       0.00000       226.135       116.444       0.00000       0.00000       0.00000       0.00000       0.00000       0.00000       0.00000       0.00000       0.00000       0.00000       0.00000       0.00000       0.00000       0.00000       0.00000       0.00000
   1  25 3639.8420    2.5646  4.7457  8.5122  0.0027  0.2774   0.0887   0.8127    9.0438   0.0000   -77.7701       380.675       0.00000       0.00000       0.00000       0.00000       0.00000       0.00000       0.00000       0.00000       0.00000       0.00000       0.00000       0.00000       0.00000       0.00000       0.00000       0.00000       284.065       226.813       0.00000       0.00000       0.00000       0.00000       0.00000       0.00000       0.00000       0.00000       0.00000       0.00000       0.00000       0.00000       0.00000       0.00000       0.00000       0.00000
   2  13 2081.8820    0.7342  0.9204  8.2573  0.0021  0.0891   0.0464   0.1957    0.6388   0.0000   504.4690       102.398       35.3533      -4.18977       0.00000       0.00000       0.00000       0.00000       0.00000       0.00000       0.00000       0.00000       0.00000       0.00000       0.00000       0.00000       0.00000       0.00000       72.1238       52.8272       29.8741       8.68970       0.00000       0.00000       0.00000       0.00000       0.00000       0.00000       0.00000       0.00000       0.00000       0.00000       0.00000       0.00000       0.00000       0.00000
   2  14 2217.6730    1.0936  0.7537  9.3085  0.0000  0.1000   0.0758   0.1380    0.6583   0.0000   415.3670       10.5976      -2.27814     -0.453634       0.00000       0.00000       0.00000       0.00000       0.00000       0.00000       0.00000       0.00000       0.00000       0.00000       0.00000       0.00000       0.00000       0.00000       76.9722       56.7370       37.5402       10.4679       0.00000       0.00000       0.00000       0.00000       0.00000       0.00000       0.00000       0.00000       0.00000       0.00000       0.00000       0.00000       0.00000       0.00000
   2  17 2619.4755    2.4066  1.1080  2.1023  0.0000  0.0956   0.1413   0.2095 1000.0000   0.0000   429.5405       10.2339       5.02338      -13.9347       0.00000       0.00000       0.00000       0.00000       0.00000       0.00000       0.00000       0.00000       0.00000       0.00000       0.00000       0.00000       0.00000       0.00000       56.9179       59.7665       27.1334       15.5997       0.00000       0.00000       0.00000       0.00000       0.00000       0.00000       0.00000       0.00000       0.00000       0.00000       0.00000       0.00000       0.00000       0.00000
   2  19 2889.5586    3.5207  0.9338  5.3569  0.0000  0.0683   0.2069   0.1580  238.1690   0.0000   435.5274       13.0428       22.5804      -8.22340       0.00000       0.00000       0.00000       0.00000       0.00000       0.00000       0.00000       0.00000       0.00000       0.00000       0.00000       0.00000       0.00000       0.00000       53.4176       45.3757       23.8484       8.45765       0.00000       0.00000       0.00000       0.00000       0.00000       0.00000       0.00000       0.00000       0.00000       0.00000       0.00000       0.00000       0.00000       0.00000
   2  20 3024.6113    4.3213  0.7561  2.2422  0.0000  0.0689   0.2924   0.1409 1000.0000   0.0000   439.1126       6.62294       34.8747       4.39537       0.00000       0.00000       0.00000       0.00000       0.00000       0.00000       0.00000       0.00000       0.00000       0.00000       0.00000       0.00000       0.00000       0.00000       49.8981       39.8140       27.2994       8.54357       0.00000       0.00000       0.00000       0.00000       0.00000       0.00000       0.00000       0.00000       0.00000       0.00000       0.00000       0.00000       0.00000       0.00000
   2  21 3159.7087    4.3332  0.9915 11.1075  0.0000  0.0727   0.2609   0.1837    1.7365   0.0000   478.3132      -15.2655      -7.91818      -9.53064       0.00000       0.00000       0.00000       0.00000       0.00000       0.00000       0.00000       0.00000       0.00000       0.00000       0.00000       0.00000       0.00000       0.00000       54.9573       43.2426       27.2473       8.94005       0.00000       0.00000       0.00000       0.00000       0.00000       0.00000       0.00000       0.00000       0.00000       0.00000       0.00000       0.00000       0.00000       0.00000
   2  23 3430.8021    3.2847  2.6161  3.5129  0.0000  0.1232   0.1458   0.3413 1000.0000   0.0000   400.6116       107.916      -14.7123       18.1937       0.00000       0.00000       0.00000       0.00000       0.00000       0.00000       0.00000       0.00000       0.00000       0.00000       0.00000       0.00000       0.00000       0.00000       88.7753       74.3441       42.1046       16.2626       0.00000       0.00000       0.00000       0.00000       0.00000       0.00000       0.00000       0.00000       0.00000       0.00000       0.00000       0.00000       0.00000       0.00000
   2  24 3566.6922    2.8454  3.0998  8.5203  0.0000  0.1386   0.0993   0.3617    4.4188   0.0000   415.3989      -68.5584       9.80293       23.8304       0.00000       0.00000       0.00000       0.00000       0.00000       0.00000       0.00000       0.00000       0.00000       0.00000       0.00000       0.00000       0.00000       0.00000       94.1846       76.4120       54.9286       18.3733       0.00000       0.00000       0.00000       0.00000       0.00000       0.00000       0.00000       0.00000       0.00000       0.00000       0.00000       0.00000       0.00000       0.00000
   3  14 2273.4514    1.1215  0.6091  9.6861  0.0000  0.0566   0.0832   0.1250    0.3745   0.0000   460.0804      -1.21479       23.0718      -24.4055      0.941591      -1.75768       0.00000       0.00000       0.00000       0.00000       0.00000       0.00000       0.00000       0.00000       0.00000       0.00000       0.00000       0.00000       27.5491       24.0616       21.2611       14.2931       5.72668       1.46129       0.00000       0.00000       0.00000       0.00000       0.00000       0.00000       0.00000       0.00000       0.00000       0.00000       0.00000       0.00000
   3  15 2407.5266    1.4014  0.7990 10.1909  0.0000  0.0681   0.0963   0.1568    0.5670   0.0000   482.1915       5.46548      -7.05707     -0.594038      -13.6202     -0.269799       0.00000       0.00000       0.00000       0.00000       0.00000       0.00000       0.00000       0.00000       0.00000       0.00000       0.00000       0.00000       28.5904       33.6750       21.1336       15.5943       5.92285       2.47647       0.00000       0.00000       0.00000       0.00000       0.00000       0.00000       0.00000       0.00000       0.00000       0.00000       0.00000       0.00000
   3  16 2541.5423    1.9617  0.8333 10.5499  0.0000  0.0606   0.1245   0.1700    0.6994   0.0000   400.9986       16.8378      -1.95529      -3.39751      0.992402      -1.79804       0.00000       0.00000       0.00000       0.00000       0.00000       0.00000       0.00000       0.00000       0.00000       0.00000       0.00000       0.00000       28.2876       29.9583       19.7539       13.5603       5.14589       2.01863       0.00000       0.00000       0.00000       0.00000       0.00000       0.00000       0.00000       0.00000       0.00000       0.00000       0.00000       0.00000
   3  18 2811.4096    2.8776  0.8355 11.3612  0.0000  0.0704   0.1750   0.1553    0.6641   0.0000   412.1839       25.5226       51.2661      -8.89250     -0.641623     -0.237840       0.00000       0.00000       0.00000       0.00000       0.00000       0.00000       0.00000       0.00000       0.00000       0.00000       0.00000       0.00000       25.6941       30.6554       24.7339       12.7377       7.97547       2.41486       0.00000       0.00000       0.00000       0.00000       0.00000       0.00000       0.00000       0.00000       0.00000       0.00000       0.00000       0.00000
   3  21 3217.6742    3.8221  1.0760 12.4953  0.0000  0.1765   0.2199   0.1996    0.4843   0.0000   497.2059       48.1164       15.7814       1.19584       1.79260      -3.99760       0.00000       0.00000       0.00000       0.00000       0.00000       0.00000       0.00000       0.00000       0.00000       0.00000       0.00000       0.00000       123.748       112.077       67.7093       25.5229       9.06033       2.30410       0.00000       0.00000       0.00000       0.00000       0.00000       0.00000       0.00000       0.00000       0.00000       0.00000       0.00000       0.00000
   3  22 3353.3634    3.4106  1.3754 12.2719 -0.0581  0.0832   0.1867   0.2275    0.6367   0.0000   428.7668      -26.1920       44.5530       2.56437      -2.38362       6.65930       0.00000       0.00000       0.00000       0.00000       0.00000       0.00000       0.00000       0.00000       0.00000       0.00000       0.00000       0.00000       49.6211       46.1343       29.9515       17.9108       6.40380       2.18291       0.00000       0.00000       0.00000       0.00000       0.00000       0.00000       0.00000       0.00000       0.00000       0.00000       0.00000       0.00000
   3  23 3489.3241    3.0519  1.9711 11.4236  0.0000  0.0940   0.1390   0.2646    0.4763   0.0000   413.6868       81.9445       70.2950      -16.2702      -15.2549       4.18787       0.00000       0.00000       0.00000       0.00000       0.00000       0.00000       0.00000       0.00000       0.00000       0.00000       0.00000       0.00000       49.4584       46.8486       34.2882       19.5830       9.23944       2.70752       0.00000       0.00000       0.00000       0.00000       0.00000       0.00000       0.00000       0.00000       0.00000       0.00000       0.00000       0.00000
   3  24 3626.0154    2.4032  3.0315 11.3755  0.0003  0.1314   0.0931   0.3826    0.2193   0.0000   432.2789       102.981       123.437      -6.39816      -3.13839      0.511972       0.00000       0.00000       0.00000       0.00000       0.00000       0.00000       0.00000       0.00000       0.00000       0.00000       0.00000       0.00000       69.7217       71.5496       47.9944       25.5111       12.1578       4.09254       0.00000       0.00000       0.00000       0.00000       0.00000       0.00000       0.00000       0.00000       0.00000       0.00000       0.00000       0.00000
   4  12 2051.6409    0.5838  0.5229  9.4481 -0.0176  0.0629   0.0458   0.1062    0.1615   0.0000   450.9880      -20.3841      -4.75670       6.89190       6.47704      0.314679       1.37060     -0.230750       0.00000       0.00000       0.00000       0.00000       0.00000       0.00000       0.00000       0.00000       0.00000       0.00000       29.7997       32.3171       23.0039       16.7014       9.61726       4.32023       1.26879      0.376525       0.00000       0.00000       0.00000       0.00000       0.00000       0.00000       0.00000       0.00000       0.00000       0.00000
   4  17 2728.3219    2.4051  0.8500 10.5418 -0.0048  0.0624   0.1218   0.1569    0.9322   0.0000   448.4266       39.1408     -0.945367      -7.12408       8.55492      -4.42727       1.60186      0.531019       0.00000       0.00000       0.00000       0.00000       0.00000       0.00000       0.00000       0.00000       0.00000       0.00000       24.2293       23.0431       20.1773       15.7716       9.32710       4.64723       1.59347      0.404468       0.00000       0.00000       0.00000       0.00000       0.00000       0.00000       0.00000       0.00000       0.00000       0.00000
   4  18 2864.0147    3.5347  0.7271 10.8031  0.0026  0.0868   0.3293   0.2735    1.0190   0.0000   462.4649      -19.3655       39.3601      -8.02178      -3.20149      0.794402      -1.17842      0.196305       0.00000       0.00000       0.00000       0.00000       0.00000       0.00000       0.00000       0.00000       0.00000       0.00000       29.3728       18.1531       20.1160       25.6903       14.0643       6.00298       1.64927      0.349918       0.00000       0.00000       0.00000       0.00000       0.00000       0.00000       0.00000       0.00000       0.00000       0.00000
   4  19 3000.0711    3.7006  0.9639 11.5872 -0.0015  0.0635   0.2107   0.1528    0.9266   0.0000   453.8049       32.1930       20.4898      -9.05562      -15.1952      -1.26185     -0.558589     0.0677251       0.00000       0.00000       0.00000       0.00000       0.00000       0.00000       0.00000       0.00000       0.00000       0.00000       26.9203       27.3522       24.5739       13.9120       8.04485       4.06539       1.68842      0.368694       0.00000       0.00000       0.00000       0.00000       0.00000       0.00000       0.00000       0.00000       0.00000       0.00000
   4  21 3271.5650    3.1939  0.6897 12.8598 -0.0085  0.0584   0.2119   0.1344    0.2843   0.0000   461.8912      -36.7600       1.73936      -12.6547     -0.731806       1.67898       2.42094     -0.318538       0.00000       0.00000       0.00000       0.00000       0.00000       0.00000       0.00000       0.00000       0.00000       0.00000       24.8712       25.6530       20.0659       14.5915       8.40032       3.87848       1.37191      0.372458       0.00000       0.00000       0.00000       0.00000       0.00000       0.00000       0.00000       0.00000       0.00000       0.00000
   4  22 3408.0116    3.2388  2.0427 11.9823 -0.0142  0.1031   0.1429   0.2492    0.3458   0.0000   392.4916       12.7034      -12.1747      -6.20836       12.1977      -2.26771      -4.72939      0.983973       0.00000       0.00000       0.00000       0.00000       0.00000       0.00000       0.00000       0.00000       0.00000       0.00000       37.2526       43.5147       33.5325       24.5695       13.2216       7.69738       2.74520      0.805430       0.00000       0.00000       0.00000       0.00000       0.00000       0.00000       0.00000       0.00000       0.00000       0.00000
   4  23 3544.6077    2.5941  2.6893 11.1755  0.0003  0.1409   0.0981   0.3036    0.3343   0.0000   446.5374      -3.37133      -27.5515       23.9106      -4.76205      -2.36393      0.549642      0.883830       0.00000       0.00000       0.00000       0.00000       0.00000       0.00000       0.00000       0.00000       0.00000       0.00000       41.8473       53.0110       42.4816       33.1250       16.3694       11.1238       3.61392       1.19119       0.00000       0.00000       0.00000       0.00000       0.00000       0.00000       0.00000       0.00000       0.00000       0.00000
   4  25 3818.6929    1.8476  5.3411 10.2034 -0.0018  0.1871   0.0488   0.4633    0.2186   0.0000   508.1270      -3.34265      -23.8891      -36.0962      -21.1754       6.48899       4.05816      -2.03607       0.00000       0.00000       0.00000       0.00000       0.00000       0.00000       0.00000       0.00000       0.00000       0.00000       59.1209       72.3598       59.3625       41.0920       25.4511       12.7580       5.35240       1.47015       0.00000       0.00000       0.00000       0.00000       0.00000       0.00000       0.00000       0.00000       0.00000       0.00000
   5  14 2371.0883    1.2478  0.8915  9.9151  0.0079  0.0603   0.0635   0.1450    0.2573   0.0000   426.1389      -6.04934       1.43057       2.74421       6.97005      -5.51731      0.724034     -0.175214     -0.417131     -0.120385       0.00000       0.00000       0.00000       0.00000       0.00000       0.00000       0.00000       0.00000       18.2883       18.9842       19.5627       12.8222       9.37302       5.53516       2.88063       1.28670      0.449424     0.0823611       0.00000       0.00000       0.00000       0.00000       0.00000       0.00000       0.00000       0.00000
   5  15 2505.9520    1.6669  0.9830 10.2464  0.0080  0.0586   0.0800   0.1420    0.3687   0.0000   433.1258       7.73839       6.17065      -4.75065      -6.63085      -2.01156     -0.720006      0.161183     -0.891792    -0.0194794       0.00000       0.00000       0.00000       0.00000       0.00000       0.00000       0.00000       0.00000       17.4415       19.0479       18.1357       14.6687       9.58339       6.09019       3.33411       1.37472      0.459440      0.104908       0.00000       0.00000       0.00000       0.00000       0.00000       0.00000       0.00000       0.00000
   5  16 2641.1306    2.4650  0.6604 10.9000 -0.0157  0.0401   0.1423   0.1055    0.4212   0.0000   431.3925      -12.9754       18.1872      -4.96773      -2.40857       4.42505      0.824269       2.01231      0.236089    -0.0850647       0.00000       0.00000       0.00000       0.00000       0.00000       0.00000       0.00000       0.00000       13.7736       14.5121       12.7612       9.90546       6.30157       3.82589       1.95764      0.810720      0.254300     0.0591389       0.00000       0.00000       0.00000       0.00000       0.00000       0.00000       0.00000       0.00000
   5  18 2913.6404    3.7159  0.7485 10.1944 -0.0025  0.0515   0.1641   0.1105    3.8979   0.0000   448.5439      -11.7736       4.98053       4.59868      0.485195      -1.33827     -0.823052     -0.343025     -0.619676      0.157567       0.00000       0.00000       0.00000       0.00000       0.00000       0.00000       0.00000       0.00000       13.8387       16.7624       15.2418       12.2497       9.00141       4.69164       3.21691       1.13150      0.450539      0.100307       0.00000       0.00000       0.00000       0.00000       0.00000       0.00000       0.00000       0.00000
   5  19 3049.8071    4.2103  0.7952 -1.3039  0.0000  0.0550   0.1834   0.1230 1000.0000   0.0000   452.5920       21.3050       6.31392      -10.7934      -3.85923      -4.18137       0.00000       0.00000       0.00000       0.00000       0.00000       0.00000       0.00000       0.00000       0.00000       0.00000       0.00000       0.00000       13.8274       18.7896       14.2197       14.0221       10.2667       4.91440       4.08083       1.09257      0.455210      0.113233       0.00000       0.00000       0.00000       0.00000       0.00000       0.00000       0.00000       0.00000
   5  20 3186.2146    4.2955  1.1870  2.8554  0.0000  0.0798   0.1985   0.1875 1000.0000   0.0000   446.6713       8.35460       23.2682       10.6141     -0.534336      0.345870       0.00000       0.00000       0.00000       0.00000       0.00000       0.00000       0.00000       0.00000       0.00000       0.00000       0.00000       0.00000       19.5013       23.2473       27.1394       16.9555       14.4599       9.32029       3.72345       2.29084      0.802944      0.139244       0.00000       0.00000       0.00000       0.00000       0.00000       0.00000       0.00000       0.00000
   5  21 3322.4225    3.4431  1.3255 12.0160  0.0096  0.0769   0.1465   0.1972    0.4967   0.0000   435.3197      -9.50891       30.5360       12.0376       4.73008      -1.39485       4.71354       1.14986      0.989309      0.135045       0.00000       0.00000       0.00000       0.00000       0.00000       0.00000       0.00000       0.00000       20.2301       25.6578       23.8566       17.4881       12.6720       7.25226       4.38707       1.74906      0.665678      0.143279       0.00000       0.00000       0.00000       0.00000       0.00000       0.00000       0.00000       0.00000
   5  22 3459.2391    3.0806  2.6127 10.2223 -0.0080  0.0965   0.0848   0.2697    1.0671   0.0000   471.9684       73.8206      -12.4690      -16.2646       7.37417      0.529291      -4.76635      0.348883      0.717052      0.286937       0.00000       0.00000       0.00000       0.00000       0.00000       0.00000       0.00000       0.00000       27.3328       28.8664       30.2445       23.5755       15.4721       10.0362       5.70988       2.45198      0.776846      0.158873       0.00000       0.00000       0.00000       0.00000       0.00000       0.00000       0.00000       0.00000
   5  23 3596.5357    2.5539  3.4235 10.1534 -0.0010  0.1231   0.0665   0.3294    0.5537   0.0000   434.2308       47.3736       30.8961      -10.2550       5.64981       17.8036       2.88806       1.81671     -0.304883    -0.0331626       0.00000       0.00000       0.00000       0.00000       0.00000       0.00000       0.00000       0.00000       33.5267       40.8558       36.7123       29.1052       20.8051       12.8653       6.52064       2.88088       1.01817      0.232047       0.00000       0.00000       0.00000       0.00000       0.00000       0.00000       0.00000       0.00000
   5  24 3733.6056    2.0856  4.6827  9.7714  0.0011  0.1474   0.0466   0.3942    0.3508   0.0000   437.2739      -49.9597      -15.3708       27.1069      -48.3287      -1.04717       8.22001       2.74828      0.653417     0.0900882       0.00000       0.00000       0.00000       0.00000       0.00000       0.00000       0.00000       0.00000       43.2937       50.1804       45.1872       37.6010       25.2190       15.7567       8.42819       3.63857       1.17347      0.271158       0.00000       0.00000       0.00000       0.00000       0.00000       0.00000       0.00000       0.00000
   5  25 3871.0965    1.7367  6.2770  9.5677  0.0017  0.1907   0.0361   0.4805    0.2629   0.0000   450.3666      -134.220       72.8674       15.2478      -23.9827       25.9097       1.39056      -3.56236       2.29738      0.552314       0.00000       0.00000       0.00000       0.00000       0.00000       0.00000       0.00000       0.00000       55.3560       61.1548       63.3035       45.5789       31.9119       19.2358       10.8542       4.63154       1.71131      0.326640       0.00000       0.00000       0.00000       0.00000       0.00000       0.00000       0.00000       0.00000
   6  12 2142.4455    0.7558  0.5861  9.2062 -0.0063  0.0479   0.0443   0.0981    0.1685   0.0000   425.4526      -13.5188       2.44460      -22.7538       11.7395      -3.12526      0.159513     -0.991139     -0.320060     -0.108824    0.00453823     0.0205439       0.00000       0.00000       0.00000       0.00000       0.00000       0.00000       14.1230       12.7959       12.3077       11.6907       9.05478       5.37073       3.47471       1.98876      0.783628      0.264732     0.0729009     0.0153682       0.00000       0.00000       0.00000       0.00000       0.00000       0.00000
   6  14 2415.4794    1.2773  0.9359 10.4541 -0.0023  0.0923   0.0639   0.1642    0.1782   0.0000   459.5622      -24.1325       10.3547      -4.41112       7.99096      -3.49211     -0.359674       1.36665     -0.400246     -0.465088   -0.00280956     0.0289714       0.00000       0.00000       0.00000       0.00000       0.00000       0.00000       31.7691       38.1914       35.4191       22.8652       14.5764       7.00287       3.42906       1.85535      0.730176      0.321372      0.103657     0.0194326       0.00000       0.00000       0.00000       0.00000       0.00000       0.00000
   6  15 2551.0324    1.6545  0.8368 11.3180 -0.0009  0.0567   0.0831   0.1281    0.1510   0.0000   458.1815       20.2760      -11.1404       12.5014      -18.5218       10.0797     -0.737976       1.75573      0.166509      0.235009     0.0602159    0.00564621       0.00000       0.00000       0.00000       0.00000       0.00000       0.00000       12.3535       15.7136       13.0948       13.4525       8.06983       6.13374       3.51580       2.18954      0.882184      0.365743     0.0897256     0.0264670       0.00000       0.00000       0.00000       0.00000       0.00000       0.00000
   6  16 2687.0471    2.3684  0.8796 11.5572 -0.0046  0.0652   0.1076   0.1151    0.1964   0.0000   429.6895      -11.2265       20.5272       13.0997      -10.7723      -5.09556       1.92857     -0.992251      -1.58527    -0.0919300     0.0670311    -0.0227772       0.00000       0.00000       0.00000       0.00000       0.00000       0.00000       11.3892       19.6269       13.6156       14.7423       9.38334       6.94994       4.46527       2.12288       1.20121      0.402960      0.127581     0.0367168       0.00000       0.00000       0.00000       0.00000       0.00000       0.00000
   6  17 2823.5881    2.9902  0.8165 11.1346  0.0066  0.0477   0.1352   0.1153    0.3432   0.0000   420.9241      -12.7636     -0.318946      -3.64156      -8.67995      -1.83759      -3.62199      -1.47778      0.518067      0.187898     -0.139302   -0.00506058       0.00000       0.00000       0.00000       0.00000       0.00000       0.00000       13.1194       15.1801       14.8986       11.2376       8.10257       5.39143       2.94385       1.59641      0.738601      0.298346     0.0900974     0.0170798       0.00000       0.00000       0.00000       0.00000       0.00000       0.00000
   6  18 2960.6211    3.5624  0.8061 11.6787 -0.0124  0.0462   0.1682   0.1043    0.3550   0.0000   434.9611      -20.0341      -9.74702       2.81581       2.28128      -4.66380      -5.11039       1.42609      0.252478      0.102080      0.137568    0.00456518       0.00000       0.00000       0.00000       0.00000       0.00000       0.00000       11.1329       13.3059       11.8128       10.6878       7.62091       5.32814       2.89132       1.86335      0.599034      0.319329     0.0905525     0.0205431       0.00000       0.00000       0.00000       0.00000       0.00000       0.00000
   6  19 3097.2611    4.1738  0.8260 12.0643 -0.0181  0.0422   0.2113   0.1168    0.3852   0.0000   447.1085      -20.9015     -0.883221      -6.85153      -10.2799     0.0864360       1.55236      0.268672    -0.0931968     -0.242396     0.0280257    -0.0277773       0.00000       0.00000       0.00000       0.00000       0.00000       0.00000       11.8200       13.2206       10.6884       9.82948       7.50787       5.18389       2.91958       1.42824      0.608273      0.222559     0.0666218     0.0171160       0.00000       0.00000       0.00000       0.00000       0.00000       0.00000
   6  20 3233.9116    3.8132  1.0588 12.4307 -0.0013  0.0673   0.1764   0.1448    0.3557   0.0000   422.7349      -22.9434      -3.63606       10.1354       10.5748       7.85838       4.23077      -2.33143       1.54429     -0.400543    -0.0362004     0.0531244       0.00000       0.00000       0.00000       0.00000       0.00000       0.00000       16.1115       17.3530       17.6340       13.9412       9.94360       7.97759       4.49956       1.99601       1.11716      0.444273      0.107552     0.0237369       0.00000       0.00000       0.00000       0.00000       0.00000       0.00000
   6  21 3370.7826    3.3994  2.0426 10.8806 -0.0086  0.0860   0.1033   0.2011    0.6581   0.0000   434.1499       2.84467       41.4912      -2.47581      -11.7685       11.0456       4.31358      -2.42926      0.907215     -0.410753    -0.0316931     0.0310449       0.00000       0.00000       0.00000       0.00000       0.00000       0.00000       19.2125       25.1500       22.5819       18.6234       15.5441       9.32874       6.22117       3.04709       1.51238      0.530293      0.197526     0.0396379       0.00000       0.00000       0.00000       0.00000       0.00000       0.00000
   6  22 3508.0901    3.1113  2.4018 10.6915 -0.0057  0.0883   0.0940   0.2286    0.5981   0.0000   414.4652       28.5042       38.6839       20.7307      -14.8361      0.930993       8.00041      -2.11572       1.86188     -0.700926      0.205041     0.0588211       0.00000       0.00000       0.00000       0.00000       0.00000       0.00000       22.0856       26.2666       24.4263       20.2936       15.8605       10.5144       6.56582       3.47132       1.61401      0.592237      0.178797     0.0367217       0.00000       0.00000       0.00000       0.00000       0.00000       0.00000
   6  23 3645.9536    2.3945  3.4442 10.6152 -0.0043  0.1243   0.0655   0.3143    0.3146   0.0000   404.7179      -85.6967       49.5232       28.5167      -9.16517      -3.88687      -9.48436      -2.62265       1.04265      -1.32195     -0.154131      0.100394       0.00000       0.00000       0.00000       0.00000       0.00000       0.00000       30.5110       37.5063       36.6365       28.1343       22.6626       14.5110       9.56964       4.49466       2.41763      0.857987      0.291730     0.0538803       0.00000       0.00000       0.00000       0.00000       0.00000       0.00000
   6  24 3783.6786    2.0151  5.1414 10.2817 -0.0052  0.1421   0.0467   0.4277    0.1950   0.0000   368.9087       27.5683       59.3882       24.9948      -12.4507      -1.67686       5.17820       4.65594       3.09481       1.28395      0.111328    -0.0913876       0.00000       0.00000       0.00000       0.00000       0.00000       0.00000       34.9477       41.6641       39.1790       34.5367       26.2172       18.1822       10.9444       6.06175       2.78436       1.09364      0.314926     0.0635770       0.00000       0.00000       0.00000       0.00000       0.00000       0.00000
   6  25 3921.9810    1.6153  6.3186  9.9073 -0.0046  0.1734   0.0368   0.4664    0.1828   0.0000   458.4527     -0.342710      -11.5451       88.6994       21.7528      -19.3528     -0.239259       12.8974      -1.11530       1.50741     0.0740667     0.0225663       0.00000       0.00000       0.00000       0.00000       0.00000       0.00000       43.0173       50.0755       48.8956       42.2134       32.0806       22.1687       13.4915       7.51471       3.39307       1.33806      0.385339     0.0744703       0.00000       0.00000       0.00000       0.00000       0.00000       0.00000
   6  27 4199.1969    1.0600  9.6116  9.5496 -0.0013  0.2559   0.0231   0.7388    0.1127   0.0000   523.9590      -15.0065      -60.4704       9.02463      -2.72454      -12.5856      -14.4274      -9.17805       7.79557      -1.02988     -0.894888    -0.0886613       0.00000       0.00000       0.00000       0.00000       0.00000       0.00000       62.7907       77.8532       73.9848       60.8384       47.7297       32.3629       20.4360       10.9600       5.17048       1.96281      0.598121      0.111719       0.00000       0.00000       0.00000       0.00000       0.00000       0.00000
   7  12 2184.5167    0.9488  0.5588  9.5101  0.0013  0.0367   0.0487   0.0841    0.1383   0.0000   435.7948      -2.66303       8.27246       15.4531       3.75617       2.83684       1.30419      0.837664     -0.927030      0.441083    -0.0314929    -0.0260077    -0.0208207   -0.00370992       0.00000       0.00000       0.00000       0.00000       6.95581       9.29999       7.86634       7.23040       6.21282       4.51578       2.91714       1.71923      0.959290      0.401867      0.176672     0.0637072     0.0194828    0.00410096       0.00000       0.00000       0.00000       0.00000
   7  14 2458.1312    1.5602  1.1894  9.0040  0.0011  0.0610   0.0538   0.1170    0.3912   0.0000   412.4779      -27.0061       6.34648       15.5690      -5.95476       8.23529      -1.32456     -0.631014     -0.984065      0.201859      0.196680    -0.0276316     0.0281357   -0.00795791       0.00000       0.00000       0.00000       0.00000       11.7751       15.9915       14.4362       11.5899       11.2388       6.27055       4.94792       2.93164       1.31685      0.819266      0.244654      0.102293     0.0376653    0.00649443       0.00000       0.00000       0.00000       0.00000
   7  15 2594.1004    1.9228  0.9729 10.6879  0.0005  0.0604   0.0761   0.1211    0.2212   0.0000   440.8747       9.59619      -1.48999       9.26614       6.37045      -8.68246     -0.342735      -1.09234       1.14645      0.198839     -0.191711     0.0418606     0.0234131   -0.00948717       0.00000       0.00000       0.00000       0.00000       13.4271       14.0280       14.0680       12.7569       10.7518       6.96233       4.78380       3.09121       1.73808      0.753273      0.298476     0.0989705     0.0283927    0.00496508       0.00000       0.00000       0.00000       0.00000
   7  16 2731.0915    2.4452  0.7513 11.6864  0.0054  0.0457   0.1144   0.1076    0.1503   0.0000   437.7866      -1.27106       7.62399      0.650805      -4.61090     -0.652646      -2.76371       5.02890     0.0221184      -1.37184     -0.441361    -0.0876074     0.0598365    0.00878166       0.00000       0.00000       0.00000       0.00000       8.76355       12.2591       11.2990       9.61773       8.11928       4.80780       3.75102       2.12641      0.995456      0.615012      0.215104     0.0779555     0.0278651    0.00512691       0.00000       0.00000       0.00000       0.00000
   7  17 2868.2743    3.2763  0.7018 12.2128 -0.0045  0.0491   0.1571   0.0942    0.1700   0.0000   445.9429     -0.710830       10.5421       2.99479      -4.62316       4.88175      0.218116       1.02106    -0.0776098      0.480701     -0.123837    -0.0425165    0.00390807    0.00177282       0.00000       0.00000       0.00000       0.00000       9.42222       11.6606       10.9832       9.13023       8.43517       5.21030       3.91398       2.13597       1.17226      0.553896      0.232801     0.0765599     0.0278013    0.00460779       0.00000       0.00000       0.00000       0.00000
   7  18 3005.5601    3.8283  0.6924 12.2976 -0.0053  0.0391   0.1835   0.0881    0.1700   0.0000   417.5619       1.82633       13.9041       11.7856       3.81081       7.12446      0.807574      -2.90553      -2.17415      0.304967     -0.280922    -0.0959640   0.000660380   -0.00115068       0.00000       0.00000       0.00000       0.00000       8.94725       9.29359       9.03722       9.20295       6.59998       4.33024       2.94863       2.04876       1.13650      0.543418      0.191132     0.0631374     0.0159241    0.00353450       0.00000       0.00000       0.00000       0.00000
   7  19 3142.6779    4.0984  0.7707 12.5425 -0.0180  0.0513   0.1917   0.0992    0.2147   0.0000   439.1980       1.08961      -24.8963       7.12988      -5.34045       5.40478       1.25924      -1.81069      0.674037      0.536395     0.0960032    -0.0568066     0.0148688   -0.00142492       0.00000       0.00000       0.00000       0.00000       11.8687       14.5380       14.7393       11.9811       8.63247       6.03296       3.45884       2.21741       1.30687      0.534175      0.260015     0.0930909     0.0248162    0.00470014       0.00000       0.00000       0.00000       0.00000
   7  20 3279.7783    3.4137  1.2275 12.2334 -0.0039  0.0725   0.1299   0.1510    0.2263   0.0000   462.3053      -23.3150      -3.43810       13.7267       5.30582      -15.0826      -4.65441       1.96215     -0.352322     -0.565663      0.145139      0.120410    -0.0266519    0.00183570       0.00000       0.00000       0.00000       0.00000       13.1361       17.2441       18.3019       12.7660       13.8712       7.39257       5.86726       3.81285       1.77078       1.04195      0.331962      0.139263     0.0480375    0.00685776       0.00000       0.00000       0.00000       0.00000
   7  21 3417.3112    3.3377  1.7429 11.0039 -0.0085  0.0694   0.1061   0.1430    0.3869   0.0000   450.4386      -13.4975       26.5349      -2.60845       5.30439       18.7447      0.106419      0.779507       1.15114      0.704067     -0.340733    0.00122710     0.0174707     0.0133598       0.00000       0.00000       0.00000       0.00000       16.1457       20.8063       18.7436       16.7976       11.2932       8.43199       4.89907       3.30445       1.47302      0.899310      0.297792      0.127867     0.0295845    0.00746282       0.00000       0.00000       0.00000       0.00000
   7  22 3555.0005    2.6867  2.9697 10.5754  0.0010  0.0931   0.0676   0.2315    0.3041   0.0000   456.7838       19.6912       14.5333       13.4068       10.2760      -3.29127       2.45737       2.37457     -0.801271     -0.246372      0.337698     -0.145437    -0.0474363   -0.00499464       0.00000       0.00000       0.00000       0.00000       20.8885       24.0575       22.1898       20.7676       16.1919       11.7430       7.60302       4.62276       2.63389       1.08548      0.488784      0.163443     0.0441216    0.00894896       0.00000       0.00000       0.00000       0.00000
   7  23 3693.1912    2.2457  3.7949 10.6928  0.0023  0.1139   0.0529   0.2978    0.1779   0.0000   471.8964      -17.1680      -11.9651      -22.7505       20.9304       4.98255       11.4676     -0.619425      -2.92262       1.33557     -0.471979      0.212043      0.107152    0.00458025       0.00000       0.00000       0.00000       0.00000       23.5759       30.1643       29.1301       25.0024       19.4364       14.8451       9.67731       5.72740       3.17726       1.50118      0.671477      0.238388     0.0632402     0.0120172       0.00000       0.00000       0.00000       0.00000
   7  26 4109.0953    1.2496  8.1023  9.6580 -0.0048  0.1957   0.0241   0.5730    0.1102   0.0000   331.9868      -3.25107       4.32131       4.96629      -15.4516       9.57769      -6.54186       11.3019       9.80080      0.340502      -1.72271     -0.520115      0.125903     0.0427346       0.00000       0.00000       0.00000       0.00000       44.8639       53.4334       52.9956       45.5724       35.9063       25.5136       17.5156       10.7162       6.00704       2.84636       1.20411      0.407370      0.108810     0.0186069       0.00000       0.00000       0.00000       0.00000
   8  12 2225.1268    0.9612  0.5741  9.8477 -0.0027  0.0450   0.0467   0.0821    0.1273   0.0000   437.7998       10.4742       9.23631      -9.97768      -3.71078       8.10069      -6.62292    -0.0302283      0.645538     0.0997303      0.107434   -0.00164845     0.0863145    -0.0106039  -0.000683715  -0.000237781       0.00000       0.00000       8.61890       8.79759       9.68517       7.95798       7.70197       5.34197       4.13338       2.38660       1.58660      0.862194      0.329651      0.180488     0.0650843     0.0202953    0.00615485   0.000833257       0.00000       0.00000
   8  13 2362.8747    1.2080  0.7280 10.2393  0.0095  0.0433   0.0560   0.0996    0.1359   0.0000   441.7487      -4.65613       12.6183       4.20521       4.36891       4.57192      -5.95872      -2.58103       2.54157      0.574280     -0.222820     -0.438002    -0.0244897     0.0215712   -0.00635058  -0.000596396       0.00000       0.00000       7.41299       9.81179       9.11400       8.71430       7.11665       5.41307       3.41752       2.69941       1.39952      0.843087      0.398034      0.180797     0.0607819     0.0242384    0.00568917    0.00116825       0.00000       0.00000
   8  14 2499.4684    1.8004  0.8705 10.1995 -0.0016  0.0453   0.0668   0.0906    0.2128   0.0000   432.3929      -7.09292       11.1165       8.46888      0.498042      0.880794      -1.68951      0.227087      -1.05769     -0.953313     0.0891509      0.132005     0.0374563    0.00673838    0.00118728   0.000118042       0.00000       0.00000       7.99331       9.06849       10.7590       8.81062       7.22887       5.69831       3.94055       2.39356       1.58982      0.939516      0.346037      0.215203     0.0770680     0.0254538    0.00632553   0.000970728       0.00000       0.00000
   8  15 2636.0433    2.1534  0.9302 10.7125 -0.0005  0.0421   0.0824   0.1038    0.2217   0.0000   434.5349      -11.5844     -0.111535       3.78717      -8.67845      -3.16806      -2.75842       3.40010      0.547736     -0.487745    -0.0413308     0.0225426    -0.0561574    -0.0403930    0.00100403   0.000632696       0.00000       0.00000       8.04007       9.33260       9.26319       8.94095       7.13402       5.02862       3.79857       2.34852       1.49044      0.758226      0.418612      0.160490     0.0672047     0.0191756    0.00543439   0.000973674       0.00000       0.00000
   8  16 2773.6677    2.8793  0.8855 11.0281 -0.0119  0.0421   0.1088   0.0941    0.3006   0.0000   440.7855       8.93662       8.59689      -9.31118      -3.66353       5.52857       3.30632      -3.76130       1.01742      0.766076     -0.241874    -0.0318973     0.0682140    0.00161275   -0.00352366   -0.00149548       0.00000       0.00000       8.49154       11.0544       10.5401       9.40166       7.18769       5.45482       3.62445       2.23362       1.35432      0.744699      0.312804      0.157109     0.0600981     0.0207734    0.00530300    0.00107069       0.00000       0.00000
   8  17 2911.4312    3.6310  0.6854 12.0764 -0.0040  0.0442   0.1650   0.0920    0.1809   0.0000   449.8717       17.5466       2.01670       7.55118      -3.16804      -1.48625     -0.980377      0.124268      -1.68836      -1.01341     -0.373313     -0.144797    -0.0224829   -0.00187285   -0.00570404   0.000241341       0.00000       0.00000       8.41564       9.10160       7.24904       8.54758       7.50322       5.65033       3.60688       2.52189       1.72820      0.821925      0.404586      0.142958     0.0572265     0.0165164    0.00451771   0.000974503       0.00000       0.00000
   8  19 3186.7540    4.0560  0.9261 12.6816 -0.0066  0.0552   0.1604   0.1118    0.1810   0.0000   427.6683      -11.4520       28.3208     -0.748597     -0.550660   -0.00820951      -2.48805     -0.145407      -1.66010      0.254809      0.438999     -0.404226     0.0907253   -0.00988349    0.00541258   0.000184867       0.00000       0.00000       10.6641       12.7163       11.5408       11.7676       9.74820       6.48364       4.30248       3.18773       1.93916       1.07882      0.525369      0.222020     0.0744901     0.0259432    0.00682185    0.00134323       0.00000       0.00000
   8  20 3324.2889    3.4058  1.5284 12.0812 -0.0082  0.0607   0.1085   0.1531    0.1538   0.0000   438.8961     -0.853324       16.6665       27.7445       17.3900      -4.45757      -4.32829       2.20485      -1.52890      -1.13703     -0.668546     -0.111630      0.185350    -0.0370294     0.0150894  -0.000663809       0.00000       0.00000       11.1682       14.1618       13.9631       12.3462       9.97972       7.57319       5.31381       3.50828       1.98961       1.11529      0.554865      0.250474     0.0928839     0.0329474    0.00823833    0.00147142       0.00000       0.00000
   8  21 3462.4436    2.9443  2.1146 11.5787 -0.0035  0.0701   0.0784   0.1845    0.1391   0.0000   440.7763       21.4450      -3.56874      -12.1167      -1.10458       4.06723      -1.78289       4.40646      -1.05254     -0.260420     -0.872419     -0.313153      0.189165    0.00928902   -0.00439167   -0.00263750       0.00000       0.00000       13.6601       15.3035       14.6344       14.8290       12.2907       9.03991       6.34555       4.35607       2.66687       1.45157      0.692993      0.297041      0.108186     0.0348460    0.00897704    0.00167129       0.00000       0.00000
   8  22 3600.7234    2.4427  2.8371 11.2416  0.0007  0.0888   0.0606   0.2266    0.1254   0.0000   439.3601      -44.8423      -5.66794       17.7361       5.21441       11.0453       2.12620       3.50493       1.31180     -0.621437      0.112314      0.453490    -0.0140648    0.00857412   0.000125795   0.000201014       0.00000       0.00000       16.2395       19.2579       18.9332       19.0310       14.3834       11.1326       7.68766       5.23201       3.16397       1.71528      0.874042      0.371174      0.143874     0.0453784     0.0112790    0.00222926       0.00000       0.00000
   8  23 3739.2343    2.0268  4.2532 10.5668  0.0004  0.1106   0.0402   0.2904    0.1242   0.0000   426.4921      -12.8696       12.5533       7.82755       39.2712      -22.2810       2.21486      0.646448       1.08319     -0.625378     -0.570901      0.933557      0.278874    -0.0574383    0.00288661   -0.00298620       0.00000       0.00000       21.4692       24.6557       24.2707       23.2280       19.3619       14.2620       10.2906       6.83561       4.01602       2.18184       1.13600      0.464971      0.176831     0.0568632     0.0146531    0.00252374       0.00000       0.00000
   8  25 4017.0459    1.3687  6.9376 10.0366 -0.0045  0.1727   0.0253   0.4870    0.0916   0.0000   420.0228      -88.3699       3.22308       45.1405       27.4502      -8.16463      -48.8545      -1.54146      -1.98336      -2.24751       1.65674       1.19959     -0.474889     0.0204654     0.0173334    0.00554797       0.00000       0.00000       32.1132       42.7238       41.6154       37.4549       30.5273       22.7973       16.3775       10.3335       6.20427       3.55172       1.60219      0.792596      0.296661     0.0981710     0.0260769    0.00456486       0.00000       0.00000
   9  11 2125.0619    0.7655  0.5621  9.2792 -0.0026  0.0493   0.0400   0.0808    0.1567   0.0000   429.2649      -5.56491       9.13622       7.50927     -0.329220      -1.48904      -5.04838      -4.58600      0.427600     -0.525213     -0.484198     -0.189987     0.0115554    -0.0176572     0.0183060    0.00124891   -0.00123407  -0.000200688       12.2481       15.4272       15.7356       13.6181       9.88230       6.91005       4.50225       2.90124       1.57030      0.841557      0.455363      0.240974      0.109006     0.0423128     0.0143981    0.00417512    0.00108994   0.000199590
   9  13 2402.2490    1.4356  0.7989  9.9859 -0.0076  0.0460   0.0559   0.0813    0.1756   0.0000   436.0453      -17.9181       19.7717      -1.48104      -9.32239       1.59342     -0.639707      0.323650       1.93278      0.275237     -0.939616     -0.110363      0.273158    -0.0566374    -0.0134191    0.00503631    0.00107495   0.000172322       7.40139       8.79010       9.31792       7.86257       7.03562       6.09701       4.06454       2.85301       2.01389       1.08358      0.613497      0.328957      0.120997     0.0596307     0.0225796    0.00635629    0.00150737   0.000248479
   9  14 2539.4959    1.8402  0.7841 10.6407  0.0060  0.0397   0.0728   0.0865    0.1637   0.0000   442.3641      -13.8010      -1.93340      -4.90139      0.703780       4.18188      -6.47840       2.03252     -0.923229     -0.977588     -0.616408    -0.0120250      0.140553   -0.00183824    -0.0249570   -0.00173117    0.00161318   1.17048e-05       6.73512       9.02798       8.35121       8.50455       6.20812       4.98604       3.48672       2.57175       1.40050      0.898132      0.463078      0.276961      0.111716     0.0487419     0.0144994    0.00527427    0.00114351   0.000257489
   9  15 2676.9486    2.4841  0.6494 10.9844 -0.0050  0.0326   0.1084   0.0789    0.1610   0.0000   426.0423       8.67152       9.09336       4.78324      -2.05902       13.6082      -2.22501     -0.296337       1.16644       2.11414     -0.420673      0.111910    -0.0369733     0.0624886    -0.0143189   -0.00742068  -0.000417519   0.000221125       6.00765       7.02249       6.64397       6.37482       5.41083       4.42310       3.11034       2.22215       1.39918      0.798020      0.415625      0.227443     0.0851645     0.0381879     0.0133662    0.00412363   0.000915964   0.000176951
   9  16 2815.1195    3.1693  0.8127 11.5860 -0.0050  0.0474   0.1272   0.0989    0.1751   0.0000   434.7322      -3.81872      -2.92328       19.5439       4.02188       7.28184       3.97963       1.75251      -1.60744     -0.486711      0.833641   -0.00321514     -0.191743    0.00319009   -0.00406190   -0.00275030  -0.000415972   2.26167e-05       11.1132       13.9775       13.1662       11.4297       8.95490       7.01681       5.18574       3.20726       1.82636      0.936369      0.465465      0.235313     0.0990092     0.0421655     0.0146653    0.00432459    0.00110524   0.000208869
   9  18 3091.3639    4.2475  0.8239 12.0700 -0.0080  0.0384   0.1657   0.0966    0.2081   0.0000   430.5081      0.622521       6.28478       8.58114       4.95880      -8.84563     -0.248863      -3.80956       2.07356      -1.04085     -0.861237      0.220343      0.213138    -0.0261523     0.0111860    0.00957957   0.000326340   0.000126948       8.05385       9.66651       9.22680       9.09965       7.46857       5.08196       3.37910       2.20505       1.59132      0.988025      0.515330      0.248339     0.0979894     0.0398531     0.0130216    0.00391011    0.00110187   0.000170123
   9  20 3367.6330    3.1540  1.6546 11.9639 -0.0064  0.0622   0.0926   0.1550    0.1342   0.0000   439.9410      -5.96015      0.213711       1.72348      -13.7008      -9.00721       3.60833       6.12408       1.16156      -1.65588      0.272979    -0.0802109    0.00220744    -0.0370281     0.0127986    0.00383996    0.00183805  -0.000506003       9.94550       12.9916       12.5887       11.7581       10.2767       7.67837       5.43840       3.88426       2.49283       1.55918      0.815883      0.405841      0.175357     0.0752144     0.0265630    0.00872704    0.00215859   0.000378900
   9  21 3506.0281    2.6559  2.5576 11.6453 -0.0091  0.0786   0.0649   0.2122    0.0892   0.0000   443.7013      -31.1248       33.0751       6.17004      -12.4920      -24.3523      -7.87675      0.814367       2.75979     -0.414775      -1.26692      0.461205      0.712554  -0.000655664    -0.0398399    0.00161208    0.00111821   0.000942760       13.5278       15.8513       15.5927       15.7690       13.0262       9.97798       7.84144       5.41750       3.55792       2.00320       1.20907      0.601401      0.289801      0.106282     0.0397944     0.0108735    0.00270860   0.000462494
   9  22 3644.8754    2.2756  3.4516 11.1058 -0.0108  0.0911   0.0509   0.2422    0.0937   0.0000   426.6072      -3.86999      -12.0181       16.0888      -2.31696       1.00561       5.44770       5.88253      -1.51083      -2.05202       2.91305     -0.648327      0.785304     0.0664150     0.0339397     0.0124064    0.00196610  -0.000925522       15.8273       18.9335       19.1521       17.0588       15.5783       12.1861       8.87172       6.34111       3.99693       2.36220       1.34813      0.619369      0.306096      0.113927     0.0437927     0.0135281    0.00322280   0.000497238
   9  23 3783.9607    1.7895  4.8354 10.8020 -0.0029  0.1232   0.0371   0.3179    0.0811   0.0000   439.3066       19.0114       5.40369       38.5585       16.7994     0.0862387       2.89036     -0.186028       8.24628       2.08944     -0.301029     -0.668387     0.0884765      0.188506     0.0620368    -0.0160015   -0.00208859   0.000220350       20.0678       25.5629       26.3704       23.3473       20.2810       16.4331       12.2276       8.51862       5.34293       3.29905       1.88177      0.838399      0.465546      0.170722     0.0647394     0.0197593    0.00455681   0.000725882
   9  24 3923.4426    1.5490  6.1171 10.2217 -0.0071  0.1389   0.0279   0.3741    0.0861   0.0000   433.0045      -33.2531      -8.61229    -0.0573785       3.38512       3.34231      -13.9733      -12.9781     -0.569456      -1.30299       2.02483       1.06709      0.700587     -0.242782     -0.178409   -0.00727446   -0.00828961  -5.21462e-05       22.2068       28.2526       28.1060       26.7411       22.7240       18.6491       13.2740       9.70824       6.13689       3.79153       2.09950       1.02020      0.494323      0.194324     0.0710242     0.0221447    0.00504395   0.000865310
   9  26 4202.3986    1.0833  8.7091  9.8127 -0.0084  0.2020   0.0208   0.5545    0.0702   0.0000   444.2589      -57.2126       26.5322      -3.63798       4.11544       17.5708       3.27488      -8.06394     -0.327574      -6.67568       5.92484      0.675873     0.0438958     -0.168070     -0.209104    -0.0413491     0.0211478    0.00115428       33.3039       42.1744       43.7349       40.3136       33.5735       27.4619       19.9072       14.2898       9.09613       5.72406       3.05792       1.69357      0.711337      0.321734      0.109098     0.0336463    0.00746744    0.00121954
   9  29 4622.6160    0.5707 13.6021  9.4482 -0.0251  0.4365   0.0152   1.0832    0.0552   0.0000   545.6769       25.4468       42.8873      -32.5227      -38.1363       49.8910       58.7252      -29.9721      -25.1148       27.8776       19.5114      -5.69224     -0.536950     -0.917516   -0.00973055   0.000910214    -0.0157731   -0.00462991       72.0873       92.9189       93.1603       86.9916       74.7924       60.6500       45.5097       32.3713       21.9365       13.6232       7.56468       4.20021       1.77608      0.778205      0.260039     0.0743797     0.0167496    0.00269717
  10  10 2021.5094    0.5335  0.4342  9.0602 -0.0097  0.0433   0.0347   0.0532    0.1090   0.0000   429.8430       3.14759       13.6509      -1.37642       9.79581       9.24692     -0.844989      -1.49024       3.57366      -2.16612      -1.49382     -0.822345      0.257361     0.0501846    -0.0591126    -0.0232608    0.00972530   -0.00161505       8.92100       12.4948       12.3673       11.9953       8.60973       7.67342       4.27307       4.03277       2.42398       1.42346       1.10154      0.471205      0.344157     0.0888140     0.0692509     0.0128117    0.00779498    0.00230907
  10  11 2162.8716    0.7983  0.6698  8.9442 -0.0117  0.0371   0.0337   0.0827    0.2594   0.0000   436.1850       7.30379       3.89455       2.27240      -1.11298      0.103674       7.33670      0.321156     -0.848475    -0.0761821       1.03761      0.316179      0.111248     -0.113173    -0.0728162   -0.00289441    0.00125415    0.00100487       5.91832       7.47778       6.53530       5.78434       5.24223       4.89364       4.17640       2.90529       1.93513       1.08441      0.609750      0.325406      0.149487     0.0790789     0.0304475     0.0128855    0.00425991    0.00116934
  10  12 2302.7367    1.1775  0.7795  9.3094 -0.0003  0.0405   0.0480   0.0807    0.2932   0.0000   429.6955      -3.10586       16.8785       5.83822       2.33250      -3.89555      -9.01292      -1.94059       4.63649      0.716811     -0.104423     -0.132806     0.0806815    -0.0610435    0.00303769     0.0133305   -0.00242639    0.00316070       5.41124       7.83296       6.46866       7.75813       5.67236       5.41087       3.49625       2.99152       1.78900       1.31369      0.632361      0.435738      0.186248      0.103117     0.0345726     0.0169825    0.00434730    0.00163375
  10  13 2440.8271    1.4781  0.8123 10.4117 -0.0014  0.0416   0.0568   0.0920    0.1569   0.0000   434.0525      -2.92082       14.5853       2.35942       2.64143       5.57092     -0.355353       1.13094       1.97118      -1.08494     -0.234890    -0.0360887     -0.117712    -0.0861418    0.00901642   -0.00435301    0.00137932    0.00151775       5.92311       8.10747       7.43210       7.83108       6.57690       5.29236       3.97746       2.58095       2.06214       1.16980      0.835472      0.372552      0.225282     0.0874612     0.0424627     0.0138083    0.00532190    0.00144480
  10  14 2578.6248    1.7668  0.9395 10.8911 -0.0065  0.0412   0.0649   0.0981    0.1504   0.0000   424.3862      -5.15885       4.78890      -2.82625       4.38484      0.111144      -4.02186     -0.239794      0.958480       4.45622     -0.500127     -0.212912     -0.304669     -0.154732    -0.0618222    0.00374668   -0.00115573  -0.000410796       6.19604       7.40824       7.93734       7.41339       6.61600       5.21434       3.97390       2.92329       1.94854       1.33539      0.784998      0.415780      0.239162     0.0970416     0.0491266     0.0162168    0.00588097    0.00162561
  10  15 2716.9901    2.5211  0.8885 10.9520  0.0021  0.0404   0.0906   0.0938    0.1751   0.0000   441.1503      -14.6793       4.18038      0.747643       7.54796    -0.0758608      0.694974    -0.0846000     -0.361513      0.129213      0.564295      0.106856    -0.0557841     -0.150427    -0.0432311     0.0349373     0.0105181   0.000469096       6.22711       7.08698       7.16364       6.92451       6.57551       5.26443       3.57924       2.38429       1.78663       1.33849      0.825181      0.413627      0.194587     0.0926346     0.0392431     0.0149502    0.00506839    0.00131961
  10  16 2855.6183    3.1142  0.9112 11.3875 -0.0098  0.0695   0.1152   0.0888    0.2144   0.0000   434.4243      -7.08608       18.8877      -7.60456       6.03507       3.79352      -3.42384      -2.93672       2.11456      0.227591      -1.01589     -0.147945     -0.164923     -0.150248    -0.0383628    -0.0334931   -0.00919796   0.000903325       6.30510       14.0155       8.38489       12.0755       7.20018       7.64681       4.44395       3.98690       2.11603       1.58023      0.753228      0.544792      0.230315      0.139874     0.0448444     0.0269964    0.00606543    0.00270617
  10  17 2994.3911    3.9360  0.7714 11.8727  0.0013  0.0326   0.1451   0.0785    0.1698   0.0000   445.6923       2.20547       6.94578      -3.29331     -0.612216       8.90718      -4.86039       1.88789     -0.586826     -0.317603      0.204681     -0.370252    0.00783877     0.0396598    0.00318076   -0.00980099    0.00157715   0.000427028       5.06916       5.78298       6.39387       6.08713       5.11444       4.26230       3.06214       2.31902       1.54166       1.04793      0.642920      0.361368      0.162924     0.0964100     0.0336561     0.0141916    0.00461649    0.00133291
  10  18 3132.9181    3.8232  0.8628 12.1639 -0.0034  0.0414   0.1365   0.0856    0.1638   0.0000   427.6932      -11.3920       13.9812       1.72107      -1.27862      -5.81991     -0.643606     -0.238938     -0.420269       1.88469      -1.42507     -0.280971      0.220671     -0.110683    -0.0400741     0.0112250    0.00606786   -0.00155597       5.77854       8.11770       8.13632       7.06133       6.82671       5.19623       3.92171       3.10468       1.85741       1.42068      0.842885      0.424145      0.293599     0.0856370     0.0616569     0.0162743    0.00628706    0.00196216
  10  19 3271.1595    3.7436  1.0926 12.1666 -0.0008  0.0511   0.1220   0.0970    0.1882   0.0000   447.9550       6.62108       8.17690       10.5195      -2.99314      -10.7479      -6.23050      0.308568       2.83191      0.435442      -1.02344     -0.140940      0.415338     0.0178217     0.0284505     0.0185134    0.00839290    0.00138102       7.77682       9.17213       9.79032       8.52473       7.91686       6.24846       5.48888       3.70435       2.57740       1.60046      0.810503      0.587199      0.247683      0.143874     0.0481009     0.0238194    0.00664147    0.00197887
  10  20 3410.0272    3.0935  1.9118 11.6939 -0.0004  0.0613   0.0787   0.1455    0.1106   0.0000   439.2425       26.6059       38.1775      -6.87706      -8.42201       5.11738       12.8059       4.68863      -6.06030     -0.315668      0.498033     0.0678768      0.191216     0.0277375    -0.0876053   -0.00838052    0.00886348    0.00206264       9.38436       11.3113       11.4625       10.8645       9.99301       7.76203       6.17739       4.51313       3.01945       2.00861       1.04870      0.684586      0.337615      0.151869     0.0644922     0.0257059    0.00784324    0.00249639
  10  21 3549.0054    2.5623  2.8962 11.3005  0.0001  0.0730   0.0545   0.2036    0.0850   0.0000   427.4184      -5.36033       22.5149      -7.27521      -2.35800      -3.44397      -5.25746       5.19316      -2.07781      -1.47552       1.83637    -0.0906079    -0.0685600     -0.125430    -0.0321213     0.0113449     0.0176734   -0.00153038       10.9396       13.6669       13.6063       13.1556       11.6213       9.68076       7.39833       5.32512       3.82421       2.30091       1.44177      0.775831      0.416466      0.183082     0.0806399     0.0296975     0.0104848    0.00282932
  10  22 3688.3818    2.0356  3.6746 11.1336 -0.0099  0.0960   0.0434   0.2443    0.0744   0.0000   422.7960       23.8132       34.3709      -19.4588      -4.43090       17.3309      -11.4543      -10.0299      -2.10034       1.71103      0.195175     -0.713761      0.129368     -0.195076      0.169414     0.0113503   -0.00112912    0.00825119       14.4866       18.2959       18.3075       17.4852       15.2378       12.7900       9.82350       7.15983       4.83943       3.30220       1.82691       1.15792      0.496853      0.291160     0.0996333     0.0469235     0.0131888    0.00407585
  10  23 3827.8676    1.6714  5.2286 10.6369 -0.0029  0.1228   0.0315   0.3215    0.0703   0.0000   445.7797      -38.2004       29.3495       38.0282      -31.1451       11.5156       2.11796    -0.0465686       6.10619      -1.70862       1.21679      0.371770     -0.625709     -0.135601     -0.107803     0.0239986    0.00591485    0.00140519       17.1335       21.6386       22.5917       21.5945       18.8706       15.6294       12.2035       9.22919       6.25242       4.03768       2.48365       1.39947      0.762380      0.350954      0.157441     0.0567147     0.0186968    0.00532241
  10  24 3967.4224    1.4637  6.7607 10.1954 -0.0018  0.1368   0.0245   0.3965    0.0676   0.0000   413.7790      -14.0236       6.49397       21.8496      -16.4933      -25.1995      -2.56989       6.80843       7.22711      -1.69123      -2.74605       1.87049     -0.453329     -0.271360      0.142918      0.150882    -0.0382152    -0.0151602       20.5784       25.2525       25.8453       25.4922       21.9039       18.3063       14.1928       10.3631       7.02851       4.77530       2.80108       1.59667      0.794388      0.399327      0.164205     0.0648406     0.0199911    0.00574511
  10  27 4387.9650    0.8396 12.6588  9.4596 -0.0022  0.2797   0.0172   0.7814    0.0673   0.0000   463.3370       22.7100       44.3172      -43.3073       24.0444       11.1714       9.99368      -66.8548       12.9075       38.9617      -8.20381      -14.2381       2.79951       2.39533      0.258989     -0.145593    -0.0248853     0.0145664       41.3401       53.6441       54.5131       51.1635       45.2937       38.3061       29.9752       21.7501       15.3837       9.85591       5.90019       3.47939       1.74969      0.873896      0.354828      0.143053     0.0444800     0.0122820
  11  11 2199.7966    0.8547  0.6480  9.4919 -0.0101  0.0337   0.0343   0.0772    0.1552   0.0000   442.6369      0.276202       6.51313       4.63404      -1.93790      -3.23219     -0.368260       2.11405     -0.474241    -0.0787200     -0.114021      0.576037      0.389653      0.113678     0.0101944   -0.00191143    0.00362247  -0.000399607       4.37132       5.65691       5.84714       5.21151       4.69232       4.02189       3.09229       2.34573       1.57081       1.06581      0.712664      0.415422      0.218971      0.100638     0.0629521     0.0223159     0.0104658    0.00358212
  11  12 2340.0195    1.1815  0.8085  9.9861 -0.0113  0.0402   0.0465   0.0873    0.2525   0.0000   444.7993      -7.62531      -10.4205      -2.23796       2.31676      0.306050      -4.40023       1.34735       3.10510     -0.752494      -1.12158    -0.0727825     0.0114349     0.0743121    -0.0645602     0.0492356     0.0158014   -0.00100784       5.45146       6.85817       7.34179       6.65265       5.62721       5.07285       4.04327       2.81130       2.11371       1.37657      0.814964      0.482560      0.279781      0.140087     0.0632726     0.0313589     0.0131590    0.00471342
  11  13 2478.4626    1.4934  1.0010 10.2279 -0.0135  0.0420   0.0574   0.0974    0.3342   0.0000   443.7506       7.61819       15.5260      -7.59863      -2.68650       5.40196      -2.23521       7.02601      -2.67438      0.337993       2.28039     0.0244638      0.159795    -0.0765324     0.0877182     0.0111242   -0.00719272   0.000568191       6.42939       6.79915       7.05300       6.98234       6.77115       5.61764       4.03371       3.24709       2.22406       1.54309       1.08531      0.622681      0.330818      0.171265     0.0786660     0.0351363     0.0125842    0.00465273
  11  15 2756.1271    2.7102  0.6345 11.6770 -0.0018  0.0299   0.1087   0.0687    0.1308   0.0000   438.9845      -8.12042       3.12556      -3.28202      -7.22558      -2.47403      -3.31408      -1.75934      0.922969     -0.556188     -0.215629      0.753367     -0.182454     -0.126970    -0.0738951    0.00725697    0.00470699  -0.000395228       4.61479       5.21956       5.65470       5.58236       4.94947       3.65524       3.01345       2.29461       1.64452      0.976618      0.607923      0.398076      0.215698      0.117725     0.0592832     0.0223244    0.00860305    0.00313729
  11  17 3034.4708    4.1801  0.8181 11.8618  0.0017  0.0336   0.1444   0.0775    0.2009   0.0000   441.4597       3.43222       7.82139     -0.975358      0.639563    -0.0794013      -1.43842       3.43666      -1.01673       1.91934      0.230144      0.443653     -0.255024     0.0786760    -0.0575079    -0.0413278    0.00417582    0.00256408       4.78112       5.80070       5.91071       5.49016       5.37305       4.50654       3.25140       2.54971       1.76478       1.25158      0.823772      0.482642      0.258486      0.145059     0.0536915     0.0308338    0.00951343    0.00377852
  11  18 3173.4707    4.0147  0.9216 12.2621 -0.0080  0.0365   0.1339   0.0859    0.1609   0.0000   436.0371      -15.0755       13.0357       3.93520      -1.11334      -3.36899       2.85434     -0.309753      -2.01862       2.57448     -0.315142     -0.133570     0.0205989     -0.216349     0.0820940     0.0213994    -0.0118199   -0.00507510       4.99662       6.08035       6.73582       6.28709       5.37349       5.00766       3.68077       2.78850       2.11360       1.41078      0.789760      0.536480      0.259850      0.151434     0.0679592     0.0305158     0.0118506    0.00581907
  11  19 3312.2373    3.5855  1.3829 11.9138  0.0073  0.0509   0.1022   0.1120    0.1573   0.0000   426.6611       2.15201       11.6227       5.99958       6.21563      -10.5701      -3.35475     -0.870878     -0.717610      -2.01318      0.608686      0.590701      0.273676     0.0341159     -0.219970     0.0593986     0.0208190   -0.00301184       8.91169       11.1271       11.4558       10.2508       8.62148       7.48039       5.99583       4.27039       2.95950       1.90862       1.06438      0.624029      0.342804      0.167655     0.0866495     0.0351883     0.0168963    0.00546019
  11  20 3451.3508    2.8739  2.2276 11.5365 -0.0114  0.0635   0.0676   0.1521    0.0980   0.0000   418.8678       14.9175       29.8597       4.42098       10.7369      -16.5753      -3.33354      -1.10075       6.19504      -2.88761     -0.927871      0.471102      -1.01895     -0.433674     0.0322932      0.210852    -0.0111427    -0.0122429       9.30254       11.6728       10.7418       10.5029       9.59142       8.58947       6.95561       5.25275       3.63736       2.48497       1.53126      0.887936      0.476964      0.239296      0.111662     0.0504968     0.0193333    0.00688910
  11  21 3590.8680    2.2962  3.1369 11.2448 -0.0060  0.0762   0.0476   0.1989    0.0759   0.0000   452.3661       7.57897       21.3148       48.4519       8.15619      -23.2514      -1.70760       11.3594      -10.3878       5.37156       3.29902      -2.96420      0.247066      0.743441     -0.199200    -0.0616812     0.0200647   -0.00936669       10.4645       13.0865       13.8715       12.9490       11.7306       9.81581       7.82938       6.02319       4.16102       2.78529       1.82486       1.05334      0.588665      0.306576      0.152245     0.0674807     0.0262503    0.00943617
  11  22 3730.5875    1.9877  4.3811 10.6964 -0.0025  0.1019   0.0365   0.2441    0.0791   0.0000   430.0525       35.1418      -41.0527       27.0748       42.1796      -13.6879      -4.71558       3.14551       5.60936      0.622742      0.563180     -0.366829    -0.0242301      0.256034     -0.360025     0.0844092     0.0333346   -0.00647081       13.2806       17.7058       17.8460       18.1784       15.0712       12.9045       10.4962       7.73466       5.77351       3.66746       2.17562       1.35574      0.771204      0.399064      0.197757     0.0818801     0.0347360     0.0127878
  11  23 3870.5849    1.6298  5.5537 10.3951 -0.0060  0.1153   0.0281   0.3106    0.0720   0.0000   449.3016      -4.15882       10.2623       1.16191       8.55433      -13.5544       16.3316       8.05191      -1.85444      -8.11694      0.576885      0.708149       1.52269      0.436253     -0.482294     -0.140667     0.0483557     0.0355421       16.1190       20.3403       21.0261       19.6222       18.4700       14.8886       12.2415       9.13475       6.70142       4.29730       2.79443       1.63259      0.933344      0.481501      0.235643      0.101589     0.0388780     0.0143995
  11  24 4010.4554    1.3580  6.8203 10.1184 -0.0029  0.1366   0.0231   0.3764    0.0702   0.0000   443.5363      -7.69784       19.2259       14.0868       12.8934      -19.8280       20.5566      -4.13390       19.2167      -10.2299      -1.83378     -0.672034     -0.914145       1.45220      0.601215    -0.0347783    -0.0423790    0.00364457       18.4072       23.4443       24.9083       23.2955       21.1304       18.2280       14.1214       11.0600       7.73482       5.27488       3.33611       1.92830       1.12570      0.586638      0.272890      0.127565     0.0487735     0.0177001
  11  25 4151.3951    1.0941  8.4256  9.8909 -0.0094  0.1712   0.0191   0.4739    0.0646   0.0000   448.1434       45.3522       27.0321      -54.1644      -32.4907       42.2318       17.7132       11.0728      -12.3317      -6.76125      -6.15337       6.69115       1.75228      -1.98252    -0.0327131      0.265150      0.148830     0.0114896       23.6805       29.4522       30.4847       29.5387       26.2563       22.7896       19.0216       13.6181       10.1770       6.77652       4.44876       2.56793       1.49972      0.747663      0.376507      0.164508     0.0670478     0.0238523
  12  10 2093.5865    0.6739  0.5984  9.1263 -0.0003  0.0341   0.0271   0.0668    0.1009   0.0000   441.4282      0.601419       5.07347      -6.49831       11.5817       11.8761      -2.65451      -2.06112       1.15847      0.291117     -0.279643     -0.816492     -0.610430   -0.00650019      0.127874    -0.0295120    -0.0301403    0.00923373       4.51317       5.95276       6.12708       6.28342       5.10354       4.57989       3.34570       2.64585       1.88057       1.36623      0.755392      0.508851      0.331774      0.188522     0.0929789     0.0524825     0.0178873    0.00926023
  12  12 2376.2734    1.2709  0.8299 10.1528 -0.0029  0.0358   0.0440   0.0859    0.1746   0.0000   438.9422       1.30814       5.51900      0.754831      -1.22390       7.25537      -3.81058      -4.82006      0.159922      0.171346       1.82305     0.0594866     -0.180687      0.289029    -0.0669631    -0.0163894   -0.00693078    0.00722028       4.77491       6.04131       5.71956       6.09853       5.19360       4.54884       3.54362       2.83631       1.98211       1.35106      0.941244      0.595821      0.325142      0.180216     0.0951940     0.0446280     0.0229853    0.00800181
  12  13 2515.4331    1.8409  0.8346 10.1951 -0.0076  0.0350   0.0682   0.0806    0.3950   0.0000   434.6801      -11.2734       4.64961       6.17080      0.258775      -1.08330      -2.62884      -2.22315       2.79880     -0.226480      -1.06863     -0.996553     -0.315058   -0.00387445   -0.00859512    -0.0282288   -0.00200957    0.00357866       4.52498       5.71504       5.77956       5.45903       4.71000       4.40491       3.62902       2.80317       2.21529       1.34085      0.890246      0.563916      0.301576      0.184659     0.0914204     0.0490841     0.0192405    0.00909541
  12  14 2654.5751    2.2402  0.9080 11.0224 -0.0115  0.0450   0.0787   0.0829    0.2878   0.0000   438.6277       8.59579       1.40040      -1.18414      -8.53138      0.485406     -0.606294       5.15167      0.827680       2.20996     -0.214521      0.577116      0.167467      0.134128     -0.100890    0.00877255    0.00172075   -0.00802598       6.81196       7.73210       7.76200       8.65481       7.94181       5.61041       4.17428       3.56238       2.93044       1.77166       1.03646      0.597009      0.453783      0.287723      0.151907     0.0659817     0.0259996     0.0109174
  12  15 2794.4376    2.8047  0.8519 11.7075 -0.0039  0.0357   0.0923   0.0756    0.1776   0.0000   427.6804      -5.82142       17.3991       2.19881       4.97323      -10.1733      -8.59288       3.49894       3.17030      -2.40185     -0.918699      0.631025      0.251730     0.0801244    -0.0995435    -0.0509239   -0.00557828     0.0149113       4.76092       5.77843       6.23871       6.11082       5.65057       4.30429       3.82805       2.70204       2.01623       1.37717      0.875795      0.593936      0.343366      0.191765      0.104172     0.0543981     0.0217094    0.00991399
  12  16 2934.2967    3.6136  0.8318 11.6936 -0.0045  0.0406   0.1180   0.0791    0.1819   0.0000   439.2194      -1.46837       12.4415       2.91020      -1.13201      0.617450      0.928680      -1.53746     -0.740259      -1.65344      0.187145     -0.248587      0.273578    -0.0417048     0.0107016    -0.0251608     0.0110871   7.46423e-05       5.39730       7.55163       5.58215       7.22476       6.14277       6.10987       4.13925       3.00972       2.25438       1.66602       1.25810      0.726705      0.484737      0.214102      0.115329     0.0451493     0.0214584    0.00776339
  12  17 3073.7043    3.9335  0.8748 12.1930 -0.0023  0.0324   0.1347   0.0841    0.1663   0.0000   433.7636       4.57458       5.09245       2.09881       5.42981      -3.40087      -9.16834      0.828989       1.32229      -3.17537      0.548498      0.331775     -0.204524    -0.0551410      0.106601     0.0100956    -0.0288734   -0.00208634       4.12548       5.14540       5.23476       5.09181       4.91375       3.92523       3.39623       2.55202       1.93087       1.29526      0.876613      0.563779      0.304164      0.198921     0.0903976     0.0475146     0.0214548    0.00821264
  12  18 3213.2039    3.9097  1.1361 12.0571 -0.0034  0.0403   0.1180   0.0960    0.1936   0.0000   441.2806       3.45496       6.83754       3.01861      0.118645      -2.96902      0.107239     -0.779129     -0.682795     -0.670086       1.07824     -0.226345      0.380768      0.231507     0.0458043     0.0453614    -0.0241760    0.00751907       5.24705       6.36329       6.55343       6.85872       6.15603       4.94948       3.90514       3.03259       2.28131       1.62163      0.993104      0.637755      0.390790      0.230463      0.116453     0.0554962     0.0242269     0.0103315
  12  19 3352.6011    3.3462  1.6388 11.6659  0.0002  0.0479   0.0816   0.1190    0.1259   0.0000   444.3738      -4.98089      -7.39690      -10.5638       5.48908      -5.11881      -11.2990      0.309409       5.00567     -0.972276      -1.13687      0.119673     -0.375154     0.0608996      0.157367    -0.0415270    -0.0169194    0.00113580       6.18765       7.92752       8.35254       8.10981       6.93081       6.08345       5.11092       3.93975       2.74674       1.99161       1.26618      0.792481      0.430949      0.264892      0.131459     0.0634725     0.0315994     0.0131454
  12  20 3492.2679    2.8153  2.3390 11.3720 -0.0057  0.0631   0.0601   0.1479    0.0966   0.0000   443.1861       1.10216       24.7928      -9.23868      -7.07186       8.69288       5.15718      -9.25151       2.18258       5.51287      -2.47823      0.855004      0.421106     -0.161895     0.0332813     0.0689425    -0.0501079    -0.0188946       8.08492       10.1284       10.8826       10.3087       9.69188       7.50593       6.38785       4.92431       3.50942       2.54507       1.61265       1.00551      0.627483      0.348951      0.188822     0.0896079     0.0404725     0.0172993
  12  21 3632.2033    2.2640  3.6290 10.8065 -0.0000  0.0781   0.0407   0.1977    0.0779   0.0000   438.0606      0.119529       22.8528       4.67316     -0.500195      -3.18687       1.60541      -7.62369      -7.57921     -0.464248       4.94375      0.377116     -0.252220     -0.533281    -0.0157450      0.117151    -0.0789517   -0.00623077       9.86545       11.5977       12.9442       12.6520       11.2970       9.95442       7.65310       6.43347       4.49708       3.18138       2.17091       1.39592      0.807120      0.460016      0.240738      0.121673     0.0548284     0.0221244
  12  22 3772.4244    1.8393  4.8246 10.6067 -0.0011  0.0974   0.0317   0.2530    0.0697   0.0000   434.5065      -29.4487       21.0876       6.26319      -11.9896       13.2613       6.10923       8.18228      -5.69352      -2.39309      -1.27957      -1.01576    -0.0294977      0.152090    -0.0441050    -0.0460837     0.0228906     0.0432701       12.0687       15.5754       16.4425       15.5204       14.5379       12.5694       10.1415       7.93302       5.82924       4.10371       2.76428       1.73185       1.03521      0.598308      0.297118      0.156871     0.0621172     0.0284892
  12  23 3912.5616    1.5525  6.2994 10.3041 -0.0061  0.1179   0.0255   0.3228    0.0665   0.0000   458.3599      -15.1006       14.7414       8.49684       13.2239      -8.30033       10.0825      -6.65372       15.2441       14.6150       2.73989      -2.60697     -0.859205     0.0466766       1.22289     -0.179108     -0.268411     0.0558722       15.2423       18.9157       20.6898       18.8168       17.6171       15.3309       12.4303       9.99411       7.31029       5.04955       3.41913       2.09178       1.28276      0.727854      0.377464      0.198946     0.0797989     0.0358207
  12  24 4053.0992    1.3108  8.0281  9.8897 -0.0016  0.1414   0.0205   0.3894    0.0702   0.0000   450.2185      -17.7614      -20.3146       30.9052       24.2822      -44.4098      -3.90529       13.6453      -7.08078      -7.43780       4.63839      0.372518       1.03005       1.46795     -0.519841     0.0229759     0.0533202    0.00952219       17.2923       23.0927       22.9940       23.5477       20.9184       18.2225       14.6007       11.7433       8.61478       5.95045       4.09715       2.46989       1.53759      0.858535      0.447101      0.220248     0.0947666     0.0395846
  12  26 4335.1680    0.9105 11.5171  9.5387 -0.0123  0.2150   0.0162   0.6073    0.0637   0.0000   434.4267       1.84324       45.7488      -1.31005      -43.9021      -4.83459       47.3040      -17.3789      0.754779      -6.95147      -10.6969       3.82179       1.07712     -0.720196      0.424219       1.24369    -0.0689014     -0.129210       26.7017       33.7894       36.3261       34.9619       32.1653       27.7075       23.0450       17.9376       13.2388       9.44536       6.39122       4.04549       2.47636       1.40401      0.747310      0.373223      0.159702     0.0689086
  12  27 4475.9416    0.7273 14.3239  9.4819 -0.0020  0.3081   0.0144   0.8491    0.0541   0.0000   386.9301       103.155       14.7669       5.12932       43.2351       27.5891      -117.972       14.1429       29.7626      -12.8022       4.50729      -3.01283       5.05639      -1.40003      -1.42394     -0.186197      0.123025     0.0923692       38.8984       48.4680       52.7900       50.7699       45.5689       40.3022       33.6899       25.2302       19.0068       13.4389       9.41315       6.06101       3.58605       2.11489       1.07613      0.549321      0.235727      0.102144
  13  12 2411.8201    1.3144  1.0017 10.1839  0.0032  0.0518   0.0422   0.0913    0.1462   0.0000   442.8469       5.29449       14.6788      -2.22766      -1.03576       6.82520      -4.67897     -0.792118      -2.92137       1.42207     -0.635145      0.292910      -1.07411     0.0765067      0.120584    -0.0208878    -0.0366984     0.0116035       7.76137       8.66853       7.65113       7.86747       7.42307       6.60910       5.57538       4.90785       4.11607       2.99783       1.65098      0.943134      0.579977      0.399852      0.220213      0.126105     0.0584989     0.0191581
  13  13 2551.6197    1.8260  1.0790 10.4179 -0.0023  0.0400   0.0568   0.1026    0.2746   0.0000   436.5881      -2.18989       7.17199      -9.13757      -2.12659      -3.84634      -4.50396      -1.34180      -4.13761       1.27578      0.334389     -0.788647     -0.587125      0.152318     -0.227189    -0.0950618     0.0236739    0.00560664       4.92971       6.20653       6.36835       6.59245       5.94456       4.61477       4.01614       3.33513       2.36357       1.63495       1.10758      0.729300      0.437890      0.251806      0.148560     0.0783732     0.0401580     0.0190251
  13  14 2691.5797    2.3910  0.7701 11.0967 -0.0148  0.0348   0.0906   0.0710    0.2754   0.0000   439.2174       5.09102       5.26419      -1.23462      -2.84063       10.5160      -2.45050       3.40209      -2.56710      0.365633      -1.72893      0.505950     -0.322463     -0.235357     0.0165368      0.198260   -0.00310260     0.0154646       4.34596       5.05721       4.98280       5.89270       4.84159       3.87463       3.53980       2.98377       2.31397       1.42901       1.06601      0.728653      0.415638      0.234698      0.128566     0.0731202     0.0399201     0.0190017
  13  15 2832.0958    2.6505  0.9265 11.8994 -0.0249  0.0420   0.0964   0.0880    0.2249   0.0000   433.1234      -1.48571       17.6893       10.4661       3.90681       6.76264      -6.26010      -1.99198      -6.02462     -0.189962     -0.226071     -0.617210     -0.150323     -0.260095     -0.163279     0.0355165     0.0678539     0.0103599       4.75198       6.01024       5.77207       6.56760       5.58305       4.85142       4.20507       3.34010       2.51021       1.82195       1.23580      0.783500      0.483244      0.301513      0.160078     0.0854659     0.0443489     0.0199817
  13  16 2972.4872    3.5198  0.7417 12.3485 -0.0075  0.0307   0.1149   0.0665    0.1483   0.0000   438.0093      -6.98605       10.0863       3.94022       7.10105      -3.31084       3.49690       3.84216      -1.06679      0.982476      0.319077    -0.0905446      0.379823     0.0231624   -0.00282830    0.00301741    -0.0117244    -0.0260478       4.16334       5.33691       5.59502       5.38373       4.68729       4.04772       3.41672       2.67510       1.84755       1.35903      0.915477      0.554804      0.353041      0.192471      0.103661     0.0565952     0.0266557     0.0131394
  13  17 3112.3656    3.9733  0.8602 12.4797  0.0008  0.0355   0.1248   0.0735    0.1387   0.0000   442.9418      0.150183       9.95456      -8.14546       1.30105       1.55089      -1.51242      -1.83886      0.892350     -0.205640     -0.311633      0.509417      0.203521     0.0524501     0.0123252    -0.0734879     0.0222930    -0.0162087       3.88892       5.58771       5.34844       5.28521       4.93852       4.22667       3.64755       2.70706       2.15064       1.51564       1.07305      0.655220      0.444406      0.230734      0.143034     0.0679071     0.0317202     0.0151670
  13  18 3252.2609    3.6353  1.1543 12.3308 -0.0034  0.0487   0.1089   0.0988    0.1575   0.0000   433.7588     -0.444146       16.5061      0.341449      -3.52291      -1.17855      -2.76409       2.16048      -1.23153      -2.14725     -0.553486     -0.255330      0.343749     0.0382839     -0.160769     0.0195149     0.0427158    -0.0253046       6.66454       6.78616       6.11123       7.76845       8.14718       6.17536       4.07900       3.58183       3.25006       2.45590       1.39465      0.808284      0.606735      0.426755      0.235298      0.129405     0.0610856     0.0240161
  13  19 3392.2713    3.1864  1.8308 11.6999 -0.0038  0.0520   0.0753   0.1210    0.1129   0.0000   437.2600    -0.0226701       12.0734       4.86286       11.2816      -2.06385     -0.314133       3.21947       2.87321      0.494390       1.18202      -1.54598      0.240468     -0.110914     -0.467639     -0.208549    -0.0120612     0.0408282       6.02708       7.86666       7.81779       8.13617       7.21418       6.50560       5.41091       4.08311       3.11954       2.32367       1.62242       1.00541      0.693353      0.371687      0.233916      0.108835     0.0554657     0.0244793
  13  20 3532.4463    2.6499  2.5948 11.2846 -0.0031  0.0612   0.0528   0.1497    0.0849   0.0000   438.1719      -6.60488       13.2132      -5.43860       3.39662      -6.98466      -1.84445       8.59542      0.321347      -4.14690     -0.867190     0.0969122       1.40828     -0.418468      0.120819     -0.136223     -0.148269   -0.00205512       7.15981       8.77246       9.59873       9.07100       8.82413       7.69297       6.20400       5.10638       3.77613       2.74410       1.94763       1.25859      0.795590      0.473035      0.258219      0.137807     0.0657974     0.0307356
  13  21 3673.0276    2.1917  3.9235 10.7990  0.0013  0.0789   0.0378   0.2045    0.0725   0.0000   450.9280      -6.26674       11.8819       18.2925       29.1978      -2.92734      -4.20790      -1.93128      -9.00028       1.43255       2.37968      -1.72921       1.22551     -0.325593     -0.727338     0.0248781      0.232728    -0.0646716       9.69297       12.1582       12.9446       12.7014       12.0867       10.1280       7.82984       6.72943       5.05322       3.63329       2.36526       1.58552       1.00428      0.614759      0.339581      0.185280     0.0922973     0.0404734
  13  22 3813.5854    1.7399  5.5566 10.3520 -0.0012  0.0974   0.0266   0.2735    0.0659   0.0000   416.7972      -4.12482       15.6479       11.1244      -14.4401       1.56946      -3.53663      -2.47510      -1.16548      -1.04104       7.03289       2.33306      -1.37299     -0.445015      -1.10259     -0.367108      0.205775     0.0449874       11.2434       14.3248       15.6023       15.0980       14.1942       12.0485       10.2773       8.14712       6.17701       4.52481       3.10343       2.08484       1.28973      0.760393      0.448023      0.228024      0.110153     0.0539629
  13  23 3954.0355    1.4805  6.6886 10.1566 -0.0012  0.1161   0.0234   0.3179    0.0669   0.0000   454.1886      -3.94581       7.61215       29.2949       56.7166      -21.6293      -11.4743       2.93593       9.18810      -1.89585      -1.49332      -1.49761     -0.853933       1.69133      -1.21206     -0.105370      0.181173    -0.0396821       13.7183       17.1242       18.8874       18.1983       16.8626       14.9349       11.8689       9.96885       7.33247       5.31227       3.77046       2.45617       1.52784      0.940992      0.529654      0.275889      0.133471     0.0632864
  13  25 4236.4534    1.0216 10.9178  9.6605 -0.0012  0.1851   0.0167   0.5430    0.0605   0.0000   423.8873       65.5725       15.5291      -1.86526       29.2140       32.2354      -44.9008      -7.73743      -5.75552       2.95902      -5.77231      -6.62641      -3.64245      0.185370      0.554070     -0.692240     -0.505067     -0.194569       21.3925       27.2534       28.9547       28.3733       26.7972       23.6806       19.2937       15.6659       11.7351       8.62926       6.09659       4.13923       2.60432       1.55071      0.904082      0.458464      0.225168      0.103873
  13  26 4377.6479    0.8819 14.0158  9.4492 -0.0006  0.2479   0.0148   0.6895    0.0595   0.0000   414.3822      -12.4334       89.6336      -68.0477       44.6666       20.8706       27.8157       9.08891      -8.80598       5.26614       10.8624       4.58107     -0.608550     -0.746331      -1.54365     -0.267772      0.412004    -0.0544697       28.5572       37.5223       40.3645       37.6407       37.1146       31.0079       26.9509       20.7249       15.9403       11.8875       8.05707       5.61518       3.46946       2.10494       1.19548      0.626261      0.287228      0.135347
  13  27 4519.6155    0.6868 13.8980  9.4418 -0.0122  0.3050   0.0133   0.7837    0.0496   0.0000   502.6539       31.5131      -9.69948      -15.3718       23.6586       27.7651      -1.49922      -80.5110      -51.7169       13.1511      -43.0345       1.19630       8.10924       6.05513      0.196106      -1.66306     -0.302683   -0.00716077       34.1143       44.3638       47.0862       45.7296       43.8754       37.7618       33.2015       25.3749       19.9189       14.6725       10.2502       7.00927       4.36734       2.67927       1.51521      0.803598      0.366183      0.173857
  14   9 2017.0126    0.6442  0.4269  9.1244  0.0040  0.0268   0.0270   0.0508    0.0803   0.0000   434.8548     -0.280524       10.5446     -0.173748      -4.09427     0.0100041       2.27858      0.320262      -2.00952     0.0487773       1.06032     -0.178657     -0.261890     -0.148713      0.134613    -0.0206993    0.00758545     0.0136693       3.15457       3.64990       3.47628       3.25332       3.71576       3.33475       2.82256       1.97518       1.47036       1.13044      0.875014      0.634927      0.435155      0.263064      0.148925     0.0737900     0.0397208     0.0169181
  14  10 2162.5351    0.8013  0.6289  9.5080 -0.0070  0.0321   0.0293   0.0659    0.0966   0.0000   439.6672       2.75150       19.2640     -0.183534      -1.59672      -3.30467       5.00241       2.77134      -4.89670      0.211386       1.31369     -0.185173      0.591991      0.306237     -0.113645     -0.148242     0.0400913    0.00766022       4.12243       5.55883       5.75451       5.27939       4.97288       4.23914       3.71933       2.95763       2.26220       1.66177       1.04595      0.766087      0.416492      0.266744      0.153550     0.0824402     0.0428366     0.0201389
  14  12 2446.6988    1.5011  0.9060 10.5191 -0.0034  0.0365   0.0470   0.0806    0.1149   0.0000   438.4764       4.58005       15.4976      -3.23310       6.39503       4.71150       3.41247       1.33661     -0.331646      -1.71497      -1.90004    -0.0549270      0.624244     -0.110662     -0.268334    -0.0497936     0.0195956    -0.0333708       4.10660       5.43061       5.65918       5.28618       4.97226       4.19381       3.89647       3.07030       2.45757       1.75103       1.19939      0.819440      0.510833      0.301652      0.174725     0.0970751     0.0524297     0.0254668
  14  14 2728.1010    2.4796  0.9910 10.9606 -0.0082  0.0387   0.0769   0.0827    0.3034   0.0000   446.3324       1.52402       3.14580      -1.67401      -4.76766      -2.78351      -1.97366      0.274952     0.0997977      -2.12561       1.41371       1.01939    -0.0920424      0.120256     -0.180641     -0.171263     0.0102343     0.0659127       4.53118       5.39468       5.50693       5.80034       5.88109       4.56286       3.73669       2.78123       2.46599       2.01607       1.31007      0.791180      0.496564      0.332346      0.224656      0.130841     0.0707875     0.0319689
  14  15 2869.1786    3.1658  0.7475 11.8977 -0.0030  0.0327   0.1078   0.0686    0.2040   0.0000   436.6631       9.89544       17.0996       2.05080     -0.571010       3.54091      -2.77285      -2.10497      -3.19653      -1.89745     -0.744796      0.632391      0.173823     0.0543651      0.142012     0.0135037    -0.0315549   0.000416281       3.23943       4.46542       4.66741       4.17808       4.26906       3.69149       3.10308       2.73626       1.88888       1.54954       1.05091      0.658649      0.478247      0.248347      0.167240     0.0858669     0.0447395     0.0222428
  14  16 3010.0569    3.8566  0.8200 11.8207  0.0038  0.0299   0.1222   0.0762    0.3122   0.0000   438.9089      0.549189       3.73088       3.88575      -4.99027       2.35908       5.18611      -4.32431      -2.22625       1.38002      0.857438       1.05876      0.150984    -0.0505901     -0.150544     0.0449360      0.120338    0.00103536       3.21381       4.19281       4.21584       4.49233       3.89617       3.44512       3.13936       2.31358       1.90513       1.32017      0.995364      0.632234      0.421302      0.259740      0.153067     0.0884499     0.0437230     0.0222519
  14  17 3150.4471    3.6050  0.9366 12.7502 -0.0154  0.0358   0.1192   0.0858    0.1533   0.0000   432.9328       9.77741       19.9062       4.64063      -4.06253       1.75135      -6.14001       2.66908     -0.513728     -0.790097       2.53262      -1.65431      0.247239      0.436929     -0.108158      0.158347     0.0960606     0.0322202       4.09599       5.02767       5.02384       5.20602       4.76891       4.42242       3.46828       3.00847       2.35381       1.72396       1.23928      0.789105      0.493336      0.323147      0.191144      0.107791     0.0598157     0.0280982
  14  18 3290.7402    3.7389  1.3873 11.8543 -0.0009  0.0397   0.0942   0.1058    0.1887   0.0000   445.5314      -3.48183       6.60040      -7.54888      -2.06004       2.09174      -4.35394      -7.02023       3.78706      0.449384     -0.286373     -0.327426      0.583536     0.0425253     -0.104921      0.160856     0.0938252     0.0199292       4.38122       5.44627       5.79523       5.88882       5.02310       4.84467       4.13580       3.24101       2.52483       1.96337       1.35090      0.860130      0.583365      0.352013      0.213919      0.119336     0.0609509     0.0291342
  14  19 3431.3379    2.9354  2.0644 11.6106 -0.0044  0.0542   0.0628   0.1275    0.1107   0.0000   431.7016      -6.27064       4.77319       1.70113      -2.58810      -12.1475      -4.78045      -1.86248      -3.76326       2.67902       2.28561       1.46272      0.200556     -0.346818      0.142582      0.221112      0.122443    -0.0493157       5.79153       7.36744       8.00499       7.88032       7.45375       6.44129       5.40101       4.53397       3.12560       2.41256       1.76873       1.21782      0.800938      0.499772      0.286960      0.160507     0.0835399     0.0430648
  14  20 3572.0515    2.5050  2.8947 11.3589  0.0006  0.0653   0.0481   0.1605    0.0770   0.0000   437.0073       9.43894      -6.99345       15.6609       11.6153       1.71100      0.435026      -2.94996       11.3432      -4.29015       1.24597       2.17577     -0.613438      0.325135      0.120249      0.487354    -0.0315221     0.0494840       7.07698       9.14077       9.53356       9.71860       8.54438       8.03934       6.63459       5.51053       4.24531       3.23450       2.19792       1.54464       1.01292      0.625365      0.354648      0.211759      0.104288     0.0551910
  14  21 3713.1211    2.0173  4.2875 10.7283 -0.0024  0.0812   0.0331   0.2145    0.0692   0.0000   445.5488       8.24607       10.1159       8.83619       4.30957      0.520041      0.511776       3.54907      -2.61579       2.40457      -1.63111       1.38065      -2.99097     0.0494837      0.431875     -0.305795    -0.0293153     0.0362161       8.46685       10.8798       12.1693       11.1924       10.9673       9.74482       8.37842       6.86830       5.40775       3.90126       2.93276       1.89183       1.30463      0.756676      0.474493      0.268685      0.122975     0.0671474
  14  22 3854.0678    1.6321  5.8293 10.3175 -0.0046  0.0963   0.0248   0.2766    0.0651   0.0000   437.5810      -5.26490       15.4393       5.60498       16.8674       2.96137      -3.93760       9.69904       9.37322      -1.66545      -5.18598       1.14758       2.82699      0.234828      -1.15994      0.331518      0.110464     0.0683601       10.4373       13.1619       14.1773       14.2585       13.1764       11.7332       10.1110       8.12956       6.48428       4.76292       3.45164       2.31070       1.51051      0.942120      0.569900      0.323594      0.158750     0.0831411
  14  23 3994.9796    1.3798  7.0605 10.1806 -0.0067  0.1184   0.0220   0.3378    0.0633   0.0000   456.5194       4.70206       10.1284      -30.9434      -16.6286      -7.47362      -2.13576       10.8552       6.83291      -5.73209      -14.9353       4.03107       4.24498     -0.948913      -1.68973     -0.159034      0.269663     0.0532061       13.0662       16.5239       17.7383       17.4539       16.3391       14.6002       12.6942       10.1033       7.93992       6.02726       4.34038       2.90437       1.89322       1.20249      0.712604      0.407097      0.195909      0.100181
  14  24 4136.7084    1.1344  9.4496  9.8636 -0.0024  0.1542   0.0179   0.4343    0.0600   0.0000   410.5262      -15.6279       28.6264       17.1743       19.3360      -3.68492      -8.37203       5.60803       12.7636       13.4550      -2.89590      0.288467      0.675681      -2.16915     0.0253985      0.304411    -0.0735648    -0.0195061       16.2785       20.8686       22.8519       22.2738       20.7066       18.9335       15.7497       13.2602       10.1466       7.61871       5.51093       3.86450       2.48314       1.59342      0.933884      0.551378      0.255099      0.136824
  14  25 4278.2690    0.9798 11.2467  9.5945 -0.0040  0.1831   0.0160   0.5271    0.0622   0.0000   411.1419      -41.2622       62.5433      -6.42326      -22.8709       10.6039      -57.0920      -2.40691       14.6539       2.36847       5.16434       2.34080     -0.416931       1.29090       1.28512      -1.20881     0.0599338      0.575528       19.9710       25.6865       27.1665       26.6068       25.4570       22.8802       19.5791       15.7504       12.2271       9.33861       6.64625       4.60948       3.05984       1.89797       1.13525      0.646762      0.310527      0.161545
  15   8 1902.3214    0.4635  0.4152  8.8995 -0.0087  0.0295   0.0200   0.0499    0.0662   0.0000   438.4128      -5.06667       12.1387       1.26264       1.13327       2.68419       2.65996      0.946408      0.556375      0.847819     -0.674465     -0.168994      0.455773     -0.106719     0.0437347     0.0159833   -0.00875826    -0.0159476       2.27219       3.84293       3.63453       3.56966       4.00499       2.49278       3.08002       1.95235       1.80361       1.29346      0.840166      0.717488      0.405631      0.294679      0.161792      0.101697     0.0502635     0.0277913
  15  10 2195.7238    0.8248  0.7109  9.4215 -0.0088  0.0339   0.0277   0.0711    0.1021   0.0000   437.0105      -1.65933       15.6036      -10.3080       2.72201      -2.04008      0.530148     -0.186772     -0.653513     0.0773602      -1.07939      0.269199    -0.0528273      0.615303      0.407433     0.0297129    -0.0729403   -0.00988812       3.17661       4.27602       4.30420       4.60213       3.88950       3.45510       3.40827       2.64406       2.04344       1.72231       1.25721      0.685086      0.539000      0.334174      0.209028      0.114405     0.0733982     0.0362020
  15  11 2339.4859    1.1607  0.8520  9.8827  0.0012  0.0358   0.0340   0.0710    0.1096   0.0000   440.8743      -3.91388       11.0839    -0.0372776      -3.45273      -4.34963      0.793567       3.58341      -2.70296      0.511386       2.26306    -0.0936858     -0.623154     -0.243839     0.0591611     0.0979619     0.0852524   -0.00885558       3.42900       4.48139       5.13518       4.84932       4.74100       4.03274       3.30595       2.89223       2.24026       1.61915       1.20288      0.826783      0.577406      0.346936      0.223917      0.127396     0.0739321     0.0377507
  15  12 2480.9686    1.5232  1.0768 10.2503 -0.0083  0.0358   0.0421   0.0847    0.1348   0.0000   437.7213       2.15587       11.0815       3.69096       2.61832     -0.462598     -0.271616       2.41515      -2.90733      -1.73063      -3.20252    -0.0209407      -1.45279     0.0118937     -0.135783      0.180605      0.141422    -0.0200049       3.77837       4.75899       4.96823       5.08782       4.51942       4.36385       3.73970       3.00360       2.47371       1.68729       1.38550      0.924345      0.624015      0.397526      0.254230      0.132672     0.0808814     0.0396230
  15  13 2622.3698    1.9255  0.8515 11.1036 -0.0074  0.0300   0.0617   0.0821    0.1119   0.0000   431.7459       6.03786       4.92484       19.3551       2.23970      -2.99132       2.70348       2.15647      0.363408      0.970198      0.197229     -0.132514      -1.59860     -0.460314     -0.240510     0.0752739     0.0982550    -0.0571261       3.50995       4.33547       4.69762       4.62034       4.48303       3.92295       3.25715       2.51678       1.93558       1.56792       1.09559      0.723108      0.535588      0.318820      0.199366      0.124475     0.0664822     0.0355222
  15  14 2764.1052    2.6542  0.9043 11.3622  0.0020  0.0299   0.0773   0.0781    0.1462   0.0000   438.7438     -0.947267       8.58433       8.93154     -0.846941     -0.237121      -2.23646      -2.90819      0.327405       1.91962      0.174367     0.0777674     -0.143595     -0.451672     0.0662979      0.166408    -0.0182930    -0.0115275       3.08584       4.11888       4.29375       4.16388       4.21599       3.41590       3.05865       2.51825       1.94111       1.52832       1.05590      0.744237      0.474476      0.308339      0.193509      0.110875     0.0613564     0.0351385
  15  15 2905.6883    3.4492  0.7457 11.5084  0.0029  0.0290   0.1095   0.0669    0.2427   0.0000   444.0899       1.31399       11.0694      -3.29203      0.960798      -2.50472      -4.44428       2.82753      0.973861       2.95808     -0.186153     -0.751624     -0.135932      0.299003     -0.206150    -0.0279681     0.0830136   -0.00385030       3.44974       4.04500       4.61110       4.60136       3.90715       3.64840       3.30312       2.37240       1.90963       1.50473       1.09111      0.670321      0.475967      0.292880      0.181972      0.107675     0.0620297     0.0315997
  15  16 3047.0727    3.6972  0.8050 12.4139 -0.0139  0.0358   0.1260   0.0689    0.2167   0.0000   435.6099       1.72708       8.74693       3.12422       4.57543      -3.10613      -1.11557      -3.75953      -2.54495      -1.43922      0.314077      0.344343     -0.825601     0.0664820     -0.257640    -0.0944064    -0.0425475    -0.0267512       3.82192       5.49177       5.80229       5.62560       5.40253       4.65450       3.82591       3.06811       2.29556       1.70935       1.24768      0.852290      0.577769      0.389136      0.220279      0.129095     0.0719254     0.0363812
  15  17 3187.9803    3.8014  0.9731 12.3402 -0.0063  0.0349   0.1185   0.0889    0.2368   0.0000   440.8862      -4.92391       8.71451       3.95789       4.05911     0.0645650      -3.62436       2.27854     -0.246890       1.85685       1.06543      0.762642     -0.450404      0.185499      0.353989     0.0931760    -0.0644174    -0.0100601       3.74187       5.12431       5.11489       5.12249       4.72452       4.01017       3.72114       3.04186       2.52671       1.80788       1.40184      0.857803      0.645964      0.337259      0.243131      0.130101     0.0732539     0.0373551
  15  18 3328.8342    3.3775  1.3159 12.5282 -0.0149  0.0435   0.0953   0.1081    0.1413   0.0000   440.0324      -16.6290       13.4031       11.0371      -7.61286      -10.1074       1.95547      -9.25362       3.38518      -2.81017      -1.22770      -1.66520      0.844830     -0.202789    -0.0536852     0.0440305     -0.123677     0.0649391       4.52742       6.02549       6.04164       5.99572       5.14875       4.95306       4.44838       3.95234       2.94433       2.40024       1.64524       1.15877      0.711343      0.475308      0.279011      0.172079     0.0855009     0.0469547
  15  19 3469.8459    2.8487  2.1122 11.6264  0.0004  0.0519   0.0613   0.1303    0.1164   0.0000   439.8372      -6.05780       12.4485      -6.23837      -5.55287       8.08797       4.80236       6.87359     -0.644693     -0.193248       1.93385      0.819869     -0.572737     0.0315551      0.162476     -0.227905    0.00119998    -0.0416083       5.33088       6.88444       7.22217       7.19479       6.77216       6.00325       5.35881       4.46466       3.64929       2.71335       2.00353       1.41818      0.881520      0.603375      0.376067      0.216869      0.115363     0.0669012
  15  20 3611.0968    2.2518  3.1254 11.2754 -0.0020  0.0649   0.0429   0.1813    0.0802   0.0000   452.9676       18.3317      -15.1304       12.2595      -8.14668       13.5412      -4.38644      -6.27368      -5.93768      0.828118       2.05004     -0.846956       1.77557     0.0475623     -0.291222      0.401527     0.0191694     -0.114988       6.75381       8.54313       8.71719       8.76416       8.51017       7.63726       6.84433       5.46456       4.57504       3.29432       2.54107       1.74526       1.18952      0.785940      0.459048      0.271635      0.152199     0.0794545
  15  21 3752.2842    1.9770  4.9701 10.4252  0.0002  0.0839   0.0293   0.2199    0.0772   0.0000   429.9755       2.15692       22.2723      -8.94801      -12.5184       5.45320       3.65563      -2.94111      -3.26811       7.77778      -3.56867       1.37374     -0.461805     -0.392853     -0.137589     -0.492534    -0.0993022      0.156467       8.30391       10.9464       11.4516       11.3903       11.1365       10.0518       8.41989       7.34450       5.63499       4.40701       3.19780       2.28772       1.48855       1.01166      0.599407      0.354997      0.195844      0.101906
  15  22 3893.9502    1.5844  6.4088 10.2025 -0.0005  0.1028   0.0230   0.2804    0.0656   0.0000   424.3060       10.0329       9.59208       25.4542      -4.44639      -18.2720       12.6885       6.03891      -2.08734      -7.04589     -0.890754       3.47043       1.15948      -1.02050     -0.299453      0.289329      0.497952     -0.241235       10.4494       13.5197       14.4897       14.6329       13.7836       12.3129       10.8790       8.82658       6.88875       5.10140       3.93813       2.76101       1.89605       1.23592      0.754758      0.451224      0.231201      0.125681
  15  23 4035.4383    1.2781  9.0316  9.8553 -0.0033  0.1342   0.0188   0.4088    0.0670   0.0000   426.6828       7.29228       28.9804      -14.9661      -10.7916     -0.601065       6.88528      -4.98903       11.9602      -17.1688      -6.71247       1.48666       5.73889     -0.546781     -0.269788      0.569888     -0.558752    -0.0211623       13.2839       17.0753       18.1488       18.4952       17.2399       15.7134       13.8738       11.2751       9.36557       6.89708       5.27287       3.65241       2.49518       1.60099       1.02009      0.593870      0.319876      0.168230
  15  24 4177.1154    1.0168 10.0231  9.8833 -0.0071  0.1718   0.0180   0.4945    0.0589   0.0000   467.4456       34.9087       23.2755       32.2799       57.2145      -9.24461       16.0818       33.6312      -5.55098      -10.6114       11.1792     -0.881675       7.83816      0.749877     0.0660623    -0.0466223      0.386844      0.129542       16.7392       22.4588       24.7719       23.9852       23.2930       20.9253       17.3676       14.8784       11.4361       8.83038       6.54175       4.61329       3.14635       2.09884       1.25917      0.765661      0.395764      0.215526
  15  25 4319.1549    0.8623 11.8120  9.6428 -0.0007  0.2054   0.0153   0.5897    0.0574   0.0000   439.6564      -16.7125      -10.0739       12.6111      -16.1627       6.40367       24.9919       8.32424      -3.86604       7.75909      -8.53333       9.71038       6.20912      0.312354      -1.17929      0.262591      0.612869     -0.560255       19.6659       26.3336       26.7631       29.2047       26.2667       24.5518       21.0567       16.8138       14.1638       10.5790       7.90137       5.56138       3.79305       2.51216       1.53478      0.932007      0.498370      0.268865
  15  26 4460.8074    0.7131 14.1038  9.6139 -0.0048  0.2871   0.0135   0.7691    0.0463   0.0000   440.8769      -17.2435      -6.11858       2.54170      0.735573      -17.7966       52.6379      -30.1081       14.7783      -15.8945      -1.55164      -2.70583      -4.01107      -7.06957       1.52118      0.324640       1.82611     -0.123667       27.8826       34.8665       39.5435       39.2696       37.1266       33.5807       29.3865       24.0092       19.2500       15.0344       11.2291       7.75429       5.45625       3.56399       2.25041       1.35800      0.720319      0.389433
  16   9 2081.6124    0.6488  0.6014  9.2206  0.0041  0.0264   0.0240   0.0672    0.0866   0.0000   439.7745     -0.400996       7.19105    -0.0647413       2.99910      -2.45494      -1.90065     -0.795046     -0.690443     -0.747069       1.76498     -0.678482      0.222452    -0.0260549      0.101544      0.245313    -0.0599253    -0.0920722       2.61641       3.41771       3.50788       3.36736       3.54598       2.89029       2.78591       2.19878       1.81032       1.42702       1.02144      0.749976      0.465802      0.328736      0.202446      0.126287     0.0771244     0.0483706
  16  11 2372.5797    1.2752  0.9123 10.1040  0.0013  0.0483   0.0366   0.0785    0.1093   0.0000   434.8218      -1.83192       7.08406       1.01581      -3.62804       5.34398      -3.71424      -1.09020       2.35908       1.57095   -0.00320045      0.406136      0.675647    -0.0812335     -0.256570      0.259059     0.0592964    0.00364399       5.32644       4.65474       7.04866       6.90359       4.33034       6.07880       5.84040       3.41359       3.30955       3.15651       1.79602       1.12113       1.09560      0.659181      0.332223      0.198005      0.131905     0.0694813
  16  13 2656.8973    2.1753  0.8773 11.1475 -0.0065  0.0320   0.0636   0.0704    0.1268   0.0000   438.3649      -3.12595       16.2490       3.77213      -7.01481      -4.43025       4.40541       1.53370      0.600779      -2.09839       1.07444     -0.630591      0.938867      0.449772     -0.426686    -0.0601109      0.169950   -0.00869670       3.07255       4.27422       4.30121       4.32998       4.24627       3.71080       3.40622       2.70819       2.03123       1.72479       1.11665      0.918653      0.597129      0.418879      0.248826      0.149864     0.0887930     0.0471824
  16  14 2799.4634    2.8806  0.7092 11.6095 -0.0007  0.0300   0.0912   0.0603    0.1188   0.0000   438.3916      -8.66198       12.3169       1.97056       4.79108     -0.777548       5.32717       1.67733       2.65651      -1.47730      -1.05136     -0.543694     -0.325234     -0.476375     -0.352575     0.0448981     0.0901228     0.0513693       3.12842       3.92956       3.88050       4.03163       3.44445       3.25477       3.08661       2.75677       2.10286       1.67484       1.17402      0.868374      0.577696      0.371290      0.244623      0.129111     0.0782072     0.0403344
  16  15 2941.7106    3.5153  0.7639 12.1284 -0.0100  0.0277   0.1045   0.0641    0.1330   0.0000   437.4875      -2.22867       8.50801       3.42690      -3.72267       4.34219       5.55207      0.831811     -0.129703     -0.194991      0.176314      -1.05393      0.123174      0.578070     0.0904333      0.148271    -0.0477309    -0.0461867       2.47381       3.32334       3.56373       3.53144       3.60596       2.92885       2.75263       2.25862       1.81710       1.32996       1.05080      0.704610      0.495933      0.361521      0.211666      0.123040     0.0784430     0.0412725
  16  16 3083.3832    3.8319  0.9080 11.9717 -0.0167  0.0304   0.1116   0.0699    0.2800   0.0000   439.1894      -7.82433       14.5739       2.62558      -4.38798       2.03237      -2.61870      -5.17427      -4.49143       3.03592      0.539523      -1.35005     0.0425983      0.470915     -0.681738     -0.168920     0.0302705     0.0127978       3.12188       4.12095       4.22854       4.35212       4.25535       3.91996       3.36808       2.65527       2.12865       1.62496       1.11139      0.827026      0.676641      0.434756      0.287969      0.157785     0.0874050     0.0517894
  16  17 3224.9119    3.7225  1.1264 12.2604 -0.0246  0.0358   0.1106   0.0931    0.2763   0.0000   441.5294       4.59908       14.0935      -4.49728       4.83109       3.01506      -1.96978      -3.92742      -4.62480      0.429325      -1.78815       3.37149      0.158218     -0.118669      0.363520      0.176539    -0.0728846    -0.0198942       3.43137       4.38326       4.34989       4.66207       4.56373       3.89201       3.63313       2.87818       2.41241       1.77881       1.37810       1.03721      0.686262      0.472391      0.292781      0.186528      0.107003     0.0599173
  16  18 3366.2095    3.1109  1.4252 12.3400 -0.0235  0.0440   0.0868   0.1140    0.1548   0.0000   443.8346       5.89915       13.4707      -7.94999       4.00321      0.828039      -7.92739       5.23100      0.324109      0.562853      0.349465     -0.843583      0.288935      0.343992     0.0470948     -0.615913      0.120946      0.210317       4.35681       5.55666       5.72424       5.61780       5.50449       5.09064       4.54920       3.84803       2.94089       2.29139       1.73387       1.24787      0.889316      0.597145      0.367467      0.228416      0.126574     0.0737800
  16  19 3507.8624    2.5987  2.4527 11.2971 -0.0066  0.0577   0.0527   0.1394    0.1369   0.0000   440.9353      0.258949     -0.523358       6.38475       3.65706      -7.11189       5.98933       6.22128       3.27095      -3.63568      -4.41885       2.88408       2.01464      -2.16571     -0.409684    -0.0252791    -0.0436583     0.0755560       5.21124       7.32626       7.28497       7.72915       6.92193       6.58889       5.80212       4.80036       4.04032       3.19203       2.31909       1.68473       1.15795      0.758531      0.484010      0.296179      0.161425     0.0938346
  16  20 3649.5511    2.2253  3.7429 10.8689 -0.0034  0.0709   0.0366   0.1809    0.0885   0.0000   451.7018      -20.9844       8.21279      -8.05862      -4.25503       1.28785      -4.04629       4.98518       4.53910     -0.775419      0.703051       1.32731      0.933462     -0.593313      -1.13625      0.204832     -0.208788    -0.0519247       6.69587       8.72334       8.97906       9.48823       9.30564       8.23064       7.00563       5.76132       4.98358       3.85197       2.80063       2.02733       1.38801      0.925182      0.610996      0.377432      0.214160      0.126165
  16  21 3791.3651    1.8350  5.1500 10.3808 -0.0028  0.0849   0.0270   0.2299    0.0772   0.0000   425.6194      -11.3940       22.1254      -13.5906      -8.25807      -6.06242      -10.1866       12.6904       1.93447      -7.97695      -2.02793      -3.45606       1.87624      0.354670     0.0523738      0.266793     -0.174710    -0.0169703       8.00823       10.2303       11.0206       11.1923       10.3424       9.81501       8.57479       7.34144       5.68118       4.55892       3.38729       2.47795       1.77375       1.15327      0.754094      0.468270      0.252250      0.145652
  16  22 3933.3189    1.4924  6.8171 10.1374 -0.0024  0.1088   0.0222   0.2908    0.0671   0.0000   452.9163      -27.4787       7.54415       3.83352      -14.5478       14.4397       21.7979      -4.98049      -4.74859     -0.893438      -4.10933      -5.50033      -2.83403      0.573655      0.652546     -0.949065     -0.886043      0.226514       10.2321       13.5575       14.3439       14.8394       13.8445       12.9167       11.2235       9.36453       7.54352       5.88705       4.29169       3.25679       2.22861       1.54089      0.924935      0.598702      0.324049      0.180584
  16  23 4075.3431    1.2609  9.4312  9.7389 -0.0006  0.1333   0.0175   0.3794    0.0664   0.0000   424.7580      -7.58927       17.4221       21.9415      -35.1170      -24.3213       24.4280     -0.588166       3.61273      -3.22614      -13.0436      -8.42366       1.55258       3.30993       1.50981      0.758998     -0.847865     -0.367385       12.6703       16.2649       17.7853       18.0038       17.1531       15.2849       13.7179       11.4789       9.16938       7.23673       5.41805       3.93654       2.73729       1.82552       1.18266      0.729425      0.408652      0.229880
  16  25 4359.2616    0.8882 13.9593  9.5766  0.0032  0.2209   0.0140   0.6145    0.0526   0.0000   479.7901      -28.5091       3.73602       12.5847       21.0872       35.3512       29.0823       16.8794       7.39484      -36.4263       16.7116       5.78178      -10.6751       2.27650      -1.85508      0.129771      0.189091      0.714954       21.1163       26.9966       29.5308       29.8444       28.3749       25.7735       22.9102       18.8767       15.7152       11.8850       9.30251       6.62042       4.64212       3.17195       2.05419       1.27428      0.703192      0.413273
  17   7 1811.9624    0.3662  0.2749  8.8664 -0.0139  0.0200   0.0197   0.0426    0.0518   0.0000   437.1239      -1.92830       11.1457     -0.511901      -1.82539       2.24883      0.645936      0.591584       3.70523      -1.45232      0.409313      0.132139     -0.550027    -0.0281617      0.215420      0.100192    -0.0312293    -0.0552259       1.71736       2.40976       2.30132       2.44317       2.19017       2.10369       2.09528       1.57517       1.52362       1.09054      0.895650      0.541051      0.487457      0.266386      0.194666      0.110354     0.0708556     0.0402354
  17   9 2112.9752    0.7158  0.6578  9.2949 -0.0099  0.0363   0.0232   0.0613    0.0849   0.0000   439.0162      -7.91828       15.9084       3.96220      -1.64464     0.0370177      -2.10462       3.56322      -2.59145       2.19982       1.45116      0.463692     -0.323076     -0.207144      0.671837     0.0598932     -0.125315   -0.00278764       3.38529       3.41915       4.43235       4.70178       3.79781       3.31136       3.63186       2.89982       1.78135       1.68506       1.38619      0.982445      0.593613      0.447508      0.368219      0.169392      0.109581     0.0667872
  17  10 2260.2747    1.0466  0.7604  9.6296 -0.0055  0.0314   0.0310   0.0687    0.1395   0.0000   442.3224      -1.01948       12.0974      -2.75731     -0.564555      -3.41038       1.07959       2.99648      0.692895       1.48457      -1.33957      0.403228     -0.393121     -0.228901     -0.109199     0.0685585    -0.0935636     0.0148651       2.83788       3.84153       4.14312       4.11450       3.92688       3.74956       3.28289       2.54798       2.18872       1.44625       1.25210      0.863920      0.656392      0.467286      0.293596      0.180355      0.104474     0.0591481
  17  11 2404.9536    1.3028  1.0373 10.3001 -0.0061  0.0350   0.0357   0.0802    0.1161   0.0000   436.6615     -0.593034       9.23056       2.40310      -6.39896       1.29564       6.46819      -2.46160     -0.725911     -0.246619       1.95576       1.08130      0.140966      0.369741     -0.464470    -0.0182849      0.156516    -0.0526601       3.10720       3.99282       4.32031       4.09644       4.28650       4.08571       3.29076       2.84838       2.29849       1.80939       1.43971       1.04887      0.698991      0.494297      0.341996      0.207314      0.130900     0.0768282
  17  12 2548.0918    1.7352  0.9394 10.7609 -0.0042  0.0346   0.0469   0.0759    0.1073   0.0000   437.2951       3.19662       16.1639      -1.42707      -5.05784       2.06250      -5.92076       3.16429      -3.84253      0.950098       1.50776      -1.75155     0.0682971     -0.508281      0.371450     -0.164732      0.261002     -0.151745       3.27357       4.31862       4.12053       4.01891       3.96649       3.92967       3.62481       2.92010       2.36385       1.76332       1.42728       1.09516      0.752007      0.552865      0.325573      0.214778      0.125317     0.0723681
  17  13 2690.9379    2.2507  0.9298 11.2857 -0.0066  0.0331   0.0609   0.0709    0.1111   0.0000   437.1245       2.79486       17.3620       1.61812      -3.46031      -1.05816      -3.75028      -1.08742      -1.24101       1.99440      0.344778     -0.897107     -0.912591    -0.0496112      0.766352    -0.0898686    -0.0136455    -0.0946633       3.05526       3.82570       3.91861       4.19593       3.85601       3.65811       3.45157       2.74713       2.18056       1.60151       1.30921      0.974061      0.713989      0.510412      0.326733      0.219768      0.121319     0.0704534
  17  15 2977.1629    3.7348  0.7220 12.1096 -0.0028  0.0240   0.1167   0.0647    0.1133   0.0000   439.2687      -5.28234       10.4872       5.15625      -1.86225       2.73421      -2.15316      -2.24002       1.60946      0.514711       1.75648      0.507920      -1.08541     -0.378955      0.440098      0.146607     0.0511138     0.0388105       2.16472       2.86679       2.77253       2.93315       2.86927       2.89306       2.28283       2.00023       1.50254       1.24845      0.945922      0.746832      0.486800      0.356654      0.219830      0.148627     0.0905239     0.0576510
  17  16 3119.2578    3.9782  0.9300 12.0939 -0.0011  0.0279   0.1065   0.0682    0.1773   0.0000   439.8384       1.24337       16.2119       5.03146      -7.48835      0.207613      -4.65085       3.78128      0.117419      -1.18391     -0.710217      0.470705      0.691207      0.115931     0.0605799    -0.0462046     -0.127440     -0.127528       2.50604       3.35122       3.48823       3.68327       3.49558       3.12521       2.73298       2.45391       1.92482       1.53339       1.11771      0.870785      0.594065      0.390645      0.272300      0.165316     0.0975112     0.0568447
  17  17 3261.3559    3.6140  1.3520 11.8730 -0.0009  0.0384   0.0912   0.0957    0.2334   0.0000   437.5194      -6.17080       10.7486       8.42802       4.67538      -2.42953       1.71279       3.23098      -1.23035       1.18888       2.09889      0.342192     -0.622878      0.273124      0.571639     -0.233383      0.224244     -0.121102       3.62715       4.29917       4.79166       5.20039       4.49809       4.23170       3.90375       3.14198       2.53728       2.14432       1.58593       1.13465      0.789705      0.558696      0.354414      0.229594      0.140449     0.0837078
  17  18 3403.1903    3.0592  2.0293 11.5923 -0.0046  0.0505   0.0688   0.1247    0.1907   0.0000   437.8864       3.76765      0.658537       2.90736       8.96557       4.46423      0.372714       5.49617      -2.63985       1.09840      -1.16089      0.967309    -0.0409701      -1.16087     0.0706689     0.0257853     -0.288575    -0.0752935       4.58180       6.16173       6.42000       6.59582       6.40460       6.03206       5.11130       4.31474       3.30645       2.90218       2.03121       1.55842       1.07281      0.758513      0.475733      0.326380      0.190811      0.112984
  17  19 3545.3903    2.6153  2.8157 11.1465 -0.0024  0.0565   0.0484   0.1509    0.1346   0.0000   431.1279      -2.62435       15.3032       1.54445      -9.82454       7.95834       4.18411       6.97194       3.36687     -0.557538       2.95170       2.03815      -2.61136      -1.17627      0.319197      0.465482    -0.0914848      0.197214       5.43283       6.85059       7.63275       7.63786       7.57914       6.82561       5.85620       4.71982       3.92601       3.22670       2.46244       1.70601       1.18089      0.819555      0.558230      0.351203      0.216186      0.135604
  17  20 3687.7050    2.0846  4.6288 10.5383  0.0003  0.0759   0.0302   0.2061    0.0873   0.0000   448.3583      -1.74718      0.160480       7.28451    -0.0351932      -5.27349       9.27954       4.19750      -3.60819      -7.79161       2.26056       1.48485    -0.0756676      -1.07206     -0.498383      0.146071     -0.151788    -0.0623413       6.65478       8.83260       9.42273       9.37809       8.94590       8.67212       7.44234       6.40875       5.40018       4.21763       3.27470       2.41302       1.67351       1.15635      0.762664      0.478800      0.281830      0.167905
  17  21 3829.9948    1.7274  5.6363 10.2420 -0.0017  0.0875   0.0243   0.2376    0.0760   0.0000   442.4491      -13.6420       10.7445      -28.9799       5.73168       13.2020       3.72453       1.79878      -1.52517       8.62544      -6.19474      -4.40313     -0.669719      0.390761      0.553478   -0.00482648      0.363759     -0.409003       7.96435       10.4276       11.6439       11.2051       11.1762       10.0133       9.10220       7.53019       6.19093       4.95138       3.80938       2.70844       2.00419       1.32131      0.874829      0.571545      0.325948      0.194029
  17  22 3971.9210    1.4500  7.6486  9.9562 -0.0045  0.1089   0.0190   0.3124    0.0638   0.0000   430.9778     -0.724949      -18.4787      -3.14017      -16.1818      0.197270       1.29434      0.305213      -7.61244       2.98314       6.19128       5.46070      0.908129     -0.892977      -1.13820     -0.152159       1.63024     0.0438026       9.69007       12.9289       13.9077       13.7988       13.4310       12.3885       10.9704       9.62553       7.46278       6.14461       4.68458       3.48397       2.44617       1.70611       1.10228      0.701462      0.427914      0.242647
  17  23 4114.5132    1.1526  9.6376  9.7466 -0.0022  0.1394   0.0167   0.4001    0.0636   0.0000   432.5850       17.8820      -17.2585       11.1901      -21.6176      -9.65207      -6.88627       1.51301      -8.31369      -13.3411       2.12123      -1.03821       3.74665     0.0277147      -3.55630      -1.18726      0.101444     -0.245943       12.5990       16.1255       17.9745       18.0072       17.4404       16.2459       13.7621       12.0455       9.83668       7.78985       6.07858       4.28002       3.17600       2.15453       1.44767      0.920214      0.538605      0.323779
  17  25 4399.9194    0.7877 13.4259  9.5818 -0.0003  0.2302   0.0134   0.6415    0.0507   0.0000   440.8168      -26.0292       45.2498       28.8702      -3.95004      -1.77247      -18.4295      -34.4139      -17.0458       20.9248       8.90864     -0.683467       1.84516      -1.70461       4.26362       2.56429     -0.403719      -1.78103       19.7845       26.5205       29.6474       29.2741       28.3363       26.3672       23.3559       19.4035       16.3321       12.6574       9.79157       7.26747       5.29992       3.69893       2.45433       1.57249      0.871292      0.524192
  18   8 1992.8258    0.5398  0.4881  9.1525 -0.0155  0.0233   0.0206   0.0527    0.0694   0.0000   437.4928     -0.992604       17.5706      -4.62661      -1.01984       6.02315       2.30763     -0.491649     -0.256180      -3.86437      0.778131     -0.596185    -0.0676845      0.190096      0.163430     -0.102161      0.194827      0.122453       1.99721       2.69507       2.89932       2.82755       2.77533       2.64686       2.31388       1.97803       1.69859       1.37646      0.941880      0.710332      0.551083      0.397182      0.277027      0.184234      0.102364     0.0585441
  18   9 2143.6495    0.7643  0.7025  9.1919 -0.0026  0.0276   0.0230   0.0629    0.0831   0.0000   437.6074       1.27579       14.8097       1.74370      -2.15610       1.93108       1.00387      -4.58882       1.04161       2.57825      0.181256      -1.36808      0.221714     -0.538782     -0.310553    -0.0190526   -0.00829970     0.0463644       2.15569       3.17324       2.78902       3.40074       2.81655       3.01317       2.44054       2.52022       1.69402       1.49309       1.05669      0.873740      0.616929      0.446385      0.340083      0.188580      0.117210     0.0767267
  18  10 2291.5702    1.0483  0.7545 10.0536  0.0027  0.0304   0.0325   0.0720    0.0973   0.0000   432.9921      -2.92937       16.2509     -0.922690      -5.45349       4.36425     -0.541667      -4.65701      0.760671     -0.487697      0.758526     -0.166337     -0.886044      0.381461     -0.158740     -0.174813     0.0449278    -0.0116850       2.76934       3.17931       3.46231       3.78890       3.73320       3.32030       2.74077       2.44983       2.07978       1.56301       1.25379      0.941233      0.667695      0.492477      0.308665      0.195040      0.142306     0.0899375
  18  11 2436.7698    1.4819  0.9214 10.2643 -0.0061  0.0320   0.0405   0.0721    0.1557   0.0000   438.8143      -8.23331       12.4435     -0.181491      -2.34683      0.510642      -1.97568     -0.265864       1.17773      -3.20263    -0.0359435    -0.0393281       1.19038     -0.363906      0.244311    -0.0510374     -0.236159     0.0239098       2.69766       3.52820       3.69870       3.89832       3.53387       3.46967       3.16582       2.61000       2.05773       1.71609       1.30556      0.995252      0.710389      0.508832      0.353126      0.221851      0.133986     0.0837351
  18  12 2580.7519    1.9588  0.8063 11.1316 -0.0073  0.0270   0.0550   0.0670    0.1031   0.0000   438.2180      0.389827       8.55733      0.105322      -4.11842      -1.77523       1.59695    -0.0419413       1.48136      -1.33039     -0.391305     -0.170496     -0.747252     -0.359421     0.0933234     -0.598112     -0.283676     0.0935170       2.37794       3.06202       3.18513       3.25102       3.20125       2.85112       2.60879       2.25866       1.90882       1.57154       1.17558      0.881059      0.664440      0.426286      0.293821      0.193056      0.120754     0.0778876
  18  14 2868.5474    3.1591  0.7619 11.7977 -0.0028  0.0285   0.0911   0.0611    0.1032   0.0000   433.9883      -3.21348       7.11575       1.05975      -5.57583      0.890637      -2.28956       1.95840      0.513738      -3.10078       1.26318       1.41776      0.464677     -0.547713    -0.0195809      0.263528     0.0522147      0.118946       2.88299       3.40228       3.22458       3.04851       3.29502       3.44266       3.19510       2.61141       1.94763       1.51149       1.15059      0.936702      0.756980      0.537149      0.363095      0.239885      0.140654     0.0789441
  18  15 3012.0325    3.8465  0.7602 12.2439  0.0035  0.0261   0.1085   0.0614    0.1081   0.0000   437.9099      0.373390       8.89857       5.67713       3.64052       4.13302      -4.54168      -2.05539       1.17227      0.499586      0.471869      0.840043      0.624152     -0.240804      0.136446      0.401360     -0.107909      0.125962       2.50360       3.24850       3.35171       3.31754       3.27282       2.91480       2.81591       2.34471       1.89579       1.45769       1.11538      0.908351      0.610239      0.441154      0.281232      0.193156      0.132773     0.0723231
  18  16 3154.8266    3.9804  0.9651 12.1667 -0.0079  0.0298   0.1074   0.0740    0.1464   0.0000   437.6655      -1.16193       10.9688       2.82184      -1.29481     -0.741650       2.43141      -1.95315     0.0560531       2.89949    -0.0974994    -0.0433991       1.68783     -0.442755    0.00986534      0.195294      0.359460      0.213815       2.38227       3.23667       3.54502       3.30530       3.48731       3.14183       2.83410       2.49732       2.02253       1.62331       1.36471      0.909866      0.731144      0.492230      0.317933      0.219079      0.131931     0.0837669
  18  17 3297.2069    3.4503  1.4289 12.0930 -0.0078  0.0396   0.0798   0.0931    0.1530   0.0000   440.1657      -3.79950       16.1764       1.44473     0.0360632     -0.945430       4.42423      -1.01567       2.24699     -0.148508      0.146656    -0.0253698      0.359337      0.781719      0.377726     -0.181271   -0.00243387  -0.000162639       3.29678       4.60332       4.92999       4.84444       5.01693       4.28513       4.11208       3.23793       2.63856       2.31972       1.57962       1.27772      0.886938      0.631158      0.429876      0.265892      0.174344     0.0993644
  18  18 3439.8766    3.0150  2.3128 11.1910 -0.0049  0.0488   0.0567   0.1218    0.1838   0.0000   451.1778      -5.71397       10.6384     -0.120447      -5.17589       6.27500       8.04095      0.354018      -8.53386      -2.38790       1.04611       1.70549    -0.0498784      0.220554     -0.558457     -0.520815     0.0790187      0.201249       4.20561       5.29990       5.62170       5.84991       5.84821       5.27389       4.94224       3.91386       3.33802       2.72213       2.15847       1.54762       1.17305      0.808048      0.538553      0.366133      0.238582      0.142251
  18  19 3582.5239    2.3648  3.6518 10.7017 -0.0027  0.0626   0.0370   0.1652    0.1214   0.0000   444.9120      -2.69356       16.5350      -12.7201      -22.9830       13.8616       5.60927       4.29243     -0.239075       2.90741       2.11747      0.416679       1.30626      0.647161      0.846625      0.546229     -0.172984     0.0373816       5.65472       7.15397       7.56355       7.56844       7.44668       6.77857       6.19093       5.55218       4.69192       3.75270       2.97243       2.14697       1.62019       1.10911      0.748816      0.467824      0.304394      0.183722
  18  20 3725.1936    1.9887  4.5816 10.6098 -0.0071  0.0754   0.0285   0.1957    0.0793   0.0000   438.3378      -3.44234       21.9815       1.80491     -0.302067      -4.73846      -1.45127       5.44822      -3.05743       6.21768     0.0644383      -5.20360       2.66699       2.18428     -0.748379     -0.193209      0.759722     0.0708659       6.25351       8.13627       9.07239       9.11105       8.76638       8.43818       7.22193       6.33271       5.34946       4.22703       3.33403       2.47610       1.77058       1.31961      0.863527      0.594617      0.330586      0.206661
  18  21 3868.0613    1.6443  6.3255 10.1842 -0.0055  0.0953   0.0223   0.2591    0.0698   0.0000   432.1193      -12.5941       16.6018      -3.07586      -16.8268       8.60897       16.5655       10.6608       4.91087      -2.22131       8.26329      -7.07473       4.27347       2.38039      -2.91833     -0.242267      0.620552      0.234945       7.87561       10.4761       11.3550       11.7184       11.3828       10.5610       9.56628       7.93316       6.84560       5.25447       4.09668       3.09866       2.33116       1.64723       1.11153      0.740652      0.431237      0.264936
  18  22 4010.6519    1.3606  9.0877  9.8283 -0.0015  0.1218   0.0173   0.3452    0.0613   0.0000   448.2142      -1.47512       8.90944       8.35031      0.544668       7.81846      0.771188      0.622004       19.5356      -9.12072      -10.5781      -4.27189      -4.27005      -2.58012     -0.350554     -0.578807     -0.111380      0.377951       10.2405       13.5519       14.4471       14.5441       14.0885       13.3918       11.8848       10.3760       8.93457       6.97048       5.50279       4.14784       3.04071       2.15370       1.45006      0.949556      0.570885      0.347064
  18  23 4153.6298    1.1421 10.2880  9.8209 -0.0002  0.1425   0.0162   0.4216    0.0547   0.0000   463.2551      -6.96559       14.9066      -12.7931      -4.92490      -2.72524       23.0954       14.8789      -5.07286      -7.69107      -2.11726       6.15099     -0.737176       5.79936      -3.24789      -1.13364     -0.496621     -0.158055       12.2545       16.1966       17.2592       17.7743       17.0771       16.2144       13.9786       12.1101       10.3754       8.39335       6.66801       4.89979       3.47822       2.45243       1.67108       1.09588      0.671640      0.416112
  18  24 4296.1150    0.9197 12.4023  9.6453 -0.0058  0.1834   0.0141   0.5447    0.0539   0.0000   438.1031       25.2734     -0.747042      -24.9464      -24.2531      -14.1656       6.00728       8.83897       28.4208       3.12819      -6.63632       4.02534       12.2537      -7.35577       1.61258       5.15559      0.492849     -0.672879       15.2955       19.8332       22.1458       22.0164       21.5544       19.9739       17.9401       15.7745       12.8703       10.5544       8.25488       6.25991       4.59996       3.20016       2.16276       1.44378      0.883590      0.536153
  18  26 4582.1575    0.6088 14.8950  9.4543 -0.0052  0.2842   0.0107   0.7476    0.0416   0.0000   485.1736       16.6439       81.7156      -79.5257       11.7333       18.8734      0.946352       2.10528      -6.01280       35.6028       9.58624       10.6991       9.51269      -5.47762      -6.08657     -0.361442       1.98020     -0.291834       23.5493       30.5816       34.5923       33.3803       33.4674       30.9981       27.6951       24.3884       20.1208       16.5918       12.7834       9.84794       7.12906       5.00291       3.47869       2.27776       1.36244      0.834948
  19   9 2173.7468    0.8583  0.6761  9.4586 -0.0028  0.0240   0.0255   0.0607    0.0858   0.0000   437.0867      -4.81976       15.9386     -0.143109      -1.40644     -0.365111       3.18879      -2.17681     -0.881605     -0.787217       1.14360      -1.15430     -0.258198     0.0823916    -0.0224285     -0.203751      0.227063    -0.0440384       1.91949       2.50158       2.58527       2.76026       2.61783       2.47894       2.34804       1.87081       1.53720       1.33267       1.03272      0.773689      0.594488      0.426526      0.281014      0.207628      0.128241     0.0789761
  19  10 2322.2912    1.0870  0.8674  9.9910  0.0001  0.0307   0.0289   0.0708    0.0887   0.0000   435.6079      0.319359       8.83141      -1.70617      -3.20602      -1.91922      0.815093      0.973342       1.61998      0.416818      -1.61773      -2.19865      0.123662      0.159741     -0.506753     0.0397924     0.0950323     -0.117830       2.34276       3.27548       3.65729       3.64668       3.80240       3.16022       2.96665       2.54129       2.03550       1.68075       1.23289      0.979320      0.724690      0.508354      0.342632      0.236171      0.151462     0.0904959
  19  12 2613.0623    1.9473  0.9255 10.9536 -0.0129  0.0313   0.0524   0.0682    0.1361   0.0000   434.5293       1.19862       16.1100      -8.87135      -3.77926       3.59498      0.568243     -0.463642       2.19689     -0.633541       1.17876      -1.76879       2.21796    0.00496704     -0.118669      0.231394    -0.0903670     0.0924569       2.47539       3.59717       3.76968       3.89584       3.98853       3.38235       3.14233       2.62756       2.21285       1.70161       1.29544       1.07871      0.733738      0.572606      0.358708      0.258774      0.154016      0.100799
  19  13 2757.8991    2.7193  0.8900 11.4906 -0.0010  0.0289   0.0706   0.0667    0.1101   0.0000   438.0215      0.534330       7.74336     -0.890580      -2.53645      0.568439      0.320240    -0.0161523       2.80276     -0.493141      0.157189      -1.13426     -0.981042    -0.0383708     -0.404422     -0.371225     0.0287570      0.154378       2.26783       3.22541       3.37016       3.35971       3.21913       2.92024       2.69789       2.33812       2.18742       1.66499       1.39186       1.00253      0.768007      0.509882      0.348582      0.227609      0.141163     0.0909977
  19  14 2902.4777    3.3608  0.7082 12.2139 -0.0021  0.0261   0.0971   0.0582    0.0912   0.0000   439.6654      0.125954       15.9900       2.50119      0.473132       2.75571       1.49670      -1.53368     -0.789734      0.453750       1.07040     -0.832435      0.397707     -0.194303     -0.507269   -0.00110799     0.0125616    -0.0281143       2.07071       2.63411       2.93754       2.87835       3.16186       2.38220       2.40466       2.13829       1.64436       1.40546       1.12108      0.844694      0.608130      0.426508      0.306480      0.200458      0.124891     0.0802001
  19  15 3046.4273    3.8586  0.8667 12.2631 -0.0029  0.0274   0.0996   0.0635    0.1166   0.0000   438.8067     -0.576243       17.1006      0.880040      -1.99720      -2.73605      -1.89677      0.584689       1.36742       1.87937      -1.43479      0.181946    -0.0935415     -0.188565      0.103391      0.108979   -0.00607553    -0.0228607       2.16184       2.93035       2.92521       3.17837       2.97341       2.88378       2.62394       2.09599       1.87483       1.54347       1.21153      0.942717      0.660051      0.486982      0.317849      0.215169      0.155737     0.0889309
  19  16 3189.7454    3.8504  0.9953 12.1250 -0.0043  0.0333   0.0940   0.0673    0.1335   0.0000   438.8295      0.170831       13.0113       4.35461      -3.19437       3.12038       6.73472       1.09558     -0.828023     -0.354827       1.82919      -1.01665      0.251228     0.0915183     -0.187533     -0.184827      0.249475     0.0427413       2.42142       3.56807       3.37208       3.54304       3.76009       3.11674       3.29076       2.47474       2.29464       1.61741       1.39328       1.01144      0.860742      0.552669      0.434316      0.261558      0.182143      0.108650
  19  17 3332.8128    3.3653  1.5326 12.2097 -0.0054  0.0385   0.0742   0.0983    0.1023   0.0000   436.9973      -9.17243       12.0862      -1.90411      -1.69515      -1.70127       3.45392       1.00758       3.75524      -1.71832       3.98770       1.55192      0.899717      -1.54655      0.645565      0.388030      0.131227    -0.0489401       3.24211       4.10379       4.51024       4.83488       4.51088       4.13495       3.74854       3.32315       2.68628       2.20367       1.80182       1.35948      0.992829      0.687951      0.466625      0.329995      0.212782      0.129188
  19  18 3475.9875    2.7578  2.4826 11.5161 -0.0044  0.0510   0.0508   0.1269    0.1062   0.0000   443.7287      -2.48077       13.4882      -3.23207       2.54366      -1.77941      -12.1344      -1.95187       1.39413    -0.0126518       1.00420      -1.95592      -1.58666       1.55719      0.107640     0.0112118      0.495539     -0.264124       4.03243       5.30289       5.55390       5.75708       5.83528       5.43623       4.97553       4.12084       3.60972       2.82458       2.33028       1.71694       1.29082      0.945179      0.650882      0.439462      0.282211      0.176030
  19  19 3619.2334    2.3211  3.8513 10.6762 -0.0093  0.0628   0.0338   0.1670    0.1037   0.0000   435.4163       8.23501       11.7644      -6.15101       8.34961       3.86231      -10.5217       6.09467       3.55538       4.24540       6.36287       2.97803      -2.37258      -1.23454      -1.37873      0.780103      0.253513     -0.138995       5.11164       6.55697       7.22711       7.12224       7.32786       6.46100       6.26870       5.26286       4.41995       3.65746       2.90036       2.22925       1.63441       1.16999      0.811451      0.541354      0.355829      0.216334
  19  20 3762.3268    1.9262  5.5850 10.1989 -0.0020  0.0790   0.0245   0.2193    0.0825   0.0000   433.4014      -16.4829       14.7845       10.7232      -21.2604      -2.19607       7.22681       9.16225       5.23340      -5.79686      -1.56656       4.71494       3.95598     -0.714912      0.122353      0.812601       1.13724    -0.0169677       6.50808       8.22012       9.19056       9.07564       9.08165       8.62755       7.80244       6.70890       5.62681       4.58845       3.67300       2.79188       2.15356       1.50056       1.02013      0.706306      0.461033      0.290021
  19  21 3905.3578    1.5751  7.2193  9.9647 -0.0027  0.0975   0.0193   0.2701    0.0669   0.0000   436.2225     -0.858296       15.8075       3.60077       2.06588      -17.2334      -7.91550       2.05911      -1.60757      -4.37766      -3.04383       4.46724       3.99290      -3.40275      -2.78811       1.69798     -0.964555     -0.404591       7.92038       10.1179       11.2328       11.2293       11.1299       10.3874       9.45643       8.23767       7.03901       5.77629       4.54590       3.54704       2.60109       1.86154       1.28479      0.869092      0.552424      0.344628
  19  23 4192.4340    1.0474 10.9828  9.7545 -0.0024  0.1522   0.0145   0.4497    0.0512   0.0000   436.7858      -6.69129       20.6644      -1.64405       21.4400       32.2363       28.1956       15.7971       6.87133       6.61485      -1.76335       2.43519       3.54733       1.35963      0.913783      -1.00389      0.644818      0.579871       11.9834       15.9594       17.6905       17.9242       17.4433       16.2890       15.0413       12.7445       10.9120       8.81988       6.94364       5.39316       3.99692       2.88495       2.01878       1.36448      0.842974      0.528484
  19  24 4335.4846    0.8791 13.1774  9.6147 -0.0028  0.1961   0.0128   0.5503    0.0492   0.0000   438.2787      -18.9694       4.23328       15.1004       8.87833       1.80571     -0.415562      -15.6473       7.81863      0.157915       11.5091      -6.33475      0.344614       2.20895       2.61452       1.73787      0.299465      -1.48371       15.3920       20.4978       22.2152       22.4760       22.6378       21.5388       18.4390       16.5417       13.8193       11.4205       9.00470       6.95981       5.11805       3.70314       2.62336       1.77197       1.08572      0.695710
  19  25 4478.7158    0.6883 14.3818  9.5830 -0.0050  0.2562   0.0114   0.6828    0.0413   0.0000   410.4792       21.9971       42.3208       18.1646      -66.8208      -9.80749       105.916      -12.3063      0.350094       9.54406       22.5516      0.155855      -21.0743       10.0445       7.64706     -0.695244      -3.84085     -0.841107       20.1092       25.6566       28.8788       29.7422       28.5727       27.6436       25.1489       21.0891       18.0441       14.4632       11.8409       8.95145       6.73866       4.93865       3.43849       2.31367       1.49578      0.936860
  19  26 4622.2722    0.6169 18.7235  9.3410  0.0081  0.3301   0.0083   0.8290    0.0339   0.0000   390.6234       22.3594       70.9330      -53.8396      -41.0905      -2.14581       41.1864      -37.5522      -46.3200      -25.9665     -0.906984      -1.96588      -6.65294      -5.19933       9.98240       1.40691      0.213404     -0.213720       26.6609       34.3055       39.4970       39.6492       39.4539       36.6114       32.4078       28.3752       23.5274       19.1860       14.8251       11.6095       8.60145       6.35785       4.50295       3.02928       1.86062       1.17405
  20   7 1893.8528    0.4343  0.4404  8.9120 -0.0046  0.0230   0.0161   0.0506    0.0563   0.0000   441.5079      -3.17932       13.2902    -0.0457370      -2.47132       3.65003     -0.447448       1.35929       1.23399     -0.836783      0.950267      0.301838     -0.929020      0.619382     -0.317203     -0.121942      0.118495      0.229324       1.74266       2.22869       2.33538       2.36605       2.68803       2.26988       2.09986       1.61813       1.52692       1.43772       1.07789      0.787966      0.569711      0.491285      0.299272      0.208493      0.126381     0.0868422
  20   8 2049.9971    0.6602  0.6282  8.9491 -0.0070  0.0235   0.0200   0.0596    0.0808   0.0000   435.2650      -3.71420       14.7084       3.72150      -2.34767    -0.0170976       6.93243     -0.888337       1.79768       1.60504     -0.525456     -0.430151     -0.317588     -0.364466     0.0168519     0.0172281     -0.159188     -0.134082       1.79487       2.19595       2.42713       2.51786       2.41370       2.44176       2.15416       1.77471       1.56984       1.27809       1.09684      0.822810      0.604648      0.419582      0.309292      0.223973      0.135945     0.0923986
  20   9 2203.1385    0.8829  0.7768  9.2941 -0.0027  0.0272   0.0240   0.0592    0.1117   0.0000   438.2134      -4.44380       17.3875      -4.57940     -0.358538      0.571459       2.38752      -2.68479      -1.27417      -1.95590     -0.257512      0.525260      0.681063      0.489783    0.00110700     -0.241470    -0.0300148    -0.0636273       2.09178       2.67620       3.01591       2.82179       2.85412       2.72481       2.52542       2.37652       1.85082       1.58811       1.24002      0.882215      0.764470      0.544200      0.377708      0.272464      0.179083      0.115106
  20  10 2352.3802    1.1668  0.9084  9.8444 -0.0072  0.0282   0.0294   0.0673    0.1025   0.0000   437.7896       1.80900       12.1419      -7.37823      -1.03587      -1.38665       3.31901       1.92248       3.95751      0.737081    -0.0516839      0.888808      0.660283     -0.854781     -0.105639     -0.265822    -0.0819231    -0.0811815       2.19655       2.73388       3.15171       3.16200       3.14479       2.83455       2.50216       2.44760       1.95224       1.53926       1.23562      0.967912      0.746285      0.532539      0.354440      0.269003      0.168837      0.105323
  20  11 2498.8867    1.6338  0.9338 10.6750 -0.0008  0.0303   0.0431   0.0723    0.1205   0.0000   439.4868       1.00846       11.9106     0.0847385       2.04436      -3.36020      -1.93377       6.47350       1.61171      -1.51756       1.26409      0.257048     -0.230641     -0.249924      0.794885    -0.0692012     -0.180528     0.0595162       2.43325       3.22504       3.58396       3.55111       3.60717       3.01146       2.80983       2.71380       2.15731       1.85151       1.41057       1.10822      0.849091      0.585353      0.403025      0.286335      0.178093      0.110266
  20  12 2644.8087    2.1568  1.0209 10.9240 -0.0164  0.0299   0.0539   0.0738    0.1771   0.0000   436.4384      -2.52618       17.3875       1.22445      -5.30773      -2.03900       2.64774       4.55905      -1.16125     -0.559606       1.15571      0.218505       2.36021      0.811794      0.550958     0.0562118     0.0682331    -0.0820687       2.47054       3.08290       3.60161       3.68660       3.50682       3.36686       2.93756       2.54402       2.14856       1.71536       1.39978       1.07138      0.789872      0.595021      0.389565      0.270095      0.194589      0.115845
  20  13 2790.6418    2.7520  0.8791 11.7164 -0.0060  0.0259   0.0708   0.0682    0.0998   0.0000   441.5302      -5.78143       14.5684      -4.34241       1.60374       2.44136     -0.196399      -3.24007     -0.138516      -5.03488     -0.417222      -1.26022     -0.113313     -0.233259     -0.472958      0.352604     -0.287281    -0.0467060       1.97047       2.65857       2.88167       3.05713       2.85983       2.75598       2.46097       2.11990       1.79859       1.53918       1.16350      0.904782      0.672225      0.490776      0.354345      0.252624      0.153952     0.0960674
  20  14 2935.8405    3.4194  0.8082 12.0909 -0.0035  0.0257   0.0888   0.0634    0.1010   0.0000   437.8933       5.11390       9.09419      -1.66379       4.77438     -0.464874      0.945729     -0.980424       1.04111     -0.888082      0.583540     0.0222780       1.18093     -0.260433     0.0576395      0.250948    -0.0115061     0.0543867       1.97838       2.58462       3.15164       2.95321       3.00586       2.93034       2.42919       2.12311       1.89341       1.36702       1.25554      0.848678      0.685907      0.465852      0.360802      0.224157      0.148458      0.100295
  20  15 3080.3128    3.8643  0.9032 12.0612 -0.0041  0.0273   0.0941   0.0633    0.1257   0.0000   436.5172      0.686675       13.8855     -0.727752     -0.150338     -0.409796      -3.58036     -0.572158      -1.47882      0.270488      -1.32187      0.362265      0.602920    -0.0644345     -0.811772     -0.306127    -0.0613900      0.116902       2.18664       2.99101       3.04739       2.89392       2.90258       2.61663       2.53614       2.29434       2.07414       1.75007       1.36018       1.06719      0.771256      0.589674      0.402497      0.269199      0.170575      0.111134
  20  16 3224.3167    3.8343  1.1312 12.2325  0.0012  0.0332   0.0872   0.0799    0.1266   0.0000   434.7510      -3.38621       14.5312       8.73792       3.33750     -0.317436      -2.64188       2.98661     -0.520197      -3.11828      0.983801     -0.254976     -0.259463      0.679437    -0.0402091     -0.289586     0.0254722     0.0579094       2.82772       3.82331       4.13976       4.48173       4.21473       3.99039       3.45940       2.77128       2.35409       1.99979       1.54413       1.14541      0.849336      0.599756      0.414513      0.290374      0.191131      0.121674
  20  17 3368.0063    3.1081  1.6232 12.2239 -0.0024  0.0423   0.0668   0.1060    0.0859   0.0000   436.0515       3.20366       11.0421       4.73100      -4.91203      -7.25982       2.17971      -1.65423       1.07777      -3.06962     -0.407764      -2.33686     0.0419588      0.148224     -0.323070     -0.145106     -0.286434      0.110905       3.29892       4.39162       4.77066       4.61511       4.31976       4.24471       3.84084       3.63118       3.03298       2.61737       2.08307       1.58436       1.22030      0.868205      0.633249      0.413439      0.268380      0.174171
  20  18 3511.8020    2.7317  2.5781 11.3234 -0.0017  0.0485   0.0452   0.1265    0.0955   0.0000   441.8158      -3.06248       6.79761       2.71642      -2.48929      -5.58248      -1.79636      -2.45011      -5.69549       1.62908       1.26144      -1.26175      0.957966      0.272231     -0.144843      0.404432      0.118869      0.255179       3.79061       5.08364       5.58063       5.72514       5.64969       5.31605       4.72401       4.16661       3.49066       2.88066       2.25732       1.78734       1.34911      0.959888      0.689610      0.468155      0.310944      0.197889
  20  19 3655.5311    2.1431  4.2160 10.5157 -0.0028  0.0630   0.0289   0.1760    0.0864   0.0000   437.5100      -1.03744       29.0904      -1.65842       4.62259      -1.20982     -0.131451      -8.21145      -7.97410      -1.53981       4.14385      0.939944      0.826189      -2.92191      -1.33338       1.62830    -0.0474979     -0.519308       4.89644       6.47143       6.98840       7.44855       7.20402       6.67341       5.96734       5.29683       4.51118       3.73242       2.97754       2.26208       1.74299       1.23724      0.926124      0.605972      0.393708      0.257929
  20  20 3798.9549    1.8090  5.8384 10.2795 -0.0013  0.0824   0.0226   0.2268    0.0688   0.0000   436.3203       10.7933       23.2772      -6.22677      -1.35738       2.56846      -9.18522       6.61140       5.21092       5.52890       1.24840       4.45531      0.333185      0.967682      0.938431      -1.52787     -0.864267      0.141299       6.36223       8.75201       9.35314       9.66991       9.16619       8.87624       7.76460       6.98063       6.11107       5.05234       4.11042       3.14509       2.35596       1.70815       1.16107      0.813346      0.513669      0.329968
  20  21 3942.6704    1.5163  7.9662  9.8391 -0.0001  0.1019   0.0173   0.2898    0.0622   0.0000   450.7791       6.21196       28.3487      -4.97183       20.2754       18.9560      -4.88294      -4.84049       3.61788      -8.52309       6.72831       5.58069      -4.71934      0.717333       1.95702     0.0967786     -0.845716     0.0384457       7.59759       10.2111       11.3043       11.2928       11.4605       10.7462       9.74707       8.60476       7.23949       5.87990       4.80168       3.69521       2.83609       2.06546       1.47893      0.993299      0.658155      0.425018
  20  22 4086.6273    1.2515  9.8295  9.7294  0.0015  0.1271   0.0150   0.3536    0.0540   0.0000   436.3536       13.8127      -5.36426      -4.81477       9.75190       22.6904      -26.4039      -1.66234       21.5543       8.15862      -13.4205       3.41030       1.16955      -4.84535     -0.850620     -0.226420     -0.543899     -0.563387       9.63186       12.6091       14.0116       13.9289       14.3168       13.1588       12.1506       10.4518       9.12200       7.46993       5.96846       4.72242       3.48242       2.64604       1.79384       1.28969      0.822533      0.527709
  20  23 4230.1820    1.0181 12.1240  9.7120  0.0070  0.1679   0.0135   0.4781    0.0472   0.0000   413.5870      -15.1236       25.0623      -11.4487      -9.02022       7.51518      -7.61837       18.3130       12.1587      -13.9146       3.43938       2.63083      -10.0705      -12.3944       1.41528       2.51706     -0.720122    0.00244405       12.5157       16.1878       18.2638       18.1209       18.4592       16.9831       16.1990       13.4164       11.7910       9.97359       7.97590       6.29494       4.64842       3.44092       2.44738       1.69593       1.08601      0.704950
  20  24 4374.0479    0.8404 13.6479  9.5964 -0.0026  0.2004   0.0115   0.5646    0.0443   0.0000   455.2906       18.7941       96.5898      -23.7494      -52.6645       14.4693       28.0657      -36.1104      -24.3434       20.5263       15.0341       9.29186      -9.00033      -5.56498       7.77094       1.30964      -1.19169       1.72053       15.0312       19.6077       21.7084       22.3605       21.8771       21.1262       18.8068       16.5877       14.2525       11.9077       9.46145       7.43326       5.70567       4.17894       2.94923       2.03341       1.32949      0.869996
  20  25 4518.4289    0.6661 16.8139  9.5343 -0.0007  0.2853   0.0094   0.7630    0.0355   0.0000   408.2803       36.0989       32.9705      -26.7957       1.04084       7.47159       28.7410      -11.8968      -23.4300       8.17304      -14.1343      -10.6501       11.8818      -6.23644      -5.01963      0.464141      0.397783      0.739166       20.7954       28.3915       30.2721       31.6093       30.8823       29.2287       26.7107       23.4413       20.5810       16.8014       13.7852       10.8211       8.09189       5.89441       4.27562       2.92840       1.84261       1.21790
  21   8 2077.7426    0.6733  0.4999  9.4574 -0.0102  0.0215   0.0229   0.0461    0.0633   0.0000   438.8917      -2.80839       13.7216      -4.34288     -0.882603       1.53895      -3.71293       3.53781     -0.113540       1.51444       2.31896      0.583934      0.420152      0.506314      0.103425     -0.394004     0.0724625      0.111355       1.59116       2.21324       2.28451       2.14621       2.30752       2.05674       2.10991       1.81040       1.61034       1.35404       1.01931      0.813924      0.612967      0.485411      0.377679      0.245828      0.148458      0.110513
  21   9 2231.8571    0.9380  0.7996  9.4216 -0.0009  0.0289   0.0246   0.0660    0.1072   0.0000   439.8669     -0.224532       15.8291      0.254391      0.492048      -1.32034      0.819418     0.0765026       2.22649     -0.378172     -0.694105     -0.575801      0.635877    -0.0199254     -0.322183      0.383831    -0.0139967     0.0119399       2.14113       3.07460       2.90956       3.05245       2.64319       2.95126       2.54092       2.30702       2.09398       1.69339       1.42317       1.12371      0.897587      0.637428      0.438651      0.303896      0.195836      0.138260
  21  10 2381.8403    1.3598  0.9015 10.0568 -0.0066  0.0269   0.0335   0.0622    0.1049   0.0000   436.0920      -3.35063       17.8464      -7.98928      -2.62844      0.566987       3.27526       4.67104      0.157671       1.85632      0.247922      -1.26926      0.945243      0.186032     -0.141822     -0.907126    -0.0161745      0.282031       2.11065       2.67058       2.82731       2.92562       2.88769       2.77538       2.73534       2.39001       2.00629       1.64801       1.22662       1.14060      0.861950      0.623079      0.439220      0.303185      0.215701      0.153190
  21  11 2529.2620    1.8441  0.8145 10.6857 -0.0042  0.0264   0.0488   0.0671    0.0972   0.0000   434.3644      -4.85848       15.9031       1.21723      0.319278       3.79184       2.07990     -0.178618      -1.33869     -0.990260       1.05539     -0.953539    -0.0855920     -0.756838     -0.266380      0.511095     -0.203858     0.0166691       2.22222       2.91656       3.18768       3.68120       3.50077       3.05631       2.82026       2.52450       2.04328       1.54796       1.21968      0.934590      0.720416      0.523068      0.370809      0.277505      0.182451      0.114996
  21  12 2676.1190    2.3030  0.8930 11.1318 -0.0084  0.0330   0.0598   0.0644    0.1443   0.0000   439.5205     -0.902972       9.30293      -2.66289      -4.16054       7.40952       1.33178      -3.89791      -3.48363     -0.662031       1.32591     -0.136799     -0.415661      -1.71214     -0.721620      0.174179     -0.306900     -0.127266       2.98914       3.85872       3.56771       3.66095       3.44726       4.05481       4.24308       3.71544       2.55741       1.69913       1.52362       1.62258       1.24701      0.851708      0.536764      0.351336      0.233823      0.146630
  21  14 2968.8236    3.6172  0.7871 12.1253  0.0024  0.0245   0.0913   0.0556    0.1065   0.0000   443.4766      -1.93753       14.5785      -1.09305     -0.137184       4.36468      -1.73816      -1.09870      -1.09426      -1.00791      0.445264      0.728234     -0.195925     -0.840532     -0.305008      0.319544      0.238337     -0.131934       1.78963       2.43679       2.71137       2.61520       2.90602       2.40286       2.24383       2.05829       1.65415       1.52656       1.13256      0.900015      0.689955      0.525983      0.351111      0.248679      0.172189      0.108892
  21  15 3113.8016    3.9018  0.9624 11.9962 -0.0008  0.0272   0.0892   0.0622    0.1347   0.0000   441.0814       2.33629       10.8216       1.49376      -3.46305      0.458501       1.76551     -0.459844      -1.77671     -0.647156       2.99915     -0.939404      0.642528     -0.329923     0.0245573      0.258757      0.105937     0.0185255       1.90818       2.57318       2.65673       2.83007       2.83033       2.70288       2.42341       2.08073       1.90444       1.55346       1.23771      0.975595      0.743598      0.557691      0.409335      0.289134      0.186288      0.124285
  21  16 3258.3966    3.5321  1.2767 12.2739 -0.0054  0.0347   0.0788   0.0819    0.1079   0.0000   439.1222      -1.57917       12.2001       8.23744      0.525561      -1.74261      -3.32302       6.66386       4.14396       1.13512       1.06860       1.18797     -0.487770       1.82161     -0.173330     -0.167388      0.101906     0.0572412       2.44468       3.32814       3.61777       3.57595       3.81201       3.54952       3.17321       2.84785       2.32675       2.10094       1.63815       1.19715      0.953786      0.746345      0.524346      0.377798      0.244625      0.159407
  21  17 3402.7228    3.0114  1.9257 11.8796  0.0011  0.0426   0.0551   0.1088    0.0766   0.0000   442.2524      -5.03921       9.73553       3.76073       1.73308       4.71706     -0.438884      -1.04451       1.77576     0.0660845    0.00451788      0.109586      0.585050      0.708399      0.885920     -0.819454      0.277989      0.120994       3.02303       4.17569       4.58422       4.74225       4.70810       4.36265       4.08588       3.42276       2.97092       2.45838       2.00834       1.51191       1.18125      0.870522      0.642744      0.437747      0.295657      0.198694
  21  18 3547.0662    2.4277  2.8726 11.2744 -0.0032  0.0525   0.0379   0.1361    0.0712   0.0000   441.2528      -7.45356     -0.189665      -1.50380       8.35947     -0.180261      -3.19112       9.04008      -3.23762       2.81910       4.33238      -3.13210     -0.453185      0.539849      -1.07217     -0.835344     -0.221600     0.0444336       3.70662       5.01521       5.49520       5.66196       5.38693       5.41428       4.63677       4.30396       3.78093       3.08795       2.49935       2.04407       1.56641       1.11792      0.813085      0.557015      0.373798      0.252767
  21  19 3691.2684    2.1009  4.3224 10.7058 -0.0030  0.0660   0.0283   0.1737    0.0718   0.0000   438.3381       6.27260       10.1199      -4.98288      -9.86133      -7.51263       6.96784       10.0040      -3.47172      -1.70039       1.60487      -1.72338      0.208489      0.140830       1.02579      0.164562      0.650456     -0.743000       4.82852       6.06233       6.84650       7.05441       6.97804       6.50204       6.13120       5.35673       4.66682       3.88337       3.18522       2.50857       1.92928       1.45548       1.02548      0.710453      0.489078      0.322371
  21  20 3835.4707    1.7426  6.1334 10.1626  0.0004  0.0832   0.0211   0.2287    0.0680   0.0000   421.6533      -1.05896       11.4874       5.99909      -6.70278       8.75581      -2.11188      -4.91795       15.7011       8.35831      -6.06678      -2.96384       3.59686       2.40660     -0.972478      0.632069      0.244610     -0.335667       6.17296       8.06570       8.92465       8.88788       9.11931       8.37109       7.96250       6.77796       6.12086       4.91109       3.98760       3.22393       2.38330       1.82951       1.31297      0.938923      0.624304      0.401013
  21  21 3979.6945    1.4498  8.0228  9.9008 -0.0009  0.1033   0.0168   0.2901    0.0579   0.0000   423.7780      -18.2098       28.7380     -0.595711      -28.2356       10.7770       7.87661       3.01413      -1.74909       4.78406      -6.73080      -4.60445      -2.54488       1.19330       2.16592     -0.634473     -0.199778      0.243484       7.48186       9.98959       11.0351       11.3050       11.0369       10.7363       9.60315       8.71964       7.46687       6.13354       5.07027       3.93898       3.07458       2.32043       1.62807       1.13563      0.765466      0.508628
  21  22 4123.9804    1.1854  9.9335  9.6893 -0.0008  0.1270   0.0140   0.3586    0.0531   0.0000   441.5587      -1.99241      -1.94222      -26.3168       16.9076       9.90012       22.3333      -19.6557       8.84602       8.24493      -4.29330      -10.0010      0.937872       6.36499      -1.92253      -1.25181    -0.0867634      0.127753       9.20379       12.1291       13.5394       13.9287       13.8317       12.9972       11.9116       10.2684       9.27302       7.53421       6.23735       4.89973       3.74440       2.82596       1.97297       1.39546      0.921276      0.615766
  21  23 4267.8558    0.9430 12.0913  9.6955  0.0006  0.1680   0.0127   0.4775    0.0467   0.0000   460.6380       18.3250       13.4820       4.48561       14.1180       34.0807      -13.9805     -0.186410      -17.8044       6.10660       4.59429     -0.436147       5.67713       3.78018       4.51019      -2.69383       1.54583      0.974523       12.1403       15.6969       17.5630       17.9502       17.5591       17.0315       15.7262       13.7212       12.0760       10.0288       8.21226       6.37161       4.93539       3.76334       2.70995       1.94117       1.26652      0.842365
  22   6 1781.5252    0.3534  0.2993  8.8304 -0.0061  0.0199   0.0150   0.0366    0.0452   0.0000   441.2207      -2.74610       17.8856      0.261226      -2.75775      -2.82431      -1.08721     -0.320072     -0.231517      0.698666      -1.12329     -0.361717      0.438048      0.254526    -0.0542827      0.342351     0.0976522      0.134743       1.20110       1.80218       1.88553       2.03910       1.79007       1.99067       1.77920       1.41901       1.33828       1.05359      0.883948      0.634254      0.627914      0.383365      0.299478      0.237168      0.138038      0.107813
  22   8 2104.7395    0.6641  0.6735  9.3184 -0.0033  0.0257   0.0187   0.0559    0.0692   0.0000   440.7158     -0.747008       15.0473     -0.677439      -3.16585      -2.49985       3.39992       4.64360      -2.19356       1.60017     0.0991954     -0.314456     -0.238963     -0.488915     -0.667762     -0.293286     -0.100357    -0.0288702       1.84095       2.30816       2.50442       2.70273       2.57832       2.52333       2.39027       1.87716       1.72146       1.54181       1.24642      0.977299      0.734131      0.590503      0.400783      0.281554      0.205032      0.134651
  22   9 2259.9375    1.0275  0.7716  9.8132  0.0016  0.0276   0.0264   0.0576    0.0837   0.0000   438.6552       4.98246       16.1215     -0.172947      0.105878       3.90938      -2.27359      -3.14056      0.739951      0.800411       1.76563      0.149754      0.496263    0.00278510     -0.513505     -0.476390    -0.0281885      0.224818       2.07251       2.88730       3.19748       3.05843       2.96380       2.60926       2.34611       2.28962       2.01687       1.94650       1.71602       1.40322       1.02942      0.759007      0.469484      0.357822      0.216642      0.145961
  22  11 2559.1335    1.8815  0.7653 11.1659 -0.0057  0.0250   0.0505   0.0583    0.0816   0.0000   442.3821      0.734222       10.7292      0.675727      -2.46132     -0.743877      -1.64340      -1.01661    0.00839494       1.59724      -2.63588      -1.19885      0.278185     -0.402793      -1.10956     -0.218004     0.0179351     0.0761688       1.90152       2.49955       2.58089       2.55097       2.56895       2.41420       2.30072       2.04425       1.91416       1.62011       1.29153       1.00360      0.828467      0.594283      0.476028      0.337444      0.215817      0.147866
  22  12 2707.0135    2.4498  0.8669 11.3049 -0.0012  0.0245   0.0625   0.0657    0.1146   0.0000   439.9302      -1.42739       19.2358     -0.108745      -3.49241      -5.54321      0.162309     -0.627835       4.27099       1.60565      0.519796      -1.34856      0.205567       1.23759      0.495973     -0.244306      0.137662      0.172583       1.87136       2.18452       2.57295       2.77052       2.82043       2.53547       2.27141       2.07471       1.82266       1.48819       1.12398      0.917129      0.758094      0.556320      0.388869      0.271944      0.197431      0.141471
  22  13 2854.6981    3.1140  0.8283 11.9741 -0.0108  0.0290   0.0813   0.0628    0.1266   0.0000   438.7939      -4.36917       12.2792       1.22877     -0.894905       1.84110       1.29960      0.404454      0.479431     -0.297727      -2.33342      0.951995       1.29646     -0.470467     -0.121635     -0.293949   -0.00711073     -0.144508       2.67004       3.62420       4.00402       3.78016       3.13956       2.73712       2.56518       2.65989       2.63050       2.50070       2.10916       1.68299       1.25897      0.881542      0.571294      0.367420      0.231823      0.148171
  22  14 3001.3058    3.7323  0.9345 12.1846  0.0008  0.0273   0.0866   0.0661    0.1182   0.0000   439.5510      -2.11887       14.5001     -0.615106     -0.676241       5.24982      -1.70366     -0.500666      -2.05937     -0.585156       1.26179       1.18987     -0.881620      0.181836     -0.844933     -0.275646      0.120176      0.106307       1.98216       2.32837       2.80690       2.84829       2.83960       2.59742       2.48007       2.34956       1.77860       1.59377       1.37664      0.958000      0.776570      0.607409      0.422138      0.339987      0.209093      0.138321
  22  15 3146.9353    3.9921  1.0180 12.1483  0.0022  0.0278   0.0904   0.0695    0.1182   0.0000   442.7485       4.65580       10.9344      -1.10358     0.0921074     -0.144154      -6.05685       5.47286       4.64714    -0.0552793      0.750281     -0.621215     -0.187670      0.801670   -0.00535739     -0.394610     -0.171921      0.110271       2.01640       2.56056       2.61918       2.77334       2.77792       2.67970       2.54769       2.06954       1.97023       1.62362       1.36584       1.11359      0.843019      0.624465      0.445219      0.330190      0.225243      0.151671
  22  16 3292.0736    3.4596  1.5327 11.8618 -0.0026  0.0350   0.0660   0.0886    0.0998   0.0000   442.4499       2.44158       14.2659      -5.57395     -0.424113       1.62636      0.554278       9.12863       1.00359      -3.43961      -1.40695     -0.212704     -0.370154      -1.89534      0.781422     0.0250349      0.693450   -0.00499738       2.51856       3.21569       3.45343       3.70203       3.77268       3.51906       3.26776       2.73431       2.49208       2.01567       1.66047       1.30692       1.02728      0.794969      0.560737      0.406375      0.265333      0.205040
  22  17 3437.0349    2.9624  2.1076 11.5619 -0.0058  0.0423   0.0500   0.1078    0.0803   0.0000   440.0511       1.38079       17.8587      -2.83909      -6.69522      -3.53756       4.36574       5.87783     -0.998181    -0.0604659      -1.83988      -1.99394       2.37194       1.70074     -0.170013      -1.64327     -0.606437      0.263106       2.92379       4.01964       4.41166       4.65230       4.59088       4.37943       3.92039       3.53233       3.07273       2.56562       1.95931       1.60162       1.22315      0.972367      0.705983      0.508457      0.347457      0.231183
  22  18 3581.9129    2.3448  3.4351 11.1051 -0.0018  0.0562   0.0334   0.1483    0.0633   0.0000   442.5918      -4.71249       2.45565      -10.1341       3.11383       6.71049      -5.14338      -4.79718      -2.19574      -3.79166     -0.620186      -2.86782      -2.35347      0.754347      -1.00168       1.47762      0.188237     -0.793862       3.97744       4.98489       5.63979       5.87429       5.81754       5.50813       5.22166       4.53632       3.92970       3.33542       2.73761       2.11055       1.73668       1.29674      0.937698      0.665452      0.473787      0.313744
  22  19 3726.9131    1.9271  4.9765 10.5135 -0.0014  0.0707   0.0240   0.1922    0.0633   0.0000   442.2085       7.68244       7.52089       11.0787      -1.64103      -6.92842       8.39586    -0.0308708      0.132807      -7.16756      0.828794       3.66806      -2.71521      -1.03903       1.36750       1.12398     -0.472315     0.0388338       4.93708       6.58552       7.33742       7.50112       7.30947       7.14095       6.51007       5.72670       5.17246       4.27536       3.47743       2.80960       2.13237       1.64694       1.18844      0.877109      0.576842      0.389935
  22  20 3871.3266    1.6160  7.0103 10.1500 -0.0010  0.0907   0.0187   0.2463    0.0552   0.0000   433.3320      -13.0968       5.11109       1.42687      -2.14478       4.27847      -13.0683      -17.7880      -2.94108       5.69023      -2.57791       6.36361      0.795799     -0.517262      0.106429      -1.39964      0.276826       1.13192       6.33190       8.27845       9.11348       9.59229       9.50856       9.04358       8.31928       7.32484       6.44405       5.50385       4.48146       3.59326       2.75520       2.09781       1.54334       1.10354      0.753366      0.502762
  22  21 4016.2372    1.3487  8.8595  9.9268  0.0004  0.1119   0.0158   0.3176    0.0503   0.0000   441.8884      -27.1624       22.8793      -2.12252       23.2242      -22.3026      -22.8386      -1.32892      -1.14052       2.23525       3.33851     -0.685132       1.79408     -0.180419       1.32572     -0.610201      0.364754       1.09705       7.78264       10.4160       11.1539       11.6536       11.5185       10.8701       10.3875       9.31783       8.08733       6.73296       5.56182       4.38375       3.42728       2.65067       1.92098       1.41525      0.991827      0.653173
  22  22 4160.9512    1.1361 10.8688  9.7065 -0.0013  0.1362   0.0131   0.3873    0.0473   0.0000   432.3045      -20.7488       23.5574       15.7088      -19.4683      -18.1099       15.0978       6.76284      -19.9613      -3.68042       6.01705      0.760217       1.34471      -3.92753      -1.31104      0.612784      0.205601      0.333683       9.46420       12.4787       13.9358       14.3711       13.8603       13.3501       12.2641       11.0681       9.97783       8.27827       6.98737       5.55087       4.28764       3.23712       2.36256       1.69985       1.12129      0.753779
  22  25 4593.8132    0.5989 17.4121  9.4123  0.0087  0.3002   0.0082   0.7647    0.0323   0.0000   445.1639     -0.744263       18.0277       15.3327       9.02079      -24.4250       2.28541       2.72195       68.6417      -28.5680      -41.3103       2.22939      -9.47663       3.48509     -0.840982       2.31053     0.0630637     -0.477379       20.1298       26.7934       30.3268       30.9215       30.9307       29.1245       27.3154       24.4723       21.5208       17.9467       14.8573       11.8439       9.41759       7.05311       5.18517       3.71677       2.52827       1.68674
  23   5 1632.7909    0.2285  0.2020  8.6821 -0.0040  0.0204   0.0122   0.0359    0.0364   0.0000   439.9793      -2.55501       23.8457     -0.386784      -4.44738     -0.581711    -0.0388835       1.25192       1.67790     -0.547736      0.199745     -0.888528      0.530910     -0.183434     -0.280142     -0.165736      0.245346      0.151169       1.30276       1.50783       1.62174       1.85954       1.51852       1.88566       1.41086       1.35028       1.15796       1.02351      0.764113      0.667707      0.503193      0.390161      0.299221      0.222584      0.170451      0.111192
  23   6 1804.2087    0.3587  0.3093  8.9182 -0.0041  0.0187   0.0150   0.0381    0.0435   0.0000   440.0539      -4.59233       22.9226       4.44797      -5.94274     -0.870616       1.42961      0.261202      -1.24122       1.47623       1.11930      0.862877     -0.981701      0.376119     -0.186006      0.151897     0.0900835      0.192229       1.19742       1.65183       1.70391       2.06006       1.60162       1.77426       1.53782       1.41988       1.24620       1.16302      0.922946      0.726286      0.577793      0.445675      0.313348      0.232855      0.146167      0.108342
  23   7 1969.5893    0.5440  0.4858  9.1117 -0.0105  0.0204   0.0180   0.0491    0.0569   0.0000   440.7438     -0.296904       17.3126       3.03280      -1.01613      0.147508      -1.34665      0.545235      -5.09154     -0.713623     -0.805087     -0.940339      -1.03383    -0.0706435     -0.248177     -0.209068      0.249299    0.00738320       1.37768       1.88515       1.89260       2.08111       2.15959       1.84154       1.74069       1.53655       1.49354       1.27818      0.992262      0.806476      0.609659      0.505415      0.343872      0.252691      0.169071      0.115965
  23   8 2131.0725    0.7778  0.6908  9.4801 -0.0022  0.0246   0.0211   0.0540    0.0698   0.0000   439.1200      0.820620       18.4260       4.02207      -4.96433      -1.53513     -0.256454     -0.340126     -0.379597     -0.152521      -1.60292      0.765806       1.71092     -0.416994    -0.0422898     -0.357555     -0.174894      0.191603       1.54134       2.18923       2.25482       2.38839       2.33823       2.24554       2.22803       1.88794       1.63683       1.43487       1.11136      0.968356      0.722980      0.539964      0.415300      0.298488      0.224711      0.152166
  23   9 2287.4286    1.0580  0.8246  9.8325 -0.0018  0.0246   0.0255   0.0606    0.0875   0.0000   438.8185      -2.20491       14.1497      -6.54192      -2.11896       5.86358      -1.89035      -1.41301     0.0852563      -1.80285      -1.29385     -0.168374      0.196612      0.346955     0.0577452     -0.325766      0.115951     0.0998476       1.65847       2.19762       2.44899       2.53008       2.52820       2.34742       2.28949       1.99148       1.70690       1.40264       1.16101      0.962945      0.730822      0.559411      0.434562      0.301266      0.208712      0.144415
  23  10 2439.1511    1.5395  0.9290 10.3170 -0.0005  0.0281   0.0353   0.0640    0.1127   0.0000   440.0359       2.59618       14.3338      -4.77672      -5.10801       1.12304      0.665279       1.41847      0.513611       2.45384      0.558654      -1.29866     -0.123488     -0.329359      0.381537     -0.134879     -0.176139   -0.00329034       1.73360       2.45862       2.57960       2.94200       2.86422       2.60478       2.57327       2.17362       1.99349       1.54224       1.36233       1.05387      0.842353      0.612322      0.468944      0.346478      0.231786      0.157534
  23  11 2588.6051    1.9452  0.8307 11.0680  0.0009  0.0249   0.0473   0.0594    0.0826   0.0000   438.5551      -1.37528       19.9587      -3.67477       2.26443       2.49540      -2.09565      0.147003     -0.386230      0.100747       1.01644      -1.90999      -1.16173     0.0790064    -0.0846332     -0.195833     -0.346375    -0.0719302       1.63733       2.23709       2.34142       2.37107       2.31471       2.28719       2.26463       1.98928       1.72663       1.40168       1.16581      0.921206      0.754820      0.596450      0.434133      0.311757      0.226767      0.153203
  23  12 2737.5095    2.5414  0.9325 11.4177 -0.0091  0.0257   0.0595   0.0611    0.1061   0.0000   439.5293     -0.722191       12.4595       2.08949     -0.424908      -2.21557       3.51726       2.81269       2.85729      -2.96866      0.201207    -0.0429074     -0.692763     -0.373292      -1.34328      0.420977     -0.343681    -0.0225373       1.83529       2.52821       2.72525       2.64217       2.78220       2.52482       2.50467       2.27695       2.01746       1.71595       1.25699       1.00707      0.785568      0.632549      0.513604      0.386297      0.285609      0.187747
  23  13 2885.9890    3.3995  0.7446 11.7021 -0.0016  0.0234   0.0844   0.0511    0.1509   0.0000   438.0969       1.47901       13.9627      -4.02151     -0.372619      -3.82311      -1.64970      -3.87666      -2.96736      0.430083       1.64302     0.0536924     -0.969617      0.205619     -0.328164     -0.536611      0.145805   -0.00985977       1.72258       2.30387       2.57909       2.81965       2.73220       2.54182       2.38560       2.07946       1.79790       1.35674       1.14516      0.863470      0.688387      0.520720      0.396067      0.294748      0.202891      0.138176
  23  14 3033.3518    3.9491  0.8263 12.1056 -0.0025  0.0256   0.0950   0.0535    0.1528   0.0000   440.9467      -6.08776       15.7896     -0.886775       1.93650      -3.24180      -1.41002      0.592557      -1.91797     -0.284203     -0.425287      0.723638     -0.138515      0.603140     0.0249216     -0.356353    -0.0966159    -0.0408490       1.72595       2.49660       2.32118       2.69381       2.53740       2.48987       2.29572       2.02574       1.82554       1.50063       1.26924       1.06593      0.801540      0.608156      0.434207      0.313777      0.223289      0.152584
  23  15 3179.5665    3.7588  1.0575 12.3918 -0.0024  0.0287   0.0836   0.0690    0.1099   0.0000   438.8755      0.890803       9.17044       2.12497      -2.67604       1.92111       2.45061      -1.48247       2.54204    -0.0771964       2.29732      0.402256    -0.0833198      0.429430     -0.299923     -0.678795      0.220642      0.127049       1.98097       2.58809       2.80999       2.91423       3.03054       2.61033       2.60392       2.20950       2.00454       1.76403       1.41804       1.15928      0.904745      0.649049      0.511401      0.378378      0.251105      0.166599
  23  16 3325.4245    3.3710  1.4933 12.2195  0.0003  0.0369   0.0662   0.0897    0.0806   0.0000   441.2622       2.02267       16.3850      -2.29657       4.28875      -1.07579      -1.10581       4.53930      -2.43646       1.19659     -0.456539      0.453931      -1.12873       1.23495     -0.774017      0.123796     -0.183086     -0.175455       2.28752       3.27805       3.18637       3.78769       3.44753       3.51192       3.02306       3.07606       2.47464       2.15885       1.62162       1.52060       1.07582      0.897404      0.606232      0.474969      0.311810      0.224005
  23  17 3471.1199    2.7879  2.3065 11.6804 -0.0022  0.0431   0.0435   0.1133    0.0608   0.0000   439.2355      0.167789       11.8087      -4.55084       1.58141       1.70426      -1.56313      -1.63244       3.03438       3.06171      -4.02861      -1.58875      0.220923     -0.972271       1.35676    -0.0751564     -0.356151      0.467195       3.01337       3.79382       4.27227       4.48678       4.54950       4.34025       3.94134       3.48451       3.04967       2.63168       2.20211       1.68846       1.41817       1.01346      0.779692      0.554616      0.389967      0.276871
  23  18 3616.5790    2.2816  3.6285 11.0952 -0.0030  0.0558   0.0304   0.1515    0.0561   0.0000   440.4329      -6.55577       10.6249       16.4263       7.53253      -1.03097       1.19871     -0.625612       3.95810      -2.31973       2.70637       4.93244      -2.00065     -0.660565      0.665414       1.44679     -0.440009     -0.773849       3.74042       4.89163       5.57286       5.66700       5.69813       5.50317       4.89338       4.56945       3.95088       3.31909       2.81739       2.24322       1.78911       1.33302      0.999043      0.735012      0.496516      0.342425
  23  19 3761.7406    1.9115  5.1867 10.4504 -0.0031  0.0703   0.0230   0.1883    0.0636   0.0000   444.6179       4.78233       19.8315      -8.62603       13.6506      -2.73639       13.4006      0.426101       2.78375      -4.42114      -2.82650       1.28169      -1.00300       1.54745     -0.795173     -0.689821     -0.818387     -0.568579       4.74374       6.17270       6.87907       7.21645       7.34428       6.83399       6.30937       5.72936       5.01054       4.17094       3.56200       2.82575       2.24645       1.73818       1.25237      0.937156      0.618248      0.439449
  23  20 3906.8867    1.5750  7.2488 10.0482 -0.0022  0.0891   0.0174   0.2473    0.0565   0.0000   442.6052       9.10130       11.5660      -4.14901      -6.18357      -2.05711      -17.8818      -17.4144       3.65898      -6.62392      -5.49709      -5.46980      0.113857       1.63825      0.838635      -1.69737      0.787807     0.0118245       5.93270       7.97019       8.78213       9.10774       8.84345       8.72919       7.70092       7.39872       6.30900       5.45441       4.51278       3.68540       2.84310       2.18892       1.63643       1.20119      0.822154      0.552354
  23  21 4052.2011    1.2839  9.5953  9.8951 -0.0002  0.1194   0.0145   0.3292    0.0473   0.0000   431.3584      -26.5413       11.2054       25.2510       3.59917      -3.31287      -14.8016       2.51875       14.7754       2.06844       12.9058      -10.1267      -6.77256      -1.55822      -1.35977      -2.21235     -0.380360     -0.388622       7.81356       10.2721       11.6533       11.7653       12.1249       11.3932       10.6650       9.67043       8.23238       7.16764       5.99633       4.78173       3.84887       2.94405       2.15665       1.58029       1.08143      0.751392
  24   5 1653.6946    0.2473  0.2745  8.6838 -0.0025  0.0200   0.0114   0.0395    0.0378   0.0000   438.7287      -1.87152       19.8471     -0.780197      -3.65808      0.417422      -1.20906      0.524324     -0.285528      -1.06248     -0.423123      0.944058     -0.340710      0.138392     -0.125733      0.117063     -0.153873     -0.141002       1.30279       1.77611       2.28735       1.90140       2.51397       2.15864       1.91741       1.79675       1.34901       1.27796      0.945396      0.783057      0.598725      0.504788      0.363480      0.292069      0.190979      0.131974
  24   6 1826.2493    0.3846  0.4857  8.7470 -0.0140  0.0231   0.0133   0.0497    0.0517   0.0000   441.6986      -3.60480       18.0123       2.36147      -3.31832     -0.494570     -0.844790       1.94027       2.06667      0.381526     -0.797967      -1.95227      0.760266     -0.296898     -0.796634      0.621394    -0.0328771      0.120424       1.95040       2.82665       2.86169       2.08474       2.11914       2.45468       2.65307       2.37934       2.23260       1.81808       1.15141      0.876196      0.784199      0.619193      0.605445      0.495134      0.372039      0.251713
  24   7 1993.5278    0.5508  0.6825  8.9693 -0.0008  0.0257   0.0152   0.0564    0.0680   0.0000   440.9962      -1.05522       18.1488      -1.69978      -2.58810    -0.0502077      0.573969      0.843322    -0.0295592      -1.64964      0.434821      -1.53246     -0.284760     -0.216311     -0.348688     -0.111718     -0.118431      0.251978       1.62819       2.08007       2.13644       2.31966       2.65271       2.42374       2.16931       1.98552       1.65881       1.45319       1.27452      0.982447      0.816494      0.545293      0.461365      0.360304      0.233649      0.175985
  24   8 2156.7607    0.7959  0.7318  9.4739  0.0010  0.0251   0.0205   0.0557    0.0738   0.0000   435.9649      -2.11477       17.2123      -1.34637      -3.39502       2.58505       1.15383      -2.00626       1.34658       1.36844      0.609912     -0.539597     -0.672315      0.924260      0.247574      0.206898     0.0416918      0.140395       1.60033       1.97923       2.04548       2.40141       2.37251       2.14149       1.94592       1.99671       1.64693       1.34994       1.10789      0.946433      0.757054      0.579813      0.423057      0.336551      0.234317      0.159584
  24   9 2314.2917    1.1502  0.8491 10.0251 -0.0049  0.0253   0.0277   0.0594    0.0834   0.0000   440.5540     -0.401416       13.5414       4.38013      -3.39220      -1.30868       4.58856       3.32374     -0.881689      -1.50331       1.17878      -1.67178      0.560039      0.600534     -0.124963     -0.699794      0.440751      0.111327       1.55607       2.15899       2.26633       2.31768       2.47454       2.20270       2.16245       1.93734       1.68607       1.57321       1.23767       1.02998      0.794809      0.621967      0.473602      0.364544      0.249172      0.175194
  24  10 2466.9910    1.5967  1.0811 10.3165 -0.0078  0.0280   0.0355   0.0720    0.1402   0.0000   438.6209       1.82686       13.1040      -2.17200       1.06625       2.11144      0.406585       1.37499      -3.24508      -2.19360       2.52998      0.391775     -0.686646     -0.381552     -0.183143     -0.535503      0.440439     -0.186596       1.88676       2.58777       2.72781       2.79980       2.69421       2.61998       2.40443       2.21349       1.99065       1.75789       1.52270       1.25082       1.00179      0.766058      0.543014      0.400196      0.282107      0.194145
  24  11 2617.6458    2.1472  0.9361 11.1667 -0.0041  0.0266   0.0499   0.0667    0.1083   0.0000   439.4858       1.66413       14.7818       1.63898      -5.11985     -0.308261       2.07074       1.78345     -0.295211      -1.05674       2.38652       1.65422     0.0654150     -0.654708     0.0982418      0.292731      0.133832      0.293506       1.90938       2.50724       2.60268       2.95467       3.01711       2.85830       2.48909       2.19481       1.85999       1.72158       1.37018       1.05680      0.855057      0.658520      0.463265      0.358465      0.265981      0.178712
  24  12 2767.6086    2.6498  0.8905 11.5396 -0.0008  0.0244   0.0602   0.0611    0.0980   0.0000   437.6667      0.352062       13.5735      -1.80414      -3.11130      -4.39797     -0.971693       3.90529       2.40767      -2.38571      0.436070     -0.408103      0.347572     -0.498453      0.558707     -0.412492     0.0724298      0.124169       1.59435       2.06046       2.23891       2.23628       2.36873       2.23294       2.13995       1.94120       1.72172       1.40732       1.20573      0.972550      0.791922      0.624376      0.449612      0.343261      0.243444      0.170686
  24  13 2916.8720    3.5995  0.7642 11.7375 -0.0050  0.0217   0.0878   0.0513    0.1369   0.0000   439.4030      -1.47967       11.2388      -3.33240       1.61090       1.36507     -0.841392      -1.47872      -1.39482     -0.847261      -2.90857      0.465367      0.232001      -1.09511      0.772029     -0.180874    -0.0395948      0.108737       1.38767       1.81537       2.02182       2.02777       2.14456       1.99080       1.89765       1.82699       1.48448       1.29123       1.16910      0.798570      0.700374      0.548718      0.413274      0.303666      0.221505      0.155111
  24  14 3064.9335    3.7384  1.0220 12.0584  0.0015  0.0279   0.0857   0.0676    0.1620   0.0000   436.0080      -5.76935       15.6345       6.19238      0.920564       1.08111      0.633393     -0.825212      -1.21663      -2.00269      0.657876    -0.0507473      -1.03452      -1.38879      0.512165      0.349212      0.415251  -0.000832251       1.66911       2.33769       2.44821       2.60072       2.71456       2.55046       2.36976       2.23326       1.87184       1.59576       1.34095       1.08544      0.869210      0.683952      0.516055      0.367137      0.276050      0.190555
  24  15 3211.8769    3.7933  1.1657 12.3627 -0.0018  0.0296   0.0823   0.0762    0.1327   0.0000   438.3633     -0.314085       16.6831      -2.15464      -1.48858       1.60116      -2.80645      -2.31045     -0.310517       2.95028       1.41865      0.674589       1.03084     -0.203507    -0.0907448      0.631278     -0.586500     -0.250248       1.94838       2.53312       2.79384       2.91336       2.81789       2.85756       2.63767       2.30858       2.03920       1.79736       1.50265       1.16525       1.00149      0.727204      0.535573      0.414778      0.292386      0.207406
  24  16 3358.3878    3.1506  1.6247 11.9753 -0.0052  0.0368   0.0589   0.0906    0.0863   0.0000   434.3812     -0.894571       10.9136     -0.679009      -2.34173       4.47444   -0.00768452       2.30028    -0.0433502      -1.39920      -1.07694      -1.83828     -0.698429     -0.819069     -0.111800       1.16477     -0.539354    -0.0956304       2.34345       2.95980       3.54852       3.34770       3.39224       3.51412       3.14546       2.85856       2.62724       2.10150       1.86644       1.43796       1.17221      0.921541      0.689030      0.527830      0.367401      0.258599
  24  17 3504.6972    2.5476  2.7408 11.4771 -0.0003  0.0478   0.0374   0.1237    0.0585   0.0000   439.3295      -9.00755       16.9139      0.899815       4.35386      -5.85020      0.611994      -2.13645     -0.807501       6.44091      -1.37763      -1.36756     -0.721063     -0.166149     -0.985052     -0.214161      0.302820     -0.414133       3.20383       4.23208       4.78668       4.75066       5.01496       4.69356       4.49503       4.06781       3.40907       2.88538       2.38443       1.93536       1.54628       1.18669      0.925979      0.677792      0.465472      0.336015
  24  18 3650.7384    2.1553  4.0194 10.8198 -0.0025  0.0589   0.0269   0.1523    0.0565   0.0000   442.5779      -1.47410       15.8296      -4.16874     -0.509846      -9.72078      -11.9910      0.360208       12.5139      -2.76523       1.88630       1.60746      0.434481       2.59471       1.54632     -0.492257     -0.460945     -0.177697       3.71423       4.95182       5.49733       5.70822       5.67959       5.63083       5.10129       4.51511       4.17513       3.55211       2.97803       2.39661       1.90190       1.52003       1.12342      0.838677      0.571247      0.404326
  24  19 3796.6366    1.7972  5.9254 10.3351  0.0001  0.0746   0.0205   0.2029    0.0573   0.0000   430.3684       6.01439       7.46257       12.9545     -0.886807      0.378944      -6.92126      -4.02829       3.79735       5.13904      -7.42125     -0.603311       1.00675      0.197173      -1.43716      0.752201     -0.111364      0.212018       4.87135       6.29888       7.02879       7.37491       7.42351       7.00629       6.66319       6.04108       5.18545       4.60264       3.75880       3.01456       2.43965       1.90391       1.43867       1.07582      0.751553      0.536468
  24  20 3942.2693    1.4798  8.2193  9.9739  0.0009  0.0974   0.0161   0.2705    0.0526   0.0000   432.7584       12.0801       18.0113       4.91061      0.807382       11.5647       2.14302     -0.626730      -6.52553      0.193498       2.15517      -4.36009       2.55481      -1.04744       3.59384      -1.46133      -1.33450      0.934566       6.17404       8.07362       8.83700       9.56566       9.32467       9.30445       8.43032       7.53467       6.76828       5.97204       4.85493       3.97627       3.24391       2.49796       1.87621       1.36308      0.981902      0.680704
  24  21 4088.0546    1.1943  9.8163  9.8984 -0.0020  0.1203   0.0138   0.3442    0.0451   0.0000   433.8290       4.79672       22.3210       11.4589       6.74517       21.3931       11.7524       8.03198     -0.383830      -7.81042       5.81157      0.839480      -3.90903      -3.40933       2.37361       1.70591      -2.42848      0.933748       7.73559       9.88092       11.2937       11.6487       11.7251       11.1879       10.6656       9.60547       8.49962       7.32240       6.06918       5.00635       3.94047       3.11506       2.34617       1.76077       1.25031      0.875426
  24  22 4233.6365    0.9765 11.7491  9.7094 -0.0011  0.1536   0.0117   0.4333    0.0435   0.0000   438.6253       12.2776       17.6738      -41.2616      -12.8014       16.9479      -8.21227      -13.9349       2.37846       2.11921      -7.70043       2.19009      -7.55763       2.54145      0.779938      -3.68264     -0.578413     -0.263919       9.51971       12.9813       14.3880       15.2420       15.1974       14.6170       13.4896       12.2661       10.8843       9.35781       7.69335       6.28702       5.00285       3.96201       2.91804       2.24171       1.51676       1.06657
  25   4 1489.4354    0.1444  0.1102  8.6378  0.0279  0.0190   0.0135   0.0272    0.0309   0.0000   440.2235    -0.0903483       20.9221       1.68319      -3.08936     -0.960135      0.113119      0.452528      -1.08493      0.197644      0.242248     0.0294619      0.486021      0.300200     -0.164635     -0.177693    -0.0286769      0.147973       1.66357       2.20580       2.11277       1.76166       1.54856       1.90943       2.09743       1.89004       1.79406       1.31454       1.06700      0.832467      0.862643      0.667239      0.564198      0.339205      0.262036      0.287846
  25   5 1674.0639    0.2475  0.2431  8.7335 -0.0085  0.0206   0.0131   0.0332    0.0374   0.0000   439.2820      -1.67967       23.2025      0.123763      -4.05427      -2.64977     0.0378234     0.0653379      0.322380     -0.373528      -1.41028     -0.652966      -1.02833      0.295153      0.311880     0.0183547    -0.0108848     -0.133369       1.37539       1.56853       2.19539       2.02016       2.62687       2.57698       2.72118       2.12695       1.86394       1.31719       1.55907       1.73429       1.59610       1.21806      0.751837      0.438994      0.300815      0.180327
  25   8 2181.7219    0.8842  0.7664  9.4101 -0.0018  0.0232   0.0214   0.0543    0.0796   0.0000   441.2768      -3.26355       20.5186      0.893863      -2.43961       2.00421      -2.62570       2.35354      -1.58425      -1.41583      0.598656       1.03664     -0.641732     -0.254910      0.624219      0.455795      0.216502      0.176288       1.40829       1.92276       1.95430       2.10414       2.03549       2.16799       2.01950       1.71910       1.53706       1.30838       1.18201      0.984591      0.757115      0.566949      0.445652      0.341268      0.261211      0.177907
  25   9 2340.4950    1.2483  0.9465  9.9560 -0.0046  0.0258   0.0276   0.0620    0.0977   0.0000   437.4948     -0.506939       15.5107     -0.716907      -4.66691     -0.489410    -0.0544303     -0.820946      -2.52357     -0.194721     -0.214877     -0.212901      -1.58297     -0.764193     -0.799500      0.679673      0.313011      0.208063       1.52488       2.16341       2.16398       2.39945       2.43632       2.34102       2.19664       1.96912       1.73230       1.52621       1.25051       1.05470      0.846117      0.622785      0.513281      0.361944      0.271654      0.200424
  25  10 2494.3043    1.7190  0.9163 10.4258 -0.0001  0.0250   0.0372   0.0567    0.1114   0.0000   438.0362      -4.07731       17.5821      -1.21048       1.05308      -2.28615      -2.01180      0.196548      -1.31629     -0.372715       1.15319      0.210123     -0.883582      0.324428      0.231061     -0.245181     -0.370335      0.194123       1.45965       2.05830       2.11572       2.34608       2.25919       2.16331       2.15716       1.88223       1.69864       1.54180       1.19366       1.05207      0.787388      0.677004      0.479764      0.386754      0.256284      0.187016
  25  11 2646.1609    2.1379  0.9053 11.3453 -0.0043  0.0259   0.0501   0.0640    0.0971   0.0000   439.0587     -0.303968       13.5996      0.753929      -4.42292      -2.16084      0.260465      -4.12740    -0.0703193       2.60537     -0.462380     -0.656689       1.54660    -0.0718863     -0.459671     0.0454521     -0.308077      0.193099       1.73275       2.30522       2.27507       2.39357       2.60553       2.49347       2.18087       2.00002       1.76211       1.65344       1.38959       1.12280      0.928652      0.726575      0.536343      0.399799      0.273173      0.192134
  25  12 2797.2801    2.8585  0.8610 11.7435 -0.0006  0.0228   0.0658   0.0583    0.0955   0.0000   437.6285      -2.15671       15.0402       4.64242      -3.89040     -0.784359      -1.53384       1.36505      0.562441      0.368267      -1.82919      0.608505      0.969474     -0.821629     -0.752689    -0.0596082    -0.0620437    -0.0705522       1.41534       1.87421       2.00447       2.06218       2.09542       2.04458       1.85824       1.76683       1.55923       1.38684       1.17866      0.957333      0.792457      0.571241      0.483932      0.348444      0.247633      0.178659
  25  13 2947.3368    3.5906  0.8611 11.9996 -0.0024  0.0237   0.0794   0.0558    0.1015   0.0000   437.7209       1.66774       12.3943      0.645785      -3.26322     -0.100718      0.313213       1.62524     -0.349211      0.656241     -0.704488      -1.13615       1.22098     -0.104316      0.269087      0.142234     -0.121384     0.0333480       1.49990       1.88748       1.93030       1.93973       2.22549       2.10190       2.06871       1.83407       1.44437       1.33914       1.14599      0.986309      0.805534      0.602720      0.454876      0.327537      0.244571      0.181039
  25  14 3096.0428    3.9130  0.9665 12.2621 -0.0030  0.0263   0.0897   0.0637    0.1456   0.0000   437.6687       4.55389       7.54765      -2.27125    0.00994915       2.34510      -3.27078       1.22941      -2.64255      -1.21639     -0.685485       1.41182       1.07271     -0.506787     -0.659671    -0.0902990      0.113190     0.0528822       1.77542       2.38732       2.58663       2.73962       2.78633       2.39227       2.35521       2.08513       1.97927       1.72307       1.39062       1.14782      0.954490      0.706237      0.514798      0.406766      0.290299      0.200252
  25  15 3243.7380    3.6910  1.3311 12.1220  0.0006  0.0309   0.0734   0.0770    0.1419   0.0000   441.7705     -0.239078       14.3888       4.26608      -3.24993      -3.01367      -5.39431       2.02986      0.592734      -1.12229     -0.957060     -0.746468      0.941226      0.745645      0.189740      0.110077      0.257197     0.0730728       1.93628       2.69388       2.96763       3.07331       3.13721       2.89128       2.78502       2.49517       2.26384       1.86846       1.60119       1.32155       1.03258      0.834444      0.584607      0.470661      0.333486      0.242961
  25  16 3390.8681    3.1904  1.7293 12.0026 -0.0067  0.0361   0.0561   0.0899    0.0803   0.0000   438.5816      -1.79568       11.7763       2.16939      -5.45602      -6.33828       2.64132      -2.22117      -2.60167       3.36399       2.59779       2.49331      -1.66875     -0.978074     -0.192536      0.267569      0.738278     -0.125106       2.26254       2.93467       3.18640       3.36810       3.34871       3.30409       3.11811       2.79524       2.49675       2.16182       1.88390       1.49262       1.20726      0.989502      0.735349      0.560568      0.393654      0.281370
  25  17 3537.8840    2.4545  2.9032 11.4985  0.0014  0.0512   0.0345   0.1251    0.0532   0.0000   443.0488       9.12317      0.447961     -0.566262       1.15192       5.41493       2.12583      -1.43365      -2.30615       3.89077       3.67305       1.17432      -4.40237      -2.65102      0.410333       1.04745      0.749768     -0.489737       2.91415       4.12104       4.29728       4.62183       4.65144       4.50458       4.27343       3.83729       3.43762       3.01565       2.58351       2.10531       1.67130       1.34593      0.994712      0.757593      0.548990      0.386391
  25  18 3684.5770    2.0045  4.5625 10.8409 -0.0020  0.0628   0.0238   0.1713    0.0486   0.0000   437.3001       2.41410       16.1806      -7.30614      -2.69803       9.97148      -1.34115       1.75699      0.353330       1.25231       3.75071       8.56279     -0.445464      -2.26146      0.254406       1.44942     -0.548941     -0.782757       3.84901       5.19983       5.72104       6.02443       5.99926       5.72356       5.33005       4.91977       4.33584       3.92511       3.22641       2.70567       2.11978       1.68799       1.27035      0.957588      0.688457      0.493766
  25  19 3830.9881    1.6834  6.6135 10.2998 -0.0023  0.0801   0.0186   0.2207    0.0535   0.0000   435.3393      -10.8799       9.32985       2.07384      -13.6534      -2.54010      -14.6224       4.73143      0.814112     -0.494038      -4.16673      -4.60664      0.998457       3.09132      -1.72876       1.19616     -0.262871     -0.389813       4.92520       6.55963       7.18661       7.46037       7.55626       7.24392       6.85190       6.39256       5.58226       4.84599       4.05498       3.41288       2.75306       2.15175       1.67029       1.22319      0.874205      0.622049
  25  20 3977.3132    1.3673  8.4282 10.0697 -0.0018  0.1006   0.0155   0.2868    0.0491   0.0000   428.8456      -6.12394       6.93192       28.5674      -2.07790      -4.43037      -3.54957       1.86585     -0.124078      -4.91008      -3.11217       5.26690      -5.12790      -2.83107     -0.290943       1.24822     0.0791908     -0.720933       6.28423       8.14592       9.15451       9.64562       9.77041       9.40153       8.59338       7.99079       6.99806       6.25952       5.11079       4.30217       3.44246       2.67879       2.11336       1.56058       1.09073      0.776756
  25  21 4123.6351    1.1936 11.0472  9.8808  0.0007  0.1300   0.0132   0.3692    0.0441   0.0000   432.8065      -8.75139       17.8372       2.73278       1.72196       3.34001       10.5685       10.3527       3.92353      -2.83422       1.20839      -2.43934     0.0457933      -4.92908       2.17198     -0.969425      0.154224     -0.209754       7.86748       10.2293       11.7060       11.8033       12.4725       11.4532       11.0386       10.3126       8.91756       7.73208       6.73247       5.45749       4.42711       3.50112       2.67380       2.03111       1.40599       1.01752
  25  22 4269.3980    0.9965 13.5687  9.7297  0.0028  0.1640   0.0100   0.4636    0.0368   0.0000   426.9642      -15.7835       40.3966       16.5594      -15.4146     -0.599410       23.6929      -1.40046       1.81899      -10.1172       3.09665     -0.742146       2.84767      -1.49801      -1.28732      -2.07024       3.40343      0.412114       9.94885       13.0740       14.9855       14.8812       15.4333       14.9844       13.8682       12.8318       11.5139       9.93774       8.40210       6.83602       5.63310       4.38347       3.37994       2.56693       1.80749       1.31569
  25  23 4415.6550    0.7709 15.0318  9.6610  0.0000  0.2103   0.0088   0.5697    0.0330   0.0000   440.0387      -18.1508       8.44183      -4.18185      -15.0837       24.4708       18.5728      -19.4597      -2.25031      -10.6596      -3.78762      -1.97294       3.31070      -1.71117      -5.46369       5.64495       5.06689      0.154632       12.7014       17.0365       18.5693       19.7043       19.6363       19.1294       17.8434       16.5337       14.6847       12.6703       10.9034       9.03860       7.19131       5.75353       4.40244       3.30491       2.33197       1.67278
  26   5 1694.0417    0.2684  0.2618  8.7674 -0.0229  0.0202   0.0146   0.0345    0.0383   0.0000   441.0664      0.474185       20.2889     -0.976177      -2.49484      0.706023      0.207046       1.71441     -0.824166     -0.853197      0.151960     -0.586847     -0.272243      0.405548      0.320850    -0.0938614     -0.182565     -0.304183       1.69824       2.42806       2.92029       3.03617       3.40602       3.10916       2.66820       2.28334       1.90585       1.72659       1.45793       1.10151      0.748589      0.609935      0.403056      0.427627      0.278570      0.267896
  26   7 2039.7019    0.6293  0.6166  9.2139 -0.0021  0.0218   0.0169   0.0496    0.0612   0.0000   441.9207    -0.0909073       20.9094      -1.19245      -4.97765      -2.45005      -1.43677     -0.288528     -0.993805      0.149231     -0.575745      0.865548    -0.0164407      0.606487     -0.405917      0.161575     -0.168656    -0.0404652       1.25951       1.81161       1.81667       2.11973       1.93523       2.04706       1.71685       1.60388       1.44371       1.38255       1.07688      0.973818      0.722462      0.607384      0.456802      0.342785      0.244359      0.168178
  26   9 2366.0142    1.3054  0.9229 10.0363 -0.0021  0.0254   0.0288   0.0626    0.0961   0.0000   440.8392      0.597933       14.8628       1.03405     -0.222689       2.25544      -1.03241      0.143049     -0.202794    -0.0837121       1.89636     -0.594311      0.141653    -0.0471442      0.527505     -0.405098    0.00222744    -0.0505015       1.39395       1.91625       2.16393       2.16503       2.32238       2.19161       1.94791       1.91445       1.63091       1.51148       1.21899      0.995131      0.859623      0.629713      0.523970      0.388097      0.272545      0.199010
  26  10 2521.1501    1.7656  1.0697 10.7417 -0.0017  0.0271   0.0373   0.0678    0.0945   0.0000   439.4650       1.29973       13.2428      -3.78476      -2.66331     -0.441154      -1.25616      -1.64350      0.324075       2.79464      0.325450     -0.304307      0.206327    -0.0948864   -0.00387262      0.183090     -0.453271    -0.0137693       1.73074       2.33430       2.61580       2.72418       2.54181       2.48740       2.26344       2.17825       1.86517       1.72189       1.60332       1.37079       1.10886      0.864322      0.644043      0.460133      0.354590      0.244087
  26  11 2674.3107    2.2724  0.9367 11.2051 -0.0021  0.0252   0.0500   0.0602    0.1113   0.0000   437.7351     -0.759412       11.1250       1.97660      -2.67214      0.582054       1.70641      -2.12168       2.24327      0.822527       1.24542     -0.952775     -0.786796      0.859270      0.331180    -0.0698645     -0.327983    -0.0441364       1.58059       2.03570       2.21852       2.45717       2.55707       2.36471       2.24981       1.96482       1.75470       1.56204       1.30168       1.03005      0.846187      0.681238      0.522157      0.390760      0.278437      0.219902
  26  12 2826.5662    2.9762  0.8608 11.5974 -0.0011  0.0235   0.0654   0.0553    0.1058   0.0000   441.1848      -2.26210       16.3841       2.11991     -0.528189      -3.22616      0.314070      0.308397      -1.87544       1.51648       2.61867      -1.00787      -1.08732     -0.284497     0.0409231      0.607962      0.608393     0.0627931       1.36414       1.90172       1.91754       2.11581       2.15751       1.96432       2.04017       1.75595       1.60217       1.31915       1.20568      0.982522      0.764379      0.621087      0.476477      0.364957      0.266097      0.211539
  26  13 2977.3365    3.7888  0.9094 11.9493 -0.0009  0.0226   0.0807   0.0566    0.1114   0.0000   439.1120       4.45853       12.7727      -1.06544      -3.85993     -0.526463      -1.45061      0.415245      0.663770       1.95131      -1.17686      -1.08740      0.360853      0.621855    -0.0132097      0.198354     -0.214204     0.0342703       1.42333       1.92301       2.08309       2.20129       2.27946       2.21314       2.13070       1.81974       1.65184       1.45983       1.12530       1.02359      0.751718      0.607176      0.485047      0.344587      0.273308      0.200199
  26  14 3126.7992    3.9517  0.9267 12.3626 -0.0006  0.0244   0.0857   0.0607    0.1050   0.0000   439.5468      -1.55733       15.9792      0.901256      -3.89053       3.40746     -0.370558    -0.0424420     -0.722387       2.55430      0.136577     -0.462673      0.699138     -0.373586     0.0474986      0.420645     0.0314150     -0.153802       1.63300       2.12807       2.10962       2.26514       2.26897       2.34999       2.20096       1.93173       1.76680       1.47230       1.38514       1.06557      0.899613      0.635175      0.521474      0.394368      0.307440      0.220925
  26  15 3275.2746    3.6496  1.2990 12.2203 -0.0001  0.0323   0.0764   0.0751    0.1299   0.0000   438.2895     -0.827929       14.1727       5.19568    -0.0614103      0.786542      -5.98972      -2.09256     -0.792090       1.45587       3.53271       1.41125    0.00655244      0.559359     -0.739422     0.0547297     -0.271079     -0.288793       1.82098       2.55241       2.63694       2.89846       2.93854       2.90405       2.70570       2.57389       2.08968       1.96941       1.55500       1.33290       1.11289      0.851222      0.676555      0.484498      0.364682      0.268259
  26  16 3423.1082    3.0721  1.9380 11.7405 -0.0005  0.0391   0.0499   0.0913    0.0873   0.0000   441.0485      -1.33045       17.5784       5.30665      -4.46335      -2.62253      0.729540       3.04755      -1.12339      0.778142      -1.97395      -1.02909     -0.472504     -0.340994      0.925601     -0.288525      -1.26502     -0.214576       2.26378       3.11985       3.44419       3.58550       3.48798       3.43529       3.25738       3.01026       2.65912       2.44785       1.99918       1.69296       1.37389       1.07449      0.848014      0.640235      0.460784      0.340274
  26  17 3570.7882    2.4204  3.2449 11.1855 -0.0030  0.0491   0.0311   0.1286    0.0556   0.0000   442.9740     -0.224732       5.92652      0.962839      0.694441      -1.27920       3.42594      -2.76327     -0.951452       5.25621     -0.825169       2.97589      0.349115       2.08027     -0.609561      -1.63875      0.212219     -0.229859       2.90616       3.88002       4.26783       4.35744       4.42740       4.43425       4.15548       3.82718       3.37548       2.95747       2.50511       2.11693       1.65673       1.36889       1.05322      0.792533      0.574198      0.438527
  26  18 3718.2923    1.9457  5.0124 10.6766 -0.0011  0.0658   0.0219   0.1727    0.0474   0.0000   443.9709      -5.21963       15.3528      -8.45387      -2.55673       6.24133       3.75347       6.88484       4.04243      0.393562      -6.90277       1.51007       2.87150      -3.24603      -4.82758      0.461347     -0.984675      0.649447       3.91729       5.12807       5.73013       5.97411       5.98346       5.73580       5.54957       5.08169       4.53677       3.99274       3.40689       2.87993       2.35978       1.82468       1.44750       1.06413      0.794739      0.575496
  26  19 3865.0792    1.6222  7.1559 10.1915 -0.0002  0.0813   0.0171   0.2358    0.0498   0.0000   437.8810       3.96967       25.3523       9.37032      -9.64627      -13.9440      -3.74204       2.97393       6.76082       2.36554       4.53803      -2.31048     -0.290043       3.93901      -2.13638     -0.505443      0.330708      0.264042       4.82654       6.29271       6.95211       7.16955       7.50841       7.41928       6.80612       6.32950       5.55620       4.90137       4.16392       3.38867       2.76743       2.23962       1.73175       1.32087      0.963264      0.694804
  26  20 4011.9061    1.3175  9.2684 10.0437 -0.0020  0.1063   0.0149   0.3151    0.0450   0.0000   444.9545       5.66494       18.3780       4.83402       5.46858      0.572817       2.67130       15.0855      -4.90620      -2.57524      -3.94180      -3.52870       3.71763       3.94393       4.42441      -1.97638      -1.98341    -0.0651962       6.33575       8.41927       9.39374       9.83957       9.98230       9.56829       9.16121       8.39438       7.55813       6.42742       5.63159       4.60880       3.65458       2.99231       2.28172       1.75094       1.30720      0.946493
  26  21 4158.7207    1.1001 10.6412  9.8542 -0.0008  0.1287   0.0128   0.3653    0.0423   0.0000   439.7510       4.81387       23.0363      -11.2282       4.23590       18.8041       5.56732       10.6600       13.8895       7.19198       12.5301      -5.99952     -0.353657      -3.25329      0.902412      -3.12331       1.01275       1.23841       7.62067       10.0553       11.3350       11.8008       11.7588       11.6846       10.8326       10.1836       9.01897       7.87120       6.72940       5.48310       4.59820       3.62318       2.83194       2.13377       1.52998       1.12685
  26  22 4304.8953    0.8857 12.8954  9.7204 -0.0024  0.1709   0.0099   0.4762    0.0357   0.0000   450.8900      -14.1436       13.0848       4.79992      -2.38661       3.89352       8.41965      -6.68909       3.96751       21.8486      -12.6192      -14.9015     -0.591687       13.1448       3.61712      -3.42299      -2.28363       3.59283       9.69392       13.0890       14.6321       15.4333       15.5875       15.2752       14.2040       13.1881       11.8382       10.1654       8.71776       7.35266       5.90605       4.77641       3.70228       2.77230       1.97944       1.44531
  26  23 4450.9463    0.7061 15.0918  9.6422 -0.0022  0.2259   0.0085   0.5978    0.0311   0.0000   426.9652      -15.8991      -11.9430      -29.5183       2.46353       12.9954      0.638022       33.6117      -8.44564       17.4403      -15.2028       3.27049      -5.73506     -0.599414       1.84222      -5.54500       1.12796     -0.163706       13.3619       17.4889       19.7953       20.4778       21.0380       20.0764       19.3450       17.5264       15.7725       13.8586       11.6880       9.78937       8.19240       6.28637       4.96573       3.78813       2.72449       1.98263
  27   7 2062.0565    0.6880  0.6681  9.1201 -0.0004  0.0224   0.0173   0.0487    0.0696   0.0000   441.1081      -3.16777       20.7314     -0.206108      -3.98554     -0.170232     -0.311213       2.05111      0.271422      -2.53765      -1.51743      -1.04245     -0.319586     -0.211269     -0.399201     -0.159666      0.171730    -0.0792407       1.47960       1.97332       2.33818       2.38569       2.31502       2.33517       2.17662       1.93828       1.82638       1.50386       1.24040       1.03773      0.808252      0.670853      0.514994      0.361983      0.280185      0.217127
  27   8 2229.6685    0.9619  0.8478  9.8046 -0.0076  0.0240   0.0222   0.0579    0.0757   0.0000   438.4074      -2.05901       16.4636      -5.04627      -1.73075       3.37765     -0.131897      -1.72554       2.78381       1.55479      -1.60936      -2.56395      0.626928     -0.618786      0.917826     0.0592854    -0.0673580     -0.423111       1.39347       1.85498       1.95791       2.19170       2.19876       2.05269       1.86135       1.86599       1.62334       1.49108       1.21070       1.04528      0.869251      0.672694      0.528053      0.406243      0.310481      0.207991
  27   9 2390.9620    1.4109  0.9858 10.1423 -0.0055  0.0254   0.0298   0.0609    0.0958   0.0000   440.2181      -2.01805       16.1148       3.16627       1.36987      -2.48625       4.46494       1.30705     -0.528462      -1.03115      0.256985      0.873574       2.77131      0.620483     -0.319471      0.128787     0.0277829     -0.154717       1.50397       1.89274       1.97136       2.35045       2.35810       2.15928       2.07367       1.91539       1.76234       1.45869       1.24317       1.12969      0.905729      0.692252      0.554223      0.428163      0.298519      0.224529
  27  10 2547.4399    1.8865  1.0685 10.7509  0.0013  0.0258   0.0381   0.0646    0.0986   0.0000   443.6229      0.375268       12.5853       1.89397      -3.89471       3.20009       1.41965     -0.960873      -2.32586       1.05912      0.383560      0.739541      -2.91513     -0.689195    0.00117319     0.0798609     -0.426361   -0.00397103       1.54690       2.07463       2.18076       2.36727       2.32440       2.30265       2.20226       1.99935       1.88029       1.58461       1.36715       1.10355       1.00451      0.734711      0.575694      0.449071      0.336383      0.257036
  27  11 2701.9867    2.4520  0.9553 11.4192 -0.0085  0.0248   0.0526   0.0602    0.1028   0.0000   439.7969       1.63537       16.5699       1.21143       1.24441       1.36690       3.58435      -1.78265      -3.91141      -1.53911       2.26832      0.953453     -0.737423      -1.16537     -0.174398     -0.799564     -0.474424    -0.0455355       1.45453       1.89918       2.20814       2.23263       2.32443       2.22074       2.15171       1.87404       1.77562       1.55999       1.19757       1.06895      0.850967      0.703026      0.546175      0.409589      0.310547      0.229730
  27  12 2855.2280    3.1221  0.9196 11.6654 -0.0001  0.0243   0.0666   0.0579    0.1241   0.0000   438.6367      -2.60408       10.5701      -4.36151      -3.54209     -0.922545       3.03704     -0.477665       1.08851     -0.678316     0.0406441      -1.32376       1.45276       1.41815      0.431471      0.172350      0.709001      0.110227       1.44666       1.88026       2.05846       2.35166       2.30202       2.20821       2.15511       1.90505       1.62445       1.45331       1.35995       1.00791      0.846762      0.666353      0.558914      0.424453      0.293898      0.209365
  27  13 3006.9441    3.7169  0.9274 12.1952 -0.0014  0.0241   0.0793   0.0586    0.0989   0.0000   441.5727      -1.31225       14.1858      -1.01967      -3.15905       1.19199       1.23740     -0.104380      0.828772     -0.286704       1.20362       1.18380     -0.124335      0.506035     0.0380866      0.153019      0.332481     -0.204056       1.68735       2.24293       2.55703       2.59908       2.41562       2.19709       2.00056       1.98461       1.87977       1.73152       1.53252       1.27635      0.999906      0.767347      0.582819      0.450580      0.336469      0.228118
  27  14 3157.1396    3.8709  1.0702 12.3455 -0.0003  0.0263   0.0779   0.0646    0.1048   0.0000   440.5466       2.41548       16.4118      -1.39216     -0.308997       2.74168      0.491572       2.77773      -2.68876      0.154527       1.69517     -0.196702     -0.803522     -0.916446      0.236451    -0.0768396      0.245719     -0.523626       1.48195       1.92254       2.15172       2.31743       2.23938       2.19977       2.23400       1.99342       1.72095       1.60300       1.33687       1.09356      0.903844      0.726121      0.558649      0.475141      0.339982      0.254779
  27  15 3306.4541    3.4423  1.5172 12.1016 -0.0004  0.0334   0.0621   0.0808    0.1036   0.0000   442.5012      -8.21336       9.38125      -2.65443       2.70652      -2.87559     -0.681341      0.202274      -2.41837     -0.100988     -0.194574      0.978940     -0.260205      0.724400     0.0682483      0.331644     0.0441335     -0.302760       1.87956       2.58219       2.66462       2.89222       2.89690       2.90074       2.78331       2.50498       2.34546       1.96642       1.67583       1.34076       1.18171      0.896382      0.725583      0.560003      0.430126      0.312170
  27  16 3455.0760    2.8158  2.2515 11.7371 -0.0023  0.0439   0.0458   0.1089    0.0824   0.0000   438.5463     -0.323154       9.98543       4.65750      -1.95468      -5.11228      -1.96512      -7.08125       1.99866     0.0325897      -1.49286      -2.22733     -0.317898     -0.504100     0.0869347     -0.313096     -0.109756     -0.658471       2.40471       3.46117       3.75047       3.96505       4.03669       3.74233       3.50197       3.34492       3.03174       2.64025       2.21935       1.91436       1.56479       1.27049      0.947317      0.734003      0.532944      0.380330
  27  17 3603.3490    2.2889  3.6005 11.1779 -0.0001  0.0542   0.0295   0.1427    0.0560   0.0000   436.0441    -0.0402892       15.9615      -1.31737      -7.94833      -1.81792       6.21898      0.474799      -5.60023     -0.990038      0.394528      0.331354      0.607436     -0.919995      0.523269     0.0717309     -0.966832     -0.577318       2.99433       4.10095       4.57426       4.70072       4.79089       4.78831       4.46165       4.12723       3.70310       3.19732       2.82977       2.25742       1.92446       1.50363       1.17185      0.935960      0.664504      0.494219
  27  18 3751.3474    1.8612  5.6631 10.5158 -0.0001  0.0685   0.0198   0.1916    0.0485   0.0000   443.3497      -5.38686       3.31274       1.17415      -12.5869       2.41281      -3.93524       2.95041       6.33595       4.69377      -2.63837      -1.12178       1.32402      -2.72951      -1.09718      -1.58397      0.546999     -0.542933       3.86319       5.11877       5.80581       6.08214       6.15975       6.01619       5.76733       5.13495       4.76035       4.10689       3.47241       2.94167       2.41165       1.93474       1.52845       1.16329      0.838583      0.616145
  27  19 3898.9397    1.5523  7.2744 10.2428 -0.0016  0.0833   0.0164   0.2392    0.0470   0.0000   441.0257      -6.50366       13.4230      0.160307      -6.21293       4.15918       1.10699       12.0120      0.410554       1.87172      -5.30089      -3.07894     -0.711837      -1.54645       1.08370      -2.50184     -0.527528      -1.32984       4.75513       6.22704       6.88670       7.39110       7.43841       7.34604       6.85469       6.51525       5.57920       4.97245       4.38674       3.54982       2.93014       2.37208       1.88473       1.43404       1.04333      0.769197
  27  20 4046.4065    1.2415  9.7490 10.0599 -0.0011  0.1149   0.0141   0.3265    0.0431   0.0000   436.6797      -15.2377       17.4697      -4.70097      -13.7656       7.90486       1.43426      -7.63985     -0.289656      -2.20436      -2.57212       3.80640       2.21773      -3.06411      -7.72565    -0.0347806      0.849069     -0.939304       6.38005       8.50579       9.52963       9.83368       10.3224       9.72354       9.38185       8.63098       7.75846       6.98928       5.88451       4.95675       4.13284       3.24380       2.59883       1.99355       1.44971       1.06835
  27  21 4193.6414    0.9971 11.2284  9.9151 -0.0035  0.1438   0.0120   0.4105    0.0397   0.0000   443.0364      -2.55376       52.6124      -22.3837      -13.4891      -2.62522      -10.4751      -4.41213      -5.07398       4.14134       6.00928       3.16042      -8.20490      -3.02503      -1.26686      -1.14067       1.38453      0.879532       8.00184       10.4190       12.0075       12.2702       12.7827       12.2800       11.8563       10.7324       9.76913       8.51761       7.34828       6.29416       5.12796       4.14018       3.28232       2.48929       1.77622       1.32877
  27  22 4340.4442    0.8555 13.7409  9.7668  0.0016  0.1840   0.0096   0.4926    0.0335   0.0000   428.2675      0.172200       22.5708       24.6468      -9.36639      -37.1883      -37.5147       24.4111      -1.00283      0.466356      -15.4434      -2.42081     -0.618744      -3.63952       1.83586      0.207535       1.26611     -0.404659       10.3055       13.5523       15.5077       15.8622       16.4225       15.6141       14.9789       13.9511       12.5048       11.0222       9.74352       8.05422       6.67175       5.41215       4.18904       3.23640       2.34801       1.71914
  28   5 1732.7238    0.3041  0.3451  8.7498  0.0007  0.0178   0.0108   0.0354    0.0394   0.0000   439.8564      -1.70011       20.1673      0.161444      -4.85858      0.997809      0.628994      -1.78719      0.186101      0.753550      0.652278     -0.101791     -0.435537     -0.673418      0.407440      0.123075    -0.0901597    -0.0394426       1.12583       1.35500       1.58477       1.78137       1.69639       1.54604       1.45678       1.49295       1.26865       1.12672       1.05873      0.846621      0.706102      0.593752      0.502522      0.339841      0.241248      0.198935
  28   6 1910.1098    0.5076  0.4739  8.9349 -0.0111  0.0198   0.0152   0.0409    0.0547   0.0000   438.8582     -0.608059       19.2323      -1.24307     -0.332053      -1.06015       1.59220       1.40245      -1.40047      0.278649     -0.583780     -0.450560     -0.787799    -0.0222867      0.319491     -0.650471      0.286911    -0.0543962       1.00037       1.39101       1.47105       1.67849       1.53016       1.69074       1.45133       1.50026       1.20753       1.09816      0.932483      0.816154      0.606680      0.512759      0.423350      0.330446      0.248311      0.169203
  28   7 2083.9190    0.7422  0.6590  9.2098 -0.0018  0.0206   0.0180   0.0459    0.0674   0.0000   441.4797      -2.03987       19.5920       1.79637     -0.892398       1.54282      -1.75734      -1.60909     -0.255361       1.21475      0.542440      0.607200     -0.610897      0.198010       1.16635      0.175313     -0.253052     -0.102725       1.12747       1.59976       1.76261       1.90535       1.92008       1.77375       1.72773       1.57261       1.42891       1.31502       1.09633      0.927037      0.756358      0.586193      0.470102      0.366287      0.278194      0.206142
  28   8 2252.7551    1.0373  0.9342  9.6933 -0.0019  0.0238   0.0221   0.0599    0.0832   0.0000   439.3646     -0.874423       16.7545       5.73695      -1.92930      -1.88442     -0.365578      0.223389      0.304788      -1.44361      -2.58770     -0.478547      0.846831      0.212213     -0.785426   -0.00820435      0.440990     -0.387294       1.37218       1.79066       1.91909       2.02898       2.10122       2.10465       1.99954       1.86634       1.72413       1.43647       1.30071      0.948269      0.875928      0.684391      0.559907      0.433279      0.323954      0.246690
  28   9 2415.2252    1.5081  1.0495 10.1897 -0.0045  0.0243   0.0299   0.0654    0.1021   0.0000   439.4971       1.12439       20.2365     0.0381971      0.598672      -7.67365       2.04435       3.49728       2.07187     -0.358966     -0.390123     -0.504111   -0.00827595      0.154039       1.14354      0.291090     -0.320097     -0.247362       1.38706       1.81048       2.03183       2.07764       2.09992       2.01537       2.01195       1.87706       1.64609       1.43667       1.30347       1.11013      0.892937      0.719437      0.555535      0.458443      0.333006      0.255050
  28  11 2729.2454    2.6173  1.0028 11.2180 -0.0013  0.0244   0.0512   0.0572    0.1028   0.0000   439.2337      0.229626       13.5858      -2.89946      -6.49595       3.10768      0.351779     -0.414205      -2.10097      0.145189     0.0506842     -0.776768     -0.658531      0.753169      0.150016     -0.110089     -0.268437     -0.199356       1.34770       1.78659       2.01843       2.22086       2.12757       2.12738       2.05822       1.81014       1.62129       1.50406       1.26306       1.06318      0.874265      0.664829      0.553841      0.429009      0.322805      0.237592
  28  12 2883.6283    3.3074  0.9233 11.6927 -0.0015  0.0226   0.0680   0.0574    0.1216   0.0000   438.8253      -2.91648       9.32423      -2.88029      -1.09828       2.50971      0.939633     -0.591200      -1.14683       1.04455      0.965247     -0.553916      0.526494      -1.18950     -0.643482      0.518616      0.253251     -0.158707       1.28066       1.72374       1.87048       2.14090       2.08505       2.01966       1.92147       1.82416       1.54643       1.37060       1.16145       1.04613      0.848186      0.683264      0.515410      0.390217      0.306331      0.213594
  28  13 3036.1668    3.7123  0.8481 12.4912 -0.0005  0.0225   0.0810   0.0539    0.0840   0.0000   437.8975      -1.67613       17.3325       2.83935     -0.741873       1.93164       2.46961      -1.02717      -2.11689      -1.64196      0.748478     -0.301739     -0.309077     -0.248844      0.415331      0.599311      0.449216     -0.119108       1.28078       1.68521       1.93777       1.96268       2.07672       1.99165       1.84938       1.74346       1.56642       1.42052       1.20797      0.969483      0.876036      0.657271      0.577392      0.387731      0.322044      0.237675
  28  14 3187.0615    3.8354  1.0609 12.4410 -0.0015  0.0265   0.0771   0.0613    0.0970   0.0000   437.2681      0.683074       14.1090      -3.68026      -3.99900      -2.83234       1.78157       1.89263     -0.606349      0.404481       2.51578      0.964412     -0.217444      0.930060      0.878345      0.294746    -0.0734056     -0.248746       1.44375       1.95054       2.06632       2.39158       2.32275       2.29800       2.10862       2.00342       1.79776       1.61762       1.33213       1.12182      0.981134      0.764427      0.624375      0.462320      0.333402      0.267544
  28  15 3337.1402    3.3541  1.7308 12.0577 -0.0006  0.0334   0.0554   0.0869    0.0819   0.0000   438.2160       4.40429       15.4718       4.25278      -1.38112      -1.85779      -3.86432     -0.874437      -1.20412       2.12000     -0.941373      -2.14981      0.185522     0.0359332     -0.735031      0.452109     -0.154651     -0.258705       1.95949       2.37370       2.72752       2.90473       2.81726       2.82177       2.66346       2.51208       2.34210       1.96145       1.75508       1.46710       1.21935       1.01011      0.785344      0.589261      0.466584      0.357857
  28  16 3486.5880    2.7640  2.5749 11.4120 -0.0003  0.0433   0.0402   0.1106    0.0858   0.0000   438.8025      0.164634       4.14153       4.46125      -2.28627       2.75592      -5.44079       2.18885      -2.25946     -0.624457       1.83841      -1.92278     0.0439644      0.898478     -0.148437    0.00404057      0.865072      -1.04385       2.39261       3.11697       3.66716       3.64715       3.86523       3.82479       3.47785       3.32921       3.03336       2.53840       2.17823       1.90450       1.52332       1.24444      0.961912      0.766488      0.574609      0.424939
  28  17 3635.4579    2.2509  4.0087 10.8762 -0.0034  0.0551   0.0264   0.1455    0.0588   0.0000   438.5730      0.791796       17.3042       2.21176       1.13668      -2.53570      -2.23265       5.36622       2.40306      -2.80657       1.76444      -4.66635      -5.11857       3.16139       1.39748      0.424579      -2.02203      0.311710       2.91935       4.06140       4.37629       4.78919       4.78159       4.71731       4.45766       4.18371       3.75701       3.32349       2.81639       2.31261       1.94471       1.57662       1.26203      0.966757      0.719602      0.539606
  28  18 3784.0999    1.7845  5.9206 10.4590 -0.0015  0.0706   0.0187   0.1945    0.0473   0.0000   433.7698      -3.32417       9.42938     0.0602666       2.72234      -12.2128      -8.74438       5.25715      -6.38836      -4.10190     -0.182871      -4.52582      0.265037      -1.51434      -1.91075     -0.206491      -1.16746     -0.704097       3.94715       5.30096       5.97017       6.14207       6.36949       6.17812       5.78223       5.37899       4.83352       4.37344       3.75183       3.19721       2.60662       2.07725       1.67566       1.29336      0.970073      0.711243
  28  20 4080.3184    1.1887  9.8383 10.1273  0.0003  0.1168   0.0138   0.3402    0.0391   0.0000   442.9041      -12.7428       1.29521       24.8790       1.24182       16.3604       11.4948      -12.6909      -17.8262      -6.81463      -4.57609       7.97313      -1.28454      -2.03150     -0.323307      0.557367     0.0839899      0.315418       6.47003       8.38446       9.98981       10.0582       10.4552       10.3049       9.72758       8.97066       8.03300       7.10013       6.13228       5.07254       4.27566       3.40742       2.71387       2.16008       1.53770       1.14853
  28  21 4228.0588    1.0257 13.0038  9.8586  0.0062  0.1566   0.0109   0.4273    0.0366   0.0000   436.6413      -11.1681       6.87331      -7.05630       6.40146       3.33347       5.88690       5.55349      -1.91094      -15.2436       4.51716      -4.25861      -1.14549       3.47353      0.269387     -0.579228       1.93096      -3.28483       8.39071       11.1458       12.6210       13.1674       13.4532       13.0695       12.6237       11.5572       10.6580       9.39451       8.18452       6.84090       5.78963       4.60478       3.70002       2.91183       2.10477       1.56264
  29   6 1930.2046    0.5190  0.5120  9.1053 -0.0043  0.0206   0.0146   0.0424    0.0518   0.0000   441.2704      -1.36948       20.3575      0.324714      -6.08034      0.643118       1.50393     0.0143562    0.00633786       1.28322       1.07723      0.722192     -0.616812      0.561307      0.708274     -0.567939     -0.330803     -0.109001       1.07285       1.56132       1.74597       1.68381       1.84407       1.70073       1.67441       1.61618       1.46581       1.37165       1.04724      0.884509      0.700868      0.578280      0.439842      0.352758      0.310480      0.226669
  29   7 2105.2741    0.7296  0.7730  9.3450 -0.0026  0.0226   0.0169   0.0532    0.0670   0.0000   441.3123       2.11929       15.9754      -1.60387      -3.35759      -4.27644      0.151481      -1.77363      -1.54588      -4.04978      0.105479     -0.634360     0.0856455     -0.873520     -0.629762      0.372750    -0.0998036     -0.376235       1.28695       1.68090       1.92085       1.81790       1.94906       1.89028       1.96637       1.73595       1.59183       1.41164       1.12414      0.989019      0.820233      0.698175      0.559408      0.421702      0.324248      0.250912
  29   8 2275.3025    1.0890  0.8297 10.0691 -0.0020  0.0236   0.0241   0.0569    0.0709   0.0000   439.1791       1.22848       18.3519      0.678203      -2.43755       1.11299      -2.03060      -1.05225       1.01759      0.558311     -0.669254      0.909798      -1.06052     -0.957486      0.601070      0.385832      0.329240     -0.188533       1.21096       1.67976       1.85546       1.97148       1.93870       1.81747       1.92596       1.69757       1.48832       1.42666       1.15633       1.01411      0.820831      0.747291      0.533467      0.447657      0.314029      0.232752
  29   9 2439.0402    1.5355  1.0305 10.6374 -0.0016  0.0272   0.0312   0.0643    0.0821   0.0000   440.2491      -3.31784       15.7047       2.06343      -2.20663      0.268666       1.70691      -1.40074     0.0373694      -1.68285       1.26474       2.31983       1.08766      -1.35983     0.0812858     0.0738290     -0.230901     0.0990745       1.28875       1.93436       1.94816       2.22221       2.18820       2.16796       2.04701       1.85676       1.74018       1.57839       1.32250       1.16186      0.986575      0.798954      0.634696      0.471468      0.363346      0.258408
  29  10 2598.5844    2.0553  1.0265 11.0669 -0.0007  0.0236   0.0411   0.0656    0.0896   0.0000   439.2760      0.181462       11.4598       1.46911       3.84648      -6.36034     -0.665465       2.87888     -0.138525      0.815217       2.07342       1.48128     -0.888238      0.235795      0.977214     -0.475066      0.223842      0.136599       1.23273       1.69815       1.82161       1.93220       2.00753       1.91096       1.88812       1.78071       1.53413       1.48470       1.15331       1.05626      0.891194      0.732990      0.595009      0.455355      0.329349      0.248121
  29  11 2756.0718    2.7063  0.9955 11.4437 -0.0025  0.0245   0.0538   0.0574    0.1011   0.0000   438.4399      -1.47033       13.0862     -0.134023      -3.89361       1.08925       1.91694      -1.18539      -1.67269     -0.812519       3.69498     -0.662071     -0.320653     -0.247986      0.676424    -0.0839835     0.0186741     -0.168581       1.34056       1.76651       1.97880       2.18384       2.26540       2.09960       1.96052       1.90481       1.65793       1.52632       1.28324       1.05758      0.913187      0.731855      0.580142      0.439119      0.342486      0.264403
  29  12 2911.5549    3.4841  1.0800 11.6101  0.0007  0.0234   0.0657   0.0601    0.1465   0.0000   440.3371      -1.26532       14.2690       3.99905     -0.461155       1.78495      -2.01900     0.0854847      -1.06106       1.29822       3.14621      0.243598     -0.377459      0.828707    -0.0711974    -0.0825240     0.0296639     0.0966843       1.24569       1.64427       1.79947       1.92429       1.94033       1.91833       1.81044       1.75443       1.60697       1.36392       1.22413      0.996659      0.841342      0.696260      0.538782      0.438834      0.351147      0.256282
  29  13 3064.9089    3.9432  1.0586 11.8663 -0.0011  0.0255   0.0745   0.0613    0.1518   0.0000   439.8061      0.274565       14.2766       3.74876      -1.60780     -0.498007      -2.21184      0.617847      0.892280      -3.93637      -1.18061      0.938729      -1.67121     -0.198193      0.228446      0.811614      0.260924      0.512727       1.55996       2.23754       2.53568       2.61435       2.64696       2.44318       2.33426       2.16134       1.93707       1.77370       1.51530       1.27417       1.04757      0.786735      0.605104      0.477201      0.358628      0.262097
  29  14 3216.6392    3.7276  1.2142 12.3752 -0.0047  0.0278   0.0708   0.0685    0.0970   0.0000   437.9005       2.86640       16.5031      -1.87915      -2.22416      0.136604       1.46381      0.204308      0.894893     0.0340966      -2.49533      0.304956      0.832476     -0.207762      -1.29552      -1.25679      0.815875      0.263149       1.45622       1.94539       2.18082       2.25335       2.44370       2.26497       2.11292       2.13613       1.77890       1.65883       1.41543       1.17963      0.972241      0.821809      0.639934      0.529806      0.378182      0.281921
  29  15 3367.4545    3.2562  1.9455 11.8374 -0.0020  0.0356   0.0498   0.0897    0.0737   0.0000   438.4325     -0.803156       14.7176       3.32372     -0.879010      -4.03069       2.44376      -2.98074      0.431802     -0.322705       1.23216      -1.28693      -2.62276      -1.19301      0.164728      0.596762     -0.254362      0.634230       1.89606       2.57125       2.83050       2.96029       2.86808       2.98811       2.80881       2.62491       2.51099       2.15197       1.81728       1.57273       1.31133       1.04373      0.899995      0.686185      0.515584      0.375600
  29  16 3517.7616    2.6379  2.9422 11.4353 -0.0024  0.0450   0.0348   0.1184    0.0637   0.0000   443.4916      -4.68226       5.86789      -2.34797       4.35481       1.59717       6.38988      -3.45235       2.24020     -0.645298       2.09198      -3.08819      -3.86129     -0.892518      0.131781     0.0610539      -1.01312     -0.291338       2.40402       3.19444       3.68470       3.84205       3.90268       3.90902       3.65630       3.44339       3.00569       2.72732       2.33481       2.04314       1.69518       1.36507       1.08023      0.826963      0.640779      0.484746
  29  17 3667.4151    2.1346  4.1156 10.9424 -0.0015  0.0558   0.0252   0.1503    0.0541   0.0000   437.7054      -5.29586       15.9767       3.63037       3.78804       8.80315       3.78798       10.1105     -0.542472      0.319694     -0.116808       1.00708      0.142490       1.75830       1.89874      0.105049    -0.0540690      0.421096       2.93193       3.94006       4.32323       4.70269       4.76509       4.69730       4.29983       4.26310       3.65402       3.30977       2.91176       2.46136       2.04277       1.65386       1.33664       1.03322      0.792536      0.583055
  29  18 3816.6945    1.7513  6.1048 10.3871 -0.0008  0.0707   0.0178   0.1918    0.0473   0.0000   453.0688       8.89763       23.0913      -6.27687       3.44038       5.68814      -4.81618      0.500534       2.15292      0.975357       5.78993       3.10984       3.67299     -0.123011      0.242005       1.64821     -0.662842      0.369467       3.80937       5.07006       5.63704       5.92342       6.10364       6.06694       5.80970       5.29947       4.82676       4.26028       3.72431       3.11842       2.63216       2.13409       1.69859       1.32331       1.01334      0.774956
  29  19 3965.3929    1.3997  8.6551 10.1260 -0.0015  0.0975   0.0143   0.2695    0.0431   0.0000   435.5803      -7.75071       16.5538       2.84622       2.87402      -10.6369       1.06280       3.54131      -14.8179       7.27069       8.35253       4.49247      -3.25897      0.966330      -2.61684     -0.703293     -0.132878      0.470307       5.09859       6.66818       7.87608       7.88386       8.37920       7.98151       7.71363       7.20846       6.42521       5.87898       5.03507       4.35667       3.66030       2.93874       2.35582       1.85420       1.37121       1.03015
  29  20 4114.0480    1.1359 10.2941 10.0510 -0.0034  0.1211   0.0129   0.3409    0.0398   0.0000   437.9334      -1.32275       16.4185      -21.0167       5.93645       5.50994      -30.3916       1.36619      0.855350      0.828580       5.05325      -16.7277      -5.25889     -0.495520       1.73595       3.28736       2.50222      0.802545       6.41907       8.48391       9.65556       10.2824       10.4124       10.2485       9.76911       9.00941       8.25914       7.43394       6.27150       5.43023       4.45883       3.71246       2.95496       2.34155       1.70049       1.29330
  29  21 4262.1332    0.8757 11.9304  9.9396 -0.0025  0.1625   0.0109   0.4394    0.0358   0.0000   433.2487       8.18249       46.2152      -2.07082      -34.0947      -5.25189      -30.7619      -6.88354      -11.1524      -15.5031      -4.48113       16.2412       2.28259       3.83616      -6.52037       3.59522       2.55955     -0.140849       8.44144       11.1753       12.7498       13.4106       13.7127       13.5643       12.7898       12.0795       11.0744       9.67044       8.36594       7.27714       6.01298       4.93213       3.95623       3.05666       2.34321       1.72159
  29  22 4409.4457    0.7202 14.3384  9.7859 -0.0038  0.2059   0.0084   0.5597    0.0300   0.0000   411.9349       11.1539       42.9373      -12.0995       18.4967       14.5124     -0.466900       8.47628      -17.1872      -10.0018       6.68697      -5.91858      -5.44576      -10.2157       3.18369      -2.96118      -1.45978      -1.63622       10.6928       14.0031       15.8088       16.6576       17.3757       16.8320       16.2895       14.8665       14.0305       12.1937       10.5599       9.13579       7.65392       6.24916       4.98495       3.95660       2.92512       2.24479
  30   5 1770.0588    0.3426  0.3221  8.8007 -0.0038  0.0157   0.0120   0.0323    0.0384   0.0000   439.8292      -1.70324       21.1831      0.150996      -4.43933      -1.67563      0.415447      0.230012    -0.0483769      0.742582     -0.389845     -0.618303    -0.0651773     -0.147159     -0.613742    -0.0540065     -0.100050      0.219426      0.873370       1.24269       1.42111       1.59406       1.63172       1.63280       1.51068       1.32169       1.20315       1.04558      0.840297      0.734514      0.550195      0.467176      0.358205      0.326283      0.195623      0.166881
  30   7 2126.3057    0.7996  0.7956  9.2094 -0.0008  0.0217   0.0175   0.0514    0.0761   0.0000   439.5816      -2.63557       22.0294     -0.272746      -2.96444     -0.867829     -0.383686       2.30236     -0.626426     -0.201624      0.500818      0.334833     -0.668323     -0.710139     -0.483828      0.443672      0.307894      0.229213       1.19286       1.57905       1.77004       1.87040       1.96850       1.96385       1.88613       1.64933       1.47989       1.29198       1.16010      0.944335      0.817733      0.661333      0.513248      0.393470      0.316591      0.230187
  30   8 2297.2944    1.1475  0.9776  9.8997  0.0003  0.0243   0.0234   0.0594    0.0845   0.0000   439.2880      -4.71305       15.9954       3.03807      -3.42399      -3.91664      -1.40453      0.219520     -0.873085     -0.591814       1.08481     -0.114346    -0.0848368     -0.579295      0.495749     -0.848590    -0.0255881      0.224872       1.29208       1.74384       1.84847       2.10105       2.12128       2.06001       1.95994       1.90799       1.69722       1.46522       1.31859       1.01017      0.909986      0.713075      0.593282      0.467166      0.352690      0.274012
  30   9 2462.1974    1.6751  1.0554 10.5482 -0.0028  0.0255   0.0327   0.0587    0.0951   0.0000   439.5927      0.116627       16.4569       1.90621      -3.01227      -1.51574     -0.863497     -0.445391      -3.01956     0.0837900     -0.376888     -0.235192      0.103338      0.824984      0.320221      0.147544     -0.341268      0.161934       1.37055       1.79590       2.03689       2.11506       2.12993       2.08547       1.92420       1.92230       1.72221       1.52008       1.39687       1.14525       1.02343      0.789571      0.664340      0.511735      0.386957      0.295367
  30  10 2623.4165    2.2273  0.9122 11.1631 -0.0019  0.0233   0.0458   0.0540    0.0909   0.0000   438.6413    -0.0429744       18.7818     -0.124025      -3.35813     -0.120811       2.34248      -2.06219     -0.983086     -0.762957   0.000779258      -1.19552      -1.72253      0.684926      0.870437     0.0308301     -0.140375      0.172401       1.16310       1.59155       1.64669       1.91513       1.84526       1.88698       1.71390       1.72299       1.45978       1.40283       1.15489      0.993056      0.866691      0.710781      0.576670      0.438095      0.331204      0.267670
  30  11 2782.4124    2.8564  0.8690 11.7869  0.0015  0.0229   0.0590   0.0536    0.0816   0.0000   440.4825    -0.0341125       14.1153       4.34556      -3.70560       3.08012       1.86648      -1.78383     -0.239429     0.0178934       1.03936      0.427849      -2.04841      0.636091       1.04701      0.371725     -0.595350    -0.0769956       1.14223       1.62984       1.66420       1.77789       1.80254       1.77088       1.83825       1.64794       1.51704       1.32047       1.08176      0.969080      0.797193      0.672703      0.546390      0.418149      0.330279      0.250895
  30  12 2938.9959    3.5303  0.8098 12.3073 -0.0040  0.0207   0.0758   0.0506    0.0809   0.0000   438.5138     -0.570493       16.9837      0.223322      -1.24868      -2.77844      -1.68280       1.52826       1.38334    0.00617227     -0.210237      -1.45053      0.102614      0.166414      -1.11865     -0.444981      0.956481     0.0429325       1.12068       1.44574       1.48140       1.69102       1.77751       1.71083       1.58443       1.46551       1.35488       1.31576       1.05737      0.909128      0.761456      0.657491      0.522177      0.400742      0.330374      0.232932
  30  13 3093.2678    3.9469  0.9915 12.2479  0.0003  0.0228   0.0767   0.0594    0.1103   0.0000   439.7901      -3.30507       13.2061     -0.757211       2.94429      -3.30533      -1.21655      -2.33535     -0.846369       1.97877      0.758262     -0.271480     0.0898594       1.03278       1.04364     -0.197873      0.130812      0.343805       1.17963       1.56240       1.70605       1.75234       1.88464       1.75463       1.71982       1.61551       1.51349       1.33713       1.17162      0.985642      0.863971      0.702568      0.558126      0.451688      0.344443      0.262111
  30  14 3245.8133    3.7206  1.2979 12.3063  0.0018  0.0275   0.0660   0.0719    0.0880   0.0000   440.2577       1.84521       12.1083       1.02189       4.83803       4.21308      -3.55397      0.303449      0.160524     -0.455179      0.392244       2.74045      -1.48757      0.186504     -0.621005      0.224074     -0.268609      0.512466       1.37203       1.86524       2.06503       2.27072       2.28067       2.27158       2.13575       2.05821       1.79189       1.65088       1.38570       1.21777       1.03147      0.830197      0.685102      0.517808      0.408685      0.297411
  30  15 3397.6031    3.1892  1.9474 11.5936  0.0011  0.0333   0.0459   0.0843    0.0768   0.0000   439.1890      -1.66514       13.1573       8.44105     -0.488339      -2.32261      -2.69916      -4.13521       2.34526       1.08774       3.01979      0.142873      -2.56273    -0.0334682     -0.209087     -0.605465      0.300163      0.121533       1.78610       2.42568       2.75106       2.90822       2.98198       2.85965       2.74234       2.52861       2.30895       2.11113       1.82639       1.56082       1.29191       1.04273      0.849447      0.662554      0.508540      0.382966
  30  16 3548.5788    2.4848  3.1692 11.3461 -0.0001  0.0456   0.0308   0.1238    0.0556   0.0000   443.0079      -7.38410       7.03160       2.27758       6.83475     -0.558244      -6.35158      0.104413      -1.05206       3.29799       6.33695      -1.53715      -1.44164      0.407271       1.33806      0.387057      0.238876     -0.231775       2.40496       3.11936       3.57185       3.74973       3.85007       3.82470       3.54853       3.45288       3.03965       2.80140       2.40606       2.01970       1.72983       1.41177       1.10662      0.903867      0.690172      0.526566
  30  17 3698.9938    2.0044  4.9512 10.6126 -0.0019  0.0619   0.0216   0.1648    0.0529   0.0000   435.6556      -4.68695       18.2583       12.2609       4.34844      -7.51104      0.876589       3.35408       5.38012      -5.25716       2.23557     -0.672085      -3.07602       3.86220      0.705534     -0.104071      -1.04795     -0.111481       3.09653       4.22938       4.78269       4.89473       5.09815       5.07240       4.79992       4.58611       4.15493       3.67284       3.21283       2.74455       2.22455       1.90694       1.49490       1.21304      0.915803      0.691936
  30  18 3848.5604    1.6604  6.9237 10.2242 -0.0012  0.0768   0.0159   0.2088    0.0450   0.0000   443.8051       6.19592       14.0870       17.1868      -3.63036      -4.06109       1.68993     -0.731434       2.59208      -1.99942       6.41886       3.92609      -7.53630     0.0678870       3.77832       2.56400      0.347717     -0.670957       3.88771       5.14635       5.76833       6.06193       6.30482       6.18426       6.04188       5.61153       5.07108       4.53294       4.00183       3.35834       2.89378       2.30343       1.94497       1.48762       1.13457      0.875812
  30  19 3998.2604    1.3463  8.9519 10.0534 -0.0010  0.0992   0.0135   0.2723    0.0416   0.0000   436.0215      -5.32774       16.9019      -8.13947      -3.69729       12.5793       4.69522       6.17547      -2.15540      -17.6457      -8.44638       6.48686      -6.49752    0.00769215     -0.976427      0.745906       1.33704       3.17638       5.05895       6.70040       7.65542       7.97649       8.24288       8.08071       7.64437       7.24705       6.56517       5.98007       5.32007       4.40957       3.74652       3.09109       2.52534       1.98018       1.49386       1.14905
  30  20 4147.1691    1.1087 11.3688  9.9513 -0.0016  0.1317   0.0114   0.3664    0.0380   0.0000   438.7596       6.81123       13.8590       3.88018      -3.97107       16.6685      -9.71404      -12.1881       32.3218       6.69854      -4.15297       3.31224      -1.02855       4.76952     -0.786779       2.99242     -0.349321     -0.296791       6.62394       8.83342       10.0678       10.7638       10.8668       10.8757       10.3032       9.68919       8.85523       7.80744       7.00892       5.84948       4.86953       4.12233       3.20956       2.62674       1.95178       1.50242
  31   5 1788.2183    0.3775  0.4156  8.7729 -0.0050  0.0174   0.0119   0.0378    0.0431   0.0000   440.4821      -2.03754       20.1868      -1.55430      -3.85670       1.00654       1.84124      0.855716      -1.48797     -0.883587     -0.832887      -1.73392      0.303542      0.302568     -0.122696     -0.264436      0.173572    -0.0640409      0.855537       1.16466       1.28687       1.38749       1.32967       1.40106       1.38037       1.30824       1.18816       1.08068      0.808522      0.811886      0.640339      0.565501      0.457964      0.365165      0.275190      0.211430
  31   6 1969.3995    0.5877  0.5394  9.1019 -0.0028  0.0185   0.0160   0.0424    0.0549   0.0000   440.3616      -1.32527       21.0575      0.454114      -4.51525       1.39143      -2.31030      0.363476     -0.168620      0.698413      -1.31760       1.30336     -0.649367     -0.253454      0.303708      0.771177     -0.517081     -0.342332      0.951618       1.23285       1.40038       1.47716       1.51896       1.39874       1.44351       1.33201       1.16877       1.09977      0.972802      0.823130      0.692466      0.585482      0.451681      0.370878      0.286867      0.218036
  31   8 2318.9076    1.2415  1.0440  9.8460 -0.0016  0.0245   0.0239   0.0600    0.0906   0.0000   439.6797    -0.0346739       15.7135       1.07375      -4.56787    -0.0766696      0.252961     -0.529210      -1.96821       1.97868      0.525084     -0.134655     -0.238083     -0.225895     -0.618480     0.0532673      0.831115     -0.303273       1.29391       1.71204       1.82132       1.91294       1.95383       1.93263       1.85752       1.71249       1.51960       1.50847       1.31474       1.18505       1.01960      0.773997      0.654735      0.531374      0.422854      0.312651
  31   9 2484.9138    1.7186  1.0605 10.6195 -0.0050  0.0248   0.0339   0.0609    0.0936   0.0000   441.1181       1.77996       18.1042      0.653609      -4.62226      0.895513      0.740233       2.56775      -1.15366      0.556601      -1.11341      0.369304      0.769253      0.465651      -1.07652     -0.357791      0.498580      0.934835       1.18570       1.64980       1.80915       1.89274       1.94111       1.89247       1.81619       1.76419       1.58040       1.49116       1.26863       1.10377      0.907710      0.761212      0.625997      0.496139      0.384330      0.306139
  31  10 2647.8052    2.3729  0.9381 11.1071  0.0010  0.0231   0.0466   0.0520    0.0974   0.0000   439.9314      -2.86964       18.4670       1.86022      -3.26055      -2.36435       4.61774      0.499548      -3.17118      -3.03569      0.245883     -0.237360     -0.418916       1.20749     -0.929651     -0.307055      0.277421      0.275219       1.11096       1.54823       1.63381       1.76420       1.83235       1.77831       1.80050       1.66436       1.50709       1.34275       1.16915      0.963481      0.860118      0.719020      0.555897      0.466126      0.342104      0.260066
  31  11 2808.2252    2.9797  0.9545 11.6258 -0.0055  0.0226   0.0582   0.0535    0.0991   0.0000   440.8250       1.90899       8.97311      -2.11308      -1.12785      0.947455       1.60872    -0.0645286   -0.00846968     -0.561067       1.39140      -1.45197     -0.251427       1.09084      0.669278     -0.517289     -0.291966     -0.532295       1.13067       1.55521       1.63110       1.81285       1.86444       1.79324       1.77616       1.63873       1.57493       1.34258       1.22029      0.965743      0.837982      0.699320      0.577545      0.462098      0.348390      0.284228
  31  12 2966.0019    3.7724  0.8962 11.9274 -0.0014  0.0212   0.0728   0.0497    0.0979   0.0000   439.7767      0.558159       18.1881       1.33372      -2.56246      -1.05343       1.41229      0.604346      0.417041      -1.29865       1.00652       1.02899     -0.871263      -1.49590     0.0850692      0.622645     -0.173820    -0.0751429       1.03757       1.48902       1.58855       1.76180       1.80736       1.75370       1.77237       1.60736       1.46674       1.26717       1.12067      0.926828      0.807022      0.626552      0.512383      0.424637      0.324083      0.236605
  31  13 3121.2034    4.0545  1.1193 11.7908 -0.0004  0.0236   0.0734   0.0598    0.1619   0.0000   437.7700     -0.188443       18.1911      0.596491      -1.24721     -0.572703      -3.62937      -1.92003     -0.786867      0.767027     -0.446069     -0.694824      -1.51146     -0.541374      0.695986     -0.471344     0.0373619      0.505783       1.22240       1.67836       1.80898       1.92301       1.92268       1.86621       1.96442       1.79404       1.68738       1.45273       1.26846       1.04794      0.858720      0.747311      0.585068      0.478486      0.384997      0.302577
  31  14 3274.6703    3.6625  1.4155 12.1909 -0.0004  0.0279   0.0622   0.0765    0.0913   0.0000   438.9777      0.161244       11.9381       1.80074       2.43348     -0.731816     -0.756157       1.02283       2.49604      -1.72466      0.308421      -1.16764       1.19163       1.80560    -0.0560256     -0.328972    -0.0522200     -0.793924       1.40409       1.82788       2.06304       2.18379       2.22975       2.09016       2.10998       2.01744       1.81741       1.65162       1.45605       1.29147       1.07875      0.858762      0.683666      0.567904      0.456028      0.350474
  31  15 3427.1450    2.9835  2.4047 11.5030 -0.0013  0.0387   0.0375   0.0951    0.0595   0.0000   442.0484       1.06956       11.3402      -1.20209       6.40323      0.381063       1.04957     -0.946080       1.09203      0.649085     -0.535456       2.33824     -0.385631      0.408342       1.10479     -0.982769     -0.117850     -0.146258       1.78967       2.49157       2.79616       2.95094       3.05185       2.94452       2.87875       2.77899       2.43781       2.25367       1.95525       1.65726       1.43606       1.18380      0.957029      0.779519      0.568302      0.440889
  31  16 3578.9727    2.3382  3.6500 11.1828 -0.0010  0.0496   0.0266   0.1318    0.0489   0.0000   440.9421      -1.30434       13.9283     -0.884911      0.964692       4.88033      -5.40933     -0.107501       3.31326       5.00013      0.550076      -2.05064     -0.777044      0.973201      0.765534      -2.49551     -0.454327      0.564834       2.41676       3.37881       3.55887       3.90260       3.91870       3.88691       3.70085       3.62929       3.24974       2.99049       2.56560       2.27567       1.87488       1.50076       1.26254       1.02999      0.777852      0.618393
  31  17 3730.1032    1.9352  5.3032 10.6707  0.0001  0.0645   0.0203   0.1743    0.0460   0.0000   432.7321       3.58718       23.2548      0.411438      -8.24936      -8.93650      0.862595      -3.78097       1.59935       2.24179      -2.34030     -0.855036       1.25246       4.86532     0.0647978      -1.45882     -0.672059      0.294619       3.13024       4.18962       4.74964       5.00459       5.31674       5.10390       4.86970       4.66026       4.24803       3.75693       3.31442       2.93584       2.42729       2.01162       1.61458       1.28675       1.00018      0.764123
  31  18 3880.5640    1.6299  7.4534 10.2440 -0.0009  0.0802   0.0151   0.2231    0.0406   0.0000   439.9194      0.787714       15.8800      -3.91291      -7.48386       3.50432       7.15880      -2.84400       1.92035      0.787076      -4.47308      -5.08493      0.322405      -4.24876       3.84974       1.28380    -0.0276920      -1.56121       3.90115       5.19486       5.91881       6.29114       6.35209       6.47442       5.94678       5.72579       5.19855       4.74318       4.19804       3.60893       3.04655       2.52018       2.02297       1.64969       1.24501      0.963207
  31  19 4030.8668    1.2958  9.9254 10.0637  0.0000  0.1093   0.0128   0.3043    0.0382   0.0000   441.7798      -3.65672       15.1184       6.61376      -29.2546       4.02172      -7.72700      -10.4347       9.21442       15.9586       5.14122       5.51595       1.06977       2.76013       3.14302     -0.503447     -0.549195      0.238709       5.41968       7.30353       8.22843       8.67103       8.97053       9.00395       8.44024       8.08641       7.29265       6.55541       5.75905       4.89013       4.17773       3.45851       2.81598       2.22802       1.71574       1.31409
  31  20 4180.1415    1.0564 12.3579  9.8800 -0.0004  0.1470   0.0100   0.3876    0.0357   0.0000   451.2696      0.785529       6.21279      -7.28116       7.65333      -2.95987      0.769183       12.7246      -1.85611      -11.8426       2.90784      -2.67831       8.36747      0.837404       11.2815      -4.39568       1.44631      -2.00407       7.07314       9.34412       10.7240       11.3929       11.4363       11.7428       10.9272       10.4099       9.69406       8.58605       7.49502       6.62406       5.50089       4.59720       3.79853       2.97394       2.28966       1.75542
  31  21 4329.2365    0.8534 14.3692  9.7773  0.0022  0.1831   0.0084   0.4820    0.0300   0.0000   457.3685      -6.71804       36.9641      -6.14796      -17.2188      -2.80542      -4.31948       21.6742       2.01465       10.1148      -13.3846      -10.4305       19.5809       2.53324     -0.457401       1.32435     -0.875338       3.99229       8.92657       11.6809       13.4490       14.3281       14.2299       14.6108       14.0586       13.0289       12.1632       10.7738       9.51901       8.21423       6.93426       5.69943       4.70499       3.72489       2.85660       2.30552
  32   5 1806.1211    0.4018  0.3885  8.7881 -0.0030  0.0167   0.0126   0.0339    0.0423   0.0000   439.8410     -0.294937       18.3661       2.91910      -1.89937      0.505989      0.641469    0.00202493     -0.739757       1.05347       1.20920     -0.723645     -0.610468     -0.257831    -0.0479107     -0.407925     -0.727228      0.318283      0.790134       1.06861       1.16277       1.21534       1.30275       1.20992       1.30084       1.11236       1.15638      0.920501      0.867010      0.765933      0.619828      0.523008      0.402495      0.330932      0.295679      0.221181
  32   6 1988.6256    0.5736  0.5671  9.0396 -0.0056  0.0218   0.0146   0.0415    0.0545   0.0000   439.6043      -2.00963       20.3173      -1.95420      -1.16599      0.307775     -0.780776      -1.57024       2.93209     0.0886772       1.18188      -1.23422       1.49170      0.435210      0.103762      0.108348     -0.363661     -0.117399       1.30005       1.57932       1.48894       1.41145       1.64940       1.89190       1.95383       1.67767       1.33016       1.24268       1.14800       1.04008      0.875167      0.666703      0.506128      0.420264      0.384659      0.280029
  32   7 2167.3220    0.8761  0.8247  9.3836 -0.0006  0.0209   0.0181   0.0519    0.0719   0.0000   438.8692      0.869267       21.1691      -1.21931      -1.15090       2.04438     -0.512903     -0.924384      0.181325     -0.329230      0.712910     -0.358929       1.12299      0.276129     -0.108769     -0.445515     -0.149334      0.161158       1.05899       1.43063       1.52971       1.67324       1.68016       1.70362       1.65395       1.52294       1.33305       1.28512       1.11063      0.979567      0.813823      0.703869      0.523622      0.463841      0.349265      0.274611
  32   8 2340.0062    1.3032  1.0485  9.8867 -0.0019  0.0241   0.0243   0.0605    0.0915   0.0000   440.7252     0.0880564       17.5561      0.699750      -2.67103      -1.30013     -0.579077       2.82581      0.364658     -0.676560     -0.168001     -0.340653     -0.480355     0.0429620     -0.152706      0.135264     -0.482155      0.440173       1.16542       1.53792       1.76748       1.86010       1.81801       1.79100       1.71313       1.62742       1.53177       1.39999       1.27059       1.11097      0.988240      0.779779      0.668476      0.528139      0.396717      0.317648
  32   9 2507.1641    1.7842  1.1094 10.7454  0.0021  0.0248   0.0335   0.0657    0.0886   0.0000   440.9255       2.39481       18.4089      -1.20921     0.0374096      -3.81204      -2.87446       1.84380     -0.740549       1.94513      0.860088      -1.33518      0.516750      -1.05949     -0.375328     -0.240458     -0.363850     -0.217058       1.19155       1.61281       1.73705       1.85784       1.98626       1.91064       1.91644       1.75243       1.58714       1.43288       1.29369       1.10918      0.910014      0.772245      0.610469      0.495439      0.397536      0.315495
  32  10 2671.5488    2.3811  1.0937 11.1149  0.0000  0.0244   0.0440   0.0614    0.0981   0.0000   440.4181       1.75341       17.8891     -0.292470      0.916191      -2.70461      -1.42042       3.51767     0.0785659     0.0387815       1.63265      -2.12188     0.0175000     0.0258499     -0.776765     -0.481636     -0.450239    -0.0469392       1.13000       1.54879       1.69287       1.77138       1.87166       1.83567       1.80760       1.74727       1.49692       1.36925       1.23397       1.06673      0.899367      0.751000      0.643585      0.487014      0.374870      0.299097
  32  11 2833.5985    3.1858  0.9011 11.8702 -0.0026  0.0202   0.0656   0.0554    0.0797   0.0000   439.3080     -0.158335       15.4753      0.489745      0.424902      0.746218      0.184710      -1.14552      0.757061       2.64892     -0.784411      -1.14558     -0.949602      0.901905      0.391364       1.36170      0.165710      0.179211       1.08865       1.44396       1.54045       1.66664       1.76219       1.73530       1.71165       1.52138       1.35217       1.27668       1.13257      0.983682      0.807206      0.698535      0.532247      0.425203      0.350053      0.271343
  32  12 2992.6027    3.7888  0.8959 11.9893 -0.0010  0.0204   0.0737   0.0501    0.0937   0.0000   439.7332      -1.42900       16.7500      0.783710      -2.37428      0.557740      -4.09245      -1.74263      0.568611      0.505763      0.203042     -0.978794     -0.305355     -0.896406    -0.0430682      0.155740      0.211831     -0.196735       1.00872       1.35836       1.42208       1.55208       1.65213       1.54749       1.58025       1.34145       1.37967       1.20021       1.05639      0.940050      0.809731      0.690876      0.540246      0.438596      0.349589      0.278238
  32  13 3148.7938    4.1435  1.1303 12.0207 -0.0008  0.0226   0.0739   0.0616    0.1230   0.0000   439.9068     -0.891996       12.7374     -0.129980      -1.31619       1.35753      -1.06319    -0.0390255       1.22352      -2.47328     -0.393824      0.568253    -0.0646824     -0.545315      0.100770      0.164588     0.0922933      0.579875       1.14331       1.48799       1.65670       1.71806       1.83236       1.79756       1.71614       1.60134       1.48171       1.31982       1.21214       1.03443      0.901374      0.767826      0.659735      0.487345      0.389409      0.301621
  32  14 3303.1247    3.5925  1.6021 11.9288 -0.0003  0.0295   0.0560   0.0767    0.0915   0.0000   439.4317      -3.03978       15.3580     -0.164942      -3.92690      -2.31355      0.143983      -2.31953     0.0287827       1.45463     0.0531907       1.00895       1.12566      0.966580      0.968407     -0.401916     -0.676498      0.335692       1.44008       1.95391       2.10498       2.38046       2.33370       2.43388       2.17856       2.16483       1.88550       1.79203       1.52505       1.32750       1.12395      0.916906      0.768427      0.635782      0.466052      0.374327
  32  15 3456.4885    2.9604  2.5090 11.5512 -0.0003  0.0386   0.0374   0.0989    0.0583   0.0000   442.1492       1.05642       9.57106       1.54528       5.30352      -1.88203      -4.68149       5.23399     -0.128318      -2.65126     -0.905831     -0.344627    -0.0382914     -0.135923      -1.55103      -1.51670      0.172286      0.326293       1.81108       2.50052       2.77998       2.92997       3.07073       3.01786       2.94408       2.62430       2.54548       2.21892       2.05473       1.74580       1.48751       1.24669       1.01798      0.797805      0.641802      0.482853
  32  16 3609.0785    2.3350  3.7686 11.0461 -0.0014  0.0473   0.0250   0.1284    0.0467   0.0000   438.6445       1.85591       12.2649      -10.8909      -3.77841     -0.173266       1.06257      0.858929      0.455861      -1.66019     -0.937006     -0.924215      0.517009     -0.368237       2.21596      0.976420       2.01926      0.515884       2.31361       3.02656       3.43374       3.69129       3.85268       3.75190       3.67458       3.41052       3.14135       2.83494       2.50470       2.08002       1.81166       1.50343       1.25317      0.985797      0.776724      0.607133
  32  17 3760.9411    1.8874  5.7698 10.4672 -0.0016  0.0644   0.0178   0.1761    0.0432   0.0000   431.5070      -1.38424       11.5394      -3.80697      -4.35085      -8.46423      0.472950       10.9523       2.90229      -4.96549       8.42664     -0.858561      -1.05107       1.96993       1.97688     -0.933017      -1.05800    -0.0734162       3.06993       4.12914       4.66530       4.87097       5.17545       4.99458       4.83370       4.65536       4.22474       3.81151       3.31972       2.91917       2.44556       2.10717       1.68658       1.34471       1.04217      0.816195
  32  18 3912.0456    1.5329  7.4952 10.1722 -0.0019  0.0809   0.0144   0.2241    0.0404   0.0000   439.4730    -0.0770815       27.0270       2.99488      -8.02224      -1.79690      -8.48997       5.56427      -9.30828      -7.24741       5.00720      -4.48947      0.533019       4.65066      -2.78447      0.728242     -0.608622       1.57894       3.99814       5.24866       6.07092       6.16141       6.53465       6.41468       6.16557       5.89883       5.40879       4.83973       4.26465       3.72073       3.16028       2.66378       2.18285       1.76161       1.35986       1.04576
  32  19 4062.8731    1.2222  9.5097 10.0668 -0.0026  0.1073   0.0122   0.2988    0.0361   0.0000   444.0569      -14.4203       32.0978      -4.36944      -2.13104      -7.01476       23.2613      -3.61742      -1.76453       3.89374       6.35707      -7.42335      -6.41313       2.10819       3.93712       3.04331      -5.64325      -1.12363       5.17503       6.88282       7.79826       8.27202       8.41950       8.44706       8.17734       7.68065       7.06826       6.41434       5.67245       4.87258       4.16145       3.46829       2.80263       2.32365       1.78158       1.39606
  32  21 4363.0791    0.7688 13.8486  9.8071 -0.0050  0.1915   0.0083   0.5051    0.0292   0.0000   437.3310      -27.5491       4.17941      -32.9014      -20.5723      -3.73575       56.5685      -16.6898      -8.06337       14.1171       22.5220       18.5674      -11.9211      -17.4036       1.58122      -4.32701      -2.24331      -2.42510       9.01411       11.9038       13.4404       14.1464       14.7858       14.6142       14.3958       13.2963       12.2389       11.2400       9.91074       8.60932       7.39693       6.14955       5.06863       4.07620       3.12567       2.42651
  33   4 1633.2440    0.2397  0.2441  8.6146 -0.0009  0.0157   0.0093   0.0285    0.0312   0.0000   441.2219      -1.19468       21.2129    -0.0440407      -3.01368       1.31538      0.947400      0.206963      0.211898     -0.532187       1.34178     -0.319826     -0.662559     -0.315556      0.195213    -0.0922183      0.253124     -0.104542      0.716390       1.00279       1.08518       1.20192       1.02686       1.23638       1.04678       1.09421      0.879053       1.00711      0.782496      0.745367      0.662682      0.486374      0.435104      0.347406      0.301502      0.213001
  33   6 2007.6216    0.6333  0.6503  9.0223 -0.0007  0.0193   0.0146   0.0445    0.0599   0.0000   440.6402      -1.27313       20.0691      -1.24485      -4.05611       2.95702     -0.565623      -2.84855      -1.38641     -0.307288      0.276344      0.225180      -1.70716     0.0679928      0.259847     -0.283936     -0.140060     -0.311862      0.911319       1.24122       1.32693       1.48228       1.54568       1.56370       1.46737       1.40037       1.26395       1.13593      0.994633      0.862281      0.700240      0.602864      0.487282      0.412179      0.306628      0.247995
  33   7 2187.3366    0.9168  0.9381  9.5008 -0.0034  0.0224   0.0183   0.0576    0.0754   0.0000   438.7634      -1.38937       20.4648     -0.729350      -4.49478      0.435252       1.87184      -1.09487      0.611245    -0.0927311       1.92703      0.934004      -1.38147       1.00980      0.873387      0.196603      0.240956    -0.0827400       1.08799       1.44256       1.64313       1.72896       1.69075       1.70081       1.61896       1.60734       1.50125       1.37056       1.21039       1.06343      0.860460      0.749017      0.588329      0.494571      0.389145      0.303573
  33   8 2360.7669    1.3322  1.0539 10.1986 -0.0021  0.0257   0.0250   0.0592    0.0798   0.0000   439.2738       1.38137       20.0103      -3.03299     -0.644501       2.60037      -1.92185      -1.75199     -0.183510     -0.387166     -0.148336      -1.33513      0.400286    -0.0146629      0.470898      0.166132    -0.0846036     -0.124179       1.10326       1.68738       1.64197       2.00009       1.90096       1.98717       1.87803       1.80180       1.62229       1.48957       1.27429       1.10564      0.935142      0.798583      0.653602      0.538900      0.405001      0.308518
  33   9 2529.0847    1.8856  1.2622 10.2673  0.0006  0.0249   0.0310   0.0638    0.0973   0.0000   441.5865       1.52967       19.1592       3.09049       2.70133     -0.241675      -1.19190      -1.69771     0.0784431      0.938216     -0.431154     -0.973070      0.197819     -0.233075     -0.782385     -0.355499     -0.728693      0.115535       1.20328       1.61691       1.82585       1.99534       2.00914       1.93023       1.89265       1.73084       1.71687       1.48133       1.30984       1.16601       1.02776      0.816450      0.690554      0.558858      0.434080      0.346986
  33  10 2694.9585    2.5459  1.0535 11.2160  0.0005  0.0238   0.0462   0.0550    0.1014   0.0000   440.4061       1.13922       15.9078      0.180049     -0.223980       2.39299     -0.433265      -2.06956     -0.153651       1.84168     -0.441622     -0.654790     -0.564744      0.359829      0.138918      0.500307      0.341662     -0.252983       1.08874       1.56990       1.65572       1.83469       1.84676       1.88772       1.77514       1.68042       1.53089       1.37141       1.27569       1.03834      0.931495      0.778009      0.632894      0.488227      0.416601      0.304559
  33  11 2858.4652    3.3215  0.9397 11.5899 -0.0024  0.0210   0.0620   0.0509    0.1066   0.0000   438.1855      -2.50836       17.3304       2.88151      -1.97227       1.42357      -1.58401     -0.244457      0.855563      0.218386       1.16494      0.594395     -0.180764     -0.133240      -1.62075   -0.00135888      0.863301    -0.0400713       1.02239       1.32551       1.56792       1.69240       1.69779       1.66592       1.60251       1.48595       1.37278       1.27149       1.13759      0.968391      0.853526      0.701816      0.557957      0.453764      0.371881      0.285729
  33  12 3018.7113    3.7841  1.0207 12.2369  0.0014  0.0229   0.0701   0.0597    0.0859   0.0000   440.5115      0.235121       17.6931      -2.05062      0.261192       1.89859      -1.08229     -0.978229       1.23090      -1.62542      0.154503     -0.886838      -1.08664     -0.268397      0.699417     -0.253812    -0.0377064     -0.424018       1.07257       1.56386       1.69976       1.92328       1.90928       1.87536       1.82248       1.71151       1.58925       1.38722       1.19845       1.04792      0.891595      0.743531      0.612196      0.490722      0.366458      0.287837
  33  13 3175.9461    4.0659  1.1623 12.1043 -0.0006  0.0244   0.0700   0.0585    0.1106   0.0000   440.0954      -3.13624       15.1325       2.57913      -1.94930     -0.278124     -0.249055    -0.0689684       1.80579      -1.57082      -2.02550     -0.312250      0.640225     -0.906636    -0.0942926      0.776889     -0.312835    -0.0886437       1.14636       1.55221       1.70745       1.86383       1.92230       1.78806       1.79313       1.74894       1.59405       1.42793       1.26382       1.10671      0.935342      0.774343      0.661058      0.538911      0.392675      0.337298
  33  14 3331.3162    3.5464  1.5956 11.9931  0.0004  0.0303   0.0556   0.0738    0.0892   0.0000   439.4403      0.176328       14.6114      -1.55038      -2.02136      -2.95814      -1.86768       3.89620       1.64394      -3.39592     -0.841352   -0.00626314     -0.672577      0.277114      0.701835      0.449117      0.260753      -1.18710       1.38714       1.86892       2.09215       2.20744       2.33538       2.24778       2.22858       2.15429       1.88380       1.74396       1.56548       1.33790       1.14641      0.949178      0.785058      0.645415      0.504544      0.402249
  33  15 3485.5577    2.7593  2.7118 11.3522 -0.0010  0.0390   0.0331   0.1029    0.0587   0.0000   438.5527      -1.03600       8.83912       3.11545       4.46926      -1.32761      -7.44237      -4.20686       4.84083     -0.896556     -0.991198     -0.113371      -1.15038      -3.22793      0.208365     -0.930811     -0.327098     -0.482650       1.83807       2.46820       2.71789       2.91774       2.92910       3.06841       2.91896       2.82349       2.56392       2.24988       2.01466       1.76038       1.47225       1.27350       1.02353      0.843289      0.655183      0.512510
  33  16 3639.0892    2.1658  4.2591 10.9426 -0.0019  0.0524   0.0220   0.1411    0.0418   0.0000   439.6115      -7.42773       13.5757       7.94634       5.36276      -3.24410      -8.61927       1.38136      -1.59118      -6.42667      -4.36886      -1.69554      -2.46351       1.27171      0.873868      0.246778     -0.746798       1.16603       2.37042       3.21423       3.59309       3.89699       3.94574       3.92775       3.84970       3.59053       3.34873       2.97801       2.74764       2.34655       2.02583       1.69233       1.40397       1.13376      0.877843      0.685594
  33  17 3791.5013    1.7903  6.0623 10.4467 -0.0014  0.0672   0.0166   0.1858    0.0409   0.0000   429.1679       4.51256       17.7239      -8.66416      -2.36312      0.309026     -0.280960      -5.94447      0.978752       1.84945       6.22860       1.98888      -5.40119     -0.832913       2.29993       1.84735       1.23993      0.119603       3.07632       4.12686       4.84986       4.93310       5.24509       5.20416       5.07646       4.71139       4.42261       3.91818       3.49156       3.01373       2.63596       2.16520       1.77057       1.47915       1.12971      0.876583
  33  18 3943.4582    1.4713  8.6028 10.1300 -0.0018  0.0890   0.0130   0.2490    0.0366   0.0000   432.7519      -1.75202       13.3285      -2.68879      -2.16267      -12.0550      0.853986      -1.40080      -2.09776       13.8883      0.557673      -3.41698     -0.207851       1.28481     0.0134665      -3.19186      -1.51891      -1.36243       4.21183       5.58879       6.27139       6.59773       6.87363       6.87876       6.66232       6.24100       5.77230       5.26261       4.78609       4.12544       3.43000       3.00356       2.40197       2.00697       1.55903       1.20232
  33  19 4094.4069    1.2120 10.6118  9.9767 -0.0004  0.1153   0.0110   0.3198    0.0350   0.0000   437.1586       5.47316       11.4579      -1.49420      0.424973      -3.35535      -9.82197      -14.3156       11.2513       7.07061      -15.3470       1.38956      -3.16653      0.727070      -1.11335       1.45954       2.33442    -0.0819193       5.28348       7.13172       8.01826       8.58575       8.87600       8.80978       8.58222       8.03796       7.45318       6.80451       6.01919       5.18319       4.55562       3.85756       3.07685       2.54215       1.97554       1.55200
  33  20 4245.5070    0.9711 12.6569  9.8063 -0.0020  0.1510   0.0088   0.3992    0.0330   0.0000   437.7529      0.657800       10.0659       4.77644      -16.2636      -12.8796       10.2471       7.92050       5.76244      -12.2592       12.7844       2.79498       2.07709      -6.45708      -3.81852       1.84249      -4.32283      -2.18326       6.96969       9.37766       10.7122       11.1558       11.6815       11.5479       11.1476       10.5639       9.80539       9.03805       7.89420       6.90820       5.90070       5.02168       4.04707       3.33986       2.57739       2.03669
  34   4 1649.7163    0.2626  0.2649  8.6523  0.0004  0.0167   0.0100   0.0299    0.0318   0.0000   440.2557     -0.341810       22.6861      0.417100      -2.79942      -1.06346      0.768985       1.36813      0.358869     0.0977864      0.350037      0.787214      0.138438     -0.275567     -0.429402      0.155028      0.164920      0.109625      0.968100       1.20690       1.25636       1.33035       1.50718       1.62784       1.47327       1.27608       1.15664      0.999072      0.882754      0.831200      0.777303      0.600005      0.482998      0.356884      0.304820      0.251073
  34   5 1841.2494    0.4355  0.4327  8.8108  0.0024  0.0159   0.0122   0.0361    0.0427   0.0000   441.0257      0.168003       19.8420       2.49521      -2.20258       1.43521     -0.460881       1.83486      0.788890     0.0389621     -0.385925      -1.08300     -0.426351    -0.0248396      0.977628    -0.0929255     -0.477461     0.0962188      0.786775       1.02671       1.17573       1.24746       1.36030       1.25269       1.23726       1.17089       1.07158      0.984691      0.809717      0.781664      0.737006      0.543065      0.483257      0.368413      0.293098      0.255082
  34   6 2026.3289    0.6493  0.6864  9.0192  0.0012  0.0191   0.0144   0.0475    0.0607   0.0000   440.8374      -3.18994       20.0020      0.460561      -2.20903       1.73229      -2.16263     -0.221570       1.37608      0.896208      0.716904     -0.453782     -0.179082     -0.529805      0.577068      0.327940     -0.195246     -0.107646      0.872935       1.13271       1.28052       1.37402       1.41334       1.38674       1.36943       1.31099       1.11720       1.09665      0.948654      0.871062      0.759544      0.626238      0.544297      0.434198      0.329153      0.255364
  34   7 2206.9619    0.9627  0.8734  9.6315 -0.0067  0.0236   0.0200   0.0549    0.0722   0.0000   440.6116      -2.61217       19.9606      -2.26200      -6.11072      -2.05482      -2.12908      -3.59815      -2.29741      0.683080      -1.98563      -1.19092      -1.62105       1.82163     -0.966119      0.838641     -0.154065      0.512119       1.31991       1.92850       2.33046       2.58700       2.73228       2.66631       2.55202       2.37467       2.07861       1.72955       1.49707       1.20594       1.02312      0.791730      0.635701      0.494331      0.398076      0.295002
  34   8 2381.1857    1.4902  1.0779  9.8665 -0.0003  0.0228   0.0264   0.0600    0.1042   0.0000   440.8138      -2.70107       20.9260      -1.56674      -4.94379       1.90322     -0.129283     -0.266754      0.806483     -0.510458     -0.103465       1.01659      0.430721     -0.680793      0.484829      0.552286     -0.429600    -0.0515518       1.00949       1.40601       1.52489       1.62856       1.69164       1.61564       1.62061       1.53284       1.40580       1.29821       1.19128       1.01516      0.876963      0.737035      0.599559      0.502832      0.403365      0.325494
  34   9 2550.5722    2.0037  1.1992 10.5477 -0.0004  0.0251   0.0335   0.0598    0.0953   0.0000   440.7464     -0.993621       20.6820      -2.70484      -4.83031       3.52232      -1.96647     -0.787307      0.343912      -1.48861     0.0383842     -0.172329      0.138611      0.421037     -0.538336     -0.560347      0.707227      0.314035       1.11183       1.50549       1.67231       1.80697       1.85823       1.81439       1.80770       1.73445       1.52280       1.42049       1.29743       1.09984      0.961448      0.802487      0.661685      0.535180      0.438617      0.341146
  34  10 2717.9339    2.7139  0.9841 11.1489  0.0016  0.0207   0.0497   0.0536    0.0981   0.0000   441.9127      0.143489       16.3177       1.27887      0.510441       1.53811    -0.0795402      -2.80851     -0.336022     -0.936857       2.72192      0.238275     -0.721773     -0.186951      -1.97347      0.184978       1.32242     0.0809952       1.00045       1.34594       1.44787       1.53719       1.59100       1.57169       1.57838       1.54047       1.40916       1.25527       1.09561      0.921737      0.826455      0.727327      0.586712      0.455480      0.388796      0.299989
  34  11 2882.8621    3.4367  0.8661 11.9703 -0.0009  0.0202   0.0657   0.0480    0.0822   0.0000   439.4125       1.79823       16.4132     -0.317362      -1.01684      0.700118     -0.908429      0.387766      -1.12928     -0.874379      0.668762       1.98361      0.885830     -0.842452     -0.687789     0.0548534      0.250854    -0.0636827      0.925532       1.26667       1.41814       1.49452       1.50377       1.44300       1.42688       1.34602       1.30379       1.18698       1.06234      0.953023      0.827071      0.691866      0.582545      0.470259      0.370899      0.293800
  34  12 3044.3491    4.0555  0.9203 12.3866  0.0012  0.0220   0.0763   0.0524    0.0797   0.0000   439.0534     -0.884386       17.7236       2.99724    -0.0321237      -1.09466     -0.544076       1.43936       1.72891       1.01011      -1.73149      0.232998      0.484784      0.364051      -1.19705     -0.152643      0.767792     -0.337605      0.925148       1.34366       1.37152       1.56363       1.66897       1.58453       1.58443       1.43344       1.41442       1.18739       1.15352      0.921223      0.854560      0.654978      0.563524      0.451892      0.353760      0.289699
  34  13 3202.7220    3.8970  1.2672 12.0527 -0.0002  0.0267   0.0645   0.0623    0.0890   0.0000   442.5278     -0.706577       14.2089      0.146888    -0.0326416     -0.660578       3.58098      -4.39951     -0.311210       2.00202       2.50489      0.685203      -1.46467     -0.135543      -1.81213     -0.563123     0.0540546    -0.0957773       1.21326       1.68586       1.73089       2.07441       1.94855       2.10033       1.89681       1.89258       1.62427       1.53223       1.33706       1.18108       1.04088      0.859710      0.707099      0.571426      0.479559      0.370536
  34  14 3359.0026    3.4291  1.8423 11.8499 -0.0013  0.0308   0.0483   0.0782    0.0720   0.0000   438.7107       1.62960       16.0565      0.581060       1.51385      -2.96195       1.85714       1.71903     -0.356596      -2.07357       2.39681       1.57911     -0.156349    -0.0439025      0.231435     -0.399924    -0.0296922      0.811784       1.37389       1.92125       2.07267       2.27789       2.35951       2.30691       2.25474       2.11772       1.96677       1.76948       1.63073       1.39117       1.23735       1.02940      0.853128      0.708067      0.556734      0.423529
  34  15 3514.2314    2.7056  3.1676 11.1446 -0.0009  0.0419   0.0291   0.1081    0.0555   0.0000   439.9290     -0.976333       13.8040     -0.686906     -0.125540       3.96887      -6.39146      -1.15524      0.831581       3.28805     -0.929156      -2.36556      -1.67108      -1.20059       1.09809    -0.0888029      0.312095      0.875938       1.89562       2.63188       2.82121       3.00604       3.16069       3.16483       2.98214       2.89598       2.64883       2.46002       2.21203       1.93306       1.65713       1.40063       1.17480      0.939946      0.745082      0.589496
  34  16 3668.5157    2.1205  4.6797 10.7778 -0.0010  0.0543   0.0204   0.1452    0.0412   0.0000   435.7348      -3.72712       18.6870      -3.82307      -3.19467       1.42745     -0.533554      -1.30599      -3.94697       1.61915      -3.98245       1.17402       4.74701     -0.188518      -3.17260     -0.182490       1.29098      -1.31789       2.42789       3.31512       3.71664       3.94250       4.12934       4.04091       3.97715       3.73556       3.45225       3.15925       2.85946       2.51112       2.14236       1.79032       1.47836       1.20940      0.950494      0.773292
  34  17 3821.7238    1.7182  6.7939 10.3450 -0.0003  0.0709   0.0153   0.1953    0.0382   0.0000   435.2361      -3.65344       26.7929       5.14979      -5.01402       3.20657      -7.06428      0.466905      -2.78136     -0.427463      -6.41400       2.00628       3.50754       2.72872      0.898998      0.497679       2.37868      0.444366       3.26660       4.22747       4.77480       5.12580       5.26437       5.31472       5.14706       4.95323       4.52742       4.10187       3.72788       3.17112       2.80940       2.42668       1.95150       1.61407       1.27006      0.989958
  34  18 3974.3119    1.3976  8.1969 10.1372 -0.0020  0.0879   0.0127   0.2428    0.0354   0.0000   438.4142      -6.17525       19.8960       1.00977      -7.13503       3.77314      -2.44420      -4.59507      -13.8047       6.02126      0.179940       6.29914      -5.13147      -4.48598      0.993416      0.863874       2.22217     -0.566369       3.95701       5.24882       6.06588       6.41974       6.61032       6.58973       6.40895       6.11763       5.61794       5.11853       4.57153       4.00955       3.48063       2.98641       2.44660       1.99525       1.55442       1.22775
  34  19 4126.1281    1.1633 11.4889  9.9459  0.0006  0.1244   0.0100   0.3442    0.0321   0.0000   439.7809      -3.76056       18.4582       9.02518      -3.22718      -15.8470      -12.4987       4.76421      -6.21220       2.40860       8.07306      0.114211      -12.6168      -10.7260      -5.75867      -3.56418     -0.892470       1.12948       5.50654       7.37716       8.26911       8.91097       9.13412       9.22961       8.99064       8.38121       7.90246       7.14632       6.55305       5.63849       4.84719       4.09582       3.44199       2.79618       2.18060       1.74417
  34  20 4277.7748    0.9581 13.6652  9.7457  0.0003  0.1573   0.0082   0.4144    0.0309   0.0000   444.2058       3.07673       17.7296       8.08832       4.10801       16.4727      -2.11199      -16.0025      -1.22789      -16.6115      -4.61601       17.5883       6.62603      0.564579     -0.466836      -3.18145     -0.508201       3.12346       7.05899       9.33707       10.7722       11.1765       11.7448       11.5076       11.1634       10.7589       10.0516       9.12931       8.17636       7.32106       6.17954       5.30425       4.42883       3.57982       2.84977       2.24952
  35   5 1858.4061    0.4406  0.5451  8.9034 -0.0026  0.0188   0.0114   0.0447    0.0464   0.0000   440.2543     -0.204719       22.3484     -0.715580      -1.94141      -1.62219       3.39284      0.845110     -0.778387      -1.46878      0.930146      0.694504    -0.0710590     -0.275695    -0.0431946   -0.00293521     -0.159492    -0.0326108      0.842242       1.02606       1.28470       1.28075       1.38301       1.41967       1.38382       1.19887       1.16580       1.10295      0.922798      0.850819      0.678118      0.597380      0.505743      0.398311      0.318381      0.257369
  35   6 2044.8156    0.6789  0.6711  9.1373 -0.0047  0.0192   0.0150   0.0434    0.0598   0.0000   441.4737      -1.55283       20.7976     -0.406548      -4.72323     0.0460471       1.96812       1.22786       1.39925      0.384690     -0.136892      -1.36665      -1.57681      0.123627    -0.0902074     -0.149090    -0.0875788    -0.0131828      0.797823       1.16622       1.24933       1.39495       1.44625       1.46673       1.32924       1.32329       1.19946       1.09687      0.984436      0.844228      0.724536      0.642232      0.516547      0.425469      0.341907      0.254140
  35   7 2226.3874    1.0100  0.9267  9.7087 -0.0002  0.0221   0.0193   0.0522    0.0751   0.0000   441.9074      -1.57590       22.1805      -1.04511      -2.49861      -2.55781       1.35327      -1.02273     -0.649776     0.0852571       1.19063     -0.346376      0.241823     -0.400089      0.504632     -0.531416      0.369986    0.00407082      0.975037       1.31509       1.49223       1.58797       1.63524       1.61339       1.56308       1.57141       1.37522       1.26007       1.13895       1.01638      0.861884      0.748857      0.616695      0.506388      0.419524      0.322248
  35   8 2401.2278    1.5047  1.1808  9.8706 -0.0145  0.0246   0.0243   0.0571    0.1019   0.0000   438.8664      -3.22826       18.6022      -1.11522      -3.70423      -3.61793       2.11001       1.00574      0.318053      0.464097       2.63652     -0.784367      0.256050     0.0409945     -0.190749     -0.565144      0.106734     -0.223012       1.13436       1.50179       1.72062       1.88843       1.86702       1.91886       1.77275       1.71258       1.63013       1.48886       1.31031       1.17582      0.951202      0.877765      0.697432      0.588323      0.459597      0.364914
  35   9 2571.7836    2.0910  1.1852 10.6624 -0.0016  0.0250   0.0351   0.0607    0.1092   0.0000   443.0558      0.376967       17.0748     -0.781701      -4.30932      -2.23108     -0.763034      -1.44057       1.63918      0.459109      0.831174     -0.174781      0.748810     -0.250367     -0.759110     -0.968663    -0.0491012      0.317901       1.06935       1.55350       1.56652       1.82690       1.77981       1.74153       1.76488       1.64736       1.59851       1.35964       1.28111       1.11292      0.979766      0.810384      0.686424      0.557927      0.453456      0.345470
  35  10 2740.4784    2.8067  0.8824 11.7440 -0.0025  0.0199   0.0539   0.0506    0.0788   0.0000   440.1234      -1.60214       18.2258       2.63990      -1.88772      0.210823       2.39363      0.626302      -1.14449     -0.193925     -0.322124      0.732239      -1.66880      0.524248     -0.448290      0.508604      0.228402      0.198965      0.920328       1.19749       1.32896       1.41970       1.50629       1.49566       1.46867       1.36310       1.25734       1.17904       1.04636      0.895517      0.816441      0.694405      0.579307      0.462863      0.366826      0.292285
  35  11 2906.7339    3.5512  0.9151 12.1331 -0.0013  0.0206   0.0666   0.0497    0.0845   0.0000   441.3999      0.318710       19.6950      0.513461      -4.09801     -0.838049      -1.37056     -0.582049     0.0448253       1.71341      0.708769     -0.349925      0.113013       1.42758      0.662681      0.393026      0.119578    -0.0882335      0.893572       1.22053       1.33035       1.40161       1.49179       1.40765       1.37968       1.36701       1.23475       1.19524       1.05579      0.951970      0.801310      0.683631      0.582005      0.465160      0.385384      0.303069
  35  12 3069.4692    4.0432  0.9684 12.3117 -0.0027  0.0216   0.0732   0.0516    0.0947   0.0000   438.6782    -0.0755033       15.9852      -2.57558      0.271521      -1.30920      0.216695      0.463456      -1.46858      0.738168      -2.13285     -0.293490      0.637000     -0.347236     -0.329154     -0.248320     -0.171076     -0.163952      0.940626       1.34296       1.42482       1.59056       1.63098       1.56504       1.57201       1.43696       1.37596       1.21832       1.14375      0.977838      0.901905      0.750991      0.620625      0.527786      0.414872      0.323441
  35  13 3229.0134    3.8632  1.3881 12.0755 -0.0005  0.0258   0.0600   0.0651    0.0848   0.0000   438.6143      -2.37523       14.8113     -0.166448      -1.02352      0.668715      -1.38966     -0.482560      0.672210      0.579188      0.499373      -1.94089      0.396369     0.0268811       1.01289      -1.26491     -0.342652     0.0551831       1.19438       1.60133       1.81848       1.88931       2.05008       1.99432       1.97894       1.89526       1.68992       1.51135       1.38451       1.19795       1.03425      0.847409      0.736761      0.616704      0.456474      0.365033
  35  14 3386.4533    3.2453  2.0548 11.7823  0.0000  0.0332   0.0431   0.0835    0.0655   0.0000   441.6402     -0.752179       11.8773       3.55706       3.67597      -2.51904     -0.820179       3.20890       1.48021      -4.01426       1.81202       2.18819       1.77410      -1.85314      0.301335      0.372936      0.747115     -0.226376       1.50905       2.17150       2.45255       2.67806       2.76196       2.82061       2.67823       2.59276       2.25441       2.15546       1.77593       1.58597       1.33797       1.13716      0.928196      0.765630      0.587765      0.472919
  35  15 3542.6494    2.5269  3.2060 11.3522 -0.0024  0.0424   0.0281   0.1137    0.0505   0.0000   440.8591       1.83696       13.9285      0.295094     -0.750291      -2.83288       4.62057      0.781008      0.862018       1.91858      -1.41135       2.53359      -1.25961     -0.564651      -3.57205      0.130112      0.124745     -0.444181       1.91339       2.52833       2.78150       3.10322       3.27141       3.25365       3.04064       2.95622       2.76566       2.51385       2.18418       1.93607       1.70640       1.40388       1.16898      0.957186      0.772108      0.625068
  35  16 3697.5226    2.0241  4.9159 10.8103 -0.0007  0.0568   0.0193   0.1473    0.0396   0.0000   440.9056     -0.148751       12.3725      -1.40036       8.52125     -0.637614      -2.25655      -2.35689      -1.60303       1.05207       1.89189      -3.68197      0.457572     0.0311121       2.57118      -1.65333       1.74661      0.895586       2.51796       3.32808       3.81793       3.93689       4.22696       4.22930       4.10654       3.82013       3.59063       3.25674       2.96455       2.59155       2.26872       1.91677       1.59978       1.33826       1.06025      0.825327
  35  17 3851.6289    1.6092  7.1009 10.4288 -0.0018  0.0766   0.0147   0.2047    0.0369   0.0000   441.2476      -1.37256       14.3666     -0.553640      -13.4058       4.17784     -0.202568      -6.43803      -6.62635      -5.56382      -2.13533       3.40179       1.83304      -2.60513      -2.25396       2.07925      -3.78231      -1.10857       3.41444       4.49556       5.19715       5.47568       5.70130       5.82324       5.58134       5.21669       4.93285       4.39337       4.09404       3.49504       3.11353       2.59313       2.19718       1.76260       1.41987       1.11978
  35  18 4004.8525    1.3483  9.6426 10.1776 -0.0006  0.1017   0.0118   0.2775    0.0339   0.0000   442.8025       2.25162       25.4283      -5.43909     -0.501309      -8.89239       11.0712       1.00291      -10.0880      -2.83740      -2.53078      -12.2927       10.0515      0.409268      -1.99071     -0.656590       1.53063     -0.800817       4.44105       5.94899       6.70531       7.38929       7.56595       7.58542       7.34485       6.99650       6.46593       5.88239       5.31657       4.64977       4.04124       3.43948       2.88881       2.32062       1.87708       1.47264
  35  19 4157.5964    1.0835 11.7680  9.9557 -0.0003  0.1324   0.0091   0.3565    0.0320   0.0000   433.9031       1.30850       13.4897      0.667969       1.19986      -3.68602       15.5774       7.00212       12.6251       12.2152      -8.41520      -10.7784       10.2579       1.58064       11.2530       2.65521      -2.79559      0.738409       5.74247       7.67824       8.68088       9.34489       9.53492       9.64954       9.31834       8.99893       8.26514       7.60410       6.92668       5.99798       5.22593       4.55268       3.72661       3.09033       2.43690       1.92928
  36   4 1681.8472    0.2761  0.3908  8.5956 -0.0071  0.0198   0.0087   0.0384    0.0349   0.0000   440.3991      0.328052       21.2665    -0.0926000      -3.72799    -0.0828231      0.729783     -0.883285      -1.88913     -0.776955       1.53430       1.74947     -0.523178      -1.97210     -0.416065       1.17863     0.0766404     -0.492608      0.777930       1.11459       1.31631       1.09977       1.42671       1.21648       1.36185       1.35060       1.13039       1.11007      0.843752      0.829242      0.733644      0.614053      0.544559      0.418256      0.330939      0.271556
  36   5 1875.3958    0.4793  0.5839  8.7746 -0.0015  0.0175   0.0114   0.0430    0.0507   0.0000   441.4252     -0.814373       22.8950     0.0148578      -3.93189     -0.786786     -0.792584     -0.191395      0.528811     -0.336654    -0.0800724     -0.773831    -0.0392387     -0.101551      0.218789      0.174211     -0.240033      0.207545      0.843701       1.15275       1.38664       1.50584       1.58610       1.55644       1.54729       1.42091       1.30915       1.17015       1.02266      0.935589      0.753067      0.628416      0.535967      0.428434      0.364646      0.276837
  36   6 2063.0906    0.7476  0.6409  9.1625 -0.0056  0.0181   0.0164   0.0402    0.0607   0.0000   441.7920     -0.686490       20.7333       1.09740      -5.04090      0.934073       1.27874      -3.48537       2.41410      0.511413     0.0868800       1.13502      0.396858      0.229658    -0.0780386      0.142979     -0.438590      0.205288      0.764100       1.03463       1.09216       1.26383       1.21112       1.28394       1.19322       1.19389       1.11290       1.05782      0.904288      0.781293      0.693599      0.577958      0.494725      0.391477      0.340768      0.250382
  36   7 2245.5014    1.0971  0.9946  9.3922 -0.0001  0.0227   0.0194   0.0522    0.0901   0.0000   441.6016    0.00836117       20.4027      -2.17423      -3.20794      0.594532      0.419801     -0.476775      -2.69475      0.690280       1.33657      0.400469      -1.28761     -0.367758     -0.676990     -0.553164      0.813237     -0.188630      0.974688       1.32562       1.56172       1.61618       1.69077       1.61174       1.53488       1.56162       1.37436       1.26023       1.19551       1.06150      0.915438      0.787196      0.679162      0.530588      0.447395      0.342188
  36   8 2421.0728    1.6114  1.0599 10.1807 -0.0021  0.0234   0.0284   0.0556    0.0979   0.0000   442.2231     -0.127987       21.6222      -1.00590      -2.29267      -1.08730      0.253908      0.172504      -2.30269      -1.38455     -0.671863      -1.32894    -0.0137597      0.590552      0.140056     -0.892221      0.435243      0.512771      0.972653       1.39978       1.42367       1.66772       1.63762       1.70508       1.59767       1.56290       1.44826       1.35047       1.15515       1.05675      0.910669      0.825276      0.674487      0.538633      0.438951      0.329770
  36   9 2592.6634    2.1706  1.1620 10.8457 -0.0017  0.0243   0.0370   0.0588    0.1031   0.0000   441.9447       1.27282       18.7902      -2.39806     -0.374039       3.58805      -2.71556      0.244081       2.01269     -0.312688      0.417231       1.03385     -0.781880      0.562845     -0.828626     -0.277463      0.612185     -0.403179       1.11804       1.54369       1.77049       1.85868       1.96190       2.00365       1.86623       1.85300       1.64437       1.52200       1.34822       1.18973      0.999439      0.878052      0.698387      0.569247      0.454036      0.361931
  36  10 2762.6323    2.8888  0.9944 11.6902 -0.0019  0.0215   0.0525   0.0536    0.0808   0.0000   440.6340      -1.44660       22.1529       1.49910      -3.73251     -0.701839    -0.0503435       3.49814      -1.32955      0.935501       2.55599     -0.472621   -0.00809369      0.218451      0.639459      0.166532     -0.319108     -0.261827      0.940161       1.29206       1.41604       1.49978       1.49020       1.51044       1.51905       1.42506       1.32569       1.30035       1.11909      0.993648      0.852067      0.735345      0.592673      0.507430      0.408173      0.337044
  36  11 2930.1718    3.5554  0.9373 12.2178 -0.0001  0.0211   0.0652   0.0509    0.0748   0.0000   440.0842      -1.52114       20.4438      0.788866      -3.49107       3.56547     -0.680351    -0.0797745       1.29358       1.19994     -0.136846      0.192535      -1.54263     -0.947786      0.310689      0.167210       1.02898     0.0970117      0.890149       1.23996       1.35018       1.38512       1.54943       1.43935       1.48490       1.41778       1.25971       1.22413       1.05804      0.970214      0.807151      0.703954      0.581015      0.477832      0.390798      0.318750
  36  12 3094.1926    4.1319  1.0153 12.4407 -0.0023  0.0221   0.0731   0.0531    0.0859   0.0000   439.9342     0.0102792       15.0912      0.938169      -3.67249      -1.50837     -0.331380      -3.12900     -0.477399      0.156705      0.130982       1.13789     -0.208030      -1.32699     -0.404540     -0.697052      0.269035      0.239854      0.914581       1.31255       1.39725       1.55270       1.56086       1.59018       1.45916       1.49301       1.32957       1.31100       1.10316       1.02782      0.847185      0.777044      0.624774      0.523376      0.412699      0.327665
  36  13 3254.9642    3.7516  1.4657 11.9355 -0.0017  0.0263   0.0556   0.0646    0.0793   0.0000   438.6961       1.44076       14.9745      -1.06092      -1.13524     0.0492361      0.821581       3.02954     0.0687293      -2.30266     -0.476591       1.07595       1.59351     -0.947092      0.356241      0.184707     -0.650209     -0.115878       1.14877       1.49418       1.64214       1.82184       1.93825       1.85537       1.83906       1.75044       1.64277       1.47458       1.33300       1.20718       1.02897      0.881679      0.752591      0.611277      0.498314      0.402546
  36  14 3413.5012    3.1512  2.2487 11.7063 -0.0022  0.0330   0.0398   0.0881    0.0551   0.0000   441.4422      0.939420       12.6249      -1.12621       4.53505      0.659393      -1.84162      -1.49301       1.20794      -4.73180      -1.49699     -0.359920       3.21325      -1.69576      -2.48279     -0.390609      0.279559     -0.434958       1.45092       1.96640       2.18190       2.29285       2.49709       2.39678       2.45544       2.25539       2.05607       1.94447       1.74257       1.55433       1.32591       1.12938      0.918247      0.776075      0.648138      0.507758
  36  15 3570.5934    2.4411  3.6965 11.0550 -0.0013  0.0443   0.0245   0.1183    0.0470   0.0000   438.4034      -1.55398       14.8622       3.46238     -0.151795     -0.854073      -2.62412      -3.26234      -2.14813      -4.17739      0.120298       1.80375      0.133677       1.93946    0.00930658       1.39778      0.699145     -0.309064       1.87433       2.53750       2.79247       3.03405       3.14495       3.14357       3.08250       2.87453       2.76485       2.49951       2.27436       2.03279       1.77153       1.51116       1.27796       1.05849      0.830891      0.688898
  36  16 3726.3962    1.9836  5.0752 10.7400 -0.0014  0.0568   0.0187   0.1525    0.0387   0.0000   439.5636      -3.15163       10.4551     -0.132638      -2.44487       2.45229       1.22986       3.84098     -0.426651      -1.66454     -0.396641       5.40128       2.29863       2.02060     -0.339655      -1.02356     -0.273811       1.37126       2.43959       3.36992       3.69335       4.01053       4.09793       4.06581       4.06248       3.77754       3.62567       3.23957       3.00780       2.61733       2.33702       1.98233       1.64337       1.38175       1.10035      0.882545
  36  17 3881.2629    1.6120  7.6679 10.2671  0.0002  0.0779   0.0137   0.2087    0.0359   0.0000   436.6727      -4.47357       16.3009     -0.654657      -6.04613       7.15085     -0.219293      -8.00381      -3.12036      -6.63398      -3.87650      -2.21581       2.12034      -1.07259     -0.812418      -2.98554      -1.20757      0.886784       3.31224       4.49254       4.98256       5.41382       5.54075       5.60554       5.42911       5.17589       4.88610       4.41489       4.07090       3.61077       3.12683       2.66167       2.23329       1.85382       1.48591       1.20019
  36  18 4035.1647    1.2991  9.8120 10.1104 -0.0004  0.1051   0.0114   0.2831    0.0334   0.0000   438.8512       6.10551       16.4817     -0.110486      -10.1353       6.32143       13.0608       10.2933      -4.46958       6.42860      -4.22477       7.23762      -2.15560      0.609331       3.65452      -3.80537      0.301210      0.860090       4.39709       5.93173       6.74499       7.05420       7.53931       7.37461       7.36643       7.05394       6.48705       6.02362       5.39412       4.80610       4.14734       3.52253       3.01629       2.49688       1.95951       1.60208
  36  19 4188.4291    1.0877 13.0604  9.8194 -0.0006  0.1407   0.0082   0.3668    0.0313   0.0000   427.5784       4.61319       18.7408      -2.25007      -5.01635       9.82045       6.70875      -12.5600      -6.00468       4.79675      -2.76776       5.15129      -6.27997       5.45240      -5.85002      -1.86817      -2.17013      -2.14310       5.91695       7.88625       9.12858       9.67828       9.82334       9.95748       9.57213       9.41017       8.67531       8.00747       7.26633       6.51129       5.58326       4.83288       4.06556       3.35460       2.72681       2.14604
  36  20 4340.6933    0.8483 13.9619  9.7861 -0.0014  0.1718   0.0075   0.4466    0.0274   0.0000   445.5394       7.42408       30.8538       4.14807      -18.8891      -2.76018       9.52973       11.1797      -28.5142      -17.2860       1.47128       9.14297       16.5969      -9.45286      -4.05972      -3.65534      -4.90628       2.14093       7.22157       9.46468       11.0794       11.6363       12.1694       12.2169       11.9587       11.3343       10.7287       9.78353       8.90519       7.78479       6.89494       5.73711       4.86030       4.06028       3.24261       2.56101
  37   4 1697.5926    0.2968  0.3029  8.7287  0.0001  0.0150   0.0098   0.0286    0.0329   0.0000   440.2954      -1.75598       20.4917      0.279946      -1.50524      0.664536      0.512004     -0.509461     -0.340381      0.817594     0.0637770      0.301655      0.506110      0.527990     -0.453652     -0.265537      0.310306      0.611348      0.582736      0.776059      0.940498      0.947114      0.981625      0.980657      0.998765      0.917643      0.929579      0.780233      0.738556      0.634857      0.561541      0.477488      0.395973      0.337813      0.284080      0.212189
  37   5 1892.2164    0.4942  0.5729  8.8521 -0.0013  0.0176   0.0117   0.0437    0.0497   0.0000   440.9192     -0.460627       21.3192      -1.15809      -4.74729     -0.479174      -1.23579      0.769554     -0.799246      -1.49751       1.46158      0.892570     0.0642171      0.372033     0.0519264     -0.197252     -0.349408      0.597990      0.778488       1.07754       1.17512       1.20873       1.28751       1.31561       1.32109       1.28729       1.11702       1.09040      0.947836      0.801302      0.666987      0.586417      0.498359      0.408756      0.342196      0.276242
  37   6 2081.1046    0.7414  0.7611  9.0498 -0.0026  0.0206   0.0151   0.0451    0.0699   0.0000   440.7869       2.09503       20.4655     -0.436395      -2.41094      0.810758      -2.52825     -0.364807      0.342357      0.516916     0.0391916     -0.484825      0.221662     -0.173079     -0.174480      0.731358     -0.460531     0.0850620      0.800190       1.14625       1.24710       1.44688       1.43681       1.44889       1.47719       1.31835       1.29915       1.13472       1.04257      0.886560      0.773650      0.654691      0.565860      0.442313      0.363446      0.286699
  37   7 2264.3272    1.1509  0.9190  9.7443 -0.0008  0.0201   0.0213   0.0503    0.0783   0.0000   441.3935      -1.52683       22.0798    -0.0692581     -0.238200      -2.21932      0.993660       1.39204     -0.149045      -2.20310       1.92353      0.335236     -0.431686     -0.929899    -0.0480774      0.434455     -0.387808     -0.230329      0.884048       1.14794       1.27262       1.34703       1.40184       1.36764       1.45674       1.34007       1.21097       1.12914       1.07631      0.912755      0.807708      0.707410      0.607160      0.512984      0.404091      0.325077
  37   8 2440.6509    1.6149  1.0413 10.4189 -0.0037  0.0227   0.0288   0.0536    0.0905   0.0000   440.7869      -1.13318       19.1103     -0.975411      -1.72385     -0.718614     -0.414985       1.13603      -4.18520     -0.423004      0.778748       1.20221      -1.62653      -1.56775     -0.728265     -0.863547      0.385263    -0.0847983      0.946955       1.26191       1.45328       1.54388       1.65614       1.60428       1.53869       1.48526       1.37254       1.30032       1.13514       1.03687      0.934093      0.802483      0.696934      0.570463      0.466264      0.380505
  37   9 2613.2978    2.2168  1.1149 11.2216 -0.0010  0.0235   0.0385   0.0582    0.0831   0.0000   439.7562      -1.33112       18.4897       2.24150      -1.59462       2.73400      -2.17400      0.362668       1.62157      -2.05595     -0.849494      0.631795     -0.782566    -0.0414964     -0.967989     -0.597672    -0.0462556    -0.0537695       1.02652       1.42025       1.63877       1.70624       1.83814       1.70228       1.78681       1.66168       1.54984       1.44285       1.25457       1.10127      0.987325      0.799098      0.705546      0.550912      0.469020      0.373349
  37  10 2784.4497    2.9304  1.0533 11.8693 -0.0029  0.0223   0.0514   0.0564    0.0771   0.0000   440.6544      -2.38021       20.9343      0.849596      -3.75335      0.498656       3.62344     -0.104340     0.0332108      -1.28875    -0.0248080       2.16703      -1.36044      0.123791       1.29889    -0.0648886      0.859813     -0.239691      0.913190       1.29744       1.42552       1.52121       1.61233       1.53789       1.59816       1.44679       1.37597       1.30592       1.14716       1.05746      0.873812      0.773150      0.632872      0.547102      0.442341      0.352249
  37  11 2953.1806    3.8945  0.9695 12.1200 -0.0015  0.0214   0.0686   0.0499    0.0912   0.0000   439.7013       1.31394       18.5193      -1.33257      -1.43308       1.76816      0.742385      -1.14671     -0.267784       1.27256       1.60757      -1.80394      0.357886      0.384509     -0.655018     -0.800564      0.164832      0.304960      0.856617       1.21320       1.39292       1.38424       1.54733       1.45940       1.39701       1.39144       1.27214       1.20321       1.09220      0.962004      0.863877      0.725203      0.617002      0.504047      0.413909      0.325368
  37  12 3118.4371    4.2027  1.0487 12.3850 -0.0017  0.0215   0.0713   0.0516    0.0926   0.0000   439.8458      0.795558       18.4825       2.78560      -4.00367       2.65181       2.35044      0.470870     -0.654261       1.00696      0.852199     0.0132524     -0.880476     -0.796393      0.136295      0.415728      0.222776    -0.0930445      0.927916       1.24836       1.36310       1.50850       1.61104       1.61247       1.61612       1.46937       1.37901       1.22739       1.14985       1.01085      0.873850      0.747557      0.582814      0.539049      0.401847      0.332520
  37  13 3280.4605    3.7200  1.5554 12.1903 -0.0023  0.0270   0.0548   0.0711    0.0716   0.0000   439.2738       2.24018       13.9019       2.09743       1.48763       1.08934      0.746177      -3.61735      0.927501       1.48104       1.25559     -0.839050      0.624508       1.08445      -1.79286     -0.477679      0.409134     -0.421478       1.16241       1.55237       1.74201       1.89666       1.93874       1.91135       1.92057       1.80878       1.72403       1.59848       1.40269       1.25722       1.09758      0.922366      0.786407      0.656617      0.544274      0.426844
  37  14 3440.1783    3.0022  2.4166 11.7955  0.0006  0.0362   0.0363   0.0896    0.0494   0.0000   440.8176       2.15687       11.6365     -0.319184       2.07190       1.48970      -4.26839       2.46658       2.21263      -2.28334      -3.99693      -3.35831       1.86444      0.434121      -1.59111      0.662042     -0.309378     -0.261857       1.47495       2.02861       2.26800       2.46943       2.56811       2.48710       2.39872       2.37436       2.26359       2.05256       1.89895       1.68195       1.40270       1.26082       1.00705      0.880765      0.702683      0.556035
  37  15 3598.2084    2.3859  3.8350 10.9787 -0.0010  0.0442   0.0229   0.1179    0.0458   0.0000   438.8646      0.326439       17.9353      -3.87628      0.590547      -3.12416      -3.43609      -5.48221      -7.19962       1.24190       3.26800      -2.79475      -1.34189     -0.438495       1.43768    -0.0807693     0.0529493     0.0896677       1.86774       2.44143       2.79548       2.90188       3.14941       3.13748       3.08773       2.92025       2.65643       2.50242       2.27135       2.01199       1.77881       1.50711       1.28724       1.08581      0.873233      0.705472
  37  16 3754.8013    1.8816  5.9123 10.6012 -0.0002  0.0631   0.0164   0.1678    0.0366   0.0000   441.0998       1.44044       16.3642      0.249758      -7.00760      -2.61988      -7.30317       3.59117       5.04946       2.76444      -3.86590      -2.33985       1.06827      -1.93244       2.12510       1.39339       1.75675     -0.600687       2.55960       3.46390       3.88546       4.18868       4.38693       4.39671       4.17834       4.13301       3.83480       3.54670       3.19028       2.86392       2.54005       2.13694       1.82787       1.54135       1.21673      0.976315
  37  17 3910.3610    1.5159  7.7988 10.3729 -0.0012  0.0807   0.0131   0.2243    0.0331   0.0000   438.5299       4.73130       10.3830       5.53075       6.30054      -6.90380      -9.26564       4.80797     -0.570085      -5.98133      -4.74733       7.55198       1.01776      -2.32568      -3.84083       3.73361     0.0793255      0.152501       3.27314       4.54143       5.08978       5.42767       5.64878       5.75809       5.59879       5.37673       5.04322       4.51467       4.18689       3.74929       3.24405       2.75737       2.33767       1.93571       1.56536       1.26680
  37  18 4065.1935    1.2220 10.5271 10.2008 -0.0024  0.1152   0.0105   0.3120    0.0305   0.0000   433.2360       10.8434       25.3937      -16.6427       4.52956       2.91585      -1.36697      -2.71263       4.25823       7.19282      -1.18286       10.5303       4.92469       1.35801       3.72025       1.39368     -0.696192       1.81821       4.66477       6.30815       7.15981       7.75934       7.90950       8.09775       7.88419       7.56618       7.03438       6.50915       5.99209       5.23449       4.65727       3.90161       3.37041       2.74493       2.20537       1.78828
  37  19 4218.9679    1.0298 12.8348  9.8728  0.0000  0.1398   0.0080   0.3723    0.0299   0.0000   436.7206      -1.79639       21.0129      -3.79258      -5.00710      -7.84252      0.644581       5.96563      -21.0397      -8.64329      0.230192     -0.290045      -4.36805       6.06583       5.31637      -5.04404      -5.80262       2.58589       5.76368       7.67715       8.76440       9.35525       9.77361       9.62025       9.55108       9.15498       8.58008       7.98814       7.20570       6.33786       5.67028       4.89523       4.06150       3.44529       2.76189       2.23743
  38   4 1713.0393    0.3141  0.3076  8.7197 -0.0100  0.0150   0.0102   0.0279    0.0333   0.0000   440.5719      -1.01323       20.5286      0.666394      -3.18964     -0.165684       1.65673      0.133648      0.576062      0.411784    -0.0569341      0.579974    -0.0517721       1.08690      0.675606     -0.114507      0.261011    0.00397356      0.535224      0.845657      0.874187      0.964890      0.991209       1.03834      0.946609      0.947319      0.888077      0.802341      0.785791      0.652157      0.641777      0.497523      0.422764      0.359890      0.273995      0.229275
  38   5 1908.7606    0.4968  0.5660  8.8841 -0.0028  0.0195   0.0114   0.0395    0.0472   0.0000   440.9573     -0.783603       20.2078     0.0269295      -3.76077       2.00703       2.33075    -0.0761045      -1.22250      0.168762       1.26858    -0.0306258      0.107663     0.0928593      0.441068     -0.102585     -0.266113      0.132041      0.716773       1.10341       1.17210       1.28627       1.37837       1.35751       1.31879       1.28097       1.16788       1.15960      0.960869      0.861612      0.733040      0.632448      0.542424      0.471825      0.363812      0.274812
  38   6 2098.9462    0.7864  0.8085  9.2243 -0.0009  0.0195   0.0153   0.0488    0.0650   0.0000   440.2722      0.311207       23.2593    -0.0164221      -5.45518     0.0551060       2.33184      0.610063      -1.55037      -1.61459     -0.604890      0.450139     -0.274919      -1.20965     -0.153118       1.11532      0.243504     -0.233463      0.780971       1.07039       1.18204       1.27379       1.41494       1.31154       1.34330       1.23089       1.17498       1.10602      0.972899      0.870943      0.774854      0.674874      0.564877      0.466134      0.368340      0.298420
  38   7 2282.8658    1.2172  1.0186  9.6082 -0.0019  0.0213   0.0211   0.0533    0.0902   0.0000   442.3456      -1.10398       21.6712       1.30318      -2.61453     -0.538947     -0.382804       2.32724      -1.07163       2.37637      -2.04806      0.470242      0.384630     -0.951343     -0.667405      0.249604      0.636191     -0.446875      0.895272       1.20647       1.40209       1.51088       1.53921       1.51693       1.43734       1.45582       1.37937       1.15774       1.10076      0.981816      0.911481      0.754445      0.670046      0.553861      0.457235      0.362681
  38   8 2459.9463    1.6805  1.1643 10.5293  0.0007  0.0245   0.0289   0.0607    0.0894   0.0000   440.0786     -0.511006       20.7827      -1.01265      -2.02544      0.734057      -3.19017       1.83101       1.03320     -0.198402       2.18342      0.759592       1.04067     0.0499574     -0.480863      0.760889      0.116878      0.272155      0.955345       1.36413       1.44469       1.61395       1.68803       1.62706       1.62769       1.54646       1.46525       1.36818       1.24032       1.09941      0.948762      0.870256      0.683961      0.593734      0.499743      0.388142
  38   9 2633.6552    2.3595  1.0743 11.1764 -0.0020  0.0229   0.0410   0.0542    0.0911   0.0000   441.6032       1.54950       18.7469       1.04194      -3.70375      0.123395       1.30518      -1.33824      -1.57739    -0.0988383       2.45226      -1.79136     -0.551248      -1.01743     -0.306657     -0.134182     -0.448084      0.111145      0.983443       1.34497       1.48906       1.64765       1.78659       1.73529       1.72977       1.65397       1.50104       1.33068       1.24217       1.09855      0.949549      0.782798      0.669880      0.559101      0.457270      0.368930
  38  10 2805.9954    3.1422  1.0339 11.6329  0.0016  0.0214   0.0540   0.0521    0.0924   0.0000   442.6166       2.00133       20.3132    -0.0601726      -3.38450     -0.234819      -3.30968       1.68194      -1.09679       1.13224       2.94649      0.478635      -1.52718      0.105951       1.12594      0.112910     -0.469271     -0.543038      0.858620       1.24451       1.35084       1.46936       1.55219       1.52567       1.54016       1.40817       1.40580       1.16756       1.17599      0.966673      0.910109      0.767867      0.646484      0.547623      0.430035      0.348640
  38  11 2975.7882    3.8656  0.9552 12.3179 -0.0017  0.0205   0.0684   0.0507    0.0784   0.0000   441.2957       1.56643       17.2358       2.14705       1.33772     -0.728286     -0.733496     0.0298152      0.436217      0.857099      0.534049     0.0468157       1.13499      -1.29621      0.202374    -0.0230069     -0.139483    -0.0175244      0.828458       1.21854       1.23650       1.46443       1.48687       1.51723       1.47256       1.41739       1.27205       1.20608       1.02520      0.939223      0.834864      0.743677      0.590960      0.506739      0.422550      0.327861
  38  12 3142.2073    4.2265  1.2557 12.0502 -0.0003  0.0232   0.0664   0.0599    0.1029   0.0000   440.8908      0.387049       18.6189       1.19289      -4.87750     -0.844591      0.381256       3.43794       1.57542     -0.956570      -1.29162       1.46511   -0.00846259      0.239083       1.26204     -0.612232     -0.744526     -0.141518      0.926180       1.28538       1.43230       1.46453       1.67081       1.58137       1.58482       1.53899       1.41793       1.32263       1.17765       1.07663      0.925189      0.792924      0.632627      0.565797      0.436221      0.377405
  38  13 3305.5976    3.6643  1.5592 11.9857  0.0009  0.0265   0.0528   0.0689    0.0773   0.0000   441.0130       1.23529       16.4182       1.47675      -1.64305       1.51687     -0.184201      -1.61609       2.99802      0.144868      0.935103     -0.335558      -1.18087      0.509239     -0.333129     -0.614425      0.546525      0.329738       1.06882       1.43374       1.64486       1.71735       1.81647       1.77853       1.72783       1.68415       1.59123       1.47490       1.38372       1.19431       1.07201      0.926353      0.765070      0.665041      0.542210      0.428598
  38  14 3466.4713    2.8666  2.6073 11.6973 -0.0010  0.0361   0.0334   0.0956    0.0462   0.0000   442.3845     0.0252624       12.3047       1.24190       1.98007      -3.77370      0.626680       5.39420      -1.56056      -1.44270      -3.00177     0.0940427      0.747299      0.233279      -1.16555      -1.40293       1.07923    -0.0945931       1.45789       1.93278       2.22561       2.29491       2.48484       2.43444       2.34132       2.31850       2.19008       2.07211       1.85589       1.58112       1.43698       1.25853       1.04786      0.886419      0.708872      0.591668
  38  15 3625.5100    2.2584  4.2298 10.9612 -0.0015  0.0472   0.0211   0.1285    0.0394   0.0000   439.2595      -1.51660       19.4943      -1.26904      -4.64513      0.990452      -1.21332       1.07278       3.14436      -2.59859      -1.21231      -2.58553      -6.38350       3.36680      0.919129     -0.236611       1.42794      -1.93543       1.92248       2.64377       2.95193       3.10941       3.21318       3.24853       3.20042       3.08702       2.87850       2.67690       2.43284       2.15386       1.92731       1.69040       1.42516       1.16819      0.956904      0.785695
  38  16 3783.0668    1.8392  6.3259 10.5046 -0.0007  0.0643   0.0154   0.1745    0.0352   0.0000   432.1881       5.50924       11.6798       4.77243      -10.4307       4.07618      -5.43248       2.10432       2.86586       4.62355     -0.965516      -1.92382      -1.35856       4.09740      -3.50545      -3.66921      0.555991      0.953631       2.60005       3.53941       3.99357       4.30097       4.51926       4.47090       4.44259       4.15867       4.03021       3.66297       3.33710       2.99221       2.61001       2.24360       1.90968       1.58659       1.29572       1.05660
  38  17 3939.5079    1.4526  8.1703 10.3412 -0.0015  0.0860   0.0126   0.2327    0.0319   0.0000   441.3013      -11.0461       16.5745       1.41865      -6.36861       6.53949      0.674321       6.20333      -5.29385      -9.68756       2.79187      -2.12039     -0.576778       3.74205      0.304107      -3.44444      -1.57189      -1.51256       3.41647       4.61250       5.31111       5.67276       5.91462       5.90331       5.86291       5.55439       5.22169       4.81717       4.42297       3.93385       3.44097       3.00666       2.56106       2.13144       1.70276       1.39162
  38  18 4094.9335    1.1880 10.5902 10.1420  0.0001  0.1156   0.0100   0.3087    0.0297   0.0000   440.5358      -2.13772       29.6808       9.30505      -3.05507     -0.566249       4.06338      -7.38885      -5.22454      -6.02349     -0.326967      -6.44153       6.35110      -1.67335      -8.69774      -4.39762      -4.48055       2.83229       4.63573       6.05621       6.88181       7.53210       7.75447       7.83529       7.92536       7.36377       6.95501       6.49003       5.88030       5.15595       4.62594       3.96138       3.40444       2.83831       2.24629       1.84035
  38  19 4249.4310    0.9783 13.8335  9.8396  0.0009  0.1546   0.0073   0.3961    0.0273   0.0000   443.1408       10.7094       22.5432      -9.72373       6.42784     -0.389134       21.6507       12.0284      -12.4844      -5.24759       4.27703      -16.0704      -3.04617       2.03423      -7.19470       3.70639      0.884114      -4.97660       6.10681       8.23701       9.23761       10.1653       10.4040       10.6422       10.4119       10.0579       9.32468       8.72867       7.83805       7.08790       6.07256       5.37249       4.54408       3.82942       3.01444       2.46069
  39   4 1728.2356    0.3392  0.3238  8.7138 -0.0046  0.0133   0.0108   0.0307    0.0342   0.0000   441.8136     -0.398736       23.0242      0.802668      -2.95527     -0.333357     -0.973006     -0.917498      -1.18232      0.126245     0.0584326     -0.409852     -0.380113      0.943724     -0.299863     -0.100035    -0.0286548     -0.425678      0.613754      0.873143      0.943661       1.07528       1.13444       1.17018       1.14283       1.06660      0.998248      0.885849      0.803550      0.671713      0.566977      0.522433      0.407619      0.363807      0.298891      0.230083
  39   5 1925.1602    0.5373  0.6145  8.8638  0.0000  0.0180   0.0118   0.0404    0.0512   0.0000   440.2774      0.434162       21.6877      -2.60162      -1.11053      0.874811      0.322353     -0.248477     0.0135397    -0.0663700      0.648775      0.855325     -0.329246     -0.965283      0.158774      0.305147     0.0958677      0.299110      0.682964      0.944251       1.03536       1.13776       1.14334       1.20406       1.16450       1.08638       1.03691      0.998413      0.883499      0.775607      0.724699      0.610053      0.510478      0.432521      0.356629      0.277704
  39   6 2116.5358    0.7942  0.7697  9.4327 -0.0042  0.0198   0.0157   0.0466    0.0615   0.0000   441.7278      -1.34676       19.0688      -1.36672      -2.14020     -0.136585     -0.406485       1.40841      -2.50586      0.165371      -1.57353       1.68522      0.196694      0.484834     -0.249043      0.274869      0.191627      0.162944      0.760862       1.09749       1.17738       1.26991       1.33606       1.26637       1.35923       1.25668       1.24493       1.05113       1.05065      0.859841      0.778283      0.668664      0.573041      0.472010      0.418577      0.316964
  39   7 2301.1897    1.2756  1.0221  9.8479  0.0012  0.0213   0.0221   0.0526    0.0860   0.0000   441.2600     -0.708258       19.8268       1.78897      -2.92051      -2.04154       1.21312     -0.552728      0.975792      -1.12360      0.703119     -0.303820     -0.760331      0.404108     -0.719489     -0.594185      0.523897     -0.239609      0.909491       1.28019       1.44252       1.54613       1.66815       1.61806       1.68781       1.54806       1.46724       1.31120       1.16738       1.00996      0.901585      0.782485      0.657687      0.537014      0.440867      0.351258
  39   8 2478.9948    1.7815  1.1809 10.3908  0.0010  0.0231   0.0292   0.0594    0.0985   0.0000   441.1032     -0.495478       20.4785     -0.717385      -2.92761       4.38593      -1.68590       1.85839      -1.87379     -0.110937       1.41787     -0.423536      -1.00983       1.61498    -0.0186010      -1.59687     -0.163496     0.0786060      0.906961       1.31658       1.42543       1.54196       1.61427       1.54273       1.58996       1.54281       1.38758       1.30797       1.22587       1.08438      0.937623      0.840035      0.683495      0.603866      0.509146      0.392816
  39   9 2653.7854    2.4696  1.1453 11.0499 -0.0013  0.0218   0.0407   0.0576    0.0986   0.0000   442.3885     -0.613328       20.2244     -0.927908      0.284116       1.76862      -2.75763      -1.84065       1.51245      0.484758      0.650177      0.182007     -0.192273      -1.72938       1.50029    -0.0357813      0.371602      0.136675      0.919342       1.20029       1.37895       1.43119       1.51212       1.52154       1.51937       1.52420       1.35674       1.26762       1.12755      0.995379      0.878508      0.747743      0.652290      0.550436      0.460348      0.371310
  39  10 2827.1735    3.2756  1.0486 11.4431  0.0008  0.0215   0.0537   0.0504    0.1038   0.0000   441.5829      0.157900       20.0117     -0.865005      -4.93064      0.739057      -1.14518      -1.12238       2.07837     -0.946895       1.49623       1.05305     -0.964144      -1.20116      0.670812     -0.433486      0.306379      0.166650      0.849992       1.22590       1.29162       1.40933       1.42011       1.40306       1.44218       1.40278       1.32181       1.23489       1.09382      0.957810      0.846517      0.755104      0.637065      0.562926      0.448219      0.350263
  39  11 2998.0450    4.1129  0.9353 12.1897 -0.0002  0.0194   0.0704   0.0464    0.0876   0.0000   439.8055      -1.37041       18.1607       1.79119      -4.22218      0.513952      0.338323      0.365074       2.07930       1.19561     0.0216038      -1.02175    -0.0632331      0.323328      0.141706     -0.199069     -0.346486     -0.258864      0.749705       1.07104       1.17301       1.30127       1.32002       1.37307       1.30619       1.30668       1.20742       1.09525       1.01164      0.853748      0.805564      0.671012      0.583414      0.478129      0.389249      0.320720
  39  12 3165.6021    4.1125  1.2711 12.2505  0.0007  0.0237   0.0649   0.0591    0.0924   0.0000   441.0227      0.398648       18.3439       2.63982      -2.44330      -1.40967      -2.59814      -3.32631      0.867899     -0.202978     -0.156596      -2.21436     -0.641114      0.145026     0.0629982     -0.103221     -0.541413     -0.363479      0.938096       1.30184       1.39614       1.58945       1.63724       1.57434       1.63298       1.50479       1.47939       1.32574       1.25778       1.08534      0.936865      0.840829      0.690710      0.580298      0.488808      0.397431
  39  13 3330.3091    3.6073  1.7253 11.8517  0.0009  0.0282   0.0481   0.0706    0.0725   0.0000   442.7455      -4.59237       15.1425     -0.854095      -2.70464      -1.51510       1.16086       2.15911     -0.521747      0.546858       2.82848      0.614125     -0.508070    -0.0607089     -0.106645      0.216212      0.381025      0.540343       1.11561       1.56239       1.77040       1.95894       2.04327       2.01539       2.00400       1.90278       1.81017       1.62412       1.50687       1.30908       1.14052       1.00719      0.852631      0.712268      0.552898      0.469909
  39  14 3492.4622    2.6818  2.8699 11.5815 -0.0033  0.0384   0.0297   0.1009    0.0431   0.0000   443.7578     -0.859281       13.4495      -2.42475      -2.14886       2.83928      -2.59719      -1.64229     -0.128032       1.96349     -0.591226      -2.65465     -0.982089      0.435311       1.03379       2.51879   -0.00939471     -0.478008       1.54226       2.12549       2.36458       2.47864       2.71244       2.64770       2.59403       2.50879       2.34634       2.17876       1.97302       1.79055       1.57779       1.39107       1.16489      0.976369      0.824186      0.691296
  39  15 3652.5176    2.1875  4.5317 10.9985 -0.0007  0.0496   0.0199   0.1339    0.0352   0.0000   440.8423      -1.85992       9.76966       3.92748      -2.39452       2.15501       3.56884     -0.668871       2.77913     -0.479933      0.742322       7.01785       5.24244      0.272979      -1.85377      0.987950     -0.625941    -0.0455158       1.96417       2.68683       3.07331       3.21991       3.51664       3.38032       3.41530       3.21696       3.04580       2.79757       2.56384       2.30203       2.02840       1.73707       1.47665       1.24660       1.03548      0.838776
  39  16 3810.7861    1.7547  6.4429 10.5168 -0.0005  0.0651   0.0147   0.1773    0.0343   0.0000   438.7187       8.25751       14.6730       4.88624      -8.11964      0.561579       8.28386      -7.88564     -0.964885      -2.21605     -0.157137      -6.71413      0.546165       2.76556      -1.28732      -1.98041      0.943237      0.489634       2.56146       3.47373       3.90399       4.17672       4.38630       4.40428       4.34599       4.21006       3.90761       3.66790       3.31908       3.04099       2.61325       2.30352       1.96045       1.65955       1.31246       1.08597
  39  17 3968.0105    1.4105  9.2928 10.2638 -0.0004  0.0944   0.0113   0.2575    0.0313   0.0000   443.6089      -12.8603       17.2419      -7.22819      -1.77621      -3.05484       1.59381       7.77829      -8.33861     -0.694630      -1.25653      -2.35086      0.234594       2.31265       1.21863       2.89493     -0.344419     -0.147062       3.70555       4.89213       5.67836       6.08968       6.32267       6.30433       6.21234       6.03078       5.61402       5.23791       4.82178       4.33591       3.81453       3.33701       2.82839       2.38378       1.98479       1.61874
  39  18 4124.2674    1.1320 11.4329 10.1563 -0.0008  0.1256   0.0091   0.3331    0.0281   0.0000   427.9345       8.34599       21.7222       4.15529       2.03996       10.3943       4.83309       8.08086      -5.51921      0.393533      -4.79283       4.68286     -0.870161     -0.485772      -3.66339      0.911321      -1.77269       1.58167       4.85494       6.36735       7.42743       7.89765       8.19654       8.39918       8.14668       7.89367       7.61292       6.90861       6.31093       5.68822       4.97888       4.43197       3.75683       3.17912       2.53186       2.08283
  39  19 4279.7989    0.9224 13.8683  9.8824 -0.0011  0.1573   0.0073   0.4181    0.0266   0.0000   444.6251      0.825693       16.9711      -15.6429       2.84242      -19.1192      -18.4265       8.75906       9.25309      -5.55760      -1.42755       10.4891     -0.651423       1.20496      0.989500       6.66425      -4.50561      -4.51235       6.09973       8.10789       9.45830       10.0476       10.3188       10.6262       10.3614       9.93886       9.61197       8.66580       8.00135       7.09368       6.35708       5.48951       4.73850       4.00583       3.20115       2.65460
  40   4 1743.2484    0.3599  0.3473  8.6766 -0.0037  0.0141   0.0103   0.0291    0.0358   0.0000   441.1918      0.683008       21.7924     -0.781506      -3.83635     0.0497154       1.17382     -0.342860      0.952541       1.07767      0.785914     -0.165342      0.288887     -0.356888      0.213172     0.0855082     0.0891115     -0.403357      0.540821      0.767091      0.879020      0.896214      0.931783      0.923371      0.904447      0.940741      0.852546      0.883190      0.751599      0.623987      0.575010      0.486084      0.427124      0.382884      0.309972      0.248713
  40   5 1941.3934    0.5605  0.5846  8.8673 -0.0024  0.0161   0.0124   0.0394    0.0508   0.0000   439.9940     -0.828468       22.0677       1.09732      -4.40462     -0.996086      -1.00521      0.830301     0.0565999     -0.314520     -0.319351      -1.09707      0.830745      0.481060      0.832650     -0.230648     -0.990219     -0.401272      0.629627      0.839543       1.00536      0.951318       1.01891       1.06862      0.977002       1.01783      0.979356      0.878637      0.804454      0.716453      0.651383      0.542973      0.475851      0.404482      0.336925      0.281831
  40   6 2133.9115    0.8345  0.9060  9.2602  0.0007  0.0213   0.0152   0.0494    0.0686   0.0000   441.4705      -1.43005       20.7865       1.14755     -0.926098      -1.59509      0.281872     -0.339801      0.901514     -0.840008      -1.48422       2.34504     -0.261093      0.224312      -1.02832      0.673281      0.411404      0.454941      0.801347       1.11124       1.19173       1.37709       1.39029       1.38858       1.35886       1.30125       1.25652       1.15005       1.02573      0.904186      0.872273      0.796696      0.690558      0.595234      0.509047      0.394231
  40   7 2319.2537    1.3090  1.1258  9.7470 -0.0009  0.0216   0.0212   0.0565    0.0903   0.0000   440.2670       1.76339       20.3329      0.119967      -2.05949       1.31443       1.57670    -0.0906036      -1.32843    -0.0179379     -0.134704       1.45155      0.105762     -0.159077     -0.165280     -0.285353     -0.610944      0.548210      0.824931       1.10774       1.26034       1.37229       1.39598       1.45203       1.42648       1.37364       1.31043       1.17037       1.05941      0.989270      0.855848      0.758432      0.647360      0.532034      0.446828      0.359901
  40   8 2497.8539    1.8668  1.0459 10.8684 -0.0011  0.0229   0.0319   0.0524    0.0753   0.0000   439.8671       1.47404       21.2387       2.91511      -2.55549     -0.136607     -0.379655      -1.25645      -1.90705    -0.0492038    0.00246365     -0.370578     -0.810956     -0.672679      0.246796     -0.645620      0.722479      0.112590      0.944059       1.35739       1.41451       1.58957       1.55746       1.51803       1.40275       1.39985       1.31431       1.33161       1.14883       1.10416      0.992470      0.894592      0.744593      0.623867      0.501390      0.418092
  40   9 2673.7367    2.5584  1.0804 11.3266 -0.0026  0.0217   0.0425   0.0546    0.0848   0.0000   440.3195       1.25225       18.9382      -1.14885      -1.50239      0.314552     -0.152066     -0.972802      0.891078      0.535979     -0.543493    -0.0344978     -0.933251       1.38374      -1.31719    -0.0950281     -0.260742      0.753616      0.805901       1.14741       1.22092       1.37013       1.38096       1.40583       1.36814       1.33593       1.23529       1.19441       1.12077      0.963476      0.859850      0.760600      0.636141      0.537433      0.448915      0.366123
  40  10 2848.1806    3.4169  1.0050 11.8560 -0.0024  0.0198   0.0572   0.0501    0.0825   0.0000   440.2032     -0.491811       19.7621      0.760390      -1.06698      0.794354      0.282691       1.49612      0.556923       2.51523      -1.30402       1.56819      0.543108     -0.121432      0.827690     -0.683204     -0.160696     -0.150261      0.782350       1.07737       1.19101       1.28343       1.37883       1.39742       1.29293       1.28442       1.20090       1.13967       1.01052      0.890393      0.813565      0.709369      0.625671      0.530537      0.429243      0.349566
  40  11 3019.9688    4.0792  0.9056 12.3020 -0.0006  0.0188   0.0705   0.0458    0.0799   0.0000   439.1186       1.12057       19.2478       2.42866      0.238738      -1.80538      0.191237       2.31521      0.585948     0.0489415       1.07798      0.449292      0.376565     -0.650722      0.592156     -0.150409     0.0779060     -0.375626      0.747648       1.00691       1.06898       1.21465       1.26808       1.19897       1.27612       1.17668       1.10620       1.01728      0.951047      0.905180      0.763974      0.667172      0.560457      0.493573      0.384950      0.319861
  40  12 3188.5610    3.9688  1.3377 12.3019 -0.0012  0.0243   0.0601   0.0628    0.0696   0.0000   441.2055       1.12127       17.9874       1.89390      -1.92722     -0.159083      -1.09333      0.577076      -1.43063      -2.41386       1.32762      0.185292      0.297900      0.165449      -1.86552      -1.36457       1.08581     -0.405144      0.938090       1.27949       1.43685       1.54608       1.59241       1.58518       1.55348       1.49693       1.42238       1.40611       1.22832       1.15283      0.968726      0.857808      0.722218      0.650841      0.515414      0.432523
  40  13 3354.5099    3.4822  1.7082 12.1010 -0.0012  0.0285   0.0482   0.0716    0.0631   0.0000   440.8779      -1.93811       14.7375      -2.71812     -0.510320      0.958365      -1.26528      0.250835      -2.52876      0.600307     -0.264981    -0.0614558      -1.57645      -1.75143     -0.698892     -0.995780     -0.108389      0.147574       1.07182       1.51967       1.63292       1.75180       1.88767       1.84810       1.86318       1.77943       1.77303       1.59431       1.42681       1.28544       1.10153       1.01431      0.845278      0.709880      0.587055      0.485489
  40  14 3517.9636    2.5880  3.0382 11.5243 -0.0021  0.0392   0.0271   0.1022    0.0391   0.0000   441.1339      0.245423       13.3915       2.00961       2.18561      0.628900       1.04656      -4.81828      0.388091       4.12740      0.576686      -2.27156      0.447171       1.85170       1.49389      0.405366      -1.26684      -1.30881       1.46587       2.01896       2.22862       2.41312       2.48012       2.55169       2.47065       2.44804       2.30707       2.13253       1.96324       1.73494       1.54661       1.38381       1.16948      0.971084      0.827871      0.664115
  40  15 3679.0864    2.1206  5.0210 10.8895 -0.0017  0.0527   0.0181   0.1408    0.0330   0.0000   438.3260     -0.478808       22.6722     -0.922826       2.74068      -2.31208      -3.02902      -5.03356      0.232760     -0.330375      0.663726       6.06830     -0.209307       1.74374     -0.420359      0.679656      0.847455     -0.307893       2.02245       2.73808       3.08120       3.26840       3.42944       3.48583       3.39563       3.30321       3.09079       2.95501       2.70011       2.39944       2.12641       1.85517       1.61258       1.34334       1.13278      0.910872
  40  16 3838.5112    1.6866  7.0393 10.5710 -0.0010  0.0712   0.0141   0.1940    0.0309   0.0000   440.1958      -4.59422       16.7511       3.70020       2.94316      -14.4955      -1.43787       12.1130      0.823467       5.74047      -3.55375      0.687418       3.29078      -1.90507      -1.60102      -1.77243      0.946895      0.256643       2.71513       3.60975       4.18338       4.45686       4.61228       4.77822       4.57481       4.45072       4.20084       3.90860       3.59826       3.23604       2.89532       2.52179       2.16291       1.81423       1.49426       1.23822
  40  17 3996.4854    1.3715  9.4361 10.1927 -0.0010  0.0960   0.0106   0.2570    0.0309   0.0000   436.4119       9.62010       8.94688      -14.5994     -0.591021       8.28280       1.67102       1.34971      -10.9502       5.15255       5.03714      -4.56694      -8.41952      0.795665      -1.42220      -2.15037       2.91942       1.40653       3.67443       4.96863       5.67381       5.95652       6.41717       6.36196       6.40539       6.07759       5.81025       5.39859       4.82298       4.42636       3.85403       3.40605       2.91555       2.43368       2.01027       1.64444
  40  18 4153.3487    1.0889 11.9005 10.0699 -0.0005  0.1338   0.0083   0.3428    0.0277   0.0000   440.6075      -4.14854       16.1994       10.2027       5.11326       9.82577      -4.86926       6.83218      -7.61733       13.1848       7.37353      -1.69834      0.206653      -2.17298      -7.99385      -2.41337      0.252556      -1.59285       4.98727       6.84200       7.83700       8.28050       8.77438       8.85771       8.74391       8.45962       7.97229       7.39002       6.76278       6.06786       5.38989       4.70568       4.00775       3.40524       2.76067       2.26803
  41   4 1758.0316    0.3575  0.3626  8.6918 -0.0038  0.0135   0.0101   0.0310    0.0348   0.0000   442.7934     -0.170183       20.5989      -1.83389      -2.52434     -0.381379    -0.0242789     -0.314301     -0.438549     -0.310323     -0.200161      0.751562      0.107594     -0.344235     -0.305162     0.0963396     -0.230725     -0.290700      0.513491      0.735492      0.791100      0.886212      0.979878      0.963730      0.979692      0.930125      0.920575      0.802044      0.762557      0.627855      0.618384      0.453713      0.398924      0.370157      0.282894      0.244149
  41   5 1957.4441    0.5674  0.6335  8.9606 -0.0086  0.0177   0.0126   0.0404    0.0530   0.0000   440.8028      -1.86860       20.8685       1.20002      -1.07587     -0.350514      -3.19540       1.39538     -0.859173       1.34238      0.771214     -0.997617      -1.57816     -0.322947      0.445048     -0.102988    -0.0173179     -0.242175      0.689068      0.874501       1.02319       1.07716       1.16763       1.13091       1.19334       1.08986       1.03027       1.03385      0.871073      0.812171      0.715367      0.593821      0.534664      0.492951      0.410417      0.316282
  41   6 2151.1087    0.8885  0.9728  9.2579 -0.0020  0.0211   0.0153   0.0507    0.0753   0.0000   440.9703       2.26820       19.8578    -0.0771689      -2.42802      0.829520      -2.04489       1.35412     -0.292674      0.823623     -0.560970       1.57376     -0.341237      0.555168     -0.395176     -0.484394      0.414160      0.360400      0.801462       1.02523       1.12288       1.29874       1.33505       1.35934       1.34222       1.28938       1.20499       1.12624       1.05037      0.928270      0.799863      0.729180      0.624465      0.533284      0.443310      0.362795
  41   7 2337.1293    1.3149  1.0918 10.0426 -0.0018  0.0221   0.0218   0.0559    0.0794   0.0000   440.1216      -1.98402       20.3459     0.0396029      -2.15882      -1.49957     -0.355554     -0.917306      0.521132       1.99052      0.823972      0.710346      0.599108      0.457776      0.552027     -0.531821     -0.162376      0.427750      0.810378       1.12931       1.26723       1.41681       1.39694       1.50042       1.41088       1.37331       1.29036       1.20785       1.10407      0.983078      0.915472      0.758922      0.664853      0.568143      0.469846      0.409789
  41   8 2516.4956    1.9479  1.1881 10.5248 -0.0003  0.0226   0.0307   0.0559    0.0896   0.0000   439.9809      0.995480       18.5278      -1.89847      -3.56702      -1.45209      0.110066      0.396104       2.73596      0.642336     -0.642019      0.244671       1.69484      0.379909      -1.40599      0.276478    -0.0400917     -0.101765      0.868286       1.19102       1.29056       1.41479       1.44219       1.44061       1.43591       1.44387       1.30022       1.28375       1.13607       1.05131      0.945881      0.795207      0.688392      0.582576      0.504705      0.418475
  41   9 2693.4629    2.7549  1.0563 11.2126  0.0002  0.0205   0.0449   0.0508    0.0968   0.0000   440.8729       1.92060       19.5629       1.45616      -3.51438       1.67749     -0.569664     -0.999490       1.36231       2.02484       2.23046     0.0266983      -1.43543       1.01159       1.69607      0.125091     -0.765241     -0.110311      0.769523       1.07788       1.20389       1.28611       1.35827       1.34312       1.31306       1.29509       1.20471       1.13881       1.03071      0.931836      0.838000      0.751062      0.637249      0.572440      0.458379      0.381063
  41  10 2868.8528    3.4985  0.9670 11.7737  0.0001  0.0190   0.0588   0.0484    0.0913   0.0000   440.2594     -0.305253       19.5461     -0.687646      -1.49477      -1.18953     -0.973986      0.922804     -0.310534      0.661758       1.22831      -2.13424     -0.523201     -0.722287      0.349305     -0.358170     -0.558193     -0.107782      0.757127       1.03649       1.13113       1.22266       1.31485       1.33886       1.35659       1.26480       1.16302       1.06927       1.01130      0.878197      0.806536      0.667247      0.589542      0.501738      0.406221      0.343319
  41  11 3041.5345    4.0666  1.0932 12.3207 -0.0011  0.0220   0.0663   0.0547    0.0875   0.0000   440.0134      0.677744       19.8347      -1.38274      -2.56690     -0.528011      -1.38929      -2.39372      0.182240      0.261292       2.49045      0.302160     -0.325611     -0.946364     0.0153045     -0.193772      0.311584      0.337287      0.832103       1.22669       1.26325       1.43573       1.49655       1.52823       1.46960       1.40877       1.31969       1.20397       1.17920       1.01455      0.936698      0.794777      0.644097      0.569881      0.466521      0.383350
  41  12 3211.1902    4.1703  1.3132 11.9986 -0.0008  0.0233   0.0616   0.0573    0.0977   0.0000   438.9390      0.812534       17.6673       1.21135      -1.82782     -0.908636     -0.690879       3.33129     -0.493896      0.185403       1.01088     -0.385742      0.333739      -1.15011     -0.635758     -0.331909      0.945238     0.0269207      0.908121       1.27520       1.44003       1.56152       1.69599       1.66307       1.63835       1.58676       1.45495       1.34774       1.23269       1.07501      0.978073      0.851629      0.738816      0.622021      0.490912      0.409641
  41  13 3378.3543    3.3554  1.9465 11.8260 -0.0003  0.0284   0.0416   0.0765    0.0564   0.0000   442.3875     -0.293514       15.1592     -0.756751       1.08734      -5.44538      -1.26321       2.13729       2.18636      0.287595       1.72027      -1.39970     -0.419689     -0.547090       1.78894       1.15812      0.635525     -0.408462       1.06401       1.47997       1.60380       1.70275       1.85706       1.83514       1.89956       1.69683       1.68109       1.52250       1.42311       1.32103       1.15631       1.01748      0.846854      0.722662      0.623997      0.497286
  41  14 3543.0611    2.5805  3.4368 11.4279 -0.0007  0.0402   0.0252   0.1099    0.0363   0.0000   439.1661    0.00593332       13.6739       4.70320       4.38131      0.264245      -1.91827       1.50773      -1.08959      -5.00830     -0.755782      0.190083       1.93619      -3.13168      -2.05409      0.475610      0.827928     -0.480185       1.54777       2.02242       2.34717       2.48433       2.64135       2.63711       2.65018       2.54177       2.43099       2.25390       2.03497       1.86648       1.62480       1.43858       1.23145       1.04455      0.842953      0.715553
  41  15 3705.3684    2.0354  5.4468 10.7439 -0.0004  0.0558   0.0164   0.1469    0.0316   0.0000   441.0690       2.06899       16.5636       2.28174      -2.01489       2.64471       4.46078      -2.78467     -0.349707       3.13777      -2.24080     -0.777774       1.29213      0.401817      -2.29855      -1.51413      0.672515      0.495102       2.06302       2.81492       3.24425       3.47241       3.64284       3.68861       3.62029       3.54759       3.28710       3.12108       2.79364       2.57054       2.25957       1.98736       1.71281       1.42727       1.19001      0.967178
  41  16 3865.6407    1.6451  7.5190 10.5068 -0.0011  0.0747   0.0134   0.2045    0.0307   0.0000   437.4661       3.58261       17.3582      -4.53348      -8.00765      -1.67803       9.41120       1.90751       7.62754       1.09171       2.65924      -4.01754      -3.51683     -0.138593      -2.17518      0.728389      -3.37222      -1.95009       2.79233       3.71179       4.27063       4.55798       4.83649       4.82308       4.82040       4.60073       4.38350       4.07505       3.77965       3.38510       3.03650       2.64170       2.31095       1.94054       1.58885       1.34608
  41  17 4024.5818    1.3436 10.2171 10.1564  0.0005  0.1020   0.0097   0.2751    0.0295   0.0000   443.3379       1.67220       30.3947       13.1796       12.9996      -1.97644       3.72378       3.38730      -2.07252       8.45518       8.80513      -12.6635      -2.32312       9.13422      -1.57116      -1.72587      0.531778      0.325070       3.81084       5.15556       5.85712       6.30644       6.59519       6.63698       6.64821       6.33738       6.02076       5.65278       5.12394       4.75380       4.12130       3.68141       3.18164       2.66031       2.20156       1.81806
  42   4 1772.6599    0.3759  0.3742  8.8080 -0.0048  0.0132   0.0102   0.0300    0.0357   0.0000   440.9331     -0.988297       21.5845      0.914789      -2.43446     -0.741586     -0.295922      -1.15567       1.13670     -0.344933     -0.689518      0.856404     -0.363691     -0.590619     -0.318174     0.0789445      0.150768     0.0153680      0.516557      0.698633      0.758284      0.824679      0.854632      0.866581      0.869287      0.821628      0.836500      0.717225      0.713751      0.585470      0.584977      0.501834      0.435762      0.361271      0.321340      0.264039
  42   5 1973.3325    0.5992  0.5964  9.0702 -0.0008  0.0163   0.0128   0.0381    0.0482   0.0000   441.1872    -0.0593611       21.0934    -0.0782232      -1.40886       1.29338       1.31659      0.527833   -0.00508926      0.948614     -0.470941      0.728317     -0.632712      0.133947      -1.14251     -0.643480     0.0102394      0.493464      0.590931      0.861882      0.903396       1.05161       1.09468       1.11403       1.08414       1.05878      0.974341      0.943984      0.801485      0.756641      0.664130      0.610222      0.477527      0.412483      0.348619      0.281037
  42   6 2168.0963    0.9058  0.8418  9.5668  0.0001  0.0189   0.0165   0.0459    0.0651   0.0000   440.6150      0.384787       21.9111     0.0171563      -4.80112      -1.38532      0.326055      -1.65712      -1.83368       1.52587       1.45817     -0.673822     -0.407273      0.410677      0.323832      0.166232     -0.125688     -0.204205      0.732776      0.982729       1.06261       1.15425       1.20889       1.19709       1.16253       1.15314       1.11929       1.13430       1.00935      0.914113      0.745863      0.678874      0.571326      0.523528      0.445448      0.370500
  42   7 2354.7474    1.3678  1.1321 10.0539 -0.0031  0.0228   0.0221   0.0552    0.0868   0.0000   442.0810      0.237225       20.1862      -1.27311      -2.68994      0.468529      -1.33751      0.939308      0.653655      0.842152      0.340739     0.0564181       1.40382     -0.247266      -1.05919     -0.148628      0.381280      0.136836      0.780824       1.12078       1.21378       1.38078       1.39947       1.40586       1.43886       1.31948       1.28891       1.19312       1.12138      0.989539      0.910520      0.792663      0.668026      0.585948      0.462205      0.388894
  42   8 2534.9813    1.9577  1.2168 10.6953  0.0011  0.0226   0.0302   0.0573    0.0846   0.0000   441.7992      -1.27107       20.7752      -1.09306      -1.12856     -0.281767      0.170734       1.28450     -0.144404      0.686203      0.365186       2.80127      -1.64208      -1.04684      -1.55371      0.364046    -0.0360510      0.178893      0.835286       1.16615       1.27008       1.38593       1.48086       1.42210       1.39756       1.34854       1.32172       1.24217       1.11309       1.07754      0.927418      0.818142      0.731315      0.614009      0.525752      0.445960
  42   9 2712.9828    2.6885  1.0032 11.5302 -0.0013  0.0197   0.0445   0.0504    0.0802   0.0000   442.1291    -0.0116699       20.7500      0.388649      -2.05623      0.865331     -0.209644     0.0968684       1.73681      0.328266      0.579643      -1.34062     -0.202095      0.170902     -0.640855     -0.220493     -0.457875      0.605389      0.727043      0.977946       1.09060       1.21017       1.22233       1.28750       1.24449       1.23345       1.14733       1.08049      0.977989      0.891382      0.815075      0.706791      0.613187      0.516182      0.421160      0.357428
  42  10 2889.2978    3.5747  1.0627 11.8698 -0.0010  0.0195   0.0575   0.0516    0.0923   0.0000   441.1668      0.492710       18.8646      -1.89702      -3.06612     -0.518158      -1.04378      0.810155      -1.39431     -0.421590       2.00370      0.333765      -1.93281       1.08435      0.242806     -0.394637     -0.799882     -0.604106      0.710692      0.974679       1.11752       1.13190       1.27417       1.25438       1.22038       1.21758       1.11978       1.08857       1.00232      0.878531      0.802656      0.676234      0.600208      0.512372      0.430324      0.358298
  42  11 3062.8298    4.2122  1.1162 12.2882 -0.0010  0.0201   0.0665   0.0548    0.0921   0.0000   441.2081    -0.0234514       20.5279     -0.524192      -2.39358       2.30144      0.360826     -0.547960      -2.59963     -0.158162    0.00661011     0.0651737    -0.0676350      -1.17675     -0.238864     -0.473779      0.181023      0.210880      0.759695       1.01584       1.14990       1.27259       1.28056       1.26491       1.32145       1.28629       1.18946       1.08932       1.01815      0.921995      0.841243      0.721024      0.616635      0.528370      0.471276      0.368812
  42  12 3233.5142    3.9702  1.4472 12.1061 -0.0005  0.0245   0.0557   0.0615    0.0735   0.0000   441.5747      0.654669       16.1335       1.10351      0.755757      0.372193      -3.34616       1.36663       1.28525      -1.20582    -0.0846281     -0.916389      -1.11257      0.750375    -0.0141756      0.991137     -0.612245     -0.264627      0.848840       1.20504       1.28802       1.46838       1.50329       1.50785       1.52998       1.44698       1.42914       1.31037       1.21649       1.08291      0.955048      0.865519      0.733493      0.648616      0.501568      0.432899
  42  13 3401.8625    3.3498  2.1202 11.7826  0.0016  0.0290   0.0387   0.0780    0.0534   0.0000   442.3422      -1.94542       15.8681      0.407702       6.39282      -2.28590      -3.96304       1.14374     0.0454650       3.75499      0.748525      0.957883      -1.26266      0.712060     -0.667828     -0.118789     -0.266735     -0.257687       1.11549       1.52387       1.75869       1.87610       1.98513       1.98025       1.90986       1.87170       1.76912       1.62614       1.50756       1.39088       1.22217       1.10624      0.918822      0.801695      0.678772      0.552064
  42  14 3567.8609    2.5119  3.8187 11.2125 -0.0007  0.0430   0.0224   0.1111    0.0366   0.0000   440.0697      0.447513       19.1885      0.270845     0.0865585     -0.468844      -3.34281     -0.122269       1.49131      -2.09546      0.148524      -1.70566     -0.357279     -0.152057       2.42290      0.527502     -0.236279     -0.707200       1.51694       2.09094       2.35591       2.56785       2.65226       2.68534       2.64071       2.55764       2.43715       2.26506       2.13587       1.93852       1.73117       1.51722       1.30155       1.13244      0.937217      0.763357
  42  15 3731.3937    2.0000  5.5431 10.7884 -0.0008  0.0558   0.0161   0.1520    0.0311   0.0000   440.7747       1.91123       15.0946       4.90520      -2.50160      -1.98529      -3.31450      -2.76120      0.416141      -3.20536       4.85783       1.12680      -2.78190      -1.83748      0.605509     -0.315919      -1.54971      -1.35459       2.00756       2.74970       3.02314       3.30464       3.43547       3.56160       3.43612       3.40118       3.21909       3.00404       2.75157       2.51625       2.25715       1.93865       1.71639       1.42976       1.21820       1.00712
  42  16 3892.6625    1.5617  8.1469 10.4630 -0.0009  0.0819   0.0120   0.2162    0.0297   0.0000   442.6132      -1.54102       15.6615       2.73393      -8.02528       3.17347      -6.99148      -1.37273      -3.53478      -2.01315      -4.77734       7.90846       3.45814      -4.03447       4.53521      -1.12790     -0.119779       1.79403       2.91837       3.93391       4.51782       4.78359       5.09470       5.24031       5.03313       4.99409       4.65836       4.42455       4.04206       3.66311       3.24974       2.92658       2.49857       2.14486       1.74943       1.46309
  42  17 4052.4685    1.2843 10.8831 10.2072  0.0008  0.1116   0.0090   0.2941    0.0279   0.0000   439.7203     -0.311572       23.2575      -3.02797      -13.8140       2.33756      -5.15369      -20.7318      -2.37445       5.44721      -13.2851      -3.33960       9.05699      0.932529     -0.555034       2.74522     -0.929291     -0.442238       4.02842       5.35631       6.20558       6.71715       7.05637       7.16942       6.93580       6.83075       6.46912       6.07940       5.56441       5.09336       4.52906       3.94387       3.42863       2.91921       2.40333       2.00750
  42  18 4210.7413    1.0286 13.3405  9.9774 -0.0001  0.1481   0.0071   0.3745    0.0259   0.0000   437.6848      -7.89363       18.6930       5.08406       3.33920       5.93021       4.32081      -10.8000      -10.9170       12.1341       6.29211      -4.01062       5.95011      -2.12099      -6.66960      -6.58710      -1.23864      -2.02236       5.28153       7.05729       8.06662       8.85698       9.10333       9.39763       9.15528       8.92812       8.51586       8.02182       7.40729       6.55344       6.06673       5.13873       4.56885       3.86004       3.20504       2.65559
  43   3 1571.7931    0.2147  0.2377  8.5462 -0.0001  0.0123   0.0076   0.0276    0.0270   0.0000   441.7236     -0.109409       21.3598     -0.234408      -2.59396      -1.38309     -0.215040      0.859125     -0.426884      0.601423      0.540138      0.206456     -0.389668    -0.0972041     0.0994318     -0.237194     -0.312377    -0.0532304      0.439351      0.528454      0.664808      0.670680      0.748466      0.723841      0.737320      0.707395      0.648364      0.650061      0.567001      0.523998      0.486952      0.441153      0.402610      0.329894      0.283848      0.219965
  43   4 1787.0002    0.4140  0.4041  8.6557 -0.0020  0.0130   0.0104   0.0309    0.0381   0.0000   440.9575     -0.548782       22.5742     -0.438557      -4.75773      0.617129     -0.367592    -0.0155948     -0.647110      0.181808     -0.404844     0.0924181      0.490179     -0.150503     -0.640708      0.161155     -0.101528    -0.0582067      0.486219      0.637957      0.735142      0.748895      0.808847      0.852393      0.829389      0.813572      0.721071      0.681124      0.670240      0.610431      0.548202      0.441714      0.408731      0.351331      0.302022      0.245315
  43   5 1989.0273    0.6408  0.6904  8.8882 -0.0017  0.0173   0.0129   0.0432    0.0573   0.0000   441.4566      -1.30090       20.6246       1.21513      -2.66364      0.234595      0.535758     -0.671999      -2.02771     -0.737765       1.35364     -0.642934      0.188821     0.0319585      0.253789      0.452047      0.169431     -0.255674      0.657524      0.948502       1.04192       1.14224       1.20639       1.15909       1.10377       1.08000       1.00174      0.984687      0.899166      0.868515      0.770800      0.696635      0.562380      0.480157      0.404679      0.328275
  43   6 2184.8223    0.9893  0.9014  9.3949  0.0004  0.0208   0.0170   0.0470    0.0723   0.0000   441.1816     -0.518022       21.1776       1.24858      -1.73200      -1.02638     -0.492648      0.319765      0.736622      0.451463    -0.0617107     -0.160550     -0.689996      0.238655      0.137437      0.447558      0.697017     -0.319261      0.760554       1.13256       1.26979       1.40923       1.46755       1.41006       1.37544       1.34456       1.24836       1.18180       1.07597      0.985090      0.891750      0.773819      0.648709      0.553301      0.463395      0.397398
  43   7 2372.2107    1.4367  1.1112 10.1769 -0.0014  0.0218   0.0230   0.0535    0.0805   0.0000   441.8948      0.275297       22.0481      0.187151      -3.82992     -0.126281      -1.20267     -0.366945     -0.345522      -1.16628       1.92463      -1.59165       1.06882    -0.0194899      0.999741      0.129030     -0.434064     -0.184942      0.806543       1.09506       1.23152       1.30328       1.44219       1.37557       1.34835       1.35877       1.25718       1.25729       1.08414       1.00376      0.881512      0.797649      0.687756      0.586672      0.463675      0.404801
  43   8 2553.2978    2.0757  1.2099 10.5945 -0.0007  0.0226   0.0310   0.0547    0.0883   0.0000   439.1102      0.459092       19.7818      0.898189      -3.77326       2.24789      -2.08292      -1.11145      0.892137      0.158252     -0.430509      0.617738      0.378953      0.579783      0.639925    -0.0544739     -0.809806     -0.890094      0.760238       1.13870       1.20004       1.31180       1.34729       1.36325       1.32213       1.33587       1.27744       1.19910       1.13746      0.995175      0.910949      0.773679      0.674779      0.578335      0.465545      0.409167
  43   9 2732.2852    2.8652  1.1053 11.2935 -0.0040  0.0200   0.0449   0.0526    0.0986   0.0000   440.8673      0.772872       20.4514      -1.66010      -2.29372     -0.771493      0.979093      -1.13271      -2.73636      0.276219      0.471277     -0.234062       1.31783     -0.135273      0.339236     -0.420261      0.308184     -0.261790      0.737181       1.00597       1.10866       1.20407       1.28227       1.27462       1.28958       1.26385       1.18279       1.10292       1.05634      0.948450      0.822181      0.709252      0.617504      0.549729      0.453476      0.400416
  43  10 2909.5354    3.6888  1.0217 12.1141 -0.0005  0.0189   0.0601   0.0517    0.0809   0.0000   442.5154      -1.02745       20.1297      0.389410      -2.64920     -0.747050      -1.19691      0.348583     -0.166658       1.42208      0.211002      0.843714     -0.729927     0.0574273    -0.0816075     -0.447775      0.326399    -0.0576433      0.709545      0.953875       1.07063       1.15088       1.24117       1.21273       1.25381       1.19398       1.14199       1.04242      0.983116      0.876995      0.772679      0.681530      0.614632      0.513218      0.438776      0.373671
  43  11 3083.8833    4.2098  0.9939 12.3813  0.0007  0.0192   0.0683   0.0472    0.0804   0.0000   442.8977     -0.130143       19.9657       1.07376      -1.93817     -0.743008      -2.36263       2.10387     -0.722418     -0.517707      0.594434     -0.100339      0.172425      0.988325      0.604098      0.241434      0.473373     -0.171526      0.721536      0.965889       1.08108       1.17227       1.22221       1.17721       1.23904       1.17284       1.13531       1.05552       1.00398      0.899346      0.797944      0.703185      0.585588      0.511744      0.448794      0.372040
  43  12 3255.5032    3.9404  1.5096 12.0906  0.0011  0.0238   0.0537   0.0642    0.0655   0.0000   440.8759     -0.953290       18.1048       1.20292     -0.446571       1.39825      -3.39153     -0.290993       1.72806      -1.95517      0.417945       1.19408     -0.373270    -0.0954344       1.82010     -0.349289      0.510144      0.437957      0.863572       1.21775       1.35218       1.40861       1.52479       1.46341       1.50977       1.49637       1.34538       1.33132       1.19577       1.12514      0.975641      0.867885      0.740672      0.630390      0.546191      0.452232
  43  13 3424.9835    3.0843  2.3765 11.8376  0.0007  0.0328   0.0351   0.0836    0.0458   0.0000   441.3678     -0.657798       10.4033       2.26690       4.57139      -3.79928      -6.92090     -0.686948      -1.22519      -1.90446      -2.24558      -1.47195     -0.896917      -1.25485     -0.641263      0.541590      -1.11730     0.0581171       1.16163       1.60949       1.82310       1.97378       2.13092       2.06730       2.11240       1.99674       1.91166       1.81471       1.65926       1.46996       1.32547       1.17436       1.01033      0.890849      0.724533      0.607428
  43  14 3592.1596    2.3944  3.7396 11.2636  0.0012  0.0427   0.0221   0.1131    0.0350   0.0000   443.7828       2.36989       14.0079      -1.10330       1.14664       4.39474      -4.46135       2.16589      0.926098      -1.62787      -1.31407     0.0445893       1.63426       6.47059      -1.57374     -0.175090       1.26775      0.598324       1.52620       2.12053       2.35251       2.51626       2.63631       2.71567       2.68157       2.56841       2.46690       2.29123       2.15363       1.99538       1.74307       1.57472       1.29644       1.14691      0.954560      0.795622
  43  15 3756.8999    1.9206  6.0573 10.7056 -0.0009  0.0607   0.0151   0.1607    0.0297   0.0000   442.4477      0.797771       13.2334     0.0165201     -0.560215     -0.977452       1.21420      -2.14851       2.00852       5.37859       2.66925      -3.09855      0.557819      -1.45282      0.519626     -0.928214      0.873757     -0.933456       2.13633       2.93458       3.33428       3.51123       3.73207       3.80384       3.71242       3.63101       3.45187       3.25227       3.01215       2.76245       2.46010       2.15749       1.87717       1.64779       1.33745       1.13317
  43  16 3919.0714    1.5215  8.4408 10.4334 -0.0009  0.0826   0.0115   0.2286    0.0286   0.0000   438.0302       5.92241       25.2072       5.31325       4.84757       3.45293       1.06606       4.45770       8.42038     -0.644992       2.53005     -0.905206      -1.11913      -1.35890       2.41681       2.09486     -0.377604      0.454861       2.95394       3.88113       4.60825       4.75240       5.17315       5.24492       5.06136       5.01063       4.69139       4.48687       4.09593       3.77654       3.31996       2.93613       2.58534       2.20635       1.83677       1.54115
  43  17 4079.8521    1.2131 10.9977 10.1863 -0.0013  0.1163   0.0085   0.3083    0.0266   0.0000   438.2978       1.68156       28.5039       4.05338      -10.3650       3.47205       8.79546       4.32089      -7.76271      -2.49530      -2.55573      -1.00290      -1.96705       2.02249       3.40968      0.208710     0.0149771      0.358284       3.97127       5.55161       6.24285       6.76965       7.15232       7.20976       7.16834       6.99019       6.61198       6.16022       5.82727       5.18071       4.67309       4.18356       3.56226       3.03296       2.55991       2.08060
  44   4 1801.2104    0.4083  0.3818  8.8613 -0.0015  0.0139   0.0105   0.0296    0.0360   0.0000   440.9184      -1.04892       21.7884     -0.624191      -2.89497      0.229394      0.534699      0.240800      0.659325     -0.392429      0.746093     -0.682120     -0.179333      0.624201     -0.449009     -0.142664     -0.465085    -0.0893679      0.555408      0.810669      0.945850       1.03217       1.10020       1.10092       1.13356       1.04458       1.01348      0.939964      0.808450      0.727449      0.597966      0.568575      0.449448      0.398376      0.340053      0.266402
  44   5 2004.5845    0.6459  0.7413  9.0331 -0.0027  0.0186   0.0124   0.0456    0.0562   0.0000   441.1235    0.00521659       20.7628     0.0255695      -4.12210       1.16585      0.368608       2.14960      0.105653     -0.322906      0.847040     -0.439308      0.299815      0.238443      0.259502      0.211928     0.0297898     -0.232174      0.654550      0.955723       1.13474       1.27977       1.37616       1.45853       1.43350       1.39532       1.32215       1.21590       1.09438      0.999273      0.819245      0.724423      0.600557      0.484025      0.406819      0.344153
  44   6 2201.3783    1.0234  0.9728  9.4560 -0.0006  0.0200   0.0169   0.0472    0.0761   0.0000   440.6314     0.0958405       21.1937      0.893156      -2.61758       1.09518      0.571431    -0.0280548      -1.44933       2.83988      0.835488     -0.943835     -0.102318     -0.482235      0.208662      0.483506       1.35618      0.659579      0.695257       1.00061       1.06820       1.18315       1.23275       1.26865       1.24814       1.23608       1.14522       1.10723       1.00933      0.903906      0.813120      0.741879      0.639136      0.534176      0.456565      0.385396
  44   7 2389.3447    1.5025  1.1465 10.3019 -0.0014  0.0218   0.0237   0.0549    0.0819   0.0000   440.5440      0.796555       19.1780      -1.09720      -3.03208     -0.532394      -1.69547     -0.731241      -1.34607      0.575453      0.969231    -0.0735719     -0.100378     -0.221072      0.415137     0.0483616      0.482764      0.440503      0.785791       1.05417       1.18608       1.28094       1.38419       1.34078       1.31327       1.33057       1.27762       1.19234       1.07604      0.993213      0.904532      0.783214      0.698390      0.595512      0.499548      0.427716
  44   8 2571.3776    2.1242  1.2079 11.0073 -0.0014  0.0225   0.0326   0.0563    0.0761   0.0000   440.7689       1.02485       20.1930      0.108088      -3.10240       2.37265       1.64535      -1.47243       1.37068      -1.18460     -0.547150       1.11871       2.15011      -2.27295       1.01105     -0.252596     -0.187107     -0.633304      0.799193       1.13512       1.25560       1.36655       1.42753       1.45822       1.46143       1.37176       1.29201       1.22653       1.12289       1.04306      0.948855      0.851375      0.737591      0.621327      0.528234      0.442209
  44   9 2751.4833    2.8762  1.0405 11.6103 -0.0002  0.0202   0.0459   0.0487    0.0830   0.0000   439.6871      -1.03171       21.0403     -0.136888      -4.42982      -2.82359       1.13807     -0.729803      -2.01408       1.45467      0.283365     -0.394561     -0.434641     -0.477998      0.197467     -0.494070      0.183308      0.132773      0.697808      0.974789       1.07944       1.18827       1.25912       1.25610       1.27582       1.23319       1.14310       1.10771       1.04165      0.916936      0.800910      0.721482      0.625462      0.535984      0.454179      0.378778
  44  10 2929.5302    3.7868  1.0456 11.9019 -0.0009  0.0188   0.0594   0.0490    0.0937   0.0000   440.7633     -0.790162       21.5018       1.20006      -3.50026       1.57647     0.0135907       1.07544     -0.258690      0.608943     -0.559025       1.43097     -0.631883    -0.0887784      0.124635      0.518717     -0.145845     -0.411142      0.685494      0.913126       1.01090       1.07274       1.15539       1.21397       1.17035       1.16388       1.12056       1.04124      0.965138      0.863943      0.746201      0.667796      0.576805      0.494461      0.420389      0.364109
  44  11 3104.6546    4.2605  1.0908 12.4482 -0.0016  0.0202   0.0675   0.0509    0.0851   0.0000   441.3466      0.239006       22.0303      0.473745      -2.61630     -0.147146     -0.546206      -1.70351   -0.00702764      0.266873      0.883189     -0.847131     -0.137301      -1.44951     -0.717993     -0.719765      0.517331      0.221828      0.740571       1.02029       1.12660       1.19729       1.27143       1.32706       1.29938       1.29799       1.14570       1.12108       1.00366      0.953382      0.892442      0.763731      0.660932      0.561691      0.463267      0.403323
  44  12 3277.2339    3.9696  1.5346 12.2079  0.0002  0.0240   0.0538   0.0637    0.0662   0.0000   440.6107      -1.85013       18.1019       1.24540    -0.0805004     -0.701807      -1.05439      -1.29696      -1.32485     0.0672922      0.745396     -0.260113    -0.0752593      -1.98316    -0.0252599      0.527221     -0.260559     -0.525396      0.873126       1.15343       1.27326       1.39153       1.51811       1.46013       1.49679       1.41998       1.39808       1.27974       1.21689       1.09115      0.994635      0.882630      0.744755      0.653292      0.540692      0.455042
  44  13 3447.7415    3.0650  2.8084 11.5768  0.0009  0.0335   0.0303   0.0899    0.0435   0.0000   442.6832      0.529171       9.11757       1.46352       3.69610      0.313091      -3.75038      -1.31991       3.00362       1.94122       2.34803       2.29264      -2.14321      0.255191     -0.146806     -0.254023     -0.818057   -0.00320322       1.17524       1.57221       1.78176       1.89662       2.07815       2.07032       2.05342       1.99953       1.89195       1.81341       1.63459       1.50409       1.36606       1.19946       1.03527      0.899880      0.762370      0.652102
  44  14 3616.1472    2.3577  4.3540 11.1410 -0.0006  0.0466   0.0199   0.1225    0.0327   0.0000   438.9017       1.63093       19.5282      -1.98665      -5.29078      -3.12917      -1.02122      -2.36594       3.17353      -1.36744      -3.16620      -1.19213       1.21883     -0.184449       2.22791     -0.479238     -0.622986     -0.350068       1.56690       2.23064       2.49072       2.70063       2.85044       2.88622       2.86574       2.81183       2.60397       2.50643       2.28885       2.12355       1.87042       1.67619       1.45310       1.22929       1.04354      0.863865
  44  15 3782.0777    1.8478  6.3567 10.7495 -0.0014  0.0624   0.0142   0.1715    0.0282   0.0000   439.8123       1.71120       22.6844      0.883465      -2.65536       7.45205       1.14680      -3.90579     -0.470079      -2.68954      0.932805      -3.32796       1.08959     -0.197924      -3.08553      0.877959      0.538367       1.17219       2.19483       2.96929       3.43216       3.69429       3.98615       3.98527       3.99859       3.79366       3.64772       3.40771       3.19072       2.91205       2.55811       2.25394       1.96525       1.68889       1.40381       1.18057
  44  16 3945.3821    1.5372  9.1142 10.4089  0.0000  0.0895   0.0106   0.2313    0.0274   0.0000   441.7409       5.28380       27.4661      -8.47008      -3.34350      -7.43301      -1.89002       9.34500       4.74019      -6.86238      0.292186       8.64661      0.132969      0.484195       2.82331      -2.13002       1.74001      -2.60346       3.03021       4.19317       4.73423       5.06658       5.33031       5.39775       5.41414       5.23878       5.02231       4.72004       4.47536       3.94161       3.59929       3.20671       2.78022       2.41507       1.99432       1.68071
  44  17 4106.9132    1.2011 11.4801 10.1338  0.0006  0.1182   0.0078   0.3065    0.0258   0.0000   439.8025      -6.71537       11.8595       9.14508      -8.83204      -8.90904       9.85533       17.5291       10.4330      -9.05003      -4.50510     -0.879645      -9.09072       1.67388      0.489212       3.27700       2.50367      0.106165       4.03789       5.57798       6.29795       6.82988       7.11167       7.24624       7.17489       6.95131       6.71654       6.25505       5.88198       5.33061       4.81363       4.25406       3.73961       3.16566       2.69295       2.27073
  45   3 1598.4152    0.2351  0.2685  8.5426 -0.0086  0.0129   0.0076   0.0274    0.0280   0.0000   441.8848      -1.00248       21.8254     -0.253074      -3.14634      -1.55999      0.883017      0.358115      0.470038     -0.827793      0.967103     -0.338619      0.924187    -0.0497612      0.378440     -0.118743     -0.157096      0.191198      0.454027      0.588570      0.666150      0.766038      0.803872      0.858202      0.802809      0.739816      0.760395      0.719975      0.657902      0.529627      0.509612      0.454252      0.413243      0.351059      0.328150      0.276287
  45   4 1815.2760    0.4315  0.5114  8.7533 -0.0028  0.0151   0.0097   0.0360    0.0411   0.0000   441.6545      0.866715       21.0084      -1.22953      -2.65082     -0.395244     -0.763571       1.04220      0.320765      0.205029      -1.27514       1.04811      0.342081      0.916779     -0.312231     -0.113338      0.377171     -0.291273      0.535318      0.666555      0.784188      0.872967      0.919765      0.910200      0.871235      0.860551      0.863659      0.787904      0.731545      0.688014      0.609524      0.575234      0.481870      0.414542      0.340900      0.297962
  45   5 2019.9907    0.6741  0.6878  9.0822  0.0001  0.0172   0.0128   0.0378    0.0544   0.0000   441.2798      0.274332       21.6977      0.454318      -1.89054       1.96283     -0.265950      0.244660     -0.170552     -0.228243       1.24577     -0.255771    -0.0121774      0.277721      0.645616     -0.242558     -0.132042      0.170778      0.609732      0.853741       1.02192       1.11781       1.21388       1.20704       1.21436       1.12996       1.09381      0.989717      0.921034      0.788310      0.723622      0.628023      0.524261      0.464211      0.401214      0.341733
  45   6 2217.7611    1.0359  0.9240  9.7017 -0.0011  0.0193   0.0175   0.0474    0.0651   0.0000   441.2786     -0.965049       20.6437      0.138933      -2.83365      0.794999      -1.74425      0.280610      0.698728     -0.342730      0.685801     0.0351972      0.142088      -1.15631     -0.817983     -0.178033     -0.223884     -0.198099      0.690267      0.933526      0.997970       1.10371       1.10264       1.10730       1.18612       1.18983       1.10642      0.995501      0.943620      0.872584      0.764845      0.688686      0.594310      0.513377      0.434357      0.363642
  45   7 2406.3929    1.5753  1.1648 10.3482 -0.0022  0.0220   0.0249   0.0562    0.0859   0.0000   441.1411     -0.295275       22.0404      0.423221      -1.41725      -2.29258       2.11245      0.367492      0.583806       2.32312       1.07282      -1.63543     -0.365716     -0.985960       1.00548      0.113171     -0.886521     -0.106945      0.782210       1.08502       1.21268       1.33517       1.44366       1.45723       1.46490       1.42888       1.33714       1.22136       1.18847       1.03879      0.956652      0.796326      0.699801      0.588706      0.510117      0.418774
  45   8 2589.3740    2.1720  1.2731 10.6440 -0.0017  0.0218   0.0311   0.0565    0.0868   0.0000   440.8316     0.0753238       21.4218     0.0613792      -1.71606      -1.34510       1.04540      0.761636      -1.35174     -0.651553      -1.22354     0.0551220     -0.314275     -0.557368      0.597796     -0.107816      0.155670      0.673653      0.768292       1.06941       1.17112       1.27300       1.38104       1.36971       1.38620       1.28600       1.24417       1.18415       1.07799       1.04084      0.887599      0.814634      0.667497      0.618760      0.511320      0.425224
  45   9 2770.4588    3.0091  1.1182 11.6460 -0.0023  0.0206   0.0466   0.0521    0.0852   0.0000   439.9903      0.760080       20.5485     -0.608842      -4.57641     -0.823183       1.31382     -0.258623      -1.80836     0.0830690     -0.527081      -1.33728       1.14142    -0.0419623     -0.724187    0.00506666      0.347338     -0.409515      0.694017      0.961235       1.03770       1.18008       1.20210       1.23311       1.20650       1.18913       1.14555       1.08960       1.00168      0.941949      0.834683      0.750541      0.615066      0.532178      0.472485      0.395773
  45  10 2949.3349    3.9354  1.0815 11.9083  0.0003  0.0193   0.0591   0.0480    0.0962   0.0000   441.6801      -1.24829       20.7196     -0.286152      -2.14926       1.83320     -0.104635     -0.794740      0.845079     -0.613132       1.15989     -0.484324      0.330612      0.478055     -0.912622   -0.00102291    -0.0578410     -0.538279      0.715826      0.952025       1.05656       1.16243       1.20066       1.19614       1.18877       1.15697       1.07730       1.08266      0.987082      0.915697      0.810849      0.725681      0.625710      0.562636      0.468923      0.401731
  45  11 3125.2169    4.2889  1.2039 12.2301  0.0000  0.0206   0.0630   0.0529    0.0862   0.0000   440.7559      -1.12267       21.2295       1.48714      -1.28429      -2.29044      -1.28554      0.323772      0.531025       1.34690      0.262906     -0.677923      0.483434     -0.122906     0.0449260    0.00467231     0.0873924     -0.668578      0.739113       1.01825       1.14078       1.23999       1.31483       1.30210       1.31842       1.27977       1.22307       1.15739       1.08136      0.968284      0.888359      0.764442      0.665586      0.562047      0.486238      0.406856
  45  12 3298.7080    3.7740  1.7971 11.9516 -0.0006  0.0261   0.0458   0.0665    0.0600   0.0000   441.1518       1.44384       18.7970    0.00243288     0.0921115       1.91387      -2.47193     -0.366904       2.06768       3.18549     -0.450036       2.23656       1.49525      0.761362     0.0513763      -1.38748      0.611419    -0.0965496      0.904393       1.24202       1.39617       1.50707       1.61765       1.54852       1.60687       1.57097       1.46616       1.39100       1.30448       1.16722       1.07392      0.957542      0.842386      0.751611      0.607328      0.513517
  45  13 3470.2623    2.9705  2.7094 11.6439  0.0003  0.0349   0.0301   0.0882    0.0424   0.0000   442.4384     -0.565027       17.9962       3.06577       5.12299      -6.55640      -4.02994      -1.86952      0.519664      0.184277      0.850658      0.635071     -0.156824      0.354717       1.24097      -1.04311      0.338242      -1.02553       1.11503       1.59560       1.72285       1.93243       2.03362       2.05844       2.03822       1.95876       1.85578       1.79723       1.65864       1.52052       1.36818       1.22721       1.06657      0.918181      0.775069      0.645896
[truncated: 704,425 more chars]
