# Supplementary material for: Global-Mode Analysis of Full-Disk Data from the Michelson Doppler Imager and the Helioseismic and Magnetic Imager
Source: Sol Phys. 2018 Jan 31;293(2):29. doi: 10.1007/s11207-017-1201-5 (PMC6566312; doi:10.1007/s11207-017-1201-5)
Supplement: Supplementary file 3 — (TAR 230.0 MB) [file 11207_2017_1201_MOESM3_ESM.tar › MDI/mdifdasym.5454]

   0  20 2898.8164    3.8212  1.0735 10.8973  0.0000      -1.31652  0.2217   0.5913   0.5516    6.3877   0.0000       3.02982     0.0000       0.00000       0.00000       0.00000       0.00000       0.00000       0.00000       0.00000       0.00000       0.00000       0.00000       0.00000
   1  13 2020.8996    0.5481  0.6620 10.1397  0.0012       3.90783  0.2591   0.0598   0.1894    0.2366   0.0000       3.94710   496.5603       63.3849       0.00000       0.00000       0.00000       0.00000       353.004       121.110       0.00000       0.00000       0.00000       0.00000
   1  14 2156.8683    0.8077  1.0557  9.2164 -0.0008       2.34688  0.2375   0.0682   0.2645    0.7235   0.0000       3.31046   460.6973      -82.1223       0.00000       0.00000       0.00000       0.00000       249.583       95.0733       0.00000       0.00000       0.00000       0.00000
   1  15 2292.1928    0.9314  0.9721  9.8496  0.0000       8.19696  0.1273   0.0818   0.3200    0.4848   0.0000       4.19994   282.2155      -26.0940       0.00000       0.00000       0.00000       0.00000       127.951       59.3765       0.00000       0.00000       0.00000       0.00000
   1  20 2963.4887    3.9054  0.8021  9.7425  0.0000       2.57667  0.1212   0.3211   0.2185    5.8949   0.0000       2.00489   454.2661       65.2383       0.00000       0.00000       0.00000       0.00000       137.524       61.6141       0.00000       0.00000       0.00000       0.00000
   1  21 3098.1642    4.6755  0.7754 11.1227  0.0000      0.194524  0.1121   0.3964   0.2133    3.4551   0.0000       2.64464   568.5092       31.4593       0.00000       0.00000       0.00000       0.00000       97.2066       68.0690       0.00000       0.00000       0.00000       0.00000
   1  22 3233.2331    4.0751  1.2723 11.4865 -0.0055      0.843460  0.1574   0.2845   0.3079    3.1958   0.0000       1.87841   483.1107       135.597       0.00000       0.00000       0.00000       0.00000       130.145       77.8434       0.00000       0.00000       0.00000       0.00000
   1  24 3504.0170    3.0854  2.8208  2.6030  0.0000       1.01747  0.2237   0.1416   0.4839 1000.0000   0.0000      0.857286   601.2428      -86.6395       0.00000       0.00000       0.00000       0.00000       189.266       107.932       0.00000       0.00000       0.00000       0.00000
   1  26 3775.6160    2.3490  6.1166  0.2440  0.0000     -0.361631  0.4004   0.0711   0.8164 1000.0000   0.0000      0.378064   498.7247       63.6336       0.00000       0.00000       0.00000       0.00000       287.989       224.517       0.00000       0.00000       0.00000       0.00000
   2  13 2082.0306    0.7138  0.8280  8.6023  0.0000       2.64774  0.1284   0.0526   0.2009    0.7455   0.0000       2.17641   480.9198       68.6542       27.4564      -5.44878       0.00000       0.00000       77.1212       54.5227       34.1945       11.0908       0.00000       0.00000
   2  14 2217.6972    1.0657  0.6663  9.2637  0.0000       2.30274  0.1179   0.0761   0.1327    0.6493   0.0000       2.20945   402.2951       3.25625       10.1057      -1.62652       0.00000       0.00000       63.8172       46.8916       32.6348       10.0692       0.00000       0.00000
   2  15 2352.3346    1.3670  0.7251 10.3318  0.0000       4.74930  0.0787   0.0993   0.1684    0.4358   0.0000       2.14485   435.3325      -10.1380      -18.1372       9.35676       0.00000       0.00000       54.3781       43.2364       20.9133       7.50222       0.00000       0.00000
   2  17 2619.5868    2.3296  0.9696  9.3208  0.0000       2.14505  0.0954   0.1449   0.2074    3.4165   0.0000       1.45255   416.8154       20.7208       12.0388      -2.26364       0.00000       0.00000       48.8467       49.5563       23.9663       12.4094       0.00000       0.00000
   2  19 2889.6044    3.5079  0.8456 -3.3667  0.0000       1.70221  0.0941   0.2290   0.1528 1000.0000   0.0000       1.76756   441.1209       9.60548       30.9804      -6.75176       0.00000       0.00000       49.3045       42.0382       24.8548       8.50600       0.00000       0.00000
   2  20 3024.6684    4.2836  0.7392 -0.7769  0.0000       1.20201  0.0796   0.2918   0.1331 1000.0000   0.0000       1.64123   447.0466      -8.73711       19.4625       3.80820       0.00000       0.00000       48.1437       37.7522       27.5953       8.73669       0.00000       0.00000
   2  21 3159.7280    4.4016  0.9877 11.1606  0.0000      0.666154  0.1086   0.2722   0.1879    2.3485   0.0000       1.67584   476.8886      -19.1515      -5.52850      -7.65493       0.00000       0.00000       56.8147       43.3180       28.0596       9.02340       0.00000       0.00000
   2  23 3430.9120    3.1579  2.2409  4.9341  0.0000      0.370172  0.1544   0.1376   0.3062  382.6969   0.0000      0.792220   426.0846       74.3321      -21.6782       7.06986       0.00000       0.00000       72.9997       61.0240       38.7260       14.1573       0.00000       0.00000
   3  12 2001.2137    0.6147  0.3941  9.3227  0.0000       4.62719  0.0695   0.0603   0.1224    0.2258   0.0000       3.57045   428.6816      -10.8023       7.45081      -6.48638      0.303251      -1.13391       23.8171       34.3417       18.8143       14.6467       5.33625       2.28856
   3  15 2407.6389    1.4118  0.8436  9.2112  0.0000       3.16389  0.0799   0.0873   0.1738    1.3408   0.0000       1.92746   464.3459      -6.74516      -19.2961       3.70173      -8.16943      0.781430       26.3000       27.6480       19.6552       12.7543       5.28921       1.79190
   3  19 2946.9026    3.4683  0.9393 11.2113  0.0000      0.849653  0.0972   0.1959   0.1660    1.2820   0.0000       2.13542   434.8979      -17.1159      -13.2393      -23.2536       7.27618      0.182500       32.2787       31.2720       22.9791       16.0067       6.28548       2.13417
   3  20 3082.2631    4.5902  0.6673 11.9969  0.0000   -0.00107024  0.0686   0.2973   0.1316    0.8609   0.0000       1.66112   403.9779       3.97643       20.0504      -11.0384       1.57015     -0.532269       28.6484       23.2489       20.2360       12.7612       5.35051       1.26041
   3  21 3217.6537    3.9265  1.2563  3.8510  0.0000      0.218712  0.1267   0.1980   0.1753 1000.0000   0.0000       1.12413   480.6148       68.1030       20.8123      -7.73114      -1.04067      -3.17165       48.8459       47.1684       34.0792       15.2071       8.86001       2.35471
   3  23 3489.3728    3.1409  2.2177  7.3810  0.0000      0.343282  0.1280   0.1180   0.2596   20.4900   0.0000      0.623704   401.0888       65.1828       59.7639      -5.88858      -11.2624       1.06513       46.5390       44.0546       32.4792       18.0874       8.63644       2.46981
   3  24 3626.1711    2.4980  3.5028 10.0446  0.0000      0.647314  0.1685   0.0789   0.3558    0.6193   0.0000      0.412318   419.8789       44.8123       111.914      -5.84958       7.71449      0.283583       59.3110       60.1267       42.2790       22.3913       11.0800       3.46414
   4  11 1914.7297    0.4423  0.3077  9.5105  0.0000       12.8684  0.0795   0.0458   0.1334    0.1419   0.0000       7.26865   437.2546       19.3728      -10.0126       7.77923       10.0222     -0.756381       16.8215       23.2070       24.8279       12.9744       5.76396       4.50771
   4  12 2051.7314    0.6078  0.6525  9.2090  0.0000       3.78377  0.0715   0.0359   0.1095    0.2197   0.0000       2.48521   447.1135      -22.7622      -4.13179       9.40656     -0.641927      -7.23097       23.4152       24.3387       18.6236       13.3387       6.75908       3.48484
   4  14 2324.2452    1.2213  0.7737  9.5412 -0.0003       2.37424  0.0836   0.0655   0.1300    0.7199   0.0000       1.77415   455.6482      -5.51456      -3.58742      -16.9922     0.0902721      -1.29539       23.3375       27.0118       22.2203       13.7135       8.20304       4.17604
   4  15 2458.5235    1.6268  1.0322  2.9448  0.0000       2.53854  0.1335   0.0755   0.1517  826.3559   0.0000       1.59926   384.1208       16.9795       24.5381      -17.6535       2.84642      -1.57846       26.9771       30.1255       34.3236       16.6887       12.0791       7.21738
   4  17 2728.3833    2.4820  0.9074  2.2545  0.0000      0.502410  0.0705   0.1260   0.1523 1000.0000   0.0000       1.29979   452.9600       32.5823       12.4189      -14.5397       2.30506      -4.04496       21.9743       22.5776       18.6099       13.5130       7.81754       3.83212
   4  19 3000.1862    3.6959  1.0543 10.7411  0.0000       3.79901  0.0846   0.1755   0.1526    1.9095   0.0000       1.50019   456.8427       44.3475    -0.0474136      -11.9440      -12.7996      -1.83017       25.3680       25.6182       21.6745       12.2706       7.39013       3.58284
   4  20 3135.9247    4.1488  0.9748  9.9714  0.0000      0.646013  0.0922   0.2019   0.1518    5.2799   0.0000       1.11656   463.9125       16.6285      -30.4833       17.9336      0.587208       2.75242       37.8037       39.0391       28.7661       16.0326       7.81711       3.06997
   4  21 3271.4774    3.4236  0.8619 12.6879 -0.0032      -3.15687  0.0864   0.1839   0.1436    0.3437   0.0000       1.84718   456.3297      -32.8536      -9.01155      -13.3824      0.477000    -0.0140560       28.3871       31.6135       22.2684       15.2714       9.08799       3.46477
   4  23 3544.7059    2.7290  3.1711  9.8277  0.0000      0.689529  0.1564   0.0760   0.2537    0.7787   0.0000      0.364290   397.7229       21.4803       3.00281       5.87188      -5.32167      -2.52723       38.8273       40.6043       35.8718       25.2569       14.4765       7.99631
   4  24 3681.9145    2.3337  5.4483  8.9680  0.0069      0.514021  0.2050   0.0486   0.3631    0.5952   0.0000      0.198882   495.6633      0.298312       33.6818       13.3659      -3.55254       15.3512       51.0651       53.9391       46.7661       31.3370       18.7360       9.48885
   4  25 3818.9733    1.9529  6.1515  9.4849  0.0009      0.212096  0.2257   0.0417   0.4134    0.3245   0.0000      0.174380   461.1463      -30.4922      -7.27097      -13.8283      -12.8529       3.13400       54.3327       59.1074       50.8198       34.6068       21.1891       10.4900
   5  11 1960.6293    0.4944  0.3382  8.9637  0.0000       12.1099  0.0760   0.0341   0.0623    0.1313   0.0000       4.50393   437.6042       32.3330       15.2678     -0.618246       1.85114       6.15751       16.0433       18.9564       15.1688       9.84505       9.86498       3.59840
   5  13 2235.5197    0.9164  0.7145  9.7728  0.0000       6.96610  0.0575   0.0493   0.1160    0.2222   0.0000       1.92913   432.0989      -10.4417       2.75522      -4.56909       12.7681    0.00620696       13.4855       13.4711       14.7221       10.8877       6.55920       4.33220
   5  14 2371.2501    1.2328  0.8725  9.7538  0.0021       5.52056  0.0671   0.0592   0.1381    0.3576   0.0000       1.94570   423.5900      -22.0473       8.96935       2.69519      0.186505      -9.69315       15.4057       17.0894       15.6742       11.9759       7.90953       4.45519
   5  15 2506.0922    1.6415  1.0687  9.5749  0.0000       2.95250  0.0753   0.0696   0.1362    0.7311   0.0000       1.41245   426.8828     -0.788063       16.2029      -7.74391      -4.73939      -1.20213       15.2199       17.3400       15.0428       12.2200       8.07405       4.99235
   5  16 2641.2075    2.4308  0.7542 11.0349  0.0002       3.31451  0.0558   0.1197   0.1059    0.4084   0.0000       1.50465   435.1806      -17.9307       17.2411      -3.79871      -3.59056       5.43922       15.0076       15.4641       13.7006       10.5246       6.78568       4.06225
   5  18 2913.6747    3.7472  0.7630  2.5163  0.0000       1.01926  0.0593   0.1817   0.1045 1000.0000   0.0000       1.47680   440.2044      -14.2545       12.8059       11.5469      -3.02606      -1.39473       11.8741       15.6818       12.1374       10.8811       6.64281       3.99723
   5  19 3049.8059    4.2098  0.8022  2.5661  0.0000      0.182666  0.0622   0.2251   0.1105 1000.0000   0.0000       1.50045   455.5270       9.11832       9.98674      -5.64991      -11.6491      -3.02204       13.5700       13.9111       11.9930       10.6416       7.57703       4.28059
   5  20 3186.2294    4.2253  1.1076  3.5502  0.0000      0.910979  0.0773   0.2096   0.1531 1000.0000   0.0000       1.37010   442.0111       15.2662       23.5740       4.14162       2.25450      -2.00440       14.1249       17.9467       15.7738       12.2630       8.91336       5.10158
   5  21 3322.4834    3.5939  1.7235 -1.3953  0.0000     -0.358269  0.0971   0.1268   0.1792 1000.0000   0.0000      0.655739   439.9922      -26.0623       19.1695       14.3019       10.2488       1.13403       20.7378       23.5057       22.3331       15.9024       10.3743       6.28480
   5  22 3459.4317    3.0784  2.5949  9.4351  0.0000      0.817798  0.1107   0.0903   0.2497    2.0668   0.0000      0.341089   482.2191       46.3731      -11.5266       5.99372      0.559727      -3.82962       23.3080       24.8606       25.0318       18.7047       12.4779       7.81856
   5  23 3596.8758    2.4637  3.3955 10.8248  0.0000      0.975366  0.1473   0.0703   0.3023    0.3059   0.0000      0.396362   438.4038       23.7007       4.86419      -17.0617       8.93399       13.2039       29.1370       34.9870       30.2123       23.6361       16.2418       9.62255
   5  24 3733.5247    2.0240  5.0439 10.1131  0.0000    -0.0721593  0.1799   0.0446   0.3536    0.2091   0.0000      0.223777   428.8039      -39.4171      -5.58996       19.0340      -40.3682       8.04044       37.3752       42.3245       37.2014       29.9393       19.8047       11.9602
   5  25 3871.2901    1.7580  7.1175  9.5642  0.0017      0.117054  0.2270   0.0345   0.4341    0.1897   0.0000      0.131601   473.1701      -153.233       70.9350       11.4720      -30.3043       19.2681       47.4200       53.4221       47.6876       36.8953       24.0883       14.4672
   5  27 4146.8387    1.3442 12.6515  9.3247  0.0000     -0.247295  0.3835   0.0237   0.7063    0.1266   0.0000      0.101570   530.8978       132.286       84.7297       93.8065       14.7638       24.5319       69.7000       78.9427       71.3089       55.1864       36.1165       21.3816
   6  12 2142.4509    0.7653  0.5776  8.9222  0.0000       1.00459  0.0462   0.0388   0.0862    0.2363   0.0000       1.73602   423.0598      -21.5161       1.86315      -15.5838       5.84429      -3.07327       10.8095       11.3180       9.28244       8.72331       6.78048       4.36049
   6  13 2279.8417    1.0170  0.9378  9.1074  0.0000       2.45162  0.0620   0.0437   0.1197    0.4349   0.0000       1.27129   429.1749      -7.49414       2.57265      -10.9451      -18.1455      -1.40627       13.1298       12.8272       11.1505       10.8803       8.37287       5.96007
   6  14 2415.5902    1.3005  1.0100  9.7324  0.0000       5.25357  0.1285   0.0585   0.1232    0.3742   0.0000       1.97649   456.6210      -18.5360       11.7245      -9.64380       6.87954     -0.574132       29.9352       36.7969       33.0268       21.8267       13.7833       6.84238
   6  15 2551.0925    1.7262  1.0964 10.1481  0.0000       2.91068  0.0702   0.0682   0.1320    0.4564   0.0000       1.71781   455.4893       25.5078      -6.89404       13.8013      -15.6896       11.4187       11.4766       14.4202       12.5120       11.1389       7.69942       5.18249
   6  16 2687.0398    2.4543  1.0701  9.6073  0.0000     -0.181545  0.0665   0.0929   0.1142    1.2677   0.0000       1.26499   438.9969      -4.04075       3.93252       4.84566      -1.99422      -1.77891       11.4099       13.8909       12.3139       10.6195       7.64510       5.01339
   6  17 2823.5744    3.0269  0.8638 10.9161  0.0001      0.362248  0.0597   0.1262   0.1112    0.5219   0.0000       1.03030   420.8932      -10.4217      -3.88662      -3.09600      -4.96454     -0.413584       13.2353       14.6836       14.3023       10.0455       7.42108       4.91464
   6  18 2960.6628    3.6570  0.8812 10.6220  0.0000      0.983326  0.0510   0.1538   0.1083    1.0200   0.0000      0.950597   431.3839      -14.5403      -3.82857      -3.01803      0.801107      -3.94637       10.8177       11.1172       10.4329       9.09682       6.70292       4.32936
   6  19 3097.3611    4.2086  0.8946 11.3793  0.0000       3.15233  0.0532   0.1784   0.1154    0.6547   0.0000       1.16161   441.8545      -14.2756       8.96356      -13.6076      -8.11263     0.0414741       11.1092       11.8079       9.92148       8.94261       6.83188       4.97399
   6  20 3234.0153    3.8204  1.1738 12.3255  0.0000       2.12830  0.0773   0.1631   0.1452    0.4417   0.0000       1.64243   420.2754      -20.5627       12.0647       3.93616       4.44237       2.19254       15.1693       15.7063       16.2693       12.1347       8.82041       6.60362
   6  21 3370.8874    3.3872  2.1160 10.6989  0.0000      0.645409  0.1017   0.0944   0.1827    0.5494   0.0000      0.583895   439.0148      -10.5181       19.4927       10.0551      0.458081       3.91872       16.6709       20.4987       18.0069       15.1170       11.5991       7.62145
   6  22 3508.4126    3.0941  2.5769 10.3284  0.0000       1.54246  0.1101   0.0825   0.2055    0.5425   0.0000      0.413482   412.8586       28.3866       36.2707       18.7003      -5.53373      -2.61658       19.4536       21.9842       20.6723       16.6779       13.0967       8.36669
   6  23 3646.1790    2.3531  3.8872 10.4901  0.0000      0.721889  0.1544   0.0551   0.2833    0.2268   0.0000      0.312597   427.4048      -77.9577       37.0091       8.30030      -16.3615       6.07398       27.6095       33.2412       30.8399       23.6045       17.6872       11.3093
   6  24 3783.8532    2.0502  5.6542  9.7353 -0.0013      0.165092  0.1765   0.0389   0.3585    0.2076   0.0000      0.172721   404.8418       14.5639       14.0020       29.6610       9.18858      -5.28506       29.6158       35.3373       31.9308       26.6671       20.7738       13.4065
   6  25 3922.2933    1.6758  7.2096  9.5918  0.0000      0.274541  0.2251   0.0307   0.4158    0.1489   0.0000      0.136837   452.1392       25.7554       8.37377       31.0555       16.5136       3.15141       37.1070       43.1150       40.2847       33.7092       25.3750       16.7849
   7   7 1483.4208    0.1347  0.1271  8.9642  0.0000       53.7584  0.0441   0.0229   0.0675    0.0756   0.0000       36.4344   440.7088       4.84446       11.5966       1.57372      -2.32211      -1.98310       8.79112       10.2519       9.39617       8.28610       7.32464       6.90999
   7  11 2045.9080    0.6082  0.5514  9.1210  0.0000       7.89320  0.0487   0.0306   0.0797    0.1595   0.0000       2.09094   434.3409      -9.02983       8.94503       9.86967       4.04478       5.81551       9.43504       10.9971       11.6049       8.37955       7.76346       4.21738
   7  12 2184.5944    0.9570  0.6208  8.8035  0.0000       3.28400  0.0395   0.0420   0.0783    0.2920   0.0000       1.30321   436.7144      -5.95206       8.36927       19.3047       2.72830       2.06309       6.56060       8.08169       7.21232       6.57091       5.43771       4.15929
   7  13 2322.2575    1.1597  0.7491  9.5201  0.0000       6.14674  0.0531   0.0482   0.0878    0.2915   0.0000       1.46728   442.5838      -3.85236       20.0960     -0.406075       4.38264      -1.34281       9.01736       11.5801       10.1664       9.86046       6.49790       4.88347
   7  14 2458.1891    1.5345  1.2227  7.6276  0.0000       1.93765  0.0669   0.0494   0.1154    2.2427   0.0000      0.998227   413.3545      -19.8266       6.36435       11.0881      -9.08486       7.64971       10.0719       12.2031       11.0137       9.52964       8.27944       5.35212
   7  15 2594.2063    1.9276  1.0710 10.1317  0.0000       2.43142  0.0694   0.0703   0.1089    0.4597   0.0000       1.20544   438.9262       5.88013       6.67574       12.4460       5.03473      -7.18850       11.0927       11.5854       12.4430       9.83333       7.93432       5.72463
   7  16 2731.1322    2.5113  0.9259 10.5391  0.0000       2.12801  0.0512   0.0950   0.1089    0.4406   0.0000       1.07911   438.2214     -0.360776       13.7488       6.10400      -8.21480      -2.79763       8.15660       10.7652       9.62286       8.68383       6.20591       4.23160
   7  17 2868.3744    3.3440  0.7648 11.8013  0.0000       3.92716  0.0504   0.1373   0.0850    0.2880   0.0000       1.28274   444.0336      -4.19266       12.6980      0.904791      -4.86060       2.56863       9.08892       10.0066       9.89145       7.96563       7.16765       4.75811
   7  18 3005.6037    3.8890  0.7815 11.6422  0.0000      0.986690  0.0469   0.1569   0.0872    0.3517   0.0000       1.77574   415.4490      -1.70244       12.5988       16.9725       1.97585       3.72327       8.40080       8.51123       8.63965       7.97013       5.92389       3.96833
   7  19 3142.6391    4.1824  0.8499 12.2909  0.0000     -0.872130  0.0554   0.1694   0.1006    0.3251   0.0000       1.19945   433.0672      0.648032      -20.0990       8.36464      -7.40599       2.44349       10.4236       12.6354       12.7291       10.0693       7.43513       4.88822
   7  20 3279.8351    3.5290  1.4098 12.0515  0.0000       1.13214  0.0758   0.1195   0.1435    0.2783   0.0000      0.792706   460.3676      -14.2260       6.60464      -1.62336       6.26217      -11.3151       11.7523       13.5120       13.5119       11.2447       9.16414       6.11700
   7  21 3417.4449    3.4642  1.9372  9.5801  0.0003      0.799587  0.0879   0.0895   0.1428    1.1613   0.0000      0.526950   446.4997      -17.5152       34.3509       5.00048       3.13513       18.8349       15.1147       18.2077       17.1819       14.2620       10.3782       7.06265
   7  22 3555.1275    2.6512  3.1623 10.4898  0.0000      0.429351  0.1224   0.0587   0.2075    0.2661   0.0000      0.324553   444.0048       23.2296       25.1675       10.1828       7.57209       4.42888       18.6110       21.4740       19.9054       17.9113       13.9933       9.89532
   7  23 3693.6683    2.3750  4.5051  9.8382  0.0000      0.660150  0.1439   0.0447   0.2538    0.2503   0.0000      0.195735   464.1649      -49.7571      -16.4701       5.61967       20.0973      -11.0044       21.3061       26.1333       24.6264       20.7366       16.2022       11.4431
   7  24 3832.0166    1.8779  6.5230  9.6935  0.0000      0.187431  0.1883   0.0300   0.3342    0.1348   0.0000      0.140306   447.6730      -13.1029       19.3144       28.5522      -23.4296       3.21580       27.6089       31.8873       31.0088       26.5382       21.0916       15.0514
   7  26 4109.0874    1.3775 10.0720  9.2378  0.0000     -0.128016  0.2669   0.0204   0.4995    0.1022   0.0000     0.0978037   387.6742      -49.6969       9.17594      -3.59865       13.1145       20.3654       38.7280       45.7727       43.5946       37.8472       29.1330       20.1765
   8  10 1946.1404    0.4976  0.5161  8.8281  0.0000       7.31521  0.0446   0.0239   0.0717    0.1299   0.0000       2.42811   447.0508      -6.58101       12.1470      -2.77522      -1.94462       5.44419       6.71084       10.5243       8.32072       8.67928       5.66771       4.49816
   8  11 2086.2036    0.6738  0.5838  8.8991  0.0000       8.21281  0.0392   0.0304   0.0771    0.1473   0.0000       1.78459   438.1552      -1.07474       3.18118       1.25934      -9.00646      -2.68196       5.66615       6.51401       7.33318       6.07976       4.92857       3.53657
   8  12 2225.2365    0.9812  0.6825  8.9073  0.0000       5.94741  0.0423   0.0389   0.0755    0.2549   0.0000       1.29213   439.1864       5.15023       13.0201      -2.59596      -6.52378       5.34331       6.88955       7.39841       7.57294       6.35504       5.81438       4.68597
   8  13 2362.9604    1.2402  0.8511  9.3163  0.0000       4.91749  0.0495   0.0448   0.0915    0.2929   0.0000       1.22983   441.9080       3.26851       5.14864      -1.23288      0.839135       7.16365       6.80722       8.56388       8.08564       7.49956       6.14963       4.53628
   8  14 2499.5479    1.8042  0.9285  9.7572  0.0008       2.91141  0.0539   0.0623   0.0925    0.3743   0.0000       1.06631   431.4789      -6.18471       10.6822       10.0084     -0.504229      0.506423       7.14142       7.76122       9.20914       7.42966       6.06461       4.52986
   8  15 2636.1464    2.1886  1.0351 10.1011  0.0000       3.35571  0.0526   0.0756   0.1070    0.4513   0.0000       1.15836   432.4352      -10.0653       4.67000       5.28228      -9.37559      -4.85615       7.64061       8.23778       9.09416       7.90196       6.47897       4.47512
   8  16 2773.6972    2.8687  0.9564  9.9666  0.0000      0.757359  0.0507   0.0955   0.0929    0.6910   0.0000      0.992864   440.7218       5.16438       9.19585      -3.78196      -4.64156       2.00915       7.70268       9.33756       9.27132       7.96127       6.40783       4.67138
   8  17 2911.4908    3.7251  0.7582 11.1524  0.0010       2.24482  0.0497   0.1408   0.0798    0.4027   0.0000       1.25168   446.4765       16.3021       5.10973       7.46192      -2.65088     -0.573992       7.32979       7.56458       6.46583       6.64066       6.48482       4.84561
   8  18 3049.0846    4.0118  0.9774 10.5457  0.0000    -0.0501063  0.0595   0.1333   0.0890    0.9647   0.0000       1.48310   443.1613       1.42675       24.6453      -5.16070      -4.86910       7.21332       9.05712       10.9672       10.2858       9.08966       7.19336       5.24281
   8  19 3186.6764    4.1383  1.0924 11.8877  0.0000      -1.22971  0.0621   0.1388   0.1095    0.3874   0.0000      0.988550   432.8574      -6.18248       15.9104     -0.395886      0.667897       1.08415       8.60628       10.4517       9.40455       9.12371       7.60869       4.99106
   8  20 3324.3577    3.4844  1.7060 11.3589  0.0000      0.618499  0.0745   0.0954   0.1403    0.2653   0.0000      0.509589   442.0628      -5.58174       17.0266       25.6332       13.5787      -4.93347       10.3683       12.6827       12.6277       10.8677       8.68740       6.54094
   8  21 3462.5299    3.0785  2.4553 10.3834 -0.0016      0.862812  0.0915   0.0679   0.1573    0.2730   0.0000      0.380590   438.8995       21.9955      -1.09095      -7.54184      -6.09746       9.20950       12.8568       14.3986       13.6216       13.2018       10.9325       8.07440
   8  22 3600.7347    2.5460  3.1801 10.7020  0.0000     0.0737468  0.1108   0.0542   0.2023    0.1652   0.0000      0.329548   427.6483      -39.4333       15.3315       13.3665      -3.06561       3.09777       14.4004       16.8336       16.5403       16.0983       12.0276       9.35445
   8  23 3739.4149    2.1690  4.7816  9.8279 -0.0048      0.263176  0.1368   0.0371   0.2489    0.1718   0.0000      0.158059   433.1637      -38.8714       8.80856       16.0021       23.8487      -20.1696       18.7416       21.2605       20.1764       19.2942       16.0750       11.5384
   8  24 3878.3877    1.8162  6.9684  9.6765  0.0000      0.319401  0.1830   0.0268   0.3244    0.1048   0.0000      0.113703   431.3396       34.3053      -31.6447       37.9192       9.42199       3.50616       23.6947       28.2934       29.1529       25.0957       20.6792       14.7852
   9   9 1843.6257    0.3665  0.4020  8.7133  0.0000       10.2261  0.0367   0.0191   0.0607    0.0935   0.0000       3.29515   435.4782     -0.417526       25.8835      -4.01516      -2.10382      -5.05432       4.65461       6.86255       5.93264       5.69776       4.84916       3.31619
   9  10 1984.2919    0.5067  0.5522  8.7853  0.0000       11.4510  0.0434   0.0226   0.0781    0.1062   0.0000       2.59220   439.8839      -3.77040       12.3510      -5.88016      -7.26502      -4.04331       4.76321       6.84492       7.48370       5.49861       5.12333       3.86690
   9  11 2125.1395    0.7612  0.5762  9.1503  0.0004       5.01207  0.0374   0.0330   0.0780    0.1635   0.0000       1.58963   433.4499      -1.00375       17.0976       10.1566      -2.93457      -2.27600       6.59682       8.17350       9.17316       7.78241       6.52596       5.09980
   9  12 2264.5828    0.9605  0.7134  9.6182  0.0000       6.56770  0.0494   0.0365   0.0786    0.1790   0.0000       1.54159   431.0758       8.42806       3.04399      -10.5941      -2.26279       9.51315       5.73560       8.09646       7.46221       7.08283       6.01738       4.46761
   9  13 2402.3219    1.4721  0.8136  9.2473  0.0000       3.22768  0.0448   0.0504   0.0759    0.3556   0.0000       1.11987   435.8757      -13.8507       18.1077     -0.392738      -6.84088       1.04732       6.06710       6.96568       7.07882       6.30956       5.49101       4.38429
   9  14 2539.5422    1.8850  0.8669 10.1559  0.0000       1.91026  0.0454   0.0666   0.0879    0.3277   0.0000       1.04415   445.9760      -7.32024     -0.526599      -6.70929      -1.12854       4.14835       6.65494       8.51832       8.49128       7.62391       6.03933       4.60022
   9  15 2676.9853    2.5220  0.7419 10.3568  0.0000       2.14703  0.0380   0.0933   0.0801    0.3295   0.0000      0.971294   425.4215       6.54908       15.8896       8.54271      -4.24412       11.1204       5.96045       6.54456       6.22854       5.95598       5.12021       3.89692
   9  16 2815.2072    3.2289  0.8489 11.3326  0.0000       2.23379  0.0694   0.1203   0.0950    0.2607   0.0000       1.23956   434.4121      -8.07739      0.765615       23.9297      -1.21163       4.92019       14.4160       18.5247       17.7439       13.4487       8.81183       5.32407
   9  17 2953.5851    3.6294  0.9641 10.4349  0.0000       1.34634  0.0484   0.1168   0.0869    0.6977   0.0000      0.899138   432.5838      -3.82162       26.6607      -8.19671       1.22106       5.31729       6.63181       7.44506       8.09312       7.28320       6.26016       4.59106
   9  18 3091.4575    4.2962  0.8798 11.4405  0.0000       2.71923  0.0411   0.1501   0.0963    0.3941   0.0000       1.03048   428.3561       1.12650       9.68616       4.49961     -0.805157      -7.77666       6.46361       7.99492       7.73923       7.77301       6.08478       4.21259
   9  19 3229.4272    3.7886  1.3176 11.7197  0.0000      0.233964  0.0637   0.1118   0.1116    0.2710   0.0000      0.907355   430.0838       2.24802      -6.97469      -3.62584      -19.3920      -1.85417       7.87515       8.96219       9.81248       8.96921       6.98996       5.56638
   9  20 3367.7546    3.2893  1.7564 11.4276  0.0000       1.51194  0.0743   0.0845   0.1336    0.2004   0.0000      0.582561   436.4977      0.298535       5.28655      -1.41127      -10.0528      -5.53867       8.83054       11.0404       10.8051       9.88862       8.66216       6.50597
   9  21 3506.1489    2.8690  2.8745 10.6348  0.0000      0.588876  0.0943   0.0579   0.1743    0.1625   0.0000      0.343348   445.3482      -23.7280       28.6144       4.34670      -9.81666      -15.7121       11.5505       13.4648       13.2599       12.6675       10.6867       8.06730
   9  22 3644.9853    2.4224  3.9272 10.2252  0.0007      0.161948  0.1138   0.0436   0.2093    0.1491   0.0000      0.207923   436.2430      -19.1350      -21.5357       24.8691       4.76362       2.22420       14.1925       16.6252       16.7765       14.8337       13.2153       10.3186
   9  23 3784.1734    2.0148  5.4670  9.8985  0.0000      0.300372  0.1464   0.0319   0.2589    0.1215   0.0000      0.147710   430.9571       18.8573       15.9844       15.8780       10.8246      -9.08812       16.8690       21.2129       20.8183       19.1088       15.6491       12.6157
   9  24 3923.5608    1.7071  7.4437  9.6875  0.0000      0.142501  0.1767   0.0241   0.3375    0.0890   0.0000      0.107877   435.7745      -29.1867      -2.38762       9.59379      -10.3204      -6.70078       19.8593       24.9411       24.1480       22.7421       18.8847       15.0001
   9  26 4202.1336    1.2318 12.0028  9.1743  0.0000     -0.145344  0.2803   0.0159   0.5055    0.0724   0.0000     0.0857961   466.3227      -52.5589       56.3901       17.1395      -21.2347       28.2462       28.8866       36.9001       36.6073       33.5201       27.9639       21.3778
  10   8 1737.8209    0.2906  0.2629  8.8133  0.0000       15.7733  0.0234   0.0182   0.0517    0.0684   0.0000       5.53075   443.0462       5.29429       15.6346     -0.325486       3.83535      -3.64735       3.68831       4.31600       4.77554       4.71848       3.32384       3.19058
  10   9 1880.0586    0.4157  0.3044  8.8452  0.0000       11.9483  0.0294   0.0222   0.0449    0.0839   0.0000       3.29002   429.8663      -10.5636       6.71065       1.76906      -1.63895     -0.936733       4.87347       5.96404       5.86694       5.52408       4.66631       3.33792
  10  10 2021.5603    0.5618  0.5304  8.7777  0.0000       5.23485  0.0428   0.0229   0.0620    0.1280   0.0000       1.82512   437.2039       5.61139       14.8392      -2.77561     -0.853575       4.17332       7.31881       8.83437       9.01824       7.87305       6.55540       4.57618
  10  11 2162.9949    0.8028  0.6782  8.8459  0.0000       5.94775  0.0369   0.0298   0.0744    0.2057   0.0000       1.41339   438.8893       5.92036       5.28963       1.22884       1.50154      -2.57586       4.72554       5.71433       5.57961       5.27897       4.51763       3.81207
  10  12 2302.8788    1.1614  0.7713  9.4198  0.0000       5.47788  0.0391   0.0412   0.0872    0.2323   0.0000       1.29079   432.0706      -1.13864       14.1843       6.61466       1.96692      -4.81850       4.69773       5.59654       5.34257       5.52569       4.69917       3.87512
  10  13 2440.9389    1.4872  0.8476 10.0941  0.0000       4.17328  0.0454   0.0503   0.0835    0.2000   0.0000       1.20509   432.5517       1.47589       15.5255       2.14748      -2.32133       6.88743       5.32647       7.13161       6.59233       6.46659       5.66025       4.54773
  10  14 2578.7476    1.8092  0.9860 10.6485  0.0000       4.28878  0.0525   0.0597   0.0924    0.2148   0.0000       1.23676   425.6480      -5.10804      -1.44636      0.952062       6.60625      -1.91420       5.91686       6.96715       7.45427       7.04932       5.85504       4.83569
  10  15 2716.9887    2.5749  0.9802 10.3085  0.0000       1.47964  0.0444   0.0810   0.0887    0.3774   0.0000       1.03181   436.7519      -7.92280       12.1647      -1.04615       1.05491      -2.17466       5.05785       6.03250       6.41158       5.71032       5.16083       4.32028
  10  16 2855.6537    3.1994  0.9962 10.7049  0.0000      0.999812  0.0459   0.0988   0.0861    0.4545   0.0000      0.792208   434.2758      -4.67874       21.2067      -8.74110       1.66022       1.81518       5.39456       6.86457       7.04177       6.47029       5.52611       4.35025
  10  17 2994.4523    3.9683  0.7912 11.8730  0.0000       2.74716  0.0399   0.1375   0.0779    0.2256   0.0000       1.09551   445.8292       3.07005       7.94625      -2.54852      -1.84182       8.96421       4.73171       5.46189       6.27919       5.89317       4.72601       3.85358
  10  18 3132.9028    3.9307  0.9808 11.4594  0.0000      0.107013  0.0480   0.1207   0.0840    0.3754   0.0000       1.34283   428.9077      -6.85427       12.4989       1.93790     -0.992921      -8.48561       5.63172       7.37899       7.30634       6.82045       6.18606       4.79896
  10  19 3271.1710    3.8477  1.2071 11.9107  0.0000      -1.48072  0.0614   0.1125   0.0980    0.2642   0.0000       1.46801   448.7762      -3.18492       7.69264       12.0957      -3.77273      -7.28009       6.69240       7.78900       8.33120       7.36833       6.47207       5.31260
  10  20 3410.1964    3.2347  2.1274 10.9182 -0.0005       1.53403  0.0783   0.0703   0.1356    0.1955   0.0000      0.612506   441.7717       13.5686       26.5016      -4.46526     -0.353596       4.12713       8.68434       10.1016       9.96116       9.70735       8.57915       6.76413
  10  21 3549.1350    2.7083  3.1496 10.5628  0.0010      0.556540  0.0932   0.0504   0.1817    0.1355   0.0000      0.282949   425.1200      -14.5493       25.3903      -4.58547      -4.10271      -9.75763       9.83887       12.1878       11.9696       11.4439       9.89714       8.23024
  10  22 3688.7087    2.2265  4.3526 10.3607  0.0000      0.872533  0.1219   0.0377   0.2189    0.1051   0.0000      0.188919   431.5657       13.5695       21.8345      -9.59852      -5.12895       12.3656       13.0607       16.0713       15.8143       15.0690       13.3790       10.5495
  10  23 3828.2851    1.8487  6.1361  9.7181  0.0000      0.585509  0.1511   0.0261   0.2701    0.1020   0.0000      0.142082   425.6669      -6.24034       47.7143       20.3645      -15.5709       10.5992       15.1784       18.8451       19.4026       18.4197       15.4413       12.3679
  10  24 3967.3747    1.6143  8.0484  9.4318  0.0000     0.0115245  0.1734   0.0202   0.3373    0.0824   0.0000     0.0996164   430.8623      -2.72148      -5.99357       13.6507     -0.448369      -23.3013       17.5831       21.2513       21.7766       20.8950       17.9339       14.4349
  10  25 4107.6714    1.3522 10.6978  9.2965  0.0000     0.0932727  0.2295   0.0164   0.4373    0.0677   0.0000     0.0833627   416.5909      0.577652       36.8233      -3.27586       7.66852      -3.10967       21.7011       27.3407       27.1571       26.8787       22.5369       18.2032
  11   6 1477.1241    0.1243  0.0673  8.9227  0.0000       2.60582  0.0266   0.0167   0.0253    0.0452   0.0000       52.2689   437.0987       1.98041       8.04555       6.72802      -4.25551       2.30321       4.49056       4.05219       4.13988       4.14148       4.58469       3.22604
  11   8 1772.2247    0.2849  0.3257  8.7172  0.0000       7.91065  0.0263   0.0156   0.0572    0.0768   0.0000       4.19283   436.6308      -3.82334       13.8007       2.32033      -3.37785       4.79023       3.55720       4.17395       4.63805       4.78515       3.80251       3.14771
  11   9 1915.4383    0.4952  0.3734  8.7563  0.0000       7.38744  0.0265   0.0234   0.0525    0.1011   0.0000       2.27521   436.2241      -4.02884       2.09293       1.86865      -2.68591      -8.02786       3.91709       4.87136       4.79396       4.23564       3.65191       3.35792
  11  10 2057.9961    0.7072  0.4946  9.0856  0.0000       3.08829  0.0310   0.0285   0.0556    0.1200   0.0000       1.37749   436.1335       2.57924       13.3008     -0.137728    -0.0108588       4.21770       3.57039       3.94400       4.73372       4.70496       3.79116       3.08426
  11  11 2199.9159    0.8731  0.5936  9.3244  0.0000       8.01373  0.0337   0.0343   0.0672    0.1403   0.0000       1.46449   443.2174       1.14458       7.53355       6.10636      0.119525       1.15183       3.70539       4.86903       5.32029       4.30760       4.08221       3.53041
  11  12 2340.1438    1.1960  0.9331  9.3241  0.0000       5.02983  0.0457   0.0370   0.0831    0.2690   0.0000       1.09992   447.3308     -0.889152     -0.636066       2.69307       2.69975       4.23758       4.85433       6.03918       6.02322       5.85526       5.14087       4.23954
  11  13 2478.5578    1.5456  0.9974  9.8480  0.0000       3.47838  0.0484   0.0480   0.0896    0.2909   0.0000       1.04233   445.0665       5.67432       14.6927      -7.59026      -4.09293       8.44008       5.37571       5.74449       6.38459       6.15090       5.30816       4.64024
  11  14 2617.0039    2.1124  0.9335 10.7062  0.0000       3.38625  0.0536   0.0653   0.0811    0.2234   0.0000       1.12364   442.2258       9.27020       12.6848       2.97906      0.885402       3.35514       7.83250       10.0473       9.85118       9.42103       7.60343       5.90297
  11  15 2756.1638    2.8022  0.7588 10.8407  0.0000       2.02032  0.0359   0.0904   0.0689    0.2701   0.0000      0.931000   437.2430      -4.00298       1.62107      -4.23746      -6.64389      -2.35245       4.39449       5.23721       5.71958       5.62864       4.87433       3.61205
  11  16 2895.3946    3.3128  0.9573 11.2514 -0.0007       1.57682  0.0476   0.0983   0.0786    0.2636   0.0000       1.13176   446.1269       9.54538       9.02860     -0.709435     -0.671510       12.9998       5.04684       5.27065       5.66648       5.97034       4.93852       3.97925
  11  17 3034.4707    4.2359  0.8419 11.4174  0.0000     0.0690987  0.0372   0.1337   0.0742    0.3178   0.0000      0.957704   442.0991       2.38330       7.83622     -0.470854      0.268590      0.686307       4.18592       4.98731       5.36481       4.85665       4.35030       3.78758
  11  18 3173.4599    4.0719  1.0317 11.8129 -0.0047      0.148029  0.0469   0.1194   0.0861    0.2644   0.0000      0.810664   436.0203      -11.6729       10.8076       2.39049      -2.27170      -2.94445       4.65868       5.59897       5.96030       5.64839       5.13210       4.24723
  11  19 3312.3112    3.6618  1.5295 11.1827  0.0000       1.11747  0.0664   0.0895   0.1061    0.2554   0.0000      0.568275   428.4633      -2.13010       10.5790       7.69096       6.01193      -8.13229       8.59044       11.1714       11.0968       9.84617       7.70874       6.28473
  11  20 3451.5279    2.9994  2.5193 10.7987  0.0000      0.855532  0.0809   0.0585   0.1438    0.1427   0.0000      0.326582   422.1562       10.8385       34.6912       2.70147       6.74825      -11.5215       8.22817       10.0650       9.62523       9.27945       8.33674       7.42550
  11  21 3591.2080    2.4800  3.4718 10.6685  0.0000      0.979840  0.1009   0.0432   0.1783    0.1021   0.0000      0.242133   444.5574       8.30455       33.7335       30.5317      -1.52663      -7.40451       9.84966       12.0408       12.7425       11.8238       10.2729       8.89206
  11  22 3731.0046    2.0868  4.9206 10.1654  0.0000      0.581675  0.1280   0.0310   0.2207    0.0880   0.0000      0.157568   430.2822       19.4066      -31.2542       20.1284       26.7093      -4.31183       11.8842       15.2800       15.7045       15.2694       12.5794       10.6769
  11  23 3871.2241    1.7608  6.6092  9.6546  0.0000      0.778086  0.1505   0.0239   0.2759    0.0884   0.0000      0.122318   430.6641       11.5610       30.4404      -15.2316      -1.71455      -5.14280       14.3194       17.9838       17.8768       17.1360       15.5300       12.5370
  11  24 4010.7234    1.4834  8.2087  9.5308 -0.0002     0.0809214  0.1830   0.0188   0.3348    0.0738   0.0000      0.105850   452.0804      -32.1018       24.1948      0.965131       6.69386      -6.53350       16.4102       21.4113       21.4344       20.5243       18.0879       15.4541
  11  25 4151.6030    1.2854 11.6882  9.3186 -0.0004     0.0415631  0.2472   0.0156   0.4519    0.0644   0.0000     0.0802072   453.9396       17.5647       42.7396      -18.4000      -55.9348     -0.278861       21.3401       26.9628       27.0394       26.0145       23.1459       19.4522
  11  26 4291.2878    1.0967 13.7679  9.2119 -0.0002     -0.213064  0.3120   0.0133   0.5536    0.0585   0.0000     0.0854511   412.6804      -5.89914       52.6227      -29.1094       54.2907       20.6152       24.5828       30.9221       31.7859       30.1614       26.9235       22.2750
  12   7 1660.2482    0.2264  0.3395  8.8035  0.0000       16.1396  0.0371   0.0132   0.0610    0.0612   0.0000       6.56220   433.9877      -1.55577       7.52378       4.51895      -3.60942      -2.06478       4.08976       4.39025       4.70398       4.79712       4.60681       3.57766
  12   8 1805.8467    0.3341  0.3327  8.6455  0.0000       16.0422  0.0392   0.0176   0.0473    0.0778   0.0000       4.39715   434.5861      -1.00216       11.2854      -1.19516     -0.517081      -1.70140       5.58736       7.09231       6.39627       4.98573       3.98456       3.67033
  12   9 1950.0487    0.5125  0.4943  8.7018  0.0000       7.93520  0.0441   0.0208   0.0536    0.1111   0.0000       2.25640   437.3406      -7.54899       14.3075       4.04597      -3.76334       3.63994       9.08830       9.52049       11.6011       10.2341       9.75775       9.60424
  12  10 2093.6376    0.6808  0.6340  8.9201  0.0000       2.86396  0.0333   0.0241   0.0662    0.1372   0.0000       1.27548   440.7970    -0.0137443       7.81137      -4.75966       6.66681       9.46906       3.74823       4.78900       5.19859       4.89165       4.17952       3.83446
  12  11 2235.8528    0.9243  0.7583  9.3983  0.0000       3.53781  0.0401   0.0299   0.0701    0.1556   0.0000       1.16932   425.9094      -9.41249       9.98166       3.87631       13.9180       7.32947       4.47071       5.03722       4.89815       5.12124       4.73978       3.81808
  12  12 2376.4098    1.3106  0.8545  9.9344  0.0000       4.20597  0.0408   0.0412   0.0805    0.1759   0.0000       1.17465   441.2857      -1.96100       3.22720       2.75663      -3.97685       5.03820       4.37267       5.56545       5.39428       5.37983       4.69747       4.16155
  12  13 2515.4866    1.8116  0.8883  9.8527  0.0000       2.48122  0.0394   0.0543   0.0774    0.3139   0.0000      0.936386   434.4038      -8.09088       5.60401       7.02349     -0.174212      -3.12283       4.01419       4.91052       5.12928       4.88250       4.33224       3.67930
  12  14 2654.6227    2.3192  0.9519 10.6183  0.0000       2.36010  0.0472   0.0684   0.0773    0.2962   0.0000      0.994547   436.9407       10.6438       2.59477      -2.90748      -5.59095       2.15247       5.05043       6.51402       6.53516       6.58244       5.52499       4.56871
  12  15 2794.4562    2.9568  0.9417 10.9344  0.0000       1.30846  0.0466   0.0861   0.0751    0.3095   0.0000       1.04755   428.8111      -4.53279       17.7479       1.51490       5.45658      -9.52868       4.54253       5.34149       5.93237       5.50043       5.21066       4.13808
  12  16 2934.3364    3.6974  0.9000 10.6958  0.0000       1.16383  0.0379   0.1065   0.0738    0.4034   0.0000      0.786099   437.8790      -1.62696       13.6558       1.60663      0.546185      0.307928       4.03002       5.09482       5.17100       5.04303       4.30289       3.87568
  12  17 3073.7519    4.0606  0.9090 11.9931  0.0000       1.62397  0.0378   0.1238   0.0797    0.2281   0.0000      0.843718   433.0482       5.69433       10.6901       3.28479       1.48981      0.211500       3.96555       4.77910       4.77997       4.77240       4.43165       3.64575
  12  18 3213.2343    3.9842  1.1947 11.6968  0.0000       1.30348  0.0524   0.1082   0.0938    0.3176   0.0000      0.978623   440.4325       8.29056       8.20461     -0.132182     0.0487580      -2.51108       4.74942       5.74172       6.18453       6.13232       5.37861       4.51537
  12  19 3352.6182    3.4296  1.7160 11.2364  0.0000      0.568351  0.0605   0.0763   0.1145    0.1770   0.0000      0.580335   440.6915      -1.02965       1.83092      -14.2482      -1.46424      -4.47522       5.68561       7.16467       7.55711       7.23256       5.97906       5.31735
  12  20 3492.3879    2.9458  2.5799 10.8069  0.0000      0.427783  0.0790   0.0540   0.1391    0.1319   0.0000      0.284558   441.2075       4.71569       23.1185      -17.2185      -7.68934       8.70142       7.32852       9.09307       9.36892       9.46249       8.35869       6.80705
  12  21 3632.4624    2.3689  3.7965 10.4627  0.0000      0.668568  0.0999   0.0374   0.1810    0.0885   0.0000      0.190846   442.6144      -2.12381       16.5833       2.39572       2.63327     -0.633490       8.91616       10.5083       11.1846       11.0580       9.89438       8.47514
  12  22 3772.7057    1.9815  5.2757 10.1154  0.0000      0.543666  0.1255   0.0277   0.2223    0.0782   0.0000      0.135278   438.0825      -24.3633       20.2557      -2.35580      -8.85443       9.22893       11.0590       13.9548       14.5685       13.6926       12.4699       10.9256
  12  23 3913.1380    1.6975  7.6170  9.6667  0.0000      0.534335  0.1591   0.0208   0.2943    0.0724   0.0000     0.0999728   450.7033      -11.0497       38.4391      -9.39355      -4.59762      -9.18118       13.7039       16.9543       17.9650       16.6424       15.2357       13.0062
  12  24 4053.7636    1.4296  9.1368  9.5305  0.0000      0.312668  0.1941   0.0172   0.3445    0.0640   0.0000     0.0949978   450.5414      -23.7925      -11.4654       29.6357       19.8156      -25.3625       15.5864       20.3485       20.1479       20.5260       17.8346       15.3791
  12  25 4193.8250    1.2173 12.2422  9.2546  0.0002    -0.0321992  0.2522   0.0140   0.4751    0.0623   0.0000     0.0849058   459.1126       20.5940      -4.47551      -6.83810      -7.98941      -17.8901       19.5836       24.8724       25.7763       25.2600       22.6824       18.9917
  12  26 4334.5531    1.0360 14.8986  9.2127  0.0011     -0.232090  0.3462   0.0118   0.5711    0.0534   0.0000     0.0882359   432.6918      -17.8275       16.2129       3.00101       17.4152       22.8783       23.6833       30.0941       31.5814       30.3683       27.0830       23.2763
  13   7 1692.3647    0.2313  0.3249  8.7487  0.0000       9.23898  0.0264   0.0128   0.0604    0.0653   0.0000       5.98793   438.9933       2.07686       12.0125       4.00565      -4.41185      -1.38347       2.91611       3.53193       3.52819       3.37198       3.29783       3.08956
  13   9 1983.8782    0.5117  0.5494  8.7929  0.0000       8.44243  0.0374   0.0197   0.0621    0.1051   0.0000       1.86947   434.2551      -8.38867       15.1249       2.65244       1.38944       4.53059       3.66133       5.02310       4.01931       3.77014       4.12677       4.23435
  13  10 2128.5693    0.7459  0.5981  9.2222  0.0003       6.34200  0.0338   0.0259   0.0608    0.1099   0.0000       1.44611   443.2473      -2.68900       10.4195       2.98966      -6.29544      -3.92853       3.51842       4.16892       4.25046       4.44011       3.96816       3.37665
  13  11 2271.2050    1.0532  0.7800  9.1506  0.0000       3.61592  0.0376   0.0319   0.0675    0.1828   0.0000      0.976408   435.0631       2.10043       9.13312      -4.76238       3.15446       1.81942       4.34727       5.74879       6.18153       6.46780       5.18090       4.81328
  13  12 2411.9108    1.3245  0.9684 10.1100  0.0000       2.58297  0.0462   0.0389   0.0862    0.1681   0.0000       1.04842   438.7031       6.46207       13.1598     -0.135633      -5.69113       5.28924       4.53931       5.91698       5.66105       5.78549       5.10750       4.36399
  13  13 2551.7363    1.8374  1.0814 10.2729  0.0004       2.74539  0.0463   0.0516   0.0911    0.2479   0.0000      0.954659   436.4045      -1.95056       9.08071      -3.30463     -0.795855      -4.75216       4.18645       5.19637       5.27044       5.39569       4.98025       4.12282
  13  14 2691.6636    2.4567  0.9320 10.2438  0.0000       2.85722  0.0399   0.0678   0.0740    0.3923   0.0000      0.791417   439.4914       5.67694       5.56332       1.39503      -1.83794       8.87059       3.67342       4.45660       4.64754       4.71808       4.09370       3.54390
  13  15 2832.1908    2.8759  0.9855 11.1566  0.0000       3.71831  0.0441   0.0827   0.0790    0.2806   0.0000       1.08443   434.1992      -4.52499       11.5283       9.35910       4.69210       4.92336       4.02662       4.82761       4.92881       5.43054       4.59382       4.07114
  13  16 2972.4939    3.8187  0.7573 11.9162  0.0000      0.214986  0.0378   0.1194   0.0629    0.2105   0.0000       1.11523   438.4070      -5.62936       11.3467       4.56902       7.49558      -4.44120       4.30077       5.40603       5.59077       5.19127       4.55829       3.81489
  13  17 3112.3854    4.1018  0.9518 11.7521  0.0000      0.348195  0.0425   0.1127   0.0724    0.2539   0.0000      0.777756   441.6092       1.17302       11.0630      -5.72350     -0.329019       1.97513       3.70970       4.94078       4.75982       4.90080       4.23877       3.86220
  13  18 3252.3076    3.7398  1.2455 12.0078  0.0000       1.20432  0.0532   0.0969   0.0922    0.1981   0.0000      0.788946   434.5119      0.377900       18.1885     -0.146210      -6.41327      0.525664       4.70183       5.54971       5.70651       5.72155       5.70754       4.77671
  13  19 3392.3039    3.2903  1.9904 11.2255  0.0000      0.726778  0.0680   0.0654   0.1120    0.1490   0.0000      0.446299   436.1778       1.57362       11.9029       4.89983       11.2353      -1.24260       5.72790       7.34139       7.31168       7.50398       6.77623       5.88339
  13  20 3532.5160    2.8030  2.9653 10.5007  0.0000      0.350503  0.0814   0.0459   0.1390    0.1192   0.0000      0.244327   435.1754      -7.74191       18.7503      -4.90507      -1.53906      -3.02443       6.86109       8.37451       8.77683       8.57724       8.04289       7.07215
  13  21 3673.1211    2.3072  4.3047 10.3299 -0.0014      0.206737  0.1037   0.0332   0.1840    0.0824   0.0000      0.151956   443.7824      -8.05376       25.0013       19.0786       17.3360      -1.48657       8.84359       11.3386       11.6339       11.6155       10.9247       9.04689
  13  22 3814.0358    1.8735  6.3135  9.8482  0.0000      0.474359  0.1313   0.0232   0.2470    0.0715   0.0000      0.102860   419.7843      -11.9779       16.4645       4.35418      -17.0235       7.43440       10.4730       13.5099       14.0350       13.9251       12.6132       10.7326
  13  23 3954.4607    1.6191  7.8789  9.6025  0.0000      0.399568  0.1621   0.0190   0.2958    0.0689   0.0000     0.0981583   440.6270      -9.18276      0.328151       33.3141       33.5549      -21.6280       12.6356       15.8924       16.8415       16.4862       15.1502       13.1039
  13  24 4095.3919    1.3591 10.4918  9.4224  0.0000      0.177536  0.2096   0.0154   0.3814    0.0595   0.0000     0.0831028   435.6839      -15.0994       9.15851       1.69190       49.1318       31.7658       15.0102       19.7662       19.6311       19.5024       17.9035       15.7916
  13  25 4236.5904    1.1786 13.5681  9.1734 -0.0028     0.0419068  0.2759   0.0124   0.4843    0.0579   0.0000     0.0798538   439.6837       63.0177      0.124348       5.03688       4.08244       15.9532       18.5209       24.0457       24.5565       24.6410       22.4663       19.6695
  13  26 4377.0822    0.9909 16.1920  9.1549 -0.0013     -0.158172  0.3810   0.0101   0.6024    0.0491   0.0000     0.0908044   392.3777      -11.9472       97.1313      -40.9281       50.8549       3.33369       23.6409       31.2299       32.3358       30.8111       28.8023       24.6928
  13  27 4518.8018    0.8208 18.1638  9.0766 -0.0009     -0.230846  0.4814   0.0086   0.7144    0.0442   0.0000      0.105527   463.8977       10.2454      -34.8508      -9.00882       25.5327       11.6478       27.7648       35.8243       37.2789       36.2926       33.4316       29.1534
  14   5 1411.7041    0.1146  0.0977  8.8365  0.0000       34.4223  0.0310   0.0147   0.0347    0.0431   0.0000       42.3112   431.7419      -1.26158       14.7240       2.35320       5.64406       1.13517       3.61913       5.42084       4.99934       4.53115       3.65066       3.67153
  14   6 1571.5782    0.1998  0.1718  8.7435  0.0000       29.6783  0.0207   0.0149   0.0463    0.0488   0.0000       11.4981   439.5528      -3.68021       16.5742      0.393552      -1.17917     -0.391145       2.37400       2.60091       2.94343       3.05867       3.49916       2.38020
  14   7 1723.6090    0.2951  0.2540  8.7587  0.0000       28.2063  0.0235   0.0164   0.0381    0.0570   0.0000       5.31478   438.6265       1.17671       11.4271       4.83186      -4.94847      -3.11868       1.94453       2.82252       2.90857       2.98356       2.51199       2.22503
  14   8 1870.8741    0.4310  0.4327  8.8755  0.0000       10.8642  0.0316   0.0173   0.0495    0.0786   0.0000       2.46273   443.1643      -5.41148       8.80196      -1.69223      -1.47376      0.157349       3.30070       3.69079       3.52609       3.86673       3.59430       2.94925
  14   9 2017.0722    0.6458  0.4446  9.0192  0.0000       7.92598  0.0246   0.0245   0.0463    0.0979   0.0000       1.66800   434.7109       1.28739       11.0194     -0.648357      -4.76881      -1.04080       2.31696       2.95991       3.06890       3.01264       2.89101       2.49479
  14  10 2162.6270    0.8290  0.7181  9.1452  0.0000       4.61717  0.0393   0.0259   0.0665    0.1483   0.0000       1.17210   440.8739     -0.169054       15.7798       1.58530       1.20774      -2.03021       4.54362       5.82105       6.13064       5.64876       4.90240       3.88866
  14  11 2305.7010    1.1295  0.8848  9.2315  0.0002       2.40056  0.0398   0.0315   0.0710    0.2121   0.0000      0.922510   435.4235       2.06913       10.7798       4.55542      -3.39378      -6.03781       3.62179       4.65624       5.31253       5.31105       4.95092       4.25909
  14  12 2446.7934    1.5795  0.9999  9.7283  0.0000       3.28952  0.0428   0.0420   0.0760    0.2238   0.0000      0.907831   438.3020       3.77037       17.7604      -1.94226       6.86307       5.21776       3.61566       4.47590       4.76312       4.64094       4.16089       3.62617
  14  13 2587.3078    1.9980  0.9790 10.5839  0.0017       2.78035  0.0418   0.0536   0.0760    0.1936   0.0000       1.02196   436.3251      -1.02266       8.75599      -3.10694      -6.22298      -2.47218       3.46689       4.30659       4.53967       4.60041       4.41165       3.89876
  14  14 2728.1389    2.5689  0.9805 10.7980  0.0000      0.416221  0.0419   0.0709   0.0745    0.2676   0.0000      0.907274   443.8598     -0.194682       8.58791     -0.878931      -7.83005      -1.13635       3.51461       4.50544       4.67140       4.77717       4.54447       3.87068
  14  15 2869.2268    3.2668  0.7897 11.4503  0.0000       1.99727  0.0335   0.0976   0.0636    0.2300   0.0000      0.828313   436.9778       10.7610       17.1460       1.17426     -0.620293       4.23064       2.96371       3.80013       3.98108       3.74702       3.59359       3.22817
  14  16 3010.0812    3.8929  0.9178 11.4560  0.0000      0.954392  0.0352   0.1062   0.0740    0.3223   0.0000      0.772456   439.2236    -0.0477462       6.94693       4.13579      -7.14505       1.85994       3.07577       3.89943       4.02539       4.22161       3.60928       3.27762
  14  17 3150.5678    3.8614  1.0879 12.1917  0.0001       3.02096  0.0466   0.1048   0.0853    0.2011   0.0000      0.981998   430.4321       8.60344       21.9292       4.97122      -2.86942       1.67447       3.85344       4.58529       4.71330       4.94776       4.42684       4.09034
  14  18 3290.7516    3.7892  1.4121 11.5317 -0.0036      0.527557  0.0509   0.0858   0.0994    0.2088   0.0000      0.813606   445.9946      -1.62657       5.01982      -4.67063      -3.33909     -0.558621       4.07177       5.01534       5.26861       5.41114       4.65247       4.49093
  14  19 3431.3068    3.0515  2.1079 11.3301  0.0000    -0.0137253  0.0673   0.0594   0.1183    0.1260   0.0000      0.404510   429.0980      -4.71896       8.93194       2.21756      -7.25669      -11.6114       5.22044       6.47798       7.10062       7.01198       6.62341       5.66775
  14  20 3572.1725    2.6528  3.2096 10.7723  0.0000      0.317955  0.0877   0.0418   0.1466    0.0961   0.0000      0.215736   446.7535       6.87484      -6.67307       13.1223       14.2883       1.13949       6.66110       8.47642       8.73507       8.93087       7.86493       7.22015
  14  21 3713.3021    2.1519  4.9391 10.0257  0.0000      0.354033  0.1080   0.0276   0.1992    0.0835   0.0000      0.133666   443.8977       1.73677       13.5465       8.87380      0.359753       4.49428       8.07068       10.2926       10.9682       10.6237       9.76207       8.66978
  14  22 3854.3658    1.7995  6.5929  9.8057  0.0000      0.377311  0.1329   0.0215   0.2481    0.0695   0.0000     0.0986180   442.1977      0.597328       14.2453      0.143183       14.9805      -4.66676       9.87059       12.4357       13.1790       13.0346       11.9824       10.7348
  14  23 3995.5733    1.5517  8.5154  9.6392  0.0000      0.529147  0.1654   0.0178   0.3081    0.0633   0.0000     0.0886861   459.4363       2.58726       18.9356      -29.5864      -20.6338      -5.90748       12.2697       15.4973       16.3169       15.9423       14.9619       13.2790
  14  24 4136.6888    1.3016 11.1802  9.4619  0.0000     0.0591355  0.2221   0.0145   0.3945    0.0556   0.0000     0.0858465   434.8342      -30.6750      -7.06641       10.0793       31.3651      -25.7245       14.7165       18.7280       19.7753       19.7088       17.7415       16.0831
  14  25 4277.9997    1.1545 14.7547  9.2216 -0.0039    -0.0880078  0.3014   0.0110   0.5005    0.0497   0.0000     0.0756003   410.3039      -3.80013       53.9091     -0.645623      -27.2377      -7.64012       18.1620       23.8021       24.5826       24.6631       22.6787       20.4198
  15   6 1601.0224    0.2041  0.1694  8.7323  0.0000       15.2943  0.0263   0.0140   0.0344    0.0487   0.0000       9.77483   435.4321      0.609058       16.0945     -0.405874      -3.67352       2.18421       2.83006       4.00324       3.12111       3.21803       3.18450       2.41502
  15   7 1753.7639    0.3440  0.2572  8.6584  0.0000       7.18917  0.0200   0.0182   0.0453    0.0672   0.0000       3.46092   439.5925     -0.527119       7.52491     -0.996429     -0.874934       2.41681       1.77105       2.31856       2.46112       2.45408       2.20785       2.00885
  15   8 1902.3662    0.4676  0.4288  8.5996  0.0000       9.61461  0.0257   0.0178   0.0474    0.0883   0.0000       1.95510   439.0611      -3.72191       11.5721     0.0559857       2.62049       2.13148       2.07064       3.02183       2.96549       2.98537       2.80365       2.29650
  15   9 2049.6794    0.6041  0.5908  8.9337  0.0000       7.31994  0.0291   0.0200   0.0628    0.1103   0.0000       1.49426   437.2428       2.57827       16.3626       4.67247      -1.10264      -1.07906       2.81511       3.56545       3.94372       4.12912       4.04577       3.53754
  15  10 2195.8566    0.8358  0.7449  9.1898  0.0000       5.13914  0.0350   0.0246   0.0660    0.1330   0.0000       1.17272   437.1957      -5.50401       17.1790      -5.52600      -1.05909      -7.04430       2.93642       3.73842       3.90085       3.94409       3.48601       3.00203
  15  11 2339.5317    1.1941  0.9153  9.4832  0.0000       3.34082  0.0419   0.0314   0.0686    0.1789   0.0000      0.936626   440.5949     -0.698599       11.7938       1.94357      -3.65065      -5.00384       3.17232       3.87200       4.67539       4.22810       4.12936       3.47495
  15  12 2481.1405    1.5454  1.1165 10.0976 -0.0020       4.00771  0.0465   0.0390   0.0802    0.1799   0.0000      0.931119   438.7736       2.10193       10.8370       3.87542       2.33221     0.0543841       3.46665       4.29778       4.63117       4.53750       4.12706       3.86210
  15  13 2622.4363    1.9794  0.9417 10.8979 -0.0004       2.95324  0.0380   0.0546   0.0807    0.1499   0.0000       1.31091   432.2125       8.94775       7.49531       16.3513      -2.84357     -0.485568       3.27829       4.15086       4.46469       4.37613       4.19598       3.86022
  15  14 2764.0980    2.7235  0.9512 10.7882  0.0001     -0.393373  0.0366   0.0718   0.0739    0.2337   0.0000      0.960060   439.1631      -1.43914       8.23139       8.30069      -1.22346      0.540953       2.97948       3.80139       4.00640       3.96152       3.75649       3.20921
  15  15 2905.7323    3.5142  0.7524 11.3851  0.0000      0.313449  0.0323   0.1026   0.0606    0.2344   0.0000      0.801203   444.3463      -2.19392       10.0502      -6.45462     -0.740798      -1.32995       2.99476       3.66362       4.06864       3.78621       3.31281       3.19194
  15  16 3047.0700    3.8420  0.9052 11.9473  0.0000      0.216524  0.0427   0.1054   0.0665    0.2290   0.0000      0.838985   436.6040     -0.114708       6.61680       5.79309       6.92196      -4.35274       3.46317       4.84371       4.78109       4.66167       4.40067       3.78345
  15  17 3187.9873    3.9110  1.0596 11.9970 -0.0007      0.889680  0.0430   0.1027   0.0855    0.2524   0.0000      0.775169   442.8462     -0.373892       6.65194       2.20678       2.54739      0.188176       3.42910       4.62357       4.53521       4.71915       4.24811       3.65870
  15  18 3328.9014    3.6686  1.5539 11.5355  0.0000       1.76862  0.0539   0.0818   0.1002    0.2318   0.0000      0.534804   436.3243      -11.3423       10.3807       9.81596      -7.98054      -5.53913       4.11119       5.23744       5.33800       5.50497       4.84116       4.48715
  15  19 3470.0153    2.9976  2.3869 11.0353  0.0001       1.27990  0.0713   0.0536   0.1211    0.1460   0.0000      0.328798   438.1562      -6.77682       15.8234      -6.63577      -10.1206       7.32116       5.29331       6.63963       6.96985       7.04661       6.49028       5.87243
  15  21 3752.5976    2.1005  5.1070 10.0474  0.0000      0.601405  0.1101   0.0266   0.1957    0.0800   0.0000      0.135332   429.2627      -1.43518       22.3775      -5.31716      -6.53553       4.45427       7.63758       9.92218       10.0423       10.3009       9.71123       8.66863
  15  22 3894.2074    1.7209  7.2164  9.7291  0.0000      0.289662  0.1412   0.0194   0.2560    0.0649   0.0000     0.0936100   424.4993     0.0690035       4.94257       18.8310       16.3671      -11.5208       9.65508       12.5108       13.1912       13.2504       12.3966       10.9744
  15  23 4036.0921    1.4267 10.2774  9.5211 -0.0002      0.440133  0.1867   0.0153   0.3649    0.0564   0.0000     0.0782881   445.3498       8.59173       35.2678      -7.84736      -14.7008      -2.05297       11.9972       15.4780       16.1704       16.7281       14.9872       13.5998
  15  24 4177.4222    1.1805 12.5717  9.4712  0.0000      0.112281  0.2560   0.0128   0.4447    0.0501   0.0000     0.0911907   440.9395      -1.59860       33.9163       11.1598       15.4277       15.3526       15.2644       20.1000       21.4212       21.1122       20.3410       18.0254
  15  25 4318.5472    1.0214 14.6198  9.3176  0.0016     -0.262680  0.3212   0.0104   0.5337    0.0456   0.0000     0.0929583   440.8489      -41.9385      -46.5670      -4.44903       10.4005       5.17609       17.3202       23.0925       23.1270       25.1354       22.1925       20.1205
  16   6 1629.4963    0.2314  0.2126  8.7463  0.0000       12.9358  0.0205   0.0134   0.0380    0.0504   0.0000       6.94438   436.6878     -0.960890       14.3606       2.03090      -2.07432     0.0426761       1.88603       2.00544       2.20360       2.35552       2.15527       1.98279
  16   7 1783.3098    0.3210  0.3478  8.6719  0.0000       15.9496  0.0275   0.0140   0.0421    0.0633   0.0000       3.58159   436.0750      0.791779       11.3131       2.66426      -5.46877       3.04704       2.25972       2.62715       3.15411       2.75736       2.87484       2.51079
  16   8 1933.2083    0.4749  0.5001  8.8207  0.0000       9.30437  0.0254   0.0171   0.0549    0.0816   0.0000       1.89707   441.2921      -3.65194       14.6409      -2.96271      -4.69586       2.69106       2.17660       2.87272       3.04414       2.81371       2.60755       2.45578
  16   9 2081.6813    0.6450  0.6686  8.8710  0.0000       7.53531  0.0292   0.0198   0.0635    0.1174   0.0000       1.37259   440.6178       4.18279       12.9688      -1.58964      -2.49542      -2.12171       2.33349       3.07768       3.21394       3.40647       3.21275       2.64494
  16  10 2228.4524    0.9583  0.7668  8.9535  0.0000       5.14577  0.0345   0.0262   0.0602    0.1821   0.0000      0.917997   436.8976      0.250940       13.6346      -3.74453      0.704529       2.27674       2.90895       3.65072       3.52774       3.60233       3.55518       3.17906
  16  11 2372.6787    1.2912  1.0041  9.6456  0.0000       3.37839  0.0417   0.0317   0.0744    0.1736   0.0000      0.945638   436.1530      -1.07624       7.94448       1.20087      -4.72187       4.39914       3.23185       3.77199       4.26035       4.07683       3.75972       3.38900
  16  12 2514.8515    1.7302  1.1024  9.9952  0.0003       2.14791  0.0459   0.0413   0.0789    0.2138   0.0000      0.852093   439.2184       3.97189       9.21103      0.394164       5.51653      -4.24400       3.51209       4.68869       4.67350       4.93119       4.78418       4.06235
  16  13 2656.9563    2.2474  0.9986 10.5921  0.0023       2.16095  0.0391   0.0553   0.0719    0.2061   0.0000      0.810638   437.5236      -1.06313       16.4823       3.06351      -7.58967      -4.26899       2.98901       4.07245       4.02157       4.17417       3.87253       3.45124
  16  14 2799.5282    2.9619  0.7662 11.4350  0.0000       2.49966  0.0333   0.0812   0.0580    0.1673   0.0000      0.829043   439.4606      -7.68126       12.7115       4.29914       3.42844      -1.50767       2.72903       3.58725       3.60834       3.71566       3.17145       2.92516
  16  15 2941.7577    3.6958  0.8192 11.4185  0.0000       2.72793  0.0315   0.0979   0.0608    0.2259   0.0000      0.968205   437.2813      -2.31325       9.99887       2.38116      -3.21713       3.70870       2.41738       2.99607       3.34824       3.28978       3.29102       2.72726
  16  16 3083.3744    3.9776  0.9412 11.9289  0.0000     -0.249854  0.0375   0.1034   0.0684    0.2243   0.0000      0.850963   439.9166      -7.88184       14.8769       3.83724      -1.40434       1.46250       2.87705       3.67021       3.78460       4.07800       3.86718       3.53645
  16  17 3225.0009    3.8717  1.2547 11.5860  0.0000       1.87837  0.0457   0.0899   0.0866    0.2942   0.0000      0.609353   441.1947       1.44087       15.8291      -1.63362       7.21738       3.39048       3.21561       3.96561       4.02403       4.33568       4.15006       3.55157
  16  18 3366.3098    3.3086  1.7423 11.6902  0.0000       1.29820  0.0585   0.0704   0.1080    0.1675   0.0000      0.586702   441.0177       7.10664       13.2789      -4.42098       2.73203       1.06635       4.15438       5.10983       5.32785       5.27518       5.11209       4.75106
  16  19 3507.8993    2.7512  2.6564 10.9401  0.0000      0.354335  0.0738   0.0462   0.1318    0.1267   0.0000      0.295440   440.4650      0.436424     -0.165526       3.69485      0.469917      -3.07270       4.91221       6.54802       6.62206       6.99573       6.15115       5.94294
  16  20 3649.7698    2.3676  4.0597 10.4006  0.0000      0.600827  0.0949   0.0323   0.1652    0.0918   0.0000      0.162897   445.0280      -15.1244       8.71356      -15.0538      -5.52324       5.31784       6.29096       8.05677       8.52482       8.81756       8.44191       7.51634
  16  21 3791.6079    1.9941  5.8105  9.8111  0.0000      0.416727  0.1131   0.0229   0.2072    0.0766   0.0000      0.104257   428.9316      -19.5211       19.6598      -9.74684      -8.41509      -3.23921       7.49915       9.42605       10.2133       10.1695       9.51203       8.79458
  16  22 3933.6453    1.6794  8.1513  9.5667 -0.0006      0.340792  0.1516   0.0176   0.2669    0.0635   0.0000     0.0810738   454.7851      -19.2030       6.49425       13.2128      -18.0450       4.45996       9.68311       12.8006       13.0718       13.7083       12.6194       11.5851
  16  23 4075.5731    1.4234 10.9557  9.4333  0.0006      0.252308  0.1957   0.0144   0.3491    0.0540   0.0000     0.0733057   426.9399       6.34366       10.1527       5.98385      -13.2695      -19.3247       11.7134       14.9962       16.0366       16.3595       15.0923       13.7530
  16  25 4359.4799    1.0053 16.5411  9.2692  0.0017     0.0847049  0.3730   0.0091   0.5726    0.0419   0.0000     0.0874789   484.8526      -43.9036       13.0387       6.81378       14.4560       39.1626       18.6081       24.2079       25.7147       26.0952       24.1420       22.0104
  17   6 1657.0930    0.2246  0.2318  8.7100  0.0000       25.5938  0.0184   0.0124   0.0418    0.0497   0.0000       6.96024   436.5075      -1.23433       14.1657       4.74030      -4.68955      -1.05759       1.70959       2.05384       2.39023       2.62471       3.17444       2.66710
  17   7 1812.0157    0.3762  0.3144  8.7097  0.0000       14.6651  0.0202   0.0161   0.0384    0.0634   0.0000       2.71338   436.2943     0.0267314       11.6780      -2.28393      -1.00153       2.56006       1.56668       2.26089       2.19379       2.34671       2.05631       2.09540
  17   8 1963.3454    0.5151  0.4874  8.7652  0.0000       8.43141  0.0311   0.0181   0.0481    0.0876   0.0000       1.65560   439.3421      -5.21953       10.7923       2.03532      -3.37131      -1.66089       2.60250       3.52541       3.66564       3.62943       3.61364       2.96531
  17   9 2113.0681    0.7306  0.7174  8.8777  0.0000       6.52333  0.0309   0.0207   0.0618    0.1275   0.0000       1.11467   438.0161      -3.69669       13.6369       1.41874     -0.271030   -0.00797991       2.29335       3.01299       3.14250       3.17564       2.99293       2.66979
  17  10 2260.3616    1.0551  0.7817  9.2497  0.0000       4.45096  0.0321   0.0279   0.0614    0.1592   0.0000      0.921259   440.2994       2.36953       12.8172      -3.19911      -1.08431      -3.43337       2.34189       3.09178       3.42681       3.20234       3.17066       2.89694
  17  11 2405.0309    1.3547  1.0591  9.6557  0.0000       3.22076  0.0421   0.0327   0.0732    0.1931   0.0000      0.928917   436.4693       2.57666       7.54437      0.937296      -5.18540      0.915345       2.67221       3.46377       3.73479       3.57285       3.64053       3.38259
  17  12 2548.1946    1.7962  1.0248 10.2009 -0.0004       2.45836  0.0402   0.0427   0.0717    0.1905   0.0000      0.853097   434.2499       3.76196       13.3713     -0.506004      -3.93533      0.251298       2.67610       3.62709       3.61466       3.78238       3.40867       3.30294
  17  13 2690.9944    2.3374  1.0250 10.8473  0.0000       1.55717  0.0413   0.0560   0.0691    0.1766   0.0000      0.879916   436.9141       3.77849       17.1943       2.37805      -2.70862      -2.50423       2.79164       3.33286       3.54967       3.83851       3.36268       3.26848
  17  14 2834.3290    3.0713  0.9947 11.1432  0.0000       1.12744  0.0381   0.0729   0.0677    0.1985   0.0000      0.752958   441.9209      -2.43083       13.5614       1.61709       2.19954       2.58326       2.78723       3.78964       4.36684       4.45836       4.11635       3.90413
  17  15 2977.2068    3.8493  0.7910 11.5299  0.0000       2.91283  0.0280   0.1028   0.0631    0.1896   0.0000      0.841554   438.0256      -3.38299       12.7683       4.70137      -3.51001       2.02336       2.01457       2.58822       2.56519       2.76133       2.67576       2.57093
  17  16 3119.2761    4.1118  0.9540 11.7196  0.0000      0.403769  0.0350   0.1007   0.0656    0.2345   0.0000      0.833483   440.6576      0.400933       15.2215       4.38494      -6.00247       2.84634       2.41084       3.12693       3.29823       3.47585       3.18247       2.88126
  17  17 3261.3845    3.6960  1.4007 11.8612  0.0000      0.806795  0.0510   0.0809   0.0894    0.1886   0.0000      0.638722   439.8569      -6.04169       11.4771       7.78308       2.90645     -0.306679       3.41947       4.06266       4.50407       4.73977       4.22430       3.92261
  17  18 3403.2396    3.1360  2.1938 11.3317  0.0000      0.513296  0.0666   0.0568   0.1122    0.1468   0.0000      0.375719   438.8602       6.48511       3.21872       3.47549       7.98299      0.320206       4.15690       5.55233       5.85903       5.91615       5.66687       5.31814
  17  19 3545.4924    2.7268  3.0414 10.6201  0.0002      0.470091  0.0736   0.0404   0.1342    0.1278   0.0000      0.201817   428.4239     -0.824971       15.9825     -0.792198      -9.18684       9.78688       4.92390       6.26770       6.77538       6.96066       6.71600       6.09207
  17  20 3688.1202    2.2476  4.7077 10.1825  0.0000      0.797747  0.0983   0.0288   0.1820    0.0893   0.0000      0.137970   443.6856     -0.910909       10.8145       6.92862     -0.266615       2.56407       6.14469       8.00682       8.38180       8.44740       8.04636       7.50258
  17  21 3829.9770    1.8960  6.3451  9.8091  0.0000      0.155723  0.1195   0.0209   0.2203    0.0716   0.0000     0.0963079   438.4080      -3.16816       2.50768      -25.3293       5.24029       5.33970       7.75640       9.92832       10.8268       10.5050       10.3401       9.31431
  17  22 3972.3219    1.5977  8.6728  9.5429  0.0000      0.368711  0.1503   0.0158   0.2859    0.0582   0.0000     0.0783753   438.2815       6.71939      -11.5978      -12.6854      -9.84387       4.13987       9.12177       12.0535       12.6080       12.7962       12.0540       11.1602
  17  24 4257.3886    1.1479 14.2129  9.3564 -0.0006     0.0888096  0.2819   0.0106   0.4674    0.0462   0.0000     0.0721135   457.8977      -31.2209       20.3122       38.7832      -12.4959      -13.1483       14.0751       18.6829       19.4199       20.1480       19.5229       17.3320
  17  25 4400.9827    0.9304 16.4492  9.3172  0.0000      0.313896  0.3590   0.0088   0.5516    0.0394   0.0000     0.0957047   429.5556      -17.7358       37.5207       12.4092       12.1365      -28.9630       16.4599       22.5306       23.8981       23.9328       22.5250       20.6888
  18   6 1683.6879    0.2561  0.2148  8.6918  0.0000       11.6442  0.0243   0.0129   0.0340    0.0526   0.0000       5.31635   439.6915      0.182924       14.4226     0.0857878     -0.678630     -0.547837       2.48634       2.90997       3.18127       2.96788       2.92938       2.29089
  18   7 1840.0394    0.3869  0.4018  8.7599  0.0000       10.0413  0.0228   0.0144   0.0450    0.0643   0.0000       2.40179   439.2008      -2.39710       15.4406      -3.15741     -0.368666       3.17438       1.64608       2.36528       2.41635       2.16779       2.54237       1.97223
  18   8 1992.9038    0.5611  0.5703  8.7949  0.0000       8.20312  0.0255   0.0176   0.0538    0.0930   0.0000       1.43807   438.1105      -1.76190       14.7093      -2.45779      0.319789       6.62147       1.85859       2.45557       2.54991       2.56272       2.51805       2.47066
  18   9 2143.7355    0.7748  0.7643  8.6965  0.0000       3.76594  0.0307   0.0202   0.0582    0.1404   0.0000      0.982883   437.7968       1.45182       15.5040       2.40321      -1.33045      -1.04133       1.96469       2.70063       2.75980       3.06824       2.65916       2.67328
  18  10 2291.6742    1.0666  0.8837  9.4385  0.0000       4.65605  0.0368   0.0267   0.0639    0.1566   0.0000      0.936402   431.9012      0.611187       17.3124      -3.07534     -0.298771       2.69424       2.55087       3.11249       3.41717       3.49238       3.44635       2.92191
  18  11 2436.9057    1.4892  0.9645  9.8611  0.0000       4.09515  0.0371   0.0348   0.0670    0.1791   0.0000      0.890100   436.2842      -7.12540       13.7223      -2.21031      -2.74488      -1.06758       2.36230       3.14813       3.24554       3.37920       3.15781       3.08732
  18  12 2580.8088    2.0245  0.9076 10.6627  0.0000       3.03015  0.0335   0.0499   0.0659    0.1616   0.0000      0.888628   438.7923       2.55333       7.27897      -2.90806      -3.79447      0.122558       2.26868       2.82206       3.01912       3.22585       2.98632       2.76579
  18  13 2724.6487    2.5861  0.8861 11.0840  0.0000       1.04589  0.0353   0.0627   0.0603    0.1562   0.0000      0.863352   437.9780       1.10360       12.9483      -2.76162     -0.135805      0.735301       2.49725       3.02501       3.17671       3.10283       3.02465       2.91795
  18  14 2868.6081    3.2811  0.8544 10.9471  0.0000       1.50842  0.0302   0.0801   0.0592    0.2160   0.0000      0.688184   433.7434      -4.95777       7.76555       1.87320      -6.65708       1.12591       2.11008       2.62175       2.80289       2.87504       2.84220       2.74153
  18  15 3012.1148    3.9625  0.8601 11.6287  0.0000       2.61055  0.0311   0.0980   0.0607    0.1898   0.0000      0.743935   437.9253     -0.331932       9.29846       5.84941       2.42471       4.53517       2.31667       3.06424       3.16636       3.24558       2.95465       2.65223
  18  16 3154.8386    4.0880  1.0624 11.7253  0.0000       1.44607  0.0375   0.0927   0.0715    0.2090   0.0000      0.810930   439.0735       1.91851       10.8802      0.246466      -1.19252      0.560184       2.24655       2.94402       3.17773       3.08836       3.02091       2.81210
  18  17 3297.2571    3.6204  1.4024 12.0705  0.0000       1.02625  0.0494   0.0784   0.0888    0.1511   0.0000      0.690991   441.0872      -1.39934       11.2256       4.07397       1.78620      0.392230       3.07048       3.94073       4.21485       4.36814       4.23234       4.06147
  18  18 3440.0220    3.1278  2.4650 10.8908  0.0000      0.861165  0.0664   0.0510   0.1155    0.1636   0.0000      0.294436   452.0468      -8.24492       13.2944       4.68974      -4.19845       3.32642       3.98647       4.92576       5.16494       5.46245       5.39788       4.80931
  18  19 3582.7418    2.5503  3.5152 10.4906  0.0000      0.761391  0.0823   0.0358   0.1405    0.1133   0.0000      0.184734   446.6575       3.40620       18.3317      -12.9923      -21.5913       14.6142       5.14014       6.45327       6.66316       6.88674       6.77207       6.07985
  18  20 3725.3637    2.1699  4.9632 10.1792 -0.0001      0.339577  0.1018   0.0256   0.1772    0.0761   0.0000      0.126079   434.7963      -5.10521       25.1528       1.73174      -4.45924      -5.94821       5.89085       7.59270       8.17936       8.44929       7.92687       7.55388
  18  21 3868.4148    1.7940  6.9968  9.8320  0.0000      0.402562  0.1302   0.0189   0.2337    0.0602   0.0000     0.0890964   431.7339      -11.0022       12.2085       3.34496      -4.86346      -2.38138       7.39664       9.88115       10.2660       10.8553       10.4087       9.59337
  18  22 4010.9829    1.5262 10.2865  9.5217  0.0000      0.282162  0.1766   0.0143   0.3104    0.0509   0.0000     0.0696159   439.3712       6.98785       23.2103       1.57819      -13.5407       16.2892       9.47933       12.4498       12.9686       13.3516       12.8049       11.9837
  18  23 4153.9468    1.2902 11.5164  9.4949 -0.0005      0.177764  0.2103   0.0121   0.3718    0.0464   0.0000     0.0767849   463.6377      -4.25908      -1.08611      -9.57031       14.5399     -0.233984       10.9501       14.6304       15.1255       15.7276       15.0866       13.8823
  18  24 4296.7127    1.0616 14.9739  9.3447 -0.0002      0.164508  0.2979   0.0093   0.4909    0.0427   0.0000     0.0857138   430.8567       9.80904       1.65685      -20.4726      -27.0339       10.6510       13.7470       17.8338       19.3794       19.6042       18.7083       17.2645
  19   5 1543.0985    0.1764  0.1371  8.7780  0.0000       10.9489  0.0199   0.0123   0.0307    0.0383   0.0000       15.0514   437.4294      -2.75961       14.9676       3.34196      -4.61804      0.951319       1.57396       1.70247       2.13167       2.16798       2.03095       1.62939
  19   6 1709.4151    0.2541  0.3300  8.7408 -0.0008       25.2420  0.0250   0.0112   0.0443    0.0508   0.0000       5.04857   438.7849      -3.42305       15.2035     -0.784346     -0.900126      0.904279       1.91057       2.55607       2.69747       2.59304       2.27591       2.16239
  19   7 1867.3304    0.3904  0.4175  8.9010  0.0000       9.58029  0.0254   0.0140   0.0449    0.0631   0.0000       2.56572   439.8162      0.168343       14.0759       1.60014     -0.840669       1.58780       1.80887       2.44861       2.74327       2.75397       2.82058       2.48290
  19   8 2021.8371    0.5827  0.6024  8.8348  0.0000       6.41691  0.0260   0.0171   0.0540    0.0939   0.0000       1.38517   439.8562     -0.907429       12.8595       3.67856       1.06143     -0.515609       1.73922       2.18728       2.46584       2.31651       2.42181       2.14443
  19   9 2173.8136    0.8801  0.7108  9.0760  0.0000       5.02892  0.0260   0.0237   0.0559    0.1277   0.0000      0.946452   438.2661      -3.63365       15.0329     0.0796951      -1.10473      -1.65958       1.84854       2.27149       2.44740       2.51770       2.44171       2.36959
  19  10 2322.3865    1.1297  0.9610  9.3942  0.0000       3.56338  0.0356   0.0264   0.0662    0.1563   0.0000      0.825874   435.5368       1.30952       8.58432      -2.14510      -3.82975     -0.127107       2.16573       2.83624       3.17390       3.32064       3.31516       2.92994
  19  11 2468.2761    1.6141  1.0609  9.7500  0.0000       4.72686  0.0394   0.0366   0.0742    0.2132   0.0000      0.878903   439.6688      -1.98708       14.0108       1.74232     -0.748342       1.20820       2.40364       3.04091       2.99676       3.25229       3.08717       3.05890
  19  12 2613.1149    2.0353  1.0032 10.3172  0.0000       2.23427  0.0388   0.0458   0.0650    0.2030   0.0000      0.837081   434.2278      0.739368       15.6578      -6.58390      -4.26985       3.41521       2.20744       3.04491       3.05454       3.34037       3.38142       2.90595
  19  13 2757.9497    2.8267  0.9994 10.6751  0.0000       1.71805  0.0346   0.0635   0.0634    0.2331   0.0000      0.713042   436.9357      0.830330       9.40582     -0.903748      -2.43059       1.69131       2.06584       2.82766       2.93394       3.10339       3.03912       2.71532
  19  14 2902.5126    3.5262  0.8153 11.4748  0.0000       1.54688  0.0287   0.0861   0.0564    0.1758   0.0000      0.758781   439.9809     0.0553196       16.1271       3.79304      -1.39235       1.05633       1.95640       2.42579       2.54684       2.67538       2.87295       2.27335
  19  15 3046.4579    3.9980  0.9585 11.6809  0.0000       1.05519  0.0343   0.0903   0.0608    0.1997   0.0000      0.905918   440.5378      -1.11768       16.1442      0.751509      -2.27764      -2.48080       2.14237       2.71754       2.88040       3.01549       2.81736       2.78507
  19  16 3189.7146    3.9420  1.1015 11.7515  0.0000     -0.410537  0.0411   0.0844   0.0675    0.2103   0.0000      0.743245   440.7513       1.58454       11.2902       2.42789     -0.820756       4.70674       2.32193       3.05813       3.05944       3.27999       3.26132       2.97604
  19  17 3332.9053    3.5392  1.6900 11.4884  0.0000       1.01918  0.0508   0.0636   0.0882    0.1346   0.0000      0.394630   437.1334      -8.51948       13.9990      0.422824      -2.19896      0.520981       3.04262       3.81171       4.22732       4.50014       4.19824       3.83515
  19  18 3476.0737    3.0135  2.7355 10.6756  0.0000      0.582508  0.0680   0.0428   0.1180    0.1263   0.0000      0.261408   440.7707      -3.64755       20.6094      -2.65521      -5.91809     -0.102022       3.77217       4.85623       4.96119       5.38415       5.18499       5.06523
  19  19 3619.4443    2.4559  4.0195 10.3619  0.0000      0.541124  0.0852   0.0306   0.1518    0.0941   0.0000      0.156627   433.3016       6.66961       13.8816      -5.24813       3.86250       3.46010       4.82501       6.07359       6.50541       6.73287       6.48977       6.06676
  19  20 3762.5987    2.0639  5.8732  9.9220  0.0000      0.340930  0.1074   0.0219   0.1982    0.0715   0.0000     0.0966193   436.3638      -16.3549       13.3207       16.1528      -18.8238      -3.29526       6.19220       7.79716       8.45710       8.57536       8.41215       7.91258
  19  21 3905.7366    1.7492  8.0205  9.6033  0.0000      0.353390  0.1354   0.0166   0.2404    0.0573   0.0000     0.0736536   436.6056      -1.15429       8.17364      -2.44326       9.48927      -10.1315       7.46333       9.55091       10.2232       10.4340       10.1859       9.45538
  19  23 4192.9370    1.2494 13.8848  9.3510  0.0000      0.264794  0.2493   0.0102   0.4169    0.0445   0.0000     0.0672927   440.6438       8.49778       12.2487      -4.92312       27.6694       27.4609       11.3976       15.1785       16.2184       16.8376       15.8590       15.0368
  19  24 4335.8931    1.0246 15.8762  9.2848 -0.0010      0.188490  0.3256   0.0085   0.4974    0.0415   0.0000     0.0900150   429.0555      -22.0438       11.4593       23.8474       4.23202      -21.1919       13.5787       18.4037       19.1124       19.7206       19.5442       18.3427
  20   5 1566.5465    0.2025  0.1490  8.7612  0.0000       26.1147  0.0157   0.0132   0.0335    0.0428   0.0000       11.1203   439.4445       1.47270       17.6141     -0.721111      -2.31494      -1.62010       1.18119       1.35052       1.67157       1.38773       1.32130       1.50175
  20   7 1893.9279    0.4378  0.4522  8.8075  0.0000       8.33227  0.0225   0.0148   0.0472    0.0697   0.0000       1.93638   440.9140      -1.43362       14.4601      -1.86595      -3.43410       2.99590       1.45872       1.82550       2.13909       2.17695       2.10352       1.89884
  20   8 2050.1128    0.6524  0.6529  8.8367  0.0000       7.43349  0.0257   0.0177   0.0543    0.0961   0.0000       1.16704   435.6887      -2.67874       13.5571       4.00518     -0.897078      0.855397       1.65467       1.99211       2.19840       2.35861       2.19582       2.12670
  20   9 2203.2372    0.8883  0.7852  8.8986  0.0000       4.24203  0.0310   0.0222   0.0529    0.1625   0.0000      0.917934   439.5301      -4.42296       16.4304      -3.46649      0.719727      -1.24888       1.94001       2.40572       2.69031       2.63867       2.61813       2.38941
  20  10 2352.4705    1.2011  0.9765  9.4057  0.0000       3.02761  0.0345   0.0272   0.0642    0.1692   0.0000      0.788142   438.1590       1.70973       11.3126      -7.15880      -1.02324      -1.70703       2.03799       2.56713       2.93820       2.98684       2.93944       2.67716
  20  11 2499.0160    1.6709  1.0334 10.0300  0.0000       4.23098  0.0383   0.0374   0.0678    0.1912   0.0000      0.835489   438.3489      0.678206       12.4661      0.109663     -0.483724      -2.20001       2.26746       2.92064       3.14888       3.17234       3.16915       2.79580
  20  12 2644.8998    2.2043  0.9984 10.9628  0.0000       2.76911  0.0348   0.0505   0.0686    0.1402   0.0000      0.871916   437.8949      -2.71681       15.1510       1.80110      -3.37226      -2.36688       2.06486       2.64799       3.05322       3.19616       2.97695       2.92261
  20  13 2790.6945    2.8535  0.9873 10.9133  0.0000       1.53951  0.0335   0.0628   0.0629    0.1863   0.0000      0.783244   441.5180      -3.71376       13.8394      -4.07310      0.187110       1.73625       1.89925       2.54432       2.76111       2.86927       2.70246       2.62706
  20  14 2935.8933    3.5492  0.8834 11.4775  0.0000       1.58437  0.0300   0.0825   0.0604    0.1762   0.0000      0.731796   436.9724       5.94633       10.8231      -1.05468       2.69362    -0.0985505       1.84749       2.34764       2.73057       2.68267       2.67314       2.64302
  20  15 3080.3344    3.9736  0.9670 11.6114  0.0000      0.881450  0.0327   0.0871   0.0610    0.1961   0.0000      0.780122   435.3967      0.821346       13.5567      0.289385     -0.516305      0.103906       1.94482       2.60948       2.64715       2.61068       2.66781       2.46515
  20  16 3224.3241    3.9487  1.1773 11.8648  0.0000      0.242857  0.0400   0.0832   0.0767    0.1952   0.0000      0.731934   435.3902      -2.84609       13.5352       7.12508       5.38644     -0.946717       2.31102       3.06946       3.26656       3.60799       3.36694       3.22381
  20  17 3368.1128    3.2938  1.8158 11.7623  0.0000       1.42444  0.0552   0.0583   0.0932    0.1021   0.0000      0.402599   437.5361      0.610834       9.47038       3.16285      -6.33495      -3.92568       3.04363       3.94031       4.27643       4.29248       4.06870       3.89321
  20  18 3511.8899    2.8709  2.6844 10.9604  0.0000      0.849241  0.0649   0.0412   0.1175    0.0979   0.0000      0.269386   438.6008     -0.747212       14.4411       3.82229      -7.51259      -7.94002       3.58853       4.71315       5.05708       5.22586       5.18760       4.83440
  20  19 3655.8016    2.3054  4.4009 10.1189  0.0000      0.670698  0.0840   0.0265   0.1602    0.0849   0.0000      0.133846   436.4392       1.21040       31.7204       1.01972      0.804364      -5.50406       4.69575       6.06331       6.51060       6.92393       6.73794       6.20101
  20  20 3799.3195    1.9715  6.2310  9.8810  0.0000      0.461893  0.1109   0.0199   0.2033    0.0634   0.0000     0.0969842   435.5504       2.56814       21.4283       1.08739       2.15022      0.732671       5.95359       8.07453       8.52640       8.93305       8.51578       8.00191
  20  21 3942.9902    1.6589  8.5756  9.6484  0.0003      0.167160  0.1408   0.0152   0.2620    0.0497   0.0000     0.0699017   451.6182       4.43341       31.5635       5.79921       9.30084       14.5470       7.14821       9.57413       10.2061       10.4979       10.3995       9.68584
  20  22 4087.3434    1.3795 10.8146  9.4800 -0.0010      0.366292  0.1858   0.0118   0.3245    0.0443   0.0000     0.0737465   440.7290       12.5797      -10.4538      -9.56804       7.72613       29.3455       8.79424       11.4957       12.3791       12.6855       12.4942       11.6494
  20  23 4230.3445    1.1829 14.4896  9.3788  0.0003     0.0462861  0.2670   0.0091   0.4295    0.0399   0.0000     0.0719677   421.0327      -20.8601       3.23282      -13.3402       1.28381       5.14988       11.0796       14.4243       15.8584       15.9958       15.6955       14.6326
  20  24 4375.3460    0.9916 16.8427  9.2555  0.0000      0.363952  0.3299   0.0079   0.5207    0.0381   0.0000     0.0813630   459.7689       15.0757       55.5303      -7.16249      -34.8890       4.00367       12.7211       17.0514       18.2532       18.9941       18.2977       17.2913
  21   4 1408.0875    0.1183  0.1562  8.7776  0.0000       25.7892  0.0214   0.0091   0.0443    0.0358   0.0000       25.3712   437.3931      -1.30417       18.2867      0.739347     -0.568539     -0.768759       1.37859       1.60121       1.72006       1.89591       2.02053       1.66977
  21   5 1589.2951    0.2014  0.1822  8.7215  0.0000       35.8785  0.0219   0.0108   0.0286    0.0442   0.0000       10.0671   440.5466      -1.00783       16.3174     -0.523918      -2.14820      -1.35640       1.53164       1.61995       1.99181       2.08584       2.37133       1.74027
  21   6 1758.2845    0.3354  0.3209  8.7663  0.0000       14.8316  0.0185   0.0134   0.0399    0.0534   0.0000       3.18453   439.1046      -2.56158       16.3834       1.51955      -1.42872     0.0104724       1.54733       2.10091       2.31167       2.26121       2.02345       2.05834
  21   7 1919.8883    0.4965  0.5405  8.7713  0.0000       9.78530  0.0241   0.0148   0.0503    0.0746   0.0000       1.65346   434.8951      -1.91656       16.1023       3.31771      -2.53558       1.88479       1.74317       2.15588       2.22532       2.29031       2.35149       2.23709
  21   8 2077.7846    0.7056  0.5761  8.9576  0.0000       3.85901  0.0237   0.0195   0.0459    0.0989   0.0000       1.10560   438.5966      -1.35284       14.7889      -3.98776      -1.20508       2.24210       1.50460       2.00998       2.05558       2.05089       2.06803       1.99387
  21   9 2231.9705    0.9347  0.8030  9.2573  0.0000       4.90016  0.0297   0.0228   0.0591    0.1309   0.0000      0.943826   438.9103       1.45970       15.1541     -0.711850      -1.37392       1.11091       1.68387       2.34309       2.29775       2.54659       2.24132       2.41938
  21  10 2381.9324    1.3974  0.9691  9.4383  0.0000       2.66870  0.0333   0.0302   0.0593    0.1879   0.0000      0.728966   435.9609      -2.34547       17.4242      -7.54308     0.0626643     -0.403115       1.90669       2.37783       2.58080       2.60951       2.58224       2.50514
  21  11 2529.3405    1.9078  0.9148  9.9138  0.0000       3.28606  0.0289   0.0431   0.0632    0.1952   0.0000      0.814961   433.2795      -3.69313       15.0029      0.382885       1.98996       1.30494       1.73212       2.27552       2.53102       2.85642       2.75302       2.50492
  21  12 2676.1450    2.3517  0.9887 10.5863  0.0000      0.470892  0.0357   0.0500   0.0597    0.1889   0.0000      0.748295   440.1806      -1.66739       9.60037     -0.758389      -3.73861       7.02741       2.08296       2.75298       2.72396       3.02052       2.90778       2.78985
  21  13 2822.9492    3.1380  0.8374 11.4171  0.0000       1.82189  0.0285   0.0729   0.0558    0.1574   0.0000      0.700309   438.1143     0.0436109       13.6988     -0.673586      -1.39260       1.11001       1.71110       2.26023       2.42373       2.37957       2.36943       2.16494
  21  14 2968.8456    3.7265  0.9131 11.2698  0.0000       1.29468  0.0307   0.0811   0.0552    0.2293   0.0000      0.690556   443.0807      -2.21090       15.3721      0.188898     -0.191775       3.12010       1.79792       2.33805       2.59369       2.63348       2.75308       2.37257
  21  15 3113.8451    3.9694  0.9958 11.6616  0.0000       1.00160  0.0347   0.0833   0.0583    0.1887   0.0000      0.691965   439.3491       1.23430       11.6744       1.61886      -3.14882       1.66258       1.80607       2.44003       2.52396       2.68054       2.62621       2.56618
  21  16 3258.4487    3.7067  1.3874 11.8440  0.0000       1.04497  0.0442   0.0710   0.0768    0.1442   0.0000      0.654343   440.0256     -0.309241       13.4443       7.42024     -0.404664     -0.104208       2.33962       3.02679       3.26232       3.29792       3.37293       3.19638
  21  17 3402.7516    3.1599  2.0806 11.4928  0.0000     0.0805631  0.0548   0.0499   0.0997    0.0905   0.0000      0.339105   441.2307      -6.94314       11.4320       4.42135      0.354946       3.58378       2.91370       3.86868       4.22010       4.38664       4.33853       4.10565
  21  18 3547.2424    2.6164  2.9921 10.8257  0.0000      0.836042  0.0685   0.0354   0.1218    0.0816   0.0000      0.203681   438.5211      -4.03914       3.13772      -3.28165       2.94142      -2.14680       3.42869       4.59207       4.86932       5.16588       4.81720       4.76935
  21  19 3691.5566    2.2518  4.4980 10.3394  0.0000      0.577218  0.0894   0.0255   0.1565    0.0705   0.0000      0.136888   441.2257       6.22049       10.8399      -10.7196      -10.7959       5.02201       4.50854       5.71013       6.22499       6.46116       6.32023       5.88691
  21  20 3835.8807    1.8808  6.6984  9.8367 -0.0009      0.513033  0.1133   0.0180   0.2075    0.0579   0.0000     0.0873750   426.1151      -1.80827       5.20795       4.34441      -7.15489       7.68395       5.86388       7.71395       8.29493       8.44332       8.49992       7.85675
  21  21 3979.8102    1.5875  8.4326  9.7426  0.0000      0.132544  0.1430   0.0146   0.2548    0.0472   0.0000     0.0749832   427.0219      -16.4644       21.8841      -2.81308      -21.8580       18.7805       6.95050       9.29159       10.0069       10.2881       10.0621       9.61777
  21  22 4124.5834    1.3318 11.3834  9.4443 -0.0008      0.339073  0.1910   0.0110   0.3284    0.0431   0.0000     0.0686510   439.3389      -3.96804      -10.9683      -11.3639       24.7719       7.05535       8.47476       11.3036       12.2911       12.6946       12.7407       11.6706
  21  23 4267.9728    1.0990 14.6716  9.4121 -0.0002     0.0271333  0.2764   0.0084   0.4310    0.0375   0.0000     0.0819288   464.8164       2.92066       10.7039       3.93575       14.0741       38.1718       10.7354       14.1422       15.3239       15.8178       15.3196       14.7869
  22   5 1611.3730    0.2033  0.2132  8.7273  0.0000       24.3618  0.0162   0.0102   0.0365    0.0425   0.0000       7.35329   438.3138     -0.392253       21.3064      0.715958      -2.98741    -0.0404384      0.995778       1.36700       1.65543       1.67934       1.68876       1.57340
  22   6 1781.5700    0.3579  0.3332  8.7400 -0.0000       15.2433  0.0194   0.0131   0.0357    0.0517   0.0000       2.90872   440.1900      -2.85905       18.4901      0.115099      -3.50144      -2.19361       1.06667       1.60534       1.61084       1.86792       1.56077       1.75320
  22   7 1945.1058    0.5170  0.5362  8.7676  0.0000       7.66611  0.0223   0.0151   0.0487    0.0764   0.0000       1.54054   437.4663      -1.80304       18.5943      -3.29513     0.0696326      -3.31408       1.41747       1.67130       1.83531       1.83397       1.96213       1.78433
  22   8 2104.8252    0.6849  0.7495  8.8317  0.0000       5.17426  0.0287   0.0167   0.0544    0.1117   0.0000       1.04019   439.7456      0.353328       17.0368     -0.501302      -4.10221      -2.81357       1.68438       2.14397       2.35395       2.44250       2.35438       2.34101
  22   9 2260.0728    1.0602  0.8844  9.0810  0.0000       4.95221  0.0319   0.0234   0.0546    0.1640   0.0000      0.832004   438.1855      0.632071       15.8215       1.85730      -1.89891       2.34154       1.80990       2.32975       2.54923       2.69264       2.62871       2.43332
  22  10 2410.8167    1.4306  0.9469 10.1805 -0.0000       2.26200  0.0331   0.0323   0.0636    0.1328   0.0000      0.875496   437.5884      -3.30872       14.9234      0.930867     -0.650215      -1.50921       1.85090       2.40600       2.67438       2.86460       2.95565       2.83029
  22  11 2559.1779    1.9775  0.9018 10.6031  0.0000       1.79035  0.0317   0.0442   0.0580    0.1462   0.0000      0.962380   443.0378       1.96061       12.1518       1.76351      -1.99286      -1.05576       1.83463       2.35231       2.39372       2.49334       2.45692       2.37794
  22  12 2707.0249    2.5074  0.9368 10.8874  0.0000     -0.105308  0.0303   0.0557   0.0626    0.1649   0.0000      0.789705   439.1166      -2.61012       16.8107      0.744267      -3.52311      -3.86817       1.69340       1.96554       2.35450       2.55725       2.51045       2.33408
  22  13 2854.7251    3.2424  0.9419 11.1060  0.0000      0.952102  0.0309   0.0694   0.0590    0.1989   0.0000      0.590844   438.3228      -3.10988       13.3863      0.419678      -2.61522       1.10760       1.83332       2.40449       2.71166       2.70570       2.66159       2.51540
  22  14 3001.3278    3.8848  1.0320 11.4281  0.0000       1.10676  0.0329   0.0809   0.0641    0.2378   0.0000      0.629331   439.3692      -1.91451       15.6519      0.494731      -2.00605       3.99828       1.81580       2.17034       2.60928       2.55774       2.45538       2.41929
  22  15 3147.0431    4.0637  1.0897 11.8327  0.0000       2.19583  0.0357   0.0825   0.0661    0.1842   0.0000      0.678746   441.6645       3.16781       11.2845      0.619488     -0.118534      0.830668       1.86018       2.30693       2.43891       2.60631       2.52966       2.48520
  22  16 3292.1798    3.5533  1.5905 11.7300  0.0000       1.75636  0.0454   0.0623   0.0850    0.1165   0.0000      0.593267   441.9235      0.673927       16.6063      -3.72739      -1.48900      0.611026       2.35255       2.88420       3.13935       3.43053       3.40885       3.21822
  22  17 3437.1034    3.1043  2.3128 10.9670  0.0009      0.261841  0.0554   0.0439   0.1001    0.0983   0.0000      0.304059   441.6767      0.909613       17.2759    -0.0526100      -4.31220      -2.77051       2.74968       3.63434       3.93148       4.13894       4.11575       3.97283
  22  18 3582.1513    2.5189  3.6144 10.6982  0.0000      0.714366  0.0733   0.0301   0.1331    0.0663   0.0000      0.152835   442.0153      -4.88601       7.56171      -10.2870     -0.547545       4.13203       3.68645       4.73549       5.11724       5.47640       5.40939       5.15151
  22  19 3727.2657    2.0971  5.2544 10.1167  0.0000      0.700232  0.0954   0.0219   0.1716    0.0633   0.0000      0.115500   444.1284       8.89440       5.57410       12.7143      -2.58501      -6.38169       4.63768       6.14471       6.59113       6.86497       6.74102       6.39442
  22  20 3871.6575    1.7885  7.9224  9.8448  0.0000      0.311360  0.1297   0.0159   0.2278    0.0467   0.0000     0.0760525   435.4684      -10.9475       8.01393       1.74448      -2.84940       4.39724       6.10381       8.00452       8.64477       9.11399       9.01009       8.52597
  22  21 4016.5521    1.5094  9.9126  9.6117  0.0000      0.295504  0.1616   0.0126   0.2855    0.0431   0.0000     0.0681101   445.3814      -8.30426       18.4455      0.282310       17.4398      -22.9026       7.26353       9.81820       10.1997       10.7997       10.5206       10.0235
  22  22 4161.3065    1.3005 12.6243  9.4208  0.0002      0.225263  0.2079   0.0099   0.3544    0.0401   0.0000     0.0715371   436.0327      -13.8092       18.8347       15.3302      -17.5034      -17.7688       8.51639       11.3785       12.2780       13.0817       12.4179       11.7906
  23   5 1632.8188    0.2312  0.2424  8.7759  0.0000       17.1139  0.0149   0.0108   0.0407    0.0415   0.0000       6.40625   438.8871      -1.47767       22.6533      0.194008      -4.01095      -1.23649      0.848628       1.16705       1.19434       1.32075       1.19203       1.44792
  23   6 1804.2401    0.3665  0.3269  8.8132  0.0000       10.3819  0.0173   0.0136   0.0368    0.0541   0.0000       2.76429   439.8140      -2.86752       22.6295       5.46273      -6.09526      -1.92601       1.08221       1.39744       1.51477       1.82741       1.43912       1.54042
  23   7 1969.6725    0.5511  0.5282  8.7866  0.0000       8.92667  0.0215   0.0158   0.0470    0.0841   0.0000       1.44399   440.6130      0.704503       17.6083       1.85071      -1.57029     -0.487976       1.24499       1.71054       1.77331       1.96528       1.97095       1.78380
  23   8 2131.1974    0.7916  0.7224  9.1052  0.0000       7.23973  0.0268   0.0192   0.0505    0.1014   0.0000       1.06518   438.9488       2.09231       18.6917       2.80331      -3.61365      0.206608       1.41315       1.93156       1.96149       2.13193       2.00298       1.98134
  23   9 2287.5220    1.0822  0.8804  9.4138  0.0000       3.71836  0.0298   0.0238   0.0581    0.1338   0.0000      0.877368   438.5704      -2.88985       15.0980      -4.96553      -1.08079       5.83635       1.54617       2.04156       2.21604       2.37102       2.33917       2.22725
  23  10 2439.2074    1.5620  0.9890  9.9940  0.0000       2.37399  0.0335   0.0326   0.0605    0.1618   0.0000      0.763489   440.1102       2.77240       12.5748      -2.24697      -3.06376     -0.647736       1.62045       2.14406       2.31943       2.60830       2.45591       2.33016
  23  11 2588.6757    2.0232  0.9108 10.5294  0.0000       2.76223  0.0296   0.0434   0.0572    0.1458   0.0000      0.755828   437.9099      -1.36470       19.6343      -3.64082       2.09277       2.08724       1.51404       2.00025       2.19993       2.21351       2.15658       2.13321
  23  12 2737.5703    2.6097  1.0302 10.8992  0.0000       1.59878  0.0322   0.0529   0.0612    0.1671   0.0000      0.669365   440.3846     -0.148694       13.4754       3.09214     -0.920715      -2.38827       1.70841       2.23497       2.44808       2.48913       2.58973       2.40150
  23  13 2886.0553    3.4395  0.7816 11.6082  0.0000       3.08826  0.0271   0.0766   0.0475    0.1501   0.0000      0.877732   439.1503       3.29168       14.8901      -2.93254      0.584493      -2.87332       1.49508       1.88852       2.14467       2.29403       2.25269       2.11882
  23  14 3033.3268    4.0447  0.8640 11.9111  0.0000     -0.277218  0.0302   0.0884   0.0524    0.1704   0.0000      0.898702   440.3688      -3.46986       17.1322      -2.65546     -0.558659      -2.15020       1.64995       2.20371       2.16723       2.47937       2.24558       2.30126
  23  15 3179.5759    3.9077  1.1399 11.7863  0.0000     -0.157618  0.0367   0.0772   0.0646    0.1902   0.0000      0.567226   437.6475     -0.100618       9.75900       3.66268      -2.90331       1.03876       1.87681       2.32807       2.58676       2.72667       2.75785       2.47223
  23  16 3325.5472    3.5462  1.6928 11.6013  0.0000       1.33734  0.0467   0.0580   0.0808    0.1128   0.0000      0.375933   441.6328      0.695423       15.5858      -2.50176       3.55509      -2.03952       2.17875       2.89626       2.96202       3.40564       3.11823       3.06319
  23  17 3471.1874    2.9868  2.5119 11.0190  0.0000      0.467208  0.0570   0.0393   0.1033    0.0760   0.0000      0.267741   438.4844      0.733796       14.1789      -3.32573      0.687568       2.37853       2.78674       3.53074       3.84847       4.17113       4.13975       3.91392
  23  18 3616.8442    2.4808  3.8026 10.5965  0.0004      0.667220  0.0723   0.0280   0.1333    0.0610   0.0000      0.143435   436.7455      -7.89214       14.6920       17.0352       3.91999      0.786862       3.46105       4.56045       4.93979       5.23300       5.14797       4.90360
  23  19 3762.0322    2.0570  5.3017 10.2080  0.0004      0.550596  0.0941   0.0210   0.1676    0.0579   0.0000      0.108409   442.7133       3.16157       17.2141      -5.97153       13.3843      -4.91653       4.48943       5.88999       6.33642       6.75616       6.82793       6.40373
  23  20 3907.2991    1.7260  7.7618  9.8501  0.0000      0.301195  0.1238   0.0152   0.2274    0.0469   0.0000     0.0766014   438.1358      -1.73868       13.5942      0.874463      -9.15283      -5.97966       5.64844       7.49505       8.11378       8.50028       8.25948       7.99741
  23  21 4052.6796    1.4230 10.6154  9.6642 -0.0003      0.336597  0.1736   0.0115   0.2999    0.0395   0.0000     0.0725831   437.1755      -22.4842       13.9755       22.4666      -1.49611      -1.20222       7.18707       9.53229       10.3647       10.7604       10.8041       10.2699
  24   4 1469.7893    0.1233  0.1428  8.7976  0.0000       5.55616  0.0178   0.0089   0.0389    0.0318   0.0000       24.3678   438.3066      0.562250       20.6266      0.839216      -1.57758     -0.151174       1.02993       1.21475       1.31905       1.30518       1.41145       1.34421
  24   5 1653.7199    0.2493  0.2774  8.7793  0.0000       16.3881  0.0178   0.0104   0.0367    0.0414   0.0000       5.28629   438.0827      -1.36409       20.1535     -0.637213      -3.74213       1.16165       1.04776       1.37744       1.63347       1.61374       1.63968       1.52601
  24   6 1826.3457    0.3815  0.4838  8.7202  0.0000       12.3165  0.0220   0.0118   0.0455    0.0579   0.0000       2.18930   439.8913      -1.62899       17.7550       2.06895      -1.99196      -2.45732       1.19781       1.57861       1.68934       1.66952       1.73888       1.72958
  24   7 1993.6711    0.5434  0.6205  8.7724  0.0000       11.5951  0.0243   0.0144   0.0492    0.0802   0.0000       1.50787   440.3397       1.36712       17.5137      -2.26297      -2.38444      0.654029       1.26065       1.61174       1.69163       1.90955       2.06030       1.89373
  24   8 2156.8727    0.8044  0.7995  9.0609  0.0000       6.65720  0.0288   0.0183   0.0540    0.1127   0.0000       1.01950   436.2057      -2.24439       17.8216      -1.36360      -1.56142      0.456832       1.41362       1.82245       1.94564       2.23212       2.02488       1.93650
  24   9 2314.3784    1.1725  0.8866  9.6889  0.0000       4.24037  0.0299   0.0254   0.0579    0.1208   0.0000      0.896222   440.1651      -1.19928       13.3466       3.49690      -2.58984     -0.189042       1.44451       1.93440       2.01427       2.13140       2.14788       1.98237
  24  10 2467.0646    1.6363  1.1000 10.0789  0.0000       2.69929  0.0344   0.0334   0.0680    0.1676   0.0000      0.799061   438.7099      0.209918       13.1487      -2.08811     0.0422679       3.40378       1.69926       2.24317       2.38643       2.49316       2.41334       2.38737
  24  11 2617.6764    2.2223  1.0120 10.6465  0.0000       1.25277  0.0325   0.0454   0.0598    0.1679   0.0000      0.803857   440.2686       1.76469       15.4252       1.96891      -4.63923      0.263021       1.68623       2.17739       2.33790       2.64022       2.64701       2.50918
  24  12 2767.6420    2.7411  0.9876 11.1360  0.0000      0.612334  0.0308   0.0562   0.0593    0.1630   0.0000      0.657776   438.4112    -0.0333445       12.5442      -1.21129      -3.62210      -4.45653       1.54198       1.98296       2.10768       2.16265       2.22948       2.16919
  24  13 2916.9336    3.6616  0.7902 11.6147  0.0000       1.73090  0.0245   0.0809   0.0484    0.1515   0.0000      0.585529   439.6991      -2.69090       11.6262      -1.39825       1.11836      0.585184       1.30864       1.66160       1.80758       1.89354       1.86570       1.81798
  24  14 3064.9877    3.8344  1.0499 11.7818  0.0000       2.30873  0.0332   0.0768   0.0611    0.1761   0.0000      0.737067   436.5112      -3.82640       13.9256       5.58246      0.476166      0.733746       1.53685       2.04025       2.14471       2.34719       2.38733       2.30111
  24  15 3211.9213    3.9286  1.3004 11.7723  0.0000      0.620145  0.0391   0.0711   0.0688    0.1692   0.0000      0.600076   438.5279      0.503953       16.7755      -1.92177      -1.13014      0.964958       1.85362       2.38139       2.68379       2.81190       2.70654       2.68170
  24  16 3358.4282    3.3040  1.7913 11.4532  0.0000      0.813126  0.0470   0.0509   0.0807    0.0999   0.0000      0.370969   435.2303     -0.476615       9.85422      -1.17592      -2.42508       2.52412       2.16929       2.75009       3.25357       3.12339       3.14335       3.19332
  24  17 3504.7783    2.7586  2.7858 11.0817  0.0002      0.495706  0.0629   0.0353   0.1065    0.0661   0.0000      0.226481   439.8773      -6.65745       20.6728       1.02105       2.95714      -8.12002       3.00470       3.99740       4.30578       4.45511       4.55598       4.26432
  24  18 3650.9690    2.3133  4.1665 10.5604  0.0000      0.543255  0.0790   0.0246   0.1364    0.0528   0.0000      0.131155   443.5287     -0.992853       21.7395     0.0105490      -7.18252      -9.61808       3.52189       4.73601       5.12924       5.33545       5.37777       5.23244
  24  19 3797.0594    1.9541  6.2314 10.0906  0.0000      0.592866  0.1039   0.0181   0.1842    0.0487   0.0000     0.0927401   431.4767       6.30915       10.4875       10.2613     -0.490512      -3.51938       4.57938       6.07612       6.47709       6.98129       6.78874       6.57033
  24  20 3942.5558    1.6340  8.9059  9.7615  0.0000      0.215491  0.1381   0.0134   0.2477    0.0423   0.0000     0.0706037   437.2462       7.87023       21.0175       1.01403       1.31195       13.0433       5.81566       7.62120       8.14402       8.85093       8.68860       8.48607
  24  21 4088.5383    1.3765 11.2813  9.5868 -0.0004      0.342635  0.1820   0.0106   0.3145    0.0388   0.0000     0.0691779   438.9103       11.7404       17.0998       9.05305       5.07272       10.5770       7.20743       9.39818       10.3233       10.8605       10.7317       10.3700
  24  22 4234.0523    1.1182 13.1888  9.4311 -0.0010      0.138345  0.2408   0.0082   0.3894    0.0362   0.0000     0.0862612   440.4837       1.90661       15.2136      -25.4326     -0.222408       11.8860       8.63465       11.7578       12.6227       13.4318       13.3286       12.8122
  25   4 1489.4498    0.1486  0.1619  8.7508  0.0000       1.21707  0.0182   0.0088   0.0290    0.0337   0.0000       14.6584   440.0062     -0.632126       20.4760       2.77700      -2.01498      -1.24675       1.37674       1.96671       2.17518       2.25271       2.03494       1.88960
  25   5 1674.1045    0.2520  0.2599  8.8113  0.0000       18.0091  0.0195   0.0104   0.0297    0.0433   0.0000       4.69169   439.6514      -1.71532       22.4446    0.00978818      -3.43301     -0.950999       1.16256       1.34795       1.51482       1.45332       1.50491       1.49629
  25   6 1847.9221    0.4315  0.4882  8.6708  0.0000       7.65003  0.0197   0.0124   0.0456    0.0672   0.0000       1.70118   439.4249      -1.18826       20.0038     -0.284025      -4.14853     -0.459280       1.05857       1.35653       1.51171       1.59770       1.54763       1.49768
  25   7 2016.9993    0.6297  0.5651  8.8781  0.0000       9.36184  0.0212   0.0165   0.0440    0.0814   0.0000       1.27852   441.1237      0.111123       18.3472      -1.84309     -0.923696     -0.243619       1.21242       1.57214       1.69332       1.76628       1.74632       1.56623
  25   8 2181.8466    0.8879  0.7725  9.1195  0.0000       6.07744  0.0264   0.0197   0.0493    0.1093   0.0000      0.956007   441.1381      -4.90152       20.1233       2.86887      -1.54577     0.0294149       1.27159       1.68533       1.81257       1.88360       1.82993       1.93600
  25   9 2340.5900    1.2524  1.0043  9.5780  0.0000       4.03883  0.0308   0.0251   0.0627    0.1478   0.0000      0.769420   437.3647     -0.549845       14.5673      0.131569      -3.50329      -2.80000       1.42532       1.94531       1.98300       2.19088       2.20794       2.11793
  25  10 2494.3714    1.7579  0.9414 10.0647  0.0000       1.99752  0.0288   0.0355   0.0545    0.1626   0.0000      0.703644   437.9871      -4.82477       17.5572     -0.910846     -0.143204      -1.41337       1.37148       1.83721       1.92085       2.14748       2.00026       2.01060
  25  11 2646.2275    2.2468  1.0854 10.5504  0.0000       1.95365  0.0344   0.0439   0.0625    0.1995   0.0000      0.713501   439.2655      0.217151       12.0468       1.99219      -3.48289      -3.62299       1.66864       2.20290       2.24320       2.37862       2.47640       2.41769
  25  12 2797.3107    2.9436  0.9258 11.2746  0.0000       1.25232  0.0279   0.0605   0.0556    0.1490   0.0000      0.695465   436.6830      -1.35996       16.3741       3.40632      -5.02505      0.575794       1.35502       1.75374       1.86536       1.95913       1.93981       1.90995
  25  13 2947.3627    3.6646  0.9033 11.8029  0.0000       1.39131  0.0289   0.0755   0.0531    0.1351   0.0000      0.831559   438.0526       1.69767       11.9044      0.312970      -2.84752      0.267695       1.36719       1.70025       1.78494       1.87609       1.97839       1.88656
  25  14 3096.0449    3.9722  1.0212 12.0166  0.0000    -0.0896947  0.0324   0.0790   0.0597    0.1601   0.0000      0.842019   437.3476       2.81139       9.94151      -1.40916      -1.85121       1.29073       1.61536       2.09739       2.28406       2.50870       2.49350       2.21162
  25  15 3243.7383    3.7535  1.3129 12.1397  0.0000    0.00362283  0.0396   0.0680   0.0700    0.1224   0.0000      0.637986   441.4847      0.385702       15.6068       3.37905      -3.17508      -2.78747       1.79375       2.42357       2.66400       2.78895       2.78137       2.60638
  25  16 3390.8077    3.3307  1.8931 11.6571  0.0000     -0.617665  0.0495   0.0499   0.0830    0.0889   0.0000      0.349447   438.2473      -1.42789       12.7391       1.85661      -5.08720      -5.98509       2.11963       2.76308       2.95466       3.17524       3.11391       3.08485
  25  17 3538.0337    2.6607  3.1303 10.9991  0.0000      0.445547  0.0665   0.0312   0.1116    0.0593   0.0000      0.166350   442.2522       4.99677       4.61650       3.17388      -1.87164       2.72661       2.72309       3.76129       3.85406       4.19093       4.09994       4.00925
  25  18 3684.7235    2.2041  4.8163 10.4352  0.0000      0.367145  0.0838   0.0215   0.1506    0.0486   0.0000      0.114322   435.8898       6.35850       16.9970      -3.42482      -5.52127       6.37602       3.60125       4.83617       5.18136       5.57539       5.47265       5.20932
  25  19 3831.3731    1.8562  6.7752 10.0912  0.0000      0.406680  0.1101   0.0165   0.1962    0.0456   0.0000     0.0857673   435.9224      -13.3166       4.40916       3.09238      -12.6289      0.182212       4.63939       6.10977       6.60881       6.90985       6.88792       6.58752
  25  20 3977.5724    1.5390  9.1009  9.8460 -0.0007      0.271205  0.1447   0.0127   0.2559    0.0397   0.0000     0.0742733   427.0139      -1.89807       7.75211       29.5570       1.49666      -6.43583       5.88081       7.60757       8.36063       8.99665       9.05594       8.72979
  25  21 4124.0396    1.3749 12.5417  9.5662 -0.0004      0.237906  0.1982   0.0096   0.3314    0.0371   0.0000     0.0651241   434.6780      -3.58524       16.4082      -5.04251       14.3580       18.4454       7.19282       9.39818       10.3985       10.7746       10.8592       10.2696
  25  22 4270.0509    1.1293 15.1697  9.4589  0.0006      0.216245  0.2635   0.0074   0.4270    0.0327   0.0000     0.0798613   432.7656      -17.3157       28.1537       15.4898      -7.86393       11.3783       8.75532       11.6731       12.8298       13.1047       13.3461       12.8004
  26   4 1508.7201    0.1544  0.2484  8.7859  0.0000       23.3886  0.0222   0.0081   0.0404    0.0335   0.0000       12.5063   438.4006       2.31688       15.7566       2.69743      -3.27396       6.04050       1.00536       1.45170       1.35987       1.51632       1.61900       1.88915
  26   5 1694.0654    0.2749  0.2890  8.7080  0.0000       15.7244  0.0170   0.0106   0.0334    0.0457   0.0000       4.16700   441.1343    -0.0517287       20.8662     -0.990774      -2.18912       1.49131       1.03530       1.58370       1.57303       1.90399       1.77136       1.81303
  26   6 1869.0845    0.4288  0.4111  8.8231  0.0000       15.3773  0.0190   0.0133   0.0364    0.0545   0.0000       2.32782   440.1776      -3.28837       16.3822     -0.597094      -2.84681       1.31940       1.04620       1.39988       1.66344       1.82270       1.84964       1.72103
  26   7 2039.7694    0.6404  0.6468  8.9232  0.0000       5.80638  0.0233   0.0155   0.0470    0.0832   0.0000       1.20348   441.3107      0.354600       21.2857      -2.42908      -4.05204      -2.37022       1.14006       1.57698       1.61061       1.79431       1.79727       1.82516
  26   8 2206.1437    0.9574  0.7774  9.1015  0.0000       4.85060  0.0272   0.0206   0.0488    0.1165   0.0000      0.888361   439.5951      0.998244       16.7681     -0.733351      -4.83006      0.528395       1.45235       1.99425       2.16902       2.20348       2.08439       1.89965
  26   9 2366.0995    1.2991  0.8891 10.0613  0.0000       4.01326  0.0297   0.0275   0.0574    0.1077   0.0000      0.906198   441.1620       1.03139       15.6903       1.15402      -1.35800       2.00332       1.30272       1.75570       1.97231       2.00962       2.10051       2.00688
  26  10 2521.2223    1.8269  1.1336 10.2304  0.0000       2.44056  0.0351   0.0343   0.0637    0.1486   0.0000      0.770163   438.6329      0.383429       13.6121      -1.50589      -2.80050      -1.80507       1.58569       2.00903       2.16467       2.36865       2.27401       2.26074
  26  11 2674.3750    2.3623  1.0216 10.5879 -0.0006       2.04052  0.0317   0.0463   0.0580    0.1887   0.0000      0.689056   436.5613    -0.0522108       11.2804       1.17029      -3.54664       1.85324       1.47440       1.86560       2.00723       2.31386       2.38021       2.16215
  26  12 2826.6205    3.0348  0.9138 11.1569  0.0000       2.73130  0.0275   0.0606   0.0524    0.1478   0.0000      0.733180   440.4919      -1.83460       15.4274       1.76442     -0.590383      -1.70402       1.25245       1.67334       1.73363       1.94689       1.90773       1.80087
  26  13 2977.3605    3.8584  0.9590 11.4047  0.0000      0.613910  0.0278   0.0747   0.0536    0.1865   0.0000      0.600389   439.2711       3.56052       13.1808     -0.964503      -3.92802      -2.55671       1.33318       1.77716       1.92933       2.04541       2.09429       2.09409
  26  14 3126.8671    4.0556  0.9832 11.9651  0.0000       2.04589  0.0309   0.0798   0.0550    0.1463   0.0000      0.666428   439.4107      -1.50416       15.7684       1.26351      -2.50405       1.94149       1.48105       1.92837       1.98517       2.11667       2.05611       2.18782
  26  15 3275.3004    3.7373  1.3893 11.9655  0.0000      0.961720  0.0420   0.0651   0.0687    0.1236   0.0000      0.641891   438.1999     -0.498998       13.5440       3.69254     -0.341624       2.24006       1.71153       2.32830       2.40692       2.68369       2.66790       2.64310
  26  16 3423.1302    3.1552  2.0597 11.5030  0.0000      0.165406  0.0527   0.0448   0.0880    0.0844   0.0000      0.390227   440.5983      -1.95134       16.2391       3.14631      -3.03828      -1.01337       2.15251       2.87978       3.21163       3.29933       3.23957       3.16840
  26  17 3570.8473    2.6165  3.4306 10.6905  0.0000      0.161416  0.0667   0.0286   0.1169    0.0620   0.0000      0.158618   441.1069      -1.64031       9.43148       2.95703       1.71814      -1.09671       2.75122       3.64299       3.95572       4.15645       4.06162       4.13686
  26  18 3718.5162    2.1131  5.1533 10.3701  0.0000      0.501761  0.0891   0.0198   0.1574    0.0448   0.0000      0.107460   443.2072      -1.42000       15.0208      -4.14805      -2.86686       2.14747       3.63853       4.74320       5.12939       5.45137       5.39020       5.15454
  26  19 3865.5493    1.7907  7.6133  9.9177  0.0000      0.450172  0.1143   0.0146   0.2150    0.0411   0.0000     0.0794554   440.2155      0.304925       23.2380       9.90366      -11.0418      -12.4594       4.52201       5.88215       6.37647       6.74194       6.98520       6.89055
  26  20 4012.2934    1.5121 10.4357  9.7251 -0.0001      0.248325  0.1604   0.0114   0.2811    0.0367   0.0000     0.0699875   443.5866       3.18955       20.0606       6.64074       3.26889       7.29464       6.02251       8.00976       8.70987       9.23510       9.37945       8.94560
  26  21 4159.0561    1.2984 12.4737  9.4876  0.0019      0.170528  0.2031   0.0091   0.3349    0.0357   0.0000     0.0692777   446.8587      -1.93486       12.3882      -12.3216       13.6727       19.7458       7.14740       9.39614       10.4394       10.9471       10.7901       10.5397
  26  22 4305.4842    1.0504 15.6372  9.3620  0.0000      0.210327  0.2799   0.0069   0.4302    0.0314   0.0000     0.0827314   466.2496      -11.4763       2.01868      -2.43800       9.02360       2.63544       8.36804       11.3525       12.3455       13.1093       13.2047       12.7253
  27   4 1527.5511    0.1638  0.1644  8.8024  0.0000       9.74936  0.0154   0.0088   0.0290    0.0319   0.0000       12.9532   438.8843     -0.184175       19.7898     -0.365378      -1.86602     -0.292860      0.822856       1.11000       1.29843       1.23272       1.34081       1.33081
  27   5 1713.6329    0.2912  0.3037  8.6838  0.0000       20.9884  0.0161   0.0104   0.0335    0.0449   0.0000       3.80036   438.5600      -1.38624       19.6893      -1.97020      -2.32748     -0.176500      0.815105       1.13463       1.24448       1.30318       1.28596       1.28045
  27   6 1889.8133    0.4657  0.5245  8.7676  0.0000       10.0072  0.0212   0.0125   0.0432    0.0655   0.0000       1.68899   440.2762      -1.87640       18.5838      0.664752     0.0876956     -0.187072       1.11642       1.57142       1.77474       1.94926       2.01411       1.68836
  27   7 2062.1513    0.6906  0.6880  8.9179  0.0000       7.14515  0.0232   0.0160   0.0471    0.0921   0.0000       1.03599   441.1471      -2.75236       20.9275     -0.755732      -4.39958       1.24276       1.14121       1.48696       1.66714       1.75835       1.73393       1.73298
  27   8 2229.7910    0.9837  0.9001  9.4317  0.0000       5.25818  0.0288   0.0204   0.0562    0.1110   0.0000      0.925827   439.1886      -3.04401       15.3065      -4.43148      -2.04981       3.07913       1.30998       1.74041       1.81022       2.03170       2.01355       1.90487
  27   9 2391.1062    1.4435  1.0733  9.3974 -0.0003       4.47365  0.0327   0.0268   0.0572    0.1885   0.0000      0.738030   440.4598      -2.62514       17.5851       2.19827     -0.397653      -1.05855       1.45257       1.78230       1.89696       2.25919       2.20045       2.11524
  27  10 2547.5255    1.9279  1.1555 10.3422  0.0000       2.61322  0.0351   0.0352   0.0629    0.1619   0.0000      0.726203   444.0597     -0.221234       12.9528       2.37864      -1.85788       3.34229       1.51854       2.00329       2.12122       2.30555       2.23214       2.23383
  27  11 2702.0495    2.5251  1.0183 11.1246  0.0000       2.11191  0.0305   0.0494   0.0598    0.1426   0.0000      0.813636   439.4874      0.506658       16.9456       3.31708       1.89938     0.0988686       1.38076       1.73269       1.96038       2.01032       2.07631       2.00533
  27  12 2855.2688    3.2089  0.9889 11.0440  0.0000      0.514812  0.0291   0.0613   0.0544    0.2149   0.0000      0.635482   439.7332      -1.10633       11.1474      -2.99090      -3.43153     -0.665048       1.29016       1.63803       1.81755       2.13415       2.12991       2.04042
  27  13 3006.9872    3.8420  1.0014 11.8045  0.0000       1.85117  0.0296   0.0747   0.0560    0.1576   0.0000      0.610364   441.0862     -0.563513       13.9862     -0.367673      -3.88148     0.0668212       1.35805       1.73904       2.02851       2.19171       2.13166       2.05755
  27  14 3157.1794    4.0052  1.1330 11.8103  0.0000       1.21447  0.0342   0.0730   0.0586    0.1718   0.0000      0.746631   440.7178       2.30689       16.0039    -0.0781299     -0.960691       3.11739       1.38767       1.74563       1.94246       2.11022       2.04014       2.03459
  27  15 3306.4607    3.5605  1.6715 11.6872  0.0000      0.242403  0.0444   0.0543   0.0761    0.1116   0.0000      0.421281   442.3577      -6.82447       8.74610      -3.40993       2.94577      -3.53568       1.77594       2.35056       2.47773       2.72152       2.70983       2.70374
  27  16 3455.2742    2.9289  2.3911 11.3963  0.0000       1.34855  0.0568   0.0397   0.0965    0.0768   0.0000      0.270966   438.8909      0.607625       10.1119       7.00622      0.798408      -5.48575       2.21271       3.13851       3.30704       3.60562       3.58050       3.37262
  27  17 3603.4891    2.4700  3.7429 10.8047  0.0000      0.578442  0.0708   0.0269   0.1265    0.0568   0.0000      0.167540   436.5092     0.0447627       15.1355       2.06287      -6.22924      -5.37439       2.79144       3.76022       4.11603       4.35782       4.28896       4.36029
  27  18 3751.6587    2.0344  5.9275 10.2282  0.0000      0.533987  0.0928   0.0178   0.1740    0.0440   0.0000     0.0953182   443.4880      -3.25593       7.68442       4.04522      -12.8251      0.407916       3.64295       4.85763       5.31946       5.69529       5.69379       5.57499
  27  19 3899.2021    1.7327  7.9624  9.9100  0.0000      0.308250  0.1191   0.0138   0.2167    0.0412   0.0000     0.0772010   443.2669      -7.24453       11.2271       5.66265      -7.48385      -2.70373       4.55011       5.98203       6.43397       7.01201       6.98308       6.90991
  27  20 4046.5805    1.4186 11.0264  9.7706  0.0000      0.203085  0.1765   0.0104   0.3001    0.0353   0.0000     0.0742875   446.2883      -4.28372       12.6847      -1.84250      -6.32874       4.40394       5.98159       7.97161       8.67807       9.16675       9.31904       8.89178
  27  21 4193.8491    1.1734 13.3188  9.5613  0.0002      0.181307  0.2288   0.0080   0.3662    0.0331   0.0000     0.0821142   447.3354      -5.54742       39.8300      -17.7629      -15.4043     0.0212718       7.23385       9.54537       10.5673       11.0468       11.1958       10.8422
  28   4 1546.0537    0.2112  0.1909  8.7958  0.0000       14.3993  0.0126   0.0100   0.0304    0.0342   0.0000       7.79730   440.6274     -0.250500       20.6843      0.642724      -2.11506      0.385587      0.670180      0.891435      0.925490       1.10076       1.24834       1.28984
  28   5 1732.7600    0.3065  0.3285  8.7861  0.0000       17.4764  0.0177   0.0104   0.0328    0.0451   0.0000       3.46719   439.3471     -0.793151       20.4280     0.0223782      -4.26320       1.08390      0.935565       1.14571       1.36207       1.49839       1.52186       1.39328
  28   6 1910.1823    0.5084  0.4842  8.8479  0.0000       10.1993  0.0195   0.0136   0.0388    0.0640   0.0000       1.56355   438.5760     -0.378938       20.0884      -1.80133     -0.850418     -0.269670      0.882500       1.17311       1.31118       1.49599       1.32906       1.47766
  28   7 2083.9811    0.7455  0.6800  9.0783  0.0000       4.47926  0.0234   0.0167   0.0437    0.0885   0.0000       1.04301   441.1375      -1.83035       19.8864       1.84515      -2.27404       1.80769       1.05674       1.43406       1.54894       1.68745       1.68013       1.59843
  28   8 2252.8627    1.0510  0.9668  9.3206  0.0000       4.26579  0.0293   0.0204   0.0569    0.1254   0.0000      0.848450   439.2812     -0.305575       16.6015       3.73370      -1.01974      -1.72535       1.26164       1.64240       1.79069       1.87213       1.91721       1.93203
  28   9 2415.3445    1.5444  1.0940  9.5976  0.0000       3.03219  0.0311   0.0278   0.0598    0.1848   0.0000      0.700780   439.9986      0.927172       21.0537     -0.690133       1.69855      -4.47493       1.30107       1.69935       1.89372       1.96199       1.93719       1.90521
  28  10 2573.3889    2.0351  1.0509 10.5515  0.0000       2.35172  0.0337   0.0379   0.0561    0.1451   0.0000      0.724019   437.3683     -0.489050       13.9060       1.57263      -1.33133      -2.09656       1.48380       2.05707       2.15553       2.35584       2.21450       2.16054
  28  11 2729.3107    2.6728  1.0537 10.8516  0.0000       2.32858  0.0308   0.0485   0.0553    0.1618   0.0000      0.661717   439.5051      0.290752       13.4755      -2.76361      -5.01635       3.56595       1.26153       1.61403       1.85306       2.01868       1.92156       1.95708
  28  12 2883.6975    3.3902  0.9479 11.2990  0.0000       2.38080  0.0277   0.0649   0.0524    0.1781   0.0000      0.703190   438.9382      -3.37723       10.0975      -2.66252      -1.53569       1.76258       1.19975       1.54910       1.71507       1.89976       1.90665       1.83587
  28  13 3036.1827    3.8964  0.9597 11.8372  0.0000       1.09406  0.0291   0.0741   0.0518    0.1516   0.0000      0.740391   438.3587      -1.16292       17.5211       1.62063    -0.0380678       1.60463       1.25865       1.62159       1.87121       1.90132       1.99554       1.90107
  28  14 3187.0818    3.9995  1.1605 11.8577  0.0000      0.650592  0.0351   0.0713   0.0590    0.1749   0.0000      0.658440   436.3067      0.795636       14.7965      -4.99392      -3.94446      -1.64335       1.36370       1.77826       1.91824       2.19911       2.13112       2.08605
  28  15 3337.2144    3.5252  1.7850 11.6626  0.0000      0.930843  0.0434   0.0521   0.0774    0.0975   0.0000      0.392434   438.5569       5.10858       15.6352       3.93775      -1.09264      -2.73285       1.77421       2.14292       2.38021       2.67882       2.50515       2.56284
  28  16 3486.6251    2.9193  2.7626 11.0600  0.0000      0.318855  0.0563   0.0350   0.0993    0.0764   0.0000      0.207862   436.7122       2.13477       8.62639       2.74263      -6.31251       3.74241       2.22600       2.93160       3.28530       3.35412       3.57064       3.40699
  28  17 3635.6947    2.3722  4.0142 10.7264  0.0000      0.685457  0.0724   0.0245   0.1295    0.0525   0.0000      0.134803   437.7948       1.33452       19.2156       1.01672      -4.00923     -0.113693       2.69812       3.73229       3.93585       4.37515       4.28056       4.26021
  28  18 3784.3812    1.9601  6.2867 10.1854 -0.0000      0.466186  0.0976   0.0165   0.1764    0.0423   0.0000     0.0922230   436.0417      -2.66882       6.45755      -3.70077       1.27479      -10.2657       3.72885       5.05946       5.50486       5.76972       5.98153       5.77108
  28  20 4080.6511    1.3906 11.2542  9.7527  0.0000      0.297559  0.1780   0.0099   0.3063    0.0352   0.0000     0.0734732   448.3140      -10.8219       1.68617       20.4738       10.3601       8.71553       5.94334       7.76923       8.84448       9.12856       9.30221       9.11668
  28  21 4228.3683    1.1621 14.3574  9.5735  0.0002      0.202903  0.2481   0.0075   0.3812    0.0309   0.0000     0.0810635   441.1740      -16.7837       10.7148      -5.97727       5.78906       6.10686       7.41294       9.90351       10.8935       11.5479       11.5237       11.2673
  29   3 1359.7913    0.1059  0.0899  8.7961  0.0000       81.9410  0.0173   0.0087   0.0218    0.0341   0.0000       45.0802   440.5580    -0.0381467       22.0808      0.937004      -6.99222      -1.61662      0.921073       1.29873       1.44601       1.72090       2.06352       3.00562
  29   4 1564.1390    0.2109  0.2357  8.7716  0.0000       16.5248  0.0139   0.0089   0.0333    0.0342   0.0000       7.21005   440.1523      -1.78583       20.8181      -1.50773      -1.45919    -0.0629300      0.769945       1.03140       1.10955       1.21385       1.19890       1.13371
  29   5 1751.5938    0.3358  0.3529  8.6884  0.0000       14.8139  0.0170   0.0106   0.0338    0.0472   0.0000       2.78666   439.5335      0.172510       22.4261       1.26516      -4.67542     -0.880630      0.887126       1.10496       1.29347       1.22887       1.33015       1.33388
  29   6 1930.2633    0.5307  0.5654  8.8857  0.0000       8.67717  0.0233   0.0132   0.0398    0.0696   0.0000       1.38554   441.5971     -0.427538       20.8120      0.749733      -4.82442      0.532062       1.09441       1.46209       1.56480       1.70584       1.75858       1.57143
  29   7 2105.3833    0.7504  0.8366  9.0601  0.0000       5.12139  0.0268   0.0158   0.0511    0.1004   0.0000      0.963288   440.1706       2.12606       16.8307      0.538225      -3.28207      -3.26355       1.19928       1.54443       1.76298       1.77061       1.82449       1.83719
  29   8 2275.4050    1.1291  0.9101  9.4674  0.0000       5.06992  0.0273   0.0222   0.0529    0.1252   0.0000      0.827738   438.8732       1.13534       19.8307       1.83476      -4.48125      0.506209       1.11907       1.46739       1.58480       1.81036       1.68575       1.70592
  29   9 2439.1193    1.5802  1.1002 10.3764  0.0000       3.03452  0.0329   0.0293   0.0621    0.1170   0.0000      0.783649   440.1607      -2.78987       16.3366       3.57730      -3.33262     -0.516525       1.22252       1.68990       1.75547       2.00210       1.90485       1.88541
  29  10 2598.6692    2.0939  1.0540 11.0221  0.0006       2.58447  0.0293   0.0394   0.0641    0.1115   0.0000      0.771527   438.7391     -0.815783       13.1465       1.04590       1.95834      -4.69942       1.18202       1.55200       1.65649       1.81909       1.79158       1.76585
  29  11 2756.1103    2.7786  1.0790 10.9487  0.0000       1.85019  0.0311   0.0496   0.0557    0.1723   0.0000      0.659682   438.5128     -0.415084       12.4892     -0.173009      -3.40486       1.00752       1.24435       1.63495       1.78458       1.99136       2.05931       1.88270
  29  12 2911.5961    3.5548  1.0570 11.4109  0.0000       1.59932  0.0291   0.0646   0.0562    0.1709   0.0000      0.660363   439.7039     -0.789504       15.3046       3.95161      -2.11818      0.322323       1.14724       1.47745       1.64165       1.74748       1.73154       1.75612
  29  13 3064.9684    4.0190  1.0637 11.8736  0.0000       1.63561  0.0325   0.0732   0.0575    0.1618   0.0000      0.680480   439.9130      0.254821       15.0257       3.44659      -2.09835     -0.606652       1.43257       1.97601       2.19887       2.33577       2.33775       2.20733
  29  14 3216.6957    3.8823  1.2997 12.0552  0.0000       1.33993  0.0361   0.0656   0.0643    0.1240   0.0000      0.620173   438.8097       2.48885       14.9946      -2.31908      -1.42600      0.734189       1.37206       1.80589       1.95933       2.14731       2.20581       2.09859
  29  15 3367.5181    3.3313  1.9876 11.6959 -0.0017      0.660321  0.0462   0.0453   0.0824    0.0708   0.0000      0.369213   439.5327      0.146992       14.8396       2.86990      -1.64280      -2.43875       1.74195       2.33276       2.53102       2.70760       2.61944       2.71016
  29  16 3517.8251    2.8060  2.9578 11.1198  0.0000      0.344242  0.0587   0.0322   0.1033    0.0641   0.0000      0.195993   441.7443      -3.27158       9.46466      -2.92998       1.47568      0.592749       2.20724       2.90139       3.28593       3.46717       3.48236       3.50641
  29  17 3667.6434    2.3038  4.3516 10.6504  0.0000      0.609146  0.0741   0.0229   0.1348    0.0511   0.0000      0.122414   437.9588      -2.70645       15.9319       3.51566       7.24127       9.14386       2.77016       3.66740       3.95285       4.35532       4.41117       4.27814
  29  18 3816.9633    1.9132  6.4045 10.1939  0.0001      0.422817  0.0983   0.0160   0.1760    0.0408   0.0000     0.0874194   450.6729       8.11503       23.9437      -1.28795     -0.177381       1.44813       3.62286       4.82948       5.25909       5.58824       5.70796       5.67444
  29  19 3965.8290    1.5610  9.4354  9.9291  0.0000      0.368343  0.1438   0.0114   0.2483    0.0346   0.0000     0.0732116   434.1862      -7.33488       14.6635       1.97468       3.24247      -7.54481       4.79718       6.30021       7.17254       7.40762       7.65321       7.34869
  29  20 4114.7712    1.3431 12.0635  9.6888 -0.0005      0.473662  0.1899   0.0091   0.3145    0.0345   0.0000     0.0725617   438.4180      0.456327       10.8245      -11.1040      0.242978       6.93650       5.99833       8.02770       8.74733       9.48848       9.55951       9.44667
  29  21 4262.4576    1.0817 14.6822  9.5924  0.0003      0.183241  0.2634   0.0070   0.3910    0.0297   0.0000     0.0897241   436.2269       7.34875       35.3738       2.42483      -27.8552     -0.620945       7.31851       9.84740       10.7937       11.5649       11.7193       11.4428
  30   3 1376.6158    0.1153  0.1271  8.7657  0.0000       40.7816  0.0224   0.0078   0.0292    0.0305   0.0000       32.4002   441.2039     -0.823961       22.1680     -0.230192      -3.49718      0.705546      0.953395       1.30702       1.11528       1.26078       1.23312       1.48514
  30   4 1581.9261    0.2171  0.2598  8.7569  0.0000       17.2426  0.0173   0.0086   0.0309    0.0355   0.0000       6.35104   440.7270     -0.552305       20.0905       1.75505      -3.04599     -0.616032      0.741176       1.07349       1.09019       1.18777       1.34633       1.24924
  30   5 1770.0895    0.3441  0.3367  8.7605  0.0000       13.0006  0.0159   0.0108   0.0315    0.0471   0.0000       2.80776   439.6342     -0.967387       21.1975      0.341651      -3.40086      -1.35872      0.729253      0.995932       1.06257       1.17752       1.21502       1.24061
  30   6 1950.0237    0.5203  0.5935  8.7583  0.0000       8.42479  0.0221   0.0123   0.0427    0.0716   0.0000       1.33494   440.4857      -1.56625       19.9451      0.327180      -1.26124      -1.14985      0.961984       1.35980       1.50456       1.65057       1.66591       1.60729
  30   7 2126.3999    0.8047  0.7985  8.9109  0.0000       5.06081  0.0246   0.0165   0.0475    0.1086   0.0000      0.886568   440.2537      -2.61286       22.0302      0.769203      -3.68479     -0.854871       1.06686       1.37522       1.54439       1.64492       1.71293       1.74346
  30   8 2297.4028    1.1662  1.0641  9.1687  0.0000       4.25881  0.0313   0.0208   0.0573    0.1656   0.0000      0.819772   439.2870      -3.20214       15.8290       2.18669      -3.21053      -3.00761       1.18342       1.57680       1.69436       1.89561       1.86572       1.83409
  30   9 2462.2597    1.7129  1.1572  9.8385  0.0000       1.62710  0.0337   0.0294   0.0573    0.1799   0.0000      0.696729   440.3540     -0.533268       15.6896       2.43622      -1.05058      -2.60410       1.30628       1.64707       1.87531       1.97577       1.97987       1.93893
  30  10 2623.4611    2.3094  0.9948 10.6731  0.0000       2.04840  0.0291   0.0420   0.0516    0.1448   0.0000      0.652854   438.7822      0.114137       18.5501     -0.218392      -3.28612     -0.874349       1.15235       1.45308       1.55498       1.77608       1.74616       1.73771
  30  11 2782.4733    2.9481  0.9842 11.3217  0.0000       2.44562  0.0282   0.0542   0.0537    0.1393   0.0000      0.701665   440.5179     -0.219658       13.2998       4.39035      -3.07360       1.61401       1.08240       1.44156       1.51416       1.71849       1.67643       1.69529
  30  12 2939.0275    3.6849  0.9092 11.8987  0.0000       1.14982  0.0263   0.0703   0.0498    0.1310   0.0000      0.672453   437.8081     -0.643177       17.3410      0.128906      -1.66521      -2.40111       1.10861       1.38417       1.41332       1.65571       1.67162       1.65300
  30  13 3093.3180    4.0691  1.0703 11.6777  0.0000       1.45131  0.0285   0.0714   0.0573    0.1790   0.0000      0.604295   438.9466      -3.39391       13.9325     -0.672450      0.695758      -2.88541       1.12093       1.45445       1.56211       1.63460       1.70804       1.65286
  30  14 3245.8803    3.8905  1.3790 11.8393  0.0000       1.44261  0.0354   0.0622   0.0655    0.1237   0.0000      0.523208   440.2628      0.829841       13.1669       1.71476       3.18391       2.23566       1.31044       1.72737       1.88702       2.10159       2.09834       2.07260
  30  15 3397.6876    3.2823  2.0104 11.3522  0.0000      0.814604  0.0457   0.0426   0.0775    0.0800   0.0000      0.322920   438.8336      -1.28219       12.8737       9.04687      -2.24264      -2.52238       1.69177       2.25516       2.53429       2.75058       2.75388       2.66190
  30  16 3548.7909    2.6511  3.2399 10.9744  0.0000      0.892447  0.0617   0.0286   0.1077    0.0570   0.0000      0.186846   439.7047      -6.04849       14.4107     -0.247141     -0.962492       1.05506       2.24919       2.85834       3.24401       3.46516       3.50480       3.51950
  30  17 3699.2823    2.1411  5.1691 10.3027  0.0000      0.502825  0.0827   0.0190   0.1468    0.0482   0.0000      0.107142   438.9386      -6.36312       16.2437       10.9290       6.99136      -5.69630       2.87318       3.88709       4.25240       4.50745       4.55767       4.50850
  30  18 3848.9506    1.8395  7.4613  9.9197  0.0000      0.352298  0.1079   0.0138   0.1923    0.0404   0.0000     0.0743053   443.3074       1.92551       15.1875       16.4888      -1.59757      -1.29120       3.71658       4.85568       5.32967       5.73714       5.79171       5.76788
  30  19 3998.5557    1.5298  9.9747  9.8153  0.0000      0.310233  0.1484   0.0107   0.2573    0.0346   0.0000     0.0710300   437.6092      -3.10645       15.2621      -1.20994      -7.68276       8.67874       4.78642       6.36377       7.04638       7.54413       7.65922       7.43914
  30  20 4147.5419    1.2965 12.9549  9.5773  0.0000      0.235827  0.2060   0.0080   0.3299    0.0336   0.0000     0.0760987   440.8262       10.3186       4.16707       5.20514       2.75264       12.4963       5.97369       8.04923       8.85696       9.57939       9.60727       9.54542
  31   4 1599.3461    0.2252  0.2393  8.7580  0.0000       21.1256  0.0142   0.0089   0.0295    0.0349   0.0000       6.14806   441.0928     -0.341105       21.7922    -0.0555057      -3.85412     -0.488588      0.634164      0.767238      0.930235       1.02397       1.04350      0.969798
  31   5 1788.2854    0.3810  0.4419  8.6945  0.0000       14.1123  0.0188   0.0106   0.0358    0.0519   0.0000       2.18411   441.0473      -1.75614       19.6925     -0.394118      -2.47444      0.737588      0.825353       1.07460       1.21563       1.29974       1.18886       1.27093
  31   6 1969.4908    0.5928  0.5582  8.9451  0.0000       9.35072  0.0203   0.0142   0.0385    0.0684   0.0000       1.33492   440.2766      -1.96194       21.3931       1.52439      -4.65281      0.681226      0.931524       1.16274       1.28437       1.35824       1.38443       1.33949
  31   7 2147.1205    0.8411  0.8482  9.1116  0.0000       5.45732  0.0261   0.0165   0.0500    0.1029   0.0000      0.950228   439.0687      0.441268       19.2697     0.0993582      -1.82055      0.230377       1.07625       1.42143       1.57033       1.63423       1.72816       1.78567
  31   8 2319.0387    1.2486  1.0912  9.3811  0.0000       5.52914  0.0311   0.0218   0.0578    0.1459   0.0000      0.826978   438.9875    -0.0476377       16.7025      0.225294      -5.36842    0.00876892       1.13585       1.49195       1.60590       1.69372       1.70993       1.72825
  31   9 2484.9797    1.7754  1.1462 10.0008  0.0004       2.06031  0.0323   0.0306   0.0578    0.1694   0.0000      0.722928   440.8914       1.79068       17.8133      0.814782      -3.27191       1.42105       1.15103       1.54748       1.70711       1.80864       1.79294       1.75222
  31  10 2647.8490    2.4061  1.0239 10.6524  0.0000       1.70449  0.0300   0.0423   0.0510    0.1632   0.0000      0.652825   440.2896      -2.65296       18.2371       1.71823      -2.17821     -0.939966       1.08884       1.46129       1.56009       1.68338       1.72158       1.71769
  31  11 2808.2758    3.0403  1.0315 11.1694  0.0000       1.53764  0.0292   0.0528   0.0516    0.1509   0.0000      0.648266   439.8881       1.79824       9.96987     -0.494043      -1.77251      0.824863       1.08301       1.42889       1.54387       1.70476       1.76733       1.68099
  31  12 2966.0420    3.8363  0.9448 11.5523  0.0000       1.50792  0.0257   0.0688   0.0479    0.1453   0.0000      0.762851   439.7853      0.636722       18.3741       1.64062      -2.85514     -0.550482      0.968071       1.31980       1.39992       1.58166       1.57941       1.59606
  31  13 3121.2027    4.1090  1.1401 11.3923 -0.0003     -0.390075  0.0309   0.0688   0.0561    0.2280   0.0000      0.620920   437.7686     -0.731097       18.9818     -0.253064      -1.60843    -0.0991103       1.11541       1.48795       1.61303       1.73005       1.72047       1.71265
  31  14 3274.7536    3.8282  1.5230 11.5822  0.0000       1.07142  0.0359   0.0566   0.0685    0.1216   0.0000      0.347285   439.1252    -0.0479313       12.8879       1.49982       3.33571      -1.18598       1.32543       1.70355       1.91670       2.05823       2.03469       1.95866
  31  15 3427.3345    3.1122  2.5050 11.2115 -0.0000       1.10169  0.0515   0.0358   0.0890    0.0655   0.0000      0.242590   439.7903     -0.452439       15.3737      -1.61801       2.48785      0.343682       1.70661       2.35545       2.56635       2.85480       2.71873       2.77011
  31  16 3579.1911    2.5434  3.7661 10.8212  0.0000      0.670693  0.0665   0.0251   0.1171    0.0500   0.0000      0.155750   441.6298      -1.22624       14.0228     -0.924349     0.0944193       4.05866       2.28424       3.11503       3.28958       3.61777       3.56658       3.55672
  31  17 3730.4780    2.1118  5.5001 10.2720  0.0000      0.597455  0.0856   0.0179   0.1507    0.0451   0.0000      0.101180   433.7462       3.52408       21.3862      0.626596      -9.62167      -6.63515       2.90183       3.88313       4.25992       4.61260       4.78070       4.60989
  31  18 3880.7149    1.8089  8.1021  9.9029  0.0000      0.214090  0.1135   0.0128   0.2058    0.0370   0.0000     0.0720186   441.4943     -0.110039       10.1519      0.613185      -4.90905      -1.21819       3.70852       4.92262       5.47374       5.91148       5.94132       5.95872
  31  19 4031.2657    1.4685 10.9535  9.7203 -0.0013      0.326228  0.1653   0.0094   0.2754    0.0336   0.0000     0.0679522   441.8846       2.66383       16.5958       12.0258      -22.4743     0.0185439       4.97359       6.70144       7.36157       7.90451       8.06316       8.03135
  31  20 4181.0311    1.1967 13.5501  9.5538 -0.0018      0.448806  0.2306   0.0073   0.3562    0.0317   0.0000     0.0860467   451.6986       1.38467      -5.11556      -2.22597       10.8360      -5.35365       6.23981       8.28904       9.26973       10.0138       9.93290       9.99919
  32   3 1409.4094    0.1098  0.1139  8.7724  0.0000       26.8883  0.0186   0.0078   0.0251    0.0283   0.0000       33.7142   441.7735      0.415200       20.2462      0.783906      -2.68000     0.0364636      0.855652       1.10680       1.00002       1.28203       1.41491       1.34325
  32   4 1616.4326    0.2324  0.2230  8.7085  0.0000       21.0815  0.0124   0.0092   0.0286    0.0347   0.0000       5.99944   441.1606       1.09038       21.4211      0.147491      -2.64926      0.560640      0.573296      0.804966      0.876349      0.960808      0.897885      0.924071
  32   5 1806.1748    0.4012  0.3949  8.7312  0.0000       14.2906  0.0164   0.0114   0.0335    0.0490   0.0000       2.22676   439.8200      0.156667       18.8513       1.91855      -1.95831      0.573722      0.694808      0.912896       1.01555       1.08364       1.08032       1.08505
  32   6 1988.6953    0.5829  0.6083  8.8521  0.0000       7.17383  0.0219   0.0131   0.0413    0.0733   0.0000       1.24991   439.5656      -2.11394       20.3129      -1.61716      -1.65175       1.31004      0.920687       1.26302       1.31261       1.33043       1.39599       1.49020
  32   7 2167.4346    0.8763  0.8312  9.0336  0.0000       5.91107  0.0247   0.0169   0.0488    0.1107   0.0000      0.881791   438.6558       1.15843       21.5386     -0.695092      -1.76825       1.45885      0.969841       1.30766       1.40345       1.52141       1.50252       1.56938
  32   8 2340.1621    1.3142  1.0458  9.5881  0.0000       5.15396  0.0301   0.0231   0.0543    0.1296   0.0000      0.790511   441.1967    -0.0425554       17.1340       1.52094      -3.03646     -0.961985       1.06708       1.37027       1.55992       1.67520       1.59235       1.62691
  32   9 2507.2854    1.8300  1.2171 10.0921  0.0000       3.30945  0.0314   0.0299   0.0607    0.1409   0.0000      0.651037   440.2632       2.10176       19.5120     -0.885807     -0.905312      -3.80820       1.13521       1.45320       1.58489       1.71769       1.75592       1.80454
  32  10 2671.6153    2.4534  1.1832 10.3823  0.0000       1.86011  0.0322   0.0407   0.0570    0.2020   0.0000      0.680722   440.7182       1.82165       17.1556     -0.664047       1.18345      -1.32728       1.10138       1.43094       1.57232       1.70301       1.75216       1.75339
  32  11 2833.6442    3.3284  0.9872 11.0495  0.0000       1.57038  0.0256   0.0590   0.0524    0.1560   0.0000      0.724249   439.4363     0.0417358       15.5632      0.350295      0.352021       1.12195       1.04817       1.39075       1.46538       1.61670       1.62734       1.62345
  32  12 2992.6100    3.8630  0.9502 11.8684  0.0000      0.342089  0.0264   0.0690   0.0483    0.1302   0.0000      0.632294   439.7442      -1.22874       17.1381      0.631398      -2.64560      0.172623      0.997243       1.28444       1.38473       1.52432       1.53980       1.52560
  32  13 3148.8549    4.1578  1.1627 11.8597  0.0000       1.79641  0.0309   0.0690   0.0584    0.1570   0.0000      0.599380   439.1986     -0.231059       13.6292    -0.0347987      -2.25793       1.29188       1.10222       1.40380       1.57643       1.66379       1.75355       1.71161
  32  14 3303.1922    3.6764  1.7119 11.5702  0.0000      0.909221  0.0391   0.0504   0.0708    0.0978   0.0000      0.394112   439.7763      -3.54492       15.8086      0.306603      -4.43109      -2.30285       1.38202       1.78440       1.97342       2.20450       2.18499       2.22944
  32  15 3456.6621    3.1228  2.7051 11.0236  0.0000      0.981025  0.0513   0.0340   0.0903    0.0657   0.0000      0.206942   440.8411      0.555971       13.0035     -0.108400     -0.907127      -1.10155       1.72435       2.31939       2.57425       2.71373       2.80331       2.79384
  32  16 3609.2644    2.5172  3.8629 10.6861  0.0000      0.573901  0.0644   0.0238   0.1145    0.0495   0.0000      0.140533   437.8121       2.32030       14.2689      -8.54228      -6.49868      0.812014       2.18928       2.84124       3.15632       3.47391       3.53279       3.47249
  32  17 3761.3649    2.0593  6.0668 10.1443  0.0000      0.545097  0.0880   0.0162   0.1596    0.0415   0.0000     0.0876081   432.2709      -3.70620       12.4252      -3.85230      -4.96796      -2.08158       2.89999       3.85942       4.26492       4.57246       4.70767       4.61537
  32  18 3912.4591    1.6845  8.0331  9.9226  0.0000      0.389403  0.1167   0.0121   0.2092    0.0358   0.0000     0.0785736   437.9570      -1.23094       24.7778     -0.972751      -6.09530       3.36426       3.81420       5.02088       5.65334       5.89357       6.11946       6.00426
  32  19 4063.3987    1.4599 11.6226  9.6422  0.0007      0.298318  0.1711   0.0087   0.2834    0.0329   0.0000     0.0658698   448.3356      -4.67678       29.7001      -8.76231      -5.30825      -7.41318       4.94067       6.58908       7.21254       7.77900       7.81873       7.90601
  32  20 4214.4460    1.2058 14.8431  9.4556  0.0007      0.576759  0.2312   0.0070   0.3645    0.0307   0.0000     0.0774504   421.0367       11.1603       24.0420     -0.112927      -5.43481       15.7900       5.87282       7.93956       8.88021       9.37639       9.53475       9.55478
  33   4 1633.2628    0.2409  0.2664  8.6870  0.0000       14.4508  0.0151   0.0086   0.0288    0.0361   0.0000       5.15752   441.4390      -1.42706       21.5784     0.0794860      -3.52363       1.57012      0.583670      0.799883      0.949117      0.953836      0.894684       1.01254
  33   5 1823.8738    0.4005  0.4804  8.6850 -0.0001       10.0620  0.0195   0.0104   0.0381    0.0546   0.0000       1.95184   440.0461      0.135042       23.0408       1.00156      -2.17568      0.173756      0.848282       1.27112       1.45739       1.61351       1.49747       1.50615
  33   6 2007.7015    0.6417  0.6494  8.8815  0.0000       7.32265  0.0219   0.0138   0.0392    0.0757   0.0000       1.07390   440.2225     0.0527992       20.8643   -0.00869278      -3.45719       3.01671      0.864844       1.12361       1.23497       1.36402       1.42645       1.50414
  33   7 2187.4929    0.9332  0.9324  9.1606  0.0000       7.57357  0.0268   0.0174   0.0518    0.1071   0.0000      0.896854   439.1623     -0.453960       22.0226     -0.767669      -4.38407     -0.460824      0.997926       1.28907       1.46327       1.56289       1.52993       1.53015
  33   8 2360.8872    1.3513  1.0863  9.7832  0.0000       3.77640  0.0310   0.0231   0.0552    0.1215   0.0000      0.772562   439.7067       1.53639       19.8657      -1.68046     -0.452278       2.56049       1.04229       1.50733       1.52914       1.77150       1.74137       1.76169
  33   9 2529.1982    1.8769  1.2381 10.1565  0.0000       2.95550  0.0317   0.0300   0.0614    0.1353   0.0000      0.661584   442.2620       1.90149       20.1733       3.55590       3.16684      0.675834       1.10490       1.46215       1.68187       1.85021       1.80147       1.78396
  33  10 2695.0209    2.6105  1.1466 10.4655  0.0000       1.78089  0.0309   0.0422   0.0535    0.1984   0.0000      0.656373   440.2481      0.575581       17.2133      0.887914      -1.26558       1.42414       1.05704       1.45321       1.56995       1.71737       1.74064       1.77505
  33  11 2858.4841    3.3708  0.9706 11.4814  0.0000       1.09423  0.0268   0.0584   0.0487    0.1325   0.0000      0.690038   437.8927      -2.12318       17.4818       3.42005      -2.33901      0.343642      0.973269       1.24214       1.45814       1.58008       1.60327       1.59682
  33  12 3018.7238    3.9113  1.0514 12.0028  0.0000      0.728307  0.0279   0.0681   0.0550    0.1250   0.0000      0.675929   440.6719      0.547850       17.5264     -0.719291      0.533510       1.22151      0.969486       1.34931       1.43937       1.65506       1.61467       1.60772
  33  13 3175.9918    4.1777  1.2360 11.6796  0.0013      0.922413  0.0325   0.0659   0.0553    0.1665   0.0000      0.540202   440.0409      -3.75978       15.0496       3.44564      -1.35795     -0.477804       1.08545       1.45090       1.58119       1.78273       1.75262       1.69578
  33  14 3331.3826    3.6329  1.6675 11.8013  0.0000      0.876258  0.0399   0.0510   0.0697    0.0944   0.0000      0.437337   439.3329     0.0509384       13.4414     -0.780345      -2.66376      -1.75902       1.30167       1.75152       1.88731       2.08302       2.12117       2.09808
  33  15 3485.6417    2.9418  2.8133 10.9758  0.0002      0.452653  0.0516   0.0315   0.0929    0.0640   0.0000      0.199714   437.6207     -0.123055       10.8086       2.80826     -0.873853     -0.256192       1.72640       2.26413       2.48124       2.69657       2.67919       2.78091
  33  16 3639.2401    2.3850  4.4211 10.4957  0.0002      0.512901  0.0683   0.0208   0.1254    0.0457   0.0000      0.112887   438.0542      -3.02944       18.3695       4.43587       3.01836      -2.22965       2.21461       2.96642       3.25852       3.59712       3.53290       3.55891
  33  17 3791.8925    1.9765  6.3805 10.1631  0.0001      0.495957  0.0902   0.0151   0.1674    0.0381   0.0000     0.0835020   430.9485       2.95466       13.9292      -6.36587      -3.77096     -0.990679       2.85082       3.83325       4.33169       4.54494       4.69893       4.73740
  33  18 3943.8980    1.6556  9.4353  9.8237  0.0000      0.412859  0.1314   0.0108   0.2288    0.0336   0.0000     0.0710766   437.8702       1.27805       11.0420    -0.0405681      -1.57734      -8.18754       3.96614       5.31074       5.83000       6.22848       6.38109       6.39721
  33  19 4094.6578    1.3746 11.8986  9.6222  0.0030     0.0956221  0.1793   0.0080   0.2936    0.0317   0.0000     0.0781964   438.3290       4.63086       5.62135       2.84913     -0.716937      -4.81106       4.83729       6.50916       7.15458       7.77644       7.91614       7.88867
  34   2 1207.9939    0.0811  0.0522  8.7971 -0.0191       69.9452  0.0209   0.0105   0.0243    0.0273   0.0000       136.643   440.3077      -1.31075       19.6929      0.925254      -5.81177    0.00158154      0.687613       1.02633       1.12346       1.39372       1.44087       1.19840
  34   4 1649.7592    0.2669  0.2875  8.7188  0.0000       20.5701  0.0158   0.0090   0.0302    0.0360   0.0000       4.19783   440.6615     -0.549770       21.8432      0.402258      -2.15811     -0.285031      0.734616      0.960544      0.996169       1.01027       1.07706       1.22122
  34   5 1841.3199    0.4430  0.4191  8.7230  0.0000       13.5562  0.0166   0.0116   0.0321    0.0538   0.0000       1.93445   440.8783      0.858276       20.2390       1.54106      -2.54736       1.88377      0.715408      0.906821       1.02203       1.04445       1.12993       1.09275
  34   6 2026.3995    0.6524  0.7028  8.8599  0.0000       5.97270  0.0212   0.0134   0.0447    0.0812   0.0000       1.02348   441.3322      -2.33164       19.9456     -0.526189      -2.25442       1.59293      0.813072       1.04080       1.16667       1.30019       1.29899       1.26769
  34   7 2207.1010    0.9713  0.8970  9.3728  0.0000       6.30835  0.0254   0.0180   0.0500    0.0983   0.0000      0.910111   441.1289     -0.816028       21.4708     -0.663737      -4.99417      0.181158      0.921109       1.24901       1.39767       1.56797       1.64868       1.60655
  34   8 2381.2792    1.4844  1.0557  9.7494  0.0000       3.52034  0.0287   0.0253   0.0531    0.1358   0.0000      0.736727   440.7875      -1.81494       20.2580      -1.55548      -5.31781       2.34270      0.964917       1.28725       1.41604       1.53496       1.55118       1.51068
  34   9 2550.6952    1.9993  1.2292 10.2725  0.0000       3.37965  0.0324   0.0311   0.0568    0.1302   0.0000      0.667762   439.6149     -0.788242       22.0936      -2.07018      -6.08385       3.03917       1.04123       1.38047       1.54034       1.67730       1.67910       1.69135
  34  10 2717.9711    2.7583  1.0844 10.4752  0.0000       1.36424  0.0275   0.0447   0.0524    0.1983   0.0000      0.631129   442.1470      0.347837       16.9216      0.557491     -0.425683      0.739428      0.971817       1.27141       1.39255       1.50845       1.52135       1.52099
  34  11 2882.8932    3.5299  0.9023 11.7481  0.0000       1.61106  0.0247   0.0629   0.0450    0.1181   0.0000      0.667199   439.0663       1.67298       16.7931      0.423666      -1.16441     -0.133396      0.868280       1.15166       1.27534       1.39119       1.36164       1.34385
  34  12 3044.3595    4.1745  1.0136 11.9726 -0.0000       1.00326  0.0270   0.0713   0.0519    0.1353   0.0000      0.712172   438.9649     -0.145372       18.7135       2.45504      -1.56741      -1.30896      0.903836       1.22903       1.26427       1.45941       1.51822       1.49045
  34  14 3359.1088    3.5565  2.0075 11.4755  0.0045      0.781475  0.0419   0.0443   0.0739    0.0851   0.0000      0.298417   437.5601       1.45525       17.8212       1.12369     -0.207482      -1.16344       1.33766       1.82598       1.95335       2.18737       2.19235       2.19230
  34  15 3514.3251    2.8730  3.1370 10.8136  0.0000      0.485189  0.0547   0.0282   0.0960    0.0583   0.0000      0.167449   439.4606      0.829521       15.5438      -1.21641     -0.495583       2.48107       1.75915       2.38126       2.53465       2.74833       2.83475       2.88147
  34  16 3668.8123    2.3019  4.7715 10.5017  0.0000      0.684436  0.0738   0.0195   0.1290    0.0425   0.0000      0.111693   435.5127      -3.49809       18.8005       2.32105      -4.90250      0.956437       2.27271       3.10906       3.38463       3.69433       3.76450       3.68645
  34  17 3821.9489    1.9033  7.3556  9.9979  0.0000      0.255623  0.1010   0.0133   0.1786    0.0369   0.0000     0.0777452   436.8191      -1.74092       25.8703       2.85380      -4.65055       4.47175       3.12399       4.02771       4.45323       4.89010       4.89682       4.96060
  34  18 3974.5121    1.5917  9.5506  9.8339  0.0000      0.206973  0.1347   0.0102   0.2337    0.0326   0.0000     0.0706241   440.8499      -3.57645       15.9743       1.90992      -6.90224      0.955357       3.85468       5.09848       5.77019       6.18112       6.24406       6.22669
  34  19 4126.5237    1.2999 12.5616  9.6563  0.0000      0.189982  0.1988   0.0074   0.3188    0.0299   0.0000     0.0811010   442.1923      -5.38711       14.3452       11.7985      -4.99567      -19.6888       5.03338       6.82069       7.42256       8.10344       8.17430       8.26593
  35   2 1221.9118    0.0664  0.0408  8.8657 -0.0029       214.833  0.0225   0.0080   0.0142    0.0358   0.0000       190.630   440.4235     -0.622497       22.3395      -1.72208      -5.35110      0.669500      0.894387       1.14823       1.51816       1.87255       1.67165       1.34041
  35   3 1456.6346    0.1276  0.1754  8.7960  0.0000       31.8441  0.0150   0.0069   0.0337    0.0288   0.0000       20.0623   441.5577      0.964058       21.9549      0.554103      -1.01203      0.447794      0.585603      0.880042      0.879848       1.18714      0.971286      0.943420
  35   4 1665.9645    0.2836  0.2805  8.7378  0.0000       12.5947  0.0138   0.0093   0.0289    0.0381   0.0000       3.69560   441.2638     -0.295222       20.1939      0.289603      -3.06637    -0.0141484      0.607090      0.740300      0.782712      0.920454      0.931734      0.961282
  35   5 1858.5183    0.4377  0.5263  8.8281  0.0000       14.8865  0.0197   0.0107   0.0382    0.0537   0.0000       1.88778   439.9541      -1.03690       21.4971     -0.501571     -0.625773     -0.964547      0.743439      0.911750       1.13537       1.14166       1.26669       1.27713
  35   6 2044.9071    0.6822  0.6998  8.9559  0.0000       7.48752  0.0215   0.0137   0.0413    0.0798   0.0000       1.04837   441.5102      -1.09632       20.9593     -0.287796      -4.05001     -0.241547      0.760744       1.06351       1.13108       1.25989       1.36804       1.33092
  35   7 2226.4999    1.0207  0.9815  9.3628  0.0000       5.15724  0.0277   0.0178   0.0505    0.1137   0.0000      0.841594   441.2694      -1.23742       22.4154     -0.829176      -2.85746      -2.92826      0.933811       1.23109       1.40608       1.52080       1.51905       1.50020
  35   8 2401.3368    1.5015  1.1897  9.7957  0.0000       3.11623  0.0326   0.0237   0.0568    0.1453   0.0000      0.736671   439.5979      -2.67805       18.8344     -0.776346      -3.38560      -3.06170       1.05394       1.36121       1.57588       1.73286       1.73787       1.77297
  35   9 2571.8804    2.1245  1.2020 10.3290  0.0000       3.05782  0.0307   0.0332   0.0561    0.1439   0.0000      0.638694   443.0141      0.243684       17.7583      -1.67426      -3.61223      -1.96412      0.973685       1.33191       1.38994       1.60348       1.53192       1.55630
  35  10 2740.5210    2.8629  0.9603 11.5132  0.0000       1.83518  0.0255   0.0500   0.0505    0.1105   0.0000      0.763712   440.1441      -1.26214       18.1399       1.91399      -1.26201      0.496142      0.903803       1.14674       1.28608       1.38669       1.42563       1.41008
  35  11 2906.7548    3.6849  1.0102 11.4269  0.0000      0.725799  0.0265   0.0608   0.0475    0.1575   0.0000      0.604208   441.2141      0.218611       19.4748       1.04955      -4.02363     0.0489216      0.859265       1.13756       1.22072       1.32123       1.34036       1.31988
  35  12 3069.5305    4.1286  1.0081 12.2040  0.0000       2.25159  0.0272   0.0703   0.0498    0.1242   0.0000      0.637286   438.3816     -0.102463       15.8209      -2.52015     -0.621899     -0.327046      0.910424       1.23368       1.31668       1.46742       1.46002       1.41170
  35  13 3229.0560    3.9301  1.4301 11.9088 -0.0040      0.961334  0.0352   0.0561   0.0600    0.1014   0.0000      0.530187   439.0984      -3.44604       14.5781      0.870816      -1.25988      0.252839       1.15300       1.49945       1.69454       1.79797       1.92411       1.88831
  35  14 3386.4866    3.3657  2.1763 11.5360  0.0001      0.400603  0.0441   0.0395   0.0769    0.0679   0.0000      0.272540   440.2545     -0.465821       13.8096       2.23734       1.52401      -1.13872       1.41174       1.93966       2.12766       2.32027       2.38524       2.44884
  35  15 3542.7770    2.7533  3.2690 11.0036  0.0000      0.681924  0.0560   0.0272   0.1020    0.0562   0.0000      0.165437   440.6360       1.67132       16.0308      0.850416      -2.59666      -1.99391       1.78848       2.33383       2.56191       2.86587       2.95967       2.96110
  35  16 3697.7065    2.2527  5.2283 10.3695  0.0000      0.367756  0.0770   0.0178   0.1319    0.0427   0.0000     0.0968299   441.8200       1.23461       14.5972      0.736896       2.23754      0.932639       2.37177       3.12952       3.44937       3.68485       3.85681       3.91127
  35  17 3851.9438    1.8143  7.7997 10.0028  0.0000      0.344277  0.1093   0.0122   0.1873    0.0368   0.0000     0.0752255   441.4815    -0.0315800       15.5468       3.76759      -12.3048       3.69605       3.22173       4.24650       4.76711       5.07835       5.31227       5.38735
  35  18 4005.3892    1.5075 10.3622  9.8842  0.0000      0.322993  0.1515   0.0092   0.2560    0.0314   0.0000     0.0726475   445.8918     -0.745426       20.5319       2.51680       2.91294      -8.26640       4.06567       5.41790       6.02399       6.66250       6.77838       6.77783
  35  19 4158.5549    1.2368 13.1636  9.7626  0.0000      0.522207  0.2076   0.0073   0.3281    0.0280   0.0000     0.0869466   435.3456      -1.42081       10.8625       4.71804       1.37890      -4.71207       5.12186       6.83274       7.53983       8.20948       8.24301       8.35943
  36   3 1471.8525    0.1398  0.1638  8.7674  0.0000       34.2409  0.0150   0.0072   0.0299    0.0291   0.0000       18.1418   441.3059     -0.784146       21.4427     -0.964060      -3.31030     -0.611147      0.543636      0.753558      0.881286      0.923680      0.965599      0.919142
  36   4 1681.9212    0.2782  0.4317  8.6673  0.0004       14.1858  0.0207   0.0079   0.0389    0.0403   0.0000       3.32458   440.8288      -1.47179       20.5653       1.39148      -2.76439     -0.575828      0.699424      0.998908       1.10388       1.12596       1.16906       1.10081
  36   5 1875.4765    0.4774  0.5917  8.6558  0.0004       10.0493  0.0189   0.0107   0.0427    0.0633   0.0000       1.44942   441.3783     -0.437325       22.2425    -0.0936327      -3.66079     -0.921364      0.733016      0.954598       1.06845       1.14232       1.21084       1.19874
  36   6 2063.1796    0.7524  0.6629  8.9746  0.0000       7.23999  0.0202   0.0150   0.0385    0.0796   0.0000       1.00055   441.5478     -0.192204       21.0490      0.933914      -4.70486      0.633331      0.727382      0.900046      0.983732       1.15100       1.08158       1.15811
  36   7 2245.6020    1.0910  0.9834  9.1965  0.0000       4.60706  0.0266   0.0183   0.0492    0.1221   0.0000      0.774136   441.2774      0.579034       21.5802      -2.38121      -3.19788      0.391492      0.881162       1.15775       1.30290       1.40839       1.46007       1.40029
  36   8 2421.2052    1.6101  1.1165  9.9003 -0.0003       4.45425  0.0300   0.0258   0.0527    0.1347   0.0000      0.728257   442.1029     -0.197989       22.1246     -0.329002      -2.69523     -0.550559      0.920869       1.24511       1.32280       1.48173       1.49493       1.55639
  36   9 2592.7358    2.2093  1.2279 10.4388  0.0000       1.86159  0.0315   0.0338   0.0548    0.1417   0.0000      0.631698   441.6886     0.0404202       20.6393      -2.20679      -2.65294       4.01291       1.01758       1.35460       1.48516       1.58556       1.64543       1.74164
  36  10 2762.6733    2.9637  1.0954 11.2305  0.0000       1.49203  0.0282   0.0479   0.0529    0.1320   0.0000      0.739597   440.9575     -0.857164       21.9378       1.89872      -2.99826     -0.414513      0.898740       1.20431       1.33062       1.44895       1.38879       1.45875
  36  11 2930.1780    3.6775  1.0579 11.5237  0.0000      0.477051  0.0275   0.0595   0.0502    0.1492   0.0000      0.631275   439.8795      -1.77713       20.1358       1.16872      -3.86910       3.88074      0.881914       1.17650       1.26707       1.35860       1.44582       1.39081
  36  12 3094.2333    4.2885  1.1135 11.6869  0.0000       1.37299  0.0287   0.0675   0.0502    0.1730   0.0000      0.543427   440.4997      0.163024       15.1945       1.14341      -2.88189      -1.50369      0.904407       1.20965       1.30815       1.46539       1.47395       1.47753
  36  13 3255.0859    3.8604  1.5762 11.6898  0.0000       1.68463  0.0362   0.0519   0.0624    0.1003   0.0000      0.421321   439.5385     -0.403772       14.6206    -0.0521822      -1.38374     -0.230076       1.13533       1.43940       1.57006       1.76972       1.86965       1.81826
  36  14 3413.6459    3.2834  2.3966 11.4162 -0.0000      0.994119  0.0445   0.0362   0.0819    0.0581   0.0000      0.247623   440.4704       1.09374       15.9315      0.420092      0.396681       1.26227       1.39918       1.88639       2.04532       2.21367       2.33270       2.30800
  36  15 3570.7690    2.6713  3.7762 10.6280  0.0000      0.729612  0.0590   0.0237   0.1063    0.0516   0.0000      0.138503   438.7121     -0.694260       16.4326       2.48168    -0.0853562     -0.344147       1.77775       2.36160       2.58342       2.81026       2.87912       2.90959
  36  16 3726.6515    2.1867  5.3701 10.3523  0.0000      0.486764  0.0772   0.0170   0.1381    0.0398   0.0000     0.0964524   439.8116      -3.28938       11.3634       1.58089      -2.66946    -0.0765684       2.35139       3.18537       3.46493       3.78127       3.82484       3.83203
  36  17 3881.6757    1.7809  8.1546  9.9504  0.0000      0.427556  0.1126   0.0116   0.1933    0.0345   0.0000     0.0741854   440.4584      -4.62757       13.3632      0.493166      -2.31078       6.44563       3.12692       4.22329       4.60967       5.05163       5.11333       5.18512
  36  18 4035.7058    1.4867 11.0488  9.7279  0.0001      0.424191  0.1585   0.0086   0.2608    0.0315   0.0000     0.0781510   437.9458       8.73766       16.9955       1.26587      -7.19483       6.04920       4.03040       5.38133       6.02358       6.45791       6.62190       6.60922
  37   3 1486.8303    0.1545  0.1787  8.7306  0.0000       37.2725  0.0141   0.0073   0.0290    0.0305   0.0000       14.1473   441.7695     -0.230539       20.0765     -0.420653      -2.17038     -0.406364      0.492823      0.691042      0.784023      0.910654      0.896956       1.12715
  37   4 1697.6342    0.2985  0.3245  8.7628  0.0000       19.0446  0.0151   0.0090   0.0293    0.0376   0.0000       3.65713   440.3985      -1.25730       20.9769      0.165368      -1.60077      0.231678      0.531220      0.697390      0.869942      0.858664      0.871406      0.871645
  37   5 1892.2876    0.4936  0.5745  8.7862  0.0000       9.28774  0.0185   0.0110   0.0391    0.0599   0.0000       1.40987   440.8773     -0.661486       22.5367      -1.40716      -4.79433      0.326012      0.682944      0.920380      0.996607       1.06929       1.12281       1.14153
  37   6 2081.2382    0.7382  0.7331  8.9223  0.0000       7.93128  0.0220   0.0140   0.0404    0.0857   0.0000      0.969983   440.6059      0.510242       20.0052      0.514655      -2.28722     -0.461948      0.704572      0.952631       1.03540       1.18196       1.17407       1.21845
  37   7 2264.4228    1.1577  0.9537  9.4638  0.0000       4.56001  0.0254   0.0197   0.0483    0.1130   0.0000      0.795092   441.4993      -1.39908       21.6507      0.413860     0.0458027      -2.13848      0.838344       1.06956       1.19725       1.28620       1.29369       1.29023
  37   8 2440.7310    1.6490  1.1253 10.0679  0.0000       2.94116  0.0301   0.0264   0.0523    0.1399   0.0000      0.716284   440.8585      -1.29969       19.1216     -0.660219      -1.81017     -0.883697      0.921938       1.17479       1.35693       1.44357       1.52890       1.50775
  37   9 2613.3615    2.2941  1.2460 10.4766  0.0000       1.67600  0.0310   0.0345   0.0551    0.1480   0.0000      0.621558   439.7294      -1.88039       18.5094       1.97400      -1.95811       2.55152       1.01645       1.34528       1.54191       1.66156       1.71359       1.60011
  37  10 2784.4943    3.0592  1.2109 11.0120  0.0000       1.33310  0.0292   0.0459   0.0538    0.1507   0.0000      0.563748   440.7659      -1.38641       20.0101     -0.455393      -2.81652       1.82947      0.910251       1.23458       1.34769       1.46163       1.49052       1.48790
  37  11 2953.2300    3.9930  1.0390 11.3179 -0.0004       1.42005  0.0268   0.0629   0.0462    0.1890   0.0000      0.579806   439.8430      0.819261       18.9726     -0.770506      -1.47417       1.15428      0.822376       1.12417       1.27128       1.29056       1.40965       1.35405
  37  12 3118.4845    4.3296  1.1143 11.9010  0.0000       1.66264  0.0287   0.0676   0.0497    0.1517   0.0000      0.608045   439.9918      0.616876       18.1957       2.88472      -2.99819       2.17551      0.877942       1.12989       1.23588       1.40413       1.47837       1.52667
  37  13 3280.5831    3.8838  1.6770 11.7377  0.0000       1.72396  0.0353   0.0502   0.0640    0.0857   0.0000      0.387117   439.3657       1.42897       15.1252       1.74477      0.160145      0.978908       1.11469       1.47758       1.61734       1.81170       1.79881       1.78309
  37  14 3440.2318    3.2222  2.6321 11.3746  0.0000      0.483563  0.0490   0.0335   0.0822    0.0564   0.0000      0.234841   438.9528       1.70788       15.9647      0.897202      -4.01803      0.983374       1.42254       1.93884       2.12361       2.39375       2.39572       2.35601
  37  15 3598.3475    2.5888  3.8578 10.7257  0.0000      0.431466  0.0598   0.0227   0.1064    0.0489   0.0000      0.130145   438.4078       1.26125       19.7239      -5.20858      -1.26498      -1.79273       1.78429       2.33542       2.60461       2.77822       2.94130       2.96461
  37  16 3755.0429    2.0874  6.4008 10.2093  0.0000      0.361147  0.0870   0.0147   0.1543    0.0378   0.0000     0.0800716   442.1702      0.536389       15.5593       1.69428      -7.78847      -1.33776       2.46132       3.28235       3.61714       3.98170       4.06475       4.09064
  37  17 3910.6736    1.7719  8.8995  9.8865  0.0000      0.292733  0.1172   0.0107   0.2079    0.0343   0.0000     0.0692351   438.8239       3.72025       14.0906       3.19259       6.15394      -5.33213       3.16507       4.36746       4.76179       5.11396       5.31124       5.37924
  37  18 4065.4079    1.4305 12.0622  9.7669 -0.0004      0.155566  0.1805   0.0075   0.2831    0.0295   0.0000     0.0789113   432.9686       7.69013       24.2977      -8.47033      -5.68081      -2.51326       4.25759       5.72889       6.32966       6.96617       7.00967       7.13074
  38   2 1262.5323    0.0824  0.0969  8.8100 -0.0077      -80.1444  0.0198   0.0076   0.0296    0.0250   0.0000       77.4044   441.1485     -0.669776       21.1344      0.603586      -2.63699     -0.159786      0.755857      0.892256      0.966433       1.26325       1.29948       1.27774
  38   4 1713.0688    0.3181  0.3377  8.7578  0.0000       14.6559  0.0161   0.0091   0.0287    0.0394   0.0000       3.14476   440.8032     -0.168014       20.4979      0.484123      -2.21669     -0.252523      0.507689      0.809404      0.796897      0.877602      0.901976      0.905141
  38   5 1908.8324    0.5080  0.5999  8.6835  0.0000       8.39680  0.0201   0.0108   0.0387    0.0655   0.0000       1.25388   441.0573     -0.676162       20.3503      0.242039      -2.88055       1.63118      0.669307      0.989161      0.978427       1.13966       1.16305       1.17185
  38   6 2099.0567    0.8001  0.8402  8.8009  0.0000       5.84950  0.0224   0.0143   0.0454    0.1061   0.0000      0.826906   441.0634      0.480217       22.9120      0.413794      -4.71887    -0.0644621      0.754936       1.00742       1.07992       1.21202       1.30154       1.26035
  38   7 2282.9948    1.2236  1.0527  9.2466  0.0000       4.91592  0.0269   0.0195   0.0497    0.1329   0.0000      0.726305   441.2796    -0.0728887       20.7878       1.11216      -2.10635      -1.29009      0.849013       1.12740       1.30830       1.39882       1.43245       1.40437
  38   8 2460.0151    1.7254  1.2570  9.9409  0.0000       2.35670  0.0314   0.0257   0.0557    0.1392   0.0000      0.654881   440.4361     -0.688551       20.7241      -1.06545      -2.37718       2.22476      0.920299       1.25533       1.31428       1.51676       1.53835       1.50768
  38   9 2633.6979    2.4023  1.1679 10.7314  0.0000       1.50819  0.0313   0.0368   0.0515    0.1442   0.0000      0.680646   441.7014       1.61804       19.2985      0.881459      -3.17678     -0.333318      0.912839       1.20045       1.29569       1.43958       1.56547       1.55194
  38  10 2806.0644    3.1713  1.0830 11.5233  0.0000       1.68496  0.0280   0.0503   0.0504    0.1212   0.0000      0.634671   442.7802       1.75527       19.7299     -0.723820      -3.31952     -0.103122      0.826059       1.13278       1.25843       1.32282       1.39699       1.38855
  38  11 2975.8520    3.9504  1.0415 11.8793  0.0000       2.14006  0.0264   0.0631   0.0493    0.1263   0.0000      0.668715   441.0251       1.12696       17.9039       2.02144     -0.499687     0.0797575      0.807746       1.11271       1.13706       1.33298       1.34245       1.39867
  38  12 3142.2463    4.2662  1.2949 11.6490  0.0000       1.06317  0.0297   0.0609   0.0553    0.1320   0.0000      0.574956   441.0531      0.304831       18.2038      0.540471      -5.23878      0.383667      0.862396       1.14217       1.26742       1.33975       1.44530       1.43566
  38  13 3305.6150    3.7747  1.6904 11.6942 -0.0000      0.373427  0.0354   0.0482   0.0646    0.0873   0.0000      0.373819   440.6789      0.998472       15.8298       1.83872      -2.32174       1.56976       1.05152       1.36312       1.55501       1.66654       1.71174       1.69337
  38  14 3466.5852    3.0497  2.7412 11.3420  0.0000      0.575707  0.0490   0.0308   0.0869    0.0505   0.0000      0.201105   441.3855     -0.626986       15.9974      0.950231      -1.84996      -1.67709       1.39516       1.84526       2.05454       2.20362       2.29149       2.24944
  38  15 3625.7540    2.4726  4.3775 10.7103  0.0000      0.607063  0.0647   0.0204   0.1175    0.0414   0.0000      0.120455   439.3173      -2.26334       19.6920     -0.811627      -5.17485       1.48648       1.84519       2.48757       2.74908       2.96124       2.99621       3.04841
  38  16 3783.3708    2.0288  6.6932 10.1344  0.0002      0.401232  0.0900   0.0138   0.1595    0.0365   0.0000     0.0832340   436.8088       4.58400       10.2710       5.41358      -8.59220       7.78297       2.47106       3.33877       3.69334       4.05956       4.21664       4.19011
  38  17 3939.7476    1.6812  9.3196  9.8578  0.0000      0.233272  0.1272   0.0097   0.2158    0.0325   0.0000     0.0720065   442.9841      -11.0540       15.0429     -0.182422      -4.26998       8.34244       3.22233       4.35773       4.83844       5.35281       5.49656       5.51543
  38  18 4095.5810    1.3543 11.6591  9.7399 -0.0010      0.396213  0.1783   0.0073   0.2835    0.0289   0.0000     0.0856362   441.2842      -4.98549       28.2804       11.5362       1.29523       6.49285       4.16892       5.52982       6.11210       6.78779       6.91203       7.03949
  39   2 1275.6905    0.0794  0.0896  8.8376 -0.0198      -16.0998  0.0234   0.0067   0.0241    0.0240   0.0000       69.9076   441.6270      0.523747       22.0169      -2.26817      -4.61052      -1.14517      0.808393       1.20504       1.27839       1.26281       1.40156       1.19199
  39   3 1516.0793    0.1754  0.2325  8.6702  0.0000       29.7641  0.0150   0.0070   0.0324    0.0322   0.0000       9.32348   441.3388     -0.169840       20.6028     -0.942277      -3.55606     -0.105837      0.638311      0.887398      0.875300      0.958438       1.00062      0.786715
  39   4 1728.2794    0.3417  0.3446  8.6635  0.0000       19.0408  0.0144   0.0095   0.0272    0.0406   0.0000       2.65393   441.8251     -0.166489       22.6533      0.714904      -2.45828    0.00873014      0.563315      0.749266      0.805213      0.876265      0.892900      0.987455
  39   5 1925.2505    0.5396  0.6250  8.7686  0.0000       10.0258  0.0201   0.0111   0.0376    0.0640   0.0000       1.26108   440.1214       1.15991       21.5978      -2.18009      -1.22443      0.942586      0.652337      0.881656      0.967448       1.03555       1.07444       1.12855
  39   6 2116.6236    0.8060  0.8259  9.0359  0.0000       5.82930  0.0228   0.0142   0.0447    0.0951   0.0000      0.895323   441.5841      -1.92050       20.1326      -1.43385      -2.36055     -0.519741      0.719791      0.984608       1.06178       1.16400       1.17237       1.14751
  39   7 2301.2902    1.2834  1.0947  9.4145  0.0000       3.38156  0.0277   0.0198   0.0511    0.1360   0.0000      0.727975   441.0814      -1.00806       19.6794       1.91837      -3.65151      -2.34128      0.838580       1.11056       1.22333       1.29380       1.35862       1.36846
  39   8 2479.0742    1.7951  1.2431 10.1549  0.0000       2.57828  0.0303   0.0267   0.0567    0.1272   0.0000      0.626413   441.0916      0.181740       20.7146      -1.10098      -3.60822       4.11963      0.863885       1.21493       1.31606       1.44512       1.46777       1.43827
  39   9 2653.8820    2.5111  1.2476 10.3363  0.0000       2.47517  0.0291   0.0363   0.0542    0.1766   0.0000      0.602957   441.4115     -0.475486       21.6834     -0.566900     -0.567898       1.66651      0.880931       1.11312       1.28505       1.38465       1.43443       1.45928
  39  10 2827.2070    3.3192  1.0802 11.1318  0.0000       1.13528  0.0270   0.0510   0.0485    0.1544   0.0000      0.651835   440.9533      0.213894       20.9820     0.0577909      -6.28140    -0.0917769      0.791256       1.08043       1.16725       1.31753       1.27395       1.28422
  39  11 2998.0874    4.1892  0.9974 11.8470  0.0000       1.44880  0.0252   0.0664   0.0447    0.1359   0.0000      0.599986   439.9436      -1.02717       18.1936       1.77748      -4.82993      0.701947      0.739561       1.01048       1.09839       1.24492       1.22730       1.29909
  39  12 3165.6655    4.1985  1.3222 12.0281  0.0000       1.31708  0.0313   0.0606   0.0552    0.1143   0.0000      0.530337   441.0337      0.193367       18.9441       2.82104      -3.23322     -0.952006      0.913248       1.22069       1.31674       1.50828       1.50998       1.50545
  39  13 3330.3825    3.6820  1.8729 11.5670  0.0000       1.11425  0.0379   0.0433   0.0660    0.0768   0.0000      0.318442   442.3084      -3.72941       15.7897      -1.33933      -4.23219      -2.18018       1.06664       1.43525       1.60622       1.78238       1.82106       1.81637
  39  14 3492.6675    2.9019  2.9431 11.2594 -0.0000       1.16116  0.0513   0.0286   0.0900    0.0495   0.0000      0.208921   441.6533     -0.820672       16.6009      -1.98033      -6.41776      0.870714       1.47585       1.99147       2.15495       2.31842       2.45629       2.45211
  39  15 3652.6664    2.4241  4.7131 10.5338  0.0000      0.350970  0.0667   0.0186   0.1191    0.0399   0.0000      0.112658   440.4540      -2.33925       11.2042       5.96458      -1.66466      0.197855       1.86279       2.52602       2.80013       3.01480       3.18465       3.15540
  39  16 3811.0367    1.9620  7.0772 10.1616  0.0000      0.335291  0.0942   0.0127   0.1652    0.0338   0.0000     0.0785146   437.8672       8.07104       14.4389       3.94710      -6.97201       1.40239       2.49992       3.34362       3.70650       4.01922       4.14288       4.20297
  39  17 3968.3656    1.6041 10.1567  9.8635 -0.0001      0.260997  0.1419   0.0087   0.2355    0.0312   0.0000     0.0732179   443.3814      -12.5253       14.3338      -3.83038     -0.478687      -2.11573       3.38998       4.43803       5.05041       5.49096       5.61261       5.60076
  39  18 4125.3088    1.3435 13.2272  9.7818  0.0006      0.504813  0.1983   0.0069   0.3009    0.0267   0.0000     0.0799722   428.9813       5.14638       18.1432       7.26441       4.35294       8.11137       4.20967       5.55849       6.28306       6.78743       6.90826       7.00528
  40   2 1288.7268    0.0859  0.1527  8.8190  0.0000       33.3559  0.0212   0.0064   0.0399    0.0246   0.0000       49.7162   441.6723      -1.33018       21.0902     0.0214068      -3.35458     -0.146417      0.683639       1.12253       1.19724       1.29696       1.39350       1.78304
  40   3 1530.3387    0.1899  0.2257  8.7056  0.0000       34.6641  0.0141   0.0072   0.0262    0.0315   0.0000       8.48469   441.8463     -0.501567       20.4421     -0.226233      -2.65963     -0.996237      0.442762      0.600023      0.705986      0.771237      0.756854      0.874182
  40   4 1743.2864    0.3650  0.3557  8.7092  0.0000       12.1518  0.0146   0.0096   0.0276    0.0422   0.0000       2.32447   441.2438      0.377017       22.0675     -0.563957      -3.79270     -0.806507      0.489243      0.667798      0.777963      0.837463      0.804245      0.809954
  40   5 1941.4638    0.5703  0.6216  8.6775  0.0000       7.24997  0.0178   0.0114   0.0378    0.0689   0.0000       1.08333   440.3568     -0.372877       21.3987      0.462506      -3.82727     -0.478466      0.586890      0.799274      0.902906      0.920472      0.970874      0.993403
  40   6 2134.0507    0.8334  0.8957  9.0731  0.0000       8.13418  0.0248   0.0143   0.0458    0.0920   0.0000      0.926450   440.4598     0.0584202       21.1278       1.10905      -1.98352      -1.82163      0.706876      0.983829       1.03505       1.19011       1.15676       1.15463
  40   7 2319.3833    1.3125  1.1256  9.6099  0.0000       4.16586  0.0283   0.0202   0.0527    0.1202   0.0000      0.784180   440.1295      0.739830       20.4924       1.38800      -2.94835      0.459861      0.769711       1.00053       1.14219       1.28315       1.25728       1.34366
  40   8 2497.9104    1.9210  1.1484 10.3359  0.0001       2.33711  0.0295   0.0291   0.0508    0.1326   0.0000      0.704680   440.2097       1.49154       20.5702       2.60342      -1.96911     -0.580675      0.843159       1.17188       1.23343       1.41215       1.42907       1.42230
  40   9 2673.7980    2.6127  1.1641 10.8392  0.0000       2.22984  0.0290   0.0393   0.0523    0.1471   0.0000      0.682541   440.1281       1.33947       19.1097     -0.456066      -2.12721    -0.0483121      0.787833       1.05481       1.13971       1.28453       1.27363       1.31890
  40  10 2848.2114    3.4733  1.0892 11.5205  0.0000       1.37739  0.0266   0.0527   0.0496    0.1260   0.0000      0.675580   440.2830     -0.165204       19.7429      0.300989      -1.08826       1.52718      0.761611       1.01600       1.11690       1.21851       1.28658       1.34288
  40  11 3020.0148    4.1649  0.9697 12.0210  0.0000       1.41536  0.0239   0.0663   0.0440    0.1176   0.0000      0.686732   438.6570       1.17324       19.6106       2.23570     -0.415280     -0.791891      0.729483      0.942008       1.00573       1.17804       1.20110       1.18684
  40  12 3188.5751    4.0978  1.4599 11.9112  0.0000      0.300489  0.0319   0.0543   0.0590    0.0900   0.0000      0.495121   441.3973      0.942905       18.7549       1.61058      -2.66553     -0.847078      0.872286       1.17118       1.27768       1.42122       1.42113       1.43027
  40  13 3354.5450    3.6534  1.9774 11.5257 -0.0000      0.569787  0.0388   0.0418   0.0680    0.0793   0.0000      0.282627   440.5129      -1.29850       16.5054      -2.82594      -1.42010       1.46614       1.06908       1.46526       1.56444       1.70307       1.78640       1.80223
  40  14 3518.0582    2.8331  3.1926 11.1328  0.0000      0.654009  0.0532   0.0260   0.0927    0.0467   0.0000      0.174765   440.5418      0.950744       16.9787       1.57918      -1.36235     -0.975120       1.40707       1.91433       2.05571       2.29172       2.29989       2.34149
  40  15 3679.3721    2.3251  5.2683 10.5791  0.0010      0.493805  0.0727   0.0167   0.1283    0.0343   0.0000      0.103603   437.9939      -1.94561       22.3020       1.59072       2.36480      -4.90041       1.92243       2.57663       2.85478       3.05556       3.16469       3.23418
  40  16 3838.7053    1.9160  7.8016 10.1223  0.0000      0.218334  0.1028   0.0117   0.1782    0.0328   0.0000     0.0770483   440.6482      -6.66347       15.6514       4.47646       2.70518      -10.5196       2.59681       3.43532       3.88224       4.20310       4.31250       4.43564
  40  17 3996.8755    1.5738 10.5025  9.8144  0.0009      0.293007  0.1458   0.0083   0.2394    0.0309   0.0000     0.0806457   440.6959       5.52478       6.35132      -9.44748       5.12744      -1.58214       3.43415       4.55571       5.10499       5.44065       5.79597       5.81727
  41   2 1301.5717    0.0987  0.1081  8.7778  0.0000       18.3532  0.0166   0.0064   0.0237    0.0237   0.0000       50.3171   441.9381      -2.04583       22.6911     -0.326151      -2.15344    -0.0405663      0.563907      0.695078      0.866614      0.835847      0.925870      0.884186
  41   3 1544.3896    0.1968  0.2169  8.7088  0.0000       27.9480  0.0131   0.0073   0.0241    0.0307   0.0000       8.38609   442.1805     -0.617736       21.4695     -0.510582      -2.50040     -0.845351      0.431072      0.531643      0.660601      0.663822      0.720717      0.711705
  41   4 1758.0861    0.3563  0.3656  8.7926  0.0000       16.8589  0.0149   0.0093   0.0275    0.0384   0.0000       2.51686   442.2695     -0.457710       21.2550      -1.31183      -3.27066     -0.648822      0.453116      0.666401      0.677560      0.762670      0.789961      0.787303
  41   5 1957.5179    0.5740  0.6547  8.8352  0.0000       7.85806  0.0201   0.0112   0.0367    0.0654   0.0000       1.13892   440.8334      -1.44153       20.8228       1.16644      -1.86050     -0.584365      0.656128      0.821277      0.954723       1.03604       1.09194       1.09518
  41   6 2151.2250    0.8998  0.9740  8.9159  0.0000       6.12234  0.0250   0.0145   0.0465    0.1123   0.0000      0.795059   440.9587       2.29437       21.6927      0.151753      -3.08394      0.536061      0.732198      0.925517       1.00498       1.16871       1.19993       1.21906
  41   7 2337.2280    1.3279  1.1080  9.8790  0.0000       3.56412  0.0283   0.0206   0.0516    0.1054   0.0000      0.759530   440.4119      -1.72797       21.5689      0.955927      -2.95233      -1.37965      0.777152       1.04638       1.17003       1.31255       1.27345       1.38862
  41   8 2516.6184    1.9785  1.2551 10.1140  0.0000       3.53138  0.0302   0.0283   0.0520    0.1398   0.0000      0.606213   440.3904       1.10540       18.0947      -1.47517      -3.39686      -1.02816      0.821424       1.07664       1.16881       1.30735       1.30761       1.33667
  41   9 2693.5469    2.7748  1.1183 10.8666 -0.0000       2.70518  0.0272   0.0414   0.0487    0.1471   0.0000      0.636471   440.8691       1.82338       21.0267       2.55755      -3.82078       1.37099      0.762980       1.01840       1.14737       1.22572       1.26064       1.26738
  41  10 2868.9199    3.5194  1.0052 11.7817  0.0000       2.38153  0.0244   0.0556   0.0466    0.1086   0.0000      0.703275   440.2900     -0.488427       20.3790     -0.246804      -1.93430      -1.28265      0.719203      0.945064       1.02834       1.13055       1.17460       1.23598
  41  11 3041.5737    4.1690  1.1926 11.8001  0.0000      0.936008  0.0287   0.0607   0.0522    0.1528   0.0000      0.729035   439.9198      0.463180       20.2747     -0.909180      -3.16648      -1.50406      0.810619       1.09971       1.19056       1.31760       1.37325       1.41832
  41  12 3211.2026    4.2001  1.3584 11.9447  0.0000      0.205194  0.0308   0.0569   0.0541    0.1079   0.0000      0.487911   439.0565      0.727241       18.1477      0.613515      -2.28376      -1.01222      0.861631       1.14022       1.29056       1.40575       1.50103       1.51163
  41  13 3378.4373    3.4620  2.1103 11.6623  0.0000      0.737438  0.0392   0.0384   0.0744    0.0616   0.0000      0.268507   441.8593     0.0349039       17.5322     -0.720556     -0.837342      -5.13861       1.05293       1.43491       1.56249       1.67416       1.77427       1.82347
  41  14 3543.2361    2.8371  3.5668 11.0203 -0.0000      0.813474  0.0544   0.0243   0.0981    0.0433   0.0000      0.156002   438.4082      0.970604       15.6330       3.62966      0.801472      0.940290       1.47780       1.91319       2.15889       2.36065       2.45495       2.47049
  41  15 3705.5230    2.2244  5.6004 10.4900  0.0000      0.259598  0.0764   0.0154   0.1336    0.0331   0.0000     0.0998990   441.1265      0.459782       16.5097       4.12663      0.795869      0.862713       1.92601       2.62212       2.91579       3.22323       3.29110       3.34394
  41  16 3865.9524    1.8568  8.1226 10.1154 -0.0006      0.310011  0.1076   0.0111   0.1897    0.0324   0.0000     0.0770615   438.3324       2.37700       16.2471       1.38246      -5.04373      -1.06983       2.65208       3.52156       3.94474       4.31142       4.40934       4.46641
  41  17 4024.8717    1.4988 11.1372  9.8008 -0.0008      0.246393  0.1609   0.0075   0.2565    0.0299   0.0000     0.0850223   443.8819      -1.14022       26.8132       14.4629       11.9894      0.197410       3.52811       4.74284       5.28374       5.72818       5.92839       5.98289
  42   2 1314.2462    0.0833  0.0994  8.8339  0.0000       62.7059  0.0186   0.0064   0.0241    0.0267   0.0000       71.0421   441.9892      0.213007       21.2858      0.603544      -4.20025      -1.28636      0.626329      0.701050      0.921855      0.936865      0.892036      0.926129
  42   3 1558.1991    0.2177  0.2309  8.7149  0.0000       32.3272  0.0121   0.0076   0.0243    0.0310   0.0000       6.68014   441.9940      0.654462       21.9766     -0.580264      -2.74007     -0.114675      0.398617      0.567659      0.657000      0.727751      0.771488      0.763892
  42   4 1772.6854    0.3841  0.4034  8.7603  0.0000       8.69076  0.0150   0.0095   0.0294    0.0458   0.0000       2.00746   440.8701     -0.871171       21.4475       1.13487      -2.27289     -0.735209      0.520188      0.684070      0.720313      0.811169      0.842723      0.863858
  42   5 1973.3856    0.6118  0.6412  8.8095  0.0000       6.31040  0.0185   0.0117   0.0367    0.0727   0.0000       1.08023   441.0744      0.266012       21.0958     0.0636697     -0.994101       1.03186      0.568994      0.801642      0.835510      0.967508       1.01001       1.01801
  42   6 2168.1803    0.9178  0.9051  9.1755  0.0000       4.78981  0.0234   0.0150   0.0452    0.1024   0.0000      0.822871   440.8715      0.439600       21.3821     -0.483994      -4.81251      -1.65609      0.696777      0.910814      0.987676       1.08213       1.09984       1.12217
  42   7 2354.8520    1.3878  1.1626  9.7922  0.0000       3.58650  0.0286   0.0208   0.0524    0.1280   0.0000      0.731636   442.1907    -0.0349458       20.8622     -0.451908      -3.05852    -0.0342849      0.746830       1.01359       1.11588       1.29065       1.25939       1.31787
  42   8 2535.0519    1.9995  1.3289 10.2755  0.0000       1.92271  0.0302   0.0274   0.0542    0.1247   0.0000      0.558944   441.0616     -0.980843       21.1085     -0.418033      -1.56696      0.277511      0.818874       1.10595       1.20222       1.31651       1.37189       1.35684
  42   9 2713.0211    2.7569  1.0913 11.1463 -0.0004       1.43563  0.0262   0.0415   0.0492    0.1362   0.0000      0.671208   442.2508      0.304977       20.6680      0.347448      -2.33836      0.739638      0.738005      0.959052       1.07333       1.20815       1.19432       1.24514
  42  10 2889.3242    3.6350  1.1446 11.4761  0.0000      0.767316  0.0268   0.0530   0.0496    0.1488   0.0000      0.613155   440.7721     -0.149902       19.6454      -1.27937      -3.64736     -0.853665      0.708743      0.948240       1.06875       1.12628       1.21001       1.22926
  42  11 3062.8782    4.3130  1.1944 11.7026  0.0000       1.37555  0.0274   0.0620   0.0520    0.1710   0.0000      0.571063   441.0896    -0.0278202       20.2942     -0.166888      -2.87320       1.95393      0.732297      0.960593       1.09081       1.21886       1.18189       1.20089
  42  12 3233.6028    4.0168  1.5231 12.0378  0.0011       1.78417  0.0333   0.0519   0.0599    0.0892   0.0000      0.476587   441.3859      0.833179       17.5471       1.48482      -1.29693       1.04250      0.832181       1.13465       1.23660       1.41783       1.38698       1.43474
  42  13 3401.9795    3.4746  2.2327 11.5313  0.0000      0.982251  0.0403   0.0367   0.0728    0.0624   0.0000      0.287667   441.3432      -1.59375       17.9141      0.858497       2.75096      -2.47514       1.07535       1.44483       1.62026       1.76658       1.82821       1.86249
  42  14 3567.9834    2.6848  3.7233 11.1016  0.0000      0.593843  0.0580   0.0225   0.1012    0.0392   0.0000      0.159419   440.6242      0.548177       18.8836     -0.452480     0.0312488      0.889060       1.42491       1.90918       2.14874       2.36308       2.35736       2.39081
  42  15 3731.5366    2.1825  5.6210 10.5077 -0.0002      0.338038  0.0756   0.0149   0.1383    0.0341   0.0000     0.0974192   441.0794      0.832390       15.1823       4.01958      -2.86581      -1.13791       1.89140       2.54263       2.79432       3.05732       3.15763       3.24098
  42  16 3893.1956    1.7606  8.8881 10.1276  0.0000      0.479523  0.1197   0.0098   0.2009    0.0305   0.0000     0.0777767   444.0665      -2.21253       13.8548       4.24182      -8.29384       2.64333       2.71139       3.62818       4.07167       4.41041       4.58772       4.71477
  42  17 4052.9199    1.4431 11.7315  9.8659  0.0009      0.424014  0.1747   0.0071   0.2697    0.0282   0.0000     0.0952255   442.5974      -4.71974       16.7104       2.93919      -9.08526      -1.36169       3.64560       4.82991       5.48848       6.04769       6.25248       6.27965
  43   2 1326.7518    0.0973  0.1431  8.7566  0.0000       95.0412  0.0178   0.0061   0.0295    0.0300   0.0000       40.8821   442.5142     -0.764001       20.1157      0.472307      -2.55815     0.0408806      0.560628      0.775503      0.809509      0.743510      0.940416      0.905398
  43   3 1571.8227    0.2146  0.2534  8.6977  0.0000       19.6395  0.0128   0.0071   0.0272    0.0311   0.0000       6.57131   441.6040     -0.359618       21.5019     -0.180152      -3.44461     -0.556463      0.427637      0.490534      0.588254      0.654156      0.643899      0.644567
  43   4 1787.0495    0.4111  0.3924  8.7624  0.0000       12.7427  0.0133   0.0100   0.0291    0.0429   0.0000       2.02745   441.0249     -0.353322       22.2245     0.0208924      -4.52237      0.379546      0.432634      0.560113      0.668075      0.699891      0.735580      0.758085
  43   5 1989.1451    0.6397  0.6699  8.8401  0.0000       9.96459  0.0191   0.0122   0.0377    0.0706   0.0000       1.10619   441.4566      -1.10772       21.1105      0.981551      -3.18737     -0.758379      0.623141      0.870031      0.923566       1.04018       1.11028       1.08860
  43   6 2184.9502    0.9895  0.9298  9.2086  0.0000       6.51612  0.0239   0.0158   0.0438    0.1006   0.0000      0.825519   441.7423     -0.553379       21.8455      0.524428      -3.01229      -1.26606      0.645691      0.911714      0.982060       1.10201       1.11184       1.14098
  43   7 2372.3213    1.4740  1.2128  9.4785  0.0000       3.85816  0.0283   0.0208   0.0505    0.1431   0.0000      0.653313   441.0519      0.986411       22.0132      0.294948      -4.76342      0.931010      0.762472      0.991698       1.10807       1.22421       1.30189       1.29039
  43   8 2553.3496    2.0995  1.2559 10.4461  0.0000       1.53857  0.0293   0.0295   0.0531    0.1226   0.0000      0.601680   439.2176      0.531166       19.6786      0.624044      -3.95264       1.87736      0.731453       1.03404       1.09835       1.22722       1.21735       1.25369
  43   9 2732.3845    2.9076  1.1557 11.0214  0.0000       2.92938  0.0268   0.0416   0.0499    0.1366   0.0000      0.643648   440.8509      0.143588       20.6185      -1.56849      -1.13327     -0.130155      0.722283      0.960349       1.05691       1.15034       1.20174       1.21343
  43  10 2909.5659    3.8028  1.0673 11.8536  0.0000      0.960671  0.0249   0.0577   0.0490    0.1223   0.0000      0.671068   442.1931      -1.30238       21.0695      0.421012      -4.05137     -0.176531      0.704011      0.922115       1.01676       1.14980       1.19016       1.19252
  43  11 3083.9341    4.3335  1.0854 11.9299 -0.0000       1.69246  0.0259   0.0639   0.0452    0.1398   0.0000      0.577681   442.9045      0.271987       20.2420       1.13422      -1.70597     -0.506695      0.716798      0.935513       1.03861       1.12961       1.14266       1.15547
  43  12 3255.5834    4.0436  1.6373 11.7655  0.0000       1.32169  0.0324   0.0492   0.0613    0.0859   0.0000      0.405426   440.2662     -0.932054       19.8659       1.15154      -1.90189       1.65446      0.854889       1.17588       1.28663       1.38279       1.43557       1.41528
  43  13 3425.0703    3.2539  2.5120 11.5841 -0.0001      0.833690  0.0448   0.0326   0.0784    0.0503   0.0000      0.253847   439.9443     0.0662878       16.0318       2.51173      -1.15227      -3.98504       1.13193       1.53083       1.69270       1.90885       1.99851       1.97426
  43  14 3592.3414    2.6389  3.9877 10.8196  0.0000      0.637413  0.0583   0.0209   0.1027    0.0417   0.0000      0.131204   442.4821      0.466324       17.1756     0.0690188      -2.19139       3.69428       1.47682       2.01114       2.20652       2.37790       2.47219       2.56112
  43  15 3757.2119    2.1079  6.2521 10.4166  0.0000      0.669226  0.0832   0.0137   0.1477    0.0324   0.0000     0.0987278   443.2653      0.385884       10.9753     -0.441606       1.21962     -0.737449       2.00985       2.72415       3.03525       3.26729       3.37411       3.45369
  43  16 3919.0950    1.7664  9.6020 10.0091  0.0000     0.0629186  0.1277   0.0091   0.2125    0.0307   0.0000     0.0773177   439.6837       4.94704       23.4762       6.58501       7.17763       2.66690       2.79135       3.71857       4.22498       4.51114       4.79546       4.81713
  43  17 4080.7135    1.3973 12.2769  9.8372 -0.0003      0.536048  0.1786   0.0069   0.2838    0.0271   0.0000     0.0888126   442.1909      -2.54505       22.1042       4.07474      -6.93333       5.61134       3.55719       4.88581       5.40025       5.92246       6.17929       6.22254
  44   2 1339.0752    0.1078  0.1446  8.7790  0.0000       46.8743  0.0165   0.0061   0.0249    0.0264   0.0000       33.8403   442.0993     -0.654353       20.5222       1.06456      -3.16611     -0.670547      0.480260      0.692645      0.809732      0.719065      0.849457      0.852336
  44   3 1585.2419    0.2193  0.2385  8.7667  0.0000       34.7798  0.0115   0.0074   0.0253    0.0303   0.0000       6.71843   441.5216     -0.793288       22.3113     -0.485656      -3.91638     -0.797719      0.385459      0.521286      0.582153      0.656177      0.723412      0.735628
  44   4 1801.2681    0.4089  0.4064  8.8920  0.0000       15.1868  0.0142   0.0097   0.0292    0.0428   0.0000       2.12687   440.7819     -0.401098       21.7807     -0.449431      -2.35830    -0.0768096      0.447399      0.614681      0.648580      0.723738      0.782761      0.771736
  44   5 2004.6697    0.6514  0.7412  8.9326  0.0000       7.03960  0.0206   0.0117   0.0400    0.0734   0.0000       1.00940   441.0293     -0.169455       21.2456     -0.755061      -5.17522      0.891672      0.574524      0.797154      0.884871      0.965612       1.01023       1.02977
  44   6 2201.4794    1.0194  1.0040  9.2468  0.0000       4.35601  0.0255   0.0155   0.0454    0.1070   0.0000      0.785789   440.9459     -0.115527       21.0190      0.798277      -2.78271      0.394724      0.680511      0.934837       1.00778       1.14016       1.13718       1.20049
  44   7 2389.4499    1.5258  1.2041  9.9406  0.0000       3.32924  0.0286   0.0218   0.0514    0.1167   0.0000      0.676103   440.2223     0.0621671       19.6538     -0.984805      -3.97949     -0.902585      0.749963      0.986090       1.09369       1.20961       1.28622       1.26359
  44   8 2571.4382    2.1693  1.2503 10.9097  0.0000       1.60794  0.0297   0.0313   0.0540    0.1030   0.0000      0.669903   440.2385       1.56810       20.4316      0.930625      -4.76882       2.90058      0.753493       1.04178       1.14111       1.26666       1.27383       1.36885
  44   9 2751.5211    2.9235  1.0983 11.4574  0.0005       1.69811  0.0269   0.0433   0.0472    0.1138   0.0000      0.653659   440.1645     -0.905065       20.1017     -0.121689      -3.56435      -2.63085      0.688645      0.928926       1.02491       1.14610       1.18282       1.20973
  44  10 2929.5871    3.8218  1.0690 11.8002  0.0000       1.76819  0.0246   0.0566   0.0467    0.1268   0.0000      0.630905   441.2307     -0.870487       21.4766       1.12135      -3.11428       1.20563      0.651862      0.852239      0.947427       1.01561       1.08123       1.15289
  44  11 3104.7077    4.3525  1.1211 12.3224  0.0000       1.19739  0.0260   0.0645   0.0490    0.1127   0.0000      0.649609   441.4542      0.160748       21.8389      0.235020      -2.61893      0.140364      0.709825      0.947079       1.04473       1.12453       1.15628       1.23916
  44  12 3277.3006    4.1020  1.6897 11.7514  0.0000       1.06213  0.0325   0.0479   0.0591    0.0871   0.0000      0.350989   440.3219      -2.00565       18.1976       1.61173      -1.29961     -0.954845      0.858449       1.12716       1.20217       1.37998       1.43672       1.41817
  44  13 3447.8834    3.2430  2.8073 11.3282  0.0000      0.794296  0.0455   0.0296   0.0808    0.0504   0.0000      0.206077   440.7577     -0.505742       13.9361       1.75874      -1.78197      -1.39103       1.14066       1.49399       1.66756       1.82311       1.93636       1.95720
  44  14 3616.2456    2.5843  4.5050 10.7493  0.0000      0.351441  0.0620   0.0190   0.1108    0.0390   0.0000      0.115004   438.6556       1.72822       19.8585      -1.82063      -6.62247      -4.21549       1.51507       2.08773       2.30307       2.53764       2.64589       2.70142
  44  15 3782.4400    2.0655  6.8993 10.3458 -0.0003      0.557157  0.0886   0.0125   0.1588    0.0320   0.0000     0.0867747   441.9962       2.90992       23.1987       1.63792      -1.45420       7.08380       2.09667       2.80868       3.17019       3.49185       3.71558       3.74908
  44  16 3945.7493    1.6822  9.3947 10.0972  0.0009      0.278450  0.1326   0.0088   0.2122    0.0295   0.0000     0.0894474   443.7207       4.48095       24.3246      -4.24242     -0.604052      -6.78226       2.72950       3.73924       4.14521       4.50948       4.61894       4.68479
  45   2 1351.2684    0.1026  0.1277  8.7889  0.0000       80.2630  0.0162   0.0061   0.0239    0.0280   0.0000       37.7146   441.8780      0.696623       22.0523     -0.663882      -3.84797       1.22656      0.543240      0.644798      0.766923      0.775844      0.798736      0.784596
  45   3 1598.4382    0.2383  0.2741  8.6672  0.0000       16.5462  0.0127   0.0074   0.0272    0.0325   0.0000       5.04315   441.7413     -0.286291       21.0545      0.115315      -3.19582     -0.314684      0.388751      0.495555      0.557032      0.627541      0.702365      0.666070
  45   4 1815.3525    0.4328  0.5183  8.7052  0.0000       12.7573  0.0162   0.0092   0.0342    0.0492   0.0000       1.63132   441.5302      0.693075       21.5972     -0.744409      -3.07011   -0.00709993      0.487322      0.610115      0.693326      0.785487      0.791850      0.793642
  45   5 2020.0814    0.6765  0.7218  8.9285  0.0000       7.97954  0.0198   0.0119   0.0377    0.0729   0.0000       1.00462   441.2155      0.555105       21.2324       1.01919      -2.34672       1.32225      0.551247      0.713596      0.860063      0.926874      0.998187       1.02013
  45   6 2217.8841    1.0447  0.9530  9.4787  0.0000       5.35308  0.0235   0.0164   0.0456    0.0932   0.0000      0.846750   441.0096     -0.458208       21.4677     0.0580817      -2.90887      0.657291      0.619373      0.834100      0.913796       1.01932       1.00702       1.02914
  45   7 2406.5236    1.6004  1.2614  9.7860  0.0000       4.06688  0.0290   0.0222   0.0517    0.1348   0.0000      0.635515   441.4111     -0.283722       22.2389      0.410153      -1.74287      -2.09207      0.735885      0.959029       1.08527       1.19478       1.25332       1.27840
  45   8 2589.4784    2.1912  1.3254 10.2500  0.0000       2.56692  0.0282   0.0286   0.0525    0.1304   0.0000      0.539216   441.3450     -0.142756       20.7205     -0.327566      -1.52017      -1.09749      0.729376      0.979931       1.06697       1.19738       1.26892       1.30668
  45   9 2770.5131    3.0822  1.1627 11.2986  0.0000       1.73249  0.0271   0.0443   0.0485    0.1317   0.0000      0.644840   440.1517      0.621171       20.9690     -0.790455      -4.54386     -0.781759      0.678931      0.879852      0.975333       1.12688       1.09511       1.15113
  45  10 2949.3898    4.0110  1.1290 11.7725  0.0000       1.98068  0.0263   0.0571   0.0465    0.1399   0.0000      0.596026   441.5534     -0.695132       21.0716      0.116588      -2.99780      0.879226      0.695523      0.916145       1.00031       1.12625       1.14326       1.16037
  45  11 3125.2775    4.3201  1.2427 12.1726  0.0000       1.81212  0.0284   0.0597   0.0511    0.1098   0.0000      0.603358   440.6849     -0.703706       21.9099       1.37594      -1.58972      -1.66734      0.723298      0.983894       1.09730       1.21323       1.24182       1.26791
  45  12 3298.7880    3.8703  1.8634 11.7936  0.0000       1.15030  0.0358   0.0428   0.0614    0.0664   0.0000      0.342810   440.7015       1.28038       19.8017     -0.555017      -2.04295       1.36435      0.882050       1.18635       1.30823       1.46474       1.50788       1.49786
  45  13 3470.3962    3.1414  2.8167 11.3839  0.0000      0.907992  0.0461   0.0285   0.0813    0.0471   0.0000      0.202573   441.0868     -0.215736       22.4165       2.39766     0.0994196      -5.32871       1.08480       1.50054       1.62446       1.83255       1.87720       1.90493
  45  14 3639.9508    2.4746  4.6893 10.6697 -0.0000      0.533020  0.0637   0.0175   0.1150    0.0381   0.0000      0.117230   439.6614       1.74156       16.1828       3.42188      -1.27621     -0.514356       1.57786       2.06903       2.31720       2.57081       2.69664       2.78208
  45  15 3807.0563    2.0360  7.6291 10.2482 -0.0003      0.508873  0.0986   0.0113   0.1691    0.0320   0.0000     0.0827690   442.6393      -5.64040       21.1287       3.10752       3.74195      -4.83318       2.21157       2.96864       3.35386       3.65868       3.80316       3.86700
  45  16 3971.8927    1.6115  9.3230 10.0844 -0.0009      0.537407  0.1330   0.0086   0.2157    0.0290   0.0000      0.102442   439.3012     -0.820857       14.1763       8.91830      -1.46182       9.05394       2.80341       3.76528       4.16230       4.60135       4.85235       4.92522
  46   2 1363.3043    0.1266  0.1444  8.7838  0.0000       52.6464  0.0148   0.0063   0.0252    0.0256   0.0000       25.2124   442.0185     -0.965797       21.8495      0.319660      -4.23150     -0.109441      0.404966      0.534300      0.653298      0.741341      0.693927      0.835767
  46   3 1611.4426    0.2302  0.2597  8.7193  0.0000       31.0081  0.0134   0.0073   0.0237    0.0321   0.0000       5.79943   441.4410    -0.0336736       21.8446      0.151216      -3.29023     -0.503834      0.419254      0.531651      0.610687      0.647189      0.674506      0.682069
  46   4 1829.2499    0.4402  0.5223  8.6939  0.0000       11.1235  0.0164   0.0091   0.0325    0.0501   0.0000       1.61156   441.0862       1.19164       20.9878      0.290326      -4.57336     -0.551447      0.484874      0.658117      0.715206      0.800643      0.836538      0.808057
  46   5 2035.3028    0.7141  0.7677  8.9750  0.0000       6.32199  0.0204   0.0121   0.0387    0.0754   0.0000      0.958908   441.5741     -0.184374       21.8817      0.124540      -5.79040       1.03329      0.534195      0.758724      0.821996      0.923717      0.904358      0.949905
  46   6 2234.0742    1.0736  1.0520  9.0879  0.0000       5.28291  0.0252   0.0158   0.0469    0.1288   0.0000      0.772409   442.2783      -1.02121       21.3243      0.489788      -3.31658      0.694390      0.639615      0.870002      0.959074       1.06597       1.05436       1.08093
  46   7 2423.3630    1.6287  1.2900 10.0518  0.0000       2.86355  0.0294   0.0219   0.0522    0.0987   0.0000      0.628480   440.7296      -1.15263       20.3133       1.40741      -2.71280     -0.718668      0.711398      0.967834       1.04055       1.15385       1.19073       1.25551
  46   8 2607.2462    2.3178  1.3240 10.5693 -0.0008       2.18636  0.0300   0.0304   0.0499    0.1168   0.0000      0.538669   440.2138      0.179720       20.1608      0.469665      -1.70519      0.540018      0.726971      0.964746       1.05377       1.17590       1.22694       1.25537
  46   9 2789.3278    3.1957  1.1197 11.3909  0.0000       2.43764  0.0246   0.0458   0.0491    0.1266   0.0000      0.659699   442.1103       1.57444       22.7392     0.0263031      -1.57675      -1.96511      0.634757      0.862471      0.952094       1.11336       1.12977       1.13829
  46  10 2968.9998    4.0685  1.1010 11.6307  0.0008      0.854672  0.0241   0.0573   0.0458    0.1478   0.0000      0.578844   441.1048     -0.303439       21.6443    -0.0136419      -2.42944    -0.0375759      0.612205      0.823660      0.906810      0.990058       1.03312       1.05452
  46  11 3145.6484    4.3031  1.2941 12.2846  0.0006       1.89197  0.0286   0.0580   0.0517    0.0957   0.0000      0.532187   441.0128      -1.02018       20.3651       1.33041      -2.40692      -1.62533      0.708912      0.954500       1.03075       1.16081       1.22798       1.24128
  46  12 3319.9294    3.8809  2.0021 11.6643 -0.0002      0.813994  0.0362   0.0407   0.0635    0.0662   0.0000      0.304682   440.3971     -0.175418       17.9993      0.168371      -2.11070       2.74806      0.891770       1.15479       1.25676       1.42531       1.46912       1.49617
  46  13 3492.5692    3.0804  3.1831 11.2261  0.0000      0.799743  0.0480   0.0260   0.0872    0.0448   0.0000      0.169855   440.4664      -1.23189       20.6189       1.85449      -1.87493      -4.23264       1.14719       1.55815       1.75261       1.93710       1.97310       1.99939
  46  14 3663.2721    2.4084  5.3291 10.5983 -0.0001      0.617430  0.0702   0.0158   0.1247    0.0351   0.0000      0.106779   441.6362      -2.05685       13.4762      -1.10742      -1.88749      -3.58384       1.63626       2.19693       2.46573       2.71300       2.76924       2.86065
  46  15 3831.4401    1.9885  7.9696 10.1828  0.0006      0.392119  0.1032   0.0107   0.1771    0.0327   0.0000     0.0824916   442.1049       2.13432       15.6085     -0.614726    -0.0826226      0.679554       2.20517       2.96631       3.30088       3.64652       3.74794       3.79312
  46  16 3997.7720    1.5525 11.0362 10.0361 -0.0046      0.770841  0.1592   0.0076   0.2480    0.0273   0.0000     0.0954004   440.1738      -2.06017       19.1385       2.84167      -2.65800      -10.8798       3.01337       4.06867       4.61179       5.02504       5.17041       5.32086
  47   2 1375.2132    0.1176  0.1614  8.7972  0.0000       42.0416  0.0203   0.0058   0.0278    0.0246   0.0000       26.2316   441.2337     -0.227963       20.7255       1.38125      -3.92013    0.00583522      0.483868      0.787195      0.877261      0.782333       1.02181       1.15047
  47   3 1624.2504    0.2588  0.3062  8.7010  0.0002       25.1187  0.0131   0.0073   0.0261    0.0335   0.0000       4.35289   441.5969     -0.335949       21.1632     -0.157382      -3.56579      0.101041      0.405421      0.510730      0.609121      0.617849      0.637666      0.664534
  47   4 1842.9787    0.4639  0.4979  8.8506  0.0000       11.2493  0.0157   0.0097   0.0309    0.0489   0.0000       1.61862   441.5659     -0.532394       21.2953     -0.707648      -2.94954     -0.736005      0.445622      0.608210      0.681543      0.750271      0.801528      0.821454
  47   5 2050.4373    0.7268  0.8265  8.9655  0.0000       7.64801  0.0209   0.0119   0.0414    0.0766   0.0000      0.972097   441.3135     0.0780627       21.1194    -0.0859681      -4.27376    -0.0649107      0.550196      0.718038      0.792476      0.840694      0.934437      0.951017
  47   6 2250.0476    1.1205  1.0666  9.4299  0.0000       6.20683  0.0259   0.0164   0.0473    0.1123   0.0000      0.766302   440.2391       1.10153       21.5565     -0.963977      -4.15685       1.61381      0.641302      0.835093      0.907939       1.02790       1.04946       1.10767
  47   7 2440.0487    1.7141  1.2725 10.0323 -0.0001       3.38097  0.0301   0.0228   0.0494    0.1192   0.0000      0.640589   441.6649       2.39199       23.3995       2.13150      -4.39601       1.41757      0.678095      0.950709       1.05193       1.14087       1.17653       1.22544
  47   8 2624.9256    2.3691  1.2731 10.7376  0.0004       2.25303  0.0283   0.0319   0.0508    0.1209   0.0000      0.629172   442.6928     -0.136737       20.3537      0.632929      -4.16875       2.48387      0.684979      0.905355      0.972019       1.09350       1.15198       1.21764
  47   9 2807.9159    3.3040  1.1049 11.4686  0.0000      0.924234  0.0245   0.0470   0.0462    0.1258   0.0000      0.620252   441.0433      0.232248       18.7913      -1.33985      -1.87704       1.63147      0.595429      0.779811      0.895072      0.987102       1.00346       1.07369
  47  10 2988.3857    4.1719  1.0858 12.1078 -0.0001       1.75070  0.0247   0.0597   0.0458    0.1134   0.0000      0.738485   441.4268      0.452483       21.9287      -1.00453      -3.92896       1.05249      0.616900      0.778061      0.897102      0.979647      0.989906      0.999220
  47  12 3341.0096    3.6825  2.1761 11.4848  0.0001      0.601665  0.0371   0.0365   0.0666    0.0669   0.0000      0.222284   440.9208      0.245708       20.4694      0.146242      -4.54166       1.68936      0.877251       1.19605       1.29619       1.47571       1.49127       1.54363
  47  13 3514.6071    2.9725  3.5046 11.1602  0.0001      0.614663  0.0516   0.0237   0.0904    0.0416   0.0000      0.149599   442.7790     -0.136039       18.4136       1.86412      -2.81323       1.02395       1.19613       1.63323       1.79759       1.96763       2.02147       2.13008
  47  14 3686.2412    2.3474  5.5067 10.6573  0.0000      0.690441  0.0717   0.0152   0.1297    0.0336   0.0000      0.106951   441.5773     -0.288305       18.2933       2.72042      -4.33764       2.11206       1.61050       2.15970       2.41533       2.66047       2.77499       2.79547
  47  15 3855.5381    1.9132  8.6463 10.1645  0.0011      0.335491  0.1154   0.0096   0.1913    0.0321   0.0000     0.0927739   443.3483       1.02253       20.5238       2.52812      -6.34174      -4.13985       2.35913       3.16624       3.50692       3.86465       3.99215       4.08943
  47  16 4022.4548    1.5950 11.9522 10.0349  0.0017      0.243616  0.1664   0.0071   0.2534    0.0256   0.0000     0.0897706   445.7470      -2.84563       15.5285       3.33958      -3.92301       10.6612       3.02757       4.09487       4.61909       4.97086       5.28629       5.42097
  48   2 1386.9016    0.1237  0.1817  8.7652  0.0000      0.554515  0.0137   0.0057   0.0296    0.0236   0.0000       20.6854   441.3743      0.617926       21.1905      -1.07984      -3.02370      0.360633      0.418456      0.667294      0.662026      0.824695      0.814466      0.861032
  48   3 1636.9034    0.2666  0.2972  8.7429  0.0000       21.2866  0.0123   0.0075   0.0266    0.0321   0.0000       4.00776   442.1668     -0.182822       21.0975   -0.00412671      -3.04417     -0.877215      0.356151      0.462936      0.561602      0.578332      0.607453      0.596229
  48   4 1856.5912    0.4566  0.6025  8.7469  0.0000       11.8597  0.0172   0.0089   0.0371    0.0527   0.0000       1.52627   441.9026      0.217029       21.3871      -1.39114      -3.59641     -0.896100      0.491143      0.616551      0.699735      0.773887      0.812099      0.855639
  48   5 2065.3484    0.7643  0.8233  8.9509  0.0000       7.57779  0.0208   0.0123   0.0393    0.0848   0.0000      0.883007   442.9620     -0.943063       20.2209      0.615103      -4.61250      0.742667      0.561453      0.742742      0.846770      0.918698      0.972410      0.952229
  48   6 2265.7707    1.1781  1.1617  9.5073  0.0000       4.67285  0.0270   0.0167   0.0512    0.1129   0.0000      0.786828   439.3682     -0.891662       21.9470       1.17925      -4.05589      0.347995      0.623135      0.844056      0.917681      0.990481       1.02396       1.07901
  48   7 2456.4968    1.7497  1.3626  9.9444  0.0013       2.83194  0.0282   0.0222   0.0536    0.1167   0.0000      0.551423   441.9538      0.318874       20.6379      0.342178      -2.75587     -0.548990      0.636244      0.883481      0.961277       1.06939       1.07824       1.14400
  48   8 2642.4389    2.4604  1.2729 10.5832  0.0072       1.94402  0.0268   0.0319   0.0509    0.1407   0.0000      0.564148   441.9538      -1.02415       20.3319      0.582378      -3.35083      -2.39180      0.628597      0.830028      0.930584       1.02709       1.05685       1.10846
  48   9 2826.4376    3.3980  1.0500 11.6098 -0.0006       2.14887  0.0235   0.0488   0.0442    0.1155   0.0000      0.680952   442.3883     -0.300063       22.0887       1.67484      -2.26992      -1.79277      0.571924      0.786250      0.844981      0.994978       1.01650       1.02547
  48  10 3007.5983    4.2119  1.1726 11.8381  0.0000      0.566658  0.0259   0.0580   0.0478    0.1510   0.0000      0.657329   441.0333       1.69017       20.9299      0.658245      -2.77176      -1.69609      0.601926      0.801019      0.880452      0.983438      0.970715       1.03575
  48  11 3185.7442    4.2998  1.4500 11.9850 -0.0009      0.341249  0.0293   0.0523   0.0530    0.0921   0.0000      0.439761   441.8682     -0.565396       20.5703       1.13248      -2.67910    -0.0548633      0.695301      0.924148       1.04826       1.14188       1.20344       1.24435
  48  12 3361.7692    3.6849  2.2871 11.5388  0.0000      0.369939  0.0389   0.0352   0.0676    0.0616   0.0000      0.237899   441.0914     -0.614478       18.3492       1.21960      -3.32751     0.0912960      0.885903       1.17621       1.33630       1.43779       1.52132       1.55897
  48  13 3536.2616    2.9569  3.7591 10.9799 -0.0001      0.432105  0.0510   0.0223   0.0938    0.0423   0.0000      0.126260   443.7558       2.11117       18.8885     -0.546497     -0.115303      -1.01409       1.19029       1.58996       1.76427       1.93131       2.04149       2.06331
  48  14 3708.9299    2.3141  6.0298 10.6292  0.0002      0.550448  0.0766   0.0143   0.1397    0.0324   0.0000     0.0949361   441.2740     -0.453696       16.8947       1.24545      0.641930       3.27445       1.65058       2.20823       2.52367       2.71688       2.85762       2.88429
  48  15 3879.3567    1.8184  9.1317 10.2042 -0.0012      0.537619  0.1272   0.0089   0.2042    0.0307   0.0000      0.108826   443.9021       5.52507       19.0560       8.27122      -1.22183       2.13546       2.46858       3.24166       3.70830       4.04681       4.29042       4.33299
  49   2 1398.5133    0.1207  0.1449  8.7896  0.0000       34.9600  0.0131   0.0059   0.0230    0.0235   0.0000       27.2189   442.1273    -0.0819105       21.2502       1.06537      -3.65097      0.853209      0.351579      0.415271      0.516240      0.605749      0.665599      0.713094
  49   3 1649.3531    0.2687  0.2954  8.7215  0.0000       25.4294  0.0119   0.0074   0.0252    0.0322   0.0000       4.24841   441.7567      0.927645       21.4595    0.00926643      -3.60306     -0.409730      0.323858      0.450873      0.513011      0.519752      0.585362      0.568918
  49   4 1870.0135    0.5012  0.5659  8.8029  0.0000       11.2313  0.0166   0.0096   0.0325    0.0520   0.0000       1.43865   441.6753      0.236305       21.9395     -0.977869      -3.72365      0.421400      0.445308      0.632537      0.684624      0.788804      0.846794      0.830716
  49   5 2080.1032    0.7630  0.9345  8.9443  0.0000       5.03563  0.0224   0.0118   0.0452    0.0889   0.0000      0.838691   442.2119      0.151867       21.8739      0.107738      -3.35790      -1.14424      0.557958      0.750417      0.850080      0.884459      0.941528       1.03480
  49   6 2281.3949    1.2080  1.2215  9.5743  0.0000       4.37986  0.0279   0.0164   0.0509    0.0994   0.0000      0.718169   442.9095      -1.19876       21.6683       2.38636      -3.66602      0.879172      0.644111      0.878549      0.979319       1.05194       1.13391       1.19315
  49   7 2472.8500    1.8074  1.3798 10.1830  0.0000       2.67302  0.0293   0.0225   0.0526    0.0907   0.0000      0.549184   440.5101      0.624457       20.9665       2.31522      -5.36015      0.453185      0.658497      0.889293      0.957690       1.04604       1.14473       1.15008
  49   8 2659.7979    2.5760  1.2618 10.9216  0.0000       3.56393  0.0279   0.0339   0.0493    0.1129   0.0000      0.786474   440.8775     -0.714917       20.0627      0.479544      -4.24787     -0.707977      0.630693      0.854291      0.988866       1.07356       1.06316       1.13217
  49   9 2844.7195    3.4836  1.1328 11.6050 -0.0000     -0.283179  0.0257   0.0477   0.0449    0.1197   0.0000      0.734585   440.7486      -1.62608       21.4317     -0.875274      -3.60563     0.0877067      0.602085      0.785219      0.888445      0.973748      0.995373       1.04491
  49  10 3026.6591    4.3339  1.1393 11.7501  0.0000      0.185153  0.0256   0.0578   0.0447    0.1446   0.0000      0.530299   440.8178     -0.338284       20.9031     -0.419699      -2.39671       1.08296      0.599845      0.817539      0.927026       1.00213       1.01979       1.08952
  49  11 3205.5193    4.3158  1.4430 12.0225 -0.0013      0.462462  0.0291   0.0527   0.0517    0.0935   0.0000      0.394998   441.2971     -0.907334       20.1642       3.02825      -3.32287      -2.11216      0.677689      0.911637       1.00451       1.14317       1.17421       1.20462
  49  12 3382.4526    3.5709  2.3852 11.4117  0.0001      0.815945  0.0391   0.0330   0.0692    0.0595   0.0000      0.243485   440.9898       1.21947       20.7417      0.130742     -0.985258     -0.607305      0.886913       1.15860       1.29202       1.41683       1.47207       1.54867
  49  13 3557.5810    2.7889  4.0919 10.8846 -0.0001     0.0989089  0.0552   0.0198   0.1004    0.0391   0.0000      0.130574   440.5332     0.0341429       21.0460       2.79721      -3.37241       6.03459       1.20356       1.63500       1.86543       2.01489       2.10713       2.15466
  49  14 3731.3280    2.1923  6.2622 10.5447 -0.0006      0.548244  0.0830   0.0131   0.1438    0.0331   0.0000     0.0964507   442.1440     -0.253985       19.9252      -3.61283      -6.41453      0.634281       1.75824       2.35504       2.62376       2.88861       3.02862       3.11295
  49  15 3902.9386    1.7933  9.5654 10.1144  0.0000      0.578564  0.1331   0.0084   0.2107    0.0302   0.0000      0.108079   441.7521       2.71162       20.0894       4.92782       1.62080      -1.13358       2.46468       3.35777       3.76808       4.18480       4.42088       4.53234
  50   2 1409.9792    0.1260  0.1557  8.7901  0.0000       45.5306  0.0146   0.0059   0.0224    0.0241   0.0000       24.2871   442.2905     -0.404977       21.5199     0.0996277      -3.71991      0.387618      0.395715      0.646286      0.870610       1.06736       1.09297      0.932874
  50   3 1661.6207    0.2689  0.3643  8.6836  0.0000       19.3707  0.0140   0.0069   0.0307    0.0342   0.0000       3.74036   441.5685      -1.02016       21.4761      0.593119      -2.64668      0.783308      0.425344      0.591343      0.639980      0.715093      0.744006      0.814150
  50   4 1883.3282    0.5322  0.5832  8.8088  0.0000       9.53555  0.0157   0.0100   0.0345    0.0560   0.0000       1.29691   441.4382      0.109471       21.7239      0.983947      -3.46052       1.13329      0.413114      0.560831      0.637965      0.713178      0.737408      0.762916
  50   5 2094.7553    0.7649  0.9256  9.1176  0.0000       5.71456  0.0228   0.0118   0.0435    0.0794   0.0000      0.899425   441.9056     -0.639188       22.9005      -2.03538      -3.92895      0.934418      0.553381      0.762562      0.849198      0.925511      0.994728       1.03568
  50   6 2296.8234    1.2733  1.1825  9.3303  0.0000       4.69494  0.0266   0.0172   0.0492    0.1380   0.0000      0.711004   441.0237      0.611393       20.5747     -0.858879      -2.33358      -1.89289      0.601700      0.847430      0.926215       1.01443       1.01415       1.10430
  50   7 2489.0781    1.8714  1.2547 10.4163  0.0000       3.23260  0.0283   0.0247   0.0495    0.1024   0.0000      0.652229   441.2945      -1.44339       21.4201      -1.10263      -1.03018     -0.438911      0.607235      0.829967      0.916133      0.999865       1.04263       1.03864
  50   8 2677.0118    2.7567  1.2415 10.6745  0.0000       2.16409  0.0262   0.0353   0.0463    0.1437   0.0000      0.613574   440.8388      0.370058       19.9046      0.447529      -3.57832     -0.361266      0.580979      0.811860      0.873273       1.00424       1.02748       1.03486
  50   9 2862.8487    3.6016  1.1501 11.3684 -0.0005      0.399727  0.0258   0.0478   0.0453    0.1484   0.0000      0.648996   442.2304     -0.351699       20.2828      0.451887      -3.27119      -1.00359      0.559965      0.735709      0.838021      0.954623      0.974505      0.993179
  50  10 3045.5734    4.3601  1.1826 12.0415  0.0000       1.00130  0.0257   0.0587   0.0473    0.1280   0.0000      0.548759   440.8563      0.356994       21.8069     -0.745540      -4.83632     -0.776007      0.578904      0.761079      0.816998      0.923700      0.933764      0.975407
  50  12 3402.8588    3.4762  2.6478 11.3781 -0.0003      0.837851  0.0403   0.0301   0.0739    0.0506   0.0000      0.216035   442.2927       1.27500       22.0553       2.80194      -3.17977      0.310498      0.896893       1.19235       1.36603       1.47871       1.54327       1.55381
  50  13 3579.0117    2.7358  4.4021 10.9679 -0.0001      0.481295  0.0588   0.0190   0.1061    0.0370   0.0000      0.124432   440.9455      0.343288       17.9413       2.70483      -3.78197      0.652289       1.28584       1.73544       1.94085       2.13226       2.22420       2.27431
  50  14 3753.5823    2.1952  7.2462 10.4138  0.0010      0.618968  0.0923   0.0117   0.1603    0.0334   0.0000     0.0931149   440.6797     -0.193199       22.9213      -3.28044     -0.715091      -2.70172       1.85945       2.49996       2.80460       3.08079       3.23701       3.25549
  50  15 3925.9295    1.7484  9.9798 10.1958 -0.0003      0.467087  0.1441   0.0079   0.2187    0.0282   0.0000      0.112043   439.2437      -2.74723       24.0543      -10.9142       2.00283       5.77925       2.52436       3.40706       3.79505       4.16280       4.29622       4.46706
  51   2 1421.2620    0.1354  0.1970  8.7735 -0.0008       38.1869  0.0135   0.0058   0.0266    0.0244   0.0000       17.6127   442.0899     -0.513388       22.5260      0.711499      -4.31462      0.225348      0.409076      0.528726      0.594561      0.671796      0.652311      0.654000
  51   3 1673.7564    0.2879  0.3357  8.7319  0.0001       23.8049  0.0142   0.0072   0.0238    0.0331   0.0000       3.66619   441.8385     -0.257515       21.4809     -0.394530      -3.51863     -0.286303      0.375291      0.466298      0.581038      0.626777      0.662006      0.726874
  51   4 1896.5377    0.5151  0.6212  8.8574 -0.0005       10.4180  0.0171   0.0093   0.0355    0.0535   0.0000       1.38144   441.5238      0.329776       22.1280     -0.707595      -3.26893      0.164840      0.420363      0.581792      0.645906      0.721799      0.721578      0.781941
  51   5 2109.2350    0.8279  0.8539  9.1356  0.0000       5.05840  0.0207   0.0128   0.0396    0.0821   0.0000      0.891916   441.3905      0.276502       21.6854     -0.974903      -1.58194     -0.734422      0.491538      0.659111      0.733042      0.837668      0.883457      0.865984
  51   6 2312.0682    1.3320  1.2066  9.5877 -0.0000       3.90114  0.0267   0.0175   0.0493    0.1117   0.0000      0.683314   442.4585      -1.26175       21.7232       1.51665      -3.52194       3.15120      0.600216      0.834617      0.923696       1.04498       1.05513       1.11402
  51   7 2505.1110    1.9776  1.3071 10.1037  0.0000       2.94640  0.0269   0.0244   0.0493    0.1203   0.0000      0.539874   440.8906       1.52262       21.2843       1.90866      -5.16313     -0.304199      0.600952      0.789418      0.872488      0.960865      0.998219       1.04878
  51   8 2694.0822    2.7135  1.3033 10.7592  0.0008       1.84049  0.0270   0.0335   0.0471    0.1160   0.0000      0.517747   441.4308      0.353457       22.7330      0.609277      -2.77772       1.12532      0.639744      0.856864      0.964256       1.06623       1.11858       1.13459
  51   9 2880.8745    3.7520  1.1093 11.6552  0.0000       1.43233  0.0237   0.0509   0.0446    0.1268   0.0000      0.733328   441.3578     -0.466828       19.9102     -0.811101      -2.75871      -1.32591      0.537083      0.708480      0.777678      0.866611      0.897454      0.943895
  51  10 3064.2612    4.3542  1.2154 11.9688  0.0000    -0.0403515  0.0255   0.0563   0.0461    0.1141   0.0000      0.527982   441.2277     -0.287298       18.3655       1.24749      -3.19473      0.223504      0.574101      0.761020      0.837806      0.936204       1.00537       1.04682
  51  11 3244.6619    4.1480  1.6605 11.9285  0.0005       1.52727  0.0321   0.0462   0.0546    0.0771   0.0000      0.352960   441.1147      0.363301       20.5239       2.07562      -2.75964      -3.12529      0.667878      0.907025       1.01988       1.14107       1.16782       1.18096
  51  12 3423.1331    3.4262  2.7898 11.2059 -0.0038      0.649208  0.0420   0.0285   0.0731    0.0529   0.0000      0.202764   441.7872      0.585899       20.3032       1.94727      -1.14960       2.29919      0.925333       1.23037       1.37202       1.50206       1.59251       1.63039
  51  13 3599.9848    2.6572  4.6846 10.8458  0.0002      0.365001  0.0614   0.0174   0.1097    0.0359   0.0000      0.120430   442.6629      0.557661       20.8456       2.35541      -4.23131       1.78914       1.26783       1.71516       1.95164       2.15120       2.25123       2.28772
  51  14 3775.3311    2.1309  7.2928 10.4176  0.0000      0.429090  0.0956   0.0111   0.1609    0.0327   0.0000     0.0975649   440.1205      0.545227       19.4496      0.504189    -0.0250890       2.75944       1.82478       2.45568       2.75854       3.04373       3.21765       3.26178
  52   2 1432.4653    0.1394  0.1630  8.7536  0.0000       33.7336  0.0125   0.0059   0.0209    0.0235   0.0000       18.3759   441.5079     -0.303855       21.1118      0.519569      -4.54049      0.298916      0.362277      0.508786      0.544671      0.613771      0.641691      0.659378
  52   3 1685.6821    0.3036  0.3381  8.7654  0.0000       22.2330  0.0129   0.0075   0.0245    0.0329   0.0000       3.39667   442.6299      0.356203       21.8488      0.259751      -3.07774     -0.688100      0.327032      0.444022      0.500311      0.547612      0.558004      0.597476
  52   4 1909.6179    0.5579  0.6199  8.8285  0.0000       11.1289  0.0170   0.0100   0.0332    0.0591   0.0000       1.23815   441.3452     0.0816626       21.5720      0.525549      -2.46875     -0.293119      0.435486      0.592407      0.653456      0.719110      0.727960      0.754364
  52   5 2123.6206    0.8788  0.9644  9.0810  0.0000       7.25853  0.0221   0.0128   0.0427    0.0893   0.0000      0.836319   441.1672     -0.369767       22.0566     -0.176799      -2.90408     -0.853547      0.493059      0.662079      0.758704      0.827456      0.914383      0.896338
  52   6 2327.2011    1.3766  1.2351  9.3610  0.0000       5.37990  0.0261   0.0178   0.0481    0.1349   0.0000      0.633426   442.2121      -1.07974       21.6604      0.880921      -2.87827      0.285951      0.560234      0.763510      0.828280      0.918899      0.935447      0.993092
  52   7 2520.9973    1.9996  1.4897 10.0172 -0.0000       2.77635  0.0293   0.0229   0.0514    0.1095   0.0000      0.511719   442.3955      0.596525       22.1608    -0.0344165      -4.81162      0.514479      0.627430      0.861254      0.950992       1.04903       1.13129       1.16140
  52   8 2711.0165    2.8228  1.2774 10.7737  0.0000      0.745485  0.0259   0.0344   0.0459    0.1199   0.0000      0.499543   441.5274       1.26582       21.5960      -2.18657      -2.19602     -0.185079      0.575192      0.761605      0.836746      0.928628      0.950557      0.953308
  52   9 2898.7248    3.8211  1.1327 11.5928  0.0005       1.82970  0.0243   0.0503   0.0445    0.1339   0.0000      0.708674   441.6086       1.84607       21.4043      0.389826      -3.34040      -1.12617      0.529258      0.742585      0.797352      0.897383      0.941151      0.949863
  52  10 3082.7881    4.3602  1.1890 12.2781  0.0000     -0.264338  0.0261   0.0582   0.0467    0.1100   0.0000      0.663784   440.8242      0.373693       20.9482      0.214127      -3.07333      0.408839      0.562923      0.777180      0.837525      0.963197      0.984354       1.02562
  52  11 3263.9440    4.0645  1.7324 12.0521  0.0000      0.764115  0.0318   0.0444   0.0574    0.0694   0.0000      0.317453   441.4871      0.206925       22.6899      0.755849      -1.78448     0.0942397      0.673667      0.915796      0.982343       1.13962       1.17608       1.23358
  52  12 3443.1541    3.3213  2.8205 11.3409 -0.0002      0.584893  0.0423   0.0274   0.0756    0.0478   0.0000      0.194072   441.8505      0.133841       21.1262       1.76084      -5.32027      -2.77948      0.892284       1.23186       1.35484       1.54008       1.58936       1.63174
  52  13 3620.9238    2.6274  4.9447 10.7388  0.0000      0.565117  0.0635   0.0167   0.1125    0.0384   0.0000      0.111448   440.4997      0.443182       22.1229     -0.962403       1.94913       2.52119       1.32229       1.80620       2.00294       2.26671       2.31702       2.36436
  52  14 3797.0581    2.0927  7.7743 10.3808  0.0006      0.519146  0.1018   0.0104   0.1729    0.0328   0.0000      0.116374   445.7402      -2.19559       20.6378       1.36336      -1.87886     -0.145438       1.89905       2.56898       2.86783       3.15300       3.27396       3.40351
  53   2 1443.4936    0.1563  0.1526  8.7910  0.0000       41.8646  0.0128   0.0063   0.0202    0.0236   0.0000       16.2026   441.4254     -0.578432       21.5396      0.572682      -3.90779      -1.01935      0.366138      0.508284      0.560695      0.583791      0.666029      0.639083
  53   3 1697.5019    0.3228  0.4118  8.6556  0.0000       15.5910  0.0142   0.0072   0.0289    0.0378   0.0000       2.51497   441.5695      0.384017       21.3654     -0.759066      -4.78381      -1.16683      0.363554      0.530354      0.577649      0.649377      0.714161      0.767823
  53   4 1922.5559    0.5498  0.6523  8.8991  0.0000       11.3794  0.0175   0.0096   0.0351    0.0538   0.0000       1.33503   442.2935      0.676099       22.3804    -0.0668734      -3.59458      0.839940      0.431133      0.594524      0.673055      0.746016      0.772783      0.811353
  53   5 2137.7505    0.8931  0.9570  9.2158  0.0000       5.58235  0.0224   0.0129   0.0431    0.0884   0.0000      0.861224   441.4448      0.375278       22.1081     -0.198206      -4.24208      -1.74076      0.510302      0.688344      0.770567      0.844082      0.874925      0.912631
  53   6 2342.0616    1.3802  1.3602  9.4924  0.0000       3.55310  0.0274   0.0167   0.0505    0.1034   0.0000      0.562610   441.1914     -0.670975       19.8676       1.02011      -3.70207      -1.07930      0.597101      0.794781      0.877052      0.974966       1.03637       1.06145
  53   7 2536.7103    2.0942  1.3806 10.2504  0.0000       1.90325  0.0268   0.0251   0.0505    0.1067   0.0000      0.532213   441.1049    -0.0997631       19.6714       1.12594      -1.94299     -0.948071      0.587966      0.770483      0.865611      0.984386       1.00529       1.04138
  53   8 2727.8805    2.8606  1.2797 11.1684  0.0000       1.16845  0.0259   0.0356   0.0486    0.0978   0.0000      0.636969   441.0778     0.0161144       21.8231       1.37196      -3.09813      0.883194      0.542767      0.746658      0.820355      0.896724      0.940381      0.944987
  53   9 2916.3909    3.9244  1.1365 11.7075  0.0000      0.131870  0.0242   0.0512   0.0438    0.1241   0.0000      0.688529   441.1513     0.0827143       21.2893       3.56711      -3.92308       1.18834      0.508867      0.672382      0.750625      0.852743      0.876821      0.932995
  53  10 3101.1892    4.4162  1.2812 12.0039  0.0000     0.0324437  0.0259   0.0539   0.0460    0.1023   0.0000      0.459617   441.0535      -1.48849       20.7788       1.43084      -2.14145    -0.0814301      0.562711      0.717505      0.827184      0.918367      0.914130      0.967709
  53  11 3283.0794    4.0913  1.7897 11.7888  0.0000      0.694407  0.0321   0.0427   0.0555    0.0758   0.0000      0.290556   440.3458      -1.08460       20.5518       1.74052      -3.42064       1.23320      0.693327      0.924644       1.03218       1.17119       1.19492       1.20918
  53  12 3463.1189    3.2033  2.9772 11.3918  0.0001      0.813383  0.0447   0.0260   0.0784    0.0444   0.0000      0.194837   440.7346     -0.581238       19.2260       2.79216      -5.09596     0.0393072      0.927681       1.26067       1.39031       1.52949       1.55761       1.62009
  53  13 3641.5214    2.5667  5.2553 10.7088  0.0000      0.416276  0.0667   0.0157   0.1178    0.0364   0.0000      0.110151   442.3981      -2.52413       21.3385      0.551668      -4.26730     -0.742684       1.32469       1.79481       2.02495       2.22153       2.35589       2.40161
  53  14 3818.5416    2.0063  8.1237 10.3577 -0.0022      0.532157  0.1110   0.0096   0.1796    0.0318   0.0000      0.121581   443.0971       2.19398       18.1341      -3.00360      -3.03423      -3.39283       1.96744       2.68914       3.01095       3.31137       3.50027       3.58037
  54   2 1454.3866    0.1477  0.1813  8.7739  0.0000       22.1488  0.0118   0.0058   0.0225    0.0228   0.0000       15.0510   441.5282      0.478233       21.5720     -0.668862      -2.47202     -0.278793      0.311345      0.391461      0.458190      0.513662      0.523918      0.547728
  54   3 1709.1551    0.3325  0.3716  8.7394  0.0000       20.3828  0.0134   0.0079   0.0263    0.0358   0.0000       2.80963   441.4067     -0.502954       21.9700      0.377874      -4.59625     -0.271189      0.331560      0.446694      0.502799      0.575106      0.608698      0.594699
  54   4 1935.3768    0.5939  0.6562  8.9285  0.0000       9.49527  0.0172   0.0101   0.0330    0.0571   0.0000       1.16806   442.3148     -0.452474       21.3596     0.0325521      -4.84221      0.210185      0.405605      0.536836      0.611704      0.686915      0.737028      0.738013
  54   5 2151.8098    0.9238  0.9652  9.2589  0.0000       6.25393  0.0221   0.0133   0.0425    0.0871   0.0000      0.858778   441.1483    -0.0555710       21.4606     -0.687700      -3.00282     -0.239837      0.506976      0.676688      0.748404      0.842511      0.860586      0.903558
  54   6 2356.8505    1.4532  1.3369  9.5323  0.0000       3.90291  0.0273   0.0176   0.0491    0.1143   0.0000      0.582322   440.9742      0.643815       23.4336       1.00444      -3.89125      0.291386      0.576471      0.764173      0.856995      0.930829      0.995598       1.02322
  54   7 2552.3900    2.1231  1.4148 10.1867 -0.0083       2.30494  0.0271   0.0241   0.0492    0.1038   0.0000      0.455889   442.1716     -0.122091       21.8247     -0.770474      -3.74518     -0.831553      0.578077      0.769809      0.848747      0.956586       1.02488       1.05243
  54   8 2744.6178    2.9873  1.2452 11.1865  0.0000       2.20670  0.0255   0.0379   0.0475    0.1216   0.0000      0.632542   441.4681      0.681874       19.7662     -0.709146      -2.32869     -0.355199      0.550940      0.733465      0.828754      0.910793      0.936376       1.02032
  54   9 2933.9264    3.9808  1.1237 11.6457  0.0000      0.405627  0.0239   0.0513   0.0432    0.1377   0.0000      0.607813   441.6180     -0.148572       21.0104       1.47412      -2.73573     -0.266107      0.497280      0.669498      0.734466      0.793451      0.870351      0.858862
  54  10 3119.5087    4.3885  1.3385 11.9101  0.0000       1.36783  0.0266   0.0527   0.0477    0.1126   0.0000      0.444938   441.7866      0.185873       22.9418       1.12475      -3.19973      -2.07311      0.564809      0.745152      0.826960      0.895352      0.953935       1.01623
  54  11 3302.1211    3.9657  1.9438 11.8234 -0.0001       1.21463  0.0331   0.0390   0.0589    0.0603   0.0000      0.311973   442.0678      0.612381       20.9707      -1.32147    -0.0260235     -0.904254      0.684624      0.935103       1.04456       1.13989       1.19878       1.20867
  54  12 3482.9431    3.2033  3.3761 11.1059  0.0000      0.770195  0.0459   0.0237   0.0831    0.0447   0.0000      0.158716   441.3015       2.07838       20.2033       1.09207      -2.24090      0.140152      0.935341       1.26896       1.40235       1.56273       1.63167       1.68077
  54  13 3662.2216    2.4610  5.4468 10.7558  0.0000      0.604023  0.0690   0.0146   0.1238    0.0340   0.0000      0.114956   442.2137      -1.05087       20.3712      0.443377      -6.19991      0.625804       1.33412       1.81317       2.03138       2.26227       2.34487       2.40821
  54  14 3839.8003    2.0341  8.6261 10.2866  0.0026      0.456913  0.1141   0.0092   0.1837    0.0318   0.0000      0.109091   442.9366      -1.36417       18.7470      -1.31829      -1.64123      -2.09467       1.95092       2.68291       2.99201       3.28315       3.49162       3.56511
  55   1 1156.9608    0.0735  0.0720  8.8645  0.0000       184.174  0.0172   0.0064   0.0192    0.0253   0.0000       138.013   440.3444     -0.393615       21.5698       1.65037      -2.68172     -0.679620      0.440324      0.497449      0.640483      0.644989      0.682689      0.737729
  55   3 1720.6518    0.3385  0.3895  8.7287  0.0000       18.6806  0.0129   0.0077   0.0270    0.0358   0.0000       2.68039   442.3434     -0.360262       21.6160     -0.178091      -3.62728     -0.395772      0.313885      0.416702      0.493178      0.544923      0.572523      0.605405
  55   4 1948.0991    0.5965  0.7074  8.9277  0.0000       9.14059  0.0184   0.0098   0.0363    0.0590   0.0000       1.16982   442.1265     -0.356939       22.1625     -0.572752      -2.62771     -0.266402      0.436270      0.610653      0.671979      0.713703      0.798342      0.835728
  55   5 2165.7842    0.9692  1.0292  9.2166  0.0000       6.76736  0.0231   0.0134   0.0434    0.0938   0.0000      0.818641   441.7411      -1.67673       20.8802       1.35552      -4.01142      -1.16484      0.488577      0.649450      0.727706      0.817752      0.837380      0.878111
  55   6 2371.4229    1.4852  1.2849  9.7782  0.0041       3.42326  0.0274   0.0184   0.0483    0.1091   0.0000      0.668839   442.2013      0.162777       21.0237      0.739444      -4.02440     -0.902600      0.550432      0.731173      0.806386      0.907846      0.953230      0.983898
  55   7 2567.9016    2.1714  1.3557 10.7050  0.0000       2.16907  0.0282   0.0264   0.0510    0.0927   0.0000      0.587936   442.4958      -1.03640       20.8068      0.264852      -3.20278     -0.351249      0.549178      0.763051      0.795857      0.945236      0.950148       1.03501
  55   8 2761.1868    3.1355  1.2215 11.1762  0.0000       2.61769  0.0248   0.0391   0.0458    0.1166   0.0000      0.569035   440.9032     0.0461077       21.9954       1.79415      -3.52656     -0.856158      0.524720      0.698981      0.748824      0.890824      0.905330      0.944786
  55   9 2951.3538    3.9683  1.2491 11.6369  0.0000       1.52479  0.0258   0.0488   0.0452    0.1269   0.0000      0.583500   440.9643    0.00166595       21.5805      0.426833      -2.35279    -0.0423666      0.541841      0.727042      0.815530      0.889140      0.955639      0.961336
  55  10 3137.6211    4.4019  1.3814 12.1051  0.0000      0.837743  0.0267   0.0517   0.0480    0.0887   0.0000      0.476641   440.8360     -0.856273       22.0555       1.29365      -4.27197      -1.56326      0.548664      0.746276      0.827087      0.927718      0.946948      0.988348
  55  11 3320.9828    3.8690  2.0595 11.6385  0.0000      0.686012  0.0340   0.0369   0.0600    0.0645   0.0000      0.271624   443.2128      -1.28447       20.3280      0.228733      -2.35225      0.116737      0.693450      0.924090       1.05882       1.11880       1.18595       1.20992
  55  12 3502.6128    3.0719  3.4909 11.1023 -0.0001      0.878528  0.0475   0.0224   0.0853    0.0426   0.0000      0.156396   441.0499       1.53819       21.6831     0.0395051      -2.38949      0.365868      0.937710       1.25127       1.41730       1.56436       1.62016       1.67448
  55  13 3682.5247    2.4583  5.9947 10.5202 -0.0003      0.417880  0.0744   0.0134   0.1279    0.0362   0.0000      0.115899   443.8765      -1.88255       22.7805     -0.212178       1.14438      0.638768       1.42029       1.91330       2.13913       2.36664       2.50810       2.56136
  55  14 3860.4614    1.9337  8.8856 10.2912 -0.0010    -0.0428752  0.1246   0.0085   0.1931    0.0302   0.0000      0.113689   442.0888      -2.40504       20.8393       1.67651       1.83140       5.18925       2.04504       2.77539       3.12515       3.42205       3.61037       3.71893
  56   3 1732.0284    0.3523  0.4017  8.7068  0.0000       16.7972  0.0131   0.0075   0.0260    0.0375   0.0000       2.40223   442.0087     -0.189584       21.4528     -0.239457      -2.69278     -0.336069      0.324739      0.415406      0.483820      0.545704      0.626534      0.559430
  56   4 1960.7304    0.6149  0.7092  8.9542  0.0000       9.57067  0.0180   0.0100   0.0353    0.0588   0.0000       1.16881   442.0634     -0.396518       22.6845     -0.292200      -3.77868      0.295496      0.430636      0.569786      0.621312      0.678501      0.734823      0.745440
  56   5 2179.5068    0.9984  1.1300  9.2637 -0.0001       5.31907  0.0251   0.0134   0.0458    0.0956   0.0000      0.787120   442.4326     -0.685858       21.8531      0.862986      -3.77810      0.289699      0.500328      0.666306      0.741740      0.833846      0.885278      0.949766
  56   6 2385.8886    1.5313  1.3349  9.8859  0.0016       4.21313  0.0277   0.0185   0.0492    0.0981   0.0000      0.605192   441.7878     -0.775592       20.3930     -0.220412      -1.99295      0.687389      0.549493      0.739734      0.828757      0.935052      0.959597      0.998119
  56   7 2583.3278    2.3195  1.3365 10.5829  0.0000       3.51840  0.0260   0.0277   0.0478    0.1027   0.0000      0.559560   441.5456      -1.41680       20.8724      0.129915      -4.10627     -0.500633      0.531783      0.712595      0.795602      0.917933      0.940720      0.999336
  56   8 2777.5912    3.2216  1.1897 11.2350  0.0000       1.57798  0.0243   0.0408   0.0456    0.1346   0.0000      0.618593   441.3640      -1.09144       21.8678     -0.949883      -3.77357      0.550789      0.488967      0.666858      0.737241      0.835865      0.849204      0.892650
  56   9 2968.6128    4.2178  1.1629 11.6905  0.0000       1.99690  0.0238   0.0536   0.0430    0.1524   0.0000      0.570449   442.1153      0.236671       21.2469     -0.314239      -1.96783      0.971674      0.489265      0.648601      0.703922      0.819966      0.830982      0.858826
  56  10 3155.5859    4.3273  1.3583 12.2090 -0.0001       1.16714  0.0262   0.0512   0.0481    0.0824   0.0000      0.502111   441.8112     -0.984344       22.4508       1.83723      -1.75897      -1.86551      0.533824      0.706662      0.807536      0.880998      0.920811      0.958530
  56  11 3339.7226    3.7671  2.2793 11.5145 -0.0000      0.816573  0.0356   0.0335   0.0633    0.0587   0.0000      0.251716   441.0481      0.411529       22.6538       2.48884      -2.90039     -0.984123      0.712680      0.957202       1.05706       1.15832       1.23643       1.27719
  56  12 3522.0706    2.9558  3.6412 11.1637 -0.0000      0.646912  0.0491   0.0211   0.0896    0.0399   0.0000      0.159135   441.9922       1.44274       17.2735      -2.43585     -0.576024      0.401642      0.947689       1.27547       1.42991       1.59000       1.64838       1.71766
  56  13 3702.8144    2.4203  6.4484 10.4907  0.0012      0.383373  0.0801   0.0124   0.1372    0.0354   0.0000      0.100972   439.8176      -2.46131       23.5755      0.658334      -5.63763     -0.886228       1.44013       1.97859       2.20156       2.41121       2.58041       2.62896
  56  14 3882.0255    1.8698  9.2156 10.3629 -0.0001      0.638866  0.1308   0.0082   0.2016    0.0285   0.0000      0.113399   444.4345       2.22236       20.7010       5.83810      -7.21360      -1.27265       2.08932       2.79933       3.15293       3.45555       3.66053       3.76628
  57   1 1174.7799    0.0737  0.1182  8.8680  0.0000       127.175  0.0181   0.0058   0.0317    0.0238   0.0000       100.538   440.3014     -0.244918       22.4142     -0.610167      -4.52632     -0.113902      0.472000      0.532417      0.614820      0.716749      0.870601      0.832405
  57   2 1486.3176    0.1766  0.1964  8.7223  0.0000       28.2960  0.0109   0.0060   0.0212    0.0243   0.0000       10.2253   441.5821     0.0413852       22.5736     -0.509101      -4.31519      0.359688      0.344512      0.514349      0.527131      0.620568      0.642207      0.767228
  57   3 1743.2613    0.3608  0.4041  8.7764  0.0000       20.3291  0.0123   0.0076   0.0275    0.0361   0.0000       2.66531   441.9050     -0.431299       22.0995     -0.406515      -4.13789     -0.406830      0.292754      0.396601      0.443683      0.483856      0.528557      0.539029
  57   4 1973.2646    0.6299  0.7671  8.9419  0.0000       9.11283  0.0188   0.0100   0.0362    0.0642   0.0000       1.09051   441.3344     -0.581614       21.6860     -0.755471      -3.00722     -0.141718      0.423812      0.585550      0.656454      0.724345      0.761971      0.798996
  57   5 2193.0713    1.0173  1.0970  9.2479  0.0000       3.97410  0.0238   0.0136   0.0444    0.1029   0.0000      0.764889   441.3420      0.352629       21.2910     0.0359751      -3.40296     -0.891421      0.486780      0.655447      0.750508      0.835900      0.881205      0.930578
  57   6 2400.2188    1.6158  1.3575  9.6436  0.0047       3.90225  0.0268   0.0189   0.0489    0.1160   0.0000      0.577244   441.1387       1.06072       22.0388      0.466792      -4.19874     -0.428445      0.528788      0.726214      0.794584      0.874413      0.894612      0.957971
  57   7 2598.5939    2.3957  1.3664 10.5352  0.0000       1.97833  0.0259   0.0276   0.0472    0.0990   0.0000      0.498557   442.4398      -1.69764       23.0855     -0.123720      -3.35942     -0.527029      0.519845      0.695029      0.782641      0.858562      0.890911      0.929060
  57   8 2793.9376    3.2915  1.2769 11.1520  0.0000       2.31141  0.0256   0.0395   0.0453    0.1318   0.0000      0.590629   442.0261      0.254981       22.1890       1.37182      -3.00464      0.745551      0.507874      0.675018      0.754942      0.836516      0.911441      0.924472
  57   9 2985.6710    4.1809  1.2783 11.4295  0.0000      0.799628  0.0244   0.0484   0.0443    0.1360   0.0000      0.483273   441.7194     -0.193366       22.6205       1.45953      -2.45903       2.20687      0.483770      0.651194      0.723164      0.810140      0.837268      0.856800
  57  10 3173.3947    4.3174  1.5224 11.8481  0.0000       1.30212  0.0276   0.0467   0.0487    0.0868   0.0000      0.386104   441.9415      -1.09307       20.9962       1.05598      -2.99336     -0.316578      0.539231      0.720553      0.795439      0.904374      0.921138      0.959615
  57  11 3358.2926    3.7757  2.2655 11.6818 -0.0001      0.686040  0.0366   0.0333   0.0618    0.0537   0.0000      0.254847   441.2989     0.0471889       20.6551       1.26703     -0.516229     -0.300203      0.697786      0.936033       1.04947       1.16351       1.22836       1.28696
  57  12 3541.4733    2.9494  4.0418 10.8924  0.0000      0.929508  0.0513   0.0193   0.0919    0.0415   0.0000      0.135789   440.6621       1.15600       22.8370       1.95333      -2.32266      -1.75577      0.987562       1.32047       1.48472       1.62688       1.72716       1.76623
  57  13 3722.7701    2.2959  6.5130 10.5483 -0.0010      0.313263  0.0844   0.0117   0.1402    0.0344   0.0000      0.122536   442.6507      -3.79122       23.2023       1.59745      -1.11184       1.73074       1.48340       1.99103       2.25104       2.46605       2.59061       2.69625
  58   1 1183.5335    0.0707  0.1265  8.8921  0.0000       37.6542  0.0226   0.0060   0.0319    0.0202   0.0000       101.664   441.0447     -0.794077       21.4300      0.505179      -2.71727     -0.568068      0.486181      0.539126      0.754563      0.810813      0.917657      0.876775
  58   2 1496.7259    0.1669  0.2084  8.7820  0.0000       33.8016  0.0107   0.0057   0.0240    0.0233   0.0000       11.2962   441.3759      0.223007       22.0992     -0.553798      -3.26915      0.281134      0.232890      0.336654      0.354924      0.448744      0.439448      0.447765
  58   3 1754.3614    0.3731  0.4529  8.8420  0.0000       19.7580  0.0138   0.0076   0.0288    0.0369   0.0000       2.43323   441.3839     -0.688729       21.2757    0.00180037      -3.70037     -0.247305      0.326881      0.439204      0.489769      0.565667      0.573019      0.601226
  58   4 1985.6291    0.6515  0.8059  8.8435  0.0000       7.90372  0.0185   0.0098   0.0383    0.0681   0.0000       1.00500   441.7409     -0.699958       21.3951      0.658666      -2.54616      0.133870      0.394896      0.516071      0.574830      0.652496      0.653828      0.683449
  58   5 2206.5816    1.0385  1.1545  9.4733 -0.0024       5.16335  0.0256   0.0136   0.0468    0.0920   0.0000      0.812118   442.1999    -0.0914864       22.0080      0.858217      -2.64634     -0.197503      0.482391      0.641993      0.725706      0.822473      0.838948      0.917736
  58   6 2414.3578    1.6564  1.4689  9.9306  0.0000       3.01507  0.0277   0.0184   0.0500    0.0846   0.0000      0.513865   441.4747      0.354911       21.7036     -0.202922      -1.36392      0.576174      0.543456      0.712308      0.786707      0.900304      0.959047      0.956858
  58   7 2613.7401    2.4373  1.4126 10.3961  0.0000       1.85801  0.0269   0.0273   0.0476    0.1183   0.0000      0.469782   442.8269    -0.0862010       19.8560     -0.740948      -3.82229      0.136826      0.519575      0.755404      0.795144      0.902681      0.918704      0.966146
  58   8 2810.1178    3.3224  1.2875 11.2802  0.0000       1.92771  0.0248   0.0390   0.0454    0.1072   0.0000      0.497457   440.6775       1.08946       22.5021      0.164404      -4.89821    -0.0510257      0.477904      0.657577      0.731908      0.814673      0.892555      0.919058
  58   9 3002.6906    4.2518  1.0824 12.3452  0.0002       2.90351  0.0231   0.0558   0.0412    0.0935   0.0000      0.698302   441.5322       1.04913       21.4603      0.835695      -2.37033       1.17395      0.463507      0.634782      0.708954      0.800876      0.801894      0.816931
  58  10 3191.0732    4.3643  1.5401 11.8918  0.0000      0.678139  0.0278   0.0466   0.0494    0.0850   0.0000      0.418931   441.6555     -0.345774       21.0970     0.0911323      -2.92184      0.359024      0.539176      0.722360      0.784493      0.891737      0.919844      0.946359
  58  11 3376.7987    3.6824  2.3775 11.5451 -0.0001      0.875226  0.0365   0.0314   0.0645    0.0545   0.0000      0.238853   442.6669     -0.684269       21.1850      0.210985      -4.20375      -1.74624      0.686635      0.943292       1.04794       1.17134       1.19632       1.28058
  58  12 3560.6369    2.9011  4.3914 10.8971  0.0005      0.532197  0.0551   0.0182   0.0963    0.0389   0.0000      0.123547   442.2215      -1.18530       23.0043       2.55777     -0.285682      0.490366       1.02378       1.37983       1.50158       1.70813       1.76168       1.83798
  58  13 3742.8094    2.2923  6.9406 10.4080  0.0000      0.633568  0.0886   0.0111   0.1449    0.0362   0.0000      0.119714   441.0652     -0.474050       24.5517       3.96572      -4.68509       1.04874       1.48375       2.00857       2.27083       2.51070       2.65109       2.73674
  59   1 1192.2369    0.0747  0.1114  8.8490  0.0000       47.8799  0.0190   0.0055   0.0298    0.0201   0.0000       99.5870   440.2798     -0.342688       21.6370     -0.234480      -2.87392      0.577143      0.476108      0.516365      0.543936      0.744731      0.879773      0.755898
  59   2 1506.9444    0.1865  0.2606  8.7720  0.0000       25.2866  0.0121   0.0058   0.0253    0.0245   0.0000       8.01209   441.0555     0.0633813       21.9032      0.286951      -3.70029     -0.396082      0.282740      0.391300      0.430288      0.527299      0.562292      0.582175
  59   3 1765.3475    0.3894  0.4820  8.7088  0.0000       15.9596  0.0142   0.0077   0.0284    0.0417   0.0000       2.03530   441.7511     -0.460547       22.4462       1.13013      -3.36524     -0.274867      0.331007      0.438849      0.502115      0.541661      0.590307      0.579177
  59   4 1997.9761    0.6883  0.7720  8.9087  0.0000       9.86930  0.0180   0.0104   0.0349    0.0687   0.0000       1.00477   442.4623     -0.548275       22.2714      0.258821      -3.86506     -0.735241      0.386556      0.529786      0.585263      0.650690      0.694466      0.705028
  59   6 2428.3756    1.7160  1.4480  9.9616  0.0000       2.21075  0.0276   0.0189   0.0477    0.0874   0.0000      0.487865   441.5368       1.65192       21.3385     -0.754554      -3.55451     -0.294803      0.524603      0.716777      0.797056      0.888856      0.895045      0.948865
  59   7 2628.8623    2.4195  1.2924 10.9060  0.0000       2.45891  0.0246   0.0287   0.0482    0.0912   0.0000      0.541541   442.5846     -0.215342       21.2979     -0.489264      -4.12885       1.06057      0.498212      0.659514      0.727836      0.840039      0.881544      0.891829
  59   8 2826.2194    3.4120  1.2465 11.4461  0.0000       2.64137  0.0245   0.0412   0.0454    0.1150   0.0000      0.574856   442.0959      -1.53571       20.8722     -0.407412      -3.40390      -1.39485      0.470791      0.646240      0.703934      0.796855      0.839865      0.878866
  59   9 3019.5029    4.3305  1.2779 11.7571  0.0000       1.80814  0.0238   0.0500   0.0448    0.1096   0.0000      0.521438   441.4270      0.590955       23.0115      0.798556      -4.62626      0.203976      0.464585      0.621533      0.702765      0.757240      0.799634      0.817332
  59  10 3208.6542    4.3631  1.5898 11.9373 -0.0023      0.995546  0.0278   0.0451   0.0502    0.0750   0.0000      0.382349   441.9910     -0.638910       20.3353    -0.0809655      -2.90395     -0.494273      0.533600      0.702065      0.792697      0.902120      0.959723      0.986737
  59  11 3395.2128    3.5404  2.6459 11.5542  0.0001       1.04578  0.0384   0.0285   0.0690    0.0470   0.0000      0.213871   441.9995     -0.923471       19.9864      0.377725     -0.896598     -0.667543      0.723099      0.992224       1.11157       1.21091       1.30968       1.35874
  59  12 3579.7832    2.8107  4.4866 10.9549  0.0000      0.505961  0.0559   0.0172   0.0979    0.0358   0.0000      0.129939   440.4019       1.01662       20.8430       1.43701     -0.778646      0.246235       1.02533       1.36952       1.52180       1.72540       1.77492       1.86106
  59  13 3762.5462    2.1916  7.1964 10.5344 -0.0012      0.417973  0.0938   0.0104   0.1550    0.0329   0.0000      0.123484   441.9495     -0.649082       18.2081       3.96763      -3.12551      -1.01015       1.51959       2.05896       2.30813       2.53595       2.65308       2.74440
  60   1 1200.8475    0.0775  0.1356  8.8258  0.0000       94.0248  0.0197   0.0056   0.0339    0.0218   0.0000       81.3058   440.0862      -1.01883       20.3449      0.893008      -2.55244      0.219879      0.487910      0.595152      0.712228      0.828261      0.938820       1.05025
  60   2 1517.1042    0.1984  0.2116  8.7718  0.0000       25.3545  0.0094   0.0062   0.0220    0.0237   0.0000       8.51742   442.2179      0.180503       21.7009    -0.0441199      -4.07242      0.330993      0.216122      0.305906      0.318903      0.378315      0.365504      0.398629
  60   3 1776.1998    0.4112  0.4772  8.6775  0.0000       15.6188  0.0137   0.0078   0.0280    0.0416   0.0000       1.89190   441.4314     -0.411238       21.9255     -0.516021      -4.33603      0.591400      0.300103      0.424038      0.460635      0.538391      0.582132      0.588594
  60   4 2010.1535    0.7094  0.7964  9.0185  0.0000       8.38730  0.0181   0.0105   0.0362    0.0653   0.0000      0.969503   442.3522      -1.50624       22.4016      0.164512      -3.19486     -0.813095      0.392890      0.534084      0.607137      0.681947      0.694197      0.746355
  60   5 2233.1756    1.1178  1.2059  9.2127  0.0001       5.01377  0.0253   0.0136   0.0451    0.1051   0.0000      0.739601   441.7637      0.677551       22.2493     0.0767796      -3.16749     -0.570844      0.477790      0.652437      0.715956      0.837810      0.892681      0.914889
  60   6 2442.2529    1.7294  1.3578 10.3216  0.0000       1.65684  0.0269   0.0200   0.0477    0.0771   0.0000      0.571438   441.3809      0.366825       22.2257       1.04127      -2.72604      0.816918      0.494429      0.648046      0.744085      0.818704      0.876049      0.911615
  60   7 2643.8036    2.5310  1.4378 10.7874  0.0000       2.68869  0.0260   0.0278   0.0496    0.0829   0.0000      0.456114   441.7285     0.0173001       20.7070     -0.541471      -3.07335      0.222399      0.502736      0.671655      0.753563      0.804016      0.853537      0.866707
  60   8 2842.1725    3.5933  1.2098 11.6188  0.0000       3.11474  0.0236   0.0435   0.0445    0.1048   0.0000      0.574483   441.8802    -0.0362521       21.4828     -0.362903      -3.20739      0.441922      0.442214      0.609936      0.659909      0.759601      0.806167      0.835609
  60   9 3036.2182    4.3603  1.2105 12.0733  0.0000       2.03093  0.0239   0.0522   0.0436    0.1030   0.0000      0.602069   441.4777      0.185102       21.5258      0.197458      -3.60665      -1.73180      0.467908      0.618942      0.716700      0.778762      0.832370      0.822333
  60  10 3226.1276    4.1990  1.6695 12.0765 -0.0001      0.742983  0.0299   0.0432   0.0517    0.0696   0.0000      0.410643   441.4815      0.697013       20.5384       2.84620      -2.29505     -0.725781      0.560855      0.750133      0.833760      0.960351      0.980037       1.03512
  60  11 3413.3692    3.5025  2.7560 11.4199  0.0000      0.669002  0.0389   0.0274   0.0703    0.0481   0.0000      0.204948   441.0118      -1.35866       22.0078      0.493865      -3.70792       1.34748      0.719947      0.962850       1.08772       1.17527       1.24865       1.27925
  60  12 3598.6312    2.6883  4.7607 10.9369  0.0000      0.347747  0.0594   0.0162   0.1065    0.0358   0.0000      0.124394   441.7343       1.17075       20.8312       3.05183      -2.35360     -0.783718       1.07097       1.44156       1.64536       1.80376       1.88384       1.94674
  60  13 3782.3090    2.1725  7.6973 10.4362  0.0007      0.523688  0.0991   0.0098   0.1620    0.0332   0.0000      0.115263   442.5693      -5.30555       23.7203      0.193664       2.72722     0.0443097       1.58037       2.13718       2.42388       2.68795       2.86254       2.97472
  61   1 1209.3739    0.0711  0.1133  8.8365  0.0000       4.52979  0.0185   0.0052   0.0307    0.0189   0.0000       107.274   440.1818      0.182378       22.5181      0.753862      -3.98999      -1.25075      0.346606      0.482354      0.494583      0.638128      0.560770      0.605513
  61   2 1527.1086    0.2043  0.2312  8.7487  0.0000       21.2439  0.0110   0.0061   0.0214    0.0244   0.0000       7.60185   441.9872      0.181792       22.0637     -0.195640      -3.20974      0.434592      0.250829      0.356929      0.385759      0.410305      0.471381      0.519641
  61   3 1786.9260    0.4164  0.5189  8.7359  0.0000       15.4783  0.0145   0.0077   0.0306    0.0429   0.0000       1.88254   441.4047     -0.176633       22.4279     0.0387230      -3.56206     -0.200227      0.333542      0.417744      0.449871      0.512767      0.570726      0.568571
  61   4 2022.2143    0.7267  0.8305  8.9333  0.0000       6.21756  0.0185   0.0104   0.0372    0.0717   0.0000      0.921669   441.3562     -0.816570       20.5932      0.837458      -3.77357     -0.453032      0.371105      0.522898      0.556236      0.629409      0.656116      0.688226
  61   5 2246.2231    1.1977  1.1774  9.1479  0.0000       5.00591  0.0239   0.0147   0.0449    0.1288   0.0000      0.734167   441.9686      0.390730       22.8617       1.14102      -4.54914     -0.142986      0.430166      0.600924      0.659539      0.750997      0.765306      0.828388
  61   6 2456.1172    1.7842  1.3953 10.1165  0.0000       3.24973  0.0275   0.0198   0.0469    0.0880   0.0000      0.543644   442.5377     -0.189912       20.4964      0.128742      -2.48919     -0.135510      0.482967      0.659419      0.749050      0.843131      0.861126      0.909131
  61   7 2658.6447    2.6264  1.4326 10.6478 -0.0059       2.64853  0.0264   0.0279   0.0461    0.0945   0.0000      0.454143   441.1107     -0.621290       22.1887      0.894934      -3.81639    -0.0201205      0.484171      0.670468      0.726664      0.833800      0.882780      0.903140
  61   8 2857.9507    3.6317  1.2586 11.5387  0.0000       2.19113  0.0243   0.0426   0.0440    0.1135   0.0000      0.572024   441.8595      0.702424       22.3469     -0.197551      -2.11568     -0.870430      0.461081      0.612258      0.682418      0.752407      0.780624      0.824573
  61   9 3052.7427    4.5291  1.3372 11.7987  0.0000      0.991533  0.0252   0.0508   0.0437    0.1115   0.0000      0.494697   441.9227     -0.130083       21.6367     -0.159478      -2.52721     -0.472271      0.463195      0.627825      0.695574      0.792013      0.840528      0.860615
  61  10 3243.4797    4.2700  1.7886 11.5461 -0.0000       1.26695  0.0290   0.0404   0.0517    0.0811   0.0000      0.309452   442.7513     -0.254777       21.5268      0.763968      -3.75623      -1.88145      0.536306      0.707359      0.791731      0.893104      0.946844      0.976957
  61  11 3431.4881    3.3576  2.8193 11.6003 -0.0000      0.946928  0.0403   0.0263   0.0733    0.0413   0.0000      0.214284   442.4168     -0.223751       21.3093     -0.707247      -1.77028     -0.255144      0.709804      0.966079       1.06585       1.20594       1.23876       1.33157
  61  12 3617.5950    2.6753  4.9620 10.8320  0.0000      0.608216  0.0602   0.0153   0.1085    0.0358   0.0000      0.130549   441.1568      -3.82058       18.7804      0.578858      -3.22645       1.62889       1.05706       1.43569       1.60088       1.78776       1.92722       1.99428
  61  13 3801.6295    2.1058  8.4260 10.4272  0.0003      0.123079  0.1152   0.0089   0.1780    0.0321   0.0000      0.120343   439.9256      -2.73555       20.5058     -0.325218      0.283071      -2.74705       1.68575       2.27880       2.62576       2.89709       3.11274       3.15734
  62   1 1217.8541    0.0832  0.1403  8.8264  0.0000       60.8576  0.0186   0.0054   0.0321    0.0204   0.0000       67.2220   440.0527      0.748030       21.0896      0.651143      -3.90834       1.15510      0.543218      0.775642      0.806292      0.815938      0.839042      0.695469
  62   2 1537.0276    0.2086  0.1995  8.7762  0.0000       38.9364  0.0090   0.0065   0.0187    0.0238   0.0000       8.46079   441.9181     0.0172258       21.9432      0.311019      -4.03259      0.547133      0.205301      0.306468      0.334482      0.404503      0.417716      0.462695
  62   3 1797.5570    0.4242  0.5455  8.7701  0.0000       16.2371  0.0150   0.0076   0.0301    0.0420   0.0000       1.79503   441.8818     -0.365884       22.4018      -1.15401      -2.88816     -0.547841      0.305972      0.423205      0.453137      0.537377      0.561255      0.590394
  62   4 2034.2284    0.7646  0.8736  8.9682  0.0003       6.67727  0.0196   0.0106   0.0364    0.0748   0.0000      0.921560   442.0175      0.111056       21.7471     -0.438689      -3.79263     -0.561438      0.387199      0.525830      0.582653      0.682609      0.706639      0.732773
  62   5 2259.1547    1.2260  1.2561  9.3973  0.0000       4.71768  0.0251   0.0146   0.0474    0.1034   0.0000      0.696943   441.9000     -0.193149       21.3886     -0.825499      -2.47290      0.236510      0.434631      0.584819      0.677228      0.749019      0.768200      0.791152
  62   6 2469.8020    1.9376  1.4160  9.9766  0.0000       2.74771  0.0259   0.0212   0.0470    0.1093   0.0000      0.508212   442.2588     -0.719347       21.1919      0.655470      -2.34620     -0.396435      0.474033      0.625246      0.684521      0.779343      0.827853      0.849415
  62   7 2673.3901    2.7147  1.4622 10.5122  0.0000       2.10122  0.0259   0.0283   0.0463    0.1091   0.0000      0.442185   441.8407      0.195079       20.5246      -1.17748      -3.55273     -0.819380      0.482100      0.651817      0.690048      0.794277      0.837586      0.892517
  62   8 2873.5981    3.7107  1.2453 11.4555  0.0000       1.33741  0.0235   0.0427   0.0437    0.1234   0.0000      0.585687   441.7411     0.0175219       21.2776      0.917516      -4.12387     -0.161189      0.424345      0.582292      0.655796      0.738352      0.775237      0.805658
  62   9 3069.1596    4.4321  1.2746 11.9214  0.0000      0.382923  0.0250   0.0505   0.0428    0.1162   0.0000      0.537668   441.5701      0.645114       22.7998     0.0246046      -2.71144      0.525380      0.433637      0.592579      0.671634      0.732799      0.763708      0.784762
  62  10 3260.6032    4.2479  1.8091 11.7187  0.0000      0.771193  0.0298   0.0401   0.0516    0.0739   0.0000      0.300536   442.1051      -1.28567       20.9498     -0.766971      -1.56469      0.260525      0.522723      0.700135      0.777547      0.879693      0.925253      0.955384
  62  11 3449.5519    3.3190  3.0843 11.3680  0.0000      0.854062  0.0428   0.0239   0.0744    0.0425   0.0000      0.185793   441.9103    -0.0626214       20.9762       2.94541      -1.85696     -0.392905      0.745927       1.01589       1.14067       1.24279       1.33636       1.39206
  62  12 3636.2408    2.5977  5.4521 10.8332  0.0000      0.476370  0.0677   0.0141   0.1169    0.0343   0.0000      0.118225   441.9485       1.34521       22.1934       2.82841      -1.97784      0.854296       1.12428       1.54261       1.71939       1.92299       2.03289       2.09158
  62  13 3821.3689    2.0091  8.2642 10.5501 -0.0013      0.699677  0.1158   0.0088   0.1796    0.0293   0.0000      0.127471   442.4651      -2.04252       23.7759      0.693608      -7.53495      -4.07061       1.69614       2.30124       2.58256       2.87525       3.04896       3.11313
  63   2 1546.8315    0.2114  0.2480  8.8338  0.0000       28.2302  0.0117   0.0060   0.0211    0.0241   0.0000       7.25624   442.1055     -0.720612       21.9345     -0.284887      -3.30841     -0.290385      0.277616      0.368611      0.470617      0.479966      0.554532      0.531468
  63   3 1808.0725    0.4497  0.5790  8.7489  0.0000       13.4194  0.0148   0.0078   0.0309    0.0448   0.0000       1.58151   442.2791     -0.391137       21.6652     -0.440306      -3.35789      0.179639      0.307957      0.404572      0.467465      0.536986      0.557451      0.601933
  63   4 2046.1295    0.7636  0.9055  9.0437  0.0000       7.49779  0.0196   0.0105   0.0383    0.0738   0.0000      0.911882   442.0492     -0.804904       21.8417     -0.211035      -3.64965     -0.476356      0.386557      0.499123      0.589056      0.666048      0.663394      0.705022
  63   5 2271.9413    1.2613  1.2909  9.2832  0.0000       4.48823  0.0251   0.0143   0.0448    0.1062   0.0000      0.629415   441.8702      0.968503       22.8932     -0.361923      -3.54832      0.516631      0.432430      0.598212      0.661182      0.759166      0.787892      0.838458
  63   6 2483.3043    1.9195  1.5207 10.0272  0.0000       2.04277  0.0269   0.0197   0.0492    0.0912   0.0000      0.451903   441.8523     -0.397441       21.2155    -0.0635744      -3.78617      -1.12280      0.472498      0.657782      0.722154      0.796248      0.853286      0.917089
  63   7 2688.0229    2.7716  1.3953 11.0501 -0.0004       2.05724  0.0250   0.0306   0.0473    0.0917   0.0000      0.488028   441.4606     -0.226749       20.9326     0.0535453      -2.68830      -1.13049      0.458119      0.607048      0.683902      0.762229      0.801781      0.844903
  63   8 2889.2134    3.8305  1.2139 11.6717  0.0002       1.65969  0.0229   0.0447   0.0425    0.1117   0.0000      0.576180   442.3043      0.409279       21.0335      0.576669      -1.59388    -0.0148168      0.411455      0.544261      0.618294      0.683293      0.692210      0.743535
  63   9 3085.5183    4.4436  1.2907 12.1854  0.0000      0.848964  0.0241   0.0509   0.0439    0.0939   0.0000      0.516317   442.1191      0.119228       21.2352       1.12069      -2.23215     -0.265636      0.433664      0.594265      0.664835      0.761422      0.779911      0.814313
  63  10 3277.6802    4.1569  1.9923 11.8380 -0.0001      0.719104  0.0313   0.0373   0.0556    0.0599   0.0000      0.279757   441.9670      0.595453       22.5376      0.795780      -5.08913     -0.435289      0.548772      0.735360      0.820217      0.926267      0.995762       1.04835
  63  11 3467.4919    3.2761  3.3509 11.2655  0.0000       1.27927  0.0438   0.0225   0.0777    0.0416   0.0000      0.160490   442.5014       1.27042       19.6282       1.45457      -1.58453      -2.48880      0.766937       1.01974       1.13755       1.26863       1.34430       1.39229
  63  12 3654.9552    2.5142  5.6685 10.8394 -0.0000      0.672935  0.0708   0.0132   0.1223    0.0339   0.0000      0.131120   441.5400      0.590914       22.0721     -0.505042      -3.40618       3.13483       1.14697       1.55060       1.74541       1.93076       2.02177       2.10896
  63  13 3840.2362    2.0109  9.0896 10.5622  0.0005      0.383620  0.1244   0.0082   0.1917    0.0273   0.0000      0.122837   442.4887      0.865091       18.1720      0.863354      -4.09717      0.992801       1.74173       2.35595       2.66293       2.95958       3.08714       3.17884
  64   2 1556.4690    0.2154  0.2895  8.7840  0.0000       18.7802  0.0118   0.0058   0.0243    0.0251   0.0000       6.09621   441.2756     0.0758202       21.6588      0.262541      -3.54799      0.192710      0.256384      0.327912      0.369109      0.436408      0.439651      0.523762
  64   3 1818.5066    0.4637  0.5736  8.7533  0.0000       12.2676  0.0154   0.0079   0.0295    0.0458   0.0000       1.54083   441.3247     -0.383177       22.1269     -0.335889      -4.19220      0.970362      0.312865      0.456181      0.504005      0.551053      0.587242      0.588315
  64   4 2057.9203    0.7955  0.9236  8.9319  0.0000       5.71949  0.0199   0.0106   0.0373    0.0787   0.0000      0.866797   442.3264     -0.903275       22.4239     -0.408744      -4.79979      0.384232      0.375978      0.519163      0.562245      0.651763      0.665704      0.696554
  64   5 2284.6205    1.3060  1.3214  9.2794  0.0000       4.21175  0.0250   0.0147   0.0458    0.1131   0.0000      0.598827   441.4041      -1.59648       22.3885      0.916948      -3.12077       1.31859      0.442440      0.599099      0.661464      0.744855      0.763539      0.803743
  64   6 2496.8119    1.9858  1.5231 10.1798 -0.0009       2.53287  0.0260   0.0204   0.0501    0.0800   0.0000      0.463503   441.8864      0.667831       21.6551       1.16365      -2.89466      0.681960      0.465738      0.635427      0.687020      0.780330      0.823011      0.830176
  64   7 2702.5599    2.8385  1.3493 11.0832  0.0000       2.32186  0.0254   0.0313   0.0458    0.0927   0.0000      0.580021   442.6455     -0.259812       20.9837       2.16705      -2.31699      0.251207      0.430885      0.591135      0.635746      0.710486      0.765268      0.802164
  64   8 2904.6638    3.9067  1.1956 11.8609  0.0000      0.914735  0.0232   0.0468   0.0427    0.1144   0.0000      0.661381   442.1342      0.707638       21.1042     -0.798595      -3.38835      0.161030      0.417437      0.557240      0.638386      0.699673      0.713763      0.757328
  64   9 3101.6899    4.5436  1.3491 11.8255  0.0000      0.553019  0.0244   0.0500   0.0445    0.1209   0.0000      0.493716   442.0163     0.0590544       22.0589      0.329252      -2.77970      0.806085      0.432311      0.578985      0.645397      0.729746      0.764162      0.789047
  64  10 3294.5954    4.1343  1.9444 11.7176  0.0000      0.472330  0.0301   0.0370   0.0536    0.0654   0.0000      0.268855   442.4731      0.135953       20.8607     0.0950782      -2.57665       1.42255      0.538248      0.707920      0.817785      0.890045      0.940872      0.978251
  64  11 3485.1349    3.2072  3.6224 11.0934  0.0001      0.735519  0.0454   0.0208   0.0806    0.0420   0.0000      0.139037   440.3744     -0.298868       20.8935       2.30613      -1.61014      -1.10925      0.764944       1.04614       1.17040       1.30376       1.35287       1.40787
  64  12 3673.4191    2.4933  5.9979 10.7538  0.0000      0.652227  0.0744   0.0125   0.1263    0.0338   0.0000      0.122071   442.3376       2.30261       21.0449       2.18138      -5.27079       1.27138       1.16492       1.59916       1.79035       1.95761       2.07121       2.16567
  65   2 1566.0390    0.2396  0.3073  8.7676  0.0000       22.0675  0.0116   0.0060   0.0243    0.0258   0.0000       5.05016   441.9520     -0.353700       21.8718      0.303435      -3.64904     -0.717806      0.234364      0.322890      0.332491      0.416930      0.425027      0.411670
  65   3 1828.8403    0.4795  0.6078  8.7966  0.0000       10.7293  0.0154   0.0078   0.0311    0.0459   0.0000       1.48420   442.0558      0.185186       22.5944     -0.209787      -3.61740     -0.425761      0.302107      0.412743      0.444990      0.504301      0.538093      0.553057
  65   4 2069.6497    0.8150  0.9151  9.2231  0.0000       6.53034  0.0201   0.0111   0.0379    0.0706   0.0000      0.938066   442.4801     -0.782523       21.8087      -1.03190      -3.87429     0.0849202      0.372153      0.513119      0.574202      0.634057      0.671925      0.689764
  65   5 2297.1984    1.3113  1.3243  9.4662  0.0000       5.01731  0.0252   0.0146   0.0464    0.0976   0.0000      0.633036   442.1861    -0.0570718       22.2171       1.20601      -2.56634      -1.17649      0.430409      0.590292      0.652915      0.742699      0.801450      0.817734
  65   6 2510.1719    1.9885  1.4343 10.4269 -0.0029       2.32770  0.0268   0.0211   0.0476    0.0773   0.0000      0.536675   441.8227      0.503453       21.8258       1.41565      -2.74880      0.496752      0.469881      0.635742      0.719462      0.815674      0.845486      0.894081
  65   7 2717.0236    2.9524  1.3676 10.9354  0.0000       2.02204  0.0243   0.0317   0.0446    0.1015   0.0000      0.478799   442.3787     -0.557213       20.8347      0.583971      -2.45360      0.708096      0.428588      0.590404      0.658322      0.737699      0.774011      0.821382
  65   8 2920.0058    3.9797  1.2936 11.6119  0.0000       1.56791  0.0236   0.0436   0.0424    0.1044   0.0000      0.510546   441.5747      0.883907       22.1958   0.000550596      -2.24345      -1.00490      0.407385      0.552066      0.617532      0.684645      0.731573      0.747691
  65   9 3117.8090    4.4296  1.4403 12.1126  0.0000       1.02218  0.0255   0.0462   0.0459    0.0749   0.0000      0.461486   442.5116     -0.742964       20.5997    -0.0393195      -3.39458      0.586081      0.427906      0.595438      0.657936      0.743806      0.775734      0.812098
  65  10 3311.5370    3.9881  2.0965 11.7273 -0.0000      0.824927  0.0316   0.0342   0.0565    0.0576   0.0000      0.275258   441.2897      0.763253       23.2435      0.978322      -3.39509      -1.29592      0.540390      0.721108      0.802465      0.924397      0.970891       1.01488
  65  11 3502.7062    3.1873  3.8874 11.0911  0.0003      0.535175  0.0472   0.0198   0.0848    0.0399   0.0000      0.137433   442.4144      -1.21649       25.4453       1.64272      -2.97079       1.66443      0.775663       1.07342       1.20605       1.32179       1.41664       1.44445
  65  12 3691.7650    2.4634  6.4798 10.6159  0.0008      0.606913  0.0797   0.0114   0.1334    0.0352   0.0000      0.135755   441.5260     -0.677353       23.1300      -1.39694      -1.37517       3.07542       1.21117       1.62631       1.84271       2.02518       2.14499       2.23021
  66   2 1575.4825    0.2415  0.2896  8.7126  0.0000       21.8564  0.0108   0.0060   0.0226    0.0259   0.0000       5.07608   441.4458     -0.183202       22.3114      0.240937      -4.50768     -0.168181      0.228404      0.324848      0.372310      0.384669      0.429892      0.404380
  66   3 1839.0837    0.4860  0.6259  8.7722  0.0000       13.0947  0.0157   0.0079   0.0316    0.0467   0.0000       1.47671   441.8876      0.915242       21.5051     -0.202279      -4.08678      0.989000      0.322977      0.431428      0.496013      0.543265      0.598914      0.620873
  66   4 2081.2690    0.8198  1.0306  8.9730  0.0000       7.75480  0.0217   0.0104   0.0404    0.0822   0.0000      0.867450   442.1682     -0.967375       21.6651       1.34303      -3.90463     -0.656304      0.375843      0.501974      0.550508      0.631393      0.664625      0.685687
  66   5 2309.6601    1.3800  1.3184  9.6293  0.0000       4.54434  0.0250   0.0155   0.0457    0.0932   0.0000      0.619708   441.9117     -0.386352       22.6631      0.586250      -2.73310     -0.253515      0.422396      0.583124      0.651545      0.737424      0.746124      0.789682
  66   6 2523.4297    2.0861  1.4286 10.4206  0.0000       3.04498  0.0260   0.0222   0.0478    0.0880   0.0000      0.554173   442.2163     -0.992503       22.7822       1.03752      -4.02323      0.161224      0.436238      0.598466      0.666271      0.757095      0.777624      0.863249
  66   7 2731.3573    2.9787  1.4129 11.1022  0.0000       1.89679  0.0249   0.0316   0.0459    0.0894   0.0000      0.504400   442.2296     -0.122045       21.7444     -0.103538      -2.37830      0.201530      0.426001      0.588935      0.646396      0.730440      0.761516      0.806962
  66   8 2935.2549    4.0212  1.2773 11.9069  0.0013       1.33076  0.0239   0.0456   0.0427    0.1008   0.0000      0.531123   442.2270      -1.07290       22.8453     -0.489975      -2.43328      -1.29796      0.411881      0.544080      0.610232      0.700154      0.727386      0.777480
  66   9 3133.8116    4.4419  1.3952 12.2649 -0.0000       1.95828  0.0253   0.0484   0.0453    0.0797   0.0000      0.488354   442.6359      -1.14288       21.8167      0.834161      -2.89336     -0.826648      0.435700      0.576599      0.659493      0.743121      0.764173      0.823338
  66  10 3328.2853    3.9088  2.3464 11.5361  0.0000      0.745330  0.0331   0.0311   0.0600    0.0538   0.0000      0.258077   441.6577     -0.968359       21.5177      0.231980      -4.33048       1.27443      0.559747      0.754916      0.840360      0.949375       1.00399       1.03489
  66  11 3520.1164    3.0895  3.8038 11.1374  0.0000      0.331493  0.0468   0.0194   0.0853    0.0389   0.0000      0.148475   441.2917      -1.80115       19.9211      0.256094      -4.88278     -0.664418      0.776041       1.04536       1.18490       1.30272       1.40634       1.42361
  66  12 3709.9728    2.3861  6.5427 10.6417 -0.0010      0.547817  0.0823   0.0111   0.1371    0.0341   0.0000      0.127965   442.4136      -1.35205       24.2626      0.352218      -4.05964      -1.64679       1.23181       1.64784       1.88950       2.10790       2.23570       2.31960
  67   1 1259.0096    0.0950  0.1485  8.7859  0.0000       23.9946  0.0144   0.0049   0.0279    0.0186   0.0000       51.4338   440.5059     -0.450206       21.6709     -0.139918      -4.13526     -0.931196      0.287509      0.400173      0.490183      0.570123      0.592162      0.628125
  67   2 1584.8145    0.2472  0.2918  8.7136  0.0000       26.2819  0.0102   0.0061   0.0232    0.0260   0.0000       5.01330   441.3005     -0.194486       22.1321      0.473754      -4.28948     -0.202701      0.211923      0.294507      0.323096      0.375696      0.374399      0.435849
  67   3 1849.2038    0.4995  0.6944  8.6870  0.0000       10.2376  0.0168   0.0077   0.0331    0.0524   0.0000       1.31089   442.0153     -0.695753       21.3275     -0.881040      -3.67004      0.377789      0.348772      0.484589      0.535166      0.596644      0.626784      0.652157
  67   4 2092.7624    0.8477  1.0483  9.0044  0.0000       6.39049  0.0221   0.0107   0.0401    0.0868   0.0000      0.855428   442.4028     -0.160561       21.6598     -0.102744      -4.15231     -0.321193      0.376588      0.514410      0.561013      0.643475      0.681939      0.713087
  67   5 2321.9174    1.4045  1.3198  9.7720 -0.0008       3.78082  0.0247   0.0157   0.0468    0.0879   0.0000      0.625831   442.3745      0.632077       22.2929     -0.358032      -2.32114     -0.502377      0.419368      0.576245      0.623194      0.695396      0.723973      0.753990
  67   6 2536.6296    2.1625  1.5215 10.1972  0.0000       2.54201  0.0258   0.0214   0.0466    0.0878   0.0000      0.421200   443.2364      0.524544       20.8792     -0.318615      -3.52284     0.0932097      0.427608      0.597401      0.644351      0.735630      0.756084      0.816770
  67   7 2745.6576    3.0633  1.3958 11.0931 -0.0000       2.45074  0.0246   0.0322   0.0441    0.0908   0.0000      0.511374   442.3539     -0.715174       22.9205       1.02818      -5.24094     -0.425446      0.414365      0.546128      0.629680      0.693205      0.735685      0.778686
  67   8 2950.3324    4.1199  1.2971 11.7063  0.0000      0.748196  0.0231   0.0448   0.0425    0.1046   0.0000      0.510809   442.6918      0.568713       22.8757      0.879711      -3.03987      0.596779      0.398859      0.538177      0.604117      0.667578      0.686968      0.738197
  67   9 3149.6650    4.5400  1.4915 11.9840  0.0000       1.04839  0.0255   0.0463   0.0462    0.0864   0.0000      0.438228   442.3374     -0.620169       22.5190      0.360192      -3.79013      0.994665      0.436487      0.601275      0.660696      0.732531      0.792983      0.808851
  67  10 3344.8624    3.8822  2.3288 11.5810  0.0000      0.306820  0.0332   0.0307   0.0599    0.0537   0.0000      0.245135   442.1825      0.221161       21.0768     0.0636022     -0.152253     -0.240483      0.552119      0.752015      0.836717      0.953529      0.996215       1.02730
  67  11 3537.7250    2.9968  4.2587 10.9674  0.0000      0.570727  0.0511   0.0173   0.0926    0.0387   0.0000      0.131207   441.6076      -2.17022       23.6951     -0.380046      -2.32669      0.823659      0.809817       1.09602       1.23976       1.37697       1.43660       1.48005
  67  12 3728.1408    2.3329  7.1244 10.6411  0.0014      0.417283  0.0905   0.0101   0.1477    0.0322   0.0000      0.127189   442.2153      0.137460       23.8052       2.24258      -6.61922     -0.214143       1.25984       1.70557       1.93259       2.11280       2.28443       2.36478
  68   2 1594.0461    0.2468  0.3078  8.6701  0.0000       29.0467  0.0109   0.0059   0.0234    0.0264   0.0000       4.74882   441.7944     -0.550237       22.1324      -1.12634      -3.87996     -0.157296      0.240980      0.328324      0.375117      0.422361      0.413659      0.418270
  68   3 1859.2840    0.5128  0.6413  8.8762  0.0000       12.0821  0.0157   0.0081   0.0311    0.0460   0.0000       1.44042   441.9582     -0.601332       21.7870       1.08633      -3.84920     -0.146167      0.293209      0.404380      0.459215      0.515056      0.534225      0.584006
  68   4 2104.1747    0.8918  1.1024  8.7636  0.0000       5.70673  0.0220   0.0107   0.0411    0.1036   0.0000      0.815808   442.1724    -0.0274499       22.3336     -0.493236      -3.87797     -0.189403      0.385538      0.537105      0.599532      0.693499      0.719035      0.751617
  68   5 2334.1164    1.4397  1.4325  9.6133 -0.0009       3.85171  0.0257   0.0150   0.0471    0.0837   0.0000      0.549430   442.5962     -0.504919       20.7184      0.300921      -3.69195      -1.71775      0.429912      0.574926      0.645990      0.732101      0.754089      0.785585
  68   6 2549.6499    2.1293  1.6138 10.4304  0.0000       2.29988  0.0273   0.0207   0.0488    0.0693   0.0000      0.461832   442.4142       1.31635       21.4835     -0.722525      -3.03732      0.887795      0.450159      0.614286      0.686906      0.778586      0.795730      0.858673
  68   7 2759.7576    3.1340  1.4133 10.9491  0.0000      0.926326  0.0250   0.0323   0.0435    0.1031   0.0000      0.506969   441.0830      0.234703       21.9776     -0.458254      -2.68140      -1.21622      0.414480      0.549478      0.617075      0.694220      0.709828      0.772717
  68   8 2965.3484    4.1239  1.3171 11.6674  0.0000      0.729577  0.0235   0.0439   0.0422    0.1061   0.0000      0.477890   442.2723       1.38661       23.4289      0.115094      -3.72433     0.0601491      0.395910      0.537486      0.602718      0.671094      0.715440      0.761217
  68   9 3165.3820    4.4246  1.6044 12.0405  0.0000      0.927004  0.0260   0.0432   0.0483    0.0685   0.0000      0.355037   441.9584      0.452257       22.0380     0.0441693      -2.61459     -0.795753      0.433937      0.587516      0.663129      0.726563      0.783075      0.816055
  68  10 3361.5946    3.7898  2.5831 11.4696 -0.0001       1.41785  0.0347   0.0282   0.0635    0.0501   0.0000      0.205734   442.4593     -0.188125       20.7539      0.302491      -2.11654     -0.162530      0.570144      0.761872      0.864921      0.943078       1.00098       1.04462
  68  11 3555.1179    2.9538  4.4785 10.9518  0.0001      0.931461  0.0544   0.0166   0.0925    0.0381   0.0000      0.146320   440.7857      -2.19794       22.1694       4.03497      -3.19908       4.09286      0.831036       1.12988       1.26840       1.41282       1.52024       1.58003
  68  12 3745.8742    2.2676  7.4292 10.6055 -0.0012      0.227292  0.0996   0.0095   0.1547    0.0322   0.0000      0.136773   445.9034     -0.442674       22.5891      -3.00115      -1.57960      -1.35123       1.34475       1.86002       2.08023       2.29830       2.40876       2.52604
  69   1 1275.0012    0.0871  0.1790  8.8382  0.0000       42.5382  0.0164   0.0049   0.0327    0.0189   0.0000       49.8381   440.1557     -0.738542       21.0999      0.286776      -3.47070       1.16145      0.303086      0.417209      0.489787      0.513493      0.607638      0.613502
  69   2 1603.1666    0.2451  0.3422  8.7615  0.0000       22.8178  0.0121   0.0057   0.0250    0.0270   0.0000       4.58207   441.7804    -0.0474640       21.8746    -0.0107743      -3.30346     -0.341723      0.233698      0.309826      0.366302      0.400693      0.426838      0.422726
  69   3 1869.2233    0.5195  0.6692  8.9357  0.0000       10.6148  0.0157   0.0079   0.0325    0.0462   0.0000       1.35033   441.8844    -0.0405830       22.0332     0.0636618      -3.77490     0.0558550      0.290141      0.407937      0.450060      0.511995      0.556278      0.573961
  69   4 2115.5143    0.8944  1.0770  9.1254  0.0000       6.29780  0.0217   0.0109   0.0416    0.0866   0.0000      0.862320   442.7086     0.0150611       21.8162      0.201629      -4.07802     0.0641102      0.370586      0.496835      0.568075      0.635768      0.686761      0.713445
  69   5 2346.2126    1.4751  1.5280  9.7061  0.0000       3.90283  0.0265   0.0148   0.0477    0.0770   0.0000      0.517316   442.6363      0.351546       21.1298      0.782118      -3.98017     -0.246363      0.435236      0.582538      0.659085      0.741585      0.800922      0.824381
  69   6 2562.6152    2.3045  1.5218 10.4393  0.0000       1.70275  0.0262   0.0225   0.0449    0.0817   0.0000      0.452536   441.8780      0.603499       22.9036     -0.782183      -4.57330      0.166567      0.433108      0.586207      0.671073      0.736092      0.802137      0.832900
  69   7 2773.8344    3.2314  1.3641 11.3136  0.0000       1.67137  0.0241   0.0338   0.0432    0.0893   0.0000      0.474464   442.6084      0.271967       21.4366      0.452035      -3.08995    -0.0361024      0.387984      0.512804      0.567484      0.648310      0.686905      0.702365
  69   8 2980.2981    4.2444  1.2524 12.0564  0.0000       1.86779  0.0231   0.0471   0.0422    0.0958   0.0000      0.596789   442.0325      0.253076       22.0482       1.78155      -3.37914     -0.265295      0.377312      0.499550      0.556876      0.617864      0.651827      0.678063
  69   9 3180.9995    4.5233  1.6643 11.7709  0.0000      0.780651  0.0263   0.0421   0.0478    0.0819   0.0000      0.374721   441.6354      0.446957       21.1918       1.37713      -2.77478     0.0173630      0.428630      0.579620      0.648541      0.725929      0.749592      0.788360
  69  10 3377.9073    3.7112  2.7922 11.3146  0.0000      0.758653  0.0358   0.0262   0.0665    0.0520   0.0000      0.196326   442.6221      0.107246       20.6732      0.228578      -3.21794       1.07086      0.575233      0.785841      0.879787      0.984887       1.03966       1.07722
  69  11 3572.1008    2.8910  4.6841 10.9558 -0.0001      0.334270  0.0554   0.0158   0.0979    0.0381   0.0000      0.126296   442.7826      0.303989       20.4557      0.204039      -1.05071      -2.43126      0.845297       1.14703       1.30594       1.42565       1.54192       1.61545
  69  12 3764.3219    2.2188  7.4219 10.6145 -0.0006      0.917399  0.0965   0.0094   0.1553    0.0322   0.0000      0.127444   442.0265       2.11204       23.1861      -1.91429      -2.37116      -5.24850       1.28927       1.75196       1.96754       2.17694       2.26738       2.39814
  70   1 1282.8871    0.1112  0.2040  8.7940  0.0000       12.2455  0.0162   0.0048   0.0304    0.0193   0.0000       29.8818   440.1311    -0.0653135       22.1550     -0.843629      -4.16013      -1.12852      0.318549      0.558566      0.669701      0.843766      0.722778       1.08026
  70   2 1612.1860    0.2637  0.3445  8.7613  0.0000       24.1783  0.0118   0.0060   0.0243    0.0267   0.0000       4.14167   441.5122      0.123678       21.9913     -0.762753      -3.49233      0.826996      0.239529      0.327310      0.382760      0.443301      0.462840      0.464136
  70   3 1879.1491    0.5514  0.6926  8.7292  0.0000       9.75939  0.0153   0.0081   0.0319    0.0539   0.0000       1.17210   441.8353     -0.209850       21.9843     -0.253983      -3.15766      0.303545      0.285470      0.382154      0.435932      0.494034      0.530166      0.566120
  70   4 2126.7940    0.9507  1.0737  8.8675  0.0000       7.20331  0.0211   0.0113   0.0395    0.1075   0.0000      0.798259   441.7936      0.265168       22.2672     0.0484035      -3.47346      0.567927      0.350768      0.474311      0.521761      0.578476      0.613702      0.634818
  70   5 2358.1686    1.5217  1.3767  9.8463  0.0000       3.10550  0.0246   0.0159   0.0453    0.0823   0.0000      0.580531   442.0704     -0.438208       22.7787      0.787515      -4.50152      0.730242      0.401318      0.552152      0.601073      0.678560      0.698635      0.747332
  70   6 2575.5004    2.2947  1.6645 10.1987  0.0000       1.65802  0.0273   0.0214   0.0477    0.0918   0.0000      0.409937   441.9592      -1.11198       21.9245    -0.0929202      -4.38448     0.0708794      0.447154      0.605347      0.679857      0.767996      0.814667      0.853727
  70   7 2787.8136    3.3408  1.3865 11.0168  0.0000       1.61958  0.0239   0.0339   0.0422    0.1094   0.0000      0.452531   442.4727     -0.288584       22.0572     -0.264027      -3.46242     -0.168066      0.382837      0.505307      0.570646      0.644886      0.681680      0.709833
  70   8 2995.0707    4.3025  1.3470 11.8669  0.0000       1.78742  0.0237   0.0452   0.0425    0.0975   0.0000      0.521135   441.9646       1.34686       20.5723      0.230868      -3.21633     -0.789528      0.374159      0.510668      0.568228      0.624844      0.667245      0.684224
  70   9 3196.5027    4.4226  1.6402 11.8210  0.0000      0.700973  0.0263   0.0414   0.0472    0.0805   0.0000      0.373622   442.4851       1.30464       22.1118      0.299799      -3.96768     0.0261444      0.422771      0.565288      0.632003      0.711151      0.741326      0.772861
  70  10 3394.2601    3.6004  2.9176 11.4242  0.0000      0.918199  0.0383   0.0247   0.0671    0.0445   0.0000      0.190156   441.9165      0.446192       21.5388     -0.732827      -2.64320      0.648221      0.595265      0.820132      0.915373       1.03364       1.11886       1.15191
  70  11 3589.2927    2.8326  5.0616 10.8321  0.0000      0.470671  0.0603   0.0144   0.1041    0.0386   0.0000      0.138766   442.8704      0.110798       20.8848       2.88830     -0.189235      -2.59825      0.885258       1.22079       1.34517       1.51611       1.57025       1.65291
  71   1 1290.7275    0.1008  0.1621  8.7578  0.0000       24.0637  0.0142   0.0047   0.0270    0.0197   0.0000       40.8519   440.4161     0.0210282       21.8367     -0.511556      -4.00786     0.0258124      0.283152      0.472136      0.507590      0.663152      0.618636      0.727475
  71   2 1621.1057    0.2635  0.3657  8.7244  0.0000       20.8053  0.0118   0.0059   0.0259    0.0275   0.0000       3.94122   441.4149     -0.585522       21.5307      0.613247      -4.57146      0.144142      0.243907      0.306805      0.344802      0.380313      0.417012      0.417611
  71   3 1888.9504    0.5611  0.7451  8.8054  0.0000       10.3665  0.0164   0.0081   0.0333    0.0518   0.0000       1.18328   441.7695      0.536748       21.7634     -0.313355      -3.87367    -0.0504295      0.290139      0.384454      0.431287      0.498062      0.533701      0.552986
  71   4 2137.9106    0.9484  1.1293  9.1217  0.0002       6.09289  0.0225   0.0112   0.0418    0.0916   0.0000      0.839617   442.1801     -0.505448       21.3715     -0.431167      -4.33673     -0.155870      0.357489      0.482376      0.543312      0.599702      0.633915      0.655077
  71   5 2370.0522    1.5796  1.4511  9.8087  0.0000       3.47840  0.0256   0.0160   0.0450    0.0828   0.0000      0.532428   442.2334     0.0186742       21.3611       1.32515      -3.52756     -0.787904      0.405547      0.534522      0.609346      0.687861      0.713801      0.752289
  71   6 2588.2983    2.3350  1.4409 10.9205  0.0000       1.77425  0.0253   0.0241   0.0459    0.0670   0.0000      0.516472   442.1380      0.593884       21.5577      0.231047      -3.42359    -0.0736847      0.397396      0.532363      0.585453      0.668235      0.689396      0.728051
  71   7 2801.6740    3.3759  1.4211 11.2480  0.0000       2.21007  0.0244   0.0342   0.0439    0.0933   0.0000      0.513483   442.5591     -0.319199       21.9390      0.461024      -3.52498      0.204584      0.385204      0.519919      0.571112      0.657952      0.678380      0.723388
  71   8 3009.6961    4.3511  1.3755 11.9649  0.0000      0.677253  0.0236   0.0450   0.0426    0.0840   0.0000      0.465021   442.1823     -0.363587       22.8517       1.19051      -4.67598     -0.468577      0.372124      0.505265      0.570227      0.644555      0.672903      0.696345
  71   9 3212.0660    4.3702  1.6968 11.9501  0.0001       1.71989  0.0268   0.0406   0.0485    0.0691   0.0000      0.347249   442.4909     -0.252771       21.5786       1.13697      -3.01316      0.702173      0.430530      0.573423      0.640255      0.712102      0.744183      0.796056
  71  10 3410.5053    3.5787  2.9587 11.4154  0.0000      0.714474  0.0383   0.0242   0.0670    0.0425   0.0000      0.199710   441.2231     -0.916320       22.1928      0.821742      -3.98086      -1.09752      0.588836      0.807374      0.907757       1.01180       1.06812       1.12532
  71  11 3606.3604    2.7505  5.4368 10.7380  0.0000      0.496056  0.0645   0.0133   0.1124    0.0393   0.0000      0.139363   442.5010    -0.0883813       23.8407       2.02226      -3.20276      0.390712      0.932049       1.25646       1.42192       1.58397       1.65995       1.72462
  72   1 1298.5246    0.1124  0.1704  8.7148 -0.0003       79.0569  0.0130   0.0048   0.0234    0.0213   0.0000       30.6975   440.3664     -0.154988       21.1241      0.662778      -5.09624      0.208309      0.254041      0.337724      0.379633      0.443789      0.485134      0.441461
  72   2 1629.9172    0.2807  0.3505  8.7492  0.0000       19.4563  0.0113   0.0061   0.0239    0.0275   0.0000       3.65627   441.4769     -0.448914       21.9592      0.109433      -3.70700      0.436737      0.219966      0.284511      0.348680      0.364413      0.387420      0.390894
  72   3 1898.6790    0.5750  0.6816  8.8821  0.0000       8.78683  0.0151   0.0084   0.0315    0.0511   0.0000       1.16926   442.1390     -0.801414       21.8662      0.501451      -3.23139     -0.748923      0.268775      0.371244      0.408164      0.471089      0.502681      0.512063
  72   4 2148.9582    0.9854  1.1243  9.1659  0.0000       6.47486  0.0219   0.0116   0.0422    0.0918   0.0000      0.851750   442.1720      0.267602       22.0686     0.0948860      -2.94099      0.673623      0.345134      0.446571      0.531576      0.575255      0.603430      0.654478
  72   5 2381.8014    1.6072  1.4558  9.9890  0.0000       2.79913  0.0257   0.0164   0.0458    0.0756   0.0000      0.559223   441.9698     -0.440549       22.9854     0.0720066      -2.86702      0.781027      0.396662      0.539482      0.607236      0.695340      0.703829      0.750807
  72   6 2601.0747    2.4405  1.5921 10.4794  0.0000       1.71682  0.0265   0.0231   0.0458    0.0864   0.0000      0.428419   442.4256      -1.18750       21.6890      0.156334      -2.86583     -0.272915      0.405161      0.558556      0.620511      0.703850      0.742773      0.778757
  72   7 2815.4418    3.4788  1.3757 11.3902  0.0000       1.65298  0.0236   0.0354   0.0424    0.0876   0.0000      0.491178   442.2346      0.567409       22.3208      0.743057      -3.33997      0.451043      0.365762      0.492834      0.532975      0.614042      0.653933      0.690680
  72   8 3024.2797    4.3505  1.3766 11.7706  0.0000      0.978706  0.0232   0.0440   0.0429    0.0963   0.0000      0.455767   442.1394       1.49117       21.0932      0.389996      -3.61327      0.864437      0.359871      0.490959      0.540580      0.624606      0.652336      0.695205
  72   9 3227.3252    4.3379  1.8042 12.0450  0.0001       1.32551  0.0279   0.0391   0.0503    0.0610   0.0000      0.334155   441.8495      0.841608       21.9528       1.59998      -3.13194      0.585498      0.429367      0.589851      0.645465      0.721328      0.778862      0.825747
  72  10 3426.6240    3.5094  3.2043 11.2525  0.0000      0.754136  0.0399   0.0226   0.0701    0.0441   0.0000      0.167510   442.8848      0.146334       21.9655       2.63571      -4.08467     -0.504583      0.603947      0.811409      0.913782       1.03094       1.06564       1.12388
  72  11 3623.4056    2.7114  5.4646 10.8316 -0.0005      0.906119  0.0647   0.0132   0.1137    0.0366   0.0000      0.158531   442.5681       1.71458       19.2402       2.17108      -5.81745      0.991332      0.920987       1.24301       1.41249       1.56137       1.67867       1.75201
  73   1 1306.2397    0.1051  0.1853  8.7671  0.0000       96.4954  0.0140   0.0047   0.0260    0.0212   0.0000       34.1300   440.4674    -0.0188391       21.9838      0.303961      -4.10402     -0.356526      0.252342      0.346793      0.411432      0.448328      0.387765      0.408243
  73   2 1638.6333    0.3021  0.3647  8.7759  0.0000       19.5564  0.0115   0.0063   0.0236    0.0283   0.0000       3.23631   441.5510     -0.428988       21.9020      0.284869      -4.32416      0.372699      0.202386      0.296628      0.330047      0.371796      0.388818      0.402392
  73   3 1908.3758    0.5812  0.7418  8.8576  0.0000       9.36928  0.0165   0.0082   0.0322    0.0551   0.0000       1.16144   441.6322    -0.0135547       22.3277    -0.0140760      -5.53460     -0.666222      0.291806      0.409680      0.449667      0.504440      0.529902      0.550971
  73   4 2159.9262    0.9882  1.1560  9.4864  0.0000       6.78704  0.0241   0.0120   0.0424    0.0825   0.0000      0.894720   442.1077      0.714254       23.8481     -0.228397      -4.23087    0.00148495      0.365697      0.497833      0.541011      0.618271      0.666245      0.695660
  73   5 2393.4741    1.6570  1.5429  9.8627  0.0000       3.03237  0.0257   0.0160   0.0471    0.0797   0.0000      0.505413   442.4450      0.334241       22.9135     0.0658288      -3.50397     -0.292149      0.398120      0.549368      0.605583      0.669887      0.694384      0.729421
  73   6 2613.6758    2.5017  1.4945 10.6376  0.0000       1.34994  0.0250   0.0241   0.0448    0.0865   0.0000      0.484947   442.1227      0.511326       21.9375       1.41787      -3.70956       1.08241      0.386911      0.517868      0.582832      0.663876      0.700209      0.736103
  73   7 2829.1518    3.5317  1.3568 11.5173  0.0005       1.16053  0.0244   0.0364   0.0422    0.0952   0.0000      0.507727   442.1366     -0.802738       21.5575      0.351758      -3.94729      -1.73370      0.366146      0.518974      0.553595      0.638435      0.686320      0.705504
  73   8 3038.8111    4.4601  1.4119 11.6095 -0.0002       1.83141  0.0237   0.0436   0.0416    0.1114   0.0000      0.431857   441.9993     -0.863326       22.0341      0.286675      -3.18618     -0.944959      0.362551      0.485433      0.540965      0.597783      0.638417      0.663933
  73   9 3242.5326    4.3010  1.8737 11.9747  0.0000       1.02906  0.0279   0.0373   0.0507    0.0600   0.0000      0.347695   441.9443     0.0269917       22.0731       1.13873      -4.97732      0.394831      0.430124      0.587057      0.665212      0.746086      0.779156      0.840588
  73  10 3442.6316    3.4711  3.4019 11.2599  0.0001      0.305590  0.0417   0.0214   0.0725    0.0425   0.0000      0.168208   442.0826      0.197526       21.2577      -1.32152      -4.04148     -0.839775      0.618807      0.830879      0.929702       1.05252       1.11555       1.17067
  73  11 3640.0291    2.6622  5.7518 10.8360  0.0000      0.415252  0.0694   0.0123   0.1183    0.0363   0.0000      0.129316   441.4236      -1.09486       22.5045       2.85132      -3.99576     -0.842623      0.964029       1.30117       1.46712       1.64959       1.71117       1.79199
  74   1 1313.8657    0.1145  0.1849  8.7700  0.0000       36.2851  0.0122   0.0047   0.0246    0.0189   0.0000       28.0057   440.4953      0.266264       21.7001      0.312495      -4.48390      0.141100      0.218738      0.268478      0.332682      0.376951      0.396603      0.411110
  74   2 1647.2576    0.3020  0.3838  8.7445  0.0000       14.8078  0.0120   0.0061   0.0232    0.0296   0.0000       3.18354   441.6739     -0.198348       21.4489     -0.255605      -4.33633     0.0592731      0.215252      0.296062      0.347815      0.370760      0.388491      0.433344
  74   3 1917.9906    0.6019  0.7834  8.8314  0.0000       9.50475  0.0167   0.0082   0.0333    0.0572   0.0000       1.11627   441.7770      0.123399       21.9772     -0.774044      -3.48651     0.0611525      0.289064      0.367986      0.424869      0.485590      0.525655      0.550917
  74   4 2170.7436    1.0203  1.1576  9.3352  0.0000       5.77204  0.0225   0.0118   0.0432    0.0885   0.0000      0.865533   441.9161      0.366653       22.9351     -0.497636      -4.52273      0.730855      0.345904      0.448608      0.507041      0.570989      0.608768      0.619196
  74   5 2405.0143    1.6615  1.5438 10.0145  0.0000       2.51690  0.0258   0.0160   0.0475    0.0723   0.0000      0.512954   441.9187     -0.308119       21.2597      0.285948      -3.60506     -0.306373      0.381666      0.518140      0.589785      0.660375      0.674184      0.728222
  74   6 2626.2636    2.5785  1.5359 10.7506  0.0000       1.85078  0.0256   0.0247   0.0448    0.0796   0.0000      0.457354   442.9195    -0.0112696       21.4602      -1.45310      -4.23291      0.957506      0.389911      0.528073      0.580931      0.668257      0.697920      0.708915
  74   7 2842.7344    3.6257  1.3476 11.2517  0.0000       1.20218  0.0235   0.0366   0.0409    0.1169   0.0000      0.495227   442.1049     -0.528964       23.1112      0.248190      -3.64492      0.754498      0.360819      0.477339      0.535392      0.599287      0.652409      0.662379
  74   8 3053.1350    4.3876  1.4139 12.0670  0.0000       1.52391  0.0237   0.0440   0.0435    0.0830   0.0000      0.467697   442.1959     -0.600447       22.2896       1.93661      -2.26993     -0.373158      0.367954      0.487549      0.538361      0.606540      0.630711      0.665870
  74   9 3257.6850    4.2217  2.0054 11.8928  0.0000      0.868521  0.0290   0.0346   0.0525    0.0534   0.0000      0.313438   442.7066      0.731965       21.6965       1.56165      -3.88689      -1.54159      0.435340      0.588184      0.652315      0.742093      0.777690      0.835108
  74  10 3458.5623    3.3635  3.6191 11.2066 -0.0001      0.417590  0.0432   0.0200   0.0787    0.0420   0.0000      0.158334   442.7329      0.601887       20.3646      0.506082      -1.50755       3.60640      0.633078      0.869752      0.974997       1.10754       1.14842       1.22236
  74  11 3656.8337    2.6037  6.0819 10.8329  0.0008      0.635397  0.0749   0.0117   0.1245    0.0354   0.0000      0.134558   441.8674     -0.248568       22.6368       1.14378      -3.33287       1.05827      0.991665       1.34232       1.51460       1.68094       1.79599       1.90012
  75   1 1321.4195    0.1141  0.1873  8.7849  0.0000       18.2548  0.0131   0.0046   0.0286    0.0185   0.0000       28.3585   440.4716      0.119809       21.4099     -0.465555      -3.88987      0.281990      0.267117      0.425451      0.450255      0.514055      0.509671      0.496553
  75   2 1655.7836    0.3077  0.3687  8.7691  0.0000       23.8343  0.0111   0.0062   0.0232    0.0281   0.0000       3.29825   441.2321     -0.235341       21.9500     0.0469160      -4.24966      0.293365      0.210416      0.290833      0.328119      0.367893      0.395102      0.416926
  75   3 1927.5171    0.6237  0.7604  8.9278  0.0000       9.26943  0.0164   0.0085   0.0317    0.0549   0.0000       1.11296   442.3306      0.273857       21.9166     0.0655715      -3.48276      0.917977      0.269159      0.352769      0.407498      0.479670      0.493490      0.523972
  75   4 2181.5270    1.0412  1.2446  9.3022  0.0000       7.20833  0.0241   0.0115   0.0436    0.0852   0.0000      0.803698   442.8059     -0.374798       22.0057      0.185766      -3.59362     -0.165862      0.340205      0.474534      0.524300      0.610081      0.600568      0.634174
  75   5 2416.4922    1.6973  1.5777  9.9583  0.0004       3.02589  0.0265   0.0160   0.0471    0.0775   0.0000      0.500127   442.3298     -0.991155       21.8679      0.889157      -4.92675    -0.0192607      0.389108      0.524983      0.592573      0.662925      0.683357      0.730008
  75   6 2638.8058    2.5660  1.5946 10.6672  0.0000       2.11280  0.0255   0.0238   0.0468    0.0800   0.0000      0.443297   443.1033     -0.530130       22.2391       2.03564      -3.46487     -0.333920      0.381659      0.517372      0.578890      0.654340      0.688432      0.717200
  75   7 2856.2299    3.6429  1.4255 11.5294  0.0000       1.97988  0.0243   0.0361   0.0425    0.0892   0.0000      0.487356   442.6537     -0.681265       21.5791    -0.0922287      -1.55634    -0.0460084      0.357235      0.487062      0.530448      0.610318      0.674837      0.715170
  75   8 3067.4065    4.5386  1.4183 12.0945  0.0000       1.20033  0.0244   0.0452   0.0420    0.0864   0.0000      0.459940   441.9999      0.661589       21.5374      0.579560      -3.62788      0.491059      0.359564      0.498052      0.551530      0.613745      0.652438      0.680353
  75   9 3272.8102    4.0895  2.1046 11.8210  0.0002       1.23176  0.0299   0.0325   0.0544    0.0524   0.0000      0.278300   443.1909      0.429687       21.2336      0.676020      -2.27721      0.584236      0.443352      0.611885      0.675428      0.779864      0.817638      0.843661
  75  10 3474.5977    3.2773  3.6243 11.2017  0.0000      0.970271  0.0433   0.0195   0.0785    0.0419   0.0000      0.167213   443.2601     -0.433644       20.9718     -0.118637     -0.115191      -1.46740      0.648751      0.871398      0.989868       1.12378       1.16186       1.23844
  75  11 3673.3207    2.5336  6.6358 10.8198 -0.0006      0.502776  0.0842   0.0107   0.1341    0.0336   0.0000      0.144829   442.4216     -0.700936       22.5065       4.39994      -4.63844     -0.485563       1.05011       1.42303       1.60655       1.78671       1.93289       2.01508
  76   1 1328.9410    0.1112  0.1956  8.8103  0.0000       17.3605  0.0131   0.0045   0.0272    0.0184   0.0000       29.3840   440.4789     -0.150263       21.9707      0.311423      -3.89711      0.121175      0.245268      0.329743      0.347376      0.399158      0.409024      0.429899
  76   2 1664.2176    0.3124  0.3964  8.8185  0.0000       20.3856  0.0123   0.0062   0.0235    0.0290   0.0000       3.04618   441.3227     -0.345153       22.5390      0.598273      -4.15036      0.158714      0.211945      0.288846      0.341848      0.360305      0.389679      0.438793
  76   3 1936.9812    0.6399  0.8342  8.8329  0.0000       8.46543  0.0173   0.0084   0.0336    0.0619   0.0000       1.02591   441.7310     -0.699747       21.7906     0.0700010      -2.84943     0.0294577      0.283279      0.380482      0.423916      0.466158      0.521552      0.539791
  76   4 2192.1669    1.0681  1.3812  9.2837  0.0000       5.48791  0.0250   0.0110   0.0453    0.0785   0.0000      0.666523   441.5925     -0.293130       21.6976     -0.577565      -3.65106     -0.521765      0.368798      0.492672      0.566963      0.620329      0.685748      0.701469
  76   5 2427.8908    1.7760  1.6430  9.9246  0.0000       2.96679  0.0262   0.0162   0.0478    0.0787   0.0000      0.444542   441.6723      0.105937       22.3694     -0.190370      -4.45643     -0.405815      0.394041      0.544404      0.593605      0.691342      0.738343      0.770839
  76   6 2651.2233    2.6343  1.6013 10.9132  0.0000       2.15855  0.0257   0.0242   0.0452    0.0677   0.0000      0.424168   441.7092     -0.135131       20.9921      0.574567      -2.83176     0.0111761      0.376288      0.509121      0.558900      0.642424      0.664754      0.692033
  76   7 2869.6692    3.7624  1.3899 11.7542  0.0000       1.37370  0.0232   0.0377   0.0429    0.0775   0.0000      0.515758   442.7431     -0.361046       22.1754      0.685576      -2.66216      -1.56874      0.350080      0.465313      0.505555      0.585155      0.605083      0.640269
  76   8 3081.6132    4.6080  1.4389 11.9620  0.0000      0.946907  0.0233   0.0438   0.0417    0.0831   0.0000      0.403266   442.7582    -0.0683800       21.0908      0.721490      -3.42706     -0.142839      0.342387      0.466788      0.533353      0.598207      0.646406      0.666333
  76   9 3287.7965    4.1295  2.2737 11.7075  0.0001       1.23967  0.0306   0.0316   0.0561    0.0563   0.0000      0.251505   442.3931      0.270164       23.1032     -0.275743      -1.56206      0.149001      0.455057      0.602264      0.678552      0.773123      0.818770      0.853724
  76  10 3490.2891    3.2711  4.1473 11.0314  0.0000      0.466789  0.0476   0.0177   0.0853    0.0428   0.0000      0.153622   443.2230      -1.26719       21.7004      0.248535      0.155303       3.31073      0.672329      0.913517       1.02177       1.14940       1.23789       1.28583
  76  11 3689.8338    2.4940  6.5757 10.8388  0.0008      0.246799  0.0830   0.0106   0.1346    0.0341   0.0000      0.137686   443.2078      -1.18469       18.6621       4.58329      -3.54962      0.401195       1.03849       1.40718       1.59107       1.79931       1.92522       1.97501
  77   1 1336.4159    0.1225  0.1757  8.7823  0.0000       46.6640  0.0112   0.0047   0.0216    0.0191   0.0000       25.4741   440.6500     -0.160621       21.6189      0.196030      -4.21595      0.126516      0.209275      0.269104      0.317436      0.329027      0.355066      0.362265
  77   2 1672.5521    0.3220  0.4783  8.7969  0.0000       14.0862  0.0136   0.0060   0.0273    0.0314   0.0000       2.60327   441.1445    -0.0345605       22.4100      0.366374      -4.29969      0.428457      0.235356      0.314486      0.369024      0.398620      0.419648      0.428658
  77   3 1946.4023    0.6471  0.8699  8.8229  0.0000       8.15122  0.0180   0.0083   0.0346    0.0633   0.0000       1.00456   442.0119     -0.305145       22.1995    -0.0559783      -3.14829     0.0499015      0.270186      0.380913      0.406469      0.471617      0.493710      0.516347
  77   4 2202.8155    1.0958  1.3259  9.5210  0.0000       6.15308  0.0245   0.0118   0.0448    0.0744   0.0000      0.730322   442.2053      0.619825       22.7658      0.237472      -3.94599      -1.66566      0.345661      0.486676      0.527308      0.607852      0.617268      0.666611
  77   5 2439.1310    1.8154  1.6507 10.0530  0.0000       2.34345  0.0262   0.0165   0.0486    0.0740   0.0000      0.463376   441.9570      -1.05386       22.0308      0.277824      -3.87956     -0.305505      0.384069      0.512531      0.573022      0.651284      0.691796      0.756701
  77   6 2663.5268    2.7291  1.4845 11.0791  0.0000       1.73900  0.0242   0.0266   0.0445    0.0731   0.0000      0.475500   442.1596      0.328367       22.1389   -0.00283299      -3.60721      0.366896      0.351976      0.489371      0.541685      0.617963      0.649646      0.689615
  77   7 2882.9784    3.8694  1.4014 11.4934  0.0000       1.31791  0.0228   0.0375   0.0414    0.0945   0.0000      0.465359   442.7108     -0.519268       21.4889     -0.125804      -3.60015     -0.181013      0.334056      0.446977      0.502763      0.572273      0.586241      0.625358
  77   8 3095.6597    4.6554  1.4950 11.8857 -0.0000      0.970677  0.0242   0.0433   0.0419    0.0863   0.0000      0.423044   443.5780     -0.751487       22.0884       1.09052      -3.94661      0.179264      0.346478      0.468008      0.531571      0.603886      0.649119      0.660022
  77   9 3302.6204    4.1447  2.3585 11.7341  0.0000      0.699107  0.0313   0.0306   0.0566    0.0505   0.0000      0.231952   442.0726     -0.298010       21.9508     -0.181518      -2.99616     -0.253080      0.445198      0.613873      0.693367      0.770024      0.823185      0.852006
  77  10 3506.0963    3.1687  4.1439 11.1611  0.0000      0.835580  0.0490   0.0172   0.0867    0.0391   0.0000      0.146796   442.9897      -1.43724       19.0843      0.536397      -1.97976       1.01025      0.672053      0.920365       1.02387       1.13886       1.21355       1.26887
  77  11 3706.5247    2.4112  6.5576 10.8416 -0.0017      0.885523  0.0847   0.0103   0.1353    0.0338   0.0000      0.152256   442.7209      -1.04917       20.9332      -1.78094      -3.73317       3.17338       1.05319       1.39248       1.60355       1.78290       1.90943       1.99016
  78   1 1343.8395    0.1281  0.1635  8.7695  0.0000       53.7336  0.0106   0.0046   0.0198    0.0186   0.0000       26.0401   440.1687     -0.470263       21.8645     -0.340050      -4.34755     -0.593780      0.197729      0.301763      0.322908      0.370083      0.407573      0.366862
  78   2 1680.7776    0.3289  0.4837  8.7679  0.0000       12.3832  0.0133   0.0059   0.0275    0.0316   0.0000       2.56486   441.3306      0.329402       21.9295     0.0936486      -3.58588      0.710607      0.221346      0.308915      0.337533      0.402084      0.395636      0.416073
  78   3 1955.7010    0.6535  0.8541  8.9226  0.0000       8.07907  0.0170   0.0084   0.0352    0.0593   0.0000       1.04653   441.6984      -1.03381       22.8168      0.411382      -3.77349      0.150256      0.265380      0.365347      0.408999      0.444865      0.476999      0.494155
  78   4 2213.2320    1.1199  1.3350  9.3460  0.0000       4.31615  0.0240   0.0117   0.0447    0.0829   0.0000      0.709054   442.5357      0.809175       22.7237      -1.10135      -2.58834      0.309480      0.341442      0.467698      0.519233      0.592057      0.618452      0.652619
  78   5 2450.3688    1.8576  1.6398 10.1161  0.0000       2.64076  0.0268   0.0169   0.0469    0.0741   0.0000      0.531500   442.1542     -0.851912       21.4918      0.789056      -2.40908     -0.846342      0.380632      0.520620      0.572962      0.639182      0.675236      0.719370
  78   6 2675.7434    2.7567  1.6087 10.8329  0.0000      0.432247  0.0250   0.0247   0.0454    0.0718   0.0000      0.455672   442.3162     -0.672772       22.2810       1.02243      -3.42429     -0.714760      0.362108      0.499175      0.551889      0.614638      0.655737      0.689928
  78   7 2896.1774    3.9056  1.4081 11.5040  0.0000      0.477947  0.0231   0.0376   0.0409    0.0932   0.0000      0.439377   442.6207      0.328663       21.8041      0.530900      -3.08700     -0.538277      0.338146      0.456952      0.512468      0.578858      0.627584      0.646193
  78   8 3109.6880    4.4843  1.5503 12.0190  0.0000      0.557375  0.0247   0.0414   0.0438    0.0730   0.0000      0.392006   442.0123     -0.849710       20.9144      0.103288      -4.31312     -0.351460      0.358840      0.471999      0.525086      0.598680      0.642214      0.672520
  78   9 3317.4244    4.0055  2.3463 11.8320  0.0000      0.555245  0.0322   0.0300   0.0565    0.0486   0.0000      0.235939   442.2626      -1.57524       22.4863      0.357856      -2.38070     -0.457861      0.455761      0.622010      0.690068      0.782187      0.829436      0.862324
  78  10 3521.6468    3.1145  4.5098 11.0689  0.0005      0.675105  0.0517   0.0159   0.0914    0.0382   0.0000      0.139467   443.6880      -1.02878       21.3757     -0.254847      -1.70083       2.34006      0.698878      0.935481       1.05734       1.17280       1.25725       1.31917
  78  11 3722.6492    2.4000  7.4192 10.7722  0.0005      0.598300  0.0977   0.0095   0.1468    0.0319   0.0000      0.143163   441.5027       1.46665       21.3323       1.90356      -5.91132       3.42631       1.11730       1.51740       1.71837       1.90360       2.03146       2.13044
  79   1 1351.1700    0.1261  0.1591  8.7692  0.0000       23.7471  0.0132   0.0047   0.0171    0.0181   0.0000       24.1468   440.2010     -0.248935       21.5900      0.194797      -3.92563     -0.129947      0.228326      0.243985      0.359664      0.381940      0.449916      0.421196
  79   2 1689.0135    0.3338  0.4322  8.7935  0.0000       20.3229  0.0120   0.0061   0.0248    0.0313   0.0000       2.79145   441.3580     -0.139518       21.8819     -0.727131      -3.80366      0.238599      0.213401      0.278876      0.295388      0.345819      0.362283      0.403406
  79   3 1964.9937    0.6666  0.9066  9.0192  0.0000       8.00790  0.0188   0.0084   0.0355    0.0604   0.0000       1.03955   441.4753     -0.134133       21.7252     -0.472321      -4.10212      0.695430      0.279246      0.394609      0.435790      0.488973      0.510052      0.539677
  79   4 2223.7066    1.1743  1.3498  9.5438  0.0000       5.25674  0.0246   0.0122   0.0438    0.0795   0.0000      0.713310   442.1073      0.400392       21.9765      0.314801      -4.65881   -0.00340348      0.350108      0.462478      0.532898      0.603550      0.646869      0.688002
  79   5 2461.4795    1.9004  1.6206 10.2834  0.0004       2.70892  0.0256   0.0172   0.0473    0.0668   0.0000      0.486856   442.2843      0.441481       22.2433    -0.0437495      -3.92237      0.686566      0.361736      0.501533      0.564682      0.624913      0.658371      0.692904
  79   6 2688.0186    2.8560  1.6048 10.9869  0.0000       1.55856  0.0252   0.0251   0.0445    0.0680   0.0000      0.462365   442.3641     -0.527492       22.9816      0.152565      -3.50946      -1.05264      0.357353      0.475293      0.532384      0.608730      0.648160      0.672269
  79   7 2909.3024    4.0357  1.3989 11.8598  0.0000      0.572258  0.0230   0.0394   0.0419    0.0801   0.0000      0.489292   442.7223     -0.950504       22.1601      0.232188      -2.76615   -0.00102503      0.326181      0.452378      0.500332      0.578477      0.612017      0.652937
  79   8 3123.5649    4.4571  1.5589 12.3189  0.0000       1.17695  0.0250   0.0420   0.0454    0.0646   0.0000      0.413435   442.0796     0.0714853       21.7456      0.474430      -3.12544      0.298461      0.363563      0.503689      0.554293      0.629886      0.660876      0.692609
  79   9 3332.1689    3.9514  2.5399 11.6102 -0.0001      0.591476  0.0325   0.0273   0.0586    0.0478   0.0000      0.228858   443.2360      0.377718       21.3999      0.540790      -4.20604     -0.429784      0.456823      0.612959      0.694811      0.759907      0.826122      0.861043
  79  10 3537.0960    3.0724  4.5287 11.1231 -0.0010      0.535814  0.0528   0.0157   0.0910    0.0379   0.0000      0.149839   442.0694       1.12360       20.4910      0.297885      -1.73638     -0.569717      0.684617      0.951729       1.04948       1.20406       1.25888       1.34075
  79  11 3738.7940    2.3398  7.8788 10.8118  0.0008      0.249780  0.1041   0.0088   0.1585    0.0294   0.0000      0.141986   441.4550      0.722422       22.4897       4.07027      -4.22783      0.360235       1.15294       1.59268       1.78435       1.99090       2.10656       2.21843
  80   1 1358.4707    0.1238  0.1608  8.7751  0.0000       11.2940  0.0102   0.0045   0.0197    0.0181   0.0000       26.2150   440.3698     -0.464743       21.5965      0.588589      -3.81174     -0.153089      0.164216      0.230539      0.264700      0.292024      0.312913      0.308255
  80   2 1697.0944    0.3486  0.4550  8.7792  0.0000       21.3976  0.0122   0.0062   0.0251    0.0316   0.0000       2.59482   441.2915     -0.399658       22.2215     0.0419275      -3.57138     -0.804786      0.206053      0.273910      0.323722      0.337487      0.374546      0.381291
  80   3 1974.2028    0.6941  0.8404  9.0310  0.0000       7.45071  0.0167   0.0089   0.0336    0.0601   0.0000       1.02919   442.2674     -0.280239       22.7183     -0.524829      -3.84286      0.776406      0.260652      0.350666      0.381372      0.440999      0.458019      0.494672
  80   4 2234.0006    1.1821  1.4771  9.2826  0.0004       4.62385  0.0249   0.0114   0.0451    0.0802   0.0000      0.589422   442.4304    -0.0969504       22.2941      0.579291      -4.61059     -0.490831      0.348672      0.479615      0.532358      0.622494      0.635181      0.668349
  80   5 2472.5576    1.9466  1.6562 10.4812  0.0008       2.73263  0.0267   0.0176   0.0482    0.0613   0.0000      0.482490   442.2861     -0.368805       21.0205     -0.290503      -3.32652     -0.408211      0.366462      0.505164      0.557626      0.635633      0.672183      0.728989
  80   6 2700.1447    2.8667  1.5832 11.0661  0.0011       2.00031  0.0249   0.0262   0.0445    0.0743   0.0000      0.451278   443.1659      0.432925       22.1720      0.453221      -3.31733       1.81170      0.349297      0.472876      0.525936      0.600325      0.629970      0.659374
  80   7 2922.4250    4.1158  1.4193 11.4463 -0.0000      0.981392  0.0226   0.0390   0.0407    0.1079   0.0000      0.462336   442.3390     -0.127761       22.2373     0.0517287      -3.44769     -0.434899      0.316532      0.428735      0.465990      0.549255      0.563689      0.600797
  80   8 3137.3619    4.5654  1.6557 12.0149  0.0002      0.907188  0.0246   0.0402   0.0454    0.0672   0.0000      0.387784   442.6020    -0.0142992       22.5341     -0.280685      -4.01301     -0.194330      0.350023      0.464046      0.521558      0.585384      0.629471      0.652376
  80   9 3346.7100    3.8611  2.5869 11.6521  0.0000      0.392699  0.0335   0.0263   0.0593    0.0449   0.0000      0.229132   442.6754      0.260152       21.9076    -0.0329503      -2.78756       1.15510      0.460416      0.623417      0.696594      0.790388      0.837130      0.893646
  80  10 3552.4926    2.9934  4.8328 11.0011  0.0006      0.336374  0.0568   0.0143   0.0971    0.0379   0.0000      0.140613   443.2553       1.10190       20.3808      0.420083      -3.13095     -0.137684      0.734474      0.994493       1.11937       1.26297       1.33183       1.42749
  81   1 1365.7293    0.1397  0.2147  8.7776  0.0000       48.3816  0.0112   0.0046   0.0229    0.0193   0.0000       17.9704   440.1016     -0.356298       21.9046      0.351314      -4.32769   -0.00811928      0.190266      0.238773      0.309470      0.340546      0.397691      0.429537
  81   2 1705.0921    0.3645  0.4820  8.7606  0.0000       17.0496  0.0125   0.0063   0.0260    0.0340   0.0000       2.29401   441.2103     -0.774625       21.6559      0.875957      -4.28778     -0.580521      0.207022      0.281477      0.309085      0.348333      0.379595      0.388914
  81   3 1983.3884    0.6965  0.9033  9.1328  0.0000       8.69453  0.0185   0.0087   0.0349    0.0588   0.0000       1.05611   442.0127     -0.278074       21.8874      0.257432      -3.54317      0.302212      0.264052      0.369491      0.407278      0.465744      0.493324      0.509849
  81   4 2244.2379    1.2039  1.4400  9.4155  0.0000       4.27178  0.0244   0.0117   0.0444    0.0793   0.0000      0.598280   441.8926     -0.794532       22.1434    -0.0195721      -3.60248     -0.413309      0.344490      0.450912      0.509544      0.575898      0.627648      0.654761
  81   5 2483.5016    1.9783  1.6721 10.2985 -0.0000       2.83782  0.0267   0.0174   0.0472    0.0720   0.0000      0.482617   442.1973     -0.259123       21.5302      0.691175      -3.42348     -0.424624      0.361325      0.485502      0.541512      0.615238      0.635913      0.693406
  81   6 2712.1912    2.9406  1.5960 11.0252 -0.0003       1.44166  0.0250   0.0261   0.0434    0.0725   0.0000      0.443743   442.5319     0.0923719       21.8371      0.857614      -3.29629      -1.06400      0.340242      0.481278      0.514324      0.607528      0.633669      0.670365
  81   7 2935.3759    4.0866  1.3578 11.8649  0.0000      0.852652  0.0221   0.0394   0.0398    0.0802   0.0000      0.511736   442.0742     -0.223893       21.2011      0.575604      -2.83249      -1.00410      0.314822      0.413273      0.470096      0.527915      0.565579      0.583154
  81   8 3151.0855    4.5992  1.6034 12.2024  0.0000      0.455793  0.0237   0.0411   0.0454    0.0621   0.0000      0.383113   442.7501     -0.157864       21.8724      0.496389      -3.99665      0.336003      0.337193      0.444714      0.501880      0.561211      0.607795      0.636409
  81   9 3361.3030    3.8340  2.7018 11.5800  0.0000      0.592152  0.0346   0.0253   0.0610    0.0470   0.0000      0.205034   442.9436      0.869370       21.7993     0.0268562      -3.66897      0.302383      0.468827      0.645223      0.720702      0.799844      0.854934      0.898035
  81  10 3567.8320    2.9098  5.0522 11.0751 -0.0015      0.775459  0.0603   0.0136   0.1022    0.0366   0.0000      0.180903   443.7883      -3.00601       20.3773     -0.613258      -3.23246     -0.705242      0.744349       1.02355       1.14637       1.26731       1.35987       1.43988
  82   1 1372.8856    0.1254  0.1786  8.7417  0.0000       48.7138  0.0108   0.0045   0.0198    0.0188   0.0000       23.2291   439.8484     -0.104648       21.7956     -0.198073      -4.24033      0.525779      0.189422      0.236587      0.291901      0.319333      0.338247      0.344162
  82   2 1713.0054    0.3629  0.5172  8.7582  0.0000       18.1648  0.0137   0.0061   0.0265    0.0338   0.0000       2.35808   441.2718     -0.234606       21.8335    -0.0851260      -4.21502     -0.207374      0.224997      0.301636      0.353984      0.392157      0.430946      0.459273
  82   3 1992.4431    0.7226  0.9156  9.0459  0.0000       5.75964  0.0182   0.0087   0.0347    0.0632   0.0000       1.00687   441.6044     -0.810577       21.4619     0.0598461      -4.55932      0.711509      0.274667      0.372901      0.427342      0.480444      0.525276      0.559032
  82   4 2254.4270    1.2554  1.3732  9.4299  0.0000       4.87703  0.0233   0.0122   0.0428    0.0807   0.0000      0.639286   442.0754     -0.314163       22.3963      0.720644      -3.77298      0.202829      0.322404      0.431266      0.482597      0.539683      0.577182      0.597217
  82   5 2494.4286    2.0532  1.7526 10.1767  0.0000       2.85320  0.0264   0.0173   0.0483    0.0736   0.0000      0.436676   442.2474     -0.480184       20.7790      0.757540      -4.34826     -0.395981      0.359216      0.478222      0.555967      0.606184      0.642341      0.690443
  82   6 2724.1951    3.0564  1.5562 11.1361 -0.0003       1.68247  0.0237   0.0277   0.0442    0.0755   0.0000      0.442022   442.6495      0.525171       22.7489       1.01886      -3.18873     -0.351171      0.328047      0.443415      0.500929      0.551670      0.581760      0.603283
  82   7 2948.2688    4.1345  1.4372 11.7008 -0.0001       1.24734  0.0227   0.0381   0.0410    0.0827   0.0000      0.471873   442.9424      0.679200       22.1841      0.402763      -3.75386    -0.0650527      0.306570      0.423600      0.464181      0.541054      0.556649      0.577585
  82   8 3164.7328    4.5336  1.8136 11.8263  0.0000      0.528215  0.0260   0.0369   0.0466    0.0685   0.0000      0.314602   442.2372     -0.771253       22.2189      0.170092      -3.99770     -0.611588      0.361569      0.483346      0.539683      0.614729      0.653050      0.679249
  82   9 3375.8082    3.8017  2.8040 11.5346 -0.0000       1.25334  0.0347   0.0247   0.0621    0.0450   0.0000      0.202336   443.1135     -0.144940       21.8086      0.144921      -2.72042      0.204892      0.466368      0.644045      0.717723      0.800989      0.862996      0.902762
  82  10 3583.0525    2.9221  5.5270 11.0052  0.0017      0.352261  0.0657   0.0128   0.1084    0.0367   0.0000      0.149259   443.9448      0.221642       20.4551      0.625299      -1.96484      -2.04567      0.800521       1.07680       1.22914       1.35538       1.43425       1.54036
  83   1 1380.0395    0.1338  0.2145  8.7349  0.0000       40.8846  0.0109   0.0044   0.0230    0.0190   0.0000       18.6281   440.5053     -0.397177       21.6773      0.347123      -3.40409     0.0543804      0.195729      0.237552      0.288547      0.329844      0.353460      0.367558
  83   2 1720.8548    0.3689  0.5260  8.7565  0.0000       16.4749  0.0134   0.0061   0.0268    0.0346   0.0000       2.15271   440.8519     -0.307817       21.9349     0.0803009      -4.11051     -0.738206      0.207031      0.291701      0.320205      0.366989      0.397738      0.428816
  83   3 2001.5033    0.7384  0.9135  9.0002  0.0000       9.27642  0.0179   0.0089   0.0345    0.0677   0.0000       1.01551   441.7485     -0.555519       22.1457      0.228276      -3.99900      0.218766      0.259959      0.355385      0.393162      0.452349      0.457830      0.478672
  83   4 2264.4877    1.2600  1.4598  9.4932  0.0000       4.74210  0.0240   0.0119   0.0456    0.0788   0.0000      0.596752   442.6365     0.0473104       21.2482     -0.493253      -3.20008      0.156269      0.334236      0.454957      0.513064      0.585907      0.631217      0.652212
  83   5 2505.2295    2.0560  1.6738 10.4602  0.0000       3.12519  0.0267   0.0179   0.0472    0.0667   0.0000      0.506308   441.9255     0.0554166       22.2468      0.619193      -3.87448    -0.0528111      0.348657      0.480273      0.546190      0.600822      0.636370      0.675544
  83   6 2736.1499    3.1258  1.5258 11.2082  0.0000       1.10444  0.0237   0.0281   0.0427    0.0719   0.0000      0.444546   443.1296     -0.103137       22.6370      -1.21270      -4.22006      0.174926      0.320364      0.437421      0.492002      0.548831      0.579811      0.627247
  83   7 2961.1404    4.2349  1.4417 11.8102  0.0002       2.06498  0.0224   0.0390   0.0410    0.0793   0.0000      0.428822   442.5264     -0.577576       21.6058       1.03992      -3.57600      0.196991      0.302678      0.405379      0.464294      0.517568      0.545738      0.584112
  83   8 3178.3324    4.5625  1.7299 11.9819  0.0000       1.17613  0.0255   0.0386   0.0457    0.0677   0.0000      0.381749   442.4434      0.526832       21.0295      0.827964      -3.28344       1.20869      0.338622      0.467265      0.502699      0.592449      0.605857      0.642633
  83   9 3390.1246    3.6954  2.9679 11.7064 -0.0002      0.674641  0.0366   0.0235   0.0657    0.0389   0.0000      0.210296   442.9792     0.0256815       22.1241     -0.358682      -4.13680      0.291566      0.473628      0.651623      0.732319      0.826568      0.866009      0.898008
  83  10 3598.2335    2.7660  5.1802 11.1453 -0.0030      0.412011  0.0647   0.0128   0.1069    0.0351   0.0000      0.162146   442.6888     -0.450701       21.0728       1.07872      -2.87275     -0.396129      0.760632       1.03519       1.16559       1.30899       1.41382       1.47583
  84   1 1387.0893    0.1326  0.2205  8.7361  0.0000       41.2045  0.0121   0.0044   0.0215    0.0196   0.0000       18.5011   440.3660    -0.0378450       21.4477      0.609445      -3.90025      0.893461      0.207359      0.265584      0.306279      0.346265      0.365823      0.362960
  84   2 1728.6284    0.3768  0.5747  8.7514  0.0000       15.6765  0.0140   0.0059   0.0289    0.0356   0.0000       2.06166   440.7489     -0.596393       21.4825      0.589435      -4.54617     0.0484076      0.218129      0.300951      0.336953      0.390657      0.416148      0.461032
  84   3 2010.4852    0.7660  0.9775  8.8820  0.0000       8.14714  0.0186   0.0090   0.0355    0.0780   0.0000      0.928867   441.4795     -0.694249       21.9497      0.492546      -3.32653      0.497782      0.266960      0.362553      0.397395      0.452835      0.471553      0.499507
  84   4 2274.4347    1.3062  1.4638  9.6023  0.0000       5.56721  0.0245   0.0124   0.0447    0.0763   0.0000      0.619698   441.8347     -0.311246       21.4539     -0.935486      -3.90233     -0.534683      0.328647      0.440195      0.497883      0.551580      0.588955      0.615406
  84   5 2515.9196    2.1016  1.8951 10.3548  0.0000       2.28461  0.0278   0.0168   0.0503    0.0617   0.0000      0.392822   442.6712      0.248076       22.0287      0.330052      -2.49521      -1.05370      0.373780      0.509914      0.562096      0.632819      0.680887      0.718307
  84   6 2748.0412    3.1126  1.4943 11.4290  0.0000       2.13512  0.0243   0.0287   0.0432    0.0712   0.0000      0.481694   442.8317     0.0922027       21.5106      0.493377      -4.17550     -0.788642      0.323139      0.438481      0.490314      0.560771      0.590936      0.623183
  84   7 2973.8356    4.2973  1.4617 11.8780  0.0002       1.99308  0.0226   0.0396   0.0412    0.0782   0.0000      0.459338   442.3713     -0.364732       22.9598      0.896895      -3.12939      0.107023      0.306137      0.425120      0.460739      0.534984      0.566887      0.601124
  84   8 3191.8064    4.5321  1.8463 11.9327  0.0000      0.867711  0.0255   0.0361   0.0469    0.0597   0.0000      0.330552   442.1360     -0.329369       22.2968      0.763386      -2.50840      0.373810      0.349934      0.460154      0.517545      0.593339      0.629600      0.647219
  84   9 3404.5148    3.7118  3.2152 11.4461  0.0000      0.709140  0.0375   0.0219   0.0680    0.0422   0.0000      0.178578   441.6667     -0.552789       21.8519      0.593292      -2.15256     -0.155893      0.492373      0.661261      0.742026      0.844176      0.900767      0.952527
  84  10 3613.4960    2.8333  6.0251 11.0276  0.0027      0.629914  0.0727   0.0118   0.1184    0.0358   0.0000      0.146550   443.6820       1.08287       21.4663     -0.851080      -1.24363       1.98115      0.838647       1.12608       1.28824       1.43836       1.50794       1.60697
  85   1 1394.1462    0.1495  0.2471  8.7151  0.0000       32.9495  0.0114   0.0044   0.0232    0.0206   0.0000       13.9033   439.9849     -0.229389       22.1269     -0.199675      -3.71690     -0.113508      0.182031      0.241179      0.270751      0.312902      0.348919      0.358503
  85   2 1736.3136    0.3916  0.5635  8.7802 -0.0002       15.6643  0.0134   0.0061   0.0279    0.0358   0.0000       2.01294   441.2301    -0.0871832       22.0045     -0.441488      -3.67309     -0.192653      0.210242      0.281592      0.330383      0.356773      0.384817      0.400393
  85   3 2019.4586    0.7695  1.0404  9.0159  0.0000       8.57737  0.0196   0.0088   0.0380    0.0712   0.0000      0.982444   441.6924     0.0100983       21.7567      0.771751      -3.45382     -0.312977      0.274192      0.374687      0.419280      0.473386      0.505043      0.530508
  85   4 2284.3247    1.3416  1.5730  9.5045  0.0000       4.46275  0.0260   0.0120   0.0441    0.0770   0.0000      0.555643   442.4130     -0.612984       20.8806      0.758462      -3.88404      0.965334      0.343071      0.461161      0.510268      0.577733      0.627745      0.645170
  85   5 2526.6059    2.1206  1.7581 10.5213 -0.0000       2.23042  0.0267   0.0174   0.0480    0.0593   0.0000      0.431476   441.8808    -0.0502348       22.1094      0.454449      -4.21457      0.792548      0.341002      0.462436      0.513371      0.581620      0.630042      0.647895
  85   6 2759.8189    3.2914  1.5719 11.1402 -0.0002       2.42297  0.0230   0.0290   0.0439    0.0812   0.0000      0.422467   442.3979      0.143965       22.5829       1.26847      -3.32184     -0.719764      0.306233      0.413425      0.458954      0.521769      0.544717      0.571688
  85   7 2986.4548    4.3653  1.4738 11.9121  0.0000       1.35932  0.0227   0.0397   0.0407    0.0777   0.0000      0.447108   442.8660     -0.592689       22.0401       1.30880      -2.99296      0.374324      0.293650      0.408170      0.461297      0.514060      0.537389      0.583428
  85   8 3205.2547    4.5134  1.9068 11.8437  0.0002      0.999801  0.0265   0.0352   0.0476    0.0647   0.0000      0.324670   442.3651    -0.0644031       22.4270       1.67357      -2.96686      0.154661      0.341106      0.463294      0.517603      0.589123      0.603181      0.642534
  85   9 3418.7077    3.6276  3.2684 11.4429 -0.0001      0.623102  0.0383   0.0212   0.0698    0.0426   0.0000      0.194266   442.3851     0.0397800       21.9816     -0.258185     -0.821658       1.57059      0.491129      0.679727      0.754160      0.844311      0.912340      0.952798
  85  10 3628.3464    2.6980  5.9717 11.1089 -0.0001      0.228847  0.0754   0.0114   0.1217    0.0340   0.0000      0.157030   442.4529      0.169687       21.1765      0.898554      -1.95440      -2.19306      0.831894       1.13908       1.28838       1.45472       1.52054       1.60101
  86   1 1401.1281    0.1406  0.3066  8.6980  0.0000       56.5884  0.0148   0.0043   0.0304    0.0208   0.0000       14.4013   439.8953     0.0671401       21.5317      0.187431      -4.49204     0.0658979      0.240868      0.356797      0.389600      0.492216      0.519294      0.578001
  86   2 1743.9316    0.4045  0.5591  8.7735  0.0000       15.7244  0.0138   0.0063   0.0271    0.0366   0.0000       1.97103   441.0161     -0.209436       21.2242      0.481537      -3.62007    0.00110774      0.196156      0.278193      0.328298      0.339073      0.377470      0.396526
  86   3 2028.3105    0.7732  1.0677  9.0429  0.0000       7.69416  0.0208   0.0088   0.0376    0.0712   0.0000      0.990367   441.7403      0.509273       22.6714      0.138532      -4.28711     -0.621486      0.282577      0.368841      0.419648      0.469074      0.507045      0.537642
  86   4 2294.1154    1.3594  1.5454  9.5073  0.0000       4.12734  0.0251   0.0122   0.0453    0.0779   0.0000      0.559912   442.3386      0.555670       21.2876      0.398884      -3.52064      0.262765      0.324212      0.431906      0.495081      0.550772      0.600953      0.627461
  86   5 2537.2649    2.1539  1.7643 10.6851  0.0000       3.04020  0.0265   0.0179   0.0485    0.0540   0.0000      0.445695   441.9644      0.442088       22.6797       1.70127      -3.36673      0.314658      0.342141      0.475115      0.532902      0.597852      0.643966      0.672849
  86   6 2771.5226    3.2628  1.5756 11.4254  0.0000       1.75095  0.0240   0.0291   0.0433    0.0677   0.0000      0.479719   442.8051     -0.311300       22.2625      0.692553      -3.57985     -0.793134      0.313803      0.421670      0.476498      0.551660      0.572908      0.610131
  86   7 2999.0058    4.4011  1.4486 11.9960  0.0000      0.617826  0.0225   0.0400   0.0412    0.0718   0.0000      0.465336   443.1450     -0.355674       21.9865       1.40946      -3.31579      0.805626      0.291726      0.410086      0.447902      0.518156      0.558367      0.571093
  86   8 3218.5763    4.4805  1.9767 11.7040  0.0000       1.01282  0.0267   0.0339   0.0479    0.0645   0.0000      0.287571   442.5186      0.800078       22.1928     -0.354137      -2.01780      0.512399      0.339202      0.463548      0.520479      0.593061      0.630704      0.664964
  86   9 3432.9250    3.5201  3.6485 11.3480  0.0000      0.594244  0.0423   0.0193   0.0751    0.0412   0.0000      0.173117   443.0905     0.0524738       21.0578       1.04657      -1.99682      0.771433      0.523204      0.719639      0.810895      0.906874      0.972283       1.02157
  86  10 3643.3846    2.5925  5.9111 11.1429 -0.0020      0.652934  0.0784   0.0112   0.1231    0.0328   0.0000      0.168718   443.4776      0.120176       22.5892       3.56587      -3.24950       1.65128      0.872528       1.19688       1.34136       1.51924       1.63799       1.72681
  87   1 1408.0466    0.1526  0.2325  8.7478  0.0000       48.5471  0.0106   0.0045   0.0212    0.0193   0.0000       14.3197   440.2570     -0.319824       21.6220     -0.272076      -4.13957     -0.372759      0.163121      0.224876      0.263217      0.307257      0.325450      0.333234
  87   2 1751.4921    0.4089  0.6037  8.7248  0.0000       14.9580  0.0140   0.0061   0.0284    0.0381   0.0000       1.84271   440.8862    -0.0235815       22.2521    -0.0865206      -4.01383     -0.400822      0.210210      0.287101      0.311034      0.345008      0.383481      0.399808
  87   3 2037.1303    0.8224  1.0476  8.9254  0.0000       8.20555  0.0191   0.0091   0.0363    0.0778   0.0000      0.899679   442.0945     -0.317402       21.8153      0.373118      -4.40589       1.24659      0.251929      0.344777      0.378735      0.438919      0.459959      0.484327
  87   4 2303.8512    1.3954  1.6359  9.7077  0.0000       4.43227  0.0257   0.0122   0.0467    0.0668   0.0000      0.527813   441.9459     0.0511841       21.2817      0.463428      -4.47744      0.688665      0.329667      0.449601      0.508295      0.572800      0.592689      0.639960
  87   5 2547.7611    2.2079  1.8055 10.5492  0.0001       2.72837  0.0272   0.0179   0.0479    0.0616   0.0000      0.527453   442.2943    -0.0341888       21.8035      0.590954      -3.34766     -0.553335      0.340096      0.461728      0.526371      0.599247      0.634285      0.670319
  87   6 2783.0774    3.3545  1.5920 11.4517  0.0000     0.0801815  0.0241   0.0291   0.0436    0.0680   0.0000      0.436274   442.2943      -1.00873       21.7715      0.280637      -4.08739     -0.460884      0.304557      0.417816      0.462100      0.523165      0.556333      0.601121
  87   7 3011.5048    4.4338  1.4829 11.9776  0.0000       1.64458  0.0231   0.0397   0.0409    0.0771   0.0000      0.399816   443.3553     -0.178214       21.6223    -0.0191473      -3.56655    -0.0862722      0.299740      0.405413      0.454105      0.497528      0.540706      0.566549
  87   8 3231.8723    4.4321  2.0472 11.9493  0.0000      0.912180  0.0277   0.0334   0.0491    0.0550   0.0000      0.303808   442.6465      0.828984       23.3240       1.37967      -2.79528     -0.503815      0.359327      0.484873      0.535918      0.614142      0.646418      0.672167
  87   9 3447.0469    3.4824  3.7642 11.4281  0.0000      0.665103  0.0422   0.0187   0.0792    0.0387   0.0000      0.161417   443.0159     -0.596518       20.6463     -0.740701      -3.05728       1.26833      0.519836      0.701657      0.802909      0.890970      0.953290      0.989310
  87  10 3658.5477    2.6272  6.5475 11.0465 -0.0008       1.21077  0.0846   0.0105   0.1300    0.0328   0.0000      0.159262   442.6220      -1.74169       21.4446     -0.877326      -4.09360      0.652936      0.888347       1.20893       1.38734       1.54659       1.62965       1.72555
  88   1 1414.9261    0.1490  0.2177  8.7422  0.0000       40.8599  0.0108   0.0045   0.0210    0.0187   0.0000       15.0236   439.8795     -0.428708       21.8479      0.200347      -3.94878      0.177980      0.172444      0.192450      0.247270      0.268600      0.290798      0.310048
  88   2 1758.9751    0.4269  0.5600  8.7921  0.0003       13.9306  0.0130   0.0065   0.0263    0.0378   0.0000       1.85165   441.1175     -0.343865       21.6079      0.390119      -3.55141     -0.368629      0.202569      0.260671      0.300354      0.327930      0.365847      0.381130
  88   3 2045.8524    0.8160  1.2037  8.8748  0.0000       4.86526  0.0216   0.0085   0.0397    0.0764   0.0000      0.822801   441.7495     -0.408545       21.5187    -0.0170484      -3.86723     -0.195849      0.274377      0.383833      0.426970      0.478113      0.508545      0.536520
  88   4 2313.4684    1.4061  1.6295  9.7023  0.0000       3.91326  0.0255   0.0123   0.0460    0.0687   0.0000      0.514262   442.4767     -0.735734       21.0171      0.666704      -3.73136      0.662835      0.327290      0.441399      0.501351      0.554083      0.580493      0.626208
  88   5 2558.2848    2.2782  1.9013 10.3969  0.0004       2.53387  0.0273   0.0179   0.0494    0.0692   0.0000      0.407863   441.8323     0.0934484       23.0409     -0.548313      -2.66689     -0.481911      0.333659      0.463068      0.514992      0.584578      0.612414      0.650586
  88   6 2794.7575    3.3608  1.5969 11.3752  0.0037       1.18644  0.0238   0.0289   0.0441    0.0725   0.0000      0.447070   442.2767      0.266796       21.7974       1.10634      -4.12371     0.0830609      0.298273      0.412652      0.463689      0.522633      0.558997      0.581406
  88   7 3023.9151    4.4379  1.5531 11.9254  0.0000       1.35999  0.0229   0.0384   0.0417    0.0707   0.0000      0.419054   442.9704     -0.379546       22.2691      0.228812      -2.68614      0.900145      0.289986      0.384410      0.428704      0.491405      0.512505      0.543598
  88   8 3244.9896    4.3253  2.0592 12.0881  0.0000      0.742584  0.0281   0.0326   0.0503    0.0493   0.0000      0.317296   442.5984      0.159058       20.4373       1.66074      -2.91478      -1.31425      0.348621      0.464157      0.545264      0.603475      0.640150      0.667231
  88   9 3460.9632    3.3797  3.8212 11.4961  0.0006      0.516266  0.0457   0.0182   0.0788    0.0381   0.0000      0.183970   441.9682       1.97840       21.9491      0.401471      -2.24742      0.361472      0.538463      0.739993      0.827798      0.931483       1.00087       1.05021
  89   1 1421.7408    0.1543  0.2235  8.7675  0.0000       27.2325  0.0100   0.0044   0.0200    0.0181   0.0000       13.8820   440.0898      0.260516       21.9501     -0.280522      -3.98658      0.213674      0.143701      0.204727      0.219918      0.255903      0.297351      0.293979
  89   2 1766.3964    0.4263  0.6370  8.7978  0.0000       13.5022  0.0141   0.0063   0.0293    0.0391   0.0000       1.76670   440.9369     -0.631231       21.7446      0.140013      -4.31387      0.576903      0.210138      0.286891      0.325069      0.361023      0.385142      0.404659
  89   3 2054.5727    0.8190  1.1854  8.9279  0.0000       5.55301  0.0219   0.0087   0.0408    0.0885   0.0000      0.937988   441.8255     -0.359275       21.9182      0.658935      -3.92137     -0.874494      0.274455      0.372132      0.411206      0.463779      0.506629      0.517568
  89   4 2323.0348    1.4671  1.6699  9.7208  0.0000       2.62621  0.0252   0.0126   0.0476    0.0738   0.0000      0.514732   442.0566     -0.575988       20.5687       1.75627      -4.87985     -0.575918      0.320111      0.423340      0.487388      0.543829      0.582877      0.616366
  89   5 2568.6731    2.3651  1.8198 10.5775  0.0000       1.89116  0.0261   0.0188   0.0473    0.0656   0.0000      0.414176   442.6120     -0.437519       22.5672       1.11492      -3.45247     -0.183136      0.325625      0.446471      0.497739      0.567809      0.588097      0.620864
  89   6 2806.2039    3.5281  1.6001 11.1590  0.0045       1.16992  0.0232   0.0299   0.0427    0.0904   0.0000      0.430751   443.3723     -0.226296       21.3574     -0.317610      -3.73980      0.340170      0.297005      0.395529      0.458683      0.496419      0.525023      0.550837
  89   7 3036.2521    4.5631  1.5641 11.7073 -0.0001      0.922651  0.0227   0.0387   0.0410    0.0883   0.0000      0.389528   442.6329      0.247204       21.8524      0.342801      -3.82401     -0.385718      0.286998      0.384534      0.424910      0.490250      0.527390      0.554811
  89   8 3258.1320    4.3352  2.2676 11.8056  0.0000      0.793575  0.0288   0.0298   0.0511    0.0503   0.0000      0.241994   442.5956       1.41823       22.7730       1.06949      -3.58161     -0.394589      0.357336      0.483629      0.545426      0.618803      0.649631      0.677699
  89   9 3474.9262    3.3837  4.0489 11.4072 -0.0002       1.00701  0.0472   0.0174   0.0816    0.0392   0.0000      0.211405   442.8498     -0.308379       21.9024      0.967507      -4.85536    -0.0851343      0.561920      0.758097      0.866367      0.964854       1.02323       1.09200
  90   1 1428.5225    0.1637  0.2731  8.7721  0.0000       17.4852  0.0115   0.0044   0.0233    0.0187   0.0000       11.5185   439.9370     -0.241910       21.6524      0.343917      -3.80868    -0.0713557      0.161712      0.225431      0.249728      0.288843      0.298168      0.318039
  90   2 1773.7223    0.4289  0.6495  8.8290  0.0000       12.1240  0.0146   0.0062   0.0301    0.0399   0.0000       1.72649   441.0946    -0.0334027       22.4263     -0.178569      -3.73158    -0.0153834      0.209716      0.285286      0.328897      0.365539      0.392817      0.428080
  90   3 2063.2441    0.8484  1.1807  9.0240  0.0000       7.50490  0.0219   0.0090   0.0399    0.0828   0.0000      0.956692   441.8156     0.0825116       21.9739      0.443618      -4.30182     -0.307065      0.262698      0.357238      0.397970      0.461298      0.488733      0.521264
  90   4 2332.5290    1.4834  1.7003  9.6561  0.0000       3.23422  0.0256   0.0122   0.0474    0.0709   0.0000      0.519334   441.9277     -0.567060       21.6107      0.377897      -3.89164     -0.719871      0.318551      0.429529      0.480403      0.543024      0.574916      0.610144
  90   5 2579.0910    2.3712  1.8291 10.7928  0.0000       1.70508  0.0270   0.0192   0.0485    0.0606   0.0000      0.418064   442.1702      0.329129       22.3218     -0.542917      -3.85777      0.139298      0.333563      0.461460      0.506955      0.585004      0.623674      0.651825
  90   6 2817.7425    3.4934  1.5734 11.6616  0.0000       1.96892  0.0239   0.0300   0.0426    0.0628   0.0000      0.442750   442.5501     -0.226035       21.6578       1.35256      -4.76652     -0.564997      0.300295      0.402250      0.457249      0.510587      0.562331      0.592392
  90   7 3048.4684    4.5356  1.5622 12.0337 -0.0001       1.52779  0.0233   0.0388   0.0415    0.0692   0.0000      0.461794   443.1248      0.194508       21.9313      0.248910      -3.42472     -0.218525      0.285740      0.388869      0.435766      0.488539      0.519199      0.557689
  90   8 3271.1148    4.2539  2.2215 11.8987 -0.0001      0.344142  0.0293   0.0297   0.0511    0.0495   0.0000      0.280587   442.8269      0.251484       22.8052       1.13986      -3.53816     0.0361135      0.357375      0.492076      0.556867      0.621194      0.665176      0.697075
  90   9 3488.7742    3.2936  4.2168 11.4124  0.0000      0.751851  0.0487   0.0165   0.0857    0.0374   0.0000      0.188736   444.6526      0.555613       20.9983     -0.116136      -1.88550     -0.925077      0.553947      0.751378      0.845354      0.952644       1.01613       1.05568
  91   1 1435.2502    0.1531  0.2506  8.7691  0.0000       23.1407  0.0106   0.0043   0.0238    0.0190   0.0000       13.1018   439.6458    -0.0923656       21.3403     -0.510581      -4.33098    -0.0260555      0.176303      0.240672      0.278920      0.299278      0.335750      0.374214
  91   2 1781.0230    0.4487  0.6909  8.7444  0.0000       12.8786  0.0152   0.0061   0.0297    0.0420   0.0000       1.59799   440.4977     -0.345053       21.7064      0.234744      -4.15613      0.472642      0.211263      0.276560      0.321074      0.356034      0.368308      0.398654
  91   3 2071.8760    0.8603  1.1798  9.1386  0.0000       7.03351  0.0219   0.0092   0.0398    0.0786   0.0000      0.952425   442.0073     -0.124606       21.9625      0.523463      -3.63386      0.843472      0.268895      0.366787      0.413017      0.462065      0.482287      0.509930
  91   4 2341.9380    1.5178  1.7378  9.7880  0.0001       3.55944  0.0262   0.0124   0.0480    0.0689   0.0000      0.523877   442.5729     -0.682134       21.6489      0.455255      -4.06706     -0.348151      0.326409      0.442207      0.486665      0.557174      0.594664      0.623361
  91   5 2589.3414    2.4043  1.8394 10.7319  0.0000       1.41770  0.0265   0.0186   0.0480    0.0586   0.0000      0.413948   442.7654     -0.369452       22.7746       1.90612      -3.14738      0.176076      0.312893      0.439145      0.482859      0.561724      0.587996      0.612667
  91   6 2829.1244    3.6004  1.6498 11.5304  0.0000       1.69539  0.0237   0.0299   0.0436    0.0645   0.0000      0.415070   441.9766     -0.148848       22.3982      0.693122      -4.55365    -0.0137093      0.295127      0.395409      0.454775      0.503502      0.532486      0.564843
  91   7 3060.6410    4.5706  1.6675 11.7671  0.0000      0.979499  0.0235   0.0373   0.0422    0.0790   0.0000      0.366841   442.3705     -0.684615       22.6623      0.325098      -4.72208      0.180394      0.298199      0.403259      0.450664      0.515771      0.538665      0.578193
  91   8 3284.1637    4.2275  2.3128 11.9129  0.0000       1.06620  0.0296   0.0291   0.0540    0.0482   0.0000      0.275470   442.6248      0.738547       21.9659      0.918914      -3.78527     -0.154095      0.358687      0.487551      0.538460      0.605956      0.650189      0.678220
  91   9 3502.5616    3.2870  4.4690 11.3007 -0.0002      0.506035  0.0517   0.0157   0.0894    0.0395   0.0000      0.225244   441.7978     -0.605104       22.2086      0.867188      -4.86026      0.905539      0.584771      0.783952      0.883226      0.989491       1.06435       1.11450
  92   1 1441.9373    0.1770  0.2644  8.7093  0.0000       31.5397  0.0100   0.0044   0.0223    0.0195   0.0000       10.4324   439.9885     -0.177809       22.0810    0.00847840      -3.96206     -0.837378      0.152277      0.206548      0.242134      0.259417      0.268652      0.271300
  92   2 1788.2546    0.4528  0.6783  8.7130  0.0000       12.5487  0.0143   0.0062   0.0302    0.0425   0.0000       1.59211   440.3886     -0.452842       21.7242      0.107847      -4.24887      0.336208      0.202397      0.269871      0.314138      0.347361      0.353169      0.392060
  92   3 2080.4316    0.8765  1.1850  9.0269  0.0000       6.99745  0.0222   0.0091   0.0395    0.0853   0.0000      0.967930   441.7726      0.639491       21.9739      0.565261      -3.68446    -0.0600098      0.267782      0.366527      0.412897      0.460285      0.500914      0.528892
  92   4 2351.3069    1.5405  1.7711  9.7047  0.0000       3.60762  0.0263   0.0123   0.0482    0.0705   0.0000      0.478228   442.2709    -0.0731618       21.6545      0.344527      -3.63532      0.779443      0.313212      0.428938      0.479870      0.549159      0.585748      0.604545
  92   5 2599.6567    2.4742  1.8178 10.6711 -0.0001       2.60918  0.0262   0.0194   0.0476    0.0665   0.0000      0.473500   442.3017     -0.576720       22.1381      0.729842      -3.40756       1.44803      0.318016      0.430303      0.487246      0.560365      0.587084      0.628918
  92   6 2840.3667    3.6622  1.5894 11.4644 -0.0000      0.447611  0.0232   0.0314   0.0423    0.0784   0.0000      0.448327   443.1522     0.0541696       22.1097       1.23361      -2.38420     -0.849741      0.291730      0.391984      0.441960      0.503868      0.529438      0.559638
  92   7 3072.7697    4.5845  1.6309 11.9189  0.0000      0.816640  0.0234   0.0377   0.0417    0.0697   0.0000      0.350390   442.4968     -0.364204       21.6576      0.209522      -3.95348      0.758442      0.288297      0.391542      0.426201      0.493968      0.508916      0.554945
  92   8 3297.0144    4.1321  2.4688 11.8945  0.0004      0.952279  0.0306   0.0277   0.0567    0.0446   0.0000      0.274935   442.6908     -0.231350       21.0760     -0.752219      -2.76837     -0.826528      0.363940      0.490626      0.556332      0.626109      0.662073      0.694639
  92   9 3516.1970    3.1950  4.5848 11.3600  0.0023     0.0492468  0.0547   0.0148   0.0927    0.0363   0.0000      0.182563   442.8632     -0.916907       21.4206       1.34571      -2.93997     -0.443033      0.589970      0.797450      0.901458       1.00591       1.08799       1.13437
  93   1 1448.5738    0.1701  0.2645  8.7737  0.0000       40.0861  0.0104   0.0044   0.0228    0.0194   0.0000       11.0155   440.0036    -0.0391938       21.7799     -0.201748      -3.66830      0.509175      0.168999      0.234554      0.263706      0.314112      0.324348      0.316555
  93   2 1795.4344    0.4588  0.7491  8.7725  0.0000       12.8391  0.0161   0.0061   0.0314    0.0450   0.0000       1.56294   440.5316     0.0374023       21.0588      0.492573      -4.77018      0.303479      0.217536      0.295544      0.339996      0.386670      0.428125      0.446252
  93   3 2088.9523    0.9180  1.2754  8.8794 -0.0038       7.83976  0.0217   0.0088   0.0397    0.0844   0.0000      0.787416   441.2542     -0.580484       22.2071      0.309987      -4.55701     -0.200577      0.263578      0.346933      0.399528      0.446020      0.469187      0.501490
  93   4 2360.5531    1.5754  1.8620  9.8047  0.0006       3.33496  0.0271   0.0121   0.0488    0.0650   0.0000      0.464592   442.0029      -1.52501       22.1209      0.466743      -4.95032     -0.441790      0.328765      0.435310      0.496554      0.541564      0.588874      0.620583
  93   5 2609.8744    2.4680  1.8701 10.6802 -0.0000       2.16853  0.0266   0.0185   0.0478    0.0628   0.0000      0.414839   442.2330     -0.365254       22.6524      0.560967      -3.74960     -0.259720      0.316813      0.434204      0.484920      0.553106      0.597542      0.627369
  93   6 2851.6998    3.6546  1.5691 11.7762  0.0000       1.55546  0.0232   0.0312   0.0429    0.0633   0.0000      0.492825   442.8676      0.219101       21.7741      0.915833      -3.72260      0.193995      0.279979      0.377097      0.417585      0.481476      0.510272      0.537740
  93   7 3084.7585    4.6272  1.6417 12.1319  0.0000      0.613945  0.0238   0.0382   0.0415    0.0653   0.0000      0.390232   442.5613     -0.574892       21.7148      0.448056      -3.61678     -0.557324      0.287184      0.384200      0.439893      0.503648      0.541427      0.561675
  93   8 3309.8905    4.1036  2.6204 11.7131  0.0000      0.759023  0.0318   0.0259   0.0567    0.0482   0.0000      0.221069   442.9516     -0.598076       21.9475     0.0941969      -1.90635    -0.0629333      0.375333      0.508296      0.571889      0.650649      0.691050      0.725490
  93   9 3529.9149    3.0696  4.7183 11.4551 -0.0044      0.692753  0.0594   0.0142   0.0978    0.0361   0.0000      0.193182   442.6423      0.133953       20.7395       3.21862      -4.86955       1.16532      0.625603      0.856953      0.958000       1.08091       1.15461       1.22734
  94   0  985.4157    0.0449  0.0414  8.9950  0.0000       51.6111  0.0199   0.0054   0.0148    0.0141   0.0000       801.396   436.8824      0.403295       21.7774    -0.0209732      -4.87941      0.129811      0.316586      0.383575      0.368799      0.393244      0.431362      0.585805
  94   1 1455.1520    0.1759  0.2932  8.7492  0.0000       31.9954  0.0118   0.0044   0.0241    0.0200   0.0000       9.75502   439.6550    -0.0357314       21.7485     0.0499473      -4.83657     -0.188245      0.192197      0.273250      0.312250      0.335753      0.362380      0.376263
  94   2 1802.5348    0.4816  0.6729  8.7769  0.0000       12.5505  0.0141   0.0064   0.0283    0.0432   0.0000       1.56847   440.3953     -0.198140       21.5678     -0.288317      -4.02336      0.277155      0.191143      0.265829      0.294031      0.339973      0.377129      0.382890
  94   3 2097.3716    0.8956  1.2088  9.3269  0.0000       8.43123  0.0220   0.0092   0.0398    0.0655   0.0000      0.927724   441.8136      0.120258       21.8296      0.664578      -4.48321       1.22900      0.261337      0.361922      0.403541      0.457857      0.490554      0.512632
  94   4 2369.7626    1.6062  1.7351  9.9649  0.0000       3.53127  0.0265   0.0130   0.0469    0.0652   0.0000      0.519212   442.0341     -0.778748       21.7173     -0.365723      -3.71703     -0.292547      0.310989      0.428428      0.485451      0.536297      0.583059      0.610389
  94   5 2620.0365    2.5253  1.9420 10.7978 -0.0001       2.92920  0.0273   0.0188   0.0488    0.0569   0.0000      0.406661   442.5521     -0.253195       21.7873     -0.293107      -3.55847      0.251325      0.321787      0.447155      0.487317      0.561571      0.594535      0.625228
  94   6 2862.8598    3.7517  1.6160 11.5771  0.0000       1.17041  0.0229   0.0308   0.0419    0.0666   0.0000      0.487661   442.6667     -0.144588       21.5404      0.902075      -3.71913     0.0995296      0.275537      0.375195      0.413720      0.477080      0.502579      0.531243
  94   7 3096.7084    4.6212  1.6844 12.0510  0.0000      0.139998  0.0237   0.0368   0.0424    0.0621   0.0000      0.381878   443.2849      0.673523       21.7134      0.638134      -3.29174     -0.135682      0.282978      0.382346      0.421316      0.484031      0.511533      0.540153
  94   8 3322.6595    4.1104  2.7489 11.6583  0.0000      0.567185  0.0327   0.0250   0.0582    0.0471   0.0000      0.190771   443.2416      0.105137       20.9892     -0.165701      -3.21310      0.610945      0.384827      0.526896      0.588249      0.657461      0.706705      0.741725
  94   9 3543.6816    3.1717  5.2599 11.2265  0.0017      0.975098  0.0625   0.0136   0.1013    0.0397   0.0000      0.168157   443.6822      0.368908       21.0105       1.02131      -3.27948     -0.245444      0.643173      0.868659      0.978875       1.08962       1.18576       1.22793
  95   1 1461.7181    0.1715  0.2980  8.7195  0.0000       24.9656  0.0109   0.0042   0.0247    0.0208   0.0000       9.52159   440.2006    -0.0752132       22.0168      0.125215      -3.91801      0.527303      0.158896      0.204906      0.236540      0.271413      0.288829      0.306139
  95   2 1809.5778    0.4841  0.6967  8.7877  0.0000       14.1734  0.0144   0.0063   0.0290    0.0444   0.0000       1.55345   440.6003      0.204660       22.1523      0.267912      -4.43587     -0.161450      0.190512      0.256864      0.299754      0.326610      0.350443      0.367492
  95   3 2105.7678    0.9278  1.4167  9.0720  0.0000       5.95986  0.0236   0.0087   0.0429    0.0732   0.0000      0.724841   441.7192     -0.273023       22.2649    -0.0718117      -4.42239     -0.186041      0.270971      0.376557      0.414276      0.483518      0.496290      0.528485
  95   4 2378.9060    1.6562  1.9068  9.8270  0.0000       2.96169  0.0273   0.0125   0.0487    0.0684   0.0000      0.459290   441.4845      0.194558       22.2064      0.608240      -3.36922     -0.294292      0.314083      0.425863      0.483609      0.541726      0.597255      0.617924
  95   5 2630.0561    2.6259  1.8561 10.9410  0.0000       1.84921  0.0258   0.0201   0.0470    0.0579   0.0000      0.413689   442.5433     0.0112094       21.9759      0.757024      -4.37733     -0.173078      0.303029      0.411105      0.468602      0.517923      0.557042      0.581320
  95   6 2873.9933    3.8174  1.6359 11.6541  0.0000      0.902003  0.0239   0.0309   0.0420    0.0677   0.0000      0.423548   442.2875      0.278779       22.5924       1.25829      -3.54471     -0.182969      0.272392      0.371878      0.426701      0.472446      0.508610      0.538925
  95   7 3108.7029    4.5420  1.6998 12.1302  0.0000       1.33854  0.0241   0.0358   0.0433    0.0592   0.0000      0.375456   442.7545    -0.0101910       22.8906       1.34130      -3.37467    -0.0633958      0.279679      0.387254      0.426137      0.500598      0.526502      0.551054
  95   8 3335.3538    3.9652  2.7838 11.8226  0.0002       1.04549  0.0334   0.0243   0.0614    0.0436   0.0000      0.251796   442.6433     -0.853292       21.3949      0.781835      -3.51726       1.57268      0.391323      0.538360      0.601043      0.671310      0.723241      0.764641
  95   9 3557.0698    3.0396  5.3002 11.2597  0.0003      0.278672  0.0647   0.0127   0.1059    0.0381   0.0000      0.186459   442.1698      0.222811       22.6279     -0.827753      -1.48613      0.851010      0.662376      0.880487       1.01345       1.13030       1.22052       1.28252
  96   1 1468.2240    0.1832  0.2730  8.7000 -0.0000       53.5508  0.0102   0.0044   0.0205    0.0201   0.0000       9.56931   439.8839     0.0747737       21.7785      0.301644      -4.15316      0.222272      0.144690      0.190569      0.233233      0.248172      0.284020      0.302805
  96   2 1816.5723    0.4944  0.7814  8.7184  0.0000       12.7879  0.0165   0.0063   0.0305    0.0480   0.0000       1.46211   440.7031     -0.173470       21.9433      0.336219      -3.27361      0.566333      0.213856      0.293827      0.335112      0.376287      0.396858      0.415174
  96   3 2114.0771    0.9378  1.3183  9.1998 -0.0005       5.05908  0.0231   0.0090   0.0411    0.0705   0.0000      0.849646   441.3362      0.103475       21.2212     -0.251952      -3.89834      0.253843      0.261478      0.353277      0.403350      0.444342      0.476110      0.494072
  96   4 2387.9283    1.6647  1.8625  9.8053  0.0000       2.50915  0.0267   0.0127   0.0488    0.0713   0.0000      0.473931   441.3829     -0.575518       21.9441     -0.274798      -5.35398     0.0876743      0.308103      0.413754      0.453748      0.532018      0.550384      0.582361
  96   5 2640.1010    2.6978  1.7980 10.8599  0.0006       1.52225  0.0253   0.0209   0.0456    0.0657   0.0000      0.401594   442.4114     -0.510442       21.8777     -0.289118      -4.34432      0.649586      0.293499      0.389746      0.439157      0.495468      0.526448      0.557521
  96   6 2885.0971    3.8841  1.6115 11.6433  0.0010       1.96153  0.0228   0.0314   0.0415    0.0656   0.0000      0.398571   443.1550      0.280626       22.0137      0.462380      -4.10702     -0.563138      0.264860      0.359689      0.399648      0.465684      0.488372      0.533760
  96   7 3120.5316    4.5411  1.7012 12.2562  0.0000       1.85305  0.0241   0.0362   0.0432    0.0530   0.0000      0.400989   441.9970    -0.0232268       22.4166      0.334609      -3.53878     -0.231960      0.276398      0.373224      0.438549      0.478450      0.510365      0.538396
  96   8 3348.0363    3.9567  2.9571 11.7902 -0.0004      0.988325  0.0344   0.0234   0.0630    0.0408   0.0000      0.228658   442.6876     -0.211277       21.9550       1.01633      -3.66969     -0.495346      0.394502      0.533702      0.605907      0.677017      0.731946      0.763553
  96   9 3570.5318    3.0108  5.4082 11.2371 -0.0007      0.522960  0.0675   0.0125   0.1080    0.0371   0.0000      0.189923   441.9696     -0.365360       21.7301     0.0587291      -4.06552      0.149035      0.669860      0.918230       1.05218       1.17360       1.25751       1.33500
  97   1 1474.6539    0.1913  0.2745  8.7033  0.0000       31.2502  0.0098   0.0045   0.0213    0.0201   0.0000       8.54302   439.7903     -0.158644       22.0950     0.0102871      -4.22793   -0.00752584      0.138420      0.194635      0.230758      0.243073      0.262372      0.300815
  97   2 1823.4865    0.4980  0.7272  8.7298  0.0000       11.5611  0.0147   0.0063   0.0296    0.0472   0.0000       1.47407   440.5125    -0.0290007       22.1333     -0.181039      -3.70739    -0.0822477      0.188975      0.253942      0.288024      0.320147      0.339845      0.360749
  97   3 2122.4016    0.9413  1.3424  9.1987  0.0000       7.16652  0.0231   0.0090   0.0428    0.0723   0.0000      0.855487   441.7473     -0.100075       22.4240      0.464873      -3.24832     -0.415631      0.259389      0.357018      0.392593      0.442084      0.475141      0.504613
  97   4 2396.9223    1.7082  1.7379  9.9808  0.0000       2.93369  0.0260   0.0135   0.0464    0.0713   0.0000      0.510152   441.9171     -0.515811       22.5172      0.144051      -3.67091     -0.107377      0.299210      0.405083      0.455046      0.507353      0.546221      0.566568
  97   5 2650.1059    2.6787  1.7967 11.1520 -0.0000       2.14178  0.0261   0.0211   0.0461    0.0541   0.0000      0.456949   442.8488     -0.113852       21.9095       1.08470      -4.06845      0.903113      0.296492      0.405642      0.449598      0.518644      0.546181      0.590355
  97   6 2896.0454    3.9812  1.6003 11.6407  0.0024       1.10921  0.0224   0.0325   0.0414    0.0723   0.0000      0.436645   442.5575      0.155839       21.9620    -0.0841345      -2.76989      0.571414      0.261123      0.343591      0.392972      0.438309      0.475680      0.500944
  97   7 3132.2728    4.6879  1.7963 12.0642 -0.0000       1.01208  0.0242   0.0357   0.0433    0.0587   0.0000      0.348822   442.8131      0.447144       22.0997      0.715802      -3.19806     0.0133537      0.277707      0.367977      0.418003      0.469795      0.505672      0.533366
  97   8 3360.6029    3.9574  2.9348 11.8525 -0.0004      0.552230  0.0344   0.0235   0.0629    0.0393   0.0000      0.223001   442.9837     -0.992202       21.8442      0.126444      -2.33912     -0.122460      0.386851      0.521894      0.592403      0.666906      0.733440      0.747257
  97   9 3583.9957    2.9424  5.7956 11.2332 -0.0004      0.658084  0.0733   0.0118   0.1150    0.0358   0.0000      0.183957   443.3527     0.0317637       22.4619       1.52774      -4.10941       1.04866      0.696235      0.958089       1.07316       1.21109       1.30761       1.35762
  98   0 1005.5541    0.0347  0.0314  9.0055  0.0000       242.391  0.0203   0.0054   0.0188    0.0153   0.0000       1412.72   435.8483     0.0346360       21.1052      -1.27516      -3.58543       1.88598      0.203260      0.382707      0.348966      0.459707      0.478453      0.586475
  98   1 1481.0739    0.1866  0.2824  8.7439 -0.0002       39.5414  0.0103   0.0044   0.0210    0.0196   0.0000       8.68625   439.9735    -0.0284317       22.0357    -0.0506311      -4.31054     -0.145936      0.147300      0.208258      0.230596      0.260150      0.283333      0.307737
  98   2 1830.4332    0.5072  0.7542  8.8511  0.0000       15.0131  0.0156   0.0064   0.0307    0.0462   0.0000       1.54110   440.7064      0.393713       22.0174     -0.547887      -3.29455      0.640810      0.191518      0.269245      0.282764      0.347202      0.341844      0.373712
  98   3 2130.6387    0.9672  1.3586  9.2436  0.0000       7.24544  0.0230   0.0089   0.0415    0.0686   0.0000      0.787988   441.1628      0.304263       22.2739      0.285388      -3.81298     -0.434432      0.254031      0.350407      0.399712      0.439214      0.481787      0.501795
  98   4 2405.8376    1.7286  2.0119  9.9225  0.0002       3.17729  0.0283   0.0125   0.0497    0.0664   0.0000      0.454587   442.0987    0.00708149       22.0679      0.889996      -4.24125     -0.154662      0.318061      0.430653      0.482799      0.537782      0.585678      0.612648
  98   5 2660.0747    2.7474  1.8479 11.0681 -0.0003       1.08870  0.0248   0.0205   0.0478    0.0539   0.0000      0.410944   442.6209    -0.0812980       21.6887      0.563287      -4.16488     -0.612208      0.282945      0.383202      0.429301      0.479889      0.518622      0.544808
  98   6 2906.9821    4.0233  1.5920 11.7657 -0.0003       1.45671  0.0225   0.0329   0.0413    0.0707   0.0000      0.439518   442.4769      0.203959       22.1987      0.474620      -3.23868     0.0731247      0.262361      0.353160      0.396979      0.448111      0.474269      0.507308
  98   7 3143.9131    4.6734  1.8089 12.0938  0.0000      0.646272  0.0244   0.0351   0.0434    0.0578   0.0000      0.367388   442.9506     -0.163702       21.6487      0.342167      -3.34231      0.994133      0.273268      0.375113      0.425064      0.479132      0.508079      0.534230
  98   8 3373.0962    3.8452  3.1773 11.7916 -0.0002      0.534359  0.0371   0.0217   0.0667    0.0407   0.0000      0.215983   442.6986      0.495548       23.6906      0.378482      -4.61534     -0.212522      0.407459      0.552805      0.618386      0.708579      0.751522      0.791737
  98   9 3597.1697    2.8841  5.8964 11.2580  0.0004      0.360689  0.0759   0.0112   0.1167    0.0343   0.0000      0.186572   443.7207      0.347346       19.8725      -1.31379      -3.67519       1.18682      0.707712      0.964419       1.10749       1.22679       1.30895       1.37802
  99   1 1487.4217    0.1929  0.2825  8.6983  0.0000       22.3130  0.0099   0.0044   0.0205    0.0200   0.0000       7.96746   439.6412      0.241373       21.5658    0.00129025      -4.38048     -0.224166      0.141673      0.192418      0.216468      0.250912      0.274457      0.291114
  99   2 1837.2661    0.5117  0.7543  8.8926  0.0000       14.4178  0.0157   0.0065   0.0301    0.0463   0.0000       1.54136   440.7641    -0.0628786       22.3309      0.162021      -3.66648     -0.448209      0.192625      0.260304      0.301050      0.326645      0.356632      0.375856
  99   3 2138.8281    1.0016  1.3390  9.2585  0.0000       7.22505  0.0224   0.0094   0.0417    0.0765   0.0000      0.864086   441.8491     0.0168243       21.5227     -0.234139      -3.05484     -0.190608      0.253290      0.338937      0.385278      0.428787      0.453845      0.487174
  99   4 2414.6879    1.7655  1.9995 10.0890  0.0000       1.53981  0.0278   0.0127   0.0511    0.0605   0.0000      0.439781   442.0111     -0.379222       22.7977       1.27809      -2.77017     0.0544221      0.312007      0.428576      0.478626      0.535969      0.580463      0.609450
  99   5 2669.9495    2.7802  1.8685 10.9530  0.0000       2.02036  0.0257   0.0205   0.0464    0.0603   0.0000      0.398583   442.5036     0.0428932       22.4998       1.37495      -3.15396      0.295770      0.292021      0.389467      0.437791      0.490446      0.529906      0.560173
  99   6 2917.8591    4.0170  1.6940 11.8162  0.0000      0.971430  0.0232   0.0312   0.0427    0.0569   0.0000      0.432446   442.4080     -0.551659       22.1458      0.204684      -3.45143      0.337537      0.255621      0.348116      0.388696      0.437555      0.470489      0.504570
  99   7 3155.6017    4.6858  1.9687 11.8387  0.0000      0.511064  0.0250   0.0332   0.0456    0.0608   0.0000      0.302940   442.5290    -0.0143802       23.0473      0.204371      -3.85193     -0.223368      0.280215      0.382793      0.427201      0.484675      0.521623      0.539989
  99   8 3385.6345    3.8225  3.3050 11.6204  0.0000      0.798299  0.0384   0.0205   0.0674    0.0424   0.0000      0.206264   442.5772      0.945103       19.8414      0.426140      -3.30130     -0.540573      0.410355      0.557993      0.617260      0.706053      0.760898      0.796334
  99   9 3610.5089    2.8530  6.1887 11.2272  0.0000      0.349635  0.0797   0.0107   0.1226    0.0325   0.0000      0.188505   443.4910     -0.586317       22.9292       1.78483      -1.11699     -0.414767      0.742834       1.00322       1.15983       1.29010       1.38981       1.46476
 100   1 1493.7799    0.1886  0.3272  8.7259  0.0000       30.1685  0.0111   0.0042   0.0237    0.0205   0.0000       7.77405   439.6484     0.0547020       22.1465     -0.105159      -4.22465     -0.233632      0.152851      0.210438      0.241406      0.278482      0.295425      0.324692
 100   2 1844.0696    0.5446  0.7801  8.7450  0.0000       13.9957  0.0150   0.0065   0.0301    0.0509   0.0000       1.36791   440.5662     -0.106517       21.6988      0.488538      -3.95356      0.440686      0.189180      0.257074      0.298582      0.324755      0.353578      0.367339
 100   3 2146.9679    0.9931  1.3417  9.4639  0.0000       8.50739  0.0231   0.0095   0.0423    0.0670   0.0000      0.880308   441.8910      0.377644       22.6591      0.638915      -4.20125     -0.981930      0.253450      0.353014      0.390969      0.444481      0.478416      0.501626
 100   4 2423.5515    1.7721  1.8742 10.3106  0.0000       2.85087  0.0276   0.0133   0.0493    0.0578   0.0000      0.508713   441.8613     -0.669430       22.8095      0.577022      -5.06764     -0.301796      0.306714      0.417580      0.476021      0.527805      0.576505      0.606251
 100   5 2679.7968    2.8573  1.8300 11.0346  0.0000       1.81443  0.0252   0.0215   0.0455    0.0642   0.0000      0.467020   442.0091     0.0153799       21.4984      0.799691      -4.16872      0.194809      0.283032      0.377600      0.428929      0.483468      0.513992      0.543682
 100   6 2928.6453    4.1909  1.6657 11.5280  0.0000      0.357702  0.0228   0.0322   0.0409    0.0778   0.0000      0.418782   442.7110     -0.356947       22.5647     -0.256800      -3.96143     0.0707126      0.252996      0.344375      0.387344      0.435256      0.456726      0.499801
 100   7 3167.1442    4.5971  1.9981 12.0544  0.0000      0.585498  0.0255   0.0322   0.0463    0.0515   0.0000      0.301779   442.7369     0.0936943       21.7982       1.19757      -3.45319      0.186438      0.284864      0.388098      0.433432      0.490026      0.530182      0.563363
 100   8 3397.9780    3.8235  3.7924 11.5554  0.0006      0.324876  0.0426   0.0187   0.0750    0.0416   0.0000      0.177441   442.3558    -0.0173095       21.7938      0.302219      -2.37096      -1.09821      0.448410      0.603408      0.691419      0.785444      0.844481      0.878075
 101   1 1500.0336    0.1918  0.3310  8.7595  0.0000       34.4237  0.0113   0.0042   0.0239    0.0202   0.0000       7.75096   439.7123     -0.196292       21.8455      0.132949      -3.99834     -0.197391      0.153187      0.197049      0.225214      0.257240      0.284592      0.288063
 101   2 1850.7903    0.5462  0.7943  8.9524  0.0000       11.6488  0.0160   0.0067   0.0302    0.0477   0.0000       1.41204   440.4069      0.209271       22.0002     -0.373638      -4.43086      0.495763      0.197611      0.266492      0.302899      0.340489      0.367472      0.385411
 101   3 2155.0547    1.0354  1.5554  9.2452  0.0000       5.81544  0.0244   0.0088   0.0438    0.0659   0.0000      0.660633   441.5126      0.130026       21.0015     -0.435873      -4.66868      0.164394      0.262922      0.363629      0.412988      0.467806      0.484720      0.514893
 101   4 2432.3024    1.8252  1.9144 10.3399  0.0000       3.20146  0.0279   0.0137   0.0494    0.0588   0.0000      0.499146   442.0151    -0.0460570       21.5412      0.528321      -4.05014     -0.394146      0.296583      0.415408      0.460416      0.525647      0.560915      0.585463
 101   5 2689.6246    2.9658  1.9101 10.9426  0.0000       1.42210  0.0254   0.0214   0.0461    0.0658   0.0000      0.396182   443.0679     -0.736181       21.8735      0.800200      -3.20031     0.0627517      0.279060      0.387465      0.429206      0.489254      0.522818      0.543068
 101   6 2939.4231    4.1525  1.6117 12.0209  0.0000       1.19870  0.0232   0.0332   0.0408    0.0597   0.0000      0.450939   442.3446    -0.0609247       22.4394     -0.343044      -4.08702     -0.578275      0.258169      0.350063      0.393188      0.445941      0.480125      0.506720
 101   7 3178.6915    4.5673  1.9219 12.1256  0.0003      0.684427  0.0249   0.0329   0.0458    0.0537   0.0000      0.326753   442.4703     -0.153667       22.2636       1.33937      -3.52375     -0.386111      0.275738      0.371131      0.426072      0.476192      0.509975      0.538888
 101   8 3410.3736    3.6032  3.4246 11.8227  0.0000      0.862420  0.0411   0.0191   0.0721    0.0370   0.0000      0.286095   442.9486    -0.0923505       21.7432     0.0577266      -2.76407     -0.952183      0.426668      0.585441      0.648285      0.729554      0.771180      0.819743
 102   1 1506.2899    0.1959  0.2939  8.7674  0.0000       24.0079  0.0103   0.0043   0.0207    0.0202   0.0000       8.10292   439.8659     -0.505265       21.7837     0.0275429      -4.32920      0.198045      0.134731      0.202184      0.229157      0.261091      0.273244      0.279711
 102   2 1857.4506    0.5501  0.7789  8.8364  0.0000       10.4880  0.0148   0.0065   0.0304    0.0512   0.0000       1.40484   440.0962     -0.236895       21.7780      0.617306      -3.91236      0.590853      0.180402      0.241676      0.274898      0.310485      0.323682      0.365043
[truncated: 175,183 more chars]
