# Supplementary material for: Global-Mode Analysis of Full-Disk Data from the Michelson Doppler Imager and the Helioseismic and Magnetic Imager
Source: Sol Phys. 2018 Jan 31;293(2):29. doi: 10.1007/s11207-017-1201-5 (PMC6566312; doi:10.1007/s11207-017-1201-5)
Supplement: Supplementary file 3 — (TAR 230.0 MB) [file 11207_2017_1201_MOESM3_ESM.tar › MDI/mdivwcomm.4202]

   0  15 2228.4137    1.0787  1.1956  9.5414  0.0000  0.1969   0.1921   0.6705    1.6991   0.0000    -0.0000       0.00000       0.00000       0.00000       0.00000       0.00000       0.00000       0.00000       0.00000       0.00000       0.00000       0.00000
   0  16 2362.8173    1.3688  0.6662 10.7328  0.0000  0.1617   0.3024   0.6253    0.5316   0.0000    -0.0000       0.00000       0.00000       0.00000       0.00000       0.00000       0.00000       0.00000       0.00000       0.00000       0.00000       0.00000
   0  17 2496.0353    2.0497  0.7421  9.6899  0.0000  0.1037   0.4267   0.7739    3.0765   0.0000    -0.0000       0.00000       0.00000       0.00000       0.00000       0.00000       0.00000       0.00000       0.00000       0.00000       0.00000       0.00000
   0  18 2629.6105    2.3608  0.9327  3.9642  0.0000  0.1687   0.4614   0.5194 1000.0000   0.0000    -0.0000       0.00000       0.00000       0.00000       0.00000       0.00000       0.00000       0.00000       0.00000       0.00000       0.00000       0.00000
   1  14 2156.5286    1.0504  4.5476  9.3524  0.0548  0.2708   0.0515   0.5969    0.2633   0.0000   560.1525       232.188       0.00000       0.00000       0.00000       0.00000       379.972       159.458       0.00000       0.00000       0.00000       0.00000
   1  15 2291.9997    1.4163  0.8461  4.2672  0.0000  0.0781   0.1573   0.4091  169.0422   0.0000   418.4940       30.6004       0.00000       0.00000       0.00000       0.00000       95.1437       46.2520       0.00000       0.00000       0.00000       0.00000
   1  16 2425.6806    1.4691  1.0962  9.5090  0.0000  0.1479   0.1144   0.2557    1.6795   0.0000   297.9089      -75.2309       0.00000       0.00000       0.00000       0.00000       216.696       82.9142       0.00000       0.00000       0.00000       0.00000
   1  17 2559.0326    2.1053  1.3241 -2.3237  0.0000  0.1117   0.1417   0.2660 1000.0000   0.0000   286.2725      -110.831       0.00000       0.00000       0.00000       0.00000       117.505       89.5334       0.00000       0.00000       0.00000       0.00000
   1  18 2693.3595    2.8229  0.9337 -0.6795  0.0000  0.0907   0.2421   0.2503 1000.0000   0.0000   259.3405       3.85775       0.00000       0.00000       0.00000       0.00000       148.703       53.2950       0.00000       0.00000       0.00000       0.00000
   1  19 2828.2403    3.3885  0.6190 11.7707  0.0000  0.1014   0.3130   0.2013    0.7153   0.0000   473.5059       30.6901       0.00000       0.00000       0.00000       0.00000       148.084       52.5355       0.00000       0.00000       0.00000       0.00000
   1  20 2963.3438    3.8819  1.3512  7.8861  0.0000  0.1224   0.2701   0.3772   61.6625   0.0000   435.2805       19.6838       0.00000       0.00000       0.00000       0.00000       127.961       90.4045       0.00000       0.00000       0.00000       0.00000
   1  22 3232.9821    4.1889  2.0291  2.5996  0.0000  0.1508   0.2359   0.4250 1000.0000   0.0000   417.2776       59.9069       0.00000       0.00000       0.00000       0.00000       206.222       92.0135       0.00000       0.00000       0.00000       0.00000
   1  23 3368.5522    3.6980  2.5847  1.3312  0.0000  0.2346   0.1717   0.4569 1000.0000   0.0000   704.3476       82.4935       0.00000       0.00000       0.00000       0.00000       305.285       135.285       0.00000       0.00000       0.00000       0.00000
   1  24 3504.3434    3.2210  3.4034  4.5166  0.0000  0.1859   0.1325   0.5627  461.2536   0.0000    73.6383       144.307       0.00000       0.00000       0.00000       0.00000       205.729       139.342       0.00000       0.00000       0.00000       0.00000
   1  25 3639.8884    2.8391  4.6822 -0.9168  0.0000  0.2172   0.0957   0.7942 1000.0000   0.0000   465.9114       174.177       0.00000       0.00000       0.00000       0.00000       274.087       158.304       0.00000       0.00000       0.00000       0.00000
   2  12 1945.8288    0.5852  1.1217  8.9728  0.0000  0.1216   0.0390   0.3058    0.3895   0.0000   520.0353       29.4707       52.0698       13.1601       0.00000       0.00000       110.433       75.6889       51.4833       12.8299       0.00000       0.00000
   2  14 2217.5289    1.0363  1.1181  7.6473  0.0000  0.1098   0.0591   0.1819    3.3100   0.0000   412.9044       54.2319       16.3216       13.4248       0.00000       0.00000       76.6588       59.9992       44.0538       13.4408       0.00000       0.00000
   2  15 2352.1935    1.2288  1.0048  9.9660  0.0000  0.0993   0.0749   0.1937    0.5335   0.0000   497.7296       7.50037       48.4246      -1.43589       0.00000       0.00000       82.5758       65.1231       29.8946       11.0527       0.00000       0.00000
   2  18 2754.4921    2.9258  1.1626 -4.6164  0.0000  0.0727   0.1909   0.2357 1000.0000   0.0000   430.1941       17.4906       9.16669       1.82278       0.00000       0.00000       53.7442       47.9140       23.6537       9.49489       0.00000       0.00000
   2  19 2889.7399    3.1821  0.8826 11.9991  0.0000  0.1097   0.1958   0.1549    0.5100   0.0000   410.8606       130.058       19.7867       15.9262       0.00000       0.00000       101.216       73.7542       32.9771       8.46836       0.00000       0.00000
   2  20 3024.9006    4.2405  1.0806  4.8520  0.0000  0.0659   0.2498   0.2131 1000.0000   0.0000   417.8660       70.9655      -2.00733       9.30455       0.00000       0.00000       52.1307       42.1052       21.5373       8.26130       0.00000       0.00000
   2  21 3159.9159    4.2691  1.2639  5.0077  0.0000  0.1063   0.2428   0.2094 1000.0000   0.0000   424.8994       33.9896      -2.04001       10.8478       0.00000       0.00000       52.3064       69.0302       30.5887       19.3985       0.00000       0.00000
   2  22 3295.1121    3.9234  2.1235  9.3630  0.0000  0.1077   0.1697   0.2773    6.0120   0.0000   415.0024       49.5303       63.2110       16.0392       0.00000       0.00000       86.4530       67.9474       36.0963       12.2431       0.00000       0.00000
   2  23 3430.9524    3.4243  2.9275  3.3692  0.0000  0.1136   0.1213   0.3592 1000.0000   0.0000   350.2333      -30.9420      -22.7398      -4.86221       0.00000       0.00000       77.0444       65.3622       42.1816       15.7965       0.00000       0.00000
   3  13 2137.7565    0.7349  0.6007 10.0151  0.0000  0.0760   0.0547   0.1523    0.1954   0.0000   412.3556      0.516739      -8.63233       2.01769     0.0397790     0.0856648       34.3619       35.7176       25.9689       22.1619       6.81312       2.66540
   3  14 2273.3163    1.0572  0.6936 10.6580  0.0000  0.0657   0.0749   0.1541    0.2302   0.0000   412.3517       4.85228      -20.3220      -19.7350      -5.55905      -1.96939       36.8321       34.6771       23.4099       12.3671       5.47917       1.49908
   3  15 2407.6262    1.4020  0.9577 10.3325  0.0000  0.0725   0.0820   0.1722    0.4835   0.0000   393.8159       29.3911      -12.6376      -21.8405      -2.65122       1.04830       31.5694       33.9246       22.7239       19.4266       6.00403       2.50956
   3  16 2541.6515    2.0213  0.9091 10.7874  0.0000  0.0797   0.1164   0.1648    0.5865   0.0000   458.9432       46.3818      -7.29988      -15.4378       5.88766       3.47415       49.1640       47.7410       28.2828       14.4143       5.34558       2.09982
   3  19 2947.0392    3.7546  1.0913  3.0664  0.0000  0.0628   0.1990   0.1472 1000.0000   0.0000   413.3288       20.4441      -10.9510       9.19965       8.79548      0.885661       33.0574       32.2085       23.5602       12.3885       6.18285       1.74010
   3  20 3082.2797    4.2213  0.8278 12.3926  0.0009  0.0618   0.2565   0.1494    0.5116   0.0000   455.5606       18.5427       51.0765       14.2853      0.873173      -3.47340       36.9200       34.1967       22.7249       12.1857       4.97706       1.29666
   3  21 3217.7682    3.9900  1.3163 12.0924  0.0000  0.0743   0.2038   0.1938    0.6548   0.0000   463.2899       51.8846      -20.3021       19.0888      0.129819      0.932989       36.1918       35.1572       25.9813       17.2019       6.96564       2.29004
   3  22 3353.6829    3.4584  1.5400 12.2423  0.0000  0.0784   0.1644   0.2306    0.3760   0.0000   407.4347       60.9143       13.3635      -5.93486      0.561679       1.46542       38.3953       37.6394       27.2862       17.5725       7.21372       2.41939
   3  23 3489.7475    2.9055  2.0390 12.1019  0.0000  0.0992   0.1397   0.2983    0.2771   0.0000   364.7981     -0.815211       2.54718     -0.754032       12.2013      -7.61391       46.8893       48.8546       35.7676       17.8411       9.80556       3.11985
   4  11 1914.7125    0.4791  0.3475  9.1428  0.0000  0.0647   0.0390   0.0834    0.1144   0.0000   431.5663      -7.73085       4.83665       9.23150      -1.10153       2.36058       33.0832       35.4821       24.7415       15.0195       6.06490       2.42509
   4  12 2051.7230    0.7405  0.5083  9.5937  0.0000  0.0513   0.0570   0.1237    0.1532   0.0000   439.9110      -7.14140     -0.419171       6.40955      -3.66359       2.60007       23.1932       26.2489       18.2099       11.8214       6.08890       2.84603
   4  13 2188.3343    0.8537  0.6128  9.5014  0.0000  0.0521   0.0536   0.1344    0.2841   0.0000   434.0864       14.9429      -4.70499      -23.4300      0.293774      -1.34224       17.3133       17.9103       15.7665       11.7961       7.58842       3.25428
   4  15 2458.4662    1.5625  0.9385 10.3787  0.0000  0.0643   0.0780   0.1828    0.6973   0.0000   413.4910       54.1826      -11.7845       1.38000       18.6213       8.40857       25.2970       28.9017       20.7544       15.6525       8.91796       4.12914
   4  17 2728.4586    2.5069  0.6958 11.9477  0.0000  0.0601   0.1357   0.1296    0.2943   0.0000   430.7759      -20.1661      -7.54936       23.8765      -7.37065      -7.01627       20.0762       21.3111       20.0935       18.0723       6.38135       7.63229
   4  18 2864.2109    3.3922  0.7427 11.7748  0.0000  0.0492   0.1789   0.1189    0.5251   0.0000   424.5170       30.8811       11.4124       11.9024       3.82209      -1.49470       19.9494       19.0721       16.5812       10.9761       7.07872       3.05562
   4  19 3000.1801    3.7286  0.7097 12.2811  0.0000  0.0523   0.2103   0.1179    0.3709   0.0000   431.2639       48.4989      -16.0983       4.50512       11.2273       2.02339       20.6936       23.0512       15.4135       12.7766       7.06826       3.10066
   4  21 3271.8212    3.6472  1.0572 12.6020 -0.0018  0.0695   0.2007   0.1799    0.4155   0.0000   417.1818       75.7832      -5.74813       14.1430      -13.7049      -11.8949       27.1226       27.7280       24.5287       15.5437       9.11425       4.49970
   4  22 3408.1367    3.3079  1.9651 11.7197  0.0000  0.0830   0.1420   0.2580    0.4225   0.0000   422.8179      -46.8514       33.5489       21.2875      -5.05813      -3.98863       31.4048       33.8395       27.9234       19.6934       11.1406       6.03543
   4  23 3544.5417    2.7063  3.1621 11.4488  0.0000  0.1159   0.0913   0.3079    0.2194   0.0000   424.5526       67.8302      -11.7920      -10.3627       10.2455     0.0206182       44.8629       49.0401       39.9220       27.4306       16.5988       7.86461
   4  24 3681.7641    2.1948  3.4811 11.3169  0.0000  0.1321   0.0782   0.3626    0.1927   0.0000   505.3442       178.157       24.2795      -10.0165      -14.4274      -2.10347       55.5112       58.8179       47.3415       31.2554       17.1951       9.04722
   5  11 1960.5141    0.4642  0.5009  9.2294  0.0000  0.0434   0.0291   0.0953    0.1199   0.0000   454.1348       20.1692       5.84365      -2.29968       8.88594      -3.06671       14.7699       16.0405       14.7534       9.87691       6.19638       3.70515
   5  12 2098.5248    0.7379  0.4323  9.7027  0.0000  0.0338   0.0501   0.0875    0.1193   0.0000   454.7310       23.3056       9.26224       7.80857      -2.94340      -3.51876       12.5791       14.5352       9.48937       9.76961       9.78469       4.73071
   5  13 2235.3903    0.9553  0.6604 10.2883  0.0000  0.0400   0.0515   0.1159    0.1312   0.0000   431.2980       5.79175       30.4118      -3.26292      -11.2727       7.16279       13.1616       15.6640       12.9706       9.50214       5.77268       3.81439
   5  15 2506.0138    1.8123  0.8320 10.6654  0.0000  0.0518   0.0921   0.1385    0.3065   0.0000   420.4415      -7.01133       27.1671       15.1367      -18.1707       13.7665       18.5583       20.9676       18.2284       12.0529       7.19400       3.86036
   5  16 2641.2306    2.4043  0.6492 11.4716  0.0000  0.0415   0.1273   0.0996    0.2634   0.0000   455.3697      -6.45547       17.1344       5.27098       9.89763       4.33925       12.2712       14.6524       11.0051       9.41546       7.13597       4.32919
   5  17 2777.3394    3.0724  0.9744 10.5200  0.0000  0.0487   0.1345   0.1454    1.1075   0.0000   446.2689       38.6968      -3.88271      -6.16098       19.9521     -0.209167       14.4182       16.8110       13.6039       11.7221       7.72469       5.02741
   5  18 2913.6709    3.5139  1.0970  4.1562  0.0000  0.0654   0.1565   0.1628 1000.0000   0.0000   420.8629       28.6546      -9.08903      -15.5991      -9.09831       4.40418       24.7698       27.7330       23.3259       15.7645       10.0740       5.52813
   5  19 3050.0440    4.0161  1.1845 12.2898  0.0040  0.0633   0.1951   0.1924    0.7552   0.0000   408.0982       18.6520       7.76399       19.4937       6.25595      -2.70755       20.1925       23.7366       21.6289       16.6427       11.1912       6.29175
   5  20 3186.2848    4.3500  0.7890 12.8351  0.0000  0.0717   0.2312   0.1550    0.4894   0.0000   400.1019       27.5698       60.7003       38.2498      -3.18000      -2.22945       28.7032       31.7551       29.6667       18.4399       10.5233       5.38818
   5  21 3322.6676    3.3930  1.4328 12.4914  0.0000  0.0782   0.1471   0.2146    0.4037   0.0000   486.4778       100.378       14.3240      -4.80383       9.90752      -3.14211       22.3923       27.8606       22.0173       19.1405       12.8555       7.61405
   5  22 3459.4360    3.3323  2.3021 10.4534 -0.0011  0.0881   0.1030   0.2735    1.3372   0.0000   449.9653       35.0310       9.15592      -20.2777       22.1049       9.02386       24.9587       29.9841       25.2800       20.7923       13.7771       8.38897
   6  10 1866.1647    0.3899  0.4041  9.0901  0.0000  0.0355   0.0236   0.0793    0.0844   0.0000   452.7403      -11.4579       4.14939      -1.61995      -1.71140      -1.59228       8.23996       10.8130       9.35612       8.14778       5.37319       3.61467
   6  11 2004.0565    0.5857  0.4282  9.3232  0.0000  0.0337   0.0364   0.0857    0.1072   0.0000   432.5930      -5.31206       15.1046       2.97860       7.46880      0.211441       8.91804       10.6095       10.6373       8.17507       4.96708       3.40636
   6  12 2142.6037    0.6877  0.5376  9.6615  0.0000  0.0937   0.0422   0.0864    0.1200   0.0000   432.7483      -29.7415       23.8213       15.4863      -1.04329       8.74888       38.4026       50.6250       42.7221       28.4814       16.4444       7.30050
   6  13 2279.7272    0.9402  0.8977 10.1874  0.0000  0.0521   0.0437   0.1274    0.1560   0.0000   451.7344      -26.9016      -2.13676       19.5338       23.8897    -0.0427790       12.8943       14.4755       12.7643       11.7731       8.29252       6.26555
   6  14 2415.5409    1.4379  0.7869 10.6903  0.0000  0.0416   0.0632   0.1010    0.1464   0.0000   437.6532       3.85522       21.6837      -2.36876      -7.28754       2.28543       11.1537       13.6948       11.9582       9.53823       6.93009       4.39739
   6  15 2551.1059    1.8979  0.6858 11.5370  0.0000  0.0463   0.0907   0.0878    0.1376   0.0000   433.4051       10.7738     0.0919787       11.6473      0.568543      -2.81582       10.6322       14.6929       10.5192       10.1972       6.97894       4.98117
   6  16 2687.1518    2.3670  0.8695 11.8248  0.0003  0.0443   0.1007   0.1195    0.1676   0.0000   445.0985      -4.22047     -0.906374      -11.0563       5.64537       1.98463       10.9683       12.2688       11.8159       9.42931       7.72414       5.00684
   6  17 2823.6618    2.8868  0.7467 12.2500  0.0000  0.0405   0.1398   0.1124    0.1567   0.0000   432.7999       1.63721       2.80026       13.0331      -6.32973      0.936023       11.9781       12.4562       10.4701       10.2273       7.72082       4.63407
   6  18 2960.7375    3.5782  0.7927 12.5766  0.0000  0.0398   0.1660   0.1074    0.1784   0.0000   446.4488       16.8346       38.2896       7.08888       9.52542       9.22937       10.4675       12.4292       11.0607       8.76591       6.36155       4.54661
   6  19 3097.3798    3.9906  0.8571 12.4163  0.0000  0.0427   0.1786   0.1083    0.2570   0.0000   427.9675       37.7965       14.0145       25.4085      -6.91021     -0.703565       11.3430       12.4541       10.7319       9.52102       7.97616       4.71759
   6  20 3234.0683    3.8101  1.2878 12.8604 -0.0022  0.0594   0.1585   0.1529    0.2410   0.0000   419.0266       38.4212      -23.5306       18.4463      -1.40616       7.51913       17.7998       20.4402       17.6393       14.4780       10.8313       7.24594
   6  21 3370.9804    3.7995  1.8662 11.4496  0.0000  0.0688   0.1180   0.1985    0.4933   0.0000   416.4456       24.9855      -12.1523       3.89649       13.0969      -3.67590       17.7725       21.0283       18.3402       15.8602       11.7880       7.73498
   6  22 3508.4708    3.0025  2.5157 11.4122  0.0002  0.0902   0.0915   0.2580    0.3129   0.0000   469.2860       47.8181       44.1017       49.0069      -7.55311      -6.01526       24.1919       29.2104       27.4571       21.8195       14.8267       9.29453
   6  23 3646.2239    2.3712  3.2399 11.3329  0.0000  0.1191   0.0677   0.3231    0.2051   0.0000   466.1737      -35.0530       16.2478      -11.0783      -16.3319       31.2943       26.1108       35.3441       30.7902       27.8814       18.3668       12.5415
   7   9 1767.6727    0.3269  0.2156  9.1218  0.0000  0.0267   0.0261   0.0497    0.0675   0.0000   441.9108       1.98764       11.6874       1.22603       5.42485       1.51549       4.93134       6.87292       6.40138       6.33812       4.00486       4.62781
   7  10 1906.8736    0.4534  0.4082  9.1628  0.0000  0.0313   0.0270   0.0793    0.0878   0.0000   429.1607      -10.6465       8.85648      -1.90112      -7.95125      -5.15347       8.55343       10.4975       9.21640       7.15627       4.74397       3.90466
   7  11 2045.8885    0.6187  0.4777  9.4018  0.0000  0.0299   0.0318   0.0730    0.0940   0.0000   417.7166       6.19521       5.81555     -0.230372      -5.87323       5.18017       7.09448       8.45715       8.90582       7.48768       5.15198       3.37966
   7  12 2184.5336    0.8675  0.6686  9.7661  0.0000  0.0370   0.0385   0.0985    0.1262   0.0000   434.2830      -3.67786       9.39361       3.69907      -1.41960       4.05779       8.58019       8.95103       8.57527       7.79441       6.01649       4.46462
   7  13 2322.1559    1.1510  0.8347 10.4159  0.0000  0.0464   0.0470   0.1016    0.1438   0.0000   423.9350     -0.562837      -2.17127      -5.77169      -5.05738      -2.16896       9.07608       10.6991       10.8046       9.87063       7.07780       4.95029
   7  14 2458.1751    1.6311  0.9214 10.6412  0.0000  0.0415   0.0633   0.1128    0.1642   0.0000   404.8220       4.38702       11.6932      -9.68753       4.32812       3.70548       9.26984       11.6253       10.7034       8.23108       6.95670       5.15761
   7  15 2594.2970    2.0251  0.7760 11.2711  0.0000  0.0371   0.0826   0.0971    0.1597   0.0000   425.6651       19.3007     -0.713043       14.1571      0.137636      -5.53127       8.95069       10.6881       9.59573       8.72990       6.32368       4.54344
   7  16 2731.2106    2.6021  0.7497 11.9611  0.0000  0.0392   0.1126   0.1070    0.1384   0.0000   448.5554       13.2153       7.02188       9.32435       7.98859       2.09467       9.67938       10.0886       9.52890       7.92097       7.64171       5.32883
   7  17 2868.3891    3.3608  0.6770 12.2740  0.0000  0.0326   0.1490   0.0943    0.1424   0.0000   426.2661       11.6916      0.622862       13.4190      -14.2721       3.67210       7.09031       8.87193       8.53041       7.29256       5.34415       3.89833
   7  18 3005.7453    3.5399  0.8774 12.7334  0.0000  0.0435   0.1452   0.1050    0.1493   0.0000   425.6624       28.0610       13.8404       21.2758      -12.9419       13.7105       9.75835       11.2663       11.8376       10.4041       6.81646       5.19507
   7  19 3142.8462    3.6346  1.2489 12.3558  0.0011  0.0496   0.1246   0.1406    0.1864   0.0000   441.0763       27.4322       20.0764      -9.07529       12.9456       10.6415       10.6379       12.9342       12.3170       10.9233       8.02447       5.79876
   7  20 3279.9406    3.4748  1.4317 12.3356  0.0000  0.0547   0.1163   0.1396    0.1633   0.0000   441.4789       35.9460       4.10243       18.7515       14.1815      -4.42878       12.2868       14.1398       13.7052       11.4910       9.46890       6.79574
   7  21 3417.5702    3.0241  2.0018 11.9229  0.0000  0.0661   0.0932   0.1852    0.1619   0.0000   429.5921       24.7801       4.84859       22.2457       10.6917      -18.1542       14.2043       17.3991       16.1723       15.0305       10.7291       8.32522
   7  22 3555.3584    2.6159  2.5182 11.5737  0.0000  0.0853   0.0759   0.2202    0.1785   0.0000   432.2992       58.0807       3.36519       9.58893       16.7255       9.56656       18.6356       22.9182       22.2830       19.2068       14.4924       9.77794
   7  23 3693.5903    2.2820  3.8484 10.8001  0.0000  0.0993   0.0492   0.2882    0.1535   0.0000   444.2221      -37.7691       45.9403       31.2228      -3.18725       7.11793       22.0595       25.8775       25.4188       21.7657       17.2202       13.3116
   7  26 4109.1418    1.3031  8.8539  9.9425  0.0017  0.1956   0.0240   0.5840    0.0877   0.0000   482.0116      -41.7220       119.213       33.5192      -9.64663       8.82880       41.0332       50.2657       47.9199       42.0194       34.5165       25.9318
   8   7 1521.2508    0.1511  0.1315  8.9506  0.0000  0.0304   0.0164   0.0465    0.0496   0.0000   438.4407      -9.52217       8.48441      -1.70656     -0.885986       2.11426       7.65551       7.24191       5.77714       6.48356       6.33173       3.37954
   8   8 1665.7350    0.2505  0.2322  8.9714  0.0000  0.0262   0.0195   0.0632    0.0588   0.0000   435.1158      -9.48709       11.2128      -8.13819    0.00310129       1.09551       6.82789       8.58638       8.69822       6.56752       4.34610       3.12883
   8  10 1946.0489    0.5122  0.4525  9.1610  0.0000  0.0318   0.0250   0.0669    0.0991   0.0000   430.5220       5.35146       14.6083       4.52367      -4.12759     -0.559951       5.84601       6.40325       7.72605       6.61464       4.51316       3.86504
   8  11 2086.0761    0.6932  0.5904  9.6168  0.0000  0.0340   0.0315   0.0823    0.0957   0.0000   431.1918      -6.68029      -11.9577       1.71408      -8.96979      -1.98664       7.38266       8.84898       9.49740       7.02143       6.18590       4.48508
   8  12 2225.0961    0.9162  0.7104  9.8517  0.0000  0.0349   0.0372   0.0834    0.1170   0.0000   437.0679      -10.0341       21.7773      -5.50732      -9.46272       4.24954       6.75557       8.53559       8.39424       7.34244       5.99450       4.21300
   8  13 2362.8759    1.2628  0.7903 10.4045  0.0000  0.0391   0.0491   0.0894    0.1377   0.0000   424.8966       16.9229       21.1215      -7.57905       1.00479       4.96450       7.61588       9.65300       8.53199       7.67166       6.47232       4.85925
   8  14 2499.5418    1.6572  0.8005 10.9270  0.0000  0.0369   0.0629   0.0904    0.1383   0.0000   446.8888     -0.894253       9.63968       2.91105       2.09841       3.34777       8.41098       9.63842       9.32315       8.44585       7.35695       4.86754
   8  15 2636.1430    2.2748  0.8237 11.4062  0.0000  0.0344   0.0870   0.0958    0.1518   0.0000   441.9582       24.8218      0.648265      -12.4871       19.2495       11.2622       6.34742       7.76910       7.90503       7.09242       5.47910       4.49560
   8  16 2773.8014    2.6510  0.8823 12.0964  0.0000  0.0397   0.1005   0.1015    0.1398   0.0000   432.3827       10.3914       16.8973       6.62074     -0.152758      -2.84426       7.80424       9.71860       8.61360       8.21313       6.09218       5.31183
   8  17 2911.5621    3.2966  0.7389 12.6451  0.0000  0.0327   0.1275   0.0893    0.1236   0.0000   445.3272      0.754437       14.0571       5.00679       1.89178       4.00253       6.42703       7.63004       7.23978       6.84182       5.23127       4.18059
   8  18 3049.2288    3.7608  0.7250 13.0332  0.0000  0.0340   0.1498   0.0899    0.1220   0.0000   438.1510       5.60713       19.7733       18.2803       11.1553       1.90195       6.28339       8.31178       7.81905       8.01461       5.53479       4.08550
   8  19 3186.7550    3.6773  1.0000 13.1425  0.0000  0.0468   0.1357   0.1213    0.1307   0.0000   427.0214       12.8934       1.00796       9.20148       8.18292      -2.95135       9.78778       10.7123       11.1219       10.0881       8.18409       5.92820
   8  20 3324.5693    3.1143  1.1343 12.9346  0.0000  0.0533   0.1156   0.1329    0.1346   0.0000   446.4949       10.4505     -0.141819       27.5688      0.422426      -4.03322       9.67504       12.5944       11.6668       9.70926       9.11838       7.23531
   8  21 3462.4705    2.8689  2.1875 11.8384  0.0000  0.0713   0.0727   0.1810    0.1126   0.0000   438.6110       54.8764      -9.91726       17.2068      -9.48702      -6.24764       12.5476       17.1340       14.6025       14.2416       11.4889       8.53495
   8  22 3601.0387    2.5132  2.9667 11.4038  0.0000  0.0818   0.0582   0.2138    0.1164   0.0000   434.9262       30.6366      -10.9839       18.0295       21.5418       9.12899       15.4034       19.8955       18.5825       17.2498       13.1744       10.5971
   8  24 3878.5136    1.7764  5.3435 10.5740  0.0000  0.1273   0.0333   0.3586    0.0988   0.0000   481.2160       36.3217      -11.3407       20.0695       46.3739       13.5977       24.0507       30.0950       29.5228       24.7959       22.1869       16.5378
   8  26 4156.8116    1.1969  7.9390 10.0853  0.0000  0.1834   0.0228   0.5347    0.0754   0.0000   374.6069       17.4877       36.2581       43.6658       47.3723      -22.8253       35.3431       45.0480       43.7031       40.0236       31.6831       23.5185
   9   7 1557.6772    0.1857  0.1363  8.9163  0.0000  0.0205   0.0211   0.0553    0.0477   0.0000   431.9333      -9.01720       10.1162       8.76545      -2.37505     -0.510016       3.09757       3.60322       4.98919       3.49989       3.86762       2.85724
   9   9 1843.6003    0.3570  0.3926  9.0899  0.0000  0.0308   0.0187   0.0611    0.0702   0.0000   435.0209      0.854608       9.63927       4.89682      -5.35073      0.336159       5.75304       7.05611       7.50712       5.65997       5.60586       4.10316
   9  10 1984.1874    0.5504  0.4439  9.2305  0.0000  0.0289   0.0256   0.0568    0.1042   0.0000   440.0013      -4.92657       5.53333       4.24990      -2.18046     -0.925847       4.79386       6.10081       5.38077       5.75043       4.46803       3.66469
   9  11 2125.1410    0.7275  0.6574  9.4356  0.0000  0.0325   0.0285   0.0767    0.1289   0.0000   440.9210      -5.96304       14.2164       8.64503      -3.43266      -2.79987       5.16942       6.36762       6.31493       5.73021       5.03558       3.87696
   9  13 2402.4434    1.3002  0.8809 10.7485  0.0000  0.0451   0.0486   0.0931    0.1213   0.0000   437.3437       5.35674      -3.60923       7.53388       8.39996       2.12376       8.55243       11.7484       10.7718       10.0161       8.00427       5.70220
   9  14 2539.5289    1.7727  1.0147 10.9505  0.0000  0.0404   0.0598   0.1031    0.1437   0.0000   442.3101     -0.522485       15.8428       21.7562       3.29800       4.11272       6.90471       8.12048       8.37343       7.58602       6.61949       4.97021
   9  15 2677.0922    2.2599  0.7625 11.7942  0.0000  0.0331   0.0856   0.0889    0.1129   0.0000   440.9977       7.28399      -12.6804       2.45111      -2.01482      -1.25193       5.64444       7.26124       6.76765       6.20012       5.42033       4.33747
   9  16 2815.2008    3.0082  0.7860 12.2458  0.0000  0.0376   0.1123   0.0798    0.1253   0.0000   416.7812       19.6150       17.6739      -10.5625      -11.2483       6.19176       6.17891       7.70503       7.42776       7.23098       5.34448       4.84633
   9  17 2953.5625    3.5208  0.9209 12.1871  0.0000  0.0340   0.1228   0.1009    0.1556   0.0000   438.9993       15.0964       6.89085      -4.39911       2.62816       4.71358       6.40810       7.74986       7.65242       7.04702       5.72034       4.48432
   9  19 3229.6772    3.7920  0.8544 13.3837  0.0000  0.0375   0.1458   0.1056    0.1105   0.0000   427.2499       13.7770      -3.52042       18.2769      -7.25906      -2.68555       6.83945       8.94604       8.22639       7.96009       6.19116       5.02299
   9  20 3367.7787    3.0854  1.6512 12.6659  0.0000  0.0634   0.0882   0.1516    0.0978   0.0000   444.1024       2.98472       3.81316       9.84309       4.22170      -8.61161       9.65017       12.2059       12.6175       11.7668       9.14248       7.22538
   9  21 3506.2826    2.6304  2.2935 12.2218  0.0000  0.0749   0.0679   0.1930    0.0790   0.0000   440.8215       7.29611       9.81760       6.91361      -8.65968       1.49118       12.5526       14.2062       15.8981       13.6963       11.9136       9.48928
   9  23 3784.3219    1.7171  4.2546 11.4094  0.0000  0.1166   0.0408   0.3106    0.0674   0.0000   447.7794       43.8283       65.6232      -10.1965       5.55399      -2.20015       19.2879       24.8379       25.0580       22.0863       19.1036       14.9155
   9  26 4202.9307    1.0727  9.4038 10.0344  0.0059  0.2012   0.0194   0.5813    0.0583   0.0000   447.3601       108.420      -12.1642      -27.6068       9.46448       35.3568       32.3406       41.6546       41.9285       38.8553       32.5385       24.7780
  10   7 1592.8599    0.1862  0.1519  8.8548  0.0000  0.0200   0.0175   0.0513    0.0469   0.0000   437.5553     -0.579635       17.0856      -5.11545      -5.73005      -2.22794       3.46831       3.61550       4.50481       3.50411       2.96944       2.65553
  10   8 1737.7949    0.3047  0.2715  8.9389  0.0000  0.0294   0.0192   0.0524    0.0558   0.0000   435.3067      -5.86158       7.52257      -2.47001       5.62943       3.89317       5.28377       7.79043       7.98267       7.16130       5.08735       4.05683
  10   9 1880.0068    0.3944  0.3468  9.0977  0.0000  0.0242   0.0209   0.0577    0.0627   0.0000   437.2509      -3.05100       8.11070      -2.00663       4.79787       2.10437       3.36040       4.70645       3.70388       4.37470       3.78213       2.83065
  10  10 2021.4609    0.6342  0.4637  9.4856  0.0000  0.0253   0.0293   0.0705    0.0898   0.0000   439.4420       5.23078       10.3701       2.06883      -4.44809       3.19497       3.93060       5.39737       5.00653       4.94926       3.63634       3.22037
  10  11 2162.9338    0.8401  0.5413  9.7400  0.0000  0.0287   0.0358   0.0644    0.1371   0.0000   438.6936      -6.25114       12.1972       1.08930       3.31608      0.506884       4.62284       5.35624       5.24818       4.72016       4.47777       3.88426
  10  12 2302.8239    1.0860  0.6893 10.3143  0.0000  0.0325   0.0416   0.0801    0.1314   0.0000   423.6480      -4.86703       4.17761      -3.47095       3.16114       9.51407       5.56131       6.42860       5.83796       6.14532       5.18414       4.08297
  10  13 2440.8015    1.4170  0.9203 10.7967  0.0000  0.0361   0.0491   0.0985    0.1260   0.0000   437.3312      -7.52846       15.1965       11.9276       2.19069      -3.07435       6.21563       7.94751       7.95767       6.83515       5.90828       4.76022
  10  14 2578.6557    1.9303  0.8089 11.4403  0.0000  0.0319   0.0701   0.0918    0.1067   0.0000   435.1806      -5.15820       8.53616      -1.24385      -4.04988       2.10332       5.66584       7.38878       7.16222       6.64801       5.62629       4.53891
  10  15 2717.0264    2.4190  0.7272 11.9179  0.0000  0.0315   0.0887   0.0798    0.1037   0.0000   437.5558      0.649484       7.18959       11.4462      -5.78706     -0.627822       5.08721       6.60648       6.35499       5.95801       5.18268       4.01713
  10  16 2855.7070    3.3338  0.8206 11.7264  0.0028  0.0307   0.1113   0.0829    0.1505   0.0000   440.7520       4.60773       7.45460       10.4237       7.50550      -3.04601       4.60163       5.84974       6.04891       4.99312       4.69637       3.96009
  10  17 2994.5354    3.6841  0.8225 12.4890 -0.0001  0.0339   0.1237   0.0827    0.1263   0.0000   440.1950       7.39176       3.38304       9.25970       2.85214      -1.07739       5.87412       7.64981       7.97749       7.21083       5.82785       4.53787
  10  18 3132.9033    3.8192  1.0183 12.6249  0.0000  0.0383   0.1202   0.0944    0.1373   0.0000   440.3400       8.04639       3.08073       2.91996       11.4708       6.39324       6.10080       7.06515       7.02318       6.59323       6.10631       4.96172
  10  19 3271.3080    3.5888  1.3939 12.2621  0.0000  0.0453   0.0982   0.1155    0.1309   0.0000   439.3847       8.89479      -6.54948      0.163528       3.05847       6.90289       7.22525       9.25914       8.91831       8.83323       7.05812       5.97847
  10  20 3410.1983    3.0132  1.9637 12.1180  0.0000  0.0590   0.0765   0.1545    0.0977   0.0000   454.4418       11.2461       7.90720      -2.86614      -1.33291       6.64922       9.22501       11.1368       11.7102       11.2641       9.53640       7.34168
  10  21 3549.1269    2.5002  2.6171 12.0586  0.0000  0.0701   0.0578   0.2065    0.0683   0.0000   415.0243       27.0940     -0.252305      0.617320      -13.6214      -5.64357       10.2579       13.1473       13.3402       12.7993       10.4130       8.94842
  10  22 3688.4386    2.0901  3.6698 11.3189  0.0000  0.0875   0.0413   0.2373    0.0661   0.0000   439.1055       2.19478       6.67715       17.9485       9.34002      -21.4703       13.3933       17.3745       17.2118       16.6734       13.5356       11.2976
  10  23 3827.8760    1.7137  4.8156 11.0353  0.0000  0.1152   0.0340   0.2996    0.0636   0.0000   418.4381      -5.68927       36.4346     0.0548847       5.76926      0.603919       16.5438       22.5230       21.2366       21.3717       17.4294       14.2490
  10  24 3967.8101    1.4103  6.4746 10.5443  0.0016  0.1352   0.0247   0.3840    0.0583   0.0000   431.4384       4.44264      -6.33892       11.3879       18.0819       13.8844       20.2607       26.4396       27.0511       24.6809       21.1872       17.3161
  11   8 1772.1909    0.3218  0.2354  9.0590  0.0000  0.0183   0.0193   0.0427    0.0538   0.0000   436.4208      -4.10589       15.4625      -3.69642      0.518384      -1.96344       3.18104       3.62901       3.67920       3.54154       2.56243       2.72315
  11   9 1915.3788    0.4218  0.4452  9.1544  0.0000  0.0260   0.0187   0.0627    0.0658   0.0000   433.6423       10.5036       15.6138      0.865515      -1.30769      -4.23321       3.71849       4.28538       4.69805       3.87708       3.84991       3.15928
  11  10 2057.9291    0.6471  0.5399  9.4075  0.0000  0.0279   0.0258   0.0652    0.0824   0.0000   432.5600      0.709365       20.8972       1.73335      -1.94904      -4.94279       4.50755       6.21661       6.04973       5.50310       4.58274       3.51212
  11  11 2199.8081    0.8970  0.6016  9.8510  0.0000  0.0283   0.0334   0.0668    0.1179   0.0000   436.0189       5.46784       7.32644      0.186903      -1.93206      0.807840       3.57757       4.73040       4.91598       4.91634       3.84431       3.47591
  11  12 2340.0336    1.2933  0.9917  9.9396  0.0000  0.0390   0.0447   0.1059    0.2855   0.0000   442.4529       12.1156       12.0869      -3.14350      -3.35198       4.85045       4.95825       6.93128       6.60605       6.54356       5.80318       4.74735
  11  13 2478.5080    1.5092  0.9283 10.8016  0.0000  0.0359   0.0511   0.0934    0.1840   0.0000   441.6550      -3.72853       17.2475       4.24803      -4.52848      -2.13940       5.11555       6.44799       6.63667       6.53071       5.51419       4.26256
  11  14 2617.0204    2.0015  0.8363 11.4903  0.0000  0.0354   0.0669   0.0821    0.1283   0.0000   429.8551       4.08215       5.54396      -5.25715       1.85494       4.20478       4.91240       6.56637       6.74077       5.93781       5.06626       4.21987
  11  15 2756.1659    2.6466  0.8123 11.9823  0.0000  0.0317   0.0870   0.0800    0.1090   0.0000   436.0325       11.1293       7.21332      -1.47544      -5.06898      -1.03616       4.14766       5.95848       5.30145       5.61150       4.36084       3.98477
  11  16 2895.4271    3.2778  0.8537 12.1516  0.0000  0.0311   0.1039   0.0787    0.1192   0.0000   434.7538       1.08662       8.37399       1.53542      -3.78417      -5.25954       5.03033       6.39042       6.53658       5.83860       4.97279       4.32933
  11  17 3034.5539    3.9375  0.8390 12.4598  0.0000  0.0327   0.1215   0.0718    0.1320   0.0000   439.2025       7.24623       16.3401       10.0753       7.96504      -2.82491       4.45078       5.94758       5.59692       5.47910       5.08250       4.05467
  11  18 3173.4922    3.9170  0.9993 12.7848  0.0000  0.0381   0.1211   0.0900    0.1225   0.0000   428.5439       11.1718       11.2868       20.3173      -4.89751      0.925391       5.08427       7.25006       6.49853       6.47223       5.40187       4.76663
  11  19 3312.3678    3.5412  1.3775 12.3538  0.0000  0.0420   0.0946   0.1128    0.1224   0.0000   424.8054       21.2196      -3.72011       10.7514       4.39712      0.681969       5.91673       7.22314       7.59617       7.70942       6.55000       5.20200
  11  20 3451.7321    3.0120  2.0209 11.7611  0.0000  0.0522   0.0680   0.1418    0.0973   0.0000   437.6507      -3.00995       13.7914       24.2829      -3.07287       7.07264       7.21805       9.26367       9.03583       9.21977       7.68268       6.42689
  11  21 3591.2561    2.4938  3.0123 11.5009  0.0000  0.0701   0.0477   0.1778    0.0697   0.0000   442.7506       18.6260       12.5302      -11.3879      -1.01679       17.4941       9.52101       12.2057       12.6147       11.8293       10.6438       8.57270
  11  22 3730.8496    1.9967  4.3392 11.1486  0.0000  0.0892   0.0353   0.2464    0.0596   0.0000   443.1462       11.1507       57.7060       49.2658      -10.8021      -14.7761       12.2378       15.8393       16.0384       15.1352       13.7808       11.3302
  11  24 4010.9321    1.3481  6.6320 10.6147  0.0000  0.1377   0.0240   0.3746    0.0538   0.0000   470.7490       21.3650       31.6773       29.9686       61.5792       6.78528       18.3807       24.3321       24.4386       22.6305       20.2797       17.3112
  11  25 4151.2392    1.1089  9.0111 10.2540  0.0000  0.1771   0.0194   0.5019    0.0511   0.0000   426.5823       10.4222       60.2595       41.2087       22.4840      -2.15008       23.4224       30.7873       32.1673       29.4449       26.3498       22.5884
  12   8 1805.7865    0.3328  0.3274  9.0378  0.0000  0.0226   0.0171   0.0545    0.0550   0.0000   439.6824       6.00909       8.72415     -0.637786      -1.12178      -1.20297       3.22204       4.35302       4.30444       4.07479       3.63411       2.74727
  12   9 1949.9785    0.5090  0.4045  9.2039  0.0000  0.0257   0.0238   0.0574    0.0688   0.0000   438.6770       1.75681       9.20891      -4.21167       5.66079       2.38712       3.67562       5.81062       4.77869       4.84058       4.28023       3.48833
  12  10 2093.6542    0.7196  0.4926  9.4674  0.0000  0.0395   0.0281   0.0557    0.0812   0.0000   434.7693       2.14425       6.42940       6.71741      -4.69189     -0.573999       7.12200       9.64896       9.67862       8.86242       7.60100       5.68259
  12  11 2235.8522    0.9722  0.5970  9.9939  0.0000  0.0256   0.0346   0.0628    0.0891   0.0000   433.3042      -1.78826       9.81572      0.197519      -7.80840      -4.03438       3.82503       4.66764       5.05456       4.26342       4.40334       3.69011
  12  12 2376.3701    1.4169  0.7884 10.2083  0.0000  0.0273   0.0458   0.0752    0.1751   0.0000   436.6017       7.12499       14.5338      -3.05515     -0.787123       4.33941       3.76111       4.61245       4.66924       4.44189       3.94681       3.41215
  12  13 2515.4628    1.7860  0.9350 10.8787  0.0000  0.0325   0.0600   0.0895    0.2236   0.0000   431.7160       8.64085       14.8490       2.95828       3.76153       1.28804       4.56331       5.34127       5.51258       5.77180       5.25827       4.15836
  12  14 2654.6493    2.3489  0.8077 11.2783  0.0000  0.0285   0.0781   0.0793    0.1995   0.0000   431.3868       9.26832       18.7228       9.27344       1.42581       3.45653       3.72627       4.75272       4.89237       4.65894       4.12576       3.40174
  12  15 2794.5770    2.6663  0.8078 12.0314  0.0000  0.0301   0.0851   0.0814    0.1313   0.0000   440.0070       10.6560       17.3854       1.78758       5.43156       2.03048       4.20451       5.45076       5.72013       5.07406       4.81695       3.69258
  12  16 2934.4135    3.6088  0.7122 12.6334  0.0000  0.0278   0.1204   0.0693    0.1064   0.0000   439.3437       5.29672       7.88691       4.78550       2.70192      -4.56573       4.28156       5.67853       5.82618       5.82419       4.94770       4.04741
  12  17 3073.9186    3.9141  0.8627 12.6197  0.0000  0.0312   0.1197   0.0775    0.1178   0.0000   438.1213       14.5010      -3.19428     -0.792977      -2.25973       7.19283       3.78730       5.21385       5.28847       5.21303       4.35821       3.77110
  12  18 3213.3351    3.8754  1.1129 12.5638  0.0000  0.0408   0.1071   0.0968    0.1321   0.0000   434.2588       10.7476       19.8646       15.6484       4.24235       6.63015       6.26267       8.05099       7.91379       7.50756       7.16163       5.58465
  12  19 3352.6830    3.2605  1.7206 12.2941  0.0000  0.0494   0.0783   0.1323    0.0904   0.0000   435.2390       8.26207       7.80317      -1.88088       9.14866      -6.70399       6.47320       9.25226       8.60850       8.52875       7.17015       6.23610
  12  20 3492.4681    2.8455  2.4482 11.7060 -0.0005  0.0601   0.0571   0.1461    0.0790   0.0000   438.1843      -1.29412       16.7312       16.7093      -11.7746      -10.7224       7.59003       10.3577       9.98813       10.1729       8.92782       7.66852
  12  21 3632.4953    2.3666  3.3921 11.3615  0.0000  0.0705   0.0422   0.1891    0.0644   0.0000   455.2844       14.7864      -9.90749       15.2245       17.1795      -15.5975       8.81915       11.6316       11.5831       11.7841       10.5055       8.80118
  12  22 3772.7114    1.8216  4.7121 11.2175 -0.0010  0.0948   0.0322   0.2649    0.0505   0.0000   438.1208       12.4940     -0.542673       4.22426      -10.6760       16.3343       11.6037       15.1028       15.5712       15.3437       13.3136       11.4756
  12  23 3913.0167    1.5231  5.6608 10.8439  0.0000  0.1103   0.0264   0.3080    0.0520   0.0000   456.1836       27.2936       11.6996       24.0394       32.3626       26.7535       13.4962       17.6389       18.1218       17.7906       15.6760       13.7526
  12  24 4053.3158    1.2715  7.2138 10.4807  0.0000  0.1342   0.0214   0.3875    0.0508   0.0000   404.9014       26.8619       10.7201       26.8940       38.2936      -22.5504       17.1737       22.6159       22.9240       21.7224       19.9401       16.8532
  12  25 4193.9881    1.0735  9.6047 10.1215  0.0000  0.1750   0.0181   0.4924    0.0510   0.0000   432.2552       2.02646       80.1808       1.00100       5.99856      -36.5759       21.4880       28.1476       28.6653       28.9043       24.9505       21.7133
  12  27 4476.4842    0.7522 13.4375  9.8163  0.0000  0.2762   0.0153   0.7896    0.0447   0.0000   442.3113      -28.7638       4.80322       12.6656       12.9941       36.0855       32.9957       44.4987       44.7641       44.6047       38.5176       33.7550
  12  29 4758.7189    0.4781 18.3254  9.6008 -0.0099  0.5109   0.0104   1.2885    0.0335   0.0000   371.7711       95.9262       67.2641       58.9146       18.2278      -21.6828       63.2549       81.3408       86.2479       84.1341       75.7910       63.6096
  13   6 1541.1631    0.1702  0.1017  8.9008  0.0000  0.0206   0.0173   0.0336    0.0388   0.0000   433.8752      -2.49056       10.7453      -2.50771      -2.24949      -1.78837       2.04342       2.20023       3.65353       2.70302       2.23584       2.45987
  13   8 1838.6250    0.3775  0.3712  9.0175  0.0000  0.0217   0.0163   0.0487    0.0617   0.0000   435.4249      -5.94290       18.1424     -0.204829      -5.90803     -0.119624       2.84432       4.03194       3.89519       4.12375       3.54455       3.05717
  13   9 1983.8518    0.5241  0.4212  9.2769  0.0000  0.0224   0.0207   0.0474    0.0661   0.0000   435.4504       2.77938       8.92280       6.20609      -5.21053      -3.15199       2.70620       3.16355       3.43131       3.43072       3.03451       2.62920
  13  10 2128.5369    0.7096  0.5398  9.7643  0.0000  0.0252   0.0263   0.0583    0.0700   0.0000   438.2880       2.97953       12.6611     -0.789737      -2.95744       1.84956       2.84102       3.92370       3.63705       3.72118       3.22887       2.92374
  13  11 2271.1244    1.0180  0.8927  9.8637  0.0000  0.0323   0.0302   0.0828    0.1040   0.0000   442.8442       4.50879       9.96519      -4.55052       5.41977      -2.24368       4.37457       5.53008       5.74662       5.31071       5.03439       4.01921
  13  12 2411.8478    1.3538  0.8702 10.5910  0.0000  0.0292   0.0422   0.0855    0.1035   0.0000   436.6689      -5.31495       2.42436      -2.87380      -8.94340     -0.383734       3.38383       4.57921       4.61844       4.77241       4.20991       3.51270
  13  13 2551.7797    1.8129  0.9492 10.9593  0.0000  0.0331   0.0539   0.0863    0.1709   0.0000   438.6024      -2.01801       19.1979       10.4080       5.71615       10.4455       3.92288       5.26526       5.28827       5.16065       4.66615       4.18338
  13  14 2691.6911    2.3519  0.9544 11.1940  0.0000  0.0319   0.0746   0.0859    0.2619   0.0000   433.4317       10.1544       8.51721       7.45717       8.35470      -2.28404       3.85002       4.64170       5.02163       4.79028       5.02406       3.72860
  13  15 2832.1707    2.9648  0.8092 12.0267  0.0000  0.0319   0.1004   0.0725    0.1785   0.0000   440.4281       10.1855       8.56119     -0.982478       2.92360       4.64628       4.59105       6.19447       6.15307       6.50287       5.88702       4.89539
  13  16 2972.6625    3.4750  0.6401 12.8966  0.0000  0.0241   0.1181   0.0621    0.1018   0.0000   444.0695       3.44354       10.6509       5.78922       2.79709      -8.69117       2.98964       3.78946       3.87408       4.10457       3.90900       3.06066
  13  17 3112.5568    3.6291  0.8596 12.8961  0.0000  0.0309   0.1122   0.0816    0.1044   0.0000   435.7109       2.83599       15.5849      -8.12334      0.193820       3.38436       3.61149       4.79192       4.54287       4.41662       4.28160       3.63600
  13  18 3252.4296    3.6832  1.2511 12.7423  0.0000  0.0402   0.0978   0.1003    0.1125   0.0000   445.1676       10.7946       16.2779       15.1648      -15.4360       5.08135       4.64170       6.42331       6.17657       6.01560       5.60325       4.96427
  13  19 3392.4682    3.0781  2.0133 11.9657  0.0000  0.0488   0.0645   0.1324    0.0831   0.0000   448.0428       14.8217     -0.993361       16.1539      -1.12484      -4.38561       5.49799       7.26340       7.23923       7.52879       6.71906       5.91408
  13  20 3532.7162    2.4952  2.5485 11.6923  0.0000  0.0586   0.0492   0.1536    0.0701   0.0000   438.7819       1.63032       16.8224       17.5625       2.92643      -12.7249       6.82803       8.74467       9.36744       8.92875       8.17301       7.42009
  13  21 3673.1816    2.1765  3.5767 11.2393  0.0000  0.0727   0.0373   0.1881    0.0606   0.0000   440.1088       5.35471       32.5934       25.6110       2.41276      0.304200       8.28279       11.3182       11.2526       11.3411       9.93741       9.07161
  13  23 3954.3839    1.4800  6.7270 10.5408  0.0000  0.1131   0.0226   0.3217    0.0528   0.0000   452.6284       29.8499      -12.2151       2.34194      -8.26468      0.771609       12.8431       16.9565       18.0714       17.3383       15.7727       13.7436
  13  24 4095.0128    1.2399  8.8117 10.2650  0.0000  0.1410   0.0189   0.4136    0.0507   0.0000   442.8013       68.8027       25.6124       23.4311       20.7120       21.0409       16.3051       21.1001       21.8976       21.6749       19.9465       17.2471
  13  25 4236.2029    0.9909  9.6277 10.1003  0.0000  0.1700   0.0167   0.4894    0.0477   0.0000   396.7620       63.5934       47.4818      -38.4314      -32.6343       30.2194       19.5957       26.0411       26.8253       27.2363       24.2096       21.4267
  13  26 4378.4124    0.8025 11.2041 10.0054  0.0000  0.2256   0.0166   0.6520    0.0454   0.0000   447.5342       24.4685       49.4321       27.6897       64.7699       7.40612       25.2982       32.2350       34.7190       33.3122       30.4202       26.9221
  14   7 1723.5132    0.2717  0.2682  8.9316  0.0000  0.0230   0.0146   0.0474    0.0455   0.0000   439.6626      -4.05923       8.06725       1.95025      -4.96095       1.39503       2.22282       2.35398       3.39534       3.17181       2.91549       2.57988
  14   9 2017.0389    0.5713  0.5571  9.3136  0.0000  0.0256   0.0198   0.0572    0.0734   0.0000   436.3241       1.51418       6.33851       3.27472       3.10044      -1.78296       2.62396       3.72686       3.85885       3.24758       3.51484       3.04124
  14  10 2162.5639    0.8185  0.6883  9.6396  0.0000  0.0258   0.0258   0.0682    0.0840   0.0000   438.1535      -2.85965       6.24962       6.04716       7.70302       1.10087       2.77057       3.57347       3.47780       3.60136       3.38303       2.89010
  14  11 2305.7199    1.0886  0.7796 10.0911  0.0000  0.0279   0.0320   0.0698    0.0916   0.0000   431.2826      -5.59255       15.2804     -0.778347     -0.210178      -2.77442       3.11372       3.92960       4.37992       4.49078       4.05985       3.52291
  14  12 2446.7879    1.4282  0.7404 10.9662  0.0000  0.0273   0.0448   0.0711    0.0831   0.0000   441.4148       8.31081       1.58968       4.65184      -7.69059       3.85113       3.38852       4.62323       4.67576       4.79149       4.17476       3.69649
  14  13 2587.3453    1.9119  1.1008 10.9459  0.0000  0.0354   0.0501   0.0822    0.1364   0.0000   443.9892       1.06816       8.18293       10.6735      -2.74703      -2.16794       3.84239       5.27433       4.93360       4.96260       4.78487       4.22234
  14  14 2728.2052    2.5268  0.9032 11.4403  0.0000  0.0319   0.0713   0.0747    0.1816   0.0000   445.3191       8.28828       13.0466      -4.10262      -5.94889       1.16999       3.32534       4.83492       4.62470       4.78905       4.59115       3.72457
  14  15 2869.2449    3.0824  0.9834 11.6785  0.0000  0.0328   0.0895   0.0796    0.2611   0.0000   435.4064       6.46992       15.8024       7.69564      -3.93377      -4.77177       3.31159       4.25260       4.83861       4.64091       4.02513       3.69062
  14  16 3010.2083    3.7373  0.8660 12.5725  0.0000  0.0298   0.1152   0.0794    0.1625   0.0000   437.4621       11.1875       11.4570       10.7256      0.582041       2.97429       3.75453       4.72529       5.04825       4.56832       4.21484       3.83903
  14  17 3150.5895    3.6461  1.0285 12.7583  0.0000  0.0355   0.1019   0.0835    0.1402   0.0000   432.4666       16.7999       11.3937       17.8820      -5.17452      -2.34262       3.52694       4.93113       4.95247       4.59276       4.67030       3.98199
  14  18 3290.9328    3.5061  1.4042 12.5972  0.0000  0.0434   0.0868   0.1005    0.1132   0.0000   433.9443       15.3323       19.8963       6.93128      0.466422      -3.73583       4.27005       6.06914       5.73105       6.13166       5.17534       4.86771
  14  19 3431.5552    2.8720  2.0690 12.1937 -0.0029  0.0510   0.0622   0.1357    0.0799   0.0000   432.2609       20.4704       17.6159       11.0349      -2.49220      -1.45212       5.45347       7.13799       7.08634       7.52544       6.71129       5.90275
  14  20 3572.3195    2.4077  2.6808 11.7357  0.0000  0.0628   0.0471   0.1594    0.0691   0.0000   427.8049       9.40446       23.2749       16.4223      -2.97646      -5.70230       6.47376       8.65552       8.87716       8.90344       8.02965       7.07844
  14  21 3713.1723    2.0225  3.9747 11.1448  0.0000  0.0746   0.0336   0.1993    0.0599   0.0000   455.3083       20.6736       10.1944       11.6735       5.42659       10.1219       8.61962       11.2550       11.9728       11.4310       10.8770       9.18043
  14  22 3854.2825    1.6648  5.5954 10.7594  0.0000  0.0929   0.0253   0.2595    0.0520   0.0000   450.6220       19.1726      -3.35968       22.5659      -2.43303       12.1563       10.6385       13.4605       14.3379       13.8627       13.3767       11.7293
  14  23 3995.6674    1.3688  6.9952 10.4941  0.0000  0.1175   0.0217   0.3274    0.0522   0.0000   452.8163       29.9437       18.7464      -14.0587       29.5608      -16.4667       12.6966       16.9051       17.5807       17.3927       15.6418       14.3485
  14  24 4136.5344    1.1184  9.2616 10.2511  0.0000  0.1552   0.0185   0.4442    0.0499   0.0000   388.0289      -5.67629       84.8175      -17.3516      -26.6711       27.9809       16.7497       21.7798       23.7651       23.1529       21.0934       18.7051
  14  25 4277.9836    0.9407 10.9648 10.0437  0.0000  0.1906   0.0169   0.5571    0.0486   0.0000   431.8295       22.4130      -42.2950      -19.2435       49.1675      -11.2397       19.8745       25.8678       27.8123       27.7757       24.7855       22.0834
  15   6 1601.0214    0.1835  0.2392  8.8024  0.0000  0.0220   0.0110   0.0501    0.0400   0.0000   434.8410      -1.07571       20.7559     -0.844048      -4.72354       3.67687       2.90971       3.18747       3.36162       3.36186       3.30364       2.59014
  15   7 1753.8005    0.2876  0.3247  9.0058  0.0000  0.0206   0.0136   0.0509    0.0479   0.0000   435.3074      -1.30084       14.7478       3.18800     0.0826091      0.626758       2.16021       2.34197       2.70315       2.91025       2.82709       2.19218
  15   8 1902.3121    0.4606  0.4207  9.1101  0.0000  0.0203   0.0179   0.0486    0.0593   0.0000   435.7367       2.92216       12.0243       5.18282      -3.32810       2.26839       2.41845       3.08027       3.40435       3.37597       3.16232       2.71546
  15   9 2049.6508    0.6610  0.4483  9.4681  0.0000  0.0205   0.0238   0.0463    0.0731   0.0000   433.1361      -1.01279       19.3461       1.38849     -0.419633       4.81448       2.06010       3.01237       3.22532       3.88882       3.42732       2.74155
  15  10 2195.8317    0.9184  0.6073  9.8037  0.0000  0.0242   0.0291   0.0542    0.0834   0.0000   435.1103       2.02408       12.9816       1.57681      -3.27138      -1.44475       2.58840       3.33229       3.42068       3.15728       3.12964       2.70114
  15  11 2339.4519    1.2518  0.8127 10.2353  0.0002  0.0288   0.0347   0.0661    0.1016   0.0000   439.7541       5.17900       5.77115       5.33119     -0.339428       2.85686       2.95956       4.03444       4.14749       4.14108       3.70278       3.12768
  15  12 2481.0641    1.6663  0.8815 10.8532  0.0000  0.0288   0.0467   0.0740    0.0969   0.0000   438.0752       2.42809       13.0873       1.59848      -1.35597       1.18948       3.16217       4.18507       4.45540       4.27348       3.97314       3.18177
  15  13 2622.4276    2.0884  0.7571 11.4452  0.0000  0.0260   0.0600   0.0623    0.0915   0.0000   438.8861     -0.465842       12.9134       3.54889      -4.02690       1.69151       2.77160       3.55335       3.52615       3.69544       3.49311       3.15465
  15  14 2764.2057    2.5167  0.9353 11.8667  0.0000  0.0566   0.0681   0.0762    0.1082   0.0000   435.9707      0.681538       14.3375       2.99818      -3.60529      -1.27612       9.27900       11.9583       13.2533       13.5792       11.8241       7.78740
  15  15 2905.7707    3.0945  0.8597 12.3598  0.0000  0.0285   0.0873   0.0736    0.1324   0.0000   440.3961       4.69668       19.0043       2.32921      -3.12390       3.66577       2.90196       3.68421       3.91460       4.06275       3.74173       3.32035
  15  16 3047.1083    3.9207  0.9097 12.4071  0.0000  0.0301   0.1184   0.0752    0.2089   0.0000   433.8200       6.14805       6.57085       9.46907      -6.80955       4.06399       3.03323       4.06371       4.11184       4.25370       3.78707       3.44606
  15  17 3188.0766    3.6755  1.0528 12.9284  0.0000  0.0341   0.1097   0.0904    0.1461   0.0000   444.1071       6.41957       12.6122       5.73471       7.77848       2.35875       3.70007       4.90560       5.23848       5.50630       4.98701       4.48015
  15  18 3328.8696    3.4052  1.4414 12.3893  0.0000  0.0395   0.0834   0.1042    0.1411   0.0000   433.4812       5.15951       9.73338       10.0494      -2.29933       2.88871       4.15607       5.50611       5.80622       5.81133       5.65050       4.77412
  15  19 3470.0204    2.7443  2.3430 12.0140  0.0000  0.0533   0.0552   0.1473    0.0799   0.0000   445.4452       17.4635       25.7293       3.46759      -12.2727       4.58399       5.43202       7.26750       7.30991       7.47137       6.91034       5.97308
  15  20 3611.2665    2.3090  3.3360 11.4460 -0.0004  0.0661   0.0396   0.1746    0.0677   0.0000   440.9931       8.26670     -0.576238       1.04718      -25.4802      -1.33711       6.42160       8.74730       8.77857       9.16658       8.20306       7.61405
  15  21 3752.5934    1.9692  4.6694 10.9155  0.0000  0.0779   0.0303   0.2125    0.0613   0.0000   438.5446       18.8328       13.0967       16.4035      -7.24602       2.93051       8.42459       10.3580       11.3474       11.0599       10.4149       9.40787
  15  22 3894.2802    1.5984  6.3111 10.5254 -0.0000  0.0993   0.0227   0.2800    0.0546   0.0000   441.7871       25.6630       25.6306      -14.2267      -19.8069      -9.43280       9.68899       12.9315       13.7475       13.7013       12.9203       11.5508
  15  23 4035.7482    1.2746  7.4860 10.4643  0.0013  0.1214   0.0200   0.3562    0.0473   0.0000   424.1730       4.10157      -3.87339       16.6688       16.1447       18.1004       11.9678       15.5607       16.3277       16.9059       15.5570       13.8485
  15  24 4177.5779    1.0655  9.9769 10.1195  0.0000  0.1564   0.0168   0.4580    0.0476   0.0000   432.6388      -2.82003       36.5046      -11.9125      -27.4837       16.5976       15.5869       19.6703       21.2361       21.7749       19.5619       18.0687
  16   6 1629.5267    0.2095  0.1897  8.8550  0.0000  0.0149   0.0124   0.0361    0.0385   0.0000   438.0460      -1.86445       13.4029     -0.974453      -1.09984      -2.85547       1.79689       2.02049       1.99247       2.20675       2.05451       1.73626
  16   8 1933.1554    0.4494  0.4776  9.1443  0.0000  0.0227   0.0163   0.0549    0.0573   0.0000   438.0880       3.09666       14.5331       3.30699      0.594692      -1.30849       2.10110       2.68414       2.99750       2.73480       2.81288       2.47937
  16   9 2081.6242    0.7114  0.5382  9.3047  0.0000  0.0207   0.0237   0.0538    0.0813   0.0000   435.8307      -5.91822       14.5376     -0.689584      -2.09051      0.385969       2.10144       2.55787       2.81343       2.64226       2.61189       2.57145
  16  10 2228.4398    0.8852  0.7648 10.1209  0.0000  0.0288   0.0267   0.0653    0.0842   0.0000   433.0417       2.73633       14.0810       1.34554       4.65557       1.77562       2.64616       3.67658       3.84516       3.72028       3.57832       3.17873
  16  11 2372.6481    1.2366  0.7706 10.4600  0.0000  0.0272   0.0339   0.0630    0.0839   0.0000   434.1174       2.96197       13.9407       2.63648      -2.08696       1.76010       2.48438       3.34449       3.51405       3.47745       3.31949       3.00758
  16  12 2514.8486    1.7301  0.8900 10.8217  0.0000  0.0271   0.0448   0.0693    0.0977   0.0000   440.7611       5.81349       12.1968       2.28262      -2.50032      -3.78824       2.86931       3.73328       3.85087       3.89495       3.75288       3.23112
  16  13 2657.0170    2.2890  0.7536 11.6602  0.0000  0.0245   0.0648   0.0625    0.0878   0.0000   434.6206       2.72981       13.6764       5.78778      -3.96362     -0.462700       2.44658       3.20827       3.42263       3.60921       3.46715       3.00568
  16  14 2799.4943    2.8594  0.7798 11.9210  0.0000  0.0252   0.0787   0.0614    0.0971   0.0000   431.4598       7.47241       7.95206       3.32647     -0.912580       1.08401       2.45589       3.07869       3.18398       3.34571       3.07436       2.73977
  16  15 2941.8083    3.3677  0.8394 12.4648  0.0000  0.0276   0.0912   0.0673    0.1037   0.0000   439.5816       6.58081       13.4331       2.28981      -5.65497      0.901410       2.44999       3.40009       3.36637       3.39190       3.30676       2.92108
  16  16 3083.5531    3.8041  0.7977 12.8171  0.0000  0.0277   0.1103   0.0672    0.1319   0.0000   442.5889       10.6704       15.7817       5.42435       2.05600      -7.51318       3.03555       3.68170       3.50757       3.60516       3.56294       3.15385
  16  17 3224.9968    3.6047  1.3985 12.3574  0.0000  0.0399   0.0922   0.1038    0.1793   0.0000   438.7192       12.0814       22.0545       8.75528      0.550320      -6.28098       3.52485       4.45872       5.34335       5.01397       4.67716       4.48500
  16  18 3366.4787    3.2457  1.6452 12.4285 -0.0107  0.0439   0.0809   0.1205    0.1426   0.0000   437.8825       5.45139       8.09096       8.49959      -10.5939      -2.26810       3.97551       5.71261       5.58547       5.72614       5.54636       4.85737
  16  19 3507.9933    2.7084  2.5118 11.9162  0.0000  0.0543   0.0532   0.1459    0.0860   0.0000   430.7034       7.12319       21.5669       4.74886      -10.6899       1.61440       5.12607       6.83830       7.44133       7.13232       7.11685       6.28784
  16  20 3649.8533    2.2708  3.6234 11.2901  0.0028  0.0669   0.0366   0.1717    0.0689   0.0000   441.0517       8.17776       31.5543       23.4657      -18.2590       2.40146       6.32518       7.97113       8.85174       8.86083       7.98050       7.54988
  16  21 3791.6823    1.8331  4.6464 10.8610  0.0000  0.0764   0.0277   0.2161    0.0610   0.0000   420.3533       11.2122       29.2513       9.94088      -2.01186       15.5254       7.57408       9.51497       9.95648       10.3929       9.76918       8.79360
  16  22 3933.5878    1.5610  6.9217 10.3718  0.0000  0.1017   0.0208   0.2805    0.0545   0.0000   450.8425       18.2438       26.6148       20.2267       14.7182       11.4370       9.56661       12.1549       12.9926       13.3604       12.1644       11.3320
  16  23 4075.7177    1.2471  8.8174 10.2120  0.0000  0.1268   0.0175   0.3699    0.0476   0.0000   450.3296       31.1013      -3.42973      -5.05440      -7.37296      -1.74275       12.1086       15.7354       16.6280       17.0261       15.9759       14.7318
  16  25 4360.2892    0.8392 12.3712  9.9339  0.0008  0.2031   0.0147   0.6006    0.0435   0.0000   454.1021       19.8834       37.6927       5.84589      0.483221       37.3932       19.3489       24.7523       26.8962       26.7229       24.5143       23.1504
  17   7 1811.9768    0.3738  0.3301  9.0283  0.0000  0.0174   0.0153   0.0405    0.0483   0.0000   438.1418      0.130522       11.0789     -0.514703      -1.85050      -2.19367       1.66607       2.02614       2.06870       2.19931       2.36293       2.19010
  17   8 1963.3126    0.5014  0.4765  9.2853  0.0000  0.0222   0.0170   0.0447    0.0571   0.0000   437.3056       4.72773       15.7386      0.202979      -1.60479     -0.612118       1.96897       2.53752       2.62022       2.87124       2.41502       2.31676
  17   9 2113.0204    0.7369  0.5067  9.5847  0.0000  0.0197   0.0238   0.0468    0.0652   0.0000   440.3439      -6.50657       13.8858      -1.35062     -0.708378       1.81700       1.93204       2.43216       2.58610       2.66137       2.38993       2.34755
  17  10 2260.2915    1.0019  0.7097  9.8704  0.0000  0.0237   0.0278   0.0613    0.1025   0.0000   436.6274     -0.877492       9.58004       1.85141      -3.65866      -3.61327       2.19662       2.82160       2.95341       3.16930       3.12889       2.74072
  17  11 2405.0361    1.3346  0.8458 10.6435  0.0000  0.0275   0.0356   0.0661    0.0852   0.0000   436.3200       2.24295       11.5054      -5.55684     -0.802159       2.43799       2.64008       3.40951       3.70565       3.51706       3.41019       3.04856
  17  12 2548.1343    1.8226  0.8724 10.9904  0.0000  0.0262   0.0474   0.0675    0.0962   0.0000   441.8799      0.696575       12.6995       2.64070       2.70803      -3.84576       2.51811       3.43178       3.42642       3.62182       3.43297       2.98563
  17  13 2691.0832    2.4119  0.8526 11.5048  0.0000  0.0255   0.0615   0.0652    0.0937   0.0000   437.1420      -3.29360       22.5876       8.57429       2.22004       1.01672       2.52256       3.27671       3.28330       3.39748       3.20210       2.97048
  17  14 2834.3515    2.8720  0.8439 12.1141  0.0009  0.0259   0.0755   0.0671    0.0863   0.0000   437.3551       5.16345       7.20103       3.66322      -2.50692      -1.21487       2.37094       3.26874       3.17545       3.39085       3.18907       2.90044
  17  15 2977.2911    3.4963  0.9552 12.3362  0.0000  0.0274   0.0874   0.0722    0.1017   0.0000   437.9094       5.69165       15.1233       1.93106     -0.233314      0.926665       2.46851       3.30581       3.52101       3.53544       3.38390       2.92509
  17  16 3119.4355    3.6568  1.0364 12.6757  0.0000  0.0300   0.0915   0.0794    0.1194   0.0000   438.5540       8.22001       15.1175       12.7759     -0.728672      -1.44521       2.57417       3.50962       3.61407       3.71423       3.52040       3.10812
  17  17 3261.4676    3.6347  1.3539 12.5023  0.0000  0.0366   0.0876   0.0958    0.1445   0.0000   445.1311       6.15526       9.72592       2.97146      -5.17991      0.953701       3.17214       4.50683       4.42440       4.57706       4.52335       4.06807
  17  18 3403.5182    3.1645  2.0610 11.3986  0.0000  0.0434   0.0638   0.1172    0.2199   0.0000   434.3731       4.64063       12.2473      0.685222      -5.19605       9.75149       3.87745       5.07937       5.32521       5.41334       5.38764       4.62887
  17  19 3545.5475    2.7169  2.7458 11.5355  0.0000  0.0527   0.0505   0.1486    0.1077   0.0000   437.8433      -1.84195       11.0684       21.5244      -2.75539      -1.17541       4.78787       5.98979       6.72825       6.47850       6.43396       5.71088
  17  20 3687.8339    2.0949  4.0331 11.1459  0.0000  0.0711   0.0330   0.1864    0.0683   0.0000   446.1413       18.3716       19.5778       10.2200       7.09182       3.17375       6.83173       8.98388       9.59320       9.46666       9.04806       8.25246
  17  21 3829.9901    1.7033  5.3919 10.7929  0.0000  0.0862   0.0253   0.2425    0.0556   0.0000   444.8936       19.1087       5.17438       24.9508     -0.631517      -9.92697       7.60115       10.0746       10.7686       11.0546       10.3257       9.39750
  17  22 3972.2525    1.4516  7.5849 10.2828  0.0000  0.1064   0.0189   0.3043    0.0515   0.0000   423.2755      -6.07384       24.7982       29.0601       11.8403       4.00531       9.45243       12.1357       13.3574       13.5183       12.9496       11.8408
  17  23 4115.3881    1.1712  8.7907 10.1556  0.0000  0.1271   0.0166   0.3778    0.0464   0.0000   450.6345       18.2997       28.1871       27.2921       11.9092      0.934708       11.2597       14.7106       15.9697       15.9077       15.0560       14.2370
  18   4 1341.5124    0.0972  0.0521  8.8002  0.0000  0.0174   0.0138   0.0237    0.0309   0.0000   438.5136       4.06738       14.0546      0.599929      -4.66888       3.03857       1.61121       1.94241       2.55625       3.18466       2.21255       2.38660
  18   5 1518.7369    0.1681  0.1264  8.7339  0.0000  0.0182   0.0119   0.0287    0.0337   0.0000   436.4073    0.00219054       16.7474       2.92340      -1.35970      -1.29895       2.95540       2.82946       2.73758       2.51089       2.07678       2.30017
  18   6 1683.6461    0.2841  0.2566  8.9245  0.0000  0.0158   0.0132   0.0375    0.0400   0.0000   439.5284      -1.95297       15.3157      0.709715      -5.68219    -0.0862001       1.58416       1.94861       2.25659       2.19480       2.46231       2.04892
  18   7 1839.9698    0.3839  0.3725  9.1436  0.0000  0.0203   0.0152   0.0462    0.0485   0.0000   440.3802      -5.33151       15.8773     -0.934524      -2.19588       1.46498       2.39003       3.02284       3.23371       3.33462       3.25053       2.75342
  18   8 1992.8363    0.5647  0.5135  9.2565  0.0000  0.0224   0.0183   0.0493    0.0615   0.0000   432.9691     -0.662335       17.1271       3.98708     -0.784916      -2.78749       1.94819       2.58818       2.40121       2.50992       2.63611       2.62981
  18   9 2143.7167    0.7880  0.6471  9.6035  0.0000  0.0212   0.0224   0.0557    0.0694   0.0000   436.6639      -2.74700       17.2376     -0.343170       2.98860       2.58900       1.95281       2.42303       2.60789       2.41291       2.55544       2.28116
  18  10 2291.6442    1.1392  0.6775 10.1249  0.0000  0.0221   0.0323   0.0570    0.0871   0.0000   440.3971      -3.46848       13.2161       3.17882     -0.600791    -0.0688881       1.98997       2.61147       2.67442       2.83153       2.75877       2.31817
  18  11 2436.8615    1.4615  0.8872 10.7701  0.0000  0.0277   0.0383   0.0683    0.1025   0.0000   443.5027      -4.09864       16.1615      0.368471      0.984965      0.113040       2.31915       3.13712       3.27929       3.58042       3.28833       3.00023
  18  12 2580.8561    1.9881  0.9336 11.4175  0.0000  0.0264   0.0504   0.0757    0.0850   0.0000   437.2638       5.00529       15.6035      0.574457       5.33067     -0.559244       2.44471       3.19953       3.27325       3.21061       3.31033       2.98521
  18  13 2724.7410    2.5621  0.8770 11.5525  0.0000  0.0257   0.0622   0.0611    0.1029   0.0000   442.7119      0.332265       12.3675       4.28979       1.74176       3.66489       2.18453       2.82290       3.01048       3.05935       3.24788       2.78209
  18  14 2868.7118    3.1756  0.8800 12.1028  0.0000  0.0269   0.0778   0.0643    0.0948   0.0000   435.9805       12.3672       10.5591      0.983111       3.47232       6.46757       2.41294       3.85824       3.68184       4.11791       3.76873       3.65774
  18  15 3012.2119    3.7005  0.8648 12.7373  0.0000  0.0245   0.0950   0.0717    0.0825   0.0000   442.3966       5.02286       15.2303       1.79156     -0.329610       1.14460       2.15462       2.80103       3.05792       3.07444       2.89077       2.71693
  18  16 3154.9274    3.7891  0.9630 13.0784  0.0000  0.0287   0.0971   0.0757    0.0848   0.0000   439.9370       5.02669       7.65358       4.76351       1.32800       4.33512       2.60243       3.34449       3.54286       3.82708       3.55147       3.22135
  18  17 3297.4064    3.4607  1.3976 12.5255  0.0000  0.0350   0.0785   0.0917    0.1203   0.0000   432.9810       10.9999       14.7385       9.19986      -5.93363     -0.857050       3.15207       4.02445       4.37429       4.44165       4.43414       3.88172
  18  18 3440.1042    2.9819  2.2469 11.7721  0.0000  0.0447   0.0556   0.1244    0.1150   0.0000   438.5312      -3.38338       5.98916       12.9081       3.11254       1.18741       3.83996       5.04905       5.44989       5.60983       5.50925       5.00923
  18  19 3582.5943    2.4685  3.3162 11.1816  0.0000  0.0554   0.0394   0.1621    0.1028   0.0000   441.9465       12.5496       13.8302       8.31776      -5.21964       5.91763       4.95139       6.11149       6.76206       6.81639       6.58917       6.22475
  18  20 3725.3578    2.0263  4.7150 10.8405  0.0000  0.0740   0.0286   0.1997    0.0699   0.0000   440.1105       11.7945      -14.2129       15.8973       5.15906      -12.4184       6.10936       8.24767       8.81235       9.14614       8.57530       8.02253
  18  21 3868.1769    1.7063  6.1468 10.4983  0.0000  0.0877   0.0220   0.2419    0.0580   0.0000   432.4404       20.5359       20.5938      -5.03015      -16.1912       6.48946       7.51588       9.54857       10.5772       10.7687       10.3432       9.64406
  18  22 4010.7812    1.3983  8.3318 10.2199 -0.0015  0.1120   0.0174   0.3237    0.0487   0.0000   457.1347       8.76932      -2.97392     -0.347717      0.436798      -4.06462       9.33106       12.6790       13.2416       13.7457       12.9308       12.3082
  18  23 4154.0169    1.1406  9.7593 10.0675  0.0000  0.1313   0.0150   0.3905    0.0440   0.0000   434.7189       16.6325       17.1512       9.36173      -12.0329      -12.6014       11.1451       14.5949       15.5215       16.4899       15.7697       14.0946
  18  24 4297.0896    0.9325 12.5394  9.9671  0.0000  0.1814   0.0134   0.5414    0.0404   0.0000   430.2996       25.8147       32.3804       19.3042       21.3417       25.5260       15.2993       19.6259       21.7920       21.7461       21.1161       19.5407
  18  25 4440.0374    0.7457 14.3262  9.8746  0.0000  0.2447   0.0117   0.6699    0.0367   0.0000   416.2641       34.6564       3.00197      -1.59459       30.9523       20.9396       19.9068       26.8078       28.8426       30.3288       27.6919       25.9925
  18  26 4582.8388    0.6003 14.9657  9.7566  0.0000  0.2846   0.0107   0.7907    0.0336   0.0000   386.1614       26.0231       70.5891      -21.0973      -4.84312       45.0296       23.7758       30.2724       33.2153       34.8015       31.4718       30.5758
  19   4 1364.3199    0.0966  0.0812  8.8470  0.0000  0.0311   0.0107   0.0250    0.0305   0.0000   438.0088       1.69262       17.5170     0.0217602      -3.36291     -0.458366       2.77103       2.42578       2.27610       2.73534       4.36845       3.42587
  19   6 1709.3428    0.2572  0.2343  8.9759  0.0000  0.0154   0.0123   0.0344    0.0394   0.0000   440.0369     -0.446636       15.3157      -1.82604       2.35884      -2.36041       1.45178       1.98579       2.01942       2.07136       2.43170       2.06654
  19   7 1867.2922    0.4266  0.3899  9.1495  0.0000  0.0179   0.0149   0.0397    0.0486   0.0000   437.2878      -5.29821       13.4497      -2.78611      -2.76857      -1.56385       1.35392       1.97034       1.90264       2.12776       1.98510       1.83839
  19   8 2021.7821    0.6090  0.5647  9.2467  0.0000  0.0210   0.0179   0.0487    0.0675   0.0000   438.2265      -4.40252       14.5041       2.41167      -5.45657      0.448354       1.75533       2.21342       2.25052       2.25602       2.32472       2.18977
  19   9 2173.7914    0.8636  0.6776  9.6391  0.0000  0.0232   0.0238   0.0583    0.0739   0.0000   439.2191     -0.371278       14.2518     -0.839387      -3.63545      0.937253       2.27563       3.24011       3.51228       3.83667       3.73465       2.99404
  19  10 2322.3451    1.1527  0.7960 10.1506  0.0000  0.0251   0.0288   0.0609    0.0798   0.0000   440.1407      0.326407       17.1137       6.66428      -4.97674       2.89517       1.91593       2.79410       2.79579       3.06052       3.05680       2.66750
  19  11 2468.1332    1.5487  0.9227 10.7478  0.0000  0.0261   0.0384   0.0703    0.1058   0.0000   436.2353      -3.17612       18.5754       3.52411       2.19992     -0.376779       2.05758       2.74541       2.77671       2.97891       2.82899       2.57894
  19  12 2613.1150    2.0128  0.9225 11.4188  0.0000  0.0272   0.0501   0.0694    0.0961   0.0000   439.7613       3.60442       11.6820       1.27500       1.40210       1.48304       2.12571       2.84945       3.13392       3.13710       2.96525       2.88579
  19  13 2757.9613    2.6311  0.9862 11.7378  0.0000  0.0277   0.0604   0.0666    0.0946   0.0000   441.5868       2.56900       6.11509       3.39514      -2.40488       1.24943       2.27939       3.04809       3.22672       3.36883       3.04101       2.85116
  19  14 2902.5834    3.2234  0.9239 12.2085  0.0000  0.0247   0.0770   0.0688    0.0911   0.0000   437.0323       10.5367       10.2785       5.84566      -4.98374       4.48291       2.05594       2.59187       2.86186       2.87932       2.72314       2.49656
  19  15 3046.5234    3.8031  0.9459 12.5958  0.0000  0.0261   0.0902   0.0679    0.0924   0.0000   439.3213       12.0581       7.59252      0.605777       4.32123      -3.64811       2.31533       3.26380       3.32720       3.57670       3.72216       3.22286
  19  16 3189.9237    3.6311  1.0998 12.8734 -0.0034  0.0308   0.0857   0.0822    0.0903   0.0000   438.9650       8.85891       7.11593       8.43236      -1.02572       6.62457       2.60484       3.64647       3.66359       3.84950       3.80691       3.60251
  19  17 3332.9101    3.3721  1.6121 12.2801  0.0000  0.0374   0.0666   0.0964    0.0898   0.0000   438.4728       9.55443       10.9574       4.10435       5.36308       3.99431       2.94335       4.04038       4.29101       4.28983       4.38744       3.91787
  19  18 3476.1243    2.7338  2.3109 11.8913  0.0000  0.0465   0.0500   0.1233    0.0843   0.0000   437.0868       10.7331       19.8685       15.3759       2.66671      -1.84912       3.70874       5.02662       5.28156       5.56213       5.19745       4.94541
  19  19 3619.3969    2.3659  3.7207 10.9463  0.0000  0.0576   0.0344   0.1610    0.0891   0.0000   435.7079       17.6502       9.38816       2.70617      -4.63672      -5.75238       4.76159       6.07920       6.60163       6.89396       6.58006       6.20238
  19  20 3762.4091    1.9076  5.5030 10.6038  0.0000  0.0754   0.0237   0.2148    0.0610   0.0000   433.7639       3.51282       24.1188       10.4825       6.59899       3.11112       6.09929       7.93882       8.45462       8.89806       8.51449       7.98206
  19  21 3905.7353    1.6198  7.1426 10.2480  0.0000  0.0933   0.0187   0.2607    0.0532   0.0000   448.4815       11.5767       23.2341       18.7566       14.5769       1.19722       7.49080       9.92494       10.8648       10.9690       10.7248       9.73289
  19  22 4049.0176    1.3297  8.5161 10.2485  0.0000  0.1139   0.0163   0.3266    0.0424   0.0000   434.9479       9.48895       15.4397       9.00766       7.70690       15.0027       9.00514       11.6242       13.2392       13.2643       13.0250       11.8911
  19  23 4192.2662    1.0801 10.1683 10.0110  0.0000  0.1388   0.0142   0.4029    0.0423   0.0000   439.6161      -1.12061       22.1922       15.0612      -4.94053       1.52611       11.0129       14.1832       15.9742       15.9447       15.5243       14.7940
  19  25 4479.5311    0.7188 15.6437  9.7814  0.0000  0.2565   0.0098   0.6989    0.0327   0.0000   423.9815       24.2253       7.53894      -15.7337       20.3744      -11.3539       19.7357       26.5758       28.8274       29.8358       28.4664       27.0968
  20   5 1566.5389    0.1918  0.1713  8.8172  0.0000  0.0130   0.0110   0.0348    0.0340   0.0000   437.3895    -0.0132464       17.1499     -0.313757      -1.92655      -1.14698       1.28691       1.84317       1.76662       2.00392       2.41759       2.27576
  20   6 1734.2086    0.3153  0.3341  8.8775  0.0000  0.0171   0.0125   0.0436    0.0420   0.0000   437.8790     -0.965619       15.0360       1.69501     -0.358480       2.65901       1.21946       1.78455       1.64649       1.94943       1.74063       1.60212
  20   7 1893.8985    0.4498  0.4217  9.2128  0.0000  0.0188   0.0152   0.0413    0.0495   0.0000   439.5230       2.73213       13.0084      0.681751      -3.39205       2.83984       1.44264       1.85807       2.08107       2.16661       2.05525       1.94928
  20   8 2050.0520    0.6754  0.5012  9.4780  0.0000  0.0188   0.0201   0.0448    0.0573   0.0000   440.2711      -1.31984       12.9864      0.130828       2.28792      -4.86728       1.39268       1.94112       1.94407       2.16392       1.88866       1.86884
  20   9 2203.1095    0.9314  0.7658  9.7018  0.0000  0.0233   0.0231   0.0559    0.0816   0.0000   436.5973       2.74969       13.9902      0.590456      -6.83492      -5.42483       1.78958       2.48570       2.55036       2.63286       2.54997       2.40333
  20  10 2352.4184    1.2860  0.8554 10.3344  0.0000  0.0241   0.0309   0.0640    0.0815   0.0000   438.7157       1.85734       11.6928       2.30073      0.433153       3.87704       1.95990       2.68635       2.87549       2.97746       3.01548       2.73767
  20  11 2498.9946    1.6464  0.8806 10.9542  0.0000  0.0246   0.0399   0.0661    0.0938   0.0000   440.3321       2.14467       9.36278       2.74022     -0.310034       2.44257       1.93470       2.67667       2.78395       3.10562       2.96603       2.74303
  20  12 2644.8222    2.1870  0.9597 11.3537  0.0000  0.0250   0.0518   0.0701    0.1111   0.0000   436.7737       8.39237       13.4118       6.92509      -5.01381       1.25115       1.96330       2.60813       2.68850       2.89258       2.98614       2.76621
  20  13 2790.7708    2.8409  0.7653 12.0435  0.0000  0.0239   0.0706   0.0561    0.0792   0.0000   436.8955       4.64155       6.75437       1.95221       1.17118      -4.01090       1.75588       2.37820       2.54779       2.61055       2.77478       2.31917
  20  14 2935.9778    3.5834  0.8112 12.3532  0.0000  0.0226   0.0871   0.0595    0.0860   0.0000   440.6893    0.00176848       9.65536       4.80978      -1.03566      0.786956       1.73868       2.36339       2.31508       2.71965       2.58991       2.26530
  20  15 3080.5031    3.7926  0.9096 12.4548  0.0000  0.0246   0.0878   0.0634    0.0965   0.0000   442.3754       7.99131       20.6487       6.16770       1.19469       1.65745       2.11545       2.85655       3.03645       3.13702       3.10462       2.68760
  20  16 3224.4257    3.5965  1.2671 12.6451  0.0000  0.0315   0.0766   0.0857    0.0896   0.0000   440.7381       10.1764       12.1175     -0.237031       1.75835       4.33145       2.46814       3.13918       3.63426       3.49416       3.50179       3.16417
  20  17 3368.0778    3.0805  1.9084 12.3527  0.0000  0.0414   0.0569   0.1150    0.0653   0.0000   437.9887       15.1793       6.03110      -4.25847       6.24851       1.04964       3.07772       4.26597       4.43834       4.68654       4.52657       4.29449
  20  18 3511.8252    2.6024  2.5917 11.8650  0.0000  0.0497   0.0430   0.1302    0.0651   0.0000   437.4135       12.5827       7.98964       1.00169       3.92973       4.33073       3.91015       5.20663       5.65669       5.89084       5.68137       5.25078
  20  19 3655.6327    2.1733  3.8683 11.2382  0.0000  0.0631   0.0320   0.1724    0.0641   0.0000   438.3058       6.61746       8.44566      -1.47135      -7.17059       1.96023       4.79820       6.41389       7.07198       7.13857       6.83962       6.52623
  20  20 3799.2726    1.8322  5.6299 10.6000  0.0000  0.0792   0.0225   0.2126    0.0570   0.0000   437.1039       10.8433       9.41063       6.84746       4.36106      -2.47578       5.84871       7.72437       8.63000       8.67470       8.43538       7.91094
  20  21 3943.0968    1.5194  7.2284 10.2914  0.0000  0.0943   0.0179   0.2686    0.0495   0.0000   447.6658       10.8320      -1.17267       14.6513     0.0219567     -0.981880       7.14976       9.53445       10.2069       10.5388       10.2897       9.72888
  20  22 4086.6282    1.2181  9.2451 10.1450  0.0000  0.1228   0.0147   0.3514    0.0403   0.0000   442.5891       37.0691       4.77392      -16.9396       13.7312      -8.67879       9.08896       12.0663       13.3789       13.4146       13.2015       12.1659
  20  23 4230.6663    1.0391 11.4018  9.9629  0.0000  0.1521   0.0131   0.4329    0.0395   0.0000   429.7429       54.6434       19.9690      -25.6111       15.1594       13.6005       11.6609       14.8835       16.8083       17.1275       16.3819       15.5023
  20  24 4374.3580    0.8533 13.5235  9.8798  0.0000  0.1969   0.0112   0.5498    0.0348   0.0000   448.3006       37.4648       24.8134      -6.45454       13.9253      -10.7854       15.0083       19.4570       21.9125       22.0430       21.2544       20.0420
  20  25 4518.3550    0.7034 16.4982  9.7278  0.0000  0.2612   0.0088   0.6978    0.0302   0.0000   417.6105       25.5711       44.2911       5.50762       7.53004       16.9515       19.3026       25.4583       28.0424       29.1638       27.5610       26.1606
  21   4 1408.0766    0.1273  0.1207  8.7696  0.0000  0.0148   0.0096   0.0310    0.0303   0.0000   439.2301      -3.42650       18.0914       1.90708     -0.684718       1.50497       1.22097       1.53031       1.53958       1.80767       1.63127       1.60070
  21   6 1758.2319    0.3297  0.2724  8.8999  0.0000  0.0152   0.0132   0.0304    0.0408   0.0000   439.0910      -2.80811       14.5300       1.61045      -1.88952     -0.176496       1.13503       1.37561       1.56763       1.62955       1.51442       1.48232
  21   7 1919.8186    0.4861  0.4875  9.1086  0.0000  0.0205   0.0154   0.0466    0.0554   0.0000   439.6183      -2.05911       14.4825     0.0391585      -2.40342      -1.89219       1.47038       1.76869       2.17986       2.14941       2.05541       1.87301
  21   8 2077.7565    0.7143  0.6347  9.4665  0.0000  0.0213   0.0189   0.0505    0.0632   0.0000   437.8902      -1.31124       11.2832      -2.15969       2.45511       1.01755       1.53808       1.86160       2.23704       2.05647       2.18729       2.04567
  21   9 2231.9157    0.9660  0.7264  9.9314  0.0000  0.0214   0.0247   0.0567    0.0752   0.0000   437.5175       1.10871       16.6079       7.43388      -2.99575      -2.02588       1.72359       2.26436       2.46292       2.66625       2.48264       2.37421
  21  10 2381.8827    1.3357  0.8471 10.5863  0.0000  0.0258   0.0317   0.0586    0.0731   0.0000   438.4010      -2.48065       15.4601       4.63350      0.468173       3.80970       2.14116       3.07771       3.10947       3.20331       3.05156       2.89245
  21  11 2529.3334    1.8364  0.9057 10.8923  0.0000  0.0248   0.0406   0.0606    0.0850   0.0000   438.8772      -1.25838       12.6275       7.73110      -2.24900      -2.22975       1.90008       2.48856       2.50145       2.59262       2.54484       2.47467
  21  12 2676.2699    2.3062  0.8967 11.6368  0.0000  0.0268   0.0541   0.0637    0.1006   0.0000   440.3031     0.0177309       12.0887       6.82722       1.51864     -0.277660       2.43483       3.18702       3.50854       3.69196       3.54937       3.20377
  21  13 2822.9601    2.9020  0.7239 12.2891  0.0000  0.0227   0.0741   0.0555    0.0816   0.0000   443.6963       3.70486       14.8654       1.78446      -6.09038       2.74587       2.15285       2.94329       3.29703       3.52355       3.31036       3.03908
  21  14 2968.9416    3.5907  0.6903 12.4956  0.0000  0.0204   0.0903   0.0505    0.0758   0.0000   442.4311       10.1969       16.3136       2.59682       5.16909     0.0337161       1.42537       2.05622       2.04289       2.12932       2.08541       1.93387
  21  15 3113.9848    3.9179  1.0128 12.5198  0.0000  0.0249   0.0851   0.0701    0.0951   0.0000   438.6913       10.9376       11.3168       1.20239      -3.96615       3.49817       1.86116       2.44563       2.63348       2.71470       2.69026       2.55950
  21  16 3258.5734    3.7106  1.2661 12.7174  0.0000  0.0314   0.0776   0.0797    0.0892   0.0000   442.2132       9.54843       7.43113       2.75512       1.52889      0.428365       2.28987       3.11240       3.31298       3.48512       3.42291       3.16066
  21  17 3402.8793    3.0628  1.7521 12.1694  0.0000  0.0374   0.0547   0.0970    0.0708   0.0000   439.0693       9.75937       19.0133       10.6194      0.518717      -1.88277       2.75725       3.69751       4.05514       4.13460       4.03305       3.85407
  21  18 3547.2392    2.4850  2.9038 11.6469 -0.0002  0.0501   0.0366   0.1349    0.0556   0.0000   439.4183       13.1325       13.5878       2.86237      -4.31161       2.22063       3.53583       4.77912       5.12840       5.32254       5.13519       4.81574
  21  19 3691.7516    2.0110  4.1301 11.2091  0.0000  0.0648   0.0284   0.1754    0.0540   0.0000   440.0125       7.24350       20.0560      -9.63396      -9.47075       4.58087       4.72406       6.30970       6.77578       7.16830       7.06498       6.48378
  21  20 3835.7793    1.7115  5.6940 10.6409 -0.0001  0.0778   0.0215   0.2243    0.0521   0.0000   444.8626       13.1836       15.0556      -12.3076       9.93958      -6.89794       5.65546       7.46610       8.19369       8.29905       8.18526       7.80089
  21  21 3979.7227    1.4449  8.0945 10.2300  0.0000  0.1027   0.0161   0.2883    0.0438   0.0000   441.6671       48.0882       22.8787       14.9094       2.61006      -4.57302       7.09575       9.76054       10.3417       10.9118       10.1893       9.93124
  21  22 4123.9845    1.1865  9.9010 10.0859  0.0009  0.1269   0.0140   0.3560    0.0397   0.0000   428.1509       23.1336       64.7638       3.30783      -27.8698       6.83592       9.07769       11.9672       13.2396       13.5180       13.1220       12.5097
  21  23 4268.4190    0.9553 12.4538  9.9831  0.0000  0.1715   0.0118   0.4865    0.0351   0.0000   441.3060      -21.8935       93.6886       25.5488       19.5480       26.6779       12.1599       15.9530       17.4021       17.9317       17.8282       16.6589
  21  24 4412.2903    0.7982 14.1686  9.8523 -0.0012  0.2096   0.0098   0.5732    0.0313   0.0000   396.4272       41.5226       20.1801       8.84553       27.9240       7.31356       14.8351       19.7454       21.5663       22.3965       21.5812       20.4299
  21  25 4557.1347    0.6629 16.5309  9.6928  0.0007  0.2642   0.0084   0.7055    0.0286   0.0000   432.9522      -14.9206       25.2523      -31.7980       37.8911       15.8781       18.8811       24.4561       27.1821       28.3456       26.8527       25.9544
  22   3 1233.0627    0.0739  0.0739  8.8198  0.0000  0.0198   0.0097   0.0339    0.0279   0.0000   439.8667       6.25239       22.2794      -1.26264      -4.80061       1.29142       1.26385       1.87708       1.84735       2.01291       2.20332       1.64723
  22   4 1429.1241    0.1190  0.1425  8.7992  0.0000  0.0155   0.0086   0.0395    0.0296   0.0000   438.3086      0.171233       17.7101      -1.32785     -0.285196       1.59878       1.10864       1.48586       1.97857       1.63121       1.61631       1.55236
  22   5 1611.3375    0.2095  0.1962  8.9019  0.0000  0.0121   0.0106   0.0324    0.0327   0.0000   438.0551      0.139789       19.2213      0.528325      0.942985      0.286498      0.904343       1.18228       1.27967       1.27327       1.39431       1.28558
  22   6 1781.5289    0.3385  0.3584  8.9262  0.0000  0.0172   0.0120   0.0388    0.0424   0.0000   437.6845     0.0679330       15.4966       2.89461      -2.22307      -1.86488       1.47821       2.02734       2.42654       2.53579       2.56527       2.59621
  22   7 1945.0677    0.4812  0.4997  9.2983  0.0000  0.0197   0.0144   0.0458    0.0493   0.0000   439.2666       2.13571       16.5135      -1.40255      0.296383      -1.29004       1.36532       1.87623       1.93459       2.04486       2.01875       1.88064
  22   8 2104.7727    0.7298  0.5217  9.6824  0.0000  0.0180   0.0209   0.0446    0.0560   0.0000   435.2880      -2.13722       12.3604       3.27127      -3.86989     -0.295520       1.26887       1.76602       1.73850       1.86234       1.83380       1.65456
  22   9 2260.0124    1.0669  0.7906 10.1475  0.0000  0.0224   0.0257   0.0609    0.0713   0.0000   439.9349     -0.321740       16.9075       2.15746      -3.79734      0.236866       1.56092       2.18882       2.18983       2.40181       2.35550       2.17569
  22  10 2410.8061    1.4284  0.9339 10.5513  0.0000  0.0255   0.0315   0.0617    0.0891   0.0000   439.4682     -0.167226       18.2201       2.90648      -3.12119       2.02021       1.70198       2.37689       2.54104       2.64145       2.51467       2.36562
  22  11 2559.2140    1.8554  0.9614 11.1726  0.0000  0.0256   0.0408   0.0651    0.0807   0.0000   439.0275       4.12390       11.0640       1.63967       1.76669       2.59719       1.76558       2.38857       2.46764       2.64098       2.67307       2.41943
  22  12 2707.1124    2.3977  0.8965 11.8628  0.0000  0.0237   0.0555   0.0645    0.0797   0.0000   439.4835       3.57282       12.8847       4.12674     -0.668487       3.42694       1.74698       2.29270       2.38953       2.53881       2.54122       2.34653
  22  13 2854.8052    3.0766  0.8933 12.3068  0.0000  0.0257   0.0696   0.0611    0.0896   0.0000   434.8056       1.18804       13.4359       3.46846      -2.94551      -1.93829       1.60592       2.30665       2.30967       2.56084       2.30418       2.20803
  22  14 3001.4499    3.6678  0.8598 12.6384  0.0000  0.0226   0.0836   0.0600    0.0805   0.0000   439.6138       6.30676       13.6045       5.77480      -1.57634      0.418205       1.74712       2.13186       2.29041       2.45662       2.47029       2.27480
  22  15 3147.0387    3.8829  1.0680 12.6248  0.0000  0.0256   0.0822   0.0700    0.0931   0.0000   437.0243       5.44000       11.5135       2.57784      -1.96336       5.32531       1.83558       2.46971       2.65747       2.97272       2.86133       2.65258
  22  16 3292.3066    3.3914  1.3366 12.7264  0.0000  0.0324   0.0707   0.0847    0.0794   0.0000   442.8540       6.62880       13.6511       4.48642       1.35465      -1.26201       2.34601       3.12513       3.22816       3.40985       3.55624       3.26610
  22  17 3437.2565    2.8791  2.0010 12.1147  0.0000  0.0403   0.0483   0.1049    0.0598   0.0000   440.2009       6.46860       2.69427       2.89396       5.24258       4.11697       2.86194       3.84652       4.06746       4.22133       4.26432       4.06384
  22  18 3582.1349    2.3668  3.1947 11.5539  0.0000  0.0519   0.0326   0.1393    0.0492   0.0000   443.1161       6.40745       7.57907     -0.921065      -5.10407       3.27852       3.54363       4.79420       5.13730       5.36664       5.18534       4.88326
  22  19 3727.0751    1.9656  4.7598 10.9709  0.0000  0.0664   0.0241   0.1863    0.0487   0.0000   444.4466      -9.52295       7.70145       13.0471      -5.29680       1.02841       4.56472       6.03972       6.76808       6.94128       6.63338       6.53304
  22  20 3871.5858    1.6881  6.3834 10.5116  0.0000  0.0811   0.0189   0.2251    0.0462   0.0000   423.2404       22.0878       5.38485       16.0005    -0.0498653      -3.60240       5.61510       7.42795       8.17192       8.41162       8.33955       8.02447
  22  21 4016.3783    1.3697  8.4771 10.2597  0.0000  0.1034   0.0152   0.2986    0.0396   0.0000   444.0065       20.2738       18.7025       17.6291      -6.92221      -15.3523       7.19528       9.44757       10.3807       10.6723       10.4393       10.0525
  22  22 4160.8264    1.1285 11.0770 10.0262  0.0000  0.1392   0.0125   0.3877    0.0366   0.0000   452.1211       14.3714       18.6521      -1.36802       22.9224      -8.46289       9.24744       12.6046       13.8533       13.9610       13.8759       13.0444
  22  23 4305.7009    0.9235 12.2986  9.9478  0.0000  0.1668   0.0112   0.4705    0.0336   0.0000   431.1242       42.3899       4.27131      -20.9460       13.6119      -14.1391       11.3985       14.8342       16.4117       17.3972       16.3639       16.0666
  23   4 1449.6889    0.1396  0.1066  8.7651  0.0000  0.0144   0.0095   0.0219    0.0290   0.0000   441.1265      0.180453       19.5259       2.72832      0.700545       1.31561       1.07321       1.55700       1.83645       1.85093       1.46018       1.58575
  23   6 1804.1860    0.3786  0.4050  8.9917  0.0000  0.0185   0.0124   0.0407    0.0434   0.0000   440.6397      0.365608       16.9163      0.669076     -0.347300      0.379640       1.54399       2.08184       2.36583       2.29204       2.10293       1.88015
  23   7 1969.6307    0.5673  0.4844  9.2607  0.0000  0.0172   0.0163   0.0413    0.0518   0.0000   439.0184      -2.70034       12.7988      -2.13539      -6.41424      -4.22886       1.15152       1.60114       1.59233       1.86586       1.78525       1.69482
  23   8 2131.1334    0.7369  0.6931  9.7493  0.0000  0.0222   0.0191   0.0546    0.0576   0.0000   440.7912     -0.410361       14.5858      0.246580     -0.166697       1.59814       1.43471       2.07225       2.13728       2.29145       2.11701       2.12347
  23   9 2287.4594    1.0915  0.8199  9.9866  0.0000  0.0217   0.0246   0.0570    0.0779   0.0000   439.0113     -0.835132       16.0176      -1.08123     -0.142628      -3.48188       1.52325       1.90356       2.20728       2.27430       2.17323       2.11339
  23  10 2439.1952    1.5293  0.9379 10.5892  0.0000  0.0250   0.0326   0.0614    0.0899   0.0000   439.9406       5.26102       13.5506       1.17226      0.655950      0.989955       1.69565       2.13577       2.45542       2.70896       2.55518       2.39347
  23  11 2588.6564    1.9504  0.9055 11.2615  0.0000  0.0235   0.0431   0.0604    0.0763   0.0000   437.2996     -0.209371       18.8222    -0.0150476      -4.65252      -1.12456       1.53992       2.08303       2.12920       2.37967       2.20044       2.09516
  23  12 2737.6349    2.6120  0.8450 11.8388  0.0000  0.0221   0.0583   0.0575    0.0756   0.0000   437.0198       2.98590       13.1526       1.54828     -0.388560       4.42358       1.46545       2.08849       2.11707       2.25587       2.37524       2.16996
  23  13 2886.1136    3.2361  0.8413 12.4473  0.0000  0.0238   0.0744   0.0552    0.0854   0.0000   438.9863       2.38413       13.6953      0.286900      -2.93049      -1.30971       1.66019       2.12540       2.31075       2.38723       2.39634       2.17583
  23  14 3033.5446    3.7352  0.8593 12.5898  0.0000  0.0228   0.0826   0.0582    0.0933   0.0000   441.2905       4.04384       11.3005       6.38306     -0.940415       2.23583       1.59416       2.04533       2.32987       2.32638       2.41318       2.17111
  23  15 3179.7431    3.8413  1.0425 12.6266  0.0000  0.0252   0.0806   0.0684    0.0895   0.0000   441.6149       4.61852       12.6925       4.64581       4.12794      -1.56233       1.72120       2.17136       2.19152       2.43310       2.47953       2.32849
  23  16 3325.5907    3.3430  1.5079 12.4088  0.0000  0.0324   0.0609   0.0851    0.0689   0.0000   434.8332       9.07184       17.2183       14.4170      -4.48275       2.67710       2.26667       3.18878       3.32308       3.45967       3.55609       3.34504
  23  17 3471.2708    2.7049  2.4122 11.9396 -0.0056  0.0438   0.0403   0.1157    0.0495   0.0000   439.8653       10.3277       9.92607       7.50431       9.95536       5.34865       2.86987       3.99121       4.26294       4.35177       4.39557       4.24286
  23  18 3616.7065    2.2083  3.8309 11.2569  0.0000  0.0555   0.0274   0.1486    0.0462   0.0000   440.1918       12.7782       18.7131       10.9030      0.112628       6.57446       3.72803       4.76102       5.31110       5.42661       5.55392       5.21970
  23  19 3761.9789    1.8855  5.3963 10.7860  0.0000  0.0703   0.0215   0.1881    0.0462   0.0000   427.6211       18.7442       5.77390       13.1388      0.774633      -3.53766       4.64696       6.11173       6.72065       7.26000       6.71719       6.55895
  23  20 3907.4474    1.5394  7.4153 10.4212  0.0000  0.0916   0.0166   0.2493    0.0406   0.0000   444.5641       9.64420       7.20428       14.7819       21.1448      -12.3324       5.87134       7.93683       8.72757       9.21531       8.85780       8.50849
  23  21 4052.5744    1.2580  8.9834 10.2349  0.0000  0.1104   0.0143   0.3190    0.0374   0.0000   445.5661       3.20840       8.36785       23.1209      -5.28519      -5.52534       7.33081       9.59360       10.8023       11.0563       10.8376       10.3375
  23  22 4197.8387    1.0669 11.1230 10.0392  0.0000  0.1382   0.0122   0.3985    0.0349   0.0000   434.4500       16.8203       9.02744       1.11785      -2.22859       2.32440       9.12472       12.0554       13.3766       14.0438       13.7224       13.3143
  23  23 4342.8733    0.8670 13.9960  9.9711 -0.0018  0.1928   0.0101   0.5387    0.0306   0.0000   469.2045       9.17363      -24.1885       5.98489       32.1513       19.1163       12.6592       16.4169       18.5574       19.2435       18.7842       18.1848
  24   4 1469.7777    0.1462  0.1620  8.8210  0.0000  0.0141   0.0087   0.0327    0.0295   0.0000   439.2671      0.616012       22.2350     -0.535363      -3.85946      -2.07267      0.897507       1.21219       1.43282       1.46772       1.19420       1.36805
  24   5 1653.6688    0.2605  0.2685  8.8626  0.0000  0.0137   0.0105   0.0343    0.0350   0.0000   439.4926      -1.51305       20.2213     -0.518299      -1.33883      0.722792      0.906991       1.17138       1.20391       1.26764       1.23852       1.36898
  24   6 1826.2992    0.4234  0.3556  8.9822  0.0000  0.0160   0.0139   0.0349    0.0444   0.0000   440.3412      -1.02657       17.3675      -1.45624      -2.07681      0.406426      0.943912       1.27287       1.44483       1.55865       1.54338       1.41753
  24   7 1993.5616    0.5757  0.5132  9.3788  0.0000  0.0169   0.0164   0.0472    0.0497   0.0000   439.3864     -0.521081       17.5548    -0.0613941      0.465217      -3.24620       1.13420       1.45746       1.64269       1.79157       1.77382       1.61760
  24   8 2156.7967    0.8401  0.7033  9.6098  0.0000  0.0205   0.0199   0.0505    0.0626   0.0000   440.2759      -2.90995       14.6603       3.32995      -1.02124       1.75306       1.29528       1.88622       1.94894       2.13220       1.88316       1.93444
  24   9 2314.3137    1.1861  0.8400 10.3559  0.0000  0.0234   0.0269   0.0582    0.0684   0.0000   441.4938      0.342692       12.4583       4.48283       1.24236      -1.55620       1.49493       1.91651       2.11800       2.23842       2.07975       2.08503
  24  10 2467.0261    1.5615  1.0684 10.7206  0.0000  0.0271   0.0326   0.0688    0.0929   0.0000   437.2515      -1.63607       14.1384       3.25865      -3.21436      -1.29774       1.65592       2.46083       2.33996       2.75854       2.84494       2.61959
  24  11 2617.7013    2.0111  0.9111 11.5468  0.0000  0.0235   0.0441   0.0625    0.0761   0.0000   440.0389       4.51246       15.1085       4.71003     -0.713759       3.56285       1.51405       2.04573       2.15106       2.33566       2.44332       2.13351
  24  12 2767.7106    2.7133  0.9218 11.7983  0.0000  0.0226   0.0578   0.0625    0.0828   0.0000   433.5255       4.76913       13.9532       4.93962      0.558234       3.79832       1.46149       2.06520       2.20284       2.33000       2.30294       2.24327
  24  13 2916.9809    3.3518  0.7688 12.4997  0.0000  0.0204   0.0786   0.0537    0.0756   0.0000   438.3334       2.54870       15.7647       2.78348      -5.14393     -0.594087       1.32960       1.84173       1.88383       2.07714       2.10187       1.97707
  24  14 3065.0725    3.8666  0.9428 12.5891  0.0000  0.0239   0.0828   0.0582    0.1023   0.0000   437.5193       7.16533       14.5247       9.11133       1.70387       3.75133       1.60022       2.20660       2.37168       2.59680       2.65110       2.53576
  24  15 3211.9812    3.7696  1.0887 12.9582  0.0000  0.0264   0.0816   0.0736    0.0843   0.0000   440.8914       8.65676       16.2305       7.42024      -9.25610       2.00586       1.78561       2.45758       2.59477       2.79933       2.76415       2.43548
  24  16 3358.5775    3.2442  1.6478 12.4439  0.0000  0.0348   0.0578   0.0897    0.0647   0.0000   440.5926       7.87940       15.1069       10.9642      0.390952       3.51193       2.15371       3.03993       3.07204       3.41072       3.20810       3.07756
  24  17 3504.7966    2.5958  2.5783 11.7866  0.0000  0.0420   0.0363   0.1155    0.0487   0.0000   448.2221       1.44301       17.1757       10.2536       1.33172      -5.63990       2.80077       3.58295       4.06159       4.01646       4.26274       3.90215
  24  18 3650.9624    2.1032  3.9280 11.3199  0.0000  0.0558   0.0260   0.1555    0.0410   0.0000   437.7992       13.8911       18.3753       5.01892      -9.20862      -1.54374       3.68465       4.59890       5.40298       5.61361       5.61673       5.29508
  24  19 3796.7380    1.7815  5.4456 10.8082  0.0000  0.0701   0.0200   0.1937    0.0413   0.0000   443.2497       16.0372       6.35991      0.806238       5.17853       1.68936       4.40244       6.00338       6.58376       6.82016       6.70652       6.44371
  24  20 3942.7765    1.4639  7.3481 10.3850  0.0000  0.0894   0.0157   0.2461    0.0402   0.0000   436.6402      -1.11217       26.0215      -7.90932      -1.32052       10.4101       5.59796       7.38291       8.34358       8.67706       8.36895       8.25566
  24  21 4088.5295    1.1929  9.1985 10.2149  0.0000  0.1140   0.0138   0.3245    0.0368   0.0000   434.6286       6.25009       15.5758      0.193608      -13.2758      -1.25773       7.22601       9.67426       10.5629       11.2707       10.8980       10.3963
  24  22 4234.0988    1.0014 12.0170 10.1006 -0.0028  0.1542   0.0118   0.4478    0.0325   0.0000   449.4956       10.6763       6.57229      -26.0259      0.670523     -0.126408       9.58009       12.8070       14.0504       14.8606       14.4902       14.0297
  24  23 4379.5144    0.7847 14.3820  9.9676 -0.0034  0.2101   0.0095   0.5652    0.0290   0.0000   421.8279       13.8158       21.9845      -28.0765      -26.4231       22.5152       13.2059       17.2836       19.4180       20.2207       19.4637       19.1304
  25   3 1289.3831    0.0784  0.0652  8.7752  0.0000  0.0210   0.0086   0.0211    0.0262   0.0000   441.3717       2.31221       21.3033     0.0168098      -1.74842      -3.11997       1.15109       1.44097       1.89578       1.60566       1.55954       1.78912
  25   4 1489.4213    0.1520  0.1738  8.7940  0.0000  0.0132   0.0086   0.0369    0.0291   0.0000   440.4103     -0.977853       19.7364     -0.803260     -0.635324      0.488938       1.01993       1.46823       1.72018       1.54019       1.47568       1.46858
  25   6 1847.8686    0.4185  0.4685  9.0531  0.0000  0.0189   0.0124   0.0419    0.0462   0.0000   439.3298       1.12653       16.2206     -0.227795      -1.39748      0.410954       1.05509       1.51093       1.56909       1.68673       1.62658       1.56141
  25   7 2016.9197    0.6236  0.6009  9.3447  0.0010  0.0187   0.0159   0.0471    0.0550   0.0000   440.7500      0.261898       16.8117       1.00824      -2.82994      -1.14570       1.17128       1.55819       1.62317       1.81446       1.84295       1.66404
  25   8 2181.7834    0.8998  0.7142  9.7020  0.0000  0.0197   0.0207   0.0480    0.0643   0.0000   440.4650      -2.02103       17.7932      -1.54720      -1.55674       2.58674       1.27238       1.61234       1.83511       1.87057       1.95471       1.84625
  25   9 2340.5160    1.2998  0.8528 10.3857  0.0000  0.0222   0.0280   0.0573    0.0708   0.0000   440.9970      0.991096       18.5270       3.27486    -0.0334222      -1.13538       1.29555       1.80283       1.79487       1.92762       1.94171       1.91337
  25  10 2494.4020    1.7282  1.0059 10.8398  0.0000  0.0244   0.0346   0.0604    0.0835   0.0000   437.3241       2.35573       13.8713       3.48059       1.06024      0.785958       1.51043       2.07759       2.29738       2.43385       2.36293       2.32604
  25  11 2646.2772    2.2405  0.9984 11.5524  0.0006  0.0254   0.0456   0.0619    0.0819   0.0000   438.7226     -0.949569       13.0116       6.53355      -4.99921      -1.76522       1.50293       2.16401       2.24179       2.47585       2.47521       2.31504
  25  12 2797.4047    2.9119  0.8560 11.9710  0.0000  0.0219   0.0611   0.0513    0.0747   0.0000   440.0316       1.50428       16.9429      -2.51687      -3.02797      -1.59527       1.33333       1.87347       1.94789       2.05033       2.05538       1.95029
  25  13 2947.4555    3.4953  0.8369 12.5231  0.0000  0.0208   0.0767   0.0555    0.0730   0.0000   437.3412       5.17553       16.3722       6.25294      0.758159       3.15006       1.30587       1.74351       1.99759       2.08867       1.98404       1.93607
  25  14 3096.1650    3.8610  1.0155 12.8435  0.0000  0.0242   0.0807   0.0646    0.0882   0.0000   441.2835       7.02374       17.0032       4.62652      0.875552      -2.20028       1.61291       2.01281       2.16697       2.38641       2.53132       2.36339
  25  15 3243.9201    3.4886  1.2888 12.7483  0.0000  0.0307   0.0703   0.0799    0.0871   0.0000   439.6758       3.67638       13.7620       2.75200      -3.74124      -5.02035       1.89671       2.72063       2.74849       3.04518       3.07874       2.95809
  25  16 3391.0825    3.0953  1.8829 12.3201  0.0004  0.0359   0.0512   0.0989    0.0602   0.0000   438.3393       4.06208       11.6383       3.34346       4.79575       5.41394       2.20032       2.97819       3.24235       3.37109       3.43778       3.34879
  25  17 3538.0651    2.5251  2.5697 11.8754  0.0000  0.0433   0.0358   0.1126    0.0472   0.0000   436.3232       3.35298       10.4377       5.99346       1.83076      -6.63826       2.73668       3.45737       3.93786       4.05510       4.03392       4.06233
  25  18 3684.8732    2.0327  4.5559 11.1133  0.0000  0.0604   0.0229   0.1613    0.0396   0.0000   432.9646       13.3099       17.1780      -4.98984      0.750654       7.34667       3.69671       4.84692       5.32719       5.70120       5.64384       5.33491
  25  19 3831.2143    1.7301  6.3586 10.6697  0.0000  0.0754   0.0182   0.2111    0.0396   0.0000   442.9062       12.6246       11.2712       17.4483     -0.179825       6.42187       4.59129       5.90216       6.87265       6.91246       7.05428       6.64104
  25  20 3977.5370    1.4033  8.3028 10.3879  0.0000  0.0966   0.0151   0.2774    0.0376   0.0000   451.4794      -7.24238       14.1371      0.653501     -0.866376      -1.47456       5.88552       7.74587       8.80781       9.14050       9.05186       8.77404
  25  21 4123.7990    1.1897 10.4446 10.1361  0.0006  0.1219   0.0127   0.3444    0.0347   0.0000   446.5647     -0.265488       18.5285       10.3302       24.6109       1.85668       7.27560       9.91000       10.7797       11.4461       11.1072       10.6154
  25  22 4269.9203    0.9471 11.5773 10.0603 -0.0034  0.1544   0.0113   0.4277    0.0320   0.0000   444.8206      -1.34205      -6.64155      -12.9755     -0.156929      -15.5519       8.95084       12.2690       13.3843       14.2080       13.6847       13.3033
  25  23 4415.3931    0.7422 14.0387  9.9665  0.0021  0.2119   0.0093   0.5694    0.0271   0.0000   425.3250       15.3618      -1.16214       13.2686       10.5352      -15.6463       12.5639       16.4551       18.7943       19.5172       19.0617       18.5518
  26   3 1307.4908    0.0914  0.1146  8.7380  0.0000  0.0171   0.0075   0.0316    0.0262   0.0000   439.9819      0.234765       19.6824     -0.517130     0.0619718      0.862591      0.983310       1.20790       1.46151       1.60346       1.64854       1.29786
  26   4 1508.7172    0.1621  0.1312  8.8010  0.0000  0.0133   0.0092   0.0209    0.0283   0.0000   439.8695      -1.13060       17.6757       1.07701      -1.11394     -0.328992      0.763611      0.995694       1.15829       1.29061       1.34244       1.35191
  26   5 1694.0454    0.3068  0.2640  8.8859  0.0000  0.0129   0.0114   0.0297    0.0352   0.0000   439.4838      -1.33485       19.9771       1.35157      -1.56708      -1.04308      0.746749       1.06343       1.17425       1.22766       1.09495       1.15875
  26   6 1868.9998    0.4694  0.4355  9.0548  0.0000  0.0338   0.0146   0.0411    0.0475   0.0000   438.9123     0.0148344       16.6790     0.0797105      -2.33388      -2.07694       3.75258       4.88927       6.36878       8.02310       10.0525       7.25322
  26   7 2039.7481    0.6429  0.6409  9.4391  0.0001  0.0197   0.0158   0.0479    0.0550   0.0000   439.3117       1.12640       20.3961      0.897020      -4.49222      -1.36502       1.22730       1.58819       1.69528       1.72363       1.82171       1.71401
  26   8 2206.0766    0.9364  0.8236  9.8710  0.0000  0.0224   0.0203   0.0539    0.0668   0.0000   437.9465      0.529683       18.8747      0.680349     -0.120109      0.151593       1.23645       1.73341       1.81690       1.95309       1.85477       1.84425
  26   9 2366.0668    1.3099  0.9101 10.4093  0.0000  0.0221   0.0268   0.0589    0.0691   0.0000   438.8980      -2.10421       18.3062       3.03972      -4.11503       1.33991       1.30975       1.71992       1.84200       2.01682       2.13731       2.02404
  26  10 2521.2404    1.7290  0.9050 11.1156  0.0000  0.0223   0.0363   0.0584    0.0708   0.0000   440.1603       1.78887       13.0184       5.30676      -3.31907       1.14809       1.43587       1.91639       2.02725       2.15264       2.18178       1.98228
  26  11 2674.4019    2.4578  0.8591 11.6713  0.0000  0.0215   0.0511   0.0530    0.0842   0.0000   436.8583       1.18654       16.4222      0.101899      0.352836       2.22673       1.32407       1.74811       1.93887       2.11839       2.20866       2.18201
  26  12 2826.5800    3.0181  0.9054 12.0205  0.0000  0.0212   0.0621   0.0585    0.0808   0.0000   440.3770       5.56667       18.0605       5.59501      0.446036      0.218821       1.37528       1.86051       1.96148       2.06787       2.09649       2.07181
  26  13 2977.4781    3.5559  0.8360 12.5618 -0.0000  0.0212   0.0751   0.0531    0.0714   0.0000   438.2525       2.72330       13.1091       5.20301      -2.04711     0.0270699       1.21380       1.77382       1.79532       1.97650       1.92200       1.91736
  26  14 3126.9504    3.7542  1.0622 12.7483  0.0001  0.0246   0.0748   0.0650    0.0845   0.0000   438.9612       5.47248       12.3938       7.30036     -0.186067       1.36089       1.46620       1.93011       2.13665       2.26654       2.37110       2.17984
  26  15 3275.3732    3.5678  1.2937 12.8894  0.0000  0.0292   0.0703   0.0797    0.0782   0.0000   438.3211       7.94896       19.3378       7.68020     0.0745688      -3.95668       1.72609       2.26244       2.57383       2.66344       2.79846       2.53412
  26  16 3423.3463    2.9872  2.2135 11.8195 -0.0001  0.0374   0.0431   0.0999    0.0709   0.0000   440.5139       4.96922       9.70561       6.99185      -1.72550       1.99932       2.16763       2.99572       3.15856       3.34553       3.43369       3.28059
  26  17 3571.0303    2.2977  3.0418 11.6893  0.0000  0.0473   0.0305   0.1289    0.0449   0.0000   439.5394       4.87881       17.7613       11.0821       3.05441      -2.54626       2.79040       3.80906       4.23946       4.24404       4.35195       4.08454
  26  18 3718.4460    1.9433  5.0051 10.9841  0.0000  0.0637   0.0210   0.1737    0.0394   0.0000   444.7070       8.52205       16.5440      0.952064       6.65487      -7.77585       3.59592       5.03233       5.46762       5.64985       5.63827       5.53318
  26  19 3865.2817    1.5674  5.9409 10.8116  0.0000  0.0765   0.0176   0.2067    0.0356   0.0000   440.0164       33.5955       20.9970      -11.3774      -1.83002       8.37774       4.37499       5.79732       6.65953       6.83329       6.81335       6.61931
  26  20 4012.0651    1.3393  8.5656 10.3702  0.0000  0.0988   0.0143   0.2799    0.0358   0.0000   435.5823       11.9517       22.4541       15.3762       2.25415       3.00014       5.72829       7.86049       8.36049       9.16270       8.80136       8.71903
  26  21 4158.8578    1.0808 10.3988 10.2234 -0.0007  0.1278   0.0123   0.3605    0.0323   0.0000   432.9586       14.7464       24.2792       9.75842      -12.4929       6.32703       7.38830       9.95876       11.0829       11.5804       11.3712       11.1795
  26  22 4305.2418    0.9125 12.7285 10.0359  0.0000  0.1643   0.0100   0.4521    0.0293   0.0000   425.3879       23.0264       12.8896      -18.9967       22.5257       10.4716       9.59691       12.6770       14.3119       14.7531       14.7719       14.3403
  26  23 4452.1099    0.7233 14.5085  9.9363  0.0015  0.2105   0.0086   0.5766    0.0259   0.0000   434.6430      -6.40497       51.0827      -43.8088      -4.97775       29.7996       12.0063       16.0899       17.8838       18.8019       18.5438       18.1889
  27   4 1527.5788    0.1725  0.1477  8.7901  0.0000  0.0122   0.0092   0.0247    0.0281   0.0000   440.0627     -0.876456       18.7865       1.06882      -1.76618      -1.11258      0.820972       1.15557       1.18632       1.08162       1.10724       1.24514
  27   5 1713.5926    0.3003  0.2621  8.9158  0.0000  0.0126   0.0111   0.0292    0.0342   0.0000   439.7563     -0.664911       19.2386     -0.477625      -3.64103       1.09461      0.864305       1.27611       1.48347       1.90434       1.78720       1.66938
  27   6 1889.7606    0.4267  0.4943  9.1781  0.0000  0.0179   0.0121   0.0451    0.0450   0.0000   439.3549     -0.232365       20.2126     -0.920015      -1.42097      0.999735       1.08686       1.48720       1.64539       1.73092       1.67470       1.57406
  27   7 2062.0500    0.7092  0.6808  9.4746  0.0000  0.0189   0.0165   0.0485    0.0574   0.0000   441.4990      0.361888       17.9913       1.88566      -1.21255     -0.800430       1.15042       1.53369       1.74691       1.83325       1.78534       1.73121
  27   8 2229.7245    1.0102  0.7833 10.0402  0.0000  0.0214   0.0220   0.0515    0.0656   0.0000   440.4602      -2.56049       14.7323       4.00692     -0.708062      -2.58795       1.24161       1.75534       1.75332       1.94958       1.93754       1.97691
  27   9 2390.9938    1.4040  0.9074 10.5609  0.0000  0.0218   0.0285   0.0579    0.0715   0.0000   441.6300    -0.0143215       14.8397       1.51574      -2.99321      -1.16465       1.29322       1.68023       1.84689       1.95341       1.96412       1.83651
  27  10 2547.5438    1.9015  0.9218 11.1303  0.0000  0.0227   0.0377   0.0555    0.0747   0.0000   442.1085       3.11141       13.1498     -0.890453       2.51198      -1.16089       1.28002       1.72037       1.93083       2.01841       2.03434       1.88658
  27  11 2702.1222    2.4540  0.9488 11.7582  0.0000  0.0223   0.0487   0.0568    0.0734   0.0000   438.4782       1.65760       11.6165       3.20227      -2.95996      0.704204       1.32979       1.75393       1.94075       1.93879       2.02188       1.96284
  27  12 2855.4333    3.2380  0.8092 12.2646  0.0000  0.0203   0.0667   0.0498    0.0751   0.0000   439.9543       1.34378       16.4173       3.17077      -1.84718       1.10170       1.17794       1.60489       1.62236       1.79430       1.73076       1.64515
  27  13 3007.0529    3.7680  0.8377 12.4814  0.0000  0.0199   0.0767   0.0504    0.0732   0.0000   442.8843       2.47726       16.9022       3.59717      -2.92340      -1.96912       1.21019       1.68630       1.73261       2.04132       1.99490       1.89022
  27  14 3157.2780    3.8707  1.0539 12.8190  0.0000  0.0240   0.0756   0.0631    0.0762   0.0000   438.5262       9.06257       10.6741       2.47857      -1.59064      -2.04062       1.39937       1.90088       2.04509       2.18174       2.20884       2.08410
  27  15 3306.5398    3.4273  1.3641 12.6871  0.0000  0.0288   0.0633   0.0822    0.0745   0.0000   439.1884       8.71376       11.2527       2.58543      -2.43980       2.11970       1.58721       2.19992       2.36569       2.51863       2.58971       2.47381
  27  16 3455.1501    2.8100  2.1092 12.2040  0.0000  0.0382   0.0452   0.1043    0.0607   0.0000   442.3067       14.0695       8.00513       6.19354     -0.573173       4.37507       2.21769       3.03389       3.32992       3.53266       3.49783       3.49781
  27  17 3603.5521    2.3067  3.5475 11.3625  0.0000  0.0492   0.0272   0.1363    0.0455   0.0000   436.7169       1.69038       6.30957       2.11282       9.02818      -2.62795       2.75497       3.69607       4.20965       4.26393       4.47440       4.32302
  27  18 3751.6481    1.8904  5.2774 10.9412  0.0000  0.0634   0.0199   0.1797    0.0374   0.0000   442.8583       4.31038       19.2556      0.805806       6.23573      -6.40055       3.58160       4.77746       5.27908       5.57376       5.41651       5.41667
  27  19 3899.2221    1.5192  7.2608 10.5974  0.0000  0.0841   0.0160   0.2359    0.0352   0.0000   431.2189       1.15248       12.8622      -3.61395      -1.80358       12.2036       4.79260       6.48073       7.20121       7.40720       7.46699       7.16865
  27  20 4046.6277    1.2603  9.2704 10.3638  0.0016  0.1077   0.0139   0.3107    0.0337   0.0000   447.8656       6.10405       1.02222       1.19167       25.5547       1.82397       6.12467       8.28040       9.23807       9.71309       10.0029       9.43974
  27  21 4193.7810    1.0299 11.7303 10.2119  0.0040  0.1485   0.0117   0.4075    0.0303   0.0000   455.7680       14.2001      -21.9330       24.4876       20.8972      -4.81239       8.19206       11.0685       12.2348       13.1491       12.9535       12.6011
  27  23 4487.2284    0.6973 16.7412  9.8438 -0.0072  0.2472   0.0072   0.6207    0.0237   0.0000   424.2677      -9.79172       8.11467       2.11440      0.810627       6.72452       13.5052       18.0443       20.1653       21.3092       20.5802       20.1320
  28   3 1342.6313    0.1034  0.1294  8.7184  0.0000  0.0154   0.0074   0.0344    0.0260   0.0000   440.2315     -0.407883       20.3171     -0.189351      -1.73566      0.349225      0.901846      0.912006       1.24487       1.32907       1.21658       1.40096
  28   4 1546.0555    0.1848  0.1651  8.8103  0.0000  0.0118   0.0091   0.0276    0.0282   0.0000   440.4053      -1.67595       19.7438      0.802334      -2.72028      0.821886      0.801134       1.12192       1.26503       1.24724       1.56926       1.28351
  28   5 1732.7413    0.3297  0.2826  8.8939  0.0000  0.0125   0.0113   0.0289    0.0359   0.0000   441.4137      -1.09953       18.4178       1.49057      -3.44458      0.958031      0.726204      0.921184      0.980889       1.06228       1.05768       1.23104
  28   6 1910.1373    0.4673  0.4865  9.1296  0.0000  0.0162   0.0126   0.0391    0.0457   0.0000   440.8049     -0.104519       18.0394     -0.651226      0.573738       1.17677      0.932061       1.21790       1.30206       1.46145       1.38491       1.37025
  28   7 2083.8910    0.7078  0.7291  9.5246  0.0000  0.0207   0.0159   0.0515    0.0591   0.0000   441.1868      0.353977       17.2503      -1.67636      0.332708     -0.315183       1.14977       1.60104       1.67961       1.79600       1.86807       1.83040
  28   8 2252.8603    1.0040  0.8718 10.2246  0.0000  0.0222   0.0211   0.0568    0.0599   0.0000   440.3492     -0.510897       17.8577       1.64379       1.40777       5.96482       1.24672       1.63748       1.75326       1.84204       1.88159       1.82094
  28   9 2415.3041    1.4442  0.9111 10.8931  0.0000  0.0231   0.0295   0.0570    0.0637   0.0000   441.3588       2.00335       16.0555      -1.65945      -5.59058       2.71080       1.25696       1.75251       1.79723       2.01333       1.98128       1.90740
  28  10 2573.4032    1.9986  0.9794 11.2921  0.0000  0.0227   0.0393   0.0590    0.0743   0.0000   440.3499       1.51804       14.7675       4.71598      -3.99337       1.13853       1.22339       1.68573       1.76722       1.90628       1.88616       1.90844
  28  11 2729.3425    2.5387  0.9694 11.7253  0.0000  0.0217   0.0485   0.0577    0.0746   0.0000   441.8761       4.67013       13.6463     -0.592060      -1.27212       2.17114       1.21239       1.62147       1.78967       1.87776       1.81746       1.76326
  28  12 2883.7651    3.1652  1.0594 12.2128  0.0000  0.0246   0.0586   0.0618    0.0826   0.0000   440.1270       3.82517       10.1350       5.60872     -0.635517      0.156229       1.23871       1.80901       1.86577       2.00076       2.07869       1.92535
  28  13 3036.2785    3.7456  0.9514 12.5493  0.0000  0.0215   0.0714   0.0568    0.0792   0.0000   436.5859       3.63273       14.8814       1.04026       2.49269       1.30281       1.25929       1.62552       1.76188       1.90666       2.00033       2.00770
  28  14 3187.2294    3.8238  1.0705 13.0155  0.0000  0.0244   0.0734   0.0643    0.0676   0.0000   439.7709       5.45179       12.6389       8.56937      0.173530      -1.71460       1.40137       1.85599       2.04974       2.15565       2.23795       2.13152
  28  15 3337.2980    3.2882  1.7114 12.4168  0.0000  0.0324   0.0531   0.0864    0.0629   0.0000   437.2593       8.33802       11.2455       2.28170     0.0202848       2.61627       1.73111       2.42825       2.63736       2.75477       2.77472       2.66438
  28  16 3486.8286    2.7605  2.3560 12.0271  0.0000  0.0391   0.0403   0.1067    0.0578   0.0000   438.0672       7.75331       10.6447       4.19302      -2.72883       2.29325       2.13659       2.86156       3.20080       3.37470       3.53863       3.41041
  28  17 3635.7696    2.2039  4.0105 11.2927  0.0000  0.0528   0.0251   0.1470    0.0433   0.0000   441.5262       8.06024       4.76197       7.12418     -0.164857      -4.32530       2.82420       3.86055       4.29201       4.50671       4.43527       4.40827
  28  18 3784.4339    1.7982  5.9033 10.8171 -0.0000  0.0682   0.0182   0.1883    0.0367   0.0000   438.6213       8.00374       16.0229       10.5824      -13.2597       10.4721       3.77488       4.99221       5.51634       5.84670       5.99362       5.80081
  28  19 3932.7382    1.4700  7.4472 10.5708  0.0000  0.0843   0.0153   0.2394    0.0347   0.0000   442.9119       14.8732       14.9256       17.7764       4.98961       5.63029       4.72051       6.22482       7.05432       7.57020       7.30951       7.18973
  28  20 4080.5664    1.2022  9.8732 10.3278  0.0000  0.1145   0.0129   0.3177    0.0328   0.0000   442.1676       15.2569       18.1420      -2.22896       1.16217       2.66689       6.16677       8.10962       9.22024       9.59032       9.68494       9.39681
  28  21 4228.2722    0.9768 11.9344 10.1996  0.0000  0.1471   0.0107   0.4196    0.0289   0.0000   438.4498       25.3880       13.2087       14.1522       25.9206       12.7537       7.93714       10.5557       11.6498       12.4369       12.1818       11.8889
  28  22 4375.9918    0.8150 14.4786  9.9963 -0.0047  0.1939   0.0083   0.5099    0.0256   0.0000   447.2851      -21.0233       20.4092       15.4015     -0.518086      -15.1319       10.3861       13.8078       15.8238       16.4494       16.3152       15.9144
  28  23 4522.4668    0.6837 16.9124  9.8081  0.0033  0.2441   0.0072   0.6067    0.0232   0.0000   459.1690       2.41918      -66.8361      -9.33615       21.8804      -7.14524       12.8224       17.0899       19.3282       20.1733       20.3906       19.9219
  29   4 1564.1379    0.1925  0.1714  8.8129  0.0000  0.0122   0.0090   0.0266    0.0279   0.0000   441.3417     -0.717219       21.3433      0.543720      -2.18014       1.00060      0.701569      0.804796       1.08516       1.15532      0.850510       1.01910
  29   5 1751.5561    0.3415  0.3757  8.8914  0.0000  0.0143   0.0105   0.0358    0.0373   0.0000   441.4885      0.357378       18.2915      0.939166      -2.14149      0.554713      0.765206       1.00085       1.09897       1.18198       1.18818       1.11770
  29   6 1930.1965    0.5405  0.4957  9.2326  0.0000  0.0154   0.0140   0.0389    0.0471   0.0000   441.2232      -1.64086       19.0006     -0.415912     -0.462070     -0.875006      0.835247       1.06112       1.20983       1.31566       1.29682       1.32725
  29   7 2105.3029    0.7464  0.7061  9.5009  0.0000  0.0197   0.0161   0.0454    0.0587   0.0000   439.6754       3.40603       18.8417      0.139978      -4.05812       1.74318       1.00983       1.34482       1.39675       1.56883       1.53682       1.41309
  29   8 2275.3383    1.1077  0.8940 10.2292  0.0000  0.0220   0.0221   0.0559    0.0642   0.0000   439.4151      0.884842       19.1040      -2.43174      -1.61886      0.862848       1.12617       1.45559       1.64883       1.80715       1.74390       1.87517
  29   9 2439.0407    1.5882  0.9704 10.9122  0.0000  0.0219   0.0308   0.0603    0.0684   0.0000   440.2182      0.288687       15.5258       1.70768      -2.14008     -0.277099       1.19280       1.59959       1.70631       1.95114       1.91044       1.89580
  29  10 2598.7062    2.0663  0.9908 11.5321  0.0000  0.0234   0.0400   0.0586    0.0677   0.0000   439.4502       2.59818       17.8485    -0.0468078      0.501013      -3.70614       1.31347       1.83456       1.99227       2.09554       2.13969       2.01880
  29  11 2756.1536    2.7584  0.8994 11.9242  0.0000  0.0207   0.0529   0.0521    0.0713   0.0000   439.1730       4.92215       17.9504      0.709187      -3.81880      -1.18283       1.12358       1.47333       1.70029       1.83231       1.74471       1.72695
  29  12 2911.6415    3.2764  0.9110 12.3626  0.0001  0.0207   0.0623   0.0521    0.0785   0.0000   440.4737       3.12817       16.5686     0.0379441      -2.54651     -0.469346       1.17262       1.50403       1.78897       1.83448       1.87843       1.75709
  29  13 3065.0336    3.8525  0.9372 12.7908  0.0000  0.0216   0.0730   0.0545    0.0762   0.0000   439.2394       3.23235       17.0430       2.99486      -2.51017       2.67573       1.19359       1.61978       1.77593       1.85001       1.89913       1.81724
  29  14 3216.7965    3.6675  1.2562 12.8274  0.0000  0.0266   0.0658   0.0713    0.0710   0.0000   441.5994       4.88594       10.0346       5.35416      0.248825       1.22543       1.37742       1.92071       2.00296       2.12020       2.11825       2.08042
  29  15 3367.6626    3.2608  1.6706 12.3504 -0.0001  0.0309   0.0506   0.0817    0.0593   0.0000   438.5567       6.96292       15.3916       2.19375       6.25726      -4.14704       1.60533       2.23597       2.36732       2.52666       2.52877       2.46360
  29  16 3517.9073    2.6067  2.9608 11.6750  0.0001  0.0422   0.0325   0.1186    0.0521   0.0000   443.5419       4.77772       7.26221       8.83896     -0.313779       3.02448       2.28787       3.07681       3.40050       3.48799       3.52322       3.43105
  29  17 3667.8105    2.1247  4.2277 11.1862  0.0000  0.0531   0.0235   0.1487    0.0435   0.0000   435.4497       6.63270       18.6478       1.53026      0.548114      -6.33333       2.82529       3.72476       4.25380       4.41593       4.49781       4.46894
  29  18 3816.9422    1.7136  6.0220 10.7875  0.0000  0.0700   0.0173   0.1895    0.0360   0.0000   437.7296       8.75828       17.5732       11.0184      -3.63471       5.58142       3.69297       4.88673       5.51263       5.77350       5.98164       5.93142
  29  19 3965.8846    1.4345  7.6619 10.5590  0.0000  0.0869   0.0144   0.2400    0.0323   0.0000   440.4623     -0.951450       20.5774       28.1559      -4.06335       3.71812       4.46173       6.03776       6.73908       7.10068       7.09699       6.92917
  29  20 4114.3524    1.1287  9.9989 10.3417  0.0000  0.1181   0.0123   0.3292    0.0314   0.0000   439.9237       16.5233       4.52751       27.4003      0.223829       3.28336       6.10840       8.26669       9.27221       9.70225       9.81623       9.52392
  29  22 4410.8139    0.7589 13.5185 10.0286  0.0000  0.1908   0.0086   0.4968    0.0257   0.0000   436.7668       15.7004       18.7437      -13.7117       12.2549      -6.11740       9.81054       13.1492       14.7866       15.5512       15.6350       15.1606
  29  23 4558.1212    0.6079 16.0620  9.8501 -0.0026  0.2491   0.0070   0.6293    0.0224   0.0000   437.6909       24.0678       24.0420       3.79775       12.4415       3.79806       12.8284       16.9547       19.0908       20.4556       19.8414       19.6923
  30   3 1376.5766    0.1053  0.1089  8.8036  0.0000  0.0150   0.0075   0.0271    0.0246   0.0000   439.5989      -2.27887       18.6121     0.0478489     -0.638187       3.09405       1.00568       1.13067       1.12826       1.00631       1.31552       1.39336
  30   4 1581.9132    0.2103  0.2197  8.8243  0.0000  0.0118   0.0087   0.0280    0.0289   0.0000   441.5732       1.74831       18.8741      0.637829      -3.39037     -0.596390      0.734991      0.959083       1.06949       1.24135       1.18034       1.25789
  30   5 1770.0586    0.3557  0.3006  9.0361  0.0000  0.0129   0.0115   0.0290    0.0350   0.0000   440.3304    0.00286499       18.6301       1.10806      -1.38620       1.26050      0.649163      0.914278       1.05032       1.02108       1.05317       1.07967
  30   6 1949.9611    0.5411  0.5495  9.2010 -0.0002  0.0169   0.0132   0.0401    0.0480   0.0000   441.9269      -2.28614       19.9492      0.815717      -2.74408     -0.213279      0.877737       1.09344       1.33780       1.42439       1.39964       1.34126
  30   7 2126.3913    0.8255  0.6744  9.6538  0.0000  0.0175   0.0177   0.0446    0.0576   0.0000   441.0020      0.310379       15.7136       1.15878      -1.24315       3.17198      0.943851       1.23163       1.35491       1.48058       1.49238       1.47043
  30   8 2297.3720    1.1791  0.8473 10.2444  0.0000  0.0199   0.0237   0.0541    0.0655   0.0000   440.7312     -0.474530       21.6166       1.98824     -0.851255       1.87791       1.06679       1.39299       1.40562       1.55504       1.59362       1.53282
  30   9 2462.3251    1.6570  0.9993 10.9198  0.0000  0.0216   0.0310   0.0593    0.0720   0.0000   440.2356      -1.97668       20.0703       1.13893      -6.49678       1.84120       1.17395       1.58386       1.69120       1.83431       1.92642       1.91895
  30  10 2623.5741    2.1037  1.0337 11.4970  0.0000  0.0241   0.0392   0.0605    0.0725   0.0000   441.1956      -1.71990       18.2876       1.84782     -0.405151      -3.20693       1.27393       1.80829       1.91975       2.00428       2.02505       1.92401
  30  11 2782.5129    2.7825  0.9867 12.0134  0.0000  0.0216   0.0517   0.0585    0.0691   0.0000   440.1386      -1.29503       16.1056       5.34677      -3.91097     0.0372876       1.14767       1.64333       1.71663       1.86806       1.84595       1.81521
  30  12 2939.1161    3.4085  0.9608 12.6616  0.0000  0.0219   0.0650   0.0560    0.0636   0.0000   440.7018       4.77248       12.6233       3.99997       1.23128    0.00211513       1.23255       1.68001       1.75083       1.89732       1.92590       1.87407
  30  13 3093.4307    3.9324  0.9362 12.9160  0.0000  0.0218   0.0751   0.0565    0.0728   0.0000   438.5150       2.60760       16.8521       4.10959      -1.57133      -1.95663       1.08354       1.55200       1.61300       1.77991       1.77357       1.74679
  30  14 3245.9644    3.7821  1.4212 12.6648  0.0000  0.0287   0.0619   0.0740    0.0703   0.0000   439.7743       5.63568       15.4819     -0.694853      -3.49413     -0.631948       1.50070       2.17363       2.31053       2.51642       2.43782       2.39848
  30  15 3397.7221    3.0419  2.0780 12.1133  0.0000  0.0334   0.0413   0.0908    0.0508   0.0000   438.2091       7.83686       14.7043       5.80074       4.60338      0.379674       1.72138       2.34576       2.54346       2.72933       2.70733       2.66823
  30  16 3548.7606    2.4289  2.9376 11.8784  0.0000  0.0428   0.0307   0.1191    0.0420   0.0000   438.4210       6.15395       7.99420       6.88976       7.56444      -3.12809       2.26626       2.90761       3.27231       3.45657       3.62030       3.48549
  30  17 3699.2612    2.0731  4.4949 11.1205 -0.0000  0.0544   0.0218   0.1486    0.0402   0.0000   440.0688       11.6604       26.8442       4.53522     -0.597601       2.74846       2.78321       3.73372       4.20710       4.47006       4.46946       4.35751
  30  18 3849.0658    1.6198  6.4011 10.7091  0.0000  0.0735   0.0160   0.1992    0.0345   0.0000   441.3626       6.88474       12.8655       15.2098       3.01097       9.73430       3.74416       5.12793       5.60232       6.02404       6.05658       5.87471
  30  19 3998.5087    1.3276  8.4819 10.5434  0.0000  0.0954   0.0134   0.2704    0.0298   0.0000   438.0990       10.2099      -1.93100       10.6631      -2.90875       16.2921       4.89521       6.55737       7.32757       7.82787       7.94683       7.89004
  30  21 4296.3975    0.8831 13.1782 10.1746  0.0010  0.1709   0.0093   0.4515    0.0261   0.0000   439.3678      -22.7358       7.50398       7.86316      -10.8152       9.76688       8.66829       11.5869       13.2229       13.7686       13.8737       13.8792
  30  22 4444.5097    0.7347 15.4432  9.9696 -0.0003  0.2098   0.0074   0.5500    0.0232   0.0000   432.7043      -20.8175      -29.8104       41.0522      -3.27015      -12.8143       10.5372       13.8353       16.0447       16.6337       17.0002       16.8294
  31   4 1599.3303    0.2168  0.2283  8.8527  0.0000  0.0122   0.0086   0.0278    0.0288   0.0000   440.9924     -0.593873       17.9694     -0.235731      -1.99145      0.401145      0.681045      0.768300      0.872401      0.902439      0.974122      0.996823
  31   5 1788.2689    0.3588  0.3517  9.0484  0.0000  0.0204   0.0110   0.0325    0.0357   0.0000   440.4171     -0.215624       19.4230      -1.47561      -4.04796      -1.69420       1.54397       2.43789       2.64229       2.90954       3.06148       2.71362
  31   6 1969.4040    0.5769  0.6211  9.2606  0.0000  0.0173   0.0131   0.0432    0.0489   0.0000   440.2848       2.95263       19.1059     -0.946360     -0.896042       1.50993      0.919251       1.19447       1.29900       1.42070       1.48344       1.44071
  31   7 2147.0817    0.8330  0.7837  9.6994  0.0000  0.0204   0.0169   0.0490    0.0599   0.0000   441.3298      -1.26337       18.8782      0.811739      -2.37615     -0.792369      0.949941       1.38554       1.40187       1.53573       1.53869       1.49783
  31   8 2318.9198    1.1906  0.9126 10.4602 -0.0001  0.0213   0.0234   0.0562    0.0625   0.0000   443.4530      0.958424       17.4688      -1.76071     -0.547707       2.67246       1.11608       1.49696       1.65879       1.69668       1.81813       1.71841
  31   9 2484.9986    1.7180  1.0124 10.9341  0.0000  0.0212   0.0314   0.0598    0.0706   0.0000   437.5122       1.32725       16.3356      0.297677      -4.16913       1.40238       1.08716       1.48029       1.59308       1.76908       1.80601       1.83682
  31  10 2647.8129    2.2864  1.0091 11.5139  0.0000  0.0221   0.0413   0.0555    0.0739   0.0000   439.9680       2.69940       16.9281       3.28401      0.339088      -1.21473       1.10558       1.44319       1.64127       1.75150       1.75451       1.71492
  31  11 2808.3517    2.9769  0.8937 12.1904  0.0000  0.0207   0.0557   0.0500    0.0652   0.0000   439.9959       4.13559       14.4587      0.516183     -0.273143       2.31557       1.08549       1.43495       1.53543       1.67432       1.68233       1.69191
  31  12 2966.1354    3.6600  0.9250 12.4878  0.0000  0.0206   0.0670   0.0509    0.0711   0.0000   436.6783       4.04444       14.9236       1.32928      -2.04312      0.528436       1.07119       1.48099       1.50689       1.67735       1.70324       1.65331
  31  13 3121.3494    3.8444  1.1509 12.7544  0.0000  0.0237   0.0675   0.0646    0.0786   0.0000   440.8848       6.99130       14.4122     -0.101590      -2.53837     0.0249771       1.14944       1.60138       1.70798       1.83395       1.88659       1.81635
  31  14 3274.8717    3.5012  1.4558 12.6515  0.0000  0.0288   0.0565   0.0741    0.0645   0.0000   440.0777     -0.725481       12.5123      -1.11757      -5.57738       6.46556       1.44899       2.01978       2.06598       2.34733       2.39531       2.30952
  31  15 3427.4214    3.0559  2.1098 12.1579  0.0000  0.0335   0.0410   0.0938    0.0496   0.0000   438.5072       3.13395       7.97721       5.46499      0.762156       1.13094       1.63482       2.28509       2.44165       2.62855       2.67596       2.60051
  31  16 3579.3161    2.3624  3.3878 11.6188  0.0000  0.0456   0.0269   0.1244    0.0407   0.0000   437.3202       6.85887       11.2794      -1.47897       4.94857       5.18393       2.23776       3.02184       3.40113       3.51083       3.60973       3.58592
  31  17 3730.3439    1.9835  4.9226 11.0379  0.0000  0.0564   0.0198   0.1589    0.0371   0.0000   438.5882       4.34800       10.6359       8.43802      -6.94304       1.91496       2.86708       3.83378       4.20610       4.35278       4.56902       4.47599
  31  18 3880.8486    1.5834  6.5613 10.7383  0.0000  0.0728   0.0156   0.2058    0.0320   0.0000   434.1270       4.53552       20.6890       8.36459      -10.4048       1.84137       3.68428       4.74009       5.52493       5.69562       5.71406       5.71295
  31  19 4030.7123    1.2693  9.0231 10.4475  0.0000  0.1012   0.0126   0.2799    0.0298   0.0000   438.0310      -3.31087       25.8074       4.78784      -3.25225      0.858763       5.01316       6.50685       7.58171       7.76677       7.99647       7.88317
  31  20 4180.3843    1.0696 11.5673 10.2537  0.0025  0.1358   0.0106   0.3610    0.0284   0.0000   428.7796       13.5024       26.4455      -14.2910      -12.9418       9.11065       6.59715       8.79830       9.89266       10.5654       10.6258       10.5644
  31  21 4330.4623    0.8361 12.9037 10.1233 -0.0006  0.1694   0.0088   0.4496    0.0256   0.0000   444.6322      -7.86197       4.98921      -3.60973      -19.5042      -1.25879       8.18261       10.8668       12.3359       13.0816       13.2352       12.9502
  32   2 1179.5517    0.0726  0.0582  8.8367  0.0000  0.0142   0.0082   0.0241    0.0228   0.0000   440.0225      -1.93020       19.7416       2.65694      -1.26943      -1.96160      0.801480       1.88894       1.33186       1.75044       2.40654       2.73978
  32   3 1409.4239    0.1132  0.1418  8.7730  0.0000  0.0155   0.0071   0.0286    0.0248   0.0000   441.3745     -0.672600       19.1798      -2.92256      -2.07743      0.951734      0.728417      0.820629       1.16053       1.23387       1.19456       1.24692
  32   4 1616.4321    0.2319  0.2401  8.8313  0.0000  0.0118   0.0087   0.0278    0.0291   0.0000   440.4794      0.354634       17.9073       1.51523      -2.88299      0.301120      0.589261      0.753441      0.925240      0.923172      0.879051      0.902726
  32   5 1806.1633    0.4092  0.3758  8.9693  0.0000  0.0131   0.0114   0.0326    0.0381   0.0000   440.2657      -1.32770       19.5501      0.875991      -1.44253      0.237438      0.655631      0.846889       1.03392       1.02793      0.992355      0.991629
  32   6 1988.6706    0.6086  0.5607  9.2917  0.0000  0.0161   0.0141   0.0391    0.0501   0.0000   440.8206      -1.30172       21.5040       1.13039     -0.823644     -0.196879      0.865945       1.20212       1.32832       1.51608       1.50945       1.56389
  32   7 2167.3344    0.8924  0.8322  9.7318  0.0000  0.0199   0.0175   0.0499    0.0617   0.0000   440.8740       3.06893       16.8668      -1.15493      -2.45457     0.0619103       1.02929       1.31352       1.50707       1.63890       1.70150       1.75374
  32   8 2340.0627    1.2847  1.0498 10.4686  0.0000  0.0230   0.0235   0.0604    0.0680   0.0000   440.3042       1.76773       21.7969     -0.963937      -2.59843      0.797301       1.12491       1.53173       1.74174       1.77561       1.76261       1.69083
  32   9 2507.2532    1.8064  1.0142 11.1541  0.0000  0.0222   0.0327   0.0565    0.0669   0.0000   442.5024       5.60594       15.6515       1.24193      -3.43425     -0.818195       1.06075       1.46310       1.51093       1.75608       1.73038       1.74044
  32  10 2671.6502    2.3268  1.0116 11.7852  0.0000  0.0231   0.0424   0.0572    0.0651   0.0000   439.7728       2.37348       17.4309       2.34757      -4.59854      -1.92458       1.04329       1.48976       1.67094       1.72574       1.82515       1.67874
  32  11 2833.7267    2.9587  0.8970 12.5040  0.0000  0.0207   0.0573   0.0552    0.0591   0.0000   441.5832       2.78583       14.2084       2.67658      -1.31136       1.77446       1.03167       1.35199       1.39291       1.52075       1.55752       1.54609
  32  12 2992.7468    3.6594  0.9653 12.7154 -0.0003  0.0212   0.0673   0.0566    0.0651   0.0000   439.0622       2.91250       14.8685       2.30381      -1.11273      -1.48991      0.984763       1.38597       1.48822       1.59685       1.60723       1.59683
  32  13 3148.9143    3.6964  1.0789 13.0619  0.0000  0.0239   0.0680   0.0614    0.0630   0.0000   438.4329       3.61140       14.6880       5.72816      -2.07584      -1.60559       1.12949       1.59240       1.69679       1.84971       1.89920       1.92600
  32  14 3303.3405    3.5346  1.4582 12.6825  0.0000  0.0282   0.0563   0.0728    0.0661   0.0000   441.9596       4.77548       15.4958       1.01279     -0.906634      -1.10860       1.37617       1.86457       2.04637       2.17689       2.19627       2.18517
  32  15 3456.7832    2.7833  2.4883 11.9798  0.0000  0.0364   0.0342   0.1010    0.0440   0.0000   441.7990       3.78080       12.2735       7.95110       3.23437      -2.33163       1.81786       2.38058       2.68095       2.82011       2.93430       2.94740
  32  16 3609.3774    2.2551  3.7854 11.3843  0.0000  0.0469   0.0235   0.1293    0.0378   0.0000   441.9655       10.6645       9.71352       4.81162      0.158310     -0.961621       2.28038       3.08001       3.33356       3.64469       3.77070       3.71658
  32  17 3761.2868    1.8906  5.1135 10.9932  0.0000  0.0589   0.0182   0.1604    0.0348   0.0000   436.6373       9.79199       17.7383       15.3626      -1.79865      -3.16448       2.84791       3.72119       4.31137       4.35470       4.68925       4.51973
  32  18 3912.4352    1.5855  7.3991 10.5748  0.0000  0.0785   0.0146   0.2118    0.0323   0.0000   436.0316       3.88916       12.3679       7.25971      -23.2235       2.54551       3.83372       5.11871       5.75753       5.93219       6.20527       6.04492
  32  19 4063.1816    1.2541  9.1955 10.3859  0.0033  0.1007   0.0119   0.2773    0.0288   0.0000   442.8364      -9.62829       21.7775       8.33787       2.36226       5.19396       4.76413       6.41879       7.18285       7.69082       7.71483       7.81305
  32  20 4213.3492    0.9569 12.2499 10.2502 -0.0020  0.1504   0.0093   0.4149    0.0262   0.0000   457.7702       3.60276      -11.4268      -1.34905       3.55252       2.49374       7.08635       9.39239       10.9215       11.3261       11.3811       11.4418
  32  21 4362.9340    0.8200 14.4278 10.0543 -0.0001  0.1822   0.0075   0.4839    0.0232   0.0000   449.2598       4.67758       15.9615      -1.70277      -35.0940     0.0150311       8.51012       11.2986       12.8745       13.9080       13.7675       13.6993
  33   3 1425.4102    0.1326  0.1338  8.7414  0.0000  0.0126   0.0077   0.0307    0.0243   0.0000   440.2262      -1.25361       20.5699      0.933051      -3.57675      0.684687      0.963098       1.19956       1.17819       1.45663       1.33959       1.53653
  33   5 1823.8266    0.3924  0.4563  9.0566  0.0000  0.0158   0.0104   0.0365    0.0386   0.0000   440.0496      -2.43996       21.3015      0.873207      -2.40142     0.0711672      0.800808       1.08054       1.19190       1.26883       1.38177       1.34271
  33   6 2007.6367    0.6172  0.5968  9.3460  0.0000  0.0168   0.0137   0.0402    0.0484   0.0000   441.9003     -0.876705       19.3506      0.443440      -1.01465     -0.850381      0.807360       1.10931       1.22367       1.33040       1.31881       1.29759
  33   7 2187.3673    0.9387  0.7366 10.0079  0.0000  0.0179   0.0192   0.0486    0.0531   0.0000   439.6852     -0.980362       22.4020      -1.84749      -3.21699       4.61099      0.848852       1.13897       1.24173       1.37282       1.43294       1.40768
  33   8 2360.8158    1.3520  1.0098 10.6292  0.0000  0.0222   0.0245   0.0559    0.0629   0.0000   439.2709     -0.546087       16.1361     0.0557652      -1.87908       2.42352       1.03630       1.41489       1.54030       1.66954       1.65442       1.60448
  33   9 2529.1908    1.8419  1.1125 11.2289  0.0000  0.0232   0.0323   0.0602    0.0680   0.0000   441.8637       2.63503       20.1469      -2.20648      -5.12093       1.85805       1.12400       1.47179       1.58864       1.83828       1.76993       1.73556
  33  10 2695.0673    2.5327  0.9994 11.8524  0.0000  0.0214   0.0450   0.0552    0.0641   0.0000   439.7595       2.28810       22.5662      0.569934      -4.50766     -0.917669      0.999473       1.38857       1.48186       1.65450       1.62164       1.59750
  33  11 2858.5648    3.2539  0.9923 12.1699  0.0000  0.0206   0.0564   0.0538    0.0733   0.0000   440.3482       4.88095       16.2886       2.24652      -1.89110       3.00095      0.961491       1.32937       1.43833       1.47295       1.62755       1.53720
  33  12 3018.8705    3.8927  0.9657 12.6651  0.0000  0.0205   0.0694   0.0523    0.0693   0.0000   439.8749       3.44046       16.4956       4.21895      -1.68182      0.356362      0.972131       1.39884       1.44542       1.64517       1.76383       1.76140
  33  13 3176.0768    3.8656  1.0981 12.9546  0.0000  0.0223   0.0688   0.0626    0.0656   0.0000   439.5878       4.37970       12.0077      0.432632      -1.20856     -0.833981       1.08786       1.47653       1.64862       1.84808       1.87337       1.74457
  33  14 3331.4247    3.3369  1.6336 12.5348  0.0000  0.0295   0.0511   0.0796    0.0598   0.0000   438.5529       7.43080       16.2624      0.956373       1.54807      0.440877       1.31091       1.86927       1.97921       2.14899       2.18521       2.14536
  33  15 3485.8274    2.6861  2.5438 11.9782  0.0001  0.0378   0.0329   0.0991    0.0437   0.0000   440.7898      0.313408       11.5871       8.10483      -2.91180       1.95475       1.78857       2.44238       2.68114       2.90069       3.06848       2.90787
  33  16 3639.2005    2.1529  4.0215 11.3735  0.0000  0.0474   0.0216   0.1361    0.0335   0.0000   438.5412       5.05765       14.6603       1.86894      -10.2750     -0.617629       2.30031       3.05002       3.39805       3.59640       3.72788       3.68111
  33  17 3791.6392    1.7645  5.9673 10.8800  0.0000  0.0647   0.0165   0.1832    0.0317   0.0000   437.7305       6.87995       16.7550      -1.64364       3.49546       2.21149       3.02959       4.08823       4.61282       4.87117       4.97573       4.82820
  33  18 3943.5830    1.4800  7.9164 10.5321 -0.0000  0.0831   0.0131   0.2288    0.0293   0.0000   441.1172       18.7905       7.05892       3.09659      -9.93341       1.37711       3.88843       5.13915       5.88883       6.28972       6.45544       6.41525
  33  19 4094.8410    1.1964 10.5814 10.3116 -0.0001  0.1159   0.0106   0.3164    0.0278   0.0000   446.1523      -5.20973      0.647863       19.9438      -19.8961      -13.8104       5.33419       7.00551       8.10384       8.56124       8.72055       8.74240
  33  20 4245.7802    0.9847 12.4042 10.2149  0.0022  0.1469   0.0091   0.3952    0.0251   0.0000   446.5992       1.35244     -0.306911       14.2870       15.8483       26.6248       6.58563       9.05632       10.1928       10.7820       10.8911       10.7969
  34   4 1649.7323    0.2530  0.3096  8.7932  0.0000  0.0141   0.0083   0.0323    0.0302   0.0000   440.3353      -2.21579       19.0428       1.18688      -1.08522       1.61170      0.606534      0.745309      0.967012      0.967576      0.948772      0.909904
  34   5 1841.2749    0.4209  0.4887  9.0373  0.0000  0.0164   0.0104   0.0371    0.0402   0.0000   440.2581     -0.133005       19.0194      0.201335      -2.65852     -0.582967      0.696217      0.979967       1.01684       1.17338       1.08514       1.20021
  34   6 2026.3642    0.6388  0.6462  9.4340  0.0000  0.0162   0.0139   0.0448    0.0479   0.0000   441.3546     -0.164200       20.6872       1.26062      -1.30724      -2.56567      0.830094       1.02116       1.19398       1.30292       1.37420       1.33233
  34   7 2207.0060    0.9721  0.9470  9.8069  0.0000  0.0204   0.0175   0.0535    0.0640   0.0000   440.1530     -0.374198       20.5410     -0.122282      -2.56322      0.507359      0.929768       1.27377       1.40402       1.57862       1.58965       1.64293
  34   8 2381.2409    1.3864  1.0481 10.6286  0.0000  0.0233   0.0247   0.0562    0.0679   0.0000   442.2538      0.687001       20.5864       2.40198      -2.07436     -0.756540       1.05500       1.48343       1.54317       1.66347       1.73712       1.70393
  34   9 2550.6708    1.9308  1.1293 11.3429  0.0000  0.0231   0.0334   0.0604    0.0663   0.0000   440.0308       1.57163       19.1319      -2.18914     -0.177885       2.62596       1.08679       1.44853       1.59951       1.73523       1.79135       1.79118
  34  10 2717.9955    2.6329  1.0394 11.7362  0.0000  0.0203   0.0451   0.0561    0.0688   0.0000   441.9972       3.94118       20.1083       2.55281      -2.39907       1.78790      0.919196       1.21056       1.39665       1.43734       1.46790       1.46767
  34  11 2882.9603    3.2297  0.9277 12.5005  0.0000  0.0197   0.0585   0.0509    0.0620   0.0000   442.4888       5.18372       15.3245       2.10324     -0.849129       2.84160      0.954380       1.24229       1.34244       1.47564       1.55833       1.50652
  34  12 3044.5254    3.9688  1.0204 12.7673 -0.0000  0.0210   0.0685   0.0545    0.0673   0.0000   439.5641       2.07965       15.0889       5.16045      -4.32569     -0.809525      0.940592       1.31279       1.41172       1.50867       1.56334       1.49833
  34  13 3202.8699    3.7868  1.1923 12.8392 -0.0000  0.0247   0.0641   0.0636    0.0702   0.0000   438.8734       3.49371       14.9332       5.63004      -3.03464       2.34475       1.04963       1.52080       1.57173       1.69736       1.77151       1.66558
  34  14 3359.2314    3.3806  1.7582 12.3491  0.0000  0.0291   0.0477   0.0770    0.0593   0.0000   437.4849       6.64211       11.6117       2.82141       2.47441      0.558722       1.31964       1.77302       2.00588       2.09244       2.12858       2.12652
  34  15 3514.4717    2.6063  2.7693 11.9235  0.0001  0.0388   0.0307   0.1064    0.0417   0.0000   439.3314       3.96022       12.3601       5.00295       9.25966       3.05903       1.71703       2.33673       2.59136       2.80319       2.81910       2.78947
  34  16 3668.6730    2.1399  4.3282 11.2366  0.0000  0.0504   0.0203   0.1358    0.0340   0.0000   438.9479       4.04064       10.9959       6.50220       3.69686      -1.24512       2.20043       2.96054       3.31282       3.56460       3.54782       3.53954
  34  17 3822.1213    1.6945  6.1158 10.8488  0.0000  0.0669   0.0154   0.1827    0.0308   0.0000   436.0684       4.39972       21.0298       7.15279      -10.0195       3.70276       2.98341       4.01650       4.57874       4.74839       4.93976       4.98139
  34  18 3974.5655    1.3628  8.5128 10.5512  0.0000  0.0929   0.0123   0.2533    0.0274   0.0000   436.5437       12.8609       10.1661     0.0815026       8.33422      -6.59528       4.00534       5.50478       6.17682       6.51336       6.71213       6.57518
  34  19 4126.2601    1.1595 11.2354 10.2932  0.0018  0.1199   0.0097   0.3305    0.0261   0.0000   441.1051      -1.71681       15.1383       16.4884       10.0646      -7.64755       5.32442       7.06090       8.17771       8.50322       8.60146       8.52002
  34  21 4429.0417    0.7431 14.7626  9.9883  0.0002  0.1932   0.0071   0.4990    0.0225   0.0000   460.3076       32.5498       6.97472      -19.3805       33.1532       23.2155       8.52817       11.2107       13.1264       13.6421       13.9505       13.7811
  35   3 1456.6416    0.1500  0.1546  8.7354  0.0000  0.0105   0.0073   0.0261    0.0245   0.0000   441.0985      -1.16148       19.8639     0.0863337      -4.26499      -1.36374      0.449890      0.677507      0.704711      0.924799       1.06332       1.11070
  35   4 1665.9570    0.2715  0.2664  8.8558  0.0000  0.0111   0.0090   0.0275    0.0291   0.0000   441.0421      0.764864       20.9183       1.07917      -2.34146       1.16531      0.517453      0.648743      0.756192      0.829179      0.776869      0.866904
  35   5 1858.4210    0.4465  0.5071  8.9983  0.0002  0.0150   0.0108   0.0398    0.0426   0.0000   439.7743      0.638058       20.8454     -0.911681      -1.40508      0.824109      0.697375      0.935327       1.04717       1.05518       1.11058       1.06276
  35   6 2044.7899    0.7043  0.6694  9.4337  0.0000  0.0169   0.0144   0.0405    0.0500   0.0000   440.9251       1.25121       18.6227     -0.459737      -1.90893       1.04081      0.798386       1.09177       1.18105       1.31431       1.41786       1.35502
  35   7 2226.4436    0.9975  0.8919 10.0674  0.0000  0.0205   0.0184   0.0505    0.0581   0.0000   441.1681    -0.0872906       20.8680       4.63614      -4.44921      -1.95044      0.917520       1.28810       1.37554       1.46828       1.52244       1.57015
  35   8 2401.3281    1.4208  0.9826 10.7860  0.0000  0.0215   0.0257   0.0544    0.0630   0.0000   440.0317      0.494947       18.7216       1.25475      -2.55880      -3.44064      0.960543       1.32507       1.42658       1.59624       1.69839       1.56281
  35   9 2571.8351    2.1080  1.0798 11.1324  0.0000  0.0215   0.0349   0.0556    0.0758   0.0000   440.9144       1.62667       17.8047      -2.07972     0.0191269       2.95156      0.927627       1.30917       1.37711       1.56234       1.57662       1.55099
  35  10 2740.5552    2.7563  0.9830 11.8411  0.0000  0.0200   0.0469   0.0523    0.0675   0.0000   442.5364       3.78142       16.2222       3.72351      -2.42575      0.170928      0.923436       1.20402       1.29532       1.37347       1.52631       1.50126
  35  11 2906.8522    3.5957  0.9394 12.1735  0.0000  0.0184   0.0614   0.0489    0.0745   0.0000   439.8428       4.76738       18.5649       1.40293      -1.78217       2.12937      0.858386       1.14343       1.32712       1.38723       1.44747       1.38554
  35  12 3069.6292    3.7995  1.0320 12.7360  0.0000  0.0213   0.0649   0.0540    0.0689   0.0000   439.5599       5.57332       16.7165       3.64227      -1.85807       2.77024      0.949334       1.32740       1.44217       1.59258       1.67881       1.67529
  35  13 3229.1493    3.7133  1.2801 12.9729 -0.0000  0.0249   0.0612   0.0689    0.0585   0.0000   439.4420       6.40832       12.4055       5.67366      -4.56492     -0.693649       1.08445       1.49647       1.66491       1.74978       1.86939       1.81006
  35  14 3386.6408    3.1661  1.9256 12.2851  0.0000  0.0304   0.0420   0.0827    0.0480   0.0000   440.6357       3.60591       14.0541       2.57597      0.652142    -0.0604335       1.31115       1.81790       2.01203       2.21291       2.19841       2.20283
  35  15 3542.8112    2.4702  3.0812 11.8345 -0.0000  0.0410   0.0282   0.1125    0.0391   0.0000   441.2971       2.48572       17.6278       8.85527       3.01807      -5.44081       1.85895       2.45455       2.76512       2.87990       2.95939       2.94725
  35  16 3697.7890    2.0319  4.9588 11.0169  0.0000  0.0530   0.0181   0.1481    0.0331   0.0000   435.8460       5.88853       20.6868       2.84495      -9.33484       3.91332       2.33971       3.07047       3.54703       3.77979       3.85249       3.80448
  35  17 3851.8662    1.6647  6.9329 10.7089  0.0003  0.0715   0.0145   0.1936    0.0300   0.0000   439.4169       3.41336       16.7972       7.83318      0.597080      -2.57927       3.11566       4.15657       4.74276       4.97828       5.11021       5.05048
  35  18 4005.2029    1.3432  8.9967 10.4783  0.0005  0.0940   0.0119   0.2596    0.0275   0.0000   437.9466       18.4268       6.46166       4.76948      -10.3603       1.24151       4.09985       5.46848       6.24424       6.66096       6.73916       6.76294
  35  19 4157.8317    1.0840 10.7537 10.2983 -0.0028  0.1203   0.0096   0.3285    0.0254   0.0000   444.9098       18.2484       1.03699      -2.48316      -15.0629      -4.00844       5.34598       6.99109       8.10592       8.43032       8.94201       8.81513
  35  20 4309.5192    0.8664 13.3666 10.1372 -0.0001  0.1635   0.0078   0.4335    0.0235   0.0000   430.0381       11.1824       25.6519       31.3395      -11.9552       1.24234       7.16034       9.57441       10.8550       11.5834       11.8234       11.9336
  36   2 1235.6605    0.0765  0.0756  8.7895  0.0000  0.0191   0.0068   0.0244    0.0218   0.0000   441.6158      0.162183       19.6761      0.244428      -2.50974     -0.490423      0.869155      0.941089      0.875403       1.33024       1.14521       1.09576
  36   3 1471.8393    0.1326  0.1423  8.7752  0.0000  0.0138   0.0072   0.0243    0.0239   0.0000   440.8179     -0.795070       20.2435      -2.24245      -1.47842     -0.665932      0.698109      0.815966      0.914136       1.03984       1.04553      0.936964
  36   4 1681.9244    0.2948  0.2654  8.9136  0.0000  0.0114   0.0095   0.0271    0.0294   0.0000   441.6386      -1.12604       19.6019      0.272666     -0.570347     -0.821996      0.558538      0.810880      0.878260      0.947713      0.968323      0.980179
  36   5 1875.4289    0.4770  0.4912  9.0255 -0.0005  0.0156   0.0112   0.0347    0.0415   0.0000   440.7493    -0.0250283       21.7715      0.681129      -2.95681      -1.15188      0.621793      0.918865      0.943550       1.05880       1.04282       1.02973
  36   6 2063.0707    0.7046  0.7350  9.4790  0.0000  0.0173   0.0139   0.0462    0.0519   0.0000   441.2629     -0.333613       22.4454      -1.31899      -2.73767       2.24798      0.744857      0.993712       1.08178       1.16160       1.20375       1.19351
  36   7 2245.5163    1.0611  0.8937  9.9349  0.0000  0.0188   0.0188   0.0501    0.0633   0.0000   441.1810       2.28331       21.8029       2.31189      -3.71722       2.64520      0.832220       1.10814       1.25108       1.28458       1.39938       1.37352
  36   8 2421.1772    1.5594  1.0149 10.8347  0.0000  0.0210   0.0268   0.0537    0.0633   0.0000   441.9548       1.01778       18.8736      -2.49387     -0.523856       1.46524      0.911290       1.22512       1.39470       1.53789       1.57520       1.50814
  36   9 2592.7428    2.1233  1.1599 11.2834  0.0000  0.0226   0.0344   0.0590    0.0735   0.0000   440.6006      0.200604       20.2129       5.00379      -3.06923      0.923619      0.966654       1.32361       1.43393       1.56530       1.63508       1.59774
  36  10 2762.7355    2.8692  0.9962 11.9946  0.0000  0.0201   0.0489   0.0527    0.0668   0.0000   439.9830       2.32369       18.3435       1.74792      0.262555       1.89575      0.832600       1.13736       1.19530       1.37882       1.33333       1.35310
  36  11 2930.2596    3.5868  0.9605 12.5365  0.0000  0.0192   0.0616   0.0507    0.0638   0.0000   440.8092       2.14413       14.7420       5.76245      -2.12313      -1.23118      0.861933       1.13274       1.30354       1.38448       1.41082       1.39492
  36  12 3094.3464    3.9672  1.1748 12.7270  0.0000  0.0237   0.0636   0.0581    0.0707   0.0000   439.0180       5.51816       15.4778       1.97833      0.305377      0.203447      0.952100       1.37321       1.50637       1.52250       1.66457       1.57348
  36  13 3255.1513    3.6634  1.2915 12.8030  0.0000  0.0244   0.0582   0.0644    0.0600   0.0000   441.6071       3.33728       14.7046       5.65300      -3.69665      -3.42967       1.05236       1.43831       1.54733       1.69465       1.75015       1.71251
  36  14 3413.7515    3.0863  2.0348 12.1836 -0.0000  0.0310   0.0398   0.0832    0.0481   0.0000   440.9532       1.18409       10.8073       3.22288       1.35124       2.22920       1.34371       1.79364       2.02706       2.14440       2.25591       2.20973
  36  15 3570.7820    2.3670  3.3525 11.6713 -0.0001  0.0429   0.0251   0.1123    0.0366   0.0000   439.3946       3.97172       15.4645       8.30093      -2.86322       1.04070       1.84113       2.51452       2.78507       2.98856       3.03236       3.13343
  36  16 3726.6540    1.9137  4.9489 11.1306  0.0000  0.0560   0.0178   0.1498    0.0310   0.0000   440.9696       5.52725       15.2008       2.96882      -1.95653       6.58078       2.35722       3.25655       3.66940       3.81439       3.90644       3.88437
  36  17 3881.4728    1.5234  6.8863 10.7819  0.0000  0.0748   0.0141   0.2044    0.0286   0.0000   443.4124      0.584513       19.8556       1.53732      -12.4995      -3.76127       3.15685       4.31034       4.76691       5.15966       5.17210       5.27091
  36  18 4035.4028    1.2812  8.9594 10.5039  0.0008  0.0947   0.0114   0.2637    0.0266   0.0000   441.1826       10.6429       19.7423       10.3577      -3.38090      -9.51242       4.04138       5.39504       6.13035       6.42439       6.70912       6.67696
  36  20 4341.0385    0.8386 14.7187 10.0957 -0.0010  0.1806   0.0071   0.4674    0.0220   0.0000   429.3574       14.6679       32.5111       15.5279      -6.65331       5.56324       7.45526       10.1294       11.3323       12.2346       12.4935       12.4014
  37   2 1249.1164    0.0687  0.1061  8.7441  0.0000  0.0220   0.0065   0.0383    0.0219   0.0000   439.6562       2.40670       23.4238     -0.136972      -5.66913      -1.38918      0.975800       1.43898       1.60316       1.52028       1.79750       1.54109
  37   3 1486.8221    0.1511  0.1725  8.7158  0.0000  0.0105   0.0068   0.0248    0.0239   0.0000   441.5285      0.126653       20.7389      -1.21456      -2.44052      0.102367      0.450225      0.587138      0.654631      0.726777      0.719761      0.843512
  37   4 1697.6070    0.2950  0.2566  8.9808  0.0000  0.0109   0.0094   0.0249    0.0285   0.0000   441.4593     -0.730517       20.6692     -0.658322      -3.75171      0.465219      0.438477      0.605236      0.657761      0.675765      0.695184      0.665845
  37   5 1892.2130    0.4958  0.4353  9.2416  0.0000  0.0136   0.0120   0.0313    0.0388   0.0000   440.7816      -1.57692       20.0868      0.980873      -1.85735     -0.269457      0.577780      0.766132      0.818937      0.874715      0.938290      0.927614
  37   6 2081.0646    0.7339  0.7525  9.3574  0.0000  0.0180   0.0139   0.0437    0.0570   0.0000   441.9495       1.18789       21.0531       2.33949      -1.80432      -1.06651      0.839098       1.12940       1.25003       1.33561       1.42555       1.48832
  37   7 2264.3622    1.1352  0.9117 10.1617  0.0000  0.0189   0.0199   0.0507    0.0587   0.0000   441.3168     0.0823983       19.5755      0.424616      -2.74537      0.428432      0.840041       1.12086       1.24337       1.31430       1.44958       1.42902
  37   8 2440.6782    1.6275  1.1085 10.8161  0.0000  0.0221   0.0264   0.0566    0.0644   0.0000   438.8745     -0.376329       19.2068       4.67483      -1.77655    -0.0513567      0.868544       1.25619       1.33963       1.47514       1.49178       1.52829
  37   9 2613.3522    2.2663  1.1178 11.4455  0.0000  0.0224   0.0360   0.0558    0.0663   0.0000   440.2038     -0.543270       17.6059      0.960271     -0.363538       1.00445      0.871629       1.26625       1.30275       1.44773       1.49567       1.45189
  37  10 2784.5563    2.9926  1.0777 12.1162  0.0000  0.0213   0.0488   0.0551    0.0663   0.0000   441.3733       4.45811       18.1739       1.03401      -3.61410      0.607764      0.864057       1.21210       1.30482       1.40409       1.44488       1.45562
  37  11 2953.3295    3.6670  0.9386 12.7261  0.0000  0.0188   0.0634   0.0498    0.0575   0.0000   439.9174      0.626148       17.3440       1.76134     -0.735077      0.850491      0.814941       1.10855       1.19546       1.32242       1.37325       1.34501
  37  12 3118.6012    4.0661  1.1000 12.8119  0.0000  0.0211   0.0661   0.0561    0.0688   0.0000   440.8279       2.75985       17.0138       2.85312      0.154729       1.93546      0.878618       1.22245       1.30764       1.45962       1.52187       1.46948
  37  13 3280.6149    3.6130  1.6019 12.4482  0.0000  0.0258   0.0501   0.0720    0.0551   0.0000   443.1028       5.17435       16.7747       2.13012     -0.873195       2.69368       1.10477       1.43397       1.63768       1.69029       1.79578       1.82439
  37  14 3440.3683    2.9378  2.4708 11.9129  0.0001  0.0331   0.0331   0.0904    0.0430   0.0000   444.1462       2.02194       11.8632       3.85169       3.97080      -3.56434       1.39848       1.91191       2.10427       2.25451       2.41726       2.38879
  37  15 3598.4885    2.3051  3.8367 11.5306 -0.0000  0.0439   0.0226   0.1240    0.0337   0.0000   441.5684       7.73129       7.90669      0.604154      0.599166      -3.70615       1.87500       2.41512       2.83579       2.93895       3.12601       3.06825
  37  16 3755.1826    1.8688  5.4659 10.9808  0.0000  0.0578   0.0163   0.1580    0.0301   0.0000   440.2940       4.28387       18.0928       6.62576       3.10989      -7.68050       2.38672       3.24784       3.65424       3.81448       3.96905       3.97012
  37  17 3910.7756    1.5366  7.4254 10.6852  0.0000  0.0744   0.0129   0.2060    0.0267   0.0000   440.6571       14.1972       16.3784     -0.413671      -9.91754       2.20770       3.11119       4.19556       4.80549       4.98282       5.14604       5.22003
  37  18 4065.3474    1.2373  9.8673 10.4601 -0.0005  0.1038   0.0104   0.2833    0.0252   0.0000   434.7075       7.57563       18.5281       14.4929     -0.462146      -2.41443       4.28520       5.80906       6.56937       6.95122       7.23920       7.16231
  37  19 4219.1878    1.0287 12.3072 10.2287  0.0007  0.1359   0.0079   0.3605    0.0228   0.0000   428.0143       12.8926       22.2413      0.913219       8.46543      -2.41959       5.48294       7.39205       8.32186       8.86635       9.05848       9.03766
  38   3 1501.5459    0.1709  0.1460  8.7277  0.0000  0.0107   0.0076   0.0189    0.0239   0.0000   441.1578      -1.06906       21.9098      0.349752      -1.78664     -0.913590      0.550021      0.588618      0.749614      0.923651      0.967460       1.08724
  38   4 1713.0228    0.3166  0.3327  8.9020  0.0000  0.0120   0.0091   0.0310    0.0304   0.0000   441.2333     -0.614929       20.0234      -1.21940      -2.44141     0.0695620      0.516981      0.663783      0.772445      0.845744      0.919842      0.880992
  38   5 1908.7827    0.5520  0.5545  9.0567 -0.0002  0.0150   0.0118   0.0358    0.0453   0.0000   441.2435      -1.45784       20.6626     -0.129710      -3.69439       1.56839      0.639471      0.812134      0.924375       1.01941       1.03330       1.05215
  38   6 2098.9194    0.7964  0.7970  9.4232  0.0000  0.0179   0.0144   0.0439    0.0580   0.0000   441.6060     -0.353510       20.9849      -2.21700      -2.99103      0.621585      0.799179       1.07786       1.19956       1.27221       1.34329       1.35794
  38   7 2282.9144    1.1544  0.9599 10.1767 -0.0001  0.0199   0.0197   0.0500    0.0623   0.0000   441.3229      0.709895       19.2548      0.302851     -0.431950     -0.378121      0.823482       1.14859       1.23972       1.40432       1.45104       1.46657
  38   8 2459.9853    1.7062  1.1323 10.8854  0.0000  0.0213   0.0273   0.0576    0.0666   0.0000   440.6558       1.64290       21.4614      0.758206      -2.68698       1.96081      0.893201       1.22101       1.38488       1.44009       1.56235       1.48162
  38   9 2633.7204    2.2818  1.0446 11.5168  0.0000  0.0206   0.0369   0.0527    0.0636   0.0000   440.9189      0.646133       20.0458       3.57054      -1.66863      0.144108      0.818479       1.13845       1.27580       1.34081       1.41391       1.38340
  38  10 2806.0980    3.1459  0.9741 12.0873  0.0000  0.0184   0.0514   0.0503    0.0654   0.0000   441.9026       2.61533       18.7510      0.803127      -1.10619       1.24487      0.807512       1.10847       1.18920       1.28647       1.33988       1.27611
  38  11 2975.9069    3.7835  0.9262 12.6102  0.0000  0.0188   0.0631   0.0469    0.0620   0.0000   441.0576       2.49152       18.3005       3.09215     -0.829191      0.883069      0.726523       1.02358       1.13777       1.18657       1.28483       1.24263
  38  12 3142.3145    3.8925  1.1386 12.9915  0.0000  0.0220   0.0629   0.0596    0.0608   0.0000   441.8797       5.11717       16.0828       4.51440      -2.25270      0.143420      0.897348       1.25303       1.35835       1.41553       1.53595       1.53503
  38  13 3305.7399    3.5894  1.6638 12.4821  0.0000  0.0267   0.0482   0.0727    0.0521   0.0000   441.0994       5.21306       17.1974       4.01070      -4.78407       2.59336       1.09646       1.51524       1.66500       1.74540       1.85942       1.83700
  38  14 3466.6731    2.7865  2.7509 11.9725  0.0000  0.0359   0.0300   0.0960    0.0365   0.0000   441.4979       4.39432       11.0021       3.72677      -1.76016      -1.24469       1.45385       1.97905       2.20957       2.31454       2.56103       2.50119
  38  15 3625.7394    2.2680  4.0576 11.3786  0.0000  0.0451   0.0207   0.1214    0.0323   0.0000   440.6227       8.27427       19.2372       7.30934      -4.81637      -2.09997       1.79401       2.45391       2.73678       2.87054       2.99537       3.01631
  38  16 3783.3798    1.8255  6.2030 10.8793  0.0000  0.0610   0.0148   0.1694    0.0279   0.0000   442.2543      -1.24131       17.7669       12.3490     -0.136463       2.63459       2.49742       3.31720       3.73251       4.10139       4.25378       4.14406
  38  17 3939.7241    1.4438  7.8068 10.6749 -0.0005  0.0810   0.0123   0.2225    0.0261   0.0000   435.9046       5.54656       10.6352       10.5623      -14.8395       4.39539       3.26727       4.50604       5.02981       5.40649       5.59609       5.61719
  38  18 4095.0923    1.2011 11.0586 10.4209  0.0008  0.1180   0.0093   0.3139    0.0242   0.0000   443.6571       1.87014       13.9584      -2.51233      -10.2554      -4.76539       4.65277       6.27885       7.11426       7.60438       7.78275       7.81165
  38  19 4249.9589    0.9734 13.8335 10.2311 -0.0006  0.1563   0.0072   0.4087    0.0213   0.0000   433.1940       4.95418       13.4952      -17.0523       8.29129      -3.81626       6.08586       8.28926       9.28148       10.0558       10.0294       10.1034
  39   2 1275.7507    0.0959  0.1069  8.6973  0.0000  0.0142   0.0065   0.0236    0.0216   0.0000   441.6439      0.503531       21.7654      0.137129      -3.30789      -2.13102      0.647244      0.642334      0.766905      0.772175      0.965535      0.887047
  39   3 1516.0322    0.1635  0.1906  8.8093  0.0000  0.0105   0.0069   0.0267    0.0239   0.0000   441.8437      0.456353       20.1210     -0.282402      -1.34908     0.0102614      0.436643      0.583955      0.665162      0.732769      0.842802      0.797324
  39   4 1728.2706    0.3256  0.3426  8.8993  0.0000  0.0122   0.0090   0.0288    0.0313   0.0000   441.6259      0.761944       20.8777      0.220511      -3.56963     -0.662234      0.507623      0.675935      0.741734      0.801432      0.820299      0.795411
  39   5 1925.1782    0.5471  0.5939  9.0735  0.0000  0.0155   0.0113   0.0386    0.0455   0.0000   440.7062      -1.07714       19.3573     -0.143500      -3.24378      -1.41637      0.599990      0.846491      0.924629       1.00418       1.03901      0.994922
  39   6 2116.5712    0.8220  0.7724  9.3903  0.0000  0.0162   0.0148   0.0442    0.0573   0.0000   441.6179     -0.544564       18.7960       1.64942     -0.638651      0.185508      0.658565      0.880045      0.949916       1.04479       1.12629       1.13529
  39   7 2301.2402    1.1884  1.0148 10.1867 -0.0001  0.0200   0.0196   0.0532    0.0633   0.0000   439.8893     -0.655280       21.0680     -0.635019      -2.06634      0.404681      0.814779       1.11202       1.21915       1.29008       1.30728       1.34699
  39   8 2479.0646    1.7239  1.1303 10.8457  0.0000  0.0210   0.0272   0.0574    0.0688   0.0000   443.1128       1.16434       16.5833      -1.29390      -1.02378      0.845191      0.848165       1.15196       1.26364       1.34972       1.41303       1.38998
  39   9 2653.9063    2.3682  1.0578 11.5812  0.0000  0.0203   0.0379   0.0532    0.0660   0.0000   441.9936       1.08591       20.8283      -1.05209      -2.18770      0.278667      0.810076       1.11234       1.26654       1.34201       1.30622       1.35322
  39  10 2827.3322    3.2813  0.9294 12.2892 -0.0001  0.0182   0.0543   0.0473    0.0605   0.0000   440.9391       3.10024       20.3590      0.248845      -3.79693     -0.625102      0.723372      0.974760       1.08682       1.19350       1.22103       1.21469
  39  11 2998.1637    3.8725  0.9693 12.6812  0.0000  0.0185   0.0632   0.0499    0.0615   0.0000   440.8996       4.11024       18.5152      0.426594      -3.56568      0.485913      0.762834       1.02844       1.10424       1.21528       1.22854       1.23718
  39  12 3165.7424    4.0144  1.1398 12.9450  0.0000  0.0219   0.0635   0.0561    0.0620   0.0000   441.2832       3.02838       18.2651       2.53327      -5.43924     -0.856821      0.860858       1.21708       1.28844       1.41188       1.42781       1.44757
  39  13 3330.4342    3.4640  1.6730 12.5747  0.0000  0.0274   0.0472   0.0735    0.0495   0.0000   441.8750      0.637088       18.2732       2.01049     -0.561885       1.46962       1.12350       1.58900       1.72681       1.90063       2.03714       1.99641
  39  14 3492.6420    2.7206  2.9086 11.8697  0.0000  0.0370   0.0280   0.0989    0.0358   0.0000   442.2468       9.00657       11.9134       4.98979       3.27083       3.64344       1.41899       1.91262       2.17205       2.32346       2.48709       2.36963
  39  15 3652.7249    2.1664  4.5829 11.2851  0.0000  0.0482   0.0189   0.1325    0.0295   0.0000   441.2907       9.27381       20.1029       9.70297     -0.102004       4.55371       1.89767       2.63045       2.90776       3.18440       3.42509       3.33340
  39  16 3811.2153    1.7365  6.3798 10.8215  0.0000  0.0631   0.0141   0.1735    0.0278   0.0000   446.6900       8.14477       11.5431      -5.38699      -3.07863       4.32858       2.48900       3.30321       3.75581       4.03321       4.10780       4.18539
  39  17 3968.2940    1.4361  8.7474 10.5966  0.0000  0.0874   0.0118   0.2355    0.0259   0.0000   448.4988       6.39439       9.37198     -0.814919       1.37774      0.613030       3.42118       4.54015       5.30359       5.52173       5.72378       5.73191
  39  18 4124.4938    1.1361 11.3403 10.4079 -0.0009  0.1210   0.0088   0.3309    0.0234   0.0000   430.4233       6.20861       26.9147       6.48685      -16.3656       2.78380       4.68532       6.34363       7.32049       7.79113       7.92330       7.96899
  40   2 1288.7414    0.0920  0.0798  8.7415  0.0000  0.0151   0.0070   0.0229    0.0211   0.0000   441.5022      -1.28095       20.9251     -0.143290      -2.93431       1.72030      0.774423       1.02836       1.35758       1.47216       1.73326       1.65863
  40   3 1530.3105    0.1789  0.2123  8.7812  0.0000  0.0120   0.0069   0.0253    0.0244   0.0000   441.3218      -1.32596       20.0344      0.581268      -2.28546      -1.03623      0.446974      0.601800      0.694470      0.756740      0.751170      0.777103
  40   4 1743.2307    0.3552  0.3740  8.9103  0.0000  0.0125   0.0093   0.0299    0.0329   0.0000   441.2249      -1.67209       21.6340      0.499868      -2.32786      0.769480      0.489717      0.672057      0.739594      0.827618      0.898123      0.994908
  40   5 1941.4250    0.5682  0.5889  9.2173  0.0000  0.0155   0.0115   0.0363    0.0427   0.0000   441.0893     -0.800678       20.5285      0.879060      -4.42967      0.922130      0.588920      0.799747      0.916259      0.956169       1.07371       1.08389
  40   6 2133.9416    0.8627  0.7690  9.7344  0.0000  0.0167   0.0154   0.0418    0.0512   0.0000   440.1231      0.660777       20.0960   -0.00293666     -0.619984      0.739341      0.662723      0.868005      0.994970       1.10476       1.10932       1.10153
  40   7 2319.3224    1.2488  0.9119 10.4845  0.0000  0.0189   0.0211   0.0480    0.0529   0.0000   441.2219       1.45385       20.7465       1.36481      -3.17356       1.00584      0.694142      0.978921       1.03513       1.18055       1.14977       1.20330
  40   8 2497.9147    1.8238  1.0729 11.1227  0.0000  0.0203   0.0289   0.0542    0.0630   0.0000   441.6083       1.17348       19.1482       1.61917      -3.53392      0.864339      0.803056       1.08748       1.17750       1.26910       1.38133       1.37092
  40   9 2673.8271    2.5232  0.9604 11.8127  0.0000  0.0188   0.0410   0.0490    0.0592   0.0000   441.1340      -1.47374       19.7312       2.55032      -2.28109       2.38049      0.729394       1.02610       1.10354       1.22381       1.25826       1.19459
  40  10 2848.2699    3.1351  1.0514 12.3998  0.0000  0.0204   0.0500   0.0530    0.0585   0.0000   440.6717       2.09669       19.5674       2.02610      -4.45039     -0.180329      0.785036       1.09799       1.20491       1.25490       1.36623       1.33121
  40  11 3020.0626    3.9691  1.0686 12.5989  0.0000  0.0198   0.0619   0.0526    0.0663   0.0000   441.5097       3.34398       17.1970       2.61608      0.845438      0.447861      0.735229       1.06427       1.15440       1.26597       1.25548       1.27581
  40  12 3188.7377    4.0313  1.3201 12.8108  0.0000  0.0233   0.0583   0.0611    0.0589   0.0000   440.7248       2.96112       18.1946       3.54814     -0.234572       1.31276      0.881153       1.23453       1.36355       1.51601       1.67764       1.64471
  40  13 3354.6647    3.3291  1.8196 12.4110  0.0000  0.0276   0.0421   0.0764    0.0464   0.0000   440.3389       7.43389       16.8274       7.38012       2.65649      -3.11523       1.06016       1.43622       1.62600       1.74637       1.84721       1.81365
  40  14 3518.1457    2.6245  3.0974 11.8329  0.0000  0.0371   0.0259   0.1039    0.0330   0.0000   440.7132       2.82092       13.1827       14.7603       3.65787       3.58459       1.41268       1.89930       2.11263       2.30907       2.34241       2.39599
  40  15 3679.4103    2.1044  4.5320 11.2706  0.0000  0.0469   0.0181   0.1298    0.0287   0.0000   438.6948       10.8521       13.4227       2.10622      -2.63882       4.18892       1.86866       2.46064       2.80215       2.95105       3.13301       3.13763
  40  16 3838.7344    1.6476  6.6890 10.8855  0.0000  0.0683   0.0139   0.1822    0.0266   0.0000   439.3307       6.26076       16.4640       10.6704      -6.44499      -1.07788       2.60750       3.47347       4.01175       4.21158       4.42773       4.40649
  40  17 3996.8797    1.3194  8.4158 10.6524 -0.0007  0.0897   0.0113   0.2419    0.0247   0.0000   433.7864      0.293718       16.0906       8.08089      -6.69688      -21.7900       3.38290       4.59049       5.22206       5.54740       5.76376       5.80729
  40  18 4153.5445    1.0971 11.5605 10.4089  0.0000  0.1236   0.0083   0.3367    0.0223   0.0000   429.3909      -4.95262       23.6099       25.2331      -8.03638      -7.94912       4.65840       6.24872       7.17805       7.70020       7.80246       7.96861
  40  19 4309.6032    0.8491 13.1227 10.2238 -0.0018  0.1632   0.0071   0.4091    0.0211   0.0000   434.3699       10.3841       11.4500       26.9472      0.221834      -24.7257       6.17908       8.36526       9.49682       10.1086       10.4938       10.6017
  41   2 1301.5644    0.1001  0.1315  8.7276  0.0000  0.0137   0.0062   0.0285    0.0215   0.0000   441.1065     -0.383751       20.4231     -0.845817      -2.98856      -1.37859      0.605738      0.821704      0.910935      0.942248      0.995043      0.894317
  41   3 1544.3599    0.1987  0.2308  8.7787  0.0000  0.0111   0.0071   0.0279    0.0249   0.0000   440.8179     -0.259443       21.1329      0.230350      -2.65622     -0.327019      0.479992      0.627434      0.671733      0.766953      0.859258      0.725177
  41   4 1758.0533    0.3739  0.3733  8.9220  0.0000  0.0121   0.0094   0.0280    0.0329   0.0000   441.3506     -0.149284       20.6903      0.758033      -3.97285      0.400758      0.515380      0.656269      0.777834      0.773395      0.840446      0.844361
  41   5 1957.4707    0.5936  0.5859  9.2583  0.0000  0.0144   0.0121   0.0372    0.0439   0.0000   441.2059     -0.310815       19.4978      0.949524      -1.55031     -0.497956      0.549329      0.719910      0.834086      0.865167      0.892219      0.922953
  41   6 2151.1709    0.8920  0.7922  9.8197  0.0000  0.0169   0.0159   0.0447    0.0514   0.0000   440.5880     -0.459818       20.1584      0.412447      -2.49804     -0.676501      0.651434      0.901302      0.975400       1.07920       1.12630       1.12848
  41   7 2337.1850    1.3105  1.0895 10.3693  0.0000  0.0203   0.0205   0.0541    0.0646   0.0000   441.7999       1.32388       19.3911     0.0351531      -3.48835       3.98770      0.790472       1.07699       1.19132       1.26578       1.36984       1.37297
  41   8 2516.5951    1.8888  1.1058 11.1973  0.0000  0.0206   0.0293   0.0533    0.0615   0.0000   440.2477       2.25871       17.7952       1.97380      -1.94219       3.51883      0.814327       1.09373       1.25019       1.33314       1.41157       1.37893
  41   9 2693.5282    2.5638  1.0349 11.8912  0.0000  0.0199   0.0410   0.0523    0.0605   0.0000   442.0268       1.17745       19.3424       4.84092     -0.340230      0.539074      0.720257       1.05054       1.10101       1.22107       1.28778       1.31790
  41  10 2868.9657    3.2980  0.9745 12.5112  0.0000  0.0185   0.0535   0.0489    0.0557   0.0000   441.3473       4.00452       18.3411       2.37770      -1.49699      0.547563      0.740716      0.998806       1.14465       1.21366       1.23187       1.25267
  41  11 3041.7056    4.0550  1.0880 12.7475  0.0000  0.0198   0.0619   0.0525    0.0629   0.0000   441.7782       2.64226       19.0429       4.86030      -3.81290      -1.64157      0.733841       1.02429       1.07063       1.21475       1.25836       1.29558
  41  12 3211.3576    3.9253  1.4500 12.6422  0.0000  0.0235   0.0531   0.0629    0.0543   0.0000   441.0011       3.49358       16.1405       2.57921     -0.979118      -1.04890      0.897551       1.22370       1.35083       1.45456       1.59156       1.52336
  41  13 3378.5715    3.2893  2.1419 12.2712 -0.0000  0.0296   0.0377   0.0798    0.0417   0.0000   442.1598       3.88934       14.3805       1.47802       1.79641       3.44394       1.12177       1.48758       1.64633       1.79096       1.84450       1.86384
  41  14 3543.4074    2.5446  3.4313 11.6586  0.0000  0.0387   0.0234   0.1047    0.0314   0.0000   443.4749       4.19866       16.1768       5.22963       3.46180      -1.37250       1.46985       1.96565       2.23828       2.35575       2.51205       2.46819
  41  15 3705.6766    2.0059  5.1668 11.2413  0.0000  0.0523   0.0166   0.1452    0.0257   0.0000   439.9972       8.48679       16.6401       2.99296       7.49518      -2.25688       1.97390       2.67156       3.00432       3.20213       3.43826       3.47096
  41  16 3865.9586    1.6022  6.9684 10.8699 -0.0002  0.0686   0.0131   0.1922    0.0254   0.0000   437.6619       2.44039       10.4039       4.28573     -0.460429       3.71466       2.60176       3.46305       4.01901       4.22005       4.43405       4.43456
  41  17 4024.8882    1.3352  9.6477 10.6037  0.0012  0.0970   0.0104   0.2640    0.0239   0.0000   445.3453       9.24676       11.4087       2.06718      -4.11018       7.94910       3.61695       4.84859       5.53109       5.90526       6.11468       6.15816
  41  18 4182.4541    1.0687 12.0149 10.3592  0.0008  0.1324   0.0079   0.3366    0.0219   0.0000   441.8537     -0.981002       14.5790       14.7777      -3.45682       11.2835       4.85834       6.53479       7.54397       8.03912       8.23794       8.33584
  42   3 1558.1898    0.2010  0.2020  8.7261  0.0000  0.0107   0.0073   0.0217    0.0242   0.0000   441.8645     -0.514650       21.8575    -0.0867493      -3.42692      0.326270      0.399720      0.443347      0.586034      0.663977      0.616652      0.679586
  42   4 1772.6456    0.3794  0.4056  8.9633  0.0000  0.0131   0.0093   0.0304    0.0327   0.0000   442.5378      0.225105       21.0801     0.0722749      -2.19818     -0.381922      0.493212      0.659115      0.766040      0.770807      0.935271      0.915865
  42   5 1973.3038    0.6152  0.6758  9.1928  0.0000  0.0156   0.0116   0.0401    0.0458   0.0000   441.1746     -0.123363       19.0203      0.841748      -1.15894      -1.16144      0.648141      0.854815      0.998256       1.11771       1.20529       1.17207
  42   6 2168.1000    0.9162  0.8404  9.7957  0.0000  0.0177   0.0157   0.0452    0.0532   0.0000   440.1496      0.743995       20.5967      0.179967      -2.17278     -0.282701      0.646368      0.927792      0.982334       1.09556       1.18429       1.20881
  42   7 2354.7798    1.3928  1.1029 10.3158 -0.0005  0.0207   0.0212   0.0531    0.0681   0.0000   440.6503       1.60531       20.9001       1.57927      -3.23180       1.93283      0.736389       1.04377       1.14876       1.22279       1.22837       1.29147
  42   8 2535.0611    1.9520  1.1866 11.1196  0.0000  0.0218   0.0291   0.0562    0.0650   0.0000   441.1544       1.41184       20.3899     -0.358408      -3.65192      0.881164      0.776683       1.12581       1.21625       1.30444       1.40080       1.43615
  42   9 2713.0600    2.6456  1.0949 11.9336  0.0000  0.0204   0.0411   0.0538    0.0590   0.0000   441.1699       1.30481       17.3679      0.819802      -3.34321     -0.922679      0.730307       1.02914       1.05824       1.16892       1.22467       1.23492
  42  10 2889.4565    3.4288  0.9813 12.5345  0.0000  0.0186   0.0551   0.0495    0.0562   0.0000   441.6404       2.17930       17.6090       2.27081      -3.74645     0.0936317      0.676088      0.962190       1.02478       1.15343       1.19960       1.16878
  42  11 3063.0161    4.0638  1.0275 13.0079  0.0000  0.0193   0.0650   0.0524    0.0570   0.0000   440.4520       2.34606       17.1177       2.23493      -1.31113       1.36751      0.716673      0.974555       1.08350       1.15600       1.18730       1.21974
  42  12 3233.6220    3.8712  1.5095 12.5886  0.0000  0.0244   0.0517   0.0650    0.0530   0.0000   440.9375       4.92387       18.9587     -0.975083      0.189037       1.23530      0.864542       1.22887       1.32184       1.46153       1.56033       1.56549
  42  13 3402.0756    3.1823  2.0669 12.3271  0.0000  0.0300   0.0375   0.0781    0.0395   0.0000   443.3362       3.50562       17.2377       1.08316    -0.0110363     -0.621506       1.06730       1.48510       1.59323       1.74911       1.81972       1.76462
  42  14 3568.1343    2.4389  3.8513 11.5504  0.0000  0.0426   0.0217   0.1133    0.0297   0.0000   441.8138       2.12602       11.4458     0.0609297       2.93573      -2.23245       1.55755       2.07910       2.40065       2.52311       2.68265       2.63508
  42  15 3731.5688    1.9929  5.6203 11.0702  0.0000  0.0550   0.0156   0.1504    0.0256   0.0000   441.3535       4.41890       9.13853       6.34489       1.26306       5.55968       2.01522       2.76310       3.04632       3.34930       3.48055       3.46055
  42  16 3893.0229    1.6068  8.0070 10.7000  0.0000  0.0765   0.0119   0.2064    0.0247   0.0000   444.8245       4.24056       15.9177       7.36793      -7.65529       1.86605       2.80568       3.75740       4.36871       4.56752       4.94554       4.93761
  42  17 4052.6633    1.2662 10.3202 10.5140 -0.0012  0.1065   0.0091   0.2838    0.0226   0.0000   441.1731       8.80884       26.2783       7.87028      -8.06340       6.60050       3.84534       5.17643       5.85898       6.34324       6.52064       6.53437
  42  18 4210.9574    1.0148 12.9124 10.2729 -0.0021  0.1437   0.0070   0.3616    0.0205   0.0000   445.6001       8.53285       11.9990      -11.4568       2.11423       19.4699       5.12202       6.88789       7.91651       8.42247       8.60047       8.77833
  43   2 1326.7353    0.1141  0.1038  8.7389  0.0000  0.0097   0.0066   0.0216    0.0207   0.0000   441.7764     -0.795251       20.9656     -0.101322      -2.51990     0.0712745      0.418881      0.528706      0.589935      0.684267      0.653990      0.644127
  43   3 1571.8015    0.2059  0.2272  8.7825  0.0000  0.0102   0.0071   0.0243    0.0244   0.0000   441.5369     -0.240222       20.9770     -0.677327      -2.30818     -0.166572      0.398243      0.488191      0.601726      0.649107      0.642587      0.619943
  43   4 1787.0207    0.3873  0.3981  8.9607  0.0000  0.0126   0.0093   0.0284    0.0330   0.0000   441.3125     -0.728562       19.8033      0.616809      -1.74286      0.456497      0.464835      0.648512      0.714142      0.791613      0.860869      0.881518
  43   5 1989.0311    0.6255  0.6887  9.3049  0.0000  0.0157   0.0117   0.0401    0.0444   0.0000   439.9217      0.407734       20.2948    -0.0583382      -3.59764     -0.769597      0.588177      0.762281      0.838613      0.901199      0.935473      0.941415
  43   6 2184.8859    0.9446  0.9564  9.6848  0.0000  0.0190   0.0149   0.0461    0.0595   0.0000   441.4292      -1.29885       21.8388       2.29532      -2.13915      -2.88249      0.688714      0.933776       1.04444       1.12109       1.13887       1.15400
  43   7 2372.2077    1.4150  1.0410 10.6778  0.0000  0.0200   0.0222   0.0510    0.0580   0.0000   441.5389      0.813985       21.6228      -2.77656     -0.942373     -0.119380      0.760007       1.07627       1.15501       1.27283       1.26989       1.33711
  43   8 2553.3932    2.0231  1.1690 11.2929  0.0000  0.0209   0.0300   0.0562    0.0626   0.0000   441.8159       1.96029       20.4589      0.637347     -0.581963       2.37993      0.739000       1.00143       1.12725       1.19531       1.30055       1.27871
  43   9 2732.4430    2.7437  1.1210 11.7981 -0.0000  0.0200   0.0405   0.0513    0.0646   0.0000   441.5932       1.38105       21.6124       1.41626     -0.356598      0.837494      0.706665      0.992488       1.09143       1.15343       1.22474       1.20758
  43  10 2909.6630    3.6195  0.9715 12.4877 -0.0000  0.0177   0.0561   0.0475    0.0595   0.0000   439.7089       4.86974       19.6521       1.86003      -3.27422      -1.28316      0.680838      0.910297       1.06546       1.15399       1.17411       1.19989
  43  11 3084.0372    4.1166  1.2114 12.8138  0.0006  0.0209   0.0595   0.0564    0.0591   0.0000   441.1178       2.95923       18.5402       1.46386      -3.01619       3.33583      0.743046       1.02995       1.16356       1.24142       1.31348       1.34395
  43  12 3255.6883    3.8210  1.4799 12.8211  0.0000  0.0245   0.0521   0.0656    0.0507   0.0000   441.6915       4.23936       19.2837       1.77651      -4.63638       1.43368      0.864687       1.23164       1.30139       1.43791       1.54882       1.50622
  43  13 3425.2079    3.0412  2.5624 12.0866 -0.0000  0.0320   0.0311   0.0870    0.0365   0.0000   443.0123       8.52363       12.1933       3.33110       1.30967       1.91586       1.15021       1.49671       1.74230       1.88109       2.00191       2.03788
  43  14 3592.4942    2.3945  4.0293 11.4998  0.0000  0.0427   0.0205   0.1168    0.0295   0.0000   442.5641       4.14159       17.5625      -1.15347       7.76251       10.6244       1.52774       2.08165       2.31612       2.50129       2.55766       2.63021
  43  15 3757.2390    1.8848  6.1011 11.0081  0.0000  0.0593   0.0144   0.1628    0.0252   0.0000   437.8750       6.61172       17.8516       7.41275      -9.67005      -1.01828       2.08464       2.86548       3.20949       3.49327       3.55863       3.60215
  43  16 3919.5226    1.5274  8.9446 10.7085  0.0000  0.0851   0.0106   0.2320    0.0235   0.0000   440.9356       7.17475       12.2271      -6.48340       3.08363      0.854176       3.04429       4.03914       4.65992       4.95797       5.12114       5.22198
  43  17 4079.9664    1.2319 10.3929 10.4867 -0.0011  0.1061   0.0085   0.2793    0.0222   0.0000   438.0994       16.7884       27.4295       1.24185      -6.92277       2.21807       3.69654       5.06329       5.76768       6.07565       6.28663       6.37580
  43  18 4239.3432    1.0119 13.2481 10.2600  0.0024  0.1440   0.0069   0.3620    0.0203   0.0000   442.0517      -17.5531       12.3835       9.42083       8.63926      -11.3978       4.93216       6.69458       7.75869       8.23148       8.44589       8.46060
  44   2 1339.0632    0.1153  0.1137  8.7074  0.0000  0.0110   0.0063   0.0213    0.0207   0.0000   441.6943     0.0923216       21.1039      0.441332      -3.14037     0.0704459      0.474640      0.555491      0.550588      0.626101      0.683503      0.767692
  44   3 1585.2230    0.2199  0.2232  8.7425  0.0000  0.0101   0.0072   0.0216    0.0246   0.0000   441.8718      -1.27861       20.5531      0.145741      -3.53351      0.545465      0.394555      0.476822      0.583559      0.634017      0.667414      0.693840
  44   4 1801.2334    0.4202  0.4430  9.0184  0.0000  0.0125   0.0097   0.0320    0.0341   0.0000   442.5408     -0.929914       20.2272      -1.11980      -2.86912      0.988986      0.455203      0.606463      0.657332      0.733963      0.782987      0.778842
  44   5 2004.5787    0.6711  0.6788  9.2689  0.0000  0.0149   0.0121   0.0382    0.0469   0.0000   442.0996     -0.427133       19.1631      0.149611      -2.67096       1.28141      0.555158      0.736589      0.825292      0.900567      0.875251      0.938786
  44   6 2201.4247    0.9962  0.8337 10.0303 -0.0000  0.0168   0.0166   0.0435    0.0512   0.0000   442.0528      0.971372       21.0891     -0.286726      -1.78590     -0.808661      0.601418      0.820789      0.891429      0.966713       1.02323       1.04471
  44   7 2389.4417    1.4969  1.1238 10.5138  0.0000  0.0200   0.0220   0.0527    0.0650   0.0000   441.3533       1.31289       18.8688      0.835941      -1.46999     -0.450810      0.696606      0.977317       1.06638       1.15937       1.19446       1.16323
  44   8 2571.4786    2.1013  1.1791 11.4240 -0.0015  0.0212   0.0312   0.0558    0.0619   0.0000   441.9628       1.10878       19.1173       2.95656      -4.10000      0.526696      0.727304      0.996825       1.09598       1.23326       1.24152       1.22881
  44   9 2751.5951    2.8717  1.0509 12.1332  0.0000  0.0195   0.0441   0.0505    0.0592   0.0000   440.4358       1.89272       19.1796       3.75933      -3.55497     -0.375608      0.685240      0.966967       1.04986       1.13998       1.21346       1.20728
  44  10 2929.6760    3.6620  0.9917 12.7069 -0.0001  0.0178   0.0573   0.0496    0.0543   0.0000   441.5686       2.29572       21.2550       1.18348      -2.27638       2.30806      0.626358      0.848700      0.910825       1.02024       1.03288       1.03917
  44  11 3104.8499    4.0686  1.2188 12.7777 -0.0006  0.0209   0.0583   0.0555    0.0598   0.0000   440.5859       3.06488       19.4203       1.58881      0.465474       1.57164      0.739419       1.01822       1.11579       1.19664       1.27132       1.24907
  44  12 3277.4714    3.6902  1.6229 12.6205 -0.0003  0.0253   0.0468   0.0658    0.0474   0.0000   441.5414       2.62022       19.0874       4.37941      -4.72063      0.329701      0.885053       1.16927       1.34789       1.44532       1.58163       1.56500
  44  13 3447.9233    3.0017  2.7215 11.9641  0.0000  0.0326   0.0293   0.0875    0.0362   0.0000   440.0412       3.59900       18.0736       3.88043       3.59460      0.138237       1.14025       1.57168       1.79196       1.85322       1.98664       1.96700
  44  14 3616.4130    2.3108  4.1684 11.5615  0.0000  0.0440   0.0198   0.1212    0.0274   0.0000   444.7876       5.82305       13.7707      0.979447       6.91805       3.19883       1.53364       2.07577       2.36381       2.52866       2.69384       2.67400
  44  15 3782.3041    1.8789  6.4144 10.9984  0.0000  0.0608   0.0140   0.1655    0.0245   0.0000   438.2764       8.68049       14.1200       7.29405    -0.0194459       4.01895       2.11799       2.88292       3.20010       3.51703       3.65604       3.71421
  44  16 3945.8189    1.4705  8.6602 10.6926 -0.0011  0.0840   0.0104   0.2276    0.0237   0.0000   438.8564       4.76626       26.1576       10.3923      -13.1030      -1.12510       2.92476       3.88599       4.48230       4.81202       5.06243       5.11704
  44  17 4107.0264    1.2115 11.7480 10.4530  0.0015  0.1184   0.0077   0.3112    0.0209   0.0000   454.0641       7.37220       18.8022       10.9967      -13.9893      -16.5975       4.07290       5.54220       6.32516       6.84453       7.09184       7.26828
  45   2 1351.2798    0.1083  0.1143  8.6963  0.0000  0.0117   0.0061   0.0213    0.0204   0.0000   442.0657     -0.244685       20.4472    -0.0312554      -2.06796     0.0974653      0.415004      0.561046      0.617999      0.665731      0.659471      0.716191
  45   3 1598.4132    0.2426  0.2285  8.7637  0.0000  0.0100   0.0076   0.0210    0.0251   0.0000   442.2082      0.472589       20.1983     0.0668116      -2.65406    -0.0896206      0.338496      0.480999      0.523474      0.595893      0.648252      0.665460
  45   4 1815.2953    0.4341  0.4118  8.9443  0.0000  0.0115   0.0098   0.0283    0.0344   0.0000   441.8254      0.348028       20.2996   -0.00663325      -3.61487      -1.00975      0.435608      0.570402      0.638287      0.677896      0.716705      0.749463
  45   5 2020.0108    0.6705  0.6389  9.4821  0.0000  0.0149   0.0124   0.0363    0.0416   0.0000   442.2459     0.0953136       20.1620     -0.264349      -1.08432    -0.0264695      0.497312      0.694315      0.769380      0.871134      0.911738      0.908173
  45   6 2217.7821    0.9932  1.0327  9.9997  0.0000  0.0197   0.0158   0.0523    0.0553   0.0000   442.0467     -0.694653       19.1151      0.574434      -1.07918      0.660860      0.683291      0.920135       1.01569       1.11572       1.15406       1.16755
  45   7 2406.4731    1.5762  1.1746 10.5252  0.0000  0.0203   0.0227   0.0528    0.0673   0.0000   440.4105      0.781442       18.9707       2.78190      -1.56550       1.27646      0.724883      0.975524       1.07088       1.17104       1.19990       1.21235
  45   8 2589.4458    2.1372  1.1678 11.1147  0.0000  0.0201   0.0301   0.0520    0.0702   0.0000   440.5770       3.61362       19.6555     -0.332136      -1.82648       1.05290      0.689324      0.966977       1.03923       1.14841       1.24150       1.27137
  45   9 2770.5862    2.9613  1.0819 11.9381  0.0000  0.0189   0.0440   0.0506    0.0636   0.0000   441.4894      0.797505       19.0400       2.12328     -0.940496       1.49153      0.652530      0.900681      0.970364       1.05006       1.10485       1.08735
  45  10 2949.4643    3.8845  1.0250 12.5691  0.0000  0.0183   0.0582   0.0469    0.0607   0.0000   440.9155       3.29881       20.1198       2.58415      -3.04626      0.184159      0.624844      0.858174      0.894501       1.01352       1.03369       1.06030
  45  11 3125.3757    4.2120  1.2150 12.8583  0.0001  0.0199   0.0602   0.0554    0.0624   0.0000   440.3881       2.53194       21.2324       2.21078      -2.78980     -0.332479      0.711051      0.949425       1.07068       1.11992       1.22447       1.18554
  45  12 3298.8716    3.6601  1.6838 12.5600  0.0000  0.0249   0.0449   0.0686    0.0445   0.0000   440.7075       2.73689       18.4948       4.27690      -3.40530      -1.03455      0.848737       1.17024       1.28168       1.39706       1.50080       1.50837
  45  13 3470.4562    2.8798  3.0271 11.9564  0.0000  0.0341   0.0271   0.0969    0.0317   0.0000   441.2677       6.93744       13.1670       1.12177       4.88395       6.01251       1.18239       1.58975       1.80991       1.93480       1.95236       2.00655
  45  14 3640.1297    2.2972  4.6598 11.3778  0.0000  0.0464   0.0181   0.1278    0.0261   0.0000   442.7577       6.61634       13.4939       2.37127       3.62118       3.84521       1.51998       2.11705       2.38337       2.62531       2.64135       2.71536
  45  15 3807.0402    1.7737  6.6910 10.9741  0.0000  0.0661   0.0134   0.1735    0.0238   0.0000   440.1126       10.4583       12.9261     -0.597208     -0.649472       7.47987       2.18181       3.01591       3.43076       3.57567       3.84600       3.76493
  45  16 3971.6432    1.4782  9.3405 10.5948  0.0013  0.0908   0.0097   0.2368    0.0233   0.0000   436.5207      0.689262       23.3800       8.44079      -10.3625      -4.52274       3.03392       4.14926       4.69219       5.03010       5.28705       5.33617
  45  17 4133.9239    1.1384 11.3983 10.4309 -0.0008  0.1173   0.0076   0.3099    0.0205   0.0000   437.9039      -7.43864       24.7022       13.5594      -11.2771      -9.95226       3.99035       5.40472       6.19250       6.63741       6.93778       6.94912
  46   2 1363.3061    0.1161  0.0999  8.7021  0.0000  0.0131   0.0065   0.0201    0.0202   0.0000   442.1076     -0.672241       21.5549     -0.364937      -1.66261     -0.891361      0.498602      0.698764      0.770538      0.780113      0.755019      0.804684
  46   3 1611.4521    0.2334  0.2929  8.7867  0.0000  0.0117   0.0068   0.0262    0.0251   0.0000   442.5211      -1.17579       20.5438       1.77009      -3.36765     -0.727835      0.403549      0.524970      0.611737      0.636571      0.690338      0.710359
  46   4 1829.2054    0.4569  0.5257  8.9734  0.0005  0.0140   0.0094   0.0334    0.0371   0.0000   441.7958     -0.979164       19.0782       1.20214      -2.16905       1.15417      0.460557      0.632582      0.676055      0.779027      0.851560      0.861199
  46   5 2035.2569    0.7031  0.7609  9.4535  0.0000  0.0161   0.0121   0.0418    0.0457   0.0000   442.8099     -0.391556       19.4469     -0.378519     -0.897667     -0.148884      0.540117      0.726061      0.848302      0.867928      0.943196      0.941210
  46   6 2233.9512    1.0569  0.9446 10.1553  0.0000  0.0186   0.0166   0.0465    0.0526   0.0000   442.6852      0.108403       19.7592      0.575049      -3.09480       1.03693      0.629285      0.857445      0.961384       1.04809       1.12277       1.14616
  46   7 2423.2870    1.5530  1.1361 10.8830  0.0000  0.0210   0.0232   0.0532    0.0583   0.0000   441.4968       1.61990       19.8038      0.472363      -1.84229       2.88496      0.681951      0.966371       1.07833       1.18842       1.21418       1.22666
  46   8 2607.2740    2.2411  1.1516 11.4678 -0.0001  0.0201   0.0325   0.0522    0.0622   0.0000   440.5125      0.839855       18.4983     -0.370061      -1.04491      0.790473      0.672646      0.948022       1.02868       1.13145       1.20504       1.19788
  46   9 2789.3849    3.0764  1.0128 12.0703  0.0000  0.0178   0.0459   0.0468    0.0617   0.0000   441.3718       1.74130       20.2092    -0.0793529      -2.69535    -0.0866714      0.602566      0.831547      0.920527      0.968176       1.04008       1.05643
  46  10 2969.0849    3.7824  1.0879 12.6339  0.0000  0.0187   0.0558   0.0506    0.0601   0.0000   441.9082       2.54328       18.8568       1.36978      -2.50739      0.184281      0.655490      0.920010      0.993974       1.12621       1.18582       1.18202
  46  11 3145.7787    4.0165  1.2360 13.0297 -0.0000  0.0213   0.0579   0.0582    0.0536   0.0000   441.2020       3.22595       20.1808       2.19800      -3.40313     -0.184937      0.737804       1.03486       1.11751       1.24787       1.30603       1.29615
  46  12 3320.0819    3.6853  1.7646 12.3407 -0.0034  0.0259   0.0430   0.0651    0.0478   0.0000   442.1899       6.57942       16.3222     0.0994276      -1.01109     -0.468294      0.834981       1.18406       1.26708       1.42414       1.45290       1.43895
  46  13 3492.7189    2.7689  3.1219 11.9227  0.0000  0.0356   0.0257   0.0983    0.0314   0.0000   440.2680       6.15010       15.2871       5.73288      0.330460      0.526790       1.16504       1.64489       1.79255       1.96719       1.99790       2.05387
  46  14 3663.4153    2.1671  4.8590 11.2920  0.0000  0.0477   0.0166   0.1302    0.0259   0.0000   441.4771       5.02722       17.8196       4.92981      -1.96526      0.360622       1.57631       2.18790       2.45421       2.64320       2.78179       2.79520
  46  15 3831.4595    1.7309  7.1494 10.9795  0.0004  0.0687   0.0128   0.1872    0.0235   0.0000   441.1558       10.6428       15.7305      -2.47642      -12.9711       4.95489       2.28541       3.10638       3.54034       3.79007       3.92023       3.93752
  46  16 3997.1221    1.4296  9.8729 10.5879  0.0000  0.0943   0.0088   0.2531    0.0221   0.0000   437.6316       6.53499       21.1111      -2.01532      -11.8338      -4.35290       3.06516       4.21909       4.77883       5.10999       5.38821       5.41541
  46  17 4161.0305    1.1053 12.1125 10.4385 -0.0001  0.1292   0.0071   0.3267    0.0196   0.0000   432.9094       2.56098       17.7296      0.582402      -17.7033       6.66692       4.13624       5.74770       6.45600       6.98171       7.11381       7.26475
  47   1 1081.8603    0.0437  0.0104  8.7993  0.0000  0.0130   0.0084   0.0085    0.0181   0.0000   439.5508     -0.218160       19.2910     -0.429660      -2.83580      -1.82935      0.269215      0.509942      0.360665      0.656712      0.502336      0.788619
  47   2 1375.1966    0.1215  0.1337  8.6693  0.0000  0.0100   0.0059   0.0217    0.0203   0.0000   441.1242      -1.04894       21.0063     -0.900549      -2.92178      0.872041      0.360153      0.419769      0.536093      0.537236      0.564636      0.660514
  47   3 1624.2601    0.2693  0.2793  8.7837  0.0000  0.0100   0.0077   0.0262    0.0258   0.0000   442.1587     -0.887469       20.3163      0.332417      -3.02781     -0.504276      0.346026      0.440640      0.480835      0.569945      0.648172      0.596882
  47   4 1842.9334    0.4442  0.4919  8.9559  0.0000  0.0129   0.0092   0.0312    0.0355   0.0000   440.9427      0.672305       21.8541      0.193190      -3.22363      0.562947      0.426016      0.589977      0.655123      0.722336      0.743943      0.791903
  47   5 2050.3505    0.7621  0.7849  9.3184  0.0000  0.0160   0.0124   0.0394    0.0501   0.0000   441.3665     -0.869256       21.4055      0.123178      -4.15408     -0.500835      0.512753      0.733215      0.779575      0.896535      0.939731      0.958264
  47   6 2249.9397    1.0960  1.0028 10.1219  0.0000  0.0194   0.0166   0.0470    0.0541   0.0000   441.1076     -0.204438       20.0203      0.485036      -2.31203       1.07889      0.602275      0.865853      0.935106       1.01767       1.02049       1.03206
  47   7 2439.9730    1.6299  1.2361 10.8160  0.0000  0.0210   0.0230   0.0564    0.0572   0.0000   439.9780     0.0640768       19.8689      0.784879      -2.71949      0.779767      0.694192      0.950019       1.02958       1.14878       1.19236       1.16545
  47   8 2624.9520    2.2974  1.1334 11.5585  0.0000  0.0205   0.0329   0.0499    0.0597   0.0000   441.2684      0.661318       19.6077       3.09404      -2.93357       1.41312      0.647155      0.920882      0.989796       1.12116       1.14235       1.17987
  47   9 2808.0192    3.0830  1.1311 12.1420  0.0000  0.0194   0.0444   0.0506    0.0613   0.0000   440.8410       3.48246       21.2114       2.03508      -3.96179     -0.980739      0.684029      0.944101       1.02674       1.13927       1.17641       1.19424
  47  10 2988.5271    3.9889  1.0223 12.7639  0.0000  0.0185   0.0591   0.0460    0.0577   0.0000   441.3913      0.966864       19.1649       2.81623      -2.45811     -0.541179      0.593435      0.853973      0.906549       1.01534       1.06707       1.04597
  47  11 3165.9040    4.0926  1.3275 12.7061  0.0000  0.0209   0.0544   0.0574    0.0566   0.0000   440.7052       3.69649       20.1867       3.56522     -0.912952     0.0502103      0.686572      0.949291       1.03606       1.15820       1.21954       1.29665
  47  12 3341.1486    3.5665  2.0419 12.2658  0.0000  0.0264   0.0384   0.0720    0.0433   0.0000   441.9491       5.72879       15.2346       2.75673       1.43392       1.96918      0.884665       1.19041       1.35629       1.43519       1.52180       1.53321
  47  13 3514.6547    2.6783  3.3738 11.7619  0.0000  0.0364   0.0235   0.0994    0.0304   0.0000   441.8453       6.29679       14.9140       4.77576       3.11041       1.14311       1.19365       1.59560       1.81590       1.96012       2.07007       2.03027
  47  14 3686.2372    2.1296  5.2612 11.2660  0.0000  0.0509   0.0162   0.1372    0.0253   0.0000   439.7988       1.94975       18.4128       4.19453      -6.05236       1.93386       1.68155       2.25116       2.57121       2.77515       2.91190       2.89356
  47  15 3855.6046    1.6630  7.7599 10.9413  0.0008  0.0766   0.0119   0.2032    0.0231   0.0000   440.2792       7.69384       20.2877       10.2815      -3.36458      -6.36099       2.44553       3.36318       3.80666       4.13779       4.28378       4.30617
  47  16 4022.5483    1.3594 10.2619 10.5906 -0.0011  0.1006   0.0082   0.2672    0.0210   0.0000   441.4616      -8.00078       16.8232       10.8419      -12.1811      -3.55439       3.27016       4.39986       5.09093       5.38847       5.73682       5.76360
  48   2 1386.8899    0.1210  0.1682  8.6946  0.0000  0.0101   0.0056   0.0305    0.0204   0.0000   441.9010     -0.309749       21.3082     -0.277710      -2.84410     -0.440655      0.311971      0.474483      0.522970      0.599834      0.643220      0.636189
  48   3 1636.8928    0.2641  0.2608  8.7765  0.0000  0.0100   0.0076   0.0234    0.0255   0.0000   441.6174     -0.781009       20.5230      0.351505      -3.07540     -0.271045      0.350399      0.414538      0.488721      0.538387      0.578009      0.628898
  48   4 1856.5373    0.4802  0.5141  9.0435  0.0000  0.0132   0.0097   0.0317    0.0358   0.0000   441.3920     -0.381465       20.0766      0.686079      -2.52828     -0.258507      0.444433      0.653429      0.676235      0.768108      0.799587      0.807158
  48   5 2065.3158    0.7431  0.7457  9.5393  0.0000  0.0161   0.0125   0.0381    0.0461   0.0000   441.3428     0.0910880       19.6771      0.356071      -1.09708      -1.22049      0.521996      0.700185      0.773853      0.834447      0.900737      0.900363
  48   6 2265.7485    1.1620  1.0670 10.0530  0.0000  0.0187   0.0170   0.0499    0.0608   0.0000   442.9062      0.388454       21.2705       1.91902      -2.39624       1.84309      0.615689      0.816536      0.935045      0.947936       1.07069       1.08756
  48   7 2456.5160    1.7342  1.1647 10.8166  0.0000  0.0193   0.0246   0.0524    0.0629   0.0000   441.4974       1.02922       19.3196       1.26168      -2.91067       1.17889      0.636116      0.872348      0.949177       1.04491       1.12188       1.14421
  48   8 2642.4606    2.4039  1.1788 11.3732  0.0000  0.0195   0.0327   0.0512    0.0659   0.0000   442.6842       1.57362       18.8509       1.58853     -0.246901      0.338936      0.630598      0.862159      0.937450       1.05835       1.06520       1.09374
  48   9 2826.5256    3.1868  1.1089 12.2835  0.0000  0.0188   0.0458   0.0508    0.0576   0.0000   440.2689       3.06986       21.9277       3.42129      -1.95458       1.99975      0.632178      0.884143      0.962012       1.09556       1.15141       1.18810
  48  10 3007.7574    3.8791  1.1279 12.5684  0.0001  0.0194   0.0542   0.0496    0.0627   0.0000   441.2842       2.22693       18.7649       3.57833      -1.72554      -1.97787      0.606127      0.869293      0.953586       1.03881       1.06338       1.06230
  48  11 3185.9006    4.0745  1.2607 12.8974  0.0000  0.0218   0.0565   0.0550    0.0579   0.0000   441.9602       3.14983       19.3273       2.93152     -0.856064       3.29680      0.662798      0.970023       1.03276       1.14470       1.19786       1.16236
  48  12 3361.9120    3.4255  2.0744 12.2962  0.0000  0.0268   0.0367   0.0745    0.0405   0.0000   443.5157       3.45998       18.3954       4.05281      -2.11836      -1.34240      0.836323       1.16034       1.31044       1.39799       1.47540       1.45320
  48  13 3536.3522    2.5825  3.6228 11.7103  0.0000  0.0382   0.0219   0.1052    0.0285   0.0000   441.8296       5.42422       17.8009       5.78381      0.863156       1.61227       1.19010       1.67078       1.85389       1.99826       2.12003       2.15579
  48  14 3708.8918    2.1076  5.7418 11.1875  0.0001  0.0542   0.0153   0.1449    0.0249   0.0000   440.8702       6.87083       20.4433       3.38239      -1.74563       10.8689       1.69570       2.34919       2.63659       2.84191       3.02193       3.04846
  48  15 3879.1785    1.6738  8.2779 10.8324  0.0000  0.0766   0.0107   0.2079    0.0230   0.0000   440.5905       6.61581       20.8412      0.859918       1.15702       2.69957       2.44759       3.35502       3.85838       4.03507       4.30725       4.32962
  48  16 4047.4186    1.3630 11.1482 10.5327  0.0018  0.1076   0.0077   0.2786    0.0206   0.0000   435.8474      -3.23682       19.9527       12.4912      -11.2689       2.13622       3.36661       4.62182       5.24181       5.74701       5.93946       6.03022
  49   2 1398.5144    0.1359  0.1383  8.6645  0.0000  0.0112   0.0062   0.0212    0.0202   0.0000   442.0093     -0.565903       21.1155     -0.252747      -2.66393     -0.246186      0.419689      0.594162      0.723423      0.744252      0.812598      0.931231
  49   3 1649.3442    0.2719  0.3015  8.6908  0.0000  0.0106   0.0072   0.0241    0.0263   0.0000   440.9890     -0.829623       20.4224      0.641034      -2.69417    -0.0130958      0.346991      0.431337      0.524071      0.565496      0.572050      0.602941
  49   4 1869.9715    0.5005  0.5530  8.9713  0.0000  0.0136   0.0096   0.0329    0.0379   0.0000   441.8282     -0.374125       19.9514      0.587150     -0.832506       1.04844      0.430298      0.567510      0.635142      0.717768      0.756255      0.744492
  49   5 2080.0673    0.7818  0.8292  9.5147  0.0000  0.0165   0.0126   0.0415    0.0483   0.0000   440.4863      0.718929       21.2005       1.56981      -2.74946     -0.969356      0.522564      0.711847      0.798524      0.854984      0.888006      0.910352
  49   6 2281.3566    1.1818  1.0719 10.2151  0.0000  0.0192   0.0171   0.0499    0.0539   0.0000   441.7974     -0.821441       18.0928      0.290548      -2.65777     -0.809286      0.581226      0.815283      0.891555      0.982817       1.06863       1.08458
  49   7 2472.8792    1.7026  1.2696 10.9077  0.0000  0.0213   0.0234   0.0565    0.0554   0.0000   442.2394       1.45129       22.2453     0.0171728       1.01716      -2.34342      0.667445      0.919038       1.00167       1.14309       1.18315       1.21470
  49   8 2659.8133    2.4222  1.1422 11.7129  0.0002  0.0198   0.0346   0.0518    0.0593   0.0000   441.0777      0.537062       20.5715       1.45380      -3.14149       1.60215      0.624485      0.861605      0.964518       1.04270       1.06536       1.10367
  49   9 2844.8316    3.3883  0.9968 12.2719  0.0000  0.0176   0.0485   0.0445    0.0575   0.0000   442.5383       1.22135       20.0105       1.53584      -2.19039      -1.56311      0.569532      0.795407      0.882791      0.917556       1.01564       1.01642
  49  10 3026.7995    4.1068  1.1102 12.7389  0.0000  0.0187   0.0578   0.0481    0.0593   0.0000   441.7182       2.49349       19.7010       3.23469      -3.05184      0.296685      0.618100      0.827429      0.899692      0.981537       1.08016       1.08260
  49  11 3205.6728    4.0252  1.4572 12.6881  0.0000  0.0222   0.0508   0.0599    0.0490   0.0000   442.0337       3.52484       18.8434       4.05099      -1.04855      0.305147      0.663659      0.965164       1.03601       1.13902       1.15738       1.19563
  49  12 3382.5213    3.3161  2.3400 12.0516 -0.0000  0.0281   0.0326   0.0767    0.0398   0.0000   442.1915       3.43137       18.8222       2.06000     -0.699899      0.807420      0.872243       1.19528       1.39432       1.43655       1.53640       1.55326
  49  13 3557.8517    2.5565  3.6945 11.7202 -0.0000  0.0389   0.0218   0.1059    0.0282   0.0000   442.1368       6.79834       20.3489       7.54708       1.23116       4.82196       1.22462       1.66376       1.89625       2.02622       2.14414       2.16829
  49  14 3731.4272    2.0125  5.9107 11.1643  0.0000  0.0562   0.0147   0.1509    0.0242   0.0000   441.5025       4.96787       19.3482       2.03812      -2.90146       3.54877       1.72935       2.38459       2.67142       2.87801       3.01974       3.08303
  49  15 3902.6651    1.6701  8.4642 10.7328  0.0011  0.0807   0.0101   0.2083    0.0233   0.0000   442.0494     -0.250083       19.0173       11.7791      -8.23452      -3.75429       2.43824       3.41727       3.83052       4.14033       4.25616       4.37724
  49  16 4071.5077    1.2714 11.7121 10.5334 -0.0025  0.1187   0.0072   0.3044    0.0194   0.0000   442.8348       5.44385       22.3970       5.31043      -12.0786       4.24199       3.62919       4.97814       5.64604       6.02134       6.31427       6.51872
  50   2 1409.9744    0.1365  0.1624  8.6510  0.0000  0.0104   0.0059   0.0212    0.0207   0.0000   441.9472     -0.528784       19.6316      0.516573      -3.46608    -0.0986551      0.349475      0.466900      0.513727      0.879773       1.06347       1.06263
  50   3 1661.6319    0.2892  0.3005  8.8079  0.0000  0.0109   0.0076   0.0239    0.0260   0.0000   441.9014     -0.134012       20.4611    -0.0768442      -3.50230     -0.373923      0.332848      0.441493      0.493468      0.549631      0.545317      0.560572
  50   4 1883.2530    0.5091  0.5376  9.0628  0.0000  0.0135   0.0098   0.0313    0.0367   0.0000   442.2045      0.281968       21.1808     -0.438019      -1.35933      0.531358      0.416900      0.610023      0.670185      0.787963      0.824137      0.817168
  50   5 2094.6725    0.8146  0.7959  9.5462  0.0000  0.0155   0.0130   0.0394    0.0476   0.0000   441.3706      0.436842       20.8246     -0.525916      -2.97711     -0.627945      0.485772      0.638765      0.725251      0.773877      0.825768      0.840618
  50   6 2296.7896    1.2176  1.0330 10.2837  0.0000  0.0185   0.0177   0.0471    0.0540   0.0000   442.3257     -0.281356       20.2246      0.825304      -2.03453      0.603264      0.560261      0.796792      0.847800      0.924677      0.994428       1.00689
  50   7 2489.0123    1.8553  1.2041 11.1609  0.0000  0.0202   0.0263   0.0547    0.0594   0.0000   442.8571       1.38592       19.9226      0.434499      -3.70605     -0.512318      0.628308      0.875822      0.952844       1.04112       1.10875       1.11974
  50   8 2677.0400    2.5280  1.2157 11.6753  0.0058  0.0195   0.0346   0.0523    0.0615   0.0000   440.6060       1.43496       19.6844     -0.556459      -2.53390       1.46320      0.609106      0.856719      0.937866       1.02931       1.08650       1.07793
  50   9 2862.9860    3.3001  1.0412 12.4147  0.0000  0.0181   0.0474   0.0458    0.0546   0.0000   441.5052      0.597299       19.7316       1.18968      -1.37031       2.07575      0.583691      0.797533      0.853178      0.973788       1.02474       1.05417
  50  10 3045.6936    4.1798  1.0913 12.5832  0.0000  0.0179   0.0572   0.0461    0.0648   0.0000   441.1667       2.51304       20.1184       1.46847      -3.29695      0.897315      0.569383      0.774443      0.898174      0.945496       1.03577       1.02086
  50  11 3225.2368    3.9345  1.4360 12.6648  0.0000  0.0216   0.0489   0.0571    0.0491   0.0000   441.8462       3.33952       18.8178       2.14884      -3.23574     -0.271307      0.665745      0.926157       1.03270       1.10529       1.16063       1.17843
  50  12 3402.9336    3.1731  2.2842 12.3284 -0.0001  0.0288   0.0325   0.0777    0.0342   0.0000   441.5641       6.64561       17.7722       4.92497       1.11763       2.10241      0.880209       1.23561       1.37357       1.48681       1.58457       1.59170
  50  13 3579.1252    2.4767  4.2147 11.5662  0.0000  0.0420   0.0194   0.1114    0.0266   0.0000   441.7470       4.37754       19.8447       4.78876       2.94972     -0.885267       1.28397       1.73164       2.00588       2.11808       2.27127       2.30531
  50  14 3753.5391    1.9507  6.2247 11.1758 -0.0000  0.0594   0.0140   0.1600    0.0240   0.0000   441.6803       5.35754       20.5773       3.25710      -6.79220      -1.55858       1.80302       2.44531       2.78257       3.01680       3.14887       3.19504
  50  15 3925.7454    1.5953  9.0949 10.7473 -0.0016  0.0839   0.0092   0.2260    0.0224   0.0000   439.6803       3.58900       18.4664       13.2660      -5.30106      -3.63484       2.56866       3.51352       4.01549       4.29125       4.54969       4.59453
  51   2 1421.2711    0.1457  0.1201  8.6090  0.0000  0.0086   0.0063   0.0157    0.0197   0.0000   442.1122      0.143968       20.9982     -0.131958      -2.89190      0.278768      0.260466      0.355887      0.383312      0.439230      0.421614      0.442959
  51   3 1673.7306    0.2988  0.3500  8.7364  0.0000  0.0108   0.0073   0.0269    0.0265   0.0000   441.6696     -0.513938       20.7470     -0.213632      -3.15577     -0.686473      0.332930      0.437120      0.516395      0.531007      0.579541      0.600534
  51   4 1896.4703    0.5231  0.6326  8.9556  0.0000  0.0146   0.0094   0.0339    0.0397   0.0000   442.1681     -0.156656       20.3074      0.781437      -3.02752       1.48380      0.449827      0.636140      0.684172      0.781441      0.857609      0.902810
  51   5 2109.1830    0.8130  0.8037  9.6328  0.0000  0.0158   0.0130   0.0395    0.0451   0.0000   441.3272      0.403806       20.9809     -0.392186      -1.95381      0.550726      0.510637      0.683483      0.769131      0.887599      0.955160      0.945311
  51   6 2312.0415    1.2731  1.1605 10.2658  0.0000  0.0196   0.0178   0.0521    0.0570   0.0000   441.9988      0.648003       21.8334      0.282999      -2.03320       1.59191      0.575023      0.809254      0.882667      0.940244       1.02447       1.01000
  51   7 2505.0577    1.9226  1.2181 11.0379 -0.0015  0.0202   0.0262   0.0512    0.0613   0.0000   441.4322       1.25919       22.1678      0.419576      -4.73623     -0.940063      0.597897      0.883713      0.927143       1.06084       1.11455       1.09914
  51   8 2694.1213    2.6380  1.1977 11.6905  0.0000  0.0197   0.0354   0.0510    0.0590   0.0000   443.0113       1.88271       20.2783    0.00600247      -2.57506       1.70831      0.571374      0.824177      0.873906      0.976534       1.01636       1.04426
  51   9 2880.9997    3.5214  1.0799 12.3182  0.0001  0.0177   0.0488   0.0476    0.0563   0.0000   440.5301       2.48653       19.6035       1.77804      -1.70724       1.68994      0.541564      0.751224      0.824932      0.908584      0.978334      0.965166
  51  10 3064.3891    4.0905  1.1384 12.8670  0.0000  0.0189   0.0571   0.0515    0.0527   0.0000   441.3295       3.28690       21.3390       2.50766      -2.14854    -0.0157475      0.555215      0.815201      0.864945      0.917452       1.01557      0.997251
  51  11 3244.7770    3.8843  1.4632 12.6847  0.0000  0.0226   0.0485   0.0586    0.0478   0.0000   441.9748       2.57147       19.6332       4.73269      -3.46174     -0.484272      0.652544      0.949730       1.00995       1.15633       1.19501       1.19948
  51  12 3423.2209    3.1642  2.5521 12.0160  0.0000  0.0302   0.0300   0.0785    0.0362   0.0000   444.1503       4.19175       15.3353      0.826163       1.95644       3.07851      0.896829       1.23809       1.41561       1.49238       1.61397       1.62634
  51  13 3600.1710    2.4382  4.4934 11.4166  0.0000  0.0432   0.0183   0.1160    0.0261   0.0000   442.7687       4.51642       22.0321       5.19442      -5.90320     -0.947643       1.28591       1.76074       1.99868       2.17697       2.26196       2.26934
  51  14 3775.3526    1.9205  6.9162 11.0491 -0.0007  0.0649   0.0129   0.1732    0.0236   0.0000   442.0942       2.69836       21.5709       9.93738      0.626325       2.71701       1.93856       2.62380       2.96338       3.28752       3.37001       3.44330
  51  15 3948.5101    1.5549  9.9458 10.6474  0.0009  0.0950   0.0083   0.2436    0.0211   0.0000   438.2424       2.92119       20.4553       7.77019      -5.73998       5.31530       2.76228       3.83857       4.36821       4.70259       4.85703       5.12199
  52   1 1129.5373    0.0585  0.0552  8.7517  0.0000  0.0119   0.0058   0.0228    0.0178   0.0000   440.4445     -0.575526       22.2520      0.948401      -3.61663      0.354308      0.331015      0.490578      0.552852      0.566106      0.629700      0.790145
  52   2 1432.4366    0.1451  0.1177  8.6662  0.0000  0.0093   0.0064   0.0157    0.0197   0.0000   441.7468     -0.206403       20.8934      0.214073      -1.60412      0.990261      0.245936      0.440988      0.445890      0.581439      0.664684      0.734990
  52   3 1685.6717    0.3096  0.3373  8.8061  0.0000  0.0102   0.0075   0.0260    0.0266   0.0000   442.4196     -0.586738       20.9975      0.406800      -2.85279      0.123688      0.313200      0.404498      0.450912      0.507871      0.536410      0.549907
  52   4 1909.5294    0.5437  0.5921  9.0858  0.0000  0.0133   0.0099   0.0343    0.0386   0.0000   441.6692     -0.101317       21.0237      0.265934      -2.70391       1.10393      0.398948      0.543771      0.590100      0.640016      0.703728      0.717759
  52   5 2123.5258    0.8469  0.8796  9.6416  0.0000  0.0167   0.0129   0.0422    0.0484   0.0000   441.8216     -0.202036       20.0436       1.25702      -3.68770       2.11198      0.495441      0.704316      0.751923      0.856424      0.900217      0.919509
  52   6 2327.1310    1.2891  1.0505 10.5841  0.0000  0.0186   0.0189   0.0494    0.0523   0.0000   441.2167       1.16291       20.0557      0.686348      -1.98145      -1.34662      0.553764      0.757707      0.851215      0.929970      0.999913      0.983966
  52   7 2521.0053    1.9459  1.1921 11.2450  0.0000  0.0201   0.0265   0.0501    0.0558   0.0000   440.6803      0.135111       20.7899       2.50554     -0.735435     -0.639988      0.585017      0.841471      0.907189      0.993410       1.05567       1.06064
  52   8 2711.1485    2.6803  1.2197 11.7198 -0.0000  0.0195   0.0350   0.0500    0.0571   0.0000   442.0618      0.630750       19.7493      0.938574      -1.05382      -1.03209      0.599704      0.833732      0.904844       1.00963       1.07501       1.07047
  52   9 2898.8463    3.6121  1.1094 12.2966  0.0000  0.0178   0.0487   0.0467    0.0614   0.0000   440.7086       3.12987       19.4784       4.58603      -3.30349       1.86245      0.536957      0.764144      0.842792      0.930414      0.970810      0.957005
  52  10 3082.9924    4.1427  1.1415 12.8896 -0.0001  0.0187   0.0567   0.0491    0.0568   0.0000   440.9782       3.37073       20.8484       1.96586      -3.95800      0.398646      0.562409      0.772453      0.850781      0.937826       1.02998       1.02628
  52  11 3264.0677    3.8636  1.5759 12.6758  0.0003  0.0227   0.0454   0.0597    0.0437   0.0000   442.1646       3.93856       20.1654      0.851046      -3.90601       2.69825      0.681131      0.949288       1.06517       1.17236       1.27233       1.30714
  52  12 3443.3601    3.0340  2.8117 12.0182  0.0000  0.0309   0.0273   0.0842    0.0329   0.0000   441.5754       3.16481       16.3094       5.89954       3.31787      -2.31902      0.923827       1.26763       1.43476       1.52512       1.60390       1.65721
  52  13 3620.9706    2.3768  4.7324 11.3848  0.0000  0.0442   0.0173   0.1196    0.0263   0.0000   441.9058       4.74582       24.4277       1.91604    -0.0600103      -3.39953       1.29263       1.80150       1.98783       2.20730       2.26283       2.31661
  52  14 3796.9195    1.9015  7.2756 11.0454  0.0000  0.0677   0.0121   0.1790    0.0238   0.0000   439.4817       2.34127       31.2048       7.37927      -4.95124       3.92665       1.99975       2.72821       3.11770       3.33445       3.50558       3.59565
  52  15 3971.1702    1.5165  9.9298 10.7115  0.0021  0.0939   0.0083   0.2432    0.0209   0.0000   437.7379       11.6129       26.6213      -3.48129      0.790432       4.50362       2.76120       3.74268       4.33298       4.67266       4.87982       4.99398
  53   2 1443.5018    0.1558  0.1883  8.5875  0.0000  0.0088   0.0057   0.0233    0.0204   0.0000   441.8362     -0.324387       21.2734     -0.219887      -3.12097     -0.654953      0.274517      0.342988      0.447919      0.399831      0.477029      0.488697
  53   3 1697.4720    0.3225  0.3642  8.7862  0.0000  0.0106   0.0076   0.0279    0.0272   0.0000   442.3045      0.438037       19.8642      0.261787      -4.22307      0.408999      0.316575      0.445504      0.494584      0.565704      0.594894      0.564571
  53   4 1922.4841    0.5565  0.6638  9.1049 -0.0001  0.0144   0.0096   0.0362    0.0391   0.0000   442.6329      0.313527       21.3815      0.324008      -2.46701     0.0255231      0.416716      0.552901      0.657843      0.721477      0.763901      0.740195
  53   5 2137.7299    0.8871  0.8649  9.7735  0.0000  0.0159   0.0136   0.0416    0.0459   0.0000   442.4222      0.194801       20.9359      0.762115      -3.55186     -0.600956      0.465380      0.640730      0.714036      0.749713      0.805774      0.792081
  53   6 2342.0292    1.3426  1.0898 10.6500  0.0000  0.0197   0.0192   0.0498    0.0504   0.0000   441.7707      0.203559       20.1230       2.03175      -4.40803      0.470793      0.558906      0.826406      0.882634      0.986998       1.06519      0.994332
  53   7 2536.7073    1.9697  1.2742 11.1778  0.0006  0.0208   0.0257   0.0533    0.0512   0.0000   441.8216      0.909333       19.6557       1.95304      -3.05510     -0.369632      0.587036      0.806986      0.913137       1.00177       1.02145       1.05431
  53   8 2727.9554    2.7720  1.1769 12.0505  0.0000  0.0192   0.0386   0.0512    0.0557   0.0000   440.5791       1.89012       19.7442      0.651985      -3.85629       1.51814      0.581345      0.798595      0.842463      0.918438       1.01672       1.02092
  53   9 2916.5060    3.6230  1.0685 12.4773  0.0000  0.0172   0.0493   0.0465    0.0545   0.0000   441.8638       2.56711       20.5806       1.23714      -2.80745     -0.318159      0.494353      0.687489      0.756076      0.835624      0.901042      0.895660
  53  10 3101.3462    4.1925  1.2279 12.7858  0.0000  0.0190   0.0547   0.0515    0.0547   0.0000   442.3850       3.00941       20.6516       4.77319      -1.80172     -0.388069      0.560975      0.759065      0.853519      0.933586      0.956170      0.979796
  53  11 3283.2424    3.7104  1.5949 12.6884  0.0000  0.0241   0.0441   0.0612    0.0428   0.0000   441.6005       2.04921       18.6049       4.12280      -1.53067     -0.178053      0.647486      0.950709       1.03493       1.15087       1.15850       1.19133
  53  12 3463.2495    2.9424  3.0440 11.9023 -0.0004  0.0323   0.0251   0.0875    0.0310   0.0000   441.3314       4.05041       18.5453       6.31618       1.44561      0.247931      0.932883       1.27042       1.45800       1.54657       1.67182       1.67015
  53  13 3641.6558    2.2648  4.9677 11.3646  0.0000  0.0479   0.0164   0.1237    0.0253   0.0000   438.4481       4.43110       14.3797       2.49454      0.415431       1.78757       1.34800       1.87674       2.16690       2.29283       2.40293       2.49933
  53  14 3818.3577    1.8165  7.4038 11.0109 -0.0019  0.0698   0.0115   0.1848    0.0233   0.0000   440.3157       1.83371       21.4880       5.40545      -4.56141     -0.965907       1.97964       2.74303       3.13057       3.33630       3.50147       3.50149
  53  15 3993.5658    1.4217 10.0096 10.7304 -0.0015  0.0978   0.0079   0.2578    0.0201   0.0000   440.4780       5.91947       17.5514       10.0302      -11.1919       2.19426       2.84038       3.82315       4.39975       4.71169       4.95173       5.06298
  54   1 1147.9237    0.0668  0.0729  8.7143  0.0000  0.0161   0.0059   0.0199    0.0178   0.0000   439.4920      0.280527       21.1161    0.00460709      -3.56374     -0.786781      0.481284      0.819462      0.715026       1.03892       1.12891       1.34062
  54   2 1454.4023    0.1520  0.1761  8.6907  0.0000  0.0083   0.0058   0.0224    0.0200   0.0000   441.8952     -0.287291       21.2946     -0.156250      -3.30771     -0.506817      0.253388      0.330927      0.359811      0.392346      0.414964      0.409351
  54   3 1709.1031    0.3289  0.3781  8.8255  0.0000  0.0116   0.0075   0.0265    0.0275   0.0000   441.8225     -0.258920       20.2886      0.299884      -3.00360      0.197075      0.344346      0.500533      0.545925      0.619869      0.658046      0.673638
  54   4 1935.3104    0.5867  0.6697  9.1512  0.0000  0.0140   0.0099   0.0357    0.0401   0.0000   442.1199    -0.0657485       21.0998     -0.546851      -3.08640     -0.504619      0.398407      0.553517      0.605029      0.689753      0.722423      0.695472
  54   5 2151.7897    0.8920  0.9113  9.8624  0.0000  0.0176   0.0135   0.0422    0.0470   0.0000   440.8145      0.188830       21.7635     -0.357089      -3.34951      0.446418      0.473876      0.682443      0.732225      0.813751      0.870634      0.885204
  54   6 2356.7815    1.4514  1.1892 10.3569 -0.0010  0.0190   0.0191   0.0496    0.0627   0.0000   442.0298      0.939578       21.3816       1.10644      -3.54054       1.43325      0.546121      0.774085      0.852854      0.953243       1.01001       1.00160
  54   7 2552.3678    2.0501  1.2718 11.2259  0.0000  0.0199   0.0263   0.0525    0.0542   0.0000   441.7997       1.12869       21.0893       2.22100      -3.56626       2.23128      0.556829      0.765584      0.877620      0.971445      0.982651       1.02598
  54   8 2744.6259    2.8727  1.0921 12.0158 -0.0000  0.0181   0.0387   0.0463    0.0551   0.0000   441.0869       3.26429       21.0398       2.98950      -2.50599     0.0193818      0.510158      0.735320      0.793465      0.863778      0.883754      0.926402
  54   9 2934.0837    3.8339  1.1230 12.4249 -0.0000  0.0177   0.0505   0.0458    0.0604   0.0000   441.0576       2.48022       19.1369       3.00960      -2.40217      0.584277      0.501174      0.710805      0.764198      0.852818      0.902140      0.896160
  54  10 3119.6574    4.1984  1.2527 12.9375  0.0000  0.0196   0.0545   0.0521    0.0510   0.0000   440.9192       3.20050       22.0655       1.01909      -3.05467     -0.131721      0.561625      0.766315      0.870636      0.936111      0.983731       1.00676
  54  11 3302.2509    3.7213  1.7567 12.5159  0.0000  0.0234   0.0410   0.0631    0.0424   0.0000   441.3480       3.61379       21.9294       2.54660     -0.931228      -1.68920      0.666019      0.915790       1.05583       1.12524       1.19709       1.21539
  54  12 3483.0858    2.8515  3.1106 11.8506  0.0000  0.0327   0.0241   0.0882    0.0314   0.0000   439.9224       3.63720       18.1302       4.40081      -1.55384       1.83131      0.933422       1.29840       1.45092       1.61330       1.70374       1.71715
  54  13 3662.2039    2.2371  5.1975 11.3638 -0.0000  0.0487   0.0161   0.1303    0.0255   0.0000   440.6193       6.25743       21.2247       4.66998      -3.22861     -0.231671       1.37663       1.89898       2.16966       2.31379       2.46440       2.51957
  54  14 3839.6465    1.7743  8.0490 11.0097  0.0018  0.0757   0.0106   0.1974    0.0225   0.0000   439.1400       12.5264       22.7684       6.95995      -6.18219      0.958379       2.11837       2.93951       3.28483       3.62110       3.75196       3.81576
  55   2 1465.1474    0.1582  0.1970  8.6462  0.0000  0.0109   0.0057   0.0212    0.0202   0.0000   442.6183     -0.222157       21.2534      0.589341      -4.04800      0.783725      0.414988      0.500582      0.516046      0.513954      0.527030      0.544784
  55   3 1720.6235    0.3385  0.3404  8.7950  0.0000  0.0097   0.0078   0.0246    0.0268   0.0000   441.9456      -1.45088       20.1231      0.121132      -2.79330     0.0456546      0.283462      0.380464      0.421953      0.477858      0.512283      0.512320
  55   4 1948.0365    0.6144  0.6415  9.0840  0.0000  0.0132   0.0102   0.0330    0.0409   0.0000   441.5414     -0.717720       20.8561      0.994068      -3.16542      0.739170      0.377932      0.508192      0.583885      0.639799      0.688785      0.717486
  55   5 2165.6515    0.9474  0.9262  9.8347  0.0000  0.0163   0.0137   0.0422    0.0474   0.0000   442.0291     -0.272924       20.9259       1.30738      -3.06623      0.125960      0.461444      0.655100      0.717488      0.812283      0.845950      0.860263
  55   6 2371.3880    1.4767  1.2047 10.6462  0.0000  0.0201   0.0198   0.0513    0.0552   0.0000   441.1138    0.00169983       20.8677     0.0320077      -4.05932      -1.44067      0.533133      0.781627      0.837879      0.929788      0.965949      0.960426
  55   7 2567.9516    2.1275  1.2518 11.3238  0.0000  0.0187   0.0275   0.0543    0.0525   0.0000   441.0447       1.45898       20.2480       1.70679      -2.85178    -0.0177162      0.538169      0.721556      0.830780      0.883896      0.907299      0.952581
  55   8 2761.2458    2.9154  1.2519 11.9623  0.0000  0.0197   0.0372   0.0512    0.0533   0.0000   441.8585       2.01313       20.5770       2.76788      -2.11217      0.883948      0.538702      0.796373      0.837571      0.956719      0.984208       1.01695
  55   9 2951.4335    3.8143  1.2256 12.4162 -0.0000  0.0184   0.0480   0.0490    0.0559   0.0000   441.6630       2.76376       20.1597       1.74696      -3.41832       1.50953      0.520425      0.713156      0.793312      0.878928      0.935944      0.957117
  55  10 3137.7568    4.0489  1.2806 12.9950  0.0000  0.0208   0.0532   0.0530    0.0498   0.0000   441.9619       2.65586       20.7927       4.16401      -2.61376     -0.979748      0.598439      0.855262      0.928078       1.03995       1.07536       1.09251
  55  11 3321.1169    3.6486  2.0028 12.2539  0.0000  0.0245   0.0363   0.0645    0.0403   0.0000   441.7433       4.02032       18.3298       2.80956      0.735588     -0.581614      0.694790      0.964408       1.08168       1.17491       1.29790       1.27385
  55  12 3502.6796    2.7770  3.6207 11.7362  0.0000  0.0350   0.0215   0.0974    0.0276   0.0000   441.6929       2.12765       19.2526       1.61261       3.59714       1.80192      0.983255       1.34308       1.51907       1.63795       1.72404       1.76285
  55  13 3682.5578    2.2181  5.6167 11.2602 -0.0006  0.0512   0.0150   0.1357    0.0249   0.0000   441.1266       1.67881       22.1424       5.73564      -6.36704      -6.45772       1.40586       1.96045       2.18534       2.38939       2.47494       2.59035
  55  14 3860.7163    1.7190  7.7691 10.9971 -0.0007  0.0751   0.0105   0.1941    0.0222   0.0000   443.6101       6.44845       16.0310       2.53233      -1.12176      -1.37860       2.05394       2.83789       3.22410       3.54367       3.68610       3.73293
  56   2 1475.7899    0.1632  0.1600  8.6606  0.0000  0.0085   0.0060   0.0187    0.0199   0.0000   442.3510     0.0693984       20.3554      0.118004      -2.57862     -0.201217      0.267949      0.352671      0.389916      0.393899      0.504785      0.467275
  56   3 1731.9898    0.3614  0.4046  8.8143  0.0000  0.0110   0.0078   0.0271    0.0288   0.0000   441.9906     -0.198229       20.9968     -0.195138      -3.49447     -0.282623      0.311763      0.425198      0.470972      0.530838      0.559664      0.605456
  56   4 1960.6466    0.6308  0.6408  9.2032  0.0000  0.0135   0.0106   0.0328    0.0400   0.0000   441.4473      -1.08902       20.0205     0.0843402      -3.02282      0.267509      0.381462      0.547835      0.580286      0.647675      0.675723      0.666919
  56   5 2179.4418    0.9901  0.9827  9.7501  0.0000  0.0167   0.0138   0.0427    0.0530   0.0000   441.9671      -1.40113       21.9800     -0.168928      -2.19060       1.27123      0.486181      0.646936      0.758871      0.802496      0.857249      0.864460
  56   6 2385.8526    1.5018  1.1777 10.6290  0.0000  0.0190   0.0199   0.0517    0.0567   0.0000   442.2144       1.36192       21.3323     -0.173018      -1.93484       2.06946      0.516599      0.733756      0.780875      0.874019      0.951166      0.949979
  56   7 2583.2987    2.1419  1.2882 11.4465  0.0001  0.0196   0.0272   0.0534    0.0506   0.0000   440.8651       1.36849       21.2767      0.372182      -2.05392     -0.311308      0.573275      0.795790      0.893954       1.00253       1.08839       1.09590
  56   8 2777.6463    3.0927  1.1947 12.0360  0.0000  0.0183   0.0398   0.0489    0.0575   0.0000   442.4922       1.10878       20.9599       2.80897      -3.96873      0.586255      0.504475      0.708085      0.787887      0.862307      0.922777      0.957856
  56   9 2968.7028    3.9039  1.1654 12.5816  0.0000  0.0184   0.0503   0.0481    0.0567   0.0000   441.6804       2.55781       21.6809       2.18956      -2.41301       1.07247      0.484324      0.705361      0.763193      0.841683      0.909985      0.903799
  56  10 3155.7311    4.2951  1.3251 12.7236  0.0000  0.0196   0.0522   0.0511    0.0530   0.0000   441.6893       3.72850       19.4993       2.05608      -2.39790     -0.730249      0.531077      0.772662      0.848120      0.934356      0.952088      0.979321
  56  11 3339.8917    3.6387  2.0000 12.2671  0.0000  0.0236   0.0361   0.0658    0.0396   0.0000   441.5665       4.69693       19.1176       4.36753     -0.131106       3.77859      0.663145      0.890510       1.00790       1.09938       1.18288       1.18863
  56  12 3522.2372    2.7954  3.6469 11.6205  0.0001  0.0351   0.0211   0.0949    0.0292   0.0000   443.8389       3.22257       20.2341       5.07748     -0.291729       2.84718      0.955007       1.35781       1.49189       1.64025       1.78029       1.79991
  56  13 3702.7873    2.1642  6.0369 11.2630  0.0005  0.0555   0.0144   0.1464    0.0244   0.0000   441.5560       5.62208       16.6789       3.60577      0.658224       2.09244       1.47636       2.09543       2.35664       2.51833       2.64321       2.71704
  56  14 3881.5762    1.6868  8.8962 10.9609 -0.0007  0.0837   0.0092   0.2195    0.0207   0.0000   436.8318       12.2073       18.4493       3.57302       1.15353      -3.87919       2.24414       3.10296       3.48471       3.78895       3.95871       4.07925
  57   2 1486.3231    0.1756  0.2204  8.6276  0.0000  0.0095   0.0057   0.0223    0.0207   0.0000   442.0006     -0.318621       20.8098     -0.255717      -3.27042      0.650300      0.254750      0.348811      0.405192      0.506396      0.501922      0.499724
  57   3 1743.2026    0.3743  0.4464  8.7295 -0.0004  0.0119   0.0075   0.0273    0.0301   0.0000   441.9817     -0.243685       21.1962    -0.0180869      -2.98006     -0.571464      0.307569      0.422706      0.466822      0.526184      0.556121      0.568796
  57   4 1973.1652    0.6377  0.6947  9.2240 -0.0003  0.0142   0.0103   0.0352    0.0408   0.0000   442.0681     -0.287303       20.4032      0.273163      -1.44804      0.873165      0.385021      0.539488      0.599582      0.674861      0.698267      0.704295
  57   5 2193.0497    1.0259  1.0758  9.7743  0.0000  0.0175   0.0137   0.0457    0.0538   0.0000   441.7963      0.537049       20.1919      0.275170      -1.95033       1.81183      0.474293      0.637821      0.735966      0.769121      0.848512      0.861458
  57   6 2400.1254    1.5223  1.2496 10.6580  0.0000  0.0195   0.0194   0.0516    0.0515   0.0000   442.3376      0.165077       20.4449       3.75518     -0.405838      0.596607      0.531318      0.724536      0.782694      0.895722      0.925565      0.950409
  57   7 2598.5932    2.2609  1.3471 11.2293 -0.0005  0.0195   0.0271   0.0533    0.0512   0.0000   442.4838       1.26973       20.2224       1.64498      -2.73384     -0.975332      0.534786      0.738169      0.837985      0.913659      0.993180       1.00898
  57   8 2793.9693    3.0585  1.1275 12.2125  0.0000  0.0181   0.0404   0.0467    0.0520   0.0000   442.1721       3.18224       20.9233       3.09361      -2.83919       1.66946      0.484871      0.679627      0.747996      0.830463      0.877363      0.885851
  57   9 2985.8103    3.9706  1.1130 12.7745  0.0000  0.0171   0.0526   0.0485    0.0517   0.0000   442.0462       2.41847       21.0433       2.46511      -1.42706     -0.497066      0.469392      0.645749      0.694831      0.783591      0.805036      0.815265
  57  10 3173.5432    4.1766  1.3190 12.8444 -0.0000  0.0197   0.0510   0.0511    0.0479   0.0000   441.9028       3.01593       20.4504      0.707024     -0.824815      0.222063      0.522674      0.735430      0.821151      0.907092      0.946274      0.938925
  57  11 3358.4449    3.4660  1.9504 12.4290  0.0000  0.0246   0.0360   0.0667    0.0375   0.0000   443.7057       3.91050       19.3311       2.39711     -0.174149     -0.234251      0.674455      0.944973       1.05495       1.14892       1.21724       1.24201
  57  12 3541.5445    2.6582  3.9538 11.6460 -0.0001  0.0381   0.0200   0.1011    0.0271   0.0000   441.5353       3.11161       17.7411      -2.07347      -1.92565      0.926366       1.01721       1.40248       1.60430       1.74926       1.90397       1.93282
  57  13 3722.7210    2.0694  6.0860 11.2397 -0.0015  0.0567   0.0136   0.1488    0.0240   0.0000   441.3848       7.45449       21.5824       2.92955       2.90906      -1.21528       1.49938       2.09056       2.36771       2.58571       2.70969       2.78997
  57  14 3902.4638    1.6536  8.8163 10.9069  0.0005  0.0836   0.0090   0.2163    0.0211   0.0000   440.7061      -1.25677       20.2890       10.3402      -5.89901       4.73129       2.21483       3.00482       3.47286       3.70403       3.96950       4.03415
  58   1 1183.5246    0.0719  0.0956  8.6382  0.0000  0.0134   0.0053   0.0244    0.0173   0.0000   440.5430      0.102121       20.8848     -0.603611      -2.57876     -0.283285      0.364723      0.515542      0.595593      0.627093      0.665090      0.633419
  58   2 1496.6966    0.1808  0.2111  8.6603  0.0000  0.0087   0.0059   0.0217    0.0204   0.0000   441.3772      0.220156       21.2572      0.266542      -2.16294    -0.0948302      0.245745      0.306974      0.345915      0.403287      0.430584      0.432810
  58   3 1754.3149    0.4028  0.4190  8.8317  0.0000  0.0111   0.0081   0.0260    0.0298   0.0000   441.9943      -1.21083       20.7162      0.726800      -2.60429   -0.00868789      0.299127      0.385366      0.461207      0.479688      0.542634      0.549153
  58   4 1985.5813    0.6671  0.7141  9.2196  0.0000  0.0139   0.0103   0.0343    0.0410   0.0000   442.3816     0.0676342       20.9609       2.10104      -2.19851     -0.873347      0.360396      0.496058      0.549515      0.621170      0.612485      0.633734
  58   5 2206.5510    1.0463  1.0283  9.9279  0.0000  0.0167   0.0143   0.0457    0.0507   0.0000   441.4317      0.476472       22.3549      0.373189      -3.43164     -0.303186      0.452721      0.620440      0.689120      0.752402      0.805369      0.805223
  58   6 2414.3148    1.5691  1.2408 10.8225  0.0000  0.0197   0.0202   0.0516    0.0499   0.0000   441.8004       1.25874       22.4554      0.993664      -2.39879      0.117748      0.519733      0.739077      0.800622      0.900325      0.953777      0.950444
  58   7 2613.7845    2.2641  1.3143 11.4342  0.0000  0.0193   0.0276   0.0524    0.0488   0.0000   441.9504       1.11954       20.9177      0.192494      -1.71321     -0.752514      0.519327      0.725088      0.815004      0.894161      0.939714      0.922468
  58   8 2810.1664    3.2995  1.1744 12.1528  0.0000  0.0174   0.0418   0.0488    0.0559   0.0000   441.9066       2.48861       20.4046       3.23537      -2.43901      0.361273      0.478475      0.665201      0.756649      0.798270      0.855503      0.855076
  58   9 3002.7763    3.9791  1.1381 12.6956  0.0000  0.0174   0.0514   0.0469    0.0530   0.0000   441.5232       2.21018       21.3702      0.148434     -0.993214      0.921763      0.467826      0.649053      0.713822      0.752850      0.844493      0.844189
  58  10 3191.2619    4.0676  1.4610 12.6672  0.0000  0.0207   0.0468   0.0536    0.0472   0.0000   441.7502       3.16097       19.2245       3.49185      -2.47548      -1.35021      0.553586      0.749407      0.847928      0.943177      0.988394       1.02562
  58  11 3376.9169    3.3110  2.3923 12.1671  0.0000  0.0265   0.0302   0.0731    0.0346   0.0000   443.3633       3.65486       17.9630       3.42134       1.26213      -2.42125      0.726966       1.00017       1.11411       1.23436       1.29973       1.36211
  58  12 3560.8745    2.5816  4.1269 11.5935 -0.0000  0.0386   0.0189   0.1055    0.0264   0.0000   439.5933       3.70603       19.9279       3.83900      -2.71335    -0.0966041       1.01181       1.37873       1.56224       1.67924       1.77818       1.82226
  58  13 3742.8043    2.0897  6.9701 11.0832  0.0012  0.0618   0.0122   0.1613    0.0242   0.0000   442.1108       7.08854       21.5019      -1.97767      -2.49699      -2.37644       1.63445       2.23754       2.55377       2.80172       2.91836       3.00740
  58  14 3923.0247    1.6106  9.7671 10.8629 -0.0004  0.0949   0.0083   0.2370    0.0201   0.0000   438.5319       9.84488       22.6329       8.04882      -6.30229     -0.291526       2.39146       3.37663       3.77725       4.15378       4.31330       4.48687
  59   1 1192.2591    0.0775  0.1148  8.5954  0.0000  0.0140   0.0054   0.0250    0.0175   0.0000   440.7711     -0.484028       20.9672     -0.857608      -3.05853     0.0106917      0.391067      0.565415      0.612718      0.530553      0.662616      0.729590
  59   2 1506.9643    0.1906  0.2150  8.6142  0.0000  0.0087   0.0059   0.0207    0.0206   0.0000   442.0843     -0.297826       21.2329      0.437658      -2.69510      0.414262      0.235166      0.304389      0.349973      0.397053      0.445564      0.447717
  59   3 1765.3023    0.3944  0.4345  8.8528  0.0000  0.0114   0.0079   0.0274    0.0298   0.0000   442.2563     -0.284547       20.8951     -0.455501      -3.14432     -0.850959      0.312319      0.440739      0.500969      0.563567      0.584785      0.581657
  59   4 1997.8508    0.6985  0.7303  9.2443 -0.0004  0.0141   0.0106   0.0342    0.0421   0.0000   442.4295      0.927124       20.2277     -0.768102      -2.27215     -0.254250      0.367067      0.505846      0.574120      0.635552      0.688600      0.683587
  59   5 2219.8744    1.0565  1.0825  9.9107  0.0000  0.0181   0.0140   0.0463    0.0515   0.0000   441.7022      0.398009       21.2547      0.180760      -2.60991     0.0802757      0.457193      0.647570      0.693112      0.787625      0.833992      0.815977
  59   6 2428.4084    1.6346  1.2631 10.7797  0.0000  0.0192   0.0204   0.0517    0.0503   0.0000   441.7623       1.39015       20.9625       1.15376      -2.61981       1.12971      0.493788      0.703700      0.776792      0.874326      0.918949      0.946028
  59   7 2628.8207    2.3898  1.3238 11.3956  0.0000  0.0189   0.0282   0.0509    0.0504   0.0000   442.1275       1.24442       19.3893       3.12299      -1.96712     -0.103830      0.511204      0.699863      0.765911      0.840384      0.864456      0.887581
  59   8 2826.2421    3.2560  1.1467 12.2995 -0.0001  0.0179   0.0423   0.0478    0.0527   0.0000   442.1462      0.512514       21.7537      0.645018      -2.51179     -0.642284      0.474729      0.674001      0.741354      0.831032      0.884227      0.868891
  59   9 3019.6195    4.1108  1.1902 12.6516  0.0000  0.0175   0.0514   0.0471    0.0555   0.0000   441.4509       1.97030       21.2877       1.83866      -3.22226      0.213516      0.471845      0.651729      0.716763      0.799715      0.838222      0.865869
  59  10 3208.8477    4.0453  1.5416 12.5847 -0.0000  0.0208   0.0449   0.0555    0.0457   0.0000   442.1685       1.15475       20.7759       2.24857      -2.71028      0.147702      0.549883      0.767536      0.866044      0.920067      0.978952       1.00143
  59  11 3395.2783    3.3569  2.5468 12.0071  0.0000  0.0272   0.0289   0.0727    0.0353   0.0000   443.5474       3.47462       18.0488       3.64709      0.484724      -2.24795      0.702695      0.983725       1.08796       1.22225       1.25765       1.31432
  59  12 3579.8747    2.5625  4.3431 11.4497  0.0000  0.0398   0.0179   0.1057    0.0270   0.0000   441.2825       6.41281       17.9983       3.69907       1.00819       2.00096       1.02706       1.43544       1.60159       1.75287       1.82945       1.86132
  59  13 3762.6141    1.9872  6.8256 11.1163 -0.0006  0.0624   0.0119   0.1672    0.0238   0.0000   443.1343       3.77369       19.8571     -0.968726       6.57364      -7.82792       1.59564       2.21866       2.51034       2.71169       2.86481       2.92894
  60   1 1200.8680    0.0757  0.1134  8.6169  0.0000  0.0131   0.0052   0.0281    0.0173   0.0000   440.0081     -0.787892       21.7571     -0.674041      -4.01620       1.31927      0.320383      0.449192      0.521406      0.598920      0.541614      0.659887
  60   2 1517.1105    0.2028  0.2200  8.6222  0.0000  0.0086   0.0060   0.0196    0.0207   0.0000   441.6778     -0.477378       21.2090      0.218221      -2.52218     -0.114416      0.236068      0.309868      0.361255      0.381041      0.410632      0.414544
  60   3 1776.1215    0.4119  0.4517  8.8106  0.0000  0.0109   0.0080   0.0277    0.0302   0.0000   441.7577    -0.0414723       20.3851     -0.955319      -2.70826     0.0127265      0.291380      0.394374      0.442480      0.507956      0.555675      0.570078
  60   4 2010.0355    0.6928  0.7672  9.3213  0.0000  0.0141   0.0104   0.0362    0.0394   0.0000   442.6945    -0.0148261       21.0042     -0.169948      -1.45409      -1.17623      0.363280      0.515350      0.559756      0.646058      0.675828      0.713653
  60   5 2233.0726    1.1077  1.0955 10.0642  0.0000  0.0176   0.0146   0.0466    0.0488   0.0000   443.2458       1.00002       20.9206     -0.964533      -3.19945      0.462313      0.453031      0.619359      0.685285      0.761767      0.815251      0.818011
  60   6 2442.2836    1.6619  1.2892 10.8352 -0.0001  0.0195   0.0204   0.0511    0.0472   0.0000   441.5925       1.36646       20.1676    -0.0320408      -2.72500      0.700397      0.512493      0.711305      0.813019      0.911018      0.919844      0.965351
  60   7 2643.7660    2.4174  1.2796 11.6266  0.0000  0.0192   0.0300   0.0512    0.0508   0.0000   441.6518       1.69403       21.1154       1.56781     -0.979961     -0.794095      0.497958      0.692346      0.756953      0.835678      0.892608      0.914089
  60   8 2842.2384    3.3944  1.2006 12.1850  0.0000  0.0180   0.0418   0.0472    0.0571   0.0000   442.2531       1.61896       20.6189      0.778633      -3.81222       1.03942      0.457046      0.633677      0.707286      0.771791      0.809420      0.826222
  60   9 3036.3130    4.0495  1.2456 12.7147  0.0000  0.0181   0.0495   0.0493    0.0485   0.0000   441.7547       1.10737       20.8243       3.51986      -2.84803       1.69301      0.481168      0.683363      0.753896      0.832028      0.891231      0.889314
  60  10 3226.1817    3.9653  1.6005 12.6910  0.0000  0.0215   0.0436   0.0570    0.0406   0.0000   442.6790       4.35599       21.3706       3.34086      0.632316      0.222418      0.552371      0.768160      0.877062      0.950572       1.02170       1.03764
  60  11 3413.5165    3.1902  2.7307 11.9971  0.0000  0.0278   0.0265   0.0784    0.0317   0.0000   441.6738       4.03663       17.5711       2.32539       1.32625      -2.50080      0.723004      0.975838       1.13574       1.20674       1.27135       1.30885
  60  12 3598.8575    2.4920  4.8638 11.4384  0.0000  0.0438   0.0168   0.1149    0.0254   0.0000   441.6927       3.08218       17.8252       2.26927     -0.865824       4.74405       1.09664       1.54853       1.71749       1.90186       2.00465       2.03600
  60  13 3782.2447    1.9679  7.1180 11.1164 -0.0003  0.0654   0.0115   0.1708    0.0235   0.0000   442.4931       5.40508       18.8552       7.68445       3.37433       1.68587       1.63250       2.26449       2.60210       2.81043       2.94407       3.07831
  61   2 1527.1158    0.1974  0.2347  8.6160  0.0000  0.0090   0.0058   0.0219    0.0205   0.0000   442.1288     -0.740650       20.8877     -0.208590      -3.03045     0.0681152      0.255443      0.332629      0.405810      0.383849      0.415089      0.459988
  61   3 1786.8741    0.4139  0.5144  8.8648  0.0000  0.0119   0.0077   0.0300    0.0304   0.0000   441.8791      0.341280       20.9717      0.655549      -4.38005   -0.00458024      0.319675      0.421187      0.465732      0.517999      0.542306      0.553868
  61   4 2022.1556    0.7134  0.7367  9.3836  0.0000  0.0142   0.0107   0.0339    0.0396   0.0000   441.7919     0.0416023       21.9240      0.296002      -4.06126     0.0956385      0.351271      0.495919      0.550986      0.595447      0.639813      0.659104
  61   5 2246.1857    1.1650  1.0535 10.0875  0.0000  0.0168   0.0153   0.0444    0.0506   0.0000   442.3277      0.398920       20.4556      0.819810      -2.90343     0.0262082      0.426032      0.571880      0.647064      0.710597      0.780903      0.824716
  61   6 2456.0719    1.7692  1.3264 10.8233  0.0000  0.0191   0.0209   0.0505    0.0484   0.0000   442.2118      0.764492       19.2306      0.800657      -1.63226    -0.0843842      0.490157      0.678585      0.755747      0.829237      0.900436      0.929817
  61   7 2658.6514    2.5336  1.3047 11.5824 -0.0000  0.0190   0.0301   0.0491    0.0495   0.0000   441.6131       2.75106       20.5170   -0.00889448      -2.77869       1.02736      0.480694      0.703991      0.752066      0.868570      0.901414      0.902254
  61   8 2858.0007    3.3939  1.1866 12.3643  0.0000  0.0182   0.0430   0.0471    0.0530   0.0000   441.6325       2.12251       19.7230       2.34031      -2.65620      0.717824      0.457095      0.659694      0.707668      0.790710      0.834076      0.817515
  61   9 3052.9152    4.0896  1.2636 12.6315  0.0000  0.0185   0.0487   0.0474    0.0523   0.0000   442.2020       3.08881       20.1530       1.13566      -3.03352       1.14557      0.475230      0.645830      0.741712      0.800213      0.878454      0.887129
  61  10 3243.5438    4.0082  1.5319 12.6985  0.0000  0.0201   0.0447   0.0558    0.0423   0.0000   442.2130       2.90395       21.4161       2.86365      -2.17185      0.828838      0.526863      0.712063      0.799239      0.859823      0.954833      0.951698
  61  11 3431.6449    3.1358  2.9400 11.9830 -0.0000  0.0292   0.0250   0.0819    0.0293   0.0000   442.7808       4.12680       21.4089       2.30463      -1.16818      0.779639      0.721340       1.00574       1.13537       1.24600       1.32139       1.35096
  61  12 3617.7054    2.4193  4.7855 11.4467 -0.0007  0.0437   0.0165   0.1151    0.0252   0.0000   440.7381       3.93710       19.7990       2.83018     -0.755925       2.78210       1.07774       1.49245       1.71555       1.81514       1.97479       1.98611
  61  13 3801.6280    1.9315  8.1639 11.0490  0.0014  0.0734   0.0100   0.1910    0.0220   0.0000   440.2255       5.92762       23.7719     -0.453767      -3.44535      -6.55725       1.80504       2.52564       2.83530       3.13453       3.26964       3.34375
  62   2 1537.0069    0.2089  0.2503  8.6423  0.0000  0.0091   0.0058   0.0222    0.0209   0.0000   441.5091    -0.0229176       21.6384     -0.102081      -3.28725      0.101718      0.240009      0.317161      0.374703      0.421601      0.436555      0.466667
  62   3 1797.5123    0.4349  0.5148  8.8473  0.0000  0.0114   0.0078   0.0298    0.0309   0.0000   442.2921     -0.418865       21.0121      0.444079      -3.01567     0.0554431      0.291456      0.394934      0.447268      0.485543      0.549546      0.556429
  62   4 2034.1385    0.7256  0.8549  9.3541  0.0000  0.0150   0.0104   0.0391    0.0430   0.0000   442.1541    -0.0533250       22.7019      -1.00324      -3.32847     -0.369391      0.380647      0.496013      0.589999      0.626944      0.667520      0.678081
  62   5 2259.0807    1.1833  1.0802 10.2519  0.0000  0.0172   0.0156   0.0456    0.0479   0.0000   442.2240      0.647850       20.4525      0.380034      -4.08361      0.558417      0.420677      0.582267      0.638543      0.724822      0.769409      0.789132
  62   6 2469.8016    1.8362  1.3437 10.7570 -0.0000  0.0193   0.0210   0.0488    0.0522   0.0000   441.8975      0.537825       21.7388      0.552129      -1.64176      0.338948      0.477283      0.676990      0.736355      0.848306      0.830443      0.870260
  62   7 2673.4174    2.5662  1.3109 11.4549  0.0000  0.0184   0.0293   0.0483    0.0514   0.0000   440.6815       2.68192       20.7901       3.09483      -2.34795       1.82592      0.473128      0.663199      0.758675      0.836440      0.914534      0.889083
  62   8 2873.7199    3.5368  1.1755 12.4641  0.0000  0.0178   0.0442   0.0473    0.0525   0.0000   442.2541       2.08619       20.7295       2.74163      -2.28861    -0.0600933      0.451553      0.646693      0.688888      0.779435      0.788591      0.832561
  62   9 3069.3381    4.2644  1.2122 12.6759 -0.0002  0.0176   0.0508   0.0453    0.0533   0.0000   442.1121       1.94396       21.1464       3.15247      -2.79824     -0.728155      0.447849      0.620997      0.688007      0.745398      0.807354      0.808148
  62  10 3260.7601    3.9495  1.7781 12.3736  0.0002  0.0210   0.0392   0.0600    0.0417   0.0000   442.5684       2.15322       20.5695       2.85193     0.0299949      -1.22692      0.520000      0.734602      0.803115      0.910959      0.926645      0.961092
  62  11 3449.5782    3.0258  3.1179 11.9424  0.0001  0.0301   0.0238   0.0850    0.0290   0.0000   443.0576       4.31583       19.1477       4.03217       4.29076   -0.00113490      0.755182       1.00954       1.17828       1.28803       1.35140       1.37216
  62  12 3636.4701    2.3932  5.2217 11.3653  0.0000  0.0474   0.0156   0.1210    0.0256   0.0000   442.8093       6.91779       20.9352       2.94447      -3.44078      0.348322       1.11773       1.63160       1.78027       1.97411       2.09980       2.11645
  62  13 3821.2638    1.8404  7.7707 11.0463 -0.0028  0.0726   0.0099   0.1839    0.0224   0.0000   442.3129      0.492669       19.7296       1.60740      -7.05620     -0.455264       1.75601       2.43202       2.77546       3.03879       3.18058       3.28927
  63   1 1226.2370    0.0872  0.1121  8.5665  0.0000  0.0119   0.0052   0.0211    0.0170   0.0000   440.5627     -0.251573       21.4646    0.00282814      -3.99134     -0.651656      0.282042      0.436307      0.427788      0.543577      0.601643      0.663456
  63   2 1546.7934    0.2151  0.2339  8.6025  0.0000  0.0088   0.0059   0.0193    0.0205   0.0000   441.8369     -0.566469       20.6765    -0.0352590      -2.83934     -0.655521      0.220438      0.282487      0.332731      0.371712      0.402663      0.409811
  63   3 1808.0302    0.4553  0.5292  8.9148  0.0000  0.0122   0.0080   0.0292    0.0309   0.0000   441.9746     -0.247722       21.3381    -0.0173503      -3.59085    -0.0464914      0.292940      0.406780      0.443179      0.491005      0.554137      0.534314
  63   4 2046.0506    0.7517  0.8414  9.3700  0.0000  0.0147   0.0106   0.0376    0.0414   0.0000   441.3047      0.274829       21.8265    -0.0568521      -1.98238      0.556014      0.354958      0.494691      0.561115      0.625447      0.645123      0.674995
  63   5 2271.8774    1.2030  1.1593 10.1196  0.0000  0.0177   0.0151   0.0471    0.0509   0.0000   441.9390       1.39348       21.2867      0.564019      -2.20617       1.81485      0.435278      0.601859      0.673890      0.748480      0.822702      0.827694
  63   6 2483.3339    1.8489  1.3000 10.9163  0.0000  0.0190   0.0219   0.0498    0.0482   0.0000   442.5381      0.416763       20.6816       1.46746      -2.14314       1.33907      0.448889      0.651669      0.691164      0.786535      0.815909      0.846101
  63   7 2688.0453    2.6484  1.3154 11.5862  0.0000  0.0190   0.0304   0.0484    0.0493   0.0000   442.3888       1.56320       19.9344       3.10613      -3.11661       1.32160      0.464173      0.684497      0.732156      0.813814      0.868137      0.902168
  63   8 2889.2807    3.6520  1.2142 12.2318 -0.0000  0.0174   0.0431   0.0460    0.0532   0.0000   441.6430       2.33477       20.4663       2.33112      -1.41497      0.520393      0.421969      0.604031      0.651149      0.722613      0.780372      0.801598
  63   9 3085.6269    4.2252  1.3117 12.7368  0.0001  0.0186   0.0492   0.0488    0.0472   0.0000   441.7112       3.61286       21.2235       2.00487      -3.69300     -0.104888      0.451454      0.646683      0.705505      0.793716      0.822620      0.831496
  63  10 3277.8542    3.8682  1.7882 12.4693  0.0051  0.0215   0.0389   0.0595    0.0392   0.0000   441.0565       2.82481       19.7922       3.46308      -1.03897       1.04561      0.528675      0.728106      0.828909      0.897198      0.976302      0.976477
  63  11 3467.4229    2.9873  3.1534 11.8468  0.0000  0.0303   0.0230   0.0832    0.0287   0.0000   442.6099       5.52994       18.5665       6.13746      0.170116     -0.392048      0.745023       1.01497       1.14663       1.24661       1.34610       1.36673
  63  12 3655.1201    2.3011  5.3519 11.3434  0.0000  0.0484   0.0149   0.1276    0.0249   0.0000   444.1332       2.42905       17.0452       7.23788     -0.529754       1.00543       1.14026       1.62670       1.81166       1.98065       2.14468       2.20214
  63  13 3840.3907    1.8329  8.6836 10.9617  0.0037  0.0780   0.0091   0.2028    0.0213   0.0000   443.5903       1.86883       21.6561       3.99916       1.59427       5.96601       1.86613       2.63342       2.90306       3.23522       3.39279       3.48344
  64   1 1234.5168    0.0729  0.1036  8.6197  0.0000  0.0153   0.0052   0.0233    0.0167   0.0000   440.9034     -0.359494       21.2653      0.449024      -3.30318     -0.486901      0.327989      0.561245      0.552351      0.653571      0.554081      0.605952
  64   2 1556.4476    0.2245  0.2694  8.5801 -0.0002  0.0087   0.0058   0.0228    0.0213   0.0000   442.0043      0.403218       20.8428      0.148533      -2.54505    -0.0337106      0.231120      0.316680      0.369568      0.372205      0.426130      0.428557
  64   3 1818.4695    0.4592  0.5028  8.9176  0.0000  0.0117   0.0080   0.0266    0.0305   0.0000   441.7955     -0.190599       20.8151     -0.321046      -2.82235     -0.366550      0.273078      0.400311      0.432374      0.488824      0.513102      0.533792
  64   4 2057.8457    0.7628  0.8629  9.4815  0.0000  0.0153   0.0108   0.0386    0.0422   0.0000   442.0328      -1.03101       19.9618      0.210408      -2.66152      0.164790      0.369110      0.515980      0.561420      0.627975      0.652616      0.684487
  64   5 2284.5509    1.2341  1.1989 10.2057  0.0000  0.0182   0.0154   0.0477    0.0521   0.0000   442.6103       1.78159       20.8473       1.37835      -2.45316      -1.02685      0.445048      0.600901      0.669719      0.750490      0.796777      0.822582
  64   6 2496.8451    1.9146  1.3062 11.0595  0.0000  0.0183   0.0222   0.0507    0.0455   0.0000   442.3996       1.12161       20.8140       1.48107      -1.33927      0.744918      0.447838      0.628271      0.682741      0.775049      0.813146      0.875930
  64   7 2702.6344    2.7127  1.2381 11.7999  0.0000  0.0180   0.0325   0.0475    0.0499   0.0000   442.0553       2.66629       19.8021       2.50780      -3.24899       1.42068      0.425742      0.611150      0.672424      0.745185      0.808210      0.812012
  64   8 2904.7422    3.6765  1.1516 12.3480  0.0000  0.0166   0.0443   0.0450    0.0546   0.0000   441.9634       2.40603       21.0126      0.674558      -1.40722      0.316407      0.399466      0.554153      0.627386      0.676716      0.738794      0.729116
  64   9 3101.8637    4.1543  1.3522 12.8170  0.0000  0.0189   0.0485   0.0505    0.0464   0.0000   442.0440       2.60295       19.8576       2.88382      -2.89992      -1.39531      0.459670      0.643287      0.688454      0.788114      0.880573      0.894959
  64  10 3294.8255    3.7482  1.8104 12.5035  0.0000  0.0223   0.0376   0.0594    0.0380   0.0000   442.1117       3.29300       18.9000       3.39465      -2.21530     -0.167455      0.533028      0.738321      0.827930      0.914164      0.965167      0.972159
  64  11 3485.1671    2.9518  3.4579 11.7200 -0.0000  0.0320   0.0213   0.0861    0.0284   0.0000   441.1282       5.46566       20.1476       3.96569     -0.122985       1.66039      0.758480       1.06111       1.18387       1.30212       1.36911       1.41533
  64  12 3673.4122    2.2758  5.8373 11.3569  0.0000  0.0529   0.0143   0.1381    0.0246   0.0000   439.3259       8.35843       20.2672       3.13378      0.358951      0.105802       1.19855       1.74974       1.90946       2.13524       2.22368       2.29660
  64  13 3859.5049    1.7288  8.7048 10.9649 -0.0026  0.0821   0.0087   0.2075    0.0212   0.0000   444.6284       4.95275       19.8112       4.07432      -6.41511      -3.13796       1.91264       2.66593       3.01904       3.31847       3.49054       3.59251
  65   1 1242.7739    0.0893  0.0972  8.5418  0.0000  0.0098   0.0050   0.0180    0.0167   0.0000   440.4529      0.232684       21.2779      0.344965      -3.27075     -0.208870      0.262201      0.341113      0.405379      0.444338      0.466643      0.525178
  65   2 1566.0150    0.2343  0.2765  8.5865  0.0000  0.0095   0.0059   0.0209    0.0214   0.0000   441.9792     -0.214729       20.8011      0.117360      -3.49766     -0.308181      0.252664      0.319139      0.355072      0.399022      0.409765      0.416886
  65   3 1828.7618    0.4725  0.5831  8.8723  0.0000  0.0124   0.0080   0.0309    0.0333   0.0000   441.8711      -1.03120       21.2095    -0.0199018      -3.11486      0.835542      0.295900      0.398014      0.436635      0.504691      0.526732      0.547807
  65   4 2069.5622    0.7749  0.8663  9.5090  0.0000  0.0150   0.0108   0.0390    0.0417   0.0000   442.2939      0.470345       20.9769      0.717184      -3.95716     -0.270679      0.350608      0.482556      0.542549      0.601061      0.633290      0.664796
  65   5 2297.1235    1.2852  1.2232 10.2749  0.0000  0.0184   0.0156   0.0479    0.0484   0.0000   442.2994       1.33688       20.1129       1.82675      -3.08756       2.71654      0.426281      0.602929      0.659572      0.729761      0.777340      0.795914
  65   6 2510.1899    1.9254  1.4053 10.9284 -0.0000  0.0192   0.0215   0.0511    0.0472   0.0000   442.0040      0.924848       20.3658       2.48061      -2.24575     -0.213029      0.452855      0.624301      0.692747      0.781895      0.813930      0.841606
  65   7 2717.0136    2.8226  1.3072 11.6797  0.0000  0.0182   0.0319   0.0471    0.0496   0.0000   442.6053      0.634576       20.8090      0.421457      -1.32609     -0.216881      0.434372      0.619290      0.679683      0.766242      0.776722      0.820633
  65   8 2920.1094    3.6978  1.2578 12.4234 -0.0000  0.0176   0.0433   0.0475    0.0494   0.0000   441.9069       2.79120       21.7416      0.603373      -2.32550      0.334668      0.423839      0.598318      0.653667      0.725560      0.778880      0.772778
  65   9 3117.9614    4.2293  1.3094 12.7445 -0.0000  0.0182   0.0483   0.0487    0.0463   0.0000   442.4028       3.12205       20.3086       2.64299      -2.24268      0.880588      0.419091      0.596026      0.655418      0.740173      0.760197      0.775662
  65  10 3311.7018    3.7873  1.9883 12.2515  0.0000  0.0224   0.0349   0.0604    0.0394   0.0000   442.6439       4.09767       19.1933       2.34901      -1.49421       1.14253      0.533402      0.732409      0.843140      0.897110      0.961877      0.977326
  65  11 3502.8409    2.8508  3.6271 11.7211  0.0000  0.0328   0.0204   0.0908    0.0270   0.0000   442.1356       2.91427       17.7341       2.24761      0.226672    -0.0796900      0.786470       1.09180       1.21885       1.33583       1.42607       1.48068
  65  12 3691.8344    2.1990  5.7664 11.3329 -0.0011  0.0519   0.0137   0.1365    0.0241   0.0000   443.4402       4.43575       22.7099       4.28594      0.431584      -5.01577       1.19681       1.67764       1.88580       2.06843       2.16092       2.24370
  66   1 1250.9453    0.0817  0.0922  8.5472  0.0000  0.0107   0.0049   0.0175    0.0164   0.0000   440.7700     -0.346149       20.8801      0.325860      -3.62536    -0.0263439      0.243633      0.306627      0.388667      0.387571      0.397461      0.431439
  66   2 1575.4593    0.2412  0.2707  8.5701  0.0000  0.0091   0.0060   0.0200    0.0216   0.0000   441.5497     0.0960923       20.8136      0.159262      -2.72466     0.0824049      0.223259      0.280186      0.326140      0.400083      0.431318      0.443202
  66   3 1839.0152    0.4829  0.5967  8.9239  0.0000  0.0118   0.0080   0.0317    0.0325   0.0000   441.9091      -1.02388       21.5271     -0.839873      -3.33373      0.694493      0.290769      0.387818      0.449418      0.472601      0.516710      0.536244
  66   4 2081.1945    0.8086  0.9665  9.3910  0.0000  0.0160   0.0106   0.0397    0.0461   0.0000   442.1213      0.186565       21.3617      0.333326      -3.47213       1.47632      0.367439      0.510367      0.581168      0.628602      0.694195      0.729771
  66   5 2309.6079    1.2988  1.2286 10.3105  0.0000  0.0181   0.0155   0.0479    0.0464   0.0000   442.6259      0.898654       20.9189       1.16760      -2.04259     -0.326655      0.417308      0.582795      0.658357      0.694856      0.767796      0.764879
  66   6 2523.4459    1.9770  1.3251 11.1035  0.0000  0.0187   0.0225   0.0503    0.0461   0.0000   442.3546      0.648593       21.4095       1.22986      -3.48959      0.270913      0.426555      0.596616      0.676826      0.734470      0.753855      0.776118
  66   7 2731.4477    2.7963  1.2979 11.7849 -0.0003  0.0182   0.0319   0.0475    0.0473   0.0000   442.8159      0.959291       19.8634       1.56256      -3.69070     -0.198625      0.426917      0.585585      0.628189      0.721246      0.759372      0.776264
  66   8 2935.2919    3.7761  1.1750 12.5666  0.0000  0.0173   0.0455   0.0451    0.0496   0.0000   442.1158       2.50519       23.0817       1.61489      -2.43927      0.412475      0.394643      0.556718      0.614764      0.698421      0.706283      0.741745
  66   9 3133.8959    4.2092  1.3447 12.7823  0.0000  0.0189   0.0478   0.0484    0.0464   0.0000   441.7573       2.62217       20.6829       1.98258      -3.38253     -0.215572      0.440939      0.621729      0.687376      0.768303      0.822149      0.847558
  66  10 3328.4383    3.6843  2.1696 12.2113 -0.0000  0.0234   0.0322   0.0625    0.0360   0.0000   443.8718       4.63202       20.9275       4.09764     -0.565392      0.796586      0.558454      0.762274      0.871728      0.938401       1.02918       1.05945
  66  11 3520.2946    2.7622  3.8121 11.7553  0.0000  0.0352   0.0200   0.0959    0.0261   0.0000   443.8499       5.35803       16.4954       2.08679     -0.725328     -0.494357      0.805894       1.11106       1.27484       1.38288       1.47910       1.48449
  66  12 3710.0840    2.1975  6.6244 11.2549  0.0006  0.0595   0.0125   0.1520    0.0239   0.0000   443.8606       3.72590       20.4723       3.41802      -4.19403       4.36746       1.31434       1.87841       2.09498       2.34360       2.41310       2.51416
  67   1 1259.0263    0.0951  0.1109  8.5584 -0.0007  0.0092   0.0049   0.0200    0.0165   0.0000   440.6544     0.0885607       21.1821     -0.336762      -2.91917     -0.310482      0.250162      0.341016      0.460490      0.551046      0.555369      0.474879
  67   2 1584.7900    0.2481  0.3119  8.6144  0.0000  0.0095   0.0058   0.0236    0.0217   0.0000   441.7670     -0.441942       20.7862      0.137505      -3.32682     -0.637311      0.218301      0.284212      0.346086      0.365911      0.364452      0.401596
  67   3 1849.1578    0.5161  0.5686  8.8828  0.0000  0.0114   0.0083   0.0292    0.0336   0.0000   442.0407      0.213519       20.7191      0.400338      -3.47161       1.11314      0.282817      0.376262      0.443184      0.476115      0.516616      0.542104
  67   4 2092.6891    0.8354  0.9746  9.5342  0.0000  0.0163   0.0109   0.0405    0.0447   0.0000   442.7693     -0.211441       20.3808      0.620327      -2.38888      -1.55892      0.364893      0.504041      0.568224      0.633493      0.651638      0.659083
  67   5 2321.8900    1.3448  1.2880 10.3545  0.0000  0.0183   0.0156   0.0497    0.0443   0.0000   442.1525      0.431192       20.8303      0.333983      -2.65345      0.950542      0.416038      0.588293      0.637051      0.719388      0.740165      0.788466
  67   6 2536.5502    2.0131  1.4213 11.0978 -0.0001  0.0192   0.0221   0.0509    0.0447   0.0000   442.7700      0.349432       20.5774       2.41489      -1.59957      -1.65319      0.447105      0.631928      0.708782      0.794241      0.854580      0.876151
  67   7 2745.6332    2.9631  1.3357 11.7390  0.0000  0.0178   0.0326   0.0465    0.0504   0.0000   442.1209       2.37251       21.3021      0.767249      -2.92370      0.391918      0.423069      0.569412      0.643449      0.730883      0.790394      0.781884
  67   8 2950.4358    3.9101  1.2017 12.4484 -0.0000  0.0171   0.0455   0.0439    0.0546   0.0000   442.9968       2.18190       20.2801       2.59213      -3.30682      0.114500      0.393499      0.563025      0.606252      0.693492      0.733692      0.764294
  67   9 3149.7764    4.2382  1.3820 12.8214  0.0000  0.0184   0.0475   0.0500    0.0436   0.0000   441.9643       2.86366       21.0791       3.45124      -2.50451     -0.427386      0.432133      0.599471      0.663113      0.744747      0.774718      0.804986
  67  10 3345.0908    3.5763  2.2685 12.2838  0.0000  0.0244   0.0313   0.0666    0.0343   0.0000   443.2702       2.13527       19.7123       4.77476     -0.954595     -0.129014      0.557408      0.772739      0.869430      0.950403       1.03461       1.06962
  67  11 3537.8240    2.7986  3.9459 11.6676  0.0002  0.0352   0.0194   0.0934    0.0267   0.0000   440.2183       3.12365       20.1162       4.45511      -2.50344      -1.17868      0.808203       1.11324       1.26602       1.36786       1.45634       1.50911
  67  12 3728.2567    2.1115  6.5159 11.2581  0.0002  0.0583   0.0116   0.1524    0.0226   0.0000   439.6518       3.87826       23.9617       4.98378      -2.87214      -3.56102       1.32059       1.84354       2.10334       2.28837       2.46892       2.53185
  68   2 1594.0195    0.2418  0.3270  8.5748  0.0000  0.0104   0.0056   0.0241    0.0221   0.0000   441.7169     -0.505945       21.1451     -0.271361      -2.88571      -1.20130      0.281605      0.423155      0.474038      0.530694      0.583115      0.590187
  68   3 1859.2140    0.5113  0.5830  8.9868  0.0000  0.0114   0.0082   0.0300    0.0317   0.0000   442.1010     -0.784064       21.1392      0.351809      -3.21860      0.589583      0.265548      0.355057      0.408969      0.434394      0.485634      0.515092
  68   4 2104.1192    0.8405  0.9949  9.5537  0.0000  0.0162   0.0108   0.0410    0.0436   0.0000   441.9338      0.484924       22.0687      0.587811      -3.10549       1.56500      0.376241      0.514291      0.571368      0.638004      0.701004      0.719261
  68   5 2334.0730    1.4024  1.3218 10.2196  0.0000  0.0182   0.0157   0.0485    0.0490   0.0000   441.6553      0.623011       20.2309      0.676530      -2.67178     -0.819539      0.406626      0.562422      0.643345      0.688478      0.721192      0.734882
  68   6 2549.6614    2.1180  1.3302 11.2257 -0.0000  0.0178   0.0239   0.0505    0.0457   0.0000   442.1058       1.49793       21.0886     -0.412237      -2.07308     0.0774434      0.410052      0.571127      0.633515      0.695240      0.758822      0.807134
  68   7 2759.8206    2.9860  1.2480 11.8712 -0.0001  0.0177   0.0340   0.0448    0.0504   0.0000   443.3884       1.10586       21.9796      0.322755      -2.72007     -0.293267      0.386119      0.561281      0.610085      0.670810      0.729609      0.744471
  68   8 2965.4955    3.9393  1.2888 12.3671  0.0000  0.0172   0.0430   0.0459    0.0486   0.0000   441.7944       2.10975       20.9216       1.81640      -2.10883     -0.544941      0.383682      0.532932      0.592994      0.650635      0.702198      0.710028
  68   9 3165.5558    4.1993  1.5161 12.6055 -0.0000  0.0190   0.0433   0.0506    0.0417   0.0000   441.3596       1.95277       20.4248       2.67794      -2.29741     -0.320903      0.436547      0.604583      0.679240      0.752998      0.804896      0.846061
  68  10 3361.6467    3.4527  2.3209 12.1821 -0.0000  0.0244   0.0293   0.0664    0.0335   0.0000   442.2240       4.43480       19.0253       2.96819     -0.275385     -0.581506      0.551033      0.762408      0.856916      0.935907       1.01005       1.01914
  68  11 3555.0932    2.6661  4.3936 11.5857  0.0000  0.0385   0.0177   0.1036    0.0258   0.0000   441.9566       2.91716       22.0221       4.49637      -4.48642      -1.84872      0.851014       1.18779       1.34547       1.47365       1.55551       1.61991
  68  12 3746.1058    2.0321  6.8123 11.2064  0.0035  0.0620   0.0106   0.1580    0.0219   0.0000   442.0811       2.77938       21.9878      0.101053      -2.51194       5.49893       1.33242       1.91183       2.14680       2.34006       2.47945       2.54564
  69   1 1275.0218    0.1017  0.1527  8.5331  0.0000  0.0132   0.0048   0.0238    0.0169   0.0000   440.6309     -0.237580       20.3837     -0.370873      -2.65220     -0.109442      0.435054      0.614412      0.683800      0.637939      0.546868      0.480210
  69   2 1603.1418    0.2565  0.3291  8.6193  0.0000  0.0100   0.0058   0.0229    0.0226   0.0000   441.6984   0.000613629       21.4967      0.559446      -2.79763     -0.692014      0.221587      0.305047      0.333781      0.374692      0.384194      0.430962
  69   3 1869.1836    0.5187  0.6856  8.9595  0.0000  0.0135   0.0079   0.0320    0.0356   0.0000   442.0526     -0.429071       21.1652       1.04184      -2.64806      0.434139      0.296793      0.405961      0.453965      0.500781      0.531355      0.582981
  69   4 2115.4418    0.8781  1.0142  9.6490  0.0000  0.0163   0.0112   0.0418    0.0448   0.0000   442.6970     -0.190828       20.6182       1.64772      -1.31925      0.798836      0.351651      0.488190      0.549402      0.617586      0.649600      0.647906
  69   5 2346.1610    1.4388  1.3155 10.3880  0.0001  0.0178   0.0161   0.0489    0.0459   0.0000   440.8111       2.18628       21.6545       1.05549      -2.89369      0.499191      0.405928      0.550035      0.631299      0.707800      0.741249      0.742389
  69   6 2562.6480    2.1171  1.4076 11.2468  0.0003  0.0190   0.0231   0.0499    0.0441   0.0000   441.8058       1.40422       21.0022       1.00503      -1.31444      0.867422      0.427803      0.606260      0.659604      0.728430      0.795629      0.803673
  69   7 2773.8971    3.0894  1.3192 11.8334  0.0000  0.0179   0.0333   0.0459    0.0494   0.0000   441.4977       1.43661       20.2857       1.32004      -2.66212      -2.45802      0.382478      0.556345      0.602887      0.676351      0.715444      0.716371
  69   8 2980.3846    3.9751  1.2549 12.6480  0.0000  0.0172   0.0451   0.0460    0.0463   0.0000   442.1947       2.07440       20.2273     0.0184056      -2.28048      -1.14631      0.386484      0.541309      0.607858      0.664128      0.750560      0.750823
  69   9 3181.1687    4.1642  1.5093 12.7755  0.0000  0.0189   0.0433   0.0524    0.0383   0.0000   442.5868       2.35863       20.2278       1.54277      -1.86396      0.458172      0.427205      0.588638      0.658446      0.712251      0.781386      0.818676
  69  10 3378.0744    3.4293  2.5983 12.1288  0.0000  0.0256   0.0272   0.0701    0.0314   0.0000   442.4395       3.42815       19.8244       1.22825      0.403274     -0.410492      0.580577      0.813824      0.911003       1.00961       1.11990       1.15364
  69  11 3572.3428    2.6063  4.7161 11.5802  0.0000  0.0421   0.0168   0.1074    0.0254   0.0000   441.3660       4.78423       21.4720     -0.255323      -2.16910     -0.856604      0.906363       1.30694       1.43164       1.59004       1.70177       1.73763
  69  12 3763.8580    1.9788  7.1341 11.1054 -0.0072  0.0645   0.0079   0.1674    0.0168   0.0000   440.9993       6.32073       23.3934      -2.61284      -3.36618       2.47674       1.40275       1.99431       2.21058       2.48339       2.54951       2.68108
  70   1 1282.9079    0.1029  0.1118  8.5109  0.0000  0.0088   0.0049   0.0175    0.0164   0.0000   440.6740      0.244884       20.2604      0.210432      -2.73160    -0.0729721      0.199849      0.250758      0.306214      0.328412      0.365896      0.397253
  70   2 1612.1805    0.2728  0.3196  8.5881  0.0000  0.0092   0.0061   0.0225    0.0225   0.0000   441.9285     -0.124538       20.8010      0.504298      -2.91275     -0.362085      0.213878      0.270104      0.340995      0.361531      0.384434      0.392736
  70   3 1879.0532    0.5654  0.6452  8.8571  0.0000  0.0122   0.0084   0.0297    0.0364   0.0000   441.6161     0.0511156       20.8071     -0.285137      -3.71421     -0.751741      0.264532      0.357178      0.406605      0.451255      0.461899      0.486152
  70   4 2126.6879    0.9168  0.9544  9.5858  0.0000  0.0150   0.0116   0.0383    0.0451   0.0000   442.5250    -0.0628559       21.2908       1.05055      -2.86930     -0.318557      0.330315      0.460304      0.510073      0.556120      0.618914      0.615436
  70   5 2358.1774    1.4645  1.3382 10.4936  0.0000  0.0189   0.0164   0.0485    0.0450   0.0000   442.3067       1.36599       19.8350    -0.0524167      -3.46758      -1.12004      0.411365      0.577855      0.635183      0.721076      0.754572      0.770450
  70   6 2575.5448    2.1587  1.4326 11.2650  0.0000  0.0191   0.0230   0.0502    0.0406   0.0000   442.4635      0.500453       19.8124       1.19500      -2.55705      0.378053      0.420496      0.568434      0.664685      0.729723      0.788832      0.798309
  70   7 2787.9054    3.1406  1.2491 12.0219  0.0000  0.0170   0.0357   0.0458    0.0485   0.0000   441.8875       1.52949       21.2313      0.818286      -1.42301    -0.0840297      0.376426      0.513373      0.585321      0.625685      0.674404      0.687918
  70   8 2995.1474    3.9992  1.1951 12.7496  0.0000  0.0170   0.0469   0.0450    0.0467   0.0000   441.4580       2.67982       21.3541       1.53370      -3.10204       1.08747      0.370250      0.524043      0.575167      0.648523      0.685056      0.696338
  70   9 3196.7224    4.0943  1.6234 12.5978  0.0000  0.0203   0.0409   0.0528    0.0392   0.0000   442.7249       2.40622       19.9218       2.83941      -1.31214      0.423256      0.433547      0.619736      0.696324      0.764067      0.812922      0.848093
  70  10 3394.4304    3.3725  2.7349 12.0487  0.0000  0.0264   0.0260   0.0721    0.0304   0.0000   444.1594       3.76749       17.4645       3.19896       2.94301       2.06034      0.582757      0.818873      0.910846       1.00022       1.07241       1.10568
  70  11 3589.3849    2.5351  4.7513 11.5535 -0.0006  0.0422   0.0137   0.1092    0.0188   0.0000   442.0775       5.16736       21.6582       4.28425      -2.48590       2.74780      0.910707       1.26241       1.42674       1.58390       1.64115       1.73953
  71   1 1290.7392    0.1027  0.1353  8.5377  0.0000  0.0095   0.0047   0.0208    0.0164   0.0000   440.8263      0.456803       20.4362     -0.369603      -3.17319     -0.229841      0.221344      0.310081      0.322659      0.367463      0.424649      0.413237
  71   2 1621.0708    0.2737  0.3227  8.6291  0.0000  0.0096   0.0060   0.0211    0.0223   0.0000   441.0195     -0.148224       21.1288      0.140391      -3.22673      0.269598      0.229910      0.297705      0.344335      0.376719      0.396085      0.419807
  71   3 1888.8824    0.5474  0.6568  8.9929  0.0000  0.0123   0.0082   0.0303    0.0346   0.0000   442.0901    -0.0552999       20.9485     -0.848618      -2.54940       1.08083      0.274284      0.366432      0.418078      0.458806      0.503505      0.507605
  71   4 2137.8388    0.9160  1.0084  9.8353  0.0000  0.0165   0.0118   0.0416    0.0426   0.0000   442.3288      0.556045       20.9147      0.128085      -2.96322     0.0780645      0.339884      0.505044      0.542559      0.619086      0.632986      0.686446
  71   5 2370.0437    1.4717  1.3136 10.6385  0.0001  0.0187   0.0169   0.0489    0.0432   0.0000   442.4384      0.994120       20.7809      0.638786      -1.90592       1.02495      0.398819      0.565703      0.619282      0.695964      0.751057      0.775861
  71   6 2588.3893    2.2329  1.3918 11.3764  0.0000  0.0185   0.0243   0.0499    0.0435   0.0000   442.6692      0.884838       21.0772       1.65782      -2.10440     -0.813781      0.409710      0.571969      0.637675      0.701841      0.750376      0.775273
  71   7 2801.7399    3.1546  1.2579 12.1826  0.0000  0.0172   0.0358   0.0470    0.0459   0.0000   442.9308       2.15407       20.3922       2.13627      -2.35108      0.449247      0.380171      0.535470      0.602016      0.675645      0.693304      0.722520
  71   8 3009.8756    4.2028  1.2429 12.6647 -0.0000  0.0168   0.0468   0.0439    0.0476   0.0000   442.3282       2.09230       22.0933       2.56167      -2.14760      0.536408      0.371714      0.517105      0.572801      0.628302      0.678828      0.701578
  71   9 3212.1640    4.1490  1.6341 12.6381  0.0000  0.0197   0.0411   0.0536    0.0396   0.0000   442.5545       2.91988       20.5309       2.68694     -0.266297      0.473944      0.423753      0.585196      0.666724      0.738995      0.791975      0.828664
  71  10 3410.6880    3.2456  2.9418 12.0439  0.0000  0.0281   0.0244   0.0759    0.0288   0.0000   442.3439       2.57951       19.3546       1.53886      -1.74442       2.43655      0.599857      0.840368      0.959894       1.04414       1.13931       1.18642
  71  11 3606.4212    2.5168  5.2048 11.5210  0.0047  0.0449   0.0126   0.1151    0.0182   0.0000   439.8750       2.91545       22.3986       2.53296      -5.85606      0.485068      0.953631       1.32807       1.52542       1.65695       1.74551       1.81490
  71  12 3799.4904    2.0269  8.4933 10.9560  0.0003  0.0720   0.0062   0.1820    0.0110   0.0000   439.7449       14.4770       23.6182      -10.0833      -6.29814       8.17675       1.58574       2.13546       2.44223       2.66563       2.82020       2.93068
  72   1 1298.5149    0.1012  0.1145  8.5143  0.0000  0.0091   0.0048   0.0161    0.0162   0.0000   440.0682     -0.356354       21.2475      0.699268      -2.81090      0.470322      0.215166      0.269927      0.322848      0.358834      0.448031      0.530288
  72   2 1629.9221    0.2913  0.3547  8.6123  0.0000  0.0093   0.0061   0.0237    0.0226   0.0000   441.9351     -0.378137       21.2746     0.0686039      -2.82033      0.693382      0.208690      0.275161      0.308040      0.353463      0.377666      0.381964
  72   3 1898.6382    0.5672  0.7011  9.0570  0.0000  0.0134   0.0083   0.0320    0.0356   0.0000   441.8592      0.307677       21.1859    -0.0951523      -2.86982      0.793258      0.279991      0.400905      0.439009      0.486708      0.523700      0.555001
  72   4 2148.8854    0.9382  1.0538  9.7665  0.0000  0.0164   0.0116   0.0420    0.0430   0.0000   441.6920     -0.296134       20.6723     -0.262334      -2.48334     0.0181934      0.341377      0.482444      0.522725      0.590598      0.660415      0.649697
  72   5 2381.7714    1.5375  1.3354 10.6351  0.0000  0.0188   0.0172   0.0485    0.0439   0.0000   441.9541      0.531238       21.2828      0.761402      -3.05409      -1.06675      0.389146      0.551500      0.631972      0.674119      0.722736      0.772042
  72   6 2601.0514    2.2930  1.4192 11.3667  0.0000  0.0185   0.0248   0.0504    0.0448   0.0000   441.8889      0.978015       20.5234       2.44031      -3.07124      0.602956      0.412882      0.576014      0.644395      0.709768      0.770725      0.797939
  72   7 2815.5441    3.2283  1.2528 12.1785  0.0000  0.0170   0.0365   0.0460    0.0462   0.0000   442.2819       2.24631       21.6889       1.78163      -2.15365      0.581145      0.367275      0.516890      0.582995      0.637251      0.701393      0.702641
  72   8 3024.4311    4.1044  1.2644 12.6509  0.0000  0.0173   0.0456   0.0450    0.0477   0.0000   441.7659       2.65222       21.8669       2.04486      -1.61784     0.0294798      0.371410      0.520800      0.575946      0.642975      0.695602      0.708093
  72   9 3227.4977    4.0926  1.7059 12.6169  0.0000  0.0205   0.0403   0.0558    0.0388   0.0000   442.9099       3.37503       20.9722       2.89560      -2.80666       1.52135      0.431992      0.622861      0.671556      0.746775      0.806885      0.812806
  72  10 3426.7641    3.2220  2.9470 11.9976  0.0000  0.0285   0.0240   0.0746    0.0286   0.0000   441.6183       3.96602       20.0089       3.37784      -1.85144     -0.884160      0.584108      0.836963      0.943805       1.01887       1.08839       1.12906
  72  11 3623.3125    2.4362  5.2634 11.5367  0.0003  0.0468   0.0153   0.1236    0.0243   0.0000   441.5657       4.69033       17.0381       1.89337     -0.397274    -0.0757126      0.952832       1.37534       1.53638       1.69862       1.75478       1.84632
  72  12 3817.4223    1.8487  7.7615 11.1282  0.0014  0.0709   0.0093   0.1818    0.0211   0.0000   439.2244       2.94964       24.9311       2.83337      -6.84506      -3.36094       1.46767       2.05572       2.31811       2.60319       2.70634       2.83924
  73   1 1306.2007    0.0995  0.1240  8.5204 -0.0013  0.0094   0.0047   0.0192    0.0161   0.0000   440.7595     -0.123963       21.7064      0.107740      -2.72224      0.699909      0.236053      0.287963      0.354983      0.359666      0.414050      0.492842
  73   2 1638.6063    0.2831  0.3579  8.6451  0.0000  0.0095   0.0059   0.0244    0.0226   0.0000   441.6277      0.244698       21.1831    0.00552856      -3.11112    0.00574552      0.202023      0.261629      0.304223      0.354833      0.343673      0.366732
  73   3 1908.3257    0.5794  0.7301  9.0068 -0.0000  0.0129   0.0082   0.0327    0.0359   0.0000   441.9712     -0.576454       21.2230      0.743215      -3.49052      0.144879      0.274723      0.374679      0.439039      0.474290      0.522453      0.522845
  73   4 2159.8370    0.9771  1.0189  9.7807  0.0000  0.0156   0.0121   0.0397    0.0455   0.0000   442.1340      0.218193       21.4439      0.283195      -2.28026      0.907052      0.334804      0.464593      0.519616      0.574911      0.625328      0.627401
  73   5 2393.4166    1.5633  1.3929 10.5284  0.0000  0.0186   0.0166   0.0481    0.0439   0.0000   442.5716      0.731521       20.6245       1.97028      -2.69132     -0.596430      0.393768      0.548797      0.624699      0.687274      0.732817      0.759150
  73   6 2613.7594    2.3768  1.4182 11.4417  0.0002  0.0186   0.0251   0.0496    0.0405   0.0000   442.8487       1.45617       20.7819       1.00490      -2.87333      0.393965      0.391504      0.566875      0.616653      0.680488      0.732694      0.732036
  73   7 2829.2269    3.2796  1.3018 12.2199  0.0000  0.0172   0.0356   0.0467    0.0418   0.0000   442.9044       2.11926       21.1760      0.948953      -1.02951      0.281270      0.362147      0.503901      0.556591      0.625847      0.660999      0.680510
  73   8 3038.9042    4.2125  1.3348 12.6389  0.0000  0.0171   0.0452   0.0462    0.0458   0.0000   443.4689       2.92384       19.8518       1.12651      -2.24882     -0.313383      0.374078      0.505757      0.578290      0.631367      0.664843      0.692026
  73   9 3242.7359    4.0378  1.7605 12.5797  0.0000  0.0202   0.0379   0.0556    0.0356   0.0000   442.0677       3.13692       20.6650       3.72060      -1.79768       1.96170      0.422044      0.590960      0.674379      0.733111      0.785998      0.799152
  73  10 3442.8676    3.1274  3.0963 11.9800  0.0000  0.0287   0.0230   0.0782    0.0277   0.0000   443.5652       3.80169       19.0080      0.945621     -0.989750      -1.53237      0.605648      0.836940      0.946073       1.03201       1.11352       1.13956
  73  11 3640.0848    2.3003  5.0024 11.5257 -0.0038  0.0449   0.0147   0.1233    0.0252   0.0000   442.5410       3.14619       18.7048       1.13107      -3.80917     -0.390023      0.920248       1.29978       1.46733       1.59718       1.71054       1.75633
  73  12 3834.5849    1.7184  7.6780 11.1931 -0.0008  0.0734   0.0096   0.1915    0.0224   0.0000   442.9708       6.98896       19.7772       2.25285      -3.56009       1.35259       1.49248       2.10087       2.36464       2.61355       2.74123       2.85505
  74   1 1313.8481    0.1037  0.1442  8.4645  0.0000  0.0092   0.0045   0.0202    0.0162   0.0000   440.9555    -0.0874942       21.2392     -0.651317      -2.85398      0.259272      0.183468      0.259129      0.300890      0.353874      0.333961      0.387733
  74   2 1647.2248    0.3097  0.3565  8.6260  0.0000  0.0095   0.0062   0.0219    0.0230   0.0000   441.3693     -0.404361       21.1048      0.372097      -3.72560     -0.362169      0.213125      0.284460      0.328235      0.376142      0.408924      0.423370
  74   3 1917.9178    0.6014  0.7564  8.9865  0.0000  0.0129   0.0083   0.0338    0.0371   0.0000   441.9431     -0.428070       21.2274      0.509944      -3.24242      0.130959      0.274067      0.363227      0.415527      0.474436      0.502693      0.528219
  74   4 2170.6840    0.9934  1.1119  9.8265  0.0000  0.0165   0.0119   0.0433    0.0444   0.0000   441.7787     -0.270171       21.9625   -0.00384257      -2.97731     -0.764289      0.337572      0.475430      0.527377      0.580767      0.621099      0.654391
  74   5 2405.0226    1.6190  1.3776 10.6758  0.0000  0.0183   0.0172   0.0479    0.0416   0.0000   441.2625      0.534479       20.4304       1.30488      -1.87860      0.893817      0.394519      0.537253      0.612488      0.662441      0.742303      0.765180
  74   6 2626.2954    2.4648  1.4482 11.3039 -0.0000  0.0179   0.0249   0.0490    0.0444   0.0000   441.4509       1.31917       21.0808       1.24528      -3.02350      0.628200      0.369886      0.519531      0.578884      0.620326      0.674534      0.672442
  74   7 2842.8211    3.3965  1.3356 12.2018  0.0000  0.0174   0.0362   0.0460    0.0439   0.0000   442.4203       1.06992       20.5514       1.09172      -2.46549      0.377766      0.366526      0.505522      0.560446      0.637351      0.688790      0.690923
  74   8 3053.2588    4.2063  1.3391 12.6501  0.0000  0.0177   0.0449   0.0458    0.0460   0.0000   440.7105       1.75454       20.9582       1.22005      -2.95343      0.577357      0.370144      0.540557      0.575698      0.650286      0.693452      0.740801
  74   9 3257.8715    4.0390  1.7277 12.5175  0.0000  0.0196   0.0382   0.0547    0.0374   0.0000   442.0738       1.78888       20.6087       2.83840     -0.773638     -0.154418      0.414797      0.574054      0.642785      0.701555      0.764305      0.769968
  74  10 3458.7677    2.9980  3.2764 11.9570  0.0000  0.0311   0.0218   0.0814    0.0263   0.0000   441.7760       3.53298       18.3863       1.78157     -0.643927      0.433390      0.618302      0.903165      0.997752       1.12229       1.17905       1.21790
  74  11 3656.8754    2.5997  7.0006 11.2821  0.0078  0.0567   0.0082   0.1464    0.0097   0.0000   441.1886       3.59345       22.8112       4.27609      -2.70067      -4.82385       1.17346       1.64028       1.85309       2.02683       2.19899       2.25675
  75   1 1321.4278    0.1020  0.1626  8.4221  0.0000  0.0094   0.0043   0.0242    0.0163   0.0000   440.7308      0.115244       20.9397      0.310103      -3.58307      0.279492      0.202268      0.272887      0.314347      0.354897      0.422116      0.414585
  75   2 1655.7497    0.3157  0.3959  8.5561  0.0000  0.0096   0.0060   0.0243    0.0242   0.0000   441.4393      0.409014       21.1303      0.838866      -2.90859      0.194615      0.200623      0.270014      0.314079      0.349569      0.376275      0.386752
  75   3 1927.4469    0.6079  0.7668  9.1046  0.0000  0.0136   0.0085   0.0325    0.0364   0.0000   442.2757      0.467086       21.3946      0.467538      -1.96923     -0.101172      0.281647      0.405403      0.448148      0.514084      0.547213      0.546681
  75   4 2181.4513    1.0485  1.1323  9.8599  0.0000  0.0164   0.0123   0.0435    0.0456   0.0000   442.6525     0.0794218       21.1420      0.315396      -2.98818    -0.0742619      0.336262      0.470452      0.530858      0.590745      0.645222      0.656676
  75   5 2416.4889    1.6794  1.3810 10.6256  0.0000  0.0181   0.0175   0.0474    0.0432   0.0000   441.9265      0.630753       22.5344      0.663719      -2.73792      0.330023      0.370662      0.527161      0.571124      0.622195      0.678282      0.702813
  75   6 2638.8360    2.4831  1.4232 11.4064  0.0000  0.0180   0.0254   0.0474    0.0444   0.0000   442.1279       1.72090       21.7567      0.772534      -2.74195       1.02769      0.370052      0.521585      0.576904      0.637494      0.684742      0.707356
  75   7 2856.3385    3.4723  1.2840 12.2537  0.0000  0.0170   0.0373   0.0446    0.0429   0.0000   442.9488       2.12936       20.6574       1.60788      -2.48252      0.401772      0.351597      0.503734      0.552957      0.608561      0.639318      0.674551
  75   8 3067.5348    4.1777  1.3466 12.6469 -0.0029  0.0174   0.0441   0.0458    0.0429   0.0000   442.7235       2.48175       21.4012      0.876068      -2.46135     -0.282207      0.366097      0.499278      0.570018      0.632524      0.660743      0.691651
  75   9 3272.9696    3.9125  1.8585 12.5099  0.0000  0.0210   0.0353   0.0557    0.0341   0.0000   442.9814       3.52142       19.6667       1.43035      -2.21709      -2.14819      0.429717      0.606081      0.685361      0.738579      0.804798      0.838466
  75  10 3474.6535    2.9627  3.6195 11.8684  0.0000  0.0317   0.0205   0.0879    0.0257   0.0000   442.8063       2.97656       18.2272       3.48011     -0.813816       2.08924      0.651300      0.894942       1.01718       1.14006       1.19560       1.23407
  75  11 3673.5667    2.2044  5.5059 11.4062 -0.0085  0.0503   0.0129   0.1318    0.0249   0.0000   442.1667       6.82052       19.7562       4.71052      -4.64214       4.74247       1.00230       1.43884       1.60083       1.77846       1.88759       1.95524
  76   1 1328.9591    0.1264  0.1547  8.4375  0.0000  0.0079   0.0046   0.0184    0.0163   0.0000   440.5640      0.131966       21.3987     -0.496615      -3.33840    -0.0294308      0.158178      0.216910      0.248040      0.283055      0.279074      0.292103
  76   2 1664.1922    0.3199  0.4039  8.5996  0.0000  0.0099   0.0061   0.0245    0.0244   0.0000   441.3838      0.224674       21.0273      0.153791      -2.67859      0.252458      0.210228      0.272217      0.328831      0.363570      0.407244      0.410056
  76   3 1936.9044    0.6114  0.7959  9.0853 -0.0001  0.0136   0.0083   0.0348    0.0364   0.0000   441.9897    -0.0384612       20.9574      0.165940      -3.46528     -0.116331      0.273646      0.387742      0.423214      0.477899      0.490633      0.509471
  76   4 2192.1408    1.0612  1.1421  9.9239  0.0000  0.0168   0.0124   0.0433    0.0445   0.0000   442.7180      0.232690       21.8413      0.356872      -1.87507     -0.586993      0.335578      0.478545      0.526152      0.590563      0.602520      0.636250
  76   5 2427.8688    1.6631  1.4492 10.7753  0.0000  0.0189   0.0174   0.0509    0.0385   0.0000   442.5214       1.52736       22.1572      0.470935      -2.30292      0.398482      0.377128      0.540400      0.589304      0.680126      0.723386      0.747600
  76   6 2651.2111    2.5034  1.4055 11.5960 -0.0000  0.0181   0.0264   0.0490    0.0415   0.0000   442.7541       1.24641       21.0468       1.73405      -1.89371     -0.188552      0.372865      0.524703      0.586046      0.655364      0.697371      0.724839
  76   7 2869.7722    3.6166  1.2614 12.2954 -0.0000  0.0165   0.0390   0.0438    0.0459   0.0000   443.5663       2.31215       20.3049       1.00695      -2.73393      0.245805      0.341735      0.479135      0.531153      0.582392      0.615350      0.648151
  76   8 3081.7419    4.3205  1.3945 12.5299  0.0000  0.0170   0.0433   0.0458    0.0439   0.0000   442.3528       2.64635       21.3743       1.63014      -2.29896      0.762997      0.348276      0.486994      0.547525      0.603492      0.647953      0.653849
  76   9 3287.9037    3.8289  1.9702 12.4548  0.0000  0.0213   0.0338   0.0586    0.0338   0.0000   444.0485       3.42870       19.5457       3.54220      -1.18994      0.474804      0.442178      0.605493      0.705305      0.761078      0.806779      0.833008
  76  10 3490.4448    2.9410  3.7837 11.7873  0.0000  0.0327   0.0196   0.0896    0.0256   0.0000   442.2392       1.51579       20.0051       1.03090      -3.50907     -0.993595      0.653546      0.908997       1.03571       1.14081       1.21546       1.24594
  76  11 3690.0348    2.3510  6.7886 11.3761  0.0047  0.0583   0.0111   0.1477    0.0205   0.0000   440.1067       4.21598       26.3871       3.07733      -4.61317       3.02024       1.14198       1.60854       1.82147       2.00125       2.08345       2.18622
  77   1 1336.4051    0.1166  0.1390  8.4780  0.0000  0.0084   0.0046   0.0178    0.0161   0.0000   440.6603      0.342995       21.4012      0.207574      -2.91090     -0.275702      0.210657      0.300907      0.343137      0.394987      0.409030      0.396100
  77   2 1672.5433    0.3177  0.4047  8.6216  0.0000  0.0101   0.0060   0.0240    0.0233   0.0000   441.4846     -0.179409       21.1014      0.571147      -2.60673     0.0388997      0.207413      0.288823      0.312432      0.343881      0.369867      0.380409
  77   3 1946.3249    0.6395  0.8036  9.1601  0.0000  0.0134   0.0086   0.0345    0.0372   0.0000   442.6211     -0.505303       20.8734     -0.362242      -3.72815      0.237157      0.273936      0.376953      0.424577      0.471825      0.510885      0.529833
  77   4 2202.7172    1.0493  1.1497  9.9903  0.0000  0.0172   0.0124   0.0442    0.0438   0.0000   441.5745      0.625891       21.6102      0.197141      -3.32973     -0.470931      0.331966      0.486984      0.526815      0.598323      0.636362      0.654256
  77   5 2439.1431    1.6960  1.4853 10.7610 -0.0000  0.0191   0.0172   0.0504    0.0394   0.0000   441.9506      0.738044       21.1086      0.435208      -2.65421      0.371645      0.371509      0.517909      0.588619      0.653772      0.692093      0.700426
  77   6 2663.6102    2.5854  1.4618 11.4759  0.0000  0.0180   0.0256   0.0479    0.0417   0.0000   442.2858      0.509420       20.6730       1.61764      -1.35194     -0.866179      0.365222      0.499921      0.574633      0.631773      0.665288      0.685150
  77   7 2883.0657    3.6178  1.3402 12.2428  0.0001  0.0170   0.0375   0.0462    0.0453   0.0000   442.7595       1.39323       21.0193       1.60854      -2.05412     -0.259014      0.339755      0.490313      0.539638      0.604057      0.631636      0.678095
  77   8 3095.8736    4.3189  1.4714 12.4084  0.0000  0.0171   0.0416   0.0470    0.0442   0.0000   442.4276       2.90805       20.3373       2.29016      -4.07581      0.826859      0.346426      0.477700      0.550189      0.588298      0.642454      0.669594
  77   9 3302.8390    3.7697  2.0014 12.4562 -0.0000  0.0220   0.0333   0.0584    0.0334   0.0000   441.9484       3.33278       19.1470       2.99365      -3.77482     -0.497470      0.433514      0.617909      0.693473      0.766480      0.830857      0.839218
  77  10 3506.1553    2.8867  3.7971 11.8003  0.0000  0.0334   0.0193   0.0905    0.0256   0.0000   442.1884       3.46746       20.0766       3.43977      0.270658       2.01375      0.651508      0.923124       1.04241       1.15174       1.19764       1.25544
  77  11 3706.2632    2.0059  5.9175 11.3426 -0.0028  0.0549   0.0113   0.1483    0.0248   0.0000   443.0147       3.27072       21.4207       2.44883      -7.65936      -2.97908       1.06610       1.48381       1.66750       1.84474       1.95335       2.03391
  78   1 1343.8190    0.1262  0.1414  8.4500 -0.0015  0.0077   0.0047   0.0176    0.0161   0.0000   440.6003     -0.407353       20.7071      0.231863      -3.33563     -0.305377      0.166937      0.220478      0.252065      0.269812      0.297819      0.320956
  78   2 1680.7820    0.3301  0.4175  8.6264  0.0000  0.0103   0.0061   0.0233    0.0239   0.0000   441.4895     -0.411885       20.8725     0.0252576      -3.55433     0.0808855      0.192739      0.281635      0.300947      0.350554      0.348631      0.382297
  78   3 1955.6652    0.6593  0.8150  9.0911  0.0000  0.0135   0.0086   0.0335    0.0383   0.0000   441.7362     -0.359284       21.9703      0.176886      -3.24091     -0.252719      0.272153      0.374313      0.424388      0.469114      0.485633      0.510585
  78   4 2213.2111    1.0924  1.2903  9.8051  0.0000  0.0173   0.0118   0.0458    0.0433   0.0000   442.0184      0.439620       21.0932     -0.198747      -2.82311      0.354657      0.342636      0.475244      0.539867      0.601989      0.658231      0.678107
  78   5 2450.3224    1.7624  1.5316 10.7173  0.0000  0.0186   0.0172   0.0504    0.0394   0.0000   442.0317       1.00118       21.8636      0.248902      -2.04805     -0.445705      0.369502      0.510808      0.573772      0.637781      0.689336      0.699773
  78   6 2675.8675    2.6796  1.3487 11.6856  0.0000  0.0175   0.0278   0.0464    0.0427   0.0000   442.7424       2.66143       20.5660       1.29085      -2.75215   -0.00514621      0.343125      0.500900      0.529589      0.608166      0.658074      0.662777
  78   7 2896.3430    3.6835  1.3563 12.3515  0.0002  0.0167   0.0380   0.0455    0.0431   0.0000   442.6366       2.30472       20.3936       2.44688      -2.08338      0.997464      0.340869      0.470323      0.534044      0.573686      0.626540      0.640898
  78   8 3109.8285    4.3283  1.3861 12.6767  0.0000  0.0170   0.0436   0.0465    0.0409   0.0000   442.1731       1.44758       20.8616       2.17237      -2.31574      0.182273      0.335944      0.467220      0.539026      0.580635      0.642835      0.648036
  78   9 3317.5978    3.7340  2.0399 12.5285  0.0000  0.0218   0.0325   0.0599    0.0307   0.0000   442.3154       3.38614       19.6716       1.06767      -1.16055    -0.0990732      0.436523      0.598282      0.674684      0.736695      0.787616      0.818811
  78  10 3521.7198    2.8766  4.0596 11.6351 -0.0002  0.0345   0.0154   0.0901    0.0207   0.0000   442.3838       4.68009       20.9929      0.232719      -4.48661     -0.112448      0.687507      0.950271       1.06229       1.20328       1.29812       1.32728
  79   1 1351.1699    0.1263  0.1534  8.4321  0.0000  0.0091   0.0045   0.0172    0.0161   0.0000   440.4363      0.104802       20.9572      0.461670      -3.95757    -0.0129000      0.208904      0.319370      0.324805      0.369612      0.390398      0.406661
  79   2 1688.9386    0.3361  0.4464  8.6438  0.0000  0.0103   0.0060   0.0256    0.0244   0.0000   441.0950    -0.0112083       21.0257      0.116746      -2.75507      0.300292      0.206441      0.278613      0.331552      0.338342      0.365078      0.404888
  79   3 1964.9528    0.6623  0.8172  9.1698  0.0000  0.0137   0.0087   0.0336    0.0373   0.0000   441.8067     -0.444017       21.6855     -0.119667      -3.70807      0.897697      0.264888      0.361393      0.413167      0.448258      0.478211      0.512255
  79   4 2223.6220    1.1068  1.1989 10.0153  0.0000  0.0168   0.0127   0.0456    0.0454   0.0000   440.9489    -0.0555343       21.0506      0.698516      -2.57396    -0.0625114      0.322595      0.456424      0.505603      0.545861      0.609213      0.632478
  79   5 2461.4778    1.8543  1.4922 10.6831 -0.0022  0.0183   0.0180   0.0477    0.0423   0.0000   441.9833      0.589796       21.1955       2.25792      -3.90163     -0.432665      0.364067      0.497848      0.559036      0.622404      0.671465      0.688133
  79   6 2688.0902    2.7114  1.4807 11.5680  0.0000  0.0180   0.0264   0.0483    0.0410   0.0000   442.4514       1.05255       20.2694       1.78081      -1.81461      0.685218      0.356326      0.509957      0.567878      0.621624      0.675611      0.698673
  79   7 2909.4494    3.7729  1.3491 12.2209 -0.0000  0.0167   0.0382   0.0438    0.0468   0.0000   441.6753       2.69005       21.1828      0.861209      -3.24250       1.51358      0.331649      0.469358      0.507809      0.570061      0.612493      0.628769
  79   8 3123.7184    4.2261  1.5398 12.5461  0.0000  0.0180   0.0403   0.0483    0.0393   0.0000   442.2118       1.71338       21.1728       1.29261      -1.84935      0.851563      0.356915      0.489212      0.566509      0.608624      0.664116      0.680893
  79   9 3332.2820    3.6324  2.2413 12.3506  0.0000  0.0228   0.0297   0.0622    0.0307   0.0000   443.2317       3.74631       20.3697       2.80032      0.183094       1.63294      0.445812      0.625917      0.699973      0.777685      0.834826      0.866591
  80   1 1358.4742    0.1211  0.1800  8.4633  0.0000  0.0084   0.0044   0.0221    0.0162   0.0000   440.5280     -0.254037       20.2632     0.0602680      -3.21933      0.323611      0.167806      0.211378      0.254202      0.267111      0.307712      0.295407
  80   2 1697.0465    0.3479  0.4290  8.6757  0.0000  0.0100   0.0062   0.0234    0.0245   0.0000   440.9431     -0.693608       21.6632     -0.357404      -3.30282     -0.439987      0.196286      0.269235      0.304902      0.330426      0.372810      0.379974
  80   3 1974.1331    0.6721  0.8573  9.2159 -0.0001  0.0136   0.0086   0.0358    0.0370   0.0000   441.9584      0.957462       20.9270      0.545215      -3.62876      0.458203      0.263495      0.363969      0.410751      0.440107      0.486274      0.488043
  80   4 2233.9452    1.1366  1.2545 10.1156 -0.0000  0.0173   0.0126   0.0458    0.0411   0.0000   442.3101      0.512693       21.2652       1.72379      -2.68265     -0.975850      0.327135      0.463891      0.509328      0.573155      0.613040      0.624627
  80   5 2472.5254    1.8447  1.5821 10.7931 -0.0000  0.0188   0.0174   0.0502    0.0373   0.0000   441.9153      0.988360       21.3336      0.902805      -2.70890       1.14546      0.368689      0.524246      0.582269      0.652213      0.702641      0.716342
  80   6 2700.2080    2.7396  1.4682 11.6356 -0.0000  0.0175   0.0267   0.0491    0.0396   0.0000   442.3597      0.423941       21.9442       1.46156      -1.88761      -1.10010      0.339729      0.478536      0.543288      0.588675      0.648672      0.669507
  80   7 2922.5532    3.8099  1.2902 12.3966  0.0000  0.0163   0.0394   0.0437    0.0429   0.0000   442.8309       1.34495       20.7939       1.74686      -1.53657      0.592897      0.317169      0.440935      0.488585      0.549165      0.578518      0.615014
  80   8 3137.5583    4.2682  1.5134 12.6557  0.0000  0.0180   0.0409   0.0477    0.0379   0.0000   443.1877       2.76710       21.0835       1.23758      -1.25536      0.135513      0.345319      0.484309      0.548411      0.609452      0.655598      0.678992
  80   9 3346.9245    3.5676  2.5259 12.2051  0.0000  0.0246   0.0272   0.0649    0.0305   0.0000   443.3551       2.39951       19.5555       1.40366      -1.56407      0.988097      0.470058      0.661686      0.748238      0.824359      0.869383      0.914057
  80  10 3552.8024    2.8765  5.0230 11.4182  0.0011  0.0393   0.0101   0.1017    0.0082   0.0000   442.0271       1.38978       20.6510       4.55201      0.383810      -2.66241      0.781268       1.03343       1.22627       1.31112       1.45310       1.47594
  81   1 1365.7104    0.1280  0.1618  8.3943  0.0000  0.0075   0.0044   0.0181    0.0160   0.0000   440.2627     -0.420653       21.1280      0.359492      -2.76083     0.0177144      0.153875      0.199076      0.230296      0.239498      0.260413      0.277545
  81   2 1705.0522    0.3721  0.4429  8.6240  0.0000  0.0096   0.0064   0.0234    0.0252   0.0000   441.0982    -0.0828543       20.9320      0.118995      -3.63652     -0.712105      0.192909      0.256620      0.307605      0.334360      0.358715      0.375755
  81   3 1983.3165    0.7099  0.8682  9.0967 -0.0000  0.0140   0.0089   0.0338    0.0408   0.0000   441.7524     0.0489070       20.5013      0.609690      -2.32762       1.25684      0.256704      0.378618      0.412076      0.463816      0.489869      0.506118
  81   4 2244.1825    1.2026  1.3528  9.8271  0.0000  0.0172   0.0124   0.0459    0.0468   0.0000   441.8986       1.17957       21.5046       1.01071      -2.70215     -0.102911      0.336714      0.459059      0.528503      0.561890      0.626239      0.654785
  81   5 2483.4767    1.9144  1.5305 10.9189  0.0000  0.0187   0.0187   0.0490    0.0388   0.0000   442.6413       1.24670       20.6684     -0.111820      -3.08850     -0.636110      0.358248      0.489896      0.555411      0.620352      0.659546      0.661670
  81   6 2712.2944    2.7070  1.4387 11.7274  0.0000  0.0173   0.0269   0.0483    0.0380   0.0000   442.9037       1.07327       20.6665       1.47535      -2.39566      0.370307      0.344148      0.467478      0.526069      0.582597      0.628907      0.640831
  81   7 2935.5295    3.8460  1.3334 12.4867  0.0000  0.0168   0.0396   0.0449    0.0414   0.0000   442.4418       1.96374       20.1796       1.95967      -2.47484       1.17914      0.327746      0.455217      0.522286      0.563880      0.612091      0.655441
  81   8 3151.2768    4.2312  1.6322 12.5114  0.0000  0.0184   0.0390   0.0501    0.0390   0.0000   441.6947       2.59092       21.2741       1.02217      -2.38492       2.10671      0.360748      0.493208      0.567009      0.624322      0.673268      0.700202
  81   9 3361.4804    3.5014  2.6306 12.2233  0.0000  0.0249   0.0263   0.0687    0.0285   0.0000   443.8008       2.52984       19.6095       1.69943      -2.62532     -0.255170      0.469363      0.658366      0.748794      0.812539      0.865742      0.894199
  81  10 3568.0922    2.6430  4.6537 11.6564 -0.0045  0.0403   0.0151   0.1077    0.0235   0.0000   442.7933       3.36706       20.6851       2.78218      -1.42416      0.519891      0.738933       1.05351       1.17729       1.31269       1.39269       1.44085
  81  11 3771.2674    1.9197  6.9874 11.1725 -0.0064  0.0649   0.0067   0.1632    0.0136   0.0000   442.4798       6.80623       23.2372       2.26520      -4.97496       2.46043       1.20854       1.69154       1.91882       2.11933       2.27812       2.35520
  82   1 1372.8978    0.1416  0.2090  8.3599  0.0000  0.0086   0.0044   0.0208    0.0166   0.0000   440.2239     -0.238601       20.9153     -0.278547      -3.30521      0.306224      0.171578      0.216490      0.280480      0.334642      0.331260      0.356451
  82   2 1712.9602    0.3747  0.4693  8.5824  0.0000  0.0096   0.0063   0.0260    0.0252   0.0000   441.5711      0.157614       20.6937      0.178803      -2.56366      0.160090      0.179291      0.241267      0.278519      0.302166      0.316142      0.333432
  82   3 1992.4012    0.7063  0.9237  9.1367  0.0000  0.0141   0.0086   0.0364    0.0397   0.0000   441.9441     -0.292367       20.7171      0.183712      -2.82706     -0.321408      0.266689      0.370457      0.416885      0.463054      0.496257      0.507234
  82   4 2254.3038    1.1868  1.3370  9.9307  0.0000  0.0176   0.0123   0.0459    0.0428   0.0000   442.3872    -0.0413179       22.6518      0.839849      -3.48409      0.538925      0.325576      0.459776      0.512961      0.569297      0.602268      0.639948
  82   5 2494.4206    1.9151  1.4582 11.0309  0.0000  0.0183   0.0190   0.0487    0.0366   0.0000   441.9060      0.658516       20.7276       1.90168      -3.43336     -0.403268      0.336282      0.475276      0.532979      0.579662      0.634428      0.647018
  82   6 2724.2706    2.8727  1.4951 11.6966 -0.0000  0.0177   0.0274   0.0481    0.0389   0.0000   443.0880       2.16069       21.0577      0.754608      -1.00081      0.559450      0.332792      0.464725      0.522100      0.585136      0.631932      0.651917
  82   7 2948.3935    3.8829  1.3655 12.3693 -0.0003  0.0165   0.0385   0.0455    0.0403   0.0000   442.0978       2.09179       21.2329       1.98603      -2.83147     -0.649547      0.321060      0.450202      0.489171      0.541417      0.607922      0.628779
  82   8 3164.9173    4.1951  1.7299 12.3882 -0.0001  0.0185   0.0366   0.0511    0.0356   0.0000   442.2607       2.06629       20.9475      0.880012      -1.62063      0.726128      0.356567      0.499223      0.561630      0.614337      0.645340      0.676632
  82   9 3375.9623    3.4992  2.5881 12.1230 -0.0000  0.0245   0.0259   0.0659    0.0293   0.0000   443.3352       2.83970       18.8124       1.01937      -1.14505      -1.17312      0.461033      0.653461      0.728838      0.812431      0.875641      0.908781
  82  10 3583.2976    2.6242  5.0430 11.5607  0.0019  0.0432   0.0106   0.1099    0.0134   0.0000   440.8054       1.32503       21.3887       3.61325      -4.25221      -2.12876      0.788138       1.11013       1.26449       1.39487       1.45534       1.52003
  83   1 1380.0235    0.1319  0.1719  8.4142  0.0000  0.0076   0.0043   0.0185    0.0160   0.0000   440.0772     -0.438736       21.2912      0.457007      -3.23684     0.0267556      0.141349      0.200868      0.215734      0.251044      0.279186      0.300456
  83   2 1720.8111    0.3695  0.4852  8.6473  0.0000  0.0105   0.0061   0.0249    0.0259   0.0000   441.1290    -0.0605249       20.9899      0.159266      -2.97888      0.323254      0.193492      0.267690      0.291652      0.330571      0.344281      0.370444
  83   3 2001.4205    0.7182  0.9150  9.2942  0.0000  0.0138   0.0088   0.0370    0.0371   0.0000   441.7937      0.286542       20.6238      0.378241      -3.29775      0.562937      0.264188      0.355719      0.422266      0.450671      0.482927      0.498003
  83   4 2264.3707    1.1841  1.4072 10.0965  0.0000  0.0182   0.0123   0.0501    0.0391   0.0000   441.8284      0.259961       20.5304      0.975543      -1.19915     -0.142269      0.327731      0.467499      0.532011      0.584384      0.622169      0.645644
  83   5 2505.2306    1.9917  1.5232 10.9603  0.0000  0.0183   0.0189   0.0488    0.0382   0.0000   442.4372       1.52284       22.0327      0.652777      -2.73747       1.31733      0.333028      0.472241      0.523280      0.596044      0.642783      0.655588
  83   6 2736.1871    2.9339  1.4348 11.6983  0.0000  0.0174   0.0280   0.0449    0.0406   0.0000   442.5455       1.96842       21.2171       1.44344      -2.22250  -0.000413958      0.320893      0.459031      0.514438      0.562035      0.602084      0.632839
  83   7 2961.2234    3.9804  1.3826 12.4606  0.0000  0.0165   0.0389   0.0451    0.0396   0.0000   442.7853       1.69465       21.5747      0.829193      -2.33461       1.49313      0.312236      0.437363      0.484345      0.542556      0.584543      0.611601
  83   8 3178.5329    4.2220  1.6921 12.4471  0.0000  0.0185   0.0377   0.0504    0.0380   0.0000   442.7782       2.31157       19.9348       2.85187      -2.48546      -1.27359      0.348542      0.502314      0.538321      0.618360      0.652005      0.673624
  83   9 3390.3258    3.4361  3.0813 11.9615  0.0000  0.0266   0.0231   0.0726    0.0283   0.0000   442.4399       2.49183       20.7784       3.96457      -1.74455      0.187514      0.498902      0.701917      0.786021      0.878167      0.927016      0.986347
  83  10 3598.5353    2.6985  5.7677 11.4771  0.0025  0.0481   0.0101   0.1205    0.0144   0.0000   442.5531       2.19790       20.4870       4.19597      -2.46221      -4.62300      0.884496       1.23560       1.40667       1.55244       1.64744       1.75213
  84   1 1387.0965    0.1301  0.1802  8.3519  0.0000  0.0084   0.0043   0.0193    0.0160   0.0000   440.1913     -0.150815       21.2233      0.161006      -3.69090      0.287414      0.155339      0.212840      0.258047      0.266999      0.326964      0.343859
  84   2 1728.5826    0.3835  0.4964  8.5950  0.0000  0.0103   0.0063   0.0258    0.0263   0.0000   441.3726    -0.0716789       21.5856     -0.324080      -3.07120      0.352523      0.192054      0.262273      0.299060      0.328628      0.350033      0.374843
  84   3 2010.4504    0.7136  0.9029  9.2567  0.0000  0.0143   0.0089   0.0352    0.0378   0.0000   442.1710     -0.229345       21.8357     -0.711804      -2.18066      0.365973      0.262993      0.354333      0.418067      0.450869      0.488086      0.499276
  84   4 2274.3798    1.2611  1.3541 10.0128  0.0000  0.0170   0.0127   0.0457    0.0423   0.0000   442.2570     -0.181966       22.1081       1.57380      -2.31563     -0.106455      0.319176      0.452251      0.506745      0.557830      0.602525      0.635621
  84   5 2515.9521    2.0140  1.6196 10.8906  0.0000  0.0188   0.0184   0.0508    0.0375   0.0000   442.3101      0.904072       20.5962       1.43116      -2.65705     -0.803421      0.340856      0.488495      0.543561      0.612176      0.655697      0.680107
  84   6 2748.0743    2.9677  1.4995 11.6090  0.0000  0.0174   0.0275   0.0460    0.0395   0.0000   442.2183       1.87539       22.4482      0.898044      -2.82682       1.07684      0.331576      0.468282      0.526946      0.569812      0.622550      0.662003
  84   7 2973.9583    3.9880  1.3127 12.5473 -0.0001  0.0166   0.0406   0.0437    0.0403   0.0000   442.3243       1.65503       21.0522       1.94856      -2.70990     0.0329726      0.310075      0.431057      0.474229      0.528729      0.555592      0.589713
  84   8 3191.9756    4.1071  1.6458 12.5967  0.0000  0.0186   0.0376   0.0509    0.0335   0.0000   442.5957       2.97572       20.7320       1.05812      -1.84856      0.351140      0.336978      0.476637      0.521734      0.588885      0.609990      0.649503
  84   9 3404.6408    3.3918  2.9276 11.9878  0.0000  0.0262   0.0239   0.0716    0.0287   0.0000   442.7499       4.48226       19.3100       3.58163      0.712743     -0.880959      0.480269      0.673493      0.758052      0.843590      0.897943      0.930773
  84  10 3613.5552    2.4783  5.2644 11.4955 -0.0046  0.0460   0.0115   0.1178    0.0196   0.0000   442.7292       3.29434       19.0450       2.79578      -1.75962      0.339400      0.817553       1.17287       1.32339       1.41328       1.54598       1.59939
  85   1 1394.1284    0.1396  0.2036  8.3782  0.0000  0.0082   0.0043   0.0202    0.0162   0.0000   440.2792     -0.117055       21.1949      0.455173      -3.23719     -0.237843      0.161633      0.218544      0.267583      0.318793      0.340227      0.338593
  85   2 1736.2624    0.3942  0.5129  8.6236  0.0000  0.0106   0.0062   0.0254    0.0267   0.0000   441.2864      0.156850       21.6200     -0.340956      -2.87227      0.525226      0.184607      0.264745      0.291668      0.320302      0.345946      0.356032
  85   3 2019.3591    0.7601  0.9764  9.2624  0.0000  0.0146   0.0090   0.0370    0.0391   0.0000   441.6950   -0.00457509       21.8395      0.193006      -1.72300    0.00492851      0.258339      0.361856      0.418005      0.450725      0.479121      0.505619
  85   4 2284.2913    1.2497  1.3990 10.1507 -0.0000  0.0177   0.0128   0.0476    0.0396   0.0000   442.8065       1.01327       20.9420      0.973518      -2.36215      0.825168      0.332937      0.452398      0.516984      0.569692      0.637937      0.653881
  85   5 2526.6264    2.0292  1.5920 10.9121 -0.0000  0.0184   0.0184   0.0486    0.0382   0.0000   442.4014       1.25976       20.8727       1.55978      -2.93556      0.443854      0.335384      0.462534      0.526737      0.577349      0.610071      0.629518
  85   6 2759.8374    3.0083  1.5235 11.6737  0.0000  0.0174   0.0277   0.0464    0.0395   0.0000   442.3243      0.684496       21.0522       1.43860      -2.72085     -0.516652      0.320574      0.448843      0.497314      0.565096      0.605900      0.630981
  85   7 2986.5869    3.9846  1.4026 12.5130  0.0000  0.0170   0.0388   0.0451    0.0391   0.0000   442.6386       1.93161       20.8840       3.09134      -2.65092    -0.0865420      0.309586      0.428012      0.489680      0.538578      0.593506      0.605032
  85   8 3205.3872    4.2211  1.7184 12.5306 -0.0000  0.0188   0.0369   0.0503    0.0345   0.0000   442.7572       2.62967       22.1374       2.29348      -2.56377     -0.124697      0.331208      0.475984      0.529817      0.592260      0.646917      0.654225
  85   9 3418.9432    3.2822  3.3539 11.8873 -0.0001  0.0287   0.0211   0.0775    0.0268   0.0000   443.4516       2.54416       18.3969      0.983449     0.0794278      0.967767      0.508486      0.726097      0.817147      0.914053      0.945906      0.997477
  85  10 3628.4682    2.5427  5.9650 11.4457  0.0037  0.0491   0.0085   0.1287    0.0116   0.0000   442.2025       1.32450       22.2748       2.56441      -5.14516      -1.72561      0.891895       1.21631       1.41800       1.54526       1.63421       1.70345
  86   1 1401.1042    0.1394  0.2119  8.3351  0.0000  0.0080   0.0042   0.0215    0.0162   0.0000   440.4021     -0.165787       21.0004     0.0603154      -3.56904      0.262089      0.145125      0.199932      0.216591      0.244154      0.255801      0.277907
  86   2 1743.8947    0.4043  0.4997  8.6428  0.0000  0.0100   0.0063   0.0242    0.0262   0.0000   440.7817     -0.385699       21.7012      0.446655      -3.46102      0.268549      0.183370      0.252956      0.285947      0.316428      0.337898      0.359831
  86   3 2028.2287    0.7634  1.0044  9.3020  0.0000  0.0146   0.0090   0.0382    0.0398   0.0000   442.2383     -0.512112       21.7019     0.0525899      -2.50633      0.689019      0.267329      0.370850      0.413500      0.464893      0.508705      0.532860
  86   4 2294.0660    1.2958  1.4371 10.0577  0.0000  0.0180   0.0127   0.0464    0.0409   0.0000   442.6981      0.263254       21.3598      0.323073      -2.58306       1.36365      0.323093      0.454798      0.515148      0.568241      0.620595      0.652201
  86   5 2537.2581    2.1192  1.6035 10.8499  0.0001  0.0178   0.0188   0.0482    0.0399   0.0000   442.2623       1.71898       22.3279     0.0884856      -3.32306      0.788780      0.329661      0.451280      0.520074      0.563831      0.591007      0.626072
  86   6 2771.5863    3.1408  1.4247 11.7641  0.0000  0.0167   0.0293   0.0439    0.0393   0.0000   442.6080       1.23426       20.7717      0.487083      -3.18598      0.497262      0.295595      0.417501      0.464572      0.512919      0.554971      0.579354
  86   7 2999.1552    4.0216  1.3986 12.5845  0.0000  0.0170   0.0393   0.0452    0.0373   0.0000   442.9625       2.05050       21.0269       1.14765      -3.18724      0.716297      0.307170      0.442312      0.480416      0.535245      0.578936      0.595708
  86   8 3218.7531    4.1522  1.7176 12.4951  0.0000  0.0189   0.0361   0.0501    0.0342   0.0000   442.2221       2.53965       21.4259       1.52994      -3.69310     -0.357284      0.325275      0.461533      0.520297      0.568554      0.590601      0.620008
  86   9 3433.0512    3.2299  3.3910 11.9512  0.0002  0.0286   0.0213   0.0792    0.0259   0.0000   442.4555       2.96615       20.0376       4.91976      -1.53780     -0.558508      0.517142      0.714584      0.809415      0.888859      0.955695      0.982499
  87   1 1408.0334    0.1485  0.1828  8.3738  0.0000  0.0074   0.0044   0.0177    0.0158   0.0000   440.3966     -0.234680       21.1574      0.406937      -3.57054     -0.130016      0.124680      0.181161      0.204517      0.226192      0.239576      0.239843
  87   2 1751.4256    0.4168  0.5486  8.6495  0.0001  0.0106   0.0063   0.0261    0.0276   0.0000   440.8961      0.119616       21.5686      0.116906      -3.41925      0.114420      0.191093      0.257809      0.287997      0.323616      0.354992      0.372434
  87   3 2037.0610    0.7796  1.0056  9.3545  0.0000  0.0145   0.0092   0.0391    0.0402   0.0000   441.7477     -0.245781       21.0469       1.28876      -2.02374      0.370950      0.251344      0.345175      0.405388      0.434967      0.478526      0.469389
  87   4 2303.7927    1.3294  1.4654 10.2002  0.0000  0.0178   0.0130   0.0482    0.0385   0.0000   441.9475      0.350584       21.7043      0.679697      -3.54943       1.55938      0.321131      0.444051      0.508784      0.554732      0.577786      0.607482
  87   5 2547.8368    2.1733  1.5771 11.0078  0.0000  0.0180   0.0195   0.0479    0.0381   0.0000   441.7255      0.361464       21.3414       2.03033      -3.39022   -0.00877191      0.321107      0.450373      0.505482      0.568955      0.607378      0.631552
  87   6 2783.2702    3.1875  1.4130 11.9037  0.0000  0.0165   0.0305   0.0453    0.0400   0.0000   442.1918       1.78905       21.7741      0.670507      -2.83878      0.156536      0.295906      0.417090      0.465806      0.520594      0.578265      0.601143
  87   7 3011.6513    4.1118  1.4255 12.4274  0.0020  0.0160   0.0387   0.0448    0.0406   0.0000   442.3270       1.68858       21.3675       1.82655      -3.95621      0.302033      0.294451      0.403541      0.468658      0.505323      0.536926      0.546947
  87   8 3231.9980    4.0792  1.8220 12.5016  0.0000  0.0197   0.0348   0.0524    0.0333   0.0000   443.1049       1.64185       20.6423       1.72366      -1.43451      0.451359      0.343974      0.494940      0.550828      0.613804      0.645526      0.668778
  87   9 3447.1444    3.0932  3.3420 11.9775  0.0016  0.0296   0.0208   0.0796    0.0257   0.0000   442.6915       2.46870       20.1709       3.33849      -3.77042      -2.27963      0.514053      0.733034      0.823227      0.894287      0.960282       1.00010
  88   1 1414.9183    0.1516  0.1882  8.3913  0.0000  0.0074   0.0044   0.0175    0.0161   0.0000   440.1343     0.0873652       21.2365      0.480034      -3.50368      0.639577      0.150332      0.196181      0.234121      0.258058      0.292969      0.292017
  88   2 1758.9007    0.4246  0.6014  8.6715  0.0000  0.0112   0.0062   0.0283    0.0277   0.0000   441.1851    -0.0293765       20.7038      0.191340      -2.83634     -0.142074      0.193522      0.266840      0.307440      0.341943      0.366687      0.374982
  88   3 2045.8200    0.7971  1.0981  9.2523  0.0000  0.0154   0.0089   0.0399    0.0429   0.0000   442.1874      0.591227       21.4353      0.276676      -3.83284     -0.339305      0.266427      0.373435      0.411119      0.468399      0.504149      0.526016
  88   4 2313.4177    1.3599  1.4819 10.2338 -0.0001  0.0178   0.0131   0.0495    0.0387   0.0000   441.9723      0.915488       21.4959      0.528341      -2.19358     -0.334563      0.314023      0.436943      0.497246      0.541688      0.588190      0.616135
  88   5 2558.3004    2.1719  1.6952 11.0557  0.0000  0.0191   0.0192   0.0510    0.0368   0.0000   442.8327      0.734283       20.2882      0.649643      -1.00571       1.65657      0.332263      0.468849      0.530274      0.587711      0.630714      0.663306
  88   6 2794.8340    3.2440  1.3973 11.9974  0.0002  0.0166   0.0314   0.0440    0.0404   0.0000   442.1947       2.15641       21.4664       1.47346      -2.85027     -0.473666      0.298660      0.413386      0.460618      0.517571      0.556925      0.578404
  88   7 3024.0512    4.1537  1.4720 12.4441  0.0001  0.0166   0.0381   0.0449    0.0384   0.0000   442.6407       2.68455       20.8076      0.705234      -3.03713      0.797575      0.293216      0.399154      0.463459      0.507969      0.551978      0.572205
  88   8 3245.1807    4.0394  1.9681 12.4308  0.0000  0.0198   0.0326   0.0546    0.0318   0.0000   443.4107       2.33578       19.8409       2.35261      -1.57891      0.504264      0.349943      0.483724      0.543064      0.617749      0.654185      0.677697
  88   9 3461.1232    3.1306  3.7229 11.8695  0.0000  0.0317   0.0199   0.0836    0.0261   0.0000   443.7062       3.22646       19.8569       2.52130      -1.45755    -0.0319487      0.545349      0.775588      0.868614      0.954644       1.01698       1.04746
  88  10 3672.9853    2.5343  7.4583 11.4346  0.0261  0.0640   0.0072   0.1563    0.0085   0.0000   442.6026       7.79532       19.9064       2.10769     -0.610999      0.370295       1.10833       1.49979       1.78335       1.90047       2.04916       2.13003
  89   1 1421.7519    0.1580  0.2026  8.3079  0.0000  0.0074   0.0044   0.0177    0.0162   0.0000   440.0563     0.0675268       21.3020    -0.0614304      -3.24154     -0.447079      0.136313      0.179935      0.202253      0.223592      0.265931      0.246502
  89   2 1766.3142    0.4295  0.5648  8.6270  0.0000  0.0108   0.0063   0.0260    0.0283   0.0000   441.0412      0.308807       21.4041      0.388215      -3.46799     -0.148665      0.190358      0.252033      0.304188      0.320142      0.360534      0.383965
  89   3 2054.5348    0.8047  1.0116  9.3294  0.0000  0.0144   0.0092   0.0375    0.0397   0.0000   441.9075     -0.145965       21.1918      0.136284      -3.40358      0.439148      0.251550      0.352476      0.388228      0.432881      0.472174      0.487651
  89   4 2322.9881    1.4159  1.5650 10.1003 -0.0013  0.0183   0.0129   0.0490    0.0384   0.0000   441.7880      0.652672       21.2711       1.01948      -2.70639      0.166568      0.310152      0.433928      0.494712      0.543340      0.574522      0.604001
  89   5 2568.7334    2.1684  1.5809 11.1496  0.0004  0.0183   0.0197   0.0501    0.0354   0.0000   442.2869      0.927523       20.5516      0.338506      -2.33236      0.249257      0.314365      0.448066      0.496439      0.551038      0.613271      0.625257
  89   6 2806.3580    3.2471  1.4879 11.9175  0.0000  0.0171   0.0299   0.0459    0.0379   0.0000   442.3058       2.01325       21.0873       1.55638      -2.57273      0.668425      0.292331      0.417749      0.462762      0.512225      0.548550      0.577884
  89   7 3036.3745    4.1975  1.3684 12.6254  0.0000  0.0163   0.0406   0.0439    0.0374   0.0000   443.3330       1.17459       21.6421       1.11124      -2.68423       1.31185      0.287577      0.402808      0.449626      0.491485      0.516683      0.536293
  89   8 3258.2496    4.0293  2.0738 12.4204  0.0000  0.0204   0.0315   0.0566    0.0294   0.0000   443.4687       2.98457       20.1509       1.74098      0.848241      0.428937      0.344871      0.493053      0.550005      0.614588      0.650302      0.678698
  89   9 3475.0392    2.9954  3.8635 11.8840 -0.0005  0.0332   0.0192   0.0887    0.0252   0.0000   443.6195       4.11674       21.0344       3.18629      -1.93373      0.675606      0.571601      0.794793      0.903383       1.00247       1.07113       1.12299
  90   1 1428.5273    0.1584  0.2391  8.3100  0.0000  0.0085   0.0043   0.0209    0.0165   0.0000   439.8366     0.0425813       21.0740     0.0878551      -3.53910     -0.127515      0.150758      0.202028      0.241853      0.260431      0.291949      0.300763
  90   2 1773.6947    0.4311  0.5778  8.6753  0.0000  0.0108   0.0063   0.0275    0.0276   0.0000   440.8405     -0.641531       20.7392      0.634256      -3.07157     -0.308375      0.186911      0.260144      0.290336      0.325393      0.350833      0.362724
  90   3 2063.1655    0.8355  1.1133  9.3005  0.0000  0.0153   0.0092   0.0398    0.0426   0.0000   442.3464      0.494782       21.0849     0.0311457      -2.27398      0.760551      0.266825      0.377620      0.421501      0.471282      0.519880      0.549276
  90   4 2332.5082    1.4326  1.5355 10.2053  0.0000  0.0181   0.0132   0.0481    0.0381   0.0000   442.1516    -0.0142520       21.5749      0.809198      -2.91776      0.841052      0.304071      0.424383      0.480573      0.529142      0.556422      0.577372
  90   5 2579.0889    2.2947  1.6192 11.1138  0.0000  0.0180   0.0204   0.0492    0.0375   0.0000   442.3453       1.35398       21.1515     0.0836601      -2.72483     -0.292612      0.305926      0.428785      0.479708      0.525974      0.569656      0.591153
  90   6 2817.8433    3.2888  1.4529 11.9528 -0.0002  0.0169   0.0306   0.0450    0.0380   0.0000   442.7914       1.92877       20.5266       1.85437      -3.63798      0.399059      0.295131      0.418523      0.467078      0.512464      0.580838      0.583445
  90   7 3048.6524    4.2636  1.5218 12.3990 -0.0001  0.0168   0.0383   0.0447    0.0381   0.0000   442.6137       2.24203       22.0802    -0.0526677      -3.39765     -0.165342      0.294722      0.403691      0.454728      0.499786      0.539939      0.560679
  90   8 3271.3630    3.9017  2.0487 12.4010 -0.0000  0.0205   0.0310   0.0561    0.0303   0.0000   443.2784       2.88228       21.3622       3.64571      -2.17426      -1.06172      0.347164      0.488534      0.552164      0.610767      0.657113      0.685712
  90   9 3488.8982    2.9512  3.9649 11.7510 -0.0039  0.0337   0.0180   0.0930    0.0269   0.0000   442.0145       3.83096       21.2205      0.927636      -1.98497       1.20633      0.560059      0.794042      0.891504      0.987089       1.05746       1.09840
  91   1 1435.2539    0.1595  0.2064  8.3053  0.0000  0.0081   0.0044   0.0179    0.0162   0.0000   440.3799     -0.449598       21.4557     0.0144994      -3.02339     -0.486762      0.157442      0.186173      0.220083      0.240391      0.282297      0.292905
  91   2 1780.9697    0.4589  0.6574  8.6232  0.0000  0.0117   0.0063   0.0287    0.0300   0.0000   440.6336      0.118912       22.1131     -0.263126      -2.76859     -0.490473      0.197426      0.278080      0.318110      0.348506      0.386180      0.408969
  91   3 2071.8102    0.8608  1.1169  9.3372  0.0000  0.0155   0.0095   0.0398    0.0434   0.0000   441.9527      0.227942       21.1406     -0.259208      -3.20112     -0.355827      0.253231      0.373969      0.396844      0.464675      0.478286      0.497350
  91   4 2341.9225    1.4488  1.4989 10.3159  0.0019  0.0176   0.0136   0.0483    0.0379   0.0000   441.9753       1.45746       20.6576       1.14541      -3.12136     -0.577312      0.299137      0.419114      0.466115      0.523272      0.559646      0.580462
  91   5 2589.4530    2.2917  1.5961 11.2269  0.0001  0.0184   0.0206   0.0483    0.0355   0.0000   442.0300      0.516839       21.1201      0.992477      -3.07047       1.01502      0.307881      0.435217      0.495220      0.540310      0.589037      0.612470
  91   6 2829.2262    3.4200  1.4158 12.0337 -0.0047  0.0171   0.0320   0.0436    0.0377   0.0000   442.5964      0.697048       21.4418       1.92433      -2.63394      0.468587      0.283771      0.410325      0.456659      0.504652      0.544306      0.553706
  91   7 3060.8566    4.2809  1.5153 12.3833  0.0001  0.0165   0.0380   0.0457    0.0379   0.0000   442.8049       2.24558       21.1538       2.36020      -2.80986    -0.0989897      0.280277      0.388409      0.436492      0.486639      0.524809      0.552298
  91   8 3284.3129    3.9043  2.2658 12.2037 -0.0000  0.0214   0.0293   0.0582    0.0322   0.0000   443.3095       3.25248       20.2887       1.98769     -0.649761      0.158464      0.358068      0.502735      0.566792      0.627597      0.675391      0.695369
  92   0  975.2027    0.0390  0.0165  8.4913  0.0000  0.0110   0.0053   0.0080    0.0131   0.0000   437.2711      0.494180       21.1636      0.317118      -3.42095       1.83002      0.213769      0.231516      0.217378      0.303062      0.362997      0.438001
  92   1 1441.9363    0.1639  0.2016  8.3088  0.0000  0.0071   0.0043   0.0165    0.0160   0.0000   440.0510      0.120599       21.3460   -0.00834850      -3.01951    -0.0615675      0.120644      0.166998      0.193514      0.221238      0.240266      0.250504
  92   2 1788.1969    0.4439  0.6169  8.6837  0.0000  0.0115   0.0063   0.0274    0.0290   0.0000   441.0065    0.00363043       21.1837     -0.268923      -3.60631      0.213368      0.194717      0.274090      0.295992      0.333931      0.357604      0.382042
  92   3 2080.3285    0.8629  1.1257  9.4255  0.0000  0.0154   0.0095   0.0409    0.0419   0.0000   442.0264      0.106477       22.4641      0.112607      -3.67016      0.510787      0.251478      0.355318      0.396984      0.445662      0.488511      0.495604
  92   4 2351.2210    1.4824  1.5108 10.4017  0.0002  0.0183   0.0140   0.0475    0.0366   0.0000   442.3053      0.719670       21.8604      0.167494      -1.32777      -1.04662      0.299792      0.427512      0.473570      0.533802      0.564520      0.591096
  92   5 2599.6968    2.3334  1.6404 11.2252  0.0000  0.0185   0.0204   0.0478    0.0350   0.0000   442.5423       1.47048       21.6973      0.845457      -3.20559       2.21638      0.306322      0.429363      0.487668      0.532192      0.577246      0.588903
  92   6 2840.5534    3.4152  1.4163 12.0448 -0.0022  0.0169   0.0322   0.0439    0.0390   0.0000   442.9420       1.98505       21.3418      0.908963      -2.67667      0.996324      0.279895      0.392454      0.444926      0.487685      0.537565      0.550418
  92   7 3072.9474    4.3199  1.5020 12.5319  0.0022  0.0162   0.0388   0.0460    0.0377   0.0000   442.9716       3.00095       22.5749       2.47167      -2.27991      0.660543      0.287309      0.395801      0.448997      0.482582      0.533302      0.552161
  92   8 3297.2078    3.8207  2.3118 12.3183  0.0000  0.0217   0.0284   0.0598    0.0291   0.0000   443.3754       1.96745       20.4415       1.53633      -1.66687       1.75695      0.364706      0.508804      0.578771      0.630160      0.681289      0.698612
  92   9 3516.5468    2.8803  4.4031 11.7150 -0.0039  0.0316   0.0099   0.0863    0.0069   0.0000   442.3277       2.63593       21.4230       4.40414      -2.87539       1.06446      0.624169      0.697195      0.960195      0.864570       1.10026      0.874609
  93   1 1448.5660    0.1681  0.2431  8.3067  0.0000  0.0085   0.0042   0.0197    0.0164   0.0000   440.1726     -0.198122       21.5625      0.115880      -3.32550    0.00394526      0.141166      0.193522      0.241035      0.263947      0.282250      0.294076
  93   2 1795.3491    0.4617  0.6497  8.6722  0.0000  0.0110   0.0063   0.0288    0.0294   0.0000   440.9322      0.202754       20.8109     -0.258336      -2.50532     0.0924869      0.191344      0.264926      0.309948      0.338945      0.355808      0.373468
  93   3 2088.8625    0.8664  1.0863  9.5207  0.0000  0.0156   0.0098   0.0397    0.0419   0.0000   441.3515     -0.235270       20.7583      0.524053      -3.89989     0.0187448      0.255600      0.370133      0.406172      0.460551      0.492394      0.503733
  93   4 2360.5442    1.4968  1.5430 10.4396 -0.0004  0.0185   0.0138   0.0488    0.0360   0.0000   442.0211       1.28271       21.4886       1.56548      -2.80180      0.143643      0.295584      0.422655      0.471141      0.525380      0.567884      0.594560
  93   5 2609.9257    2.3282  1.7269 11.2256  0.0000  0.0190   0.0200   0.0500    0.0345   0.0000   442.8457      0.475163       20.9916      0.583594      -4.18147      0.989908      0.312235      0.438621      0.495063      0.552973      0.595223      0.622408
  93   6 2851.7895    3.5511  1.4550 11.9914 -0.0001  0.0162   0.0318   0.0433    0.0393   0.0000   442.6916       2.20206       21.0105       1.22788      -2.28569      0.810348      0.273195      0.380740      0.423864      0.472841      0.503030      0.541475
  93   7 3084.9842    4.2721  1.5399 12.5703  0.0000  0.0174   0.0382   0.0461    0.0358   0.0000   442.7249       2.91660       20.6046       1.68217      -3.14158      0.495167      0.280120      0.400215      0.455894      0.494656      0.527511      0.561415
  93   8 3310.0610    3.7398  2.5431 12.2174  0.0000  0.0233   0.0266   0.0631    0.0290   0.0000   443.1151       2.30127       19.8959       3.05465      -1.76373     -0.793656      0.377747      0.540231      0.600779      0.657447      0.703746      0.733848
  93   9 3530.2093    2.8424  4.5080 11.7685 -0.0064  0.0333   0.0099   0.0952    0.0071   0.0000   443.5424       1.19328       19.5655       1.26406     -0.768476     -0.869885      0.627668      0.742663      0.982761      0.963878       1.17292       1.13628
  94   1 1455.1625    0.1881  0.2136  8.2502  0.0000  0.0069   0.0046   0.0159    0.0163   0.0000   439.8619    -0.0310787       21.1427      0.356510      -3.06879    -0.0429921      0.122723      0.152424      0.182221      0.208817      0.219458      0.220055
  94   2 1802.4713    0.4716  0.6821  8.6065  0.0000  0.0119   0.0063   0.0291    0.0298   0.0000   440.6160     -0.210209       20.8132     0.0220112      -3.79529     -0.477318      0.183249      0.261966      0.306318      0.333512      0.346537      0.368411
  94   3 2097.3078    0.8848  1.2210  9.3506  0.0000  0.0164   0.0093   0.0421    0.0416   0.0000   442.0170      0.856109       21.2248     -0.212531      -2.78802      0.310117      0.257903      0.375432      0.411052      0.462321      0.501739      0.516596
  94   4 2369.7110    1.5379  1.5791 10.3198  0.0000  0.0183   0.0139   0.0476    0.0365   0.0000   442.3964      0.200033       20.6482       1.51338      -2.95493      0.746900      0.296954      0.417129      0.467475      0.516095      0.563468      0.576037
  94   5 2620.0436    2.4420  1.6041 11.2596  0.0000  0.0181   0.0215   0.0478    0.0358   0.0000   442.3348      0.923796       20.8329       1.69522      -2.36376       1.10475      0.291210      0.412992      0.455749      0.512691      0.538629      0.575093
  94   6 2863.0052    3.5306  1.5336 12.0072  0.0000  0.0167   0.0308   0.0458    0.0350   0.0000   442.1913      0.970943       20.7393      0.803850      -2.07197      0.586500      0.282252      0.399080      0.448295      0.496626      0.539758      0.554534
  94   7 3096.9419    4.3002  1.6313 12.3746 -0.0025  0.0171   0.0365   0.0472    0.0346   0.0000   442.7737       2.44095       21.3212       1.89113      -3.02790      0.556930      0.294169      0.403744      0.452637      0.493840      0.538333      0.558223
  94   8 3322.8765    3.7642  2.6335 12.1207 -0.0000  0.0230   0.0262   0.0645    0.0287   0.0000   444.0326       3.92640       20.8504       2.01962     -0.415482       1.30138      0.376385      0.513929      0.589028      0.647362      0.712633      0.734185
  94   9 3543.7485    2.8433  5.0734 11.6247  0.0163  0.0405   0.0090   0.1073    0.0074   0.0000   442.4162       3.58626       20.0553       2.90502      -3.35017       2.01123      0.667809      0.916498       1.04465       1.15451       1.25475       1.29955
  95   0  990.5069    0.0331  0.0211  8.3819  0.0000  0.0154   0.0052   0.0108    0.0130   0.0000   437.5232     -0.351574       19.3706      0.994482      -3.02325   -0.00263435      0.231197      0.289080      0.364043      0.420152      0.415336      0.475875
  95   1 1461.6906    0.1740  0.2655  8.2623  0.0000  0.0082   0.0042   0.0208    0.0165   0.0000   440.2443     -0.296668       21.0510     0.0520803      -3.34485    -0.0686777      0.140255      0.188844      0.209672      0.240405      0.250227      0.268806
  95   2 1809.5272    0.4888  0.7060  8.5785  0.0000  0.0120   0.0064   0.0294    0.0318   0.0000   440.8389     -0.375712       21.2018      0.423329      -2.50744      0.174880      0.184068      0.265437      0.299813      0.325515      0.345598      0.377318
  95   3 2105.6642    0.8966  1.2396  9.4473  0.0000  0.0161   0.0093   0.0432    0.0395   0.0000   441.6258      0.462249       21.3547     -0.549041      -2.45157      0.699492      0.264578      0.370479      0.418736      0.460228      0.507239      0.524233
  95   4 2378.8826    1.5312  1.6290 10.4076  0.0000  0.0186   0.0138   0.0504    0.0356   0.0000   442.3291      0.366876       21.7752     -0.129204      -3.35266      0.304175      0.301577      0.415404      0.477532      0.521143      0.567416      0.588663
  95   5 2630.1699    2.4274  1.6751 11.3457 -0.0000  0.0185   0.0210   0.0496    0.0337   0.0000   442.1799       1.13875       20.4990       1.92266      -2.10861     -0.562305      0.307046      0.423822      0.474566      0.535633      0.578133      0.601320
  95   6 2874.1067    3.6387  1.5441 11.9959 -0.0001  0.0167   0.0317   0.0457    0.0378   0.0000   442.8426       1.77747       21.7292       1.00940      -2.74575       1.00895      0.269632      0.387173      0.426609      0.470546      0.515607      0.536239
  95   7 3108.8450    4.3378  1.5450 12.5553  0.0000  0.0172   0.0381   0.0455    0.0349   0.0000   442.6532       2.10952       21.4010       2.51864      -2.39468      0.396601      0.279880      0.404694      0.448708      0.499888      0.544990      0.564013
  95   8 3335.5526    3.6238  2.6057 12.1156 -0.0002  0.0235   0.0254   0.0634    0.0290   0.0000   442.9153       3.44598       20.4186       2.06115     -0.266088      0.960192      0.383545      0.529862      0.603055      0.666136      0.727518      0.746836
  96   0  995.5475    0.0332  0.0176  8.3909 -0.0050  0.0132   0.0052   0.0116    0.0129   0.0000   438.1129     -0.697696       21.3086      0.535765      -1.90140    -0.0144251      0.203611      0.345639      0.270949      0.448589      0.402891      0.443961
  96   1 1468.1982    0.1747  0.2501  8.2664  0.0000  0.0084   0.0042   0.0188    0.0165   0.0000   439.8558     -0.148489       21.0007      0.437601      -3.12341     -0.104663      0.134856      0.172478      0.219298      0.221828      0.235471      0.242239
  96   2 1816.5384    0.4795  0.6763  8.6340  0.0000  0.0118   0.0064   0.0284    0.0317   0.0000   440.5268      0.105736       21.1906    -0.0640218      -3.40741      0.203545      0.193129      0.272775      0.307982      0.330506      0.358051      0.379185
  96   3 2114.0206    0.9171  1.2693  9.4708  0.0000  0.0166   0.0094   0.0437    0.0399   0.0000   441.1886      0.345940       21.8969      0.876575      -4.21999      0.274742      0.252316      0.361041      0.404220      0.440940      0.478408      0.491725
  96   4 2387.9151    1.5625  1.6864 10.4379  0.0000  0.0196   0.0138   0.0514    0.0353   0.0000   442.3690      0.786654       20.6557       1.18850      -2.14560      0.272530      0.297149      0.437305      0.480170      0.538604      0.578891      0.605999
  96   5 2640.1922    2.5007  1.7336 11.2970  0.0000  0.0185   0.0209   0.0501    0.0341   0.0000   442.4869       1.76781       21.0117       1.05886      -2.77394      -1.22938      0.300290      0.424891      0.484421      0.528426      0.576689      0.596081
  96   6 2885.2096    3.6347  1.4495 12.2428 -0.0000  0.0165   0.0331   0.0450    0.0344   0.0000   442.1192       1.58873       21.1370       1.63771      -2.70557       1.03444      0.260174      0.372042      0.420962      0.462068      0.507140      0.520190
  96   7 3120.6694    4.3950  1.6836 12.3416 -0.0002  0.0174   0.0363   0.0464    0.0370   0.0000   442.9465       3.00899       21.3840       1.62329      -2.61079      0.322092      0.284168      0.393614      0.451140      0.493061      0.534354      0.552045
  96   8 3348.2099    3.6195  2.9692 12.0592  0.0000  0.0255   0.0237   0.0689    0.0270   0.0000   443.2595       3.59960       20.0583       3.76722      -1.85531     -0.610214      0.395732      0.561956      0.639896      0.701784      0.756683      0.785444
  97   1 1474.6542    0.1856  0.3065  8.2282  0.0000  0.0091   0.0042   0.0220    0.0172   0.0000   439.8111     0.0183409       21.2503      0.350286      -3.37330     -0.406336      0.147768      0.208538      0.236422      0.268029      0.287415      0.314714
  97   2 1823.4780    0.5104  0.6718  8.7316  0.0006  0.0108   0.0067   0.0293    0.0301   0.0000   440.8063      0.121628       21.6601      0.433057      -3.70663     -0.834271      0.179839      0.240566      0.278361      0.316884      0.331628      0.342658
  97   3 2122.3238    0.9363  1.2267  9.5455  0.0000  0.0159   0.0096   0.0423    0.0386   0.0000   441.8633      0.347601       20.7092      0.992536      -3.94882     -0.833883      0.245832      0.348094      0.386947      0.444674      0.460154      0.488597
  97   4 2396.9151    1.6034  1.6319 10.5507  0.0001  0.0186   0.0145   0.0506    0.0354   0.0000   441.6845      0.683420       22.3476       1.14648      -4.03976     -0.949822      0.295977      0.416881      0.470764      0.515266      0.572440      0.600674
  97   5 2650.2325    2.5639  1.6006 11.4151 -0.0000  0.0177   0.0224   0.0478    0.0356   0.0000   442.4457       1.67345       21.2837       1.11191      -2.07593      0.821005      0.280541      0.389535      0.440127      0.485405      0.518558      0.534984
  97   6 2896.1811    3.6679  1.4556 12.2111  0.0000  0.0165   0.0331   0.0442    0.0361   0.0000   442.5738       2.07691       21.2912       1.91108      -4.15343      0.276242      0.262896      0.371069      0.409992      0.458734      0.480558      0.504792
  97   7 3132.4116    4.2973  1.7065 12.4462 -0.0000  0.0176   0.0355   0.0485    0.0339   0.0000   442.7894       1.70865       21.3254       1.17453      -2.94670      0.818413      0.283826      0.398108      0.449150      0.497029      0.535540      0.561810
  97   8 3360.8617    3.5289  2.8692 12.1185  0.0000  0.0252   0.0237   0.0689    0.0267   0.0000   443.0850       2.25970       18.5835       1.83002      -2.03784       1.97476      0.388671      0.553101      0.623307      0.699059      0.746198      0.773489
  98   1 1481.0633    0.1878  0.3061  8.2437  0.0000  0.0086   0.0042   0.0226    0.0172   0.0000   439.9566     0.0979276       20.6689    -0.0927061      -3.06483      0.125043      0.138436      0.191620      0.223576      0.261904      0.275906      0.297910
  98   2 1830.3574    0.4987  0.7310  8.7034  0.0000  0.0120   0.0064   0.0302    0.0310   0.0000   440.1254    -0.0447446       20.7908     -0.443720      -2.91546     0.0778152      0.186300      0.262481      0.295249      0.328898      0.358620      0.388089
  98   3 2130.5785    0.9299  1.2517  9.6447  0.0000  0.0164   0.0098   0.0440    0.0380   0.0000   441.8891     0.0776648       21.5382      0.989786      -3.66023      0.153871      0.256996      0.354662      0.398292      0.449948      0.485282      0.510163
  98   4 2405.8469    1.6226  1.6538 10.5380  0.0000  0.0191   0.0143   0.0490    0.0350   0.0000   441.9230      0.808560       20.7144       1.52430      -2.87016      0.523548      0.297879      0.420491      0.473360      0.524803      0.570523      0.586900
  98   5 2660.1000    2.6175  1.6543 11.4635  0.0000  0.0178   0.0222   0.0486    0.0330   0.0000   441.9653       1.45054       21.0246       1.91432      -2.37399     0.0246051      0.278315      0.390665      0.435618      0.490887      0.531476      0.555683
  98   6 2907.1186    3.7254  1.5532 12.1594 -0.0000  0.0167   0.0322   0.0453    0.0356   0.0000   442.8731       1.69203       21.6373       2.18174      -2.89743     -0.307380      0.268201      0.367638      0.421721      0.465113      0.506969      0.518931
  98   7 3144.1476    4.3659  1.7768 12.2984  0.0000  0.0176   0.0344   0.0480    0.0350   0.0000   442.8617       2.36694       20.6305       1.48057      -2.80688      0.276877      0.277915      0.389046      0.441381      0.487214      0.522910      0.549418
  98   8 3373.3456    3.5130  3.1042 12.0541  0.0000  0.0262   0.0229   0.0730    0.0267   0.0000   443.5679       3.31392       19.9748       2.07329     0.0678478       2.09871      0.411452      0.587985      0.651774      0.729252      0.785596      0.814814
  98   9 3597.5801    2.4300  4.9516 11.5520 -0.0155  0.0447   0.0118   0.1203    0.0237   0.0000   443.3088       3.34719       20.5194       2.45515      -1.97068      0.595158      0.678948      0.977748       1.08641       1.22942       1.27881       1.36057
  99   0 1010.6164    0.0341  0.0140  8.3360  0.0000  0.0109   0.0049   0.0057    0.0126   0.0000   436.7547     -0.361554       20.9536      0.738635      -3.00832     -0.708612      0.227671      0.277196      0.289123      0.317480      0.361221      0.405071
  99   1 1487.4214    0.1987  0.2980  8.2151  0.0000  0.0087   0.0043   0.0198    0.0174   0.0000   439.8530    -0.0143635       21.0025      0.114777      -3.10694     0.0479705      0.135120      0.187438      0.215360      0.228503      0.252614      0.269242
  99   2 1837.1789    0.5135  0.7915  8.6798  0.0000  0.0126   0.0064   0.0325    0.0324   0.0000   440.6950    -0.0714524       21.2051    -0.0361295      -2.10689      0.533776      0.195225      0.261683      0.307629      0.339717      0.358039      0.381815
  99   3 2138.7731    0.9568  1.2355  9.6309  0.0000  0.0159   0.0098   0.0427    0.0378   0.0000   441.4187      0.407698       21.8406      0.537138      -3.07445     0.0671127      0.248988      0.341268      0.391404      0.433724      0.462961      0.482853
  99   4 2414.7278    1.6366  1.7383 10.5432 -0.0000  0.0193   0.0142   0.0519    0.0342   0.0000   442.1598      0.363655       20.4277      0.471368      -2.19114    -0.0677582      0.300616      0.412530      0.472558      0.530807      0.563693      0.592127
  99   5 2670.0723    2.6267  1.6245 11.4535  0.0000  0.0174   0.0225   0.0488    0.0347   0.0000   442.3654      0.517235       21.5673      0.889572      -2.74459     -0.679693      0.279112      0.384377      0.440206      0.490801      0.541052      0.549858
  99   6 2918.0066    3.8713  1.5129 12.0538 -0.0003  0.0160   0.0326   0.0430    0.0369   0.0000   442.3480       1.67866       21.3879       2.83440      -3.30141      0.255128      0.247942      0.343793      0.389834      0.432281      0.462507      0.479770
  99   7 3155.8075    4.2105  1.8302 12.3957  0.0000  0.0180   0.0335   0.0507    0.0318   0.0000   443.0289       2.86564       21.3985       2.24213      -1.76647     0.0809024      0.284317      0.392562      0.448933      0.501648      0.541094      0.566578
  99   8 3385.8131    3.3665  3.2491 12.0912  0.0004  0.0284   0.0222   0.0766    0.0255   0.0000   443.2849       2.19899       21.8257       3.74081     -0.626390       1.36340      0.429436      0.613156      0.681341      0.776207      0.793329      0.853519
 100   0 1015.5500    0.0401  0.0285  8.2808  0.0000  0.0113   0.0046   0.0110    0.0127   0.0000   436.8847     -0.367559       21.4437      0.306757      -3.50557    -0.0269513      0.164179      0.235805      0.273458      0.265295      0.378147      0.450424
 100   1 1493.7153    0.1961  0.3062  8.2004  0.0000  0.0082   0.0042   0.0222    0.0172   0.0000   439.7518     -0.179811       20.7944      0.347078      -3.22702     -0.114614      0.137052      0.167407      0.208618      0.234271      0.255620      0.254124
 100   2 1843.9788    0.5223  0.7200  8.6868  0.0000  0.0113   0.0065   0.0292    0.0308   0.0000   441.0647   0.000120062       20.7472     0.0783377      -3.82963    -0.0257137      0.177349      0.241316      0.279862      0.300597      0.332877      0.356700
 100   3 2146.9198    0.9668  1.3106  9.5215  0.0000  0.0166   0.0097   0.0427    0.0393   0.0000   441.5303      0.354235       21.2466      0.745435      -3.13523      0.396189      0.259136      0.360141      0.409560      0.457865      0.490094      0.505043
 100   4 2423.5360    1.6953  1.7103 10.4960 -0.0002  0.0187   0.0142   0.0500    0.0346   0.0000   442.2098       1.37481       21.0176      0.615198      -3.10787     -0.781804      0.285733      0.400474      0.457040      0.494952      0.532919      0.560963
 100   5 2679.9098    2.6289  1.7825 11.4149  0.0002  0.0185   0.0215   0.0509    0.0321   0.0000   442.8446       1.39308       21.0738       1.25605      -1.78302       1.24658      0.285779      0.398121      0.452549      0.500894      0.533106      0.560621
 100   6 2928.8578    3.9100  1.5507 12.0886  0.0000  0.0166   0.0332   0.0435    0.0382   0.0000   442.2972       1.68523       20.5912       1.83535      -3.23990       1.33079      0.261425      0.358805      0.410411      0.456459      0.510714      0.525139
 100   7 3167.3573    4.2436  1.8359 12.3826 -0.0001  0.0184   0.0332   0.0493    0.0314   0.0000   442.9368       2.77751       20.6123       2.54118      -2.15883       1.33107      0.279462      0.391888      0.447242      0.496782      0.530724      0.550607
 100   8 3398.1527    3.3270  3.3347 12.0440 -0.0004  0.0290   0.0215   0.0771    0.0255   0.0000   443.8229       3.60162       20.2719       1.43295      -1.87157     0.0634986      0.435644      0.621467      0.692154      0.785341      0.832254      0.885469
 101   1 1500.0096    0.2011  0.3010  8.2451  0.0000  0.0081   0.0043   0.0208    0.0172   0.0000   439.9728    -0.0953886       21.1715      0.138936      -3.54929    0.00643054      0.135813      0.177292      0.203936      0.232384      0.252544      0.295953
 101   2 1850.7407    0.5240  0.7522  8.7884  0.0000  0.0120   0.0065   0.0313    0.0306   0.0000   440.3971     -0.142311       21.6616      0.519813      -3.11353     0.0512604      0.177510      0.245203      0.277549      0.322910      0.325827      0.350653
 101   3 2154.9545    0.9823  1.3007  9.5801  0.0000  0.0164   0.0097   0.0434    0.0388   0.0000   441.4765   -0.00367573       21.0862    -0.0243476      -3.22429     -0.136865      0.240842      0.343764      0.388210      0.430882      0.465091      0.481001
 101   4 2432.2753    1.7478  1.7460 10.6051  0.0000  0.0193   0.0147   0.0509    0.0352   0.0000   441.7714      0.572053       22.2598      0.365651      -3.46941     -0.289293      0.288426      0.413768      0.458257      0.514980      0.551732      0.576779
 101   5 2689.7096    2.6689  1.6258 11.6003  0.0000  0.0181   0.0233   0.0481    0.0337   0.0000   442.4922       1.64887       20.5094       1.14694      -3.67629     -0.531495      0.271749      0.386770      0.430219      0.485539      0.509196      0.525242
 101   6 2939.6034    3.8927  1.5119 12.1614  0.0000  0.0162   0.0329   0.0434    0.0359   0.0000   443.0170       1.50945       21.3546       1.55853      -2.13590      0.729171      0.246216      0.349607      0.385538      0.436332      0.462766      0.482486
 101   7 3178.8883    4.2942  1.8512 12.4890  0.0001  0.0185   0.0340   0.0502    0.0315   0.0000   443.1108       2.25425       21.9164       2.89887      -2.94781       1.01325      0.281156      0.396974      0.444563      0.493670      0.536859      0.552556
 101   8 3410.5652    3.3913  3.6922 11.9543  0.0007  0.0309   0.0205   0.0827    0.0267   0.0000   442.6008       2.05449       22.1515       3.36083      -2.03144     -0.384200      0.454684      0.660163      0.720537      0.808932      0.873915      0.914789
 102   0 1025.4298    0.0380  0.0442  8.2681 -0.0018  0.0172   0.0047   0.0178    0.0127   0.0000   436.6250     0.0117139       21.2768      0.496394      -2.96487     -0.943779      0.209616      0.371646      0.294874      0.483532      0.470788      0.541138
 102   1 1506.2543    0.1968  0.2741  8.2013  0.0000  0.0075   0.0043   0.0193    0.0167   0.0000   439.6706     -0.260125       21.3587     -0.277127      -3.04996     -0.234096      0.121731      0.161138      0.192052      0.212558      0.233378      0.238206
 102   2 1857.4410    0.5357  0.7787  8.7656  0.0000  0.0121   0.0066   0.0317    0.0315   0.0000   440.4037      0.116526       21.1106    -0.0971515      -2.97540     -0.543618      0.182790      0.250645      0.295144      0.326253      0.349550      0.361394
 102   3 2162.9932    1.0146  1.4200  9.5083  0.0000  0.0168   0.0095   0.0452    0.0383   0.0000   441.4349      0.238842       20.6491      0.766841      -3.13978      0.127561      0.255409      0.355157      0.407597      0.445653      0.480124      0.504985
 102   4 2440.9696    1.7555  1.8538 10.5407  0.0000  0.0197   0.0142   0.0526    0.0345   0.0000   441.8823      0.771156       20.9368     0.0705599      -2.84843     0.0755764      0.297537      0.418597      0.479810      0.524787      0.584150      0.597642
 102   5 2699.4716    2.7469  1.6839 11.5783  0.0000  0.0181   0.0231   0.0488    0.0326   0.0000   442.6370       1.51308       21.2710       2.03652      -2.87410     -0.709128      0.277200      0.387842      0.434693      0.493095      0.536839      0.558897
 102   6 2950.2985    3.8501  1.5652 12.2592 -0.0016  0.0170   0.0329   0.0460    0.0325   0.0000   442.7103       1.32618       21.1745       1.47105      -3.59130      -1.31462      0.251961      0.358656      0.403728      0.436771      0.469553      0.492111
 102   7 3190.3093    4.2379  1.7927 12.5066 -0.0001  0.0181   0.0341   0.0496    0.0302   0.0000   443.1631       2.68872       20.4862       2.79161      -2.39666    -0.0934877      0.275608      0.384761      0.432135      0.481102      0.522006      0.541817
 102   8 3422.8735    3.3236  3.6781 11.9513  0.0000  0.0313   0.0201   0.0840    0.0261   0.0000   442.9961       2.71605       20.1946       2.96810      -1.39174     -0.453948      0.451713      0.657190      0.725336      0.817592      0.869649      0.901537
 103   0 1030.2845    0.0384  0.0276  8.2949  0.0000  0.0133   0.0046   0.0110    0.0125   0.0000   436.9664     -0.193067       20.8151      0.683126      -3.13942     -0.919720      0.220211      0.210483      0.316990      0.340980      0.317620      0.333257
 103   1 1512.4646    0.2064  0.3219  8.2056  0.0000  0.0087   0.0042   0.0212    0.0174   0.0000   439.6637    -0.0934036       21.0244     0.0609583      -3.31279     0.0180094      0.133403      0.193210      0.212188      0.242156      0.274245      0.273333
 103   2 1864.0959    0.5519  0.7635  8.8026  0.0000  0.0119   0.0067   0.0299    0.0313   0.0000   440.5013    -0.0369889       21.6578      0.122695      -3.47837      0.655073      0.175901      0.248347      0.277710      0.310245      0.325486      0.345220
 103   3 2170.9567    1.0171  1.3962  9.6427  0.0000  0.0168   0.0097   0.0456    0.0374   0.0000   441.9639     -0.647766       21.1764      0.867355      -3.15965     0.0565458      0.253241      0.346514      0.401073      0.440338      0.481697      0.506370
 103   4 2449.6167    1.7765  1.7708 10.6850  0.0000  0.0191   0.0149   0.0523    0.0343   0.0000   442.1270     0.0339390       21.5885      0.742674      -3.67628      0.775336      0.287072      0.400384      0.460347      0.505168      0.543455      0.564404
 103   5 2709.2076    2.7470  1.7416 11.5788 -0.0000  0.0181   0.0224   0.0499    0.0314   0.0000   442.1920       1.13627       20.9823      0.974084      -1.86165      0.809891      0.273530      0.384109      0.436512      0.476916      0.521860      0.537411
 103   6 2960.9226    3.9512  1.5830 12.2267  0.0006  0.0167   0.0328   0.0451    0.0338   0.0000   442.5535       1.63684       21.2028       1.06836      -3.21780      0.469144      0.246122      0.359557      0.393339      0.447224      0.459765      0.495746
 103   7 3201.7418    4.1591  1.9811 12.3551  0.0000  0.0189   0.0315   0.0523    0.0315   0.0000   443.5216       1.84504       22.5621       1.40910      -2.34546       1.22630      0.284295      0.396937      0.450889      0.494414      0.534320      0.562898
 103   8 3435.1044    3.2713  3.9092 11.9495 -0.0005  0.0327   0.0193   0.0879    0.0264   0.0000   443.4545       2.60772       20.6815      0.969444      -3.37408      0.311234      0.481948      0.676056      0.759668      0.850693      0.922085      0.954032
 104   0 1035.1607    0.0279  0.0088  8.3014 -0.0025  0.0099   0.0044   0.0047    0.0122   0.0000   437.3177      0.266577       20.8691       1.01473      -3.35983      -1.37521      0.143333      0.207570      0.261962      0.275634      0.291013      0.245472
 104   1 1518.5915    0.2062  0.3486  8.1849  0.0000  0.0088   0.0041   0.0231    0.0178   0.0000   439.6877     -0.220855       20.7184      0.427857      -3.41318      0.419717      0.138493      0.186022      0.204774      0.243946      0.262105      0.268338
 104   2 1870.6580    0.5557  0.9022  8.7707  0.0000  0.0135   0.0066   0.0354    0.0344   0.0000   440.1534      0.714662       21.3655     0.0558453      -3.18409      0.140637      0.198736      0.274262      0.318009      0.349075      0.382344      0.402503
 104   3 2178.8790    1.0599  1.4585  9.6116 -0.0000  0.0169   0.0097   0.0459    0.0374   0.0000   441.2502     -0.213334       21.3322     -0.564007      -3.02647      0.518225      0.254562      0.348537      0.405430      0.441557      0.493795      0.517005
 104   4 2458.1803    1.8432  1.8337 10.7746  0.0000  0.0194   0.0150   0.0530    0.0320   0.0000   442.1630      0.890142       21.3851      0.395379      -2.95741      0.366520      0.290221      0.413267      0.463983      0.517586      0.563758      0.586166
 104   5 2718.8317    2.8095  1.7257 11.5353  0.0000  0.0176   0.0225   0.0483    0.0324   0.0000   442.6341       1.93459       21.7296      0.798118      -1.23007       1.03176      0.263886      0.359658      0.412425      0.458213      0.498868      0.516507
 104   6 2971.4695    3.9939  1.6384 12.1642 -0.0000  0.0164   0.0321   0.0459    0.0336   0.0000   442.8343       2.48807       21.0046       1.70455      -2.44468      0.917449      0.250701      0.354257      0.398827      0.444489      0.484629      0.510414
 104   7 3213.0732    4.1336  2.0791 12.3413  0.0000  0.0194   0.0305   0.0529    0.0302   0.0000   442.8020       2.24189       20.3965       2.23457      -2.31902     -0.303562      0.296452      0.412280      0.470197      0.522528      0.565436      0.594983
 104   8 3447.2542    3.2447  4.0415 11.8979  0.0020  0.0338   0.0183   0.0905    0.0261   0.0000   442.8532       3.60885       18.9712       2.33554      -1.77059       1.70039      0.492181      0.686608      0.783342      0.871447      0.940029      0.978157
 105   1 1524.7163    0.2211  0.3282  8.1579  0.0000  0.0082   0.0043   0.0203    0.0179   0.0000   439.7070     -0.284067       20.8639     0.0466419      -3.17419      0.444285      0.127171      0.165821      0.200878      0.218176      0.238343      0.251125
 105   2 1877.2672    0.5661  0.8178  8.7832  0.0000  0.0123   0.0067   0.0317    0.0328   0.0000   440.5982     0.0650434       21.5757      0.516528      -3.65597      0.433938      0.174798      0.250571      0.281430      0.318486      0.335505      0.352134
 105   3 2186.7840    1.0561  1.4194  9.6724  0.0001  0.0167   0.0099   0.0454    0.0372   0.0000   441.4365     -0.118199       22.3037      0.950122      -3.66358      0.170112      0.251970      0.343244      0.393378      0.433730      0.476422      0.489222
 105   4 2466.7000    1.8119  1.8408 10.7420  0.0000  0.0196   0.0149   0.0553    0.0331   0.0000   442.1461       1.22179       21.2502     -0.258780      -2.22963     -0.479564      0.283884      0.398622      0.453645      0.497405      0.551036      0.566012
 105   5 2728.4700    2.9107  1.7128 11.4978  0.0000  0.0171   0.0232   0.0475    0.0339   0.0000   442.5383       1.88730       20.9476      0.864640      -2.84260     -0.455671      0.262536      0.355108      0.410827      0.447366      0.482319      0.502480
 105   6 2981.9870    4.0711  1.6540 12.1797  0.0000  0.0165   0.0323   0.0452    0.0333   0.0000   442.4796       1.42499       21.6293       2.30264      -2.61020      0.223076      0.245526      0.336223      0.379365      0.423379      0.452969      0.477295
 105   7 3224.3701    4.1578  2.0044 12.4126  0.0000  0.0194   0.0315   0.0526    0.0300   0.0000   443.5615       1.96596       20.4395       1.74081      -2.18037      0.810894      0.282492      0.392759      0.441544      0.493761      0.538554      0.564195
 105   8 3459.3642    3.1020  4.2215 11.8768 -0.0025  0.0358   0.0173   0.0964    0.0260   0.0000   443.2798       3.54583       21.9482       1.79834      -3.21038     -0.284476      0.515753      0.728652      0.819529      0.915894      0.979341       1.02338
 106   0 1044.7978    0.0359  0.0307  8.2441  0.0000  0.0133   0.0047   0.0127    0.0124   0.0000   436.8382      0.580627       20.2813     -0.118033      -2.91120      0.909725      0.209465      0.361740      0.406544      0.471265      0.591214      0.476344
 106   1 1530.7723    0.2136  0.3402  8.1680  0.0000  0.0085   0.0042   0.0215    0.0177   0.0000   439.8223      0.133004       21.1999     -0.270014      -2.98463      0.189232      0.131939      0.177464      0.203064      0.227724      0.238447      0.255845
 106   2 1883.7678    0.5920  0.8726  8.7549  0.0000  0.0130   0.0068   0.0323    0.0347   0.0000   440.4723     -0.350437       21.2924      0.150467      -3.04024     0.0608751      0.185963      0.268743      0.293652      0.333607      0.361045      0.372660
 106   3 2194.5973    1.0794  1.4495  9.6894  0.0000  0.0173   0.0100   0.0454    0.0366   0.0000   441.5241     -0.596423       21.7318     0.0970159      -2.34681      0.806462      0.249237      0.351040      0.400788      0.442117      0.485220      0.499599
 106   4 2475.1527    1.8854  1.9167 10.7087 -0.0000  0.0198   0.0151   0.0550    0.0343   0.0000   442.2634      0.937918       21.0944      0.250346      -3.47666      0.169898      0.285413      0.396025      0.454062      0.493794      0.532159      0.549255
 106   5 2738.0785    2.8928  1.7181 11.6158  0.0000  0.0175   0.0231   0.0485    0.0315   0.0000   442.4034       1.79279       20.6683      0.821189      -1.54296      0.836757      0.261789      0.363239      0.415909      0.460780      0.503368      0.521090
 106   6 2992.4408    4.0319  1.6681 12.3081 -0.0000  0.0171   0.0328   0.0466    0.0322   0.0000   443.0711       1.27717       21.6546       1.80790      -2.86529      0.527410      0.251209      0.349731      0.400589      0.432478      0.483789      0.504327
 106   7 3235.5551    4.0532  2.1685 12.3476 -0.0000  0.0203   0.0294   0.0549    0.0287   0.0000   442.7518       1.98733       21.3761       1.87162      -2.82020     -0.251000      0.291872      0.411486      0.466798      0.518718      0.555841      0.575597
 106   8 3471.4402    3.1562  4.3214 11.8053  0.0004  0.0374   0.0117   0.0940    0.0132   0.0000   443.3350       2.79769       21.4416       2.31055      -2.01380      0.958611      0.514851      0.748098      0.834831      0.941661      0.989877       1.07309
 107   1 1536.8021    0.2280  0.3651  8.1560  0.0000  0.0088   0.0042   0.0220    0.0183   0.0000   439.5314     -0.336108       20.8100      0.142405      -2.86059     -0.556205      0.135207      0.178107      0.199779      0.228818      0.242029      0.252448
 107   2 1890.2795    0.5788  0.9127  8.7929  0.0000  0.0132   0.0066   0.0346    0.0347   0.0000   439.9527    -0.0410181       21.4413       1.15724      -3.57833      0.330341      0.193628      0.261096      0.307662      0.338317      0.371582      0.391928
 107   3 2202.3661    1.1149  1.4575  9.7592  0.0000  0.0173   0.0101   0.0448    0.0355   0.0000   441.4440    -0.0464246       21.0476      0.880043      -3.24285      0.255192      0.246138      0.347471      0.394721      0.442935      0.470100      0.491132
 107   4 2483.6252    1.8965  1.9145 10.7585  0.0000  0.0200   0.0152   0.0544    0.0341   0.0000   441.9237     0.0102059       20.1848      0.633800      -2.15905      0.181367      0.284393      0.398709      0.446316      0.495254      0.535286      0.565870
 107   5 2747.5852    2.9861  1.7082 11.6509 -0.0005  0.0178   0.0237   0.0468    0.0319   0.0000   442.1931       1.41195       22.1643       2.17325      -2.40117      0.645412      0.253779      0.356507      0.415870      0.453713      0.490814      0.519002
 107   6 3002.8421    4.1543  1.5483 12.3702  0.0000  0.0163   0.0349   0.0446    0.0345   0.0000   443.0933       1.78432       21.1599       1.19123      -2.89116      0.202459      0.237066      0.336916      0.376372      0.420992      0.455804      0.468978
 107   7 3246.7764    4.0379  2.2233 12.3191  0.0000  0.0202   0.0287   0.0554    0.0287   0.0000   443.1021       2.42777       20.0572       2.54115      -1.41126      0.254030      0.291886      0.403735      0.463423      0.505592      0.543305      0.567135
 108   0 1054.4011    0.0485  0.0641  8.2301  0.0000  0.0137   0.0044   0.0189    0.0125   0.0000   436.6899      0.148488       21.2955     0.0600143      -3.22932     -0.215215      0.206370      0.225489      0.294961      0.365173      0.328315      0.333871
 108   1 1542.7963    0.2222  0.3720  8.2034 -0.0001  0.0090   0.0042   0.0229    0.0183   0.0000   439.5339      0.210748       21.1732     0.0990944      -2.75628     -0.334441      0.135009      0.174287      0.212097      0.242456      0.250138      0.262623
 108   2 1896.7452    0.5898  0.9118  8.7943  0.0000  0.0132   0.0066   0.0345    0.0350   0.0000   440.7055      0.217631       20.9087      0.238836      -3.42601      0.482850      0.183080      0.261077      0.308886      0.329605      0.348217      0.376479
 108   3 2210.0551    1.1120  1.4957  9.7501 -0.0002  0.0171   0.0099   0.0460    0.0355   0.0000   441.6817      0.386009       21.8471      0.546822      -2.50101     0.0938184      0.241803      0.338433      0.385957      0.425957      0.474584      0.486228
 108   4 2492.0416    1.9467  1.8770 10.8261 -0.0000  0.0196   0.0155   0.0528    0.0339   0.0000   441.0421       1.70461       20.8193       2.04537      -2.83404     -0.458679      0.278976      0.389550      0.433889      0.478769      0.527852      0.548864
 108   5 2757.0782    3.0494  1.7086 11.6884  0.0004  0.0178   0.0245   0.0482    0.0338   0.0000   442.1197      0.871926       21.3379       1.67999      -3.08598     -0.265451      0.246311      0.355188      0.395292      0.443944      0.472484      0.490716
 108   6 3013.1620    4.1725  1.6857 12.2408 -0.0000  0.0166   0.0326   0.0456    0.0337   0.0000   442.5506       1.62884       21.4670      0.930785      -2.27767     -0.160650      0.239699      0.338603      0.384275      0.423021      0.459072      0.491150
 108   7 3257.8720    4.0115  2.3386 12.3297 -0.0000  0.0212   0.0283   0.0570    0.0288   0.0000   442.7387       3.10042       21.3692       1.91257      -2.43069     -0.542586      0.297347      0.426981      0.470159      0.529868      0.569903      0.594159
 109   1 1548.7393    0.2318  0.3827  8.1054  0.0000  0.0091   0.0042   0.0216    0.0186   0.0000   439.5599     0.0781507       21.0959      0.535962      -2.80700     0.0420263      0.136178      0.181049      0.214037      0.234277      0.255353      0.279243
 109   2 1903.1007    0.5790  0.9170  8.8256  0.0000  0.0134   0.0066   0.0343    0.0334   0.0000   440.0793      0.148800       21.0116      0.904912      -4.07677    -0.0275689      0.189730      0.267461      0.298869      0.334005      0.368250      0.382620
 109   3 2217.7611    1.1313  1.5449  9.6662 -0.0002  0.0178   0.0100   0.0468    0.0376   0.0000   441.5471      0.607817       20.8910    -0.0455776      -3.73124      0.687507      0.250283      0.347782      0.402610      0.446570      0.487195      0.512245
 109   4 2500.3498    1.9713  1.8650 10.8147 -0.0003  0.0194   0.0157   0.0532    0.0337   0.0000   441.1218      0.661166       21.1078      0.306536      -3.04408      0.981419      0.273950      0.387606      0.435672      0.481792      0.524526      0.541083
 109   5 2766.4871    3.0216  1.7878 11.6190  0.0000  0.0178   0.0237   0.0491    0.0324   0.0000   442.1397       1.08384       21.6682       2.27878      -2.76722      0.754203      0.251695      0.350936      0.390630      0.437909      0.476955      0.490390
 109   6 3023.4778    4.1091  1.7055 12.2344  0.0000  0.0169   0.0326   0.0465    0.0336   0.0000   442.9858       1.21003       21.2233       1.19439      -3.39076      0.270808      0.244273      0.335438      0.382711      0.426475      0.464084      0.481164
 109   7 3268.9867    3.9430  2.4661 12.3012 -0.0000  0.0219   0.0276   0.0603    0.0272   0.0000   443.2235       2.82398       21.5625       2.13501      -2.18443       1.18085      0.307846      0.437704      0.490392      0.548963      0.585137      0.612389
 110   0 1063.9215    0.0368  0.0331  8.1927  0.0000  0.0157   0.0042   0.0140    0.0122   0.0000   437.1402     -0.529640       20.2761      0.262392      -2.55612     -0.120921      0.167861      0.251962      0.386129      0.373795      0.403002      0.450328
 110   1 1554.6579    0.2291  0.3846  8.1543  0.0000  0.0093   0.0042   0.0228    0.0187   0.0000   439.7128     -0.186118       21.1257   0.000660387      -3.45931     -0.640121      0.133048      0.182337      0.212498      0.236852      0.256472      0.276279
 110   2 1909.4936    0.6012  0.9934  8.8603  0.0000  0.0140   0.0067   0.0370    0.0352   0.0000   440.4094      0.168275       21.0612     -0.540387      -3.24057     -0.286320      0.192801      0.267917      0.309238      0.339012      0.363967      0.387198
 110   3 2225.3645    1.1770  1.5629  9.7853 -0.0043  0.0179   0.0104   0.0476    0.0361   0.0000   441.5182    -0.0185090       20.7591     0.0655710      -3.29125      0.371747      0.242118      0.349794      0.388207      0.436921      0.464017      0.483643
 110   4 2508.5839    2.0101  1.9162 10.8644  0.0000  0.0191   0.0157   0.0546    0.0334   0.0000   441.1202      0.773813       20.7584       1.30129      -2.98226      0.468955      0.276044      0.371364      0.437830      0.478116      0.505110      0.539896
 110   5 2775.9130    3.1105  1.7253 11.7191  0.0000  0.0174   0.0244   0.0478    0.0320   0.0000   442.4936       1.58652       21.0303       1.15528      -3.21484     -0.565030      0.245495      0.346681      0.400216      0.434237      0.492228      0.500913
 110   6 3033.6667    4.1835  1.7056 12.3678  0.0000  0.0170   0.0333   0.0468    0.0319   0.0000   442.4929       2.47811       21.2107       1.37491      -3.06428      0.426087      0.239109      0.333162      0.379335      0.419032      0.441364      0.461143
 110   7 3279.9795    3.8086  2.3634 12.4370 -0.0002  0.0216   0.0271   0.0611    0.0255   0.0000   443.1817       3.52231       20.4117       2.56236      -2.34812       1.12196      0.298816      0.419904      0.475872      0.530336      0.578836      0.602261
 110   8 3519.1832    2.7983  4.5762 11.7803  0.0016  0.0419   0.0118   0.1028    0.0180   0.0000   443.6418       3.51619       20.4910      0.291471      -2.45879       1.98922      0.551630      0.807867      0.899352       1.01681       1.08243       1.12518
 111   0 1068.6118    0.0520  0.0760  8.1102  0.0000  0.0121   0.0042   0.0215    0.0124   0.0000   436.8321     -0.114518       20.9356      0.347873      -2.91737      0.198872      0.173100      0.231889      0.271863      0.297965      0.346888      0.361529
 111   1 1560.5069    0.2353  0.4095  8.1153  0.0000  0.0095   0.0042   0.0234    0.0188   0.0000   439.5041   -0.00695150       21.0960      0.327467      -3.16863      0.283778      0.129386      0.182228      0.200545      0.226428      0.243715      0.254929
 111   2 1915.8513    0.6334  0.9449  8.7895  0.0000  0.0131   0.0070   0.0344    0.0358   0.0000   440.2744     0.0268426       21.2076     0.0316112      -3.76430      0.705088      0.175933      0.252874      0.288941      0.315489      0.346131      0.360709
 111   3 2232.9722    1.1430  1.6151  9.8179 -0.0004  0.0183   0.0101   0.0498    0.0347   0.0000   441.1275      0.389952       21.6464      0.858900      -3.40885      0.218965      0.253907      0.347662      0.406673      0.442824      0.481263      0.498599
 111   4 2516.8692    2.0245  1.9014 10.8663  0.0000  0.0191   0.0158   0.0542    0.0326   0.0000   441.5878      0.693392       20.7654      0.855484      -3.25217      0.320900      0.269590      0.370632      0.420683      0.474568      0.512733      0.529535
 111   5 2785.2629    3.1593  1.7919 11.6122 -0.0000  0.0176   0.0242   0.0481    0.0330   0.0000   443.0312       1.90456       21.5012       1.52030      -2.28500      0.466769      0.243048      0.346090      0.387169      0.432156      0.469340      0.489877
 111   6 3043.8591    4.1751  1.6422 12.3986  0.0000  0.0169   0.0339   0.0458    0.0312   0.0000   442.6014       1.94164       20.5443       2.04856      -2.51787      0.517425      0.237387      0.329984      0.369603      0.411235      0.450670      0.474829
 111   7 3290.9206    3.8557  2.8145 12.1345  0.0001  0.0238   0.0253   0.0656    0.0282   0.0000   443.0123       1.30792       20.2944       2.02598      -1.65067      0.738402      0.334097      0.462971      0.530230      0.591337      0.617412      0.653069
 111   8 3530.9979    2.8798  5.1078 11.8066 -0.0012  0.0451   0.0154   0.1161    0.0244   0.0000   443.0978       3.49661       22.1404     -0.259866      0.362744      0.690867      0.594785      0.861070      0.952373       1.09644       1.14081       1.20313
 112   0 1073.2754    0.0284  0.0060  8.1349 -0.0345  0.0095   0.0055   0.0045    0.0120   0.0000   436.6190     -0.270063       21.5968     -0.468062      -3.20607      0.600431      0.174901      0.325085      0.396677      0.422150      0.372380      0.234293
 112   1 1566.3516    0.2472  0.4019  8.1533  0.0000  0.0089   0.0043   0.0229    0.0190   0.0000   439.7506     -0.129961       21.2149      0.259294      -3.52274     -0.127226      0.130872      0.169820      0.198236      0.214305      0.244302      0.268043
 112   2 1922.1353    0.6203  0.9634  8.8853  0.0000  0.0133   0.0069   0.0361    0.0348   0.0000   440.6281      0.129937       20.6731     0.0714732      -2.87470      0.302408      0.186027      0.261208      0.298242      0.328472      0.361929      0.378120
 112   3 2240.4337    1.1828  1.5349  9.8716  0.0002  0.0178   0.0106   0.0468    0.0356   0.0000   440.7981       1.00951       20.6003      0.658575      -4.34403      0.746596      0.241050      0.342966      0.377007      0.428761      0.467396      0.484683
 112   4 2525.0312    2.0410  1.9710 10.9301  0.0000  0.0203   0.0160   0.0550    0.0331   0.0000   441.7661       1.31459       21.9103      0.180562      -1.98605     -0.406529      0.276661      0.385562      0.442277      0.477478      0.514830      0.541655
 112   5 2794.5903    3.2095  1.7249 11.6954  0.0000  0.0175   0.0251   0.0468    0.0334   0.0000   442.6090       2.02077       22.2750       2.15655      -2.62552      0.242691      0.238613      0.346456      0.377061      0.422197      0.458669      0.480657
 112   6 3053.9919    4.2262  1.7445 12.3067  0.0000  0.0169   0.0326   0.0470    0.0318   0.0000   442.4331       1.96218       20.6876       2.38292      -3.06674      0.675471      0.234669      0.326700      0.371942      0.420543      0.444428      0.472204
 112   7 3301.8548    3.8288  2.7383 12.2205  0.0000  0.0241   0.0255   0.0649    0.0277   0.0000   443.0802       3.00304       19.7784       1.93765      -1.52630     -0.450301      0.324500      0.462070      0.520551      0.572462      0.618085      0.649674
 112   8 3542.8057    2.8299  5.2237 11.8163  0.0010  0.0459   0.0116   0.1152    0.0176   0.0000   442.9851       1.86419       20.8477       2.63702      -1.79887      -1.30603      0.600529      0.864630      0.980063       1.08489       1.14956       1.20386
 113   1 1572.1180    0.2557  0.4133  8.0465  0.0000  0.0091   0.0042   0.0220    0.0194   0.0000   439.4527      0.251893       20.9321    -0.0389574      -3.03107      0.480325      0.121319      0.168872      0.196612      0.216720      0.230492      0.251219
 113   2 1928.4143    0.6390  1.0376  8.7799  0.0000  0.0141   0.0069   0.0375    0.0376   0.0000   440.1664      0.385402       21.1189      0.876413      -3.71452     0.0841852      0.193174      0.270792      0.310027      0.349278      0.376443      0.396215
 113   3 2247.9150    1.1891  1.6403  9.8479 -0.0001  0.0184   0.0103   0.0493    0.0340   0.0000   441.3519      0.560730       21.3438      0.187923      -2.49671      0.261053      0.257943      0.354146      0.404277      0.449958      0.494362      0.516812
 113   4 2533.1774    2.0803  1.9663 10.8571  0.0000  0.0200   0.0161   0.0544    0.0338   0.0000   441.6268      0.891155       21.5479      0.950631      -2.17736      0.109297      0.273073      0.381812      0.440490      0.480494      0.522421      0.541145
 113   5 2803.8264    3.2162  1.7149 11.7667 -0.0001  0.0173   0.0252   0.0471    0.0310   0.0000   442.6131      0.967844       21.1810      0.368380      -3.26747      0.103867      0.237154      0.332268      0.387273      0.424595      0.460586      0.483792
 113   6 3064.0171    4.2435  1.7771 12.3115  0.0000  0.0175   0.0330   0.0481    0.0321   0.0000   442.6124       1.54863       21.6983       1.77056      -1.81803     -0.393629      0.243160      0.342914      0.382952      0.430675      0.469841      0.480545
[truncated: 141,495 more chars]
