# Supplementary material for: Global-Mode Analysis of Full-Disk Data from the Michelson Doppler Imager and the Helioseismic and Magnetic Imager
Source: Sol Phys. 2018 Jan 31;293(2):29. doi: 10.1007/s11207-017-1201-5 (PMC6566312; doi:10.1007/s11207-017-1201-5)
Supplement: Supplementary file 3 — (TAR 230.0 MB) [file 11207_2017_1201_MOESM3_ESM.tar › MDI/mdifd.1834.36]

   0  24 3439.1392    3.8923  1.7732 13.4085  0.0000  0.2171   0.5011   0.6182    0.7564   0.0000    -4.4385       1.04359       3.74747      -1.51191      -1.25241      -4.15037       0.00000       0.00000       0.00000       0.00000       0.00000       0.00000       0.00000       0.00000       0.00000       0.00000       0.00000       0.00000       0.00000       0.00000       0.00000       0.00000       0.00000       0.00000       0.00000       0.00000       0.00000       0.00000       0.00000       0.00000       0.00000       0.00000       0.00000       0.00000       0.00000       0.00000       0.00000       0.00000       0.00000       0.00000       0.00000       0.00000       0.00000       0.00000       0.00000       0.00000       0.00000       0.00000       0.00000       0.00000       0.00000       0.00000       0.00000       0.00000       0.00000       0.00000       0.00000       0.00000       0.00000       0.00000       0.00000       0.00000       0.00000       0.00000       0.00000       0.00000       0.00000       0.00000       0.00000       0.00000       0.00000       0.00000
   0  25 3575.2663    3.3117  3.7750 12.6438  0.0220  0.3409   0.2989   1.2745    0.5463   0.0000    -4.4909       1.11988       3.78890      -1.63632      -1.25513      -4.61126       0.00000       0.00000       0.00000       0.00000       0.00000       0.00000       0.00000       0.00000       0.00000       0.00000       0.00000       0.00000       0.00000       0.00000       0.00000       0.00000       0.00000       0.00000       0.00000       0.00000       0.00000       0.00000       0.00000       0.00000       0.00000       0.00000       0.00000       0.00000       0.00000       0.00000       0.00000       0.00000       0.00000       0.00000       0.00000       0.00000       0.00000       0.00000       0.00000       0.00000       0.00000       0.00000       0.00000       0.00000       0.00000       0.00000       0.00000       0.00000       0.00000       0.00000       0.00000       0.00000       0.00000       0.00000       0.00000       0.00000       0.00000       0.00000       0.00000       0.00000       0.00000       0.00000       0.00000       0.00000       0.00000       0.00000
   1  13 2020.8962    0.6820  0.5809 12.1945  0.0000  0.0935   0.0786   0.1843    0.1546   0.0000   432.2434       48.0224       2.21229     0.0208683      -1.09170     -0.707925       0.00000       0.00000       0.00000       0.00000       0.00000       0.00000       0.00000       0.00000       0.00000       0.00000       0.00000       0.00000       0.00000       0.00000       0.00000       0.00000       0.00000       0.00000       0.00000       0.00000       0.00000       0.00000       0.00000       0.00000       0.00000       0.00000       0.00000       0.00000       0.00000       0.00000       121.836       59.0811       0.00000       0.00000       0.00000       0.00000       0.00000       0.00000       0.00000       0.00000       0.00000       0.00000       0.00000       0.00000       0.00000       0.00000       0.00000       0.00000       0.00000       0.00000       0.00000       0.00000       0.00000       0.00000       0.00000       0.00000       0.00000       0.00000       0.00000       0.00000       0.00000       0.00000       0.00000       0.00000       0.00000       0.00000
   1  14 2156.7466    0.9947  1.0899 12.7458  0.0000  0.1722   0.0945   0.2954    0.1701   0.0000   374.2214       29.3572       2.26585     -0.111436      -1.09986     -0.886175       0.00000       0.00000       0.00000       0.00000       0.00000       0.00000       0.00000       0.00000       0.00000       0.00000       0.00000       0.00000       0.00000       0.00000       0.00000       0.00000       0.00000       0.00000       0.00000       0.00000       0.00000       0.00000       0.00000       0.00000       0.00000       0.00000       0.00000       0.00000       0.00000       0.00000       230.918       95.5939       0.00000       0.00000       0.00000       0.00000       0.00000       0.00000       0.00000       0.00000       0.00000       0.00000       0.00000       0.00000       0.00000       0.00000       0.00000       0.00000       0.00000       0.00000       0.00000       0.00000       0.00000       0.00000       0.00000       0.00000       0.00000       0.00000       0.00000       0.00000       0.00000       0.00000       0.00000       0.00000       0.00000       0.00000
   1  15 2291.9104    1.0132  1.1356 12.2725  0.0000  0.1584   0.0879   0.3274    0.2337   0.0000   273.9178      -76.9403       2.07800      0.695000      -1.19700     -0.450000       0.00000       0.00000       0.00000       0.00000       0.00000       0.00000       0.00000       0.00000       0.00000       0.00000       0.00000       0.00000       0.00000       0.00000       0.00000       0.00000       0.00000       0.00000       0.00000       0.00000       0.00000       0.00000       0.00000       0.00000       0.00000       0.00000       0.00000       0.00000       0.00000       0.00000       221.140       84.1023       0.00000       0.00000       0.00000       0.00000       0.00000       0.00000       0.00000       0.00000       0.00000       0.00000       0.00000       0.00000       0.00000       0.00000       0.00000       0.00000       0.00000       0.00000       0.00000       0.00000       0.00000       0.00000       0.00000       0.00000       0.00000       0.00000       0.00000       0.00000       0.00000       0.00000       0.00000       0.00000       0.00000       0.00000
   1  16 2425.4438    1.5033  0.9234 12.8365  0.0000  0.1294   0.1166   0.2286    0.2149   0.0000   629.2815      -5.98342       1.43945     -0.442742     -0.690635      -1.35206       0.00000       0.00000       0.00000       0.00000       0.00000       0.00000       0.00000       0.00000       0.00000       0.00000       0.00000       0.00000       0.00000       0.00000       0.00000       0.00000       0.00000       0.00000       0.00000       0.00000       0.00000       0.00000       0.00000       0.00000       0.00000       0.00000       0.00000       0.00000       0.00000       0.00000       190.917       70.9775       0.00000       0.00000       0.00000       0.00000       0.00000       0.00000       0.00000       0.00000       0.00000       0.00000       0.00000       0.00000       0.00000       0.00000       0.00000       0.00000       0.00000       0.00000       0.00000       0.00000       0.00000       0.00000       0.00000       0.00000       0.00000       0.00000       0.00000       0.00000       0.00000       0.00000       0.00000       0.00000       0.00000       0.00000
   1  17 2559.1496    2.2654  0.8825 11.7184  0.0000  0.0731   0.1476   0.1827    0.4769   0.0000   502.3308      -40.4085       1.42389     -0.598277     -0.645352      -1.62188       0.00000       0.00000       0.00000       0.00000       0.00000       0.00000       0.00000       0.00000       0.00000       0.00000       0.00000       0.00000       0.00000       0.00000       0.00000       0.00000       0.00000       0.00000       0.00000       0.00000       0.00000       0.00000       0.00000       0.00000       0.00000       0.00000       0.00000       0.00000       0.00000       0.00000       100.686       43.7555       0.00000       0.00000       0.00000       0.00000       0.00000       0.00000       0.00000       0.00000       0.00000       0.00000       0.00000       0.00000       0.00000       0.00000       0.00000       0.00000       0.00000       0.00000       0.00000       0.00000       0.00000       0.00000       0.00000       0.00000       0.00000       0.00000       0.00000       0.00000       0.00000       0.00000       0.00000       0.00000       0.00000       0.00000
   1  20 2963.3289    4.0995  0.6876 13.1169  0.0000  0.0648   0.3107   0.1758    0.4814   0.0000   492.9513      -51.3508       2.53629      -1.00398      -1.13757      -2.66032       0.00000       0.00000       0.00000       0.00000       0.00000       0.00000       0.00000       0.00000       0.00000       0.00000       0.00000       0.00000       0.00000       0.00000       0.00000       0.00000       0.00000       0.00000       0.00000       0.00000       0.00000       0.00000       0.00000       0.00000       0.00000       0.00000       0.00000       0.00000       0.00000       0.00000       81.8857       47.9164       0.00000       0.00000       0.00000       0.00000       0.00000       0.00000       0.00000       0.00000       0.00000       0.00000       0.00000       0.00000       0.00000       0.00000       0.00000       0.00000       0.00000       0.00000       0.00000       0.00000       0.00000       0.00000       0.00000       0.00000       0.00000       0.00000       0.00000       0.00000       0.00000       0.00000       0.00000       0.00000       0.00000       0.00000
   1  21 3098.1094    4.1634  1.0191 12.1300  0.0000  0.0815   0.2454   0.2097    1.4019   0.0000   421.9382       99.4929       2.57538      -1.15427      -1.14258      -3.05383       0.00000       0.00000       0.00000       0.00000       0.00000       0.00000       0.00000       0.00000       0.00000       0.00000       0.00000       0.00000       0.00000       0.00000       0.00000       0.00000       0.00000       0.00000       0.00000       0.00000       0.00000       0.00000       0.00000       0.00000       0.00000       0.00000       0.00000       0.00000       0.00000       0.00000       101.452       57.6215       0.00000       0.00000       0.00000       0.00000       0.00000       0.00000       0.00000       0.00000       0.00000       0.00000       0.00000       0.00000       0.00000       0.00000       0.00000       0.00000       0.00000       0.00000       0.00000       0.00000       0.00000       0.00000       0.00000       0.00000       0.00000       0.00000       0.00000       0.00000       0.00000       0.00000       0.00000       0.00000       0.00000       0.00000
   1  22 3233.1823    4.0785  1.4966 10.8799 -0.0064  0.0946   0.2092   0.2741    5.9008   0.0000   127.6456      -155.240       2.61317      -1.29553      -1.14731      -3.45788       0.00000       0.00000       0.00000       0.00000       0.00000       0.00000       0.00000       0.00000       0.00000       0.00000       0.00000       0.00000       0.00000       0.00000       0.00000       0.00000       0.00000       0.00000       0.00000       0.00000       0.00000       0.00000       0.00000       0.00000       0.00000       0.00000       0.00000       0.00000       0.00000       0.00000       102.462       73.3839       0.00000       0.00000       0.00000       0.00000       0.00000       0.00000       0.00000       0.00000       0.00000       0.00000       0.00000       0.00000       0.00000       0.00000       0.00000       0.00000       0.00000       0.00000       0.00000       0.00000       0.00000       0.00000       0.00000       0.00000       0.00000       0.00000       0.00000       0.00000       0.00000       0.00000       0.00000       0.00000       0.00000       0.00000
   1  24 3504.0402    3.1349  3.4564 12.0013  0.0000  0.1637   0.1057   0.4374    0.3275   0.0000   825.1393      -133.981       2.68525      -1.56814      -1.15609      -4.35624       0.00000       0.00000       0.00000       0.00000       0.00000       0.00000       0.00000       0.00000       0.00000       0.00000       0.00000       0.00000       0.00000       0.00000       0.00000       0.00000       0.00000       0.00000       0.00000       0.00000       0.00000       0.00000       0.00000       0.00000       0.00000       0.00000       0.00000       0.00000       0.00000       0.00000       212.992       108.554       0.00000       0.00000       0.00000       0.00000       0.00000       0.00000       0.00000       0.00000       0.00000       0.00000       0.00000       0.00000       0.00000       0.00000       0.00000       0.00000       0.00000       0.00000       0.00000       0.00000       0.00000       0.00000       0.00000       0.00000       0.00000       0.00000       0.00000       0.00000       0.00000       0.00000       0.00000       0.00000       0.00000       0.00000
   1  25 3640.5628    2.7037  4.5370 12.3343  0.0000  0.1992   0.0818   0.5799    0.1766   0.0000   309.9722       56.4127       2.71974      -1.68539      -1.16017      -4.81914       0.00000       0.00000       0.00000       0.00000       0.00000       0.00000       0.00000       0.00000       0.00000       0.00000       0.00000       0.00000       0.00000       0.00000       0.00000       0.00000       0.00000       0.00000       0.00000       0.00000       0.00000       0.00000       0.00000       0.00000       0.00000       0.00000       0.00000       0.00000       0.00000       0.00000       263.930       129.648       0.00000       0.00000       0.00000       0.00000       0.00000       0.00000       0.00000       0.00000       0.00000       0.00000       0.00000       0.00000       0.00000       0.00000       0.00000       0.00000       0.00000       0.00000       0.00000       0.00000       0.00000       0.00000       0.00000       0.00000       0.00000       0.00000       0.00000       0.00000       0.00000       0.00000       0.00000       0.00000       0.00000       0.00000
   1  26 3776.5072    2.0551  5.1315 12.3424 -0.0058  0.3054   0.0633   0.6993    0.1383   0.0000   656.9433       120.069       2.75320      -1.79538      -1.16406      -5.31122       0.00000       0.00000       0.00000       0.00000       0.00000       0.00000       0.00000       0.00000       0.00000       0.00000       0.00000       0.00000       0.00000       0.00000       0.00000       0.00000       0.00000       0.00000       0.00000       0.00000       0.00000       0.00000       0.00000       0.00000       0.00000       0.00000       0.00000       0.00000       0.00000       0.00000       420.532       182.201       0.00000       0.00000       0.00000       0.00000       0.00000       0.00000       0.00000       0.00000       0.00000       0.00000       0.00000       0.00000       0.00000       0.00000       0.00000       0.00000       0.00000       0.00000       0.00000       0.00000       0.00000       0.00000       0.00000       0.00000       0.00000       0.00000       0.00000       0.00000       0.00000       0.00000       0.00000       0.00000       0.00000       0.00000
   2  11 1810.2602    0.3844  0.1641 11.7409  0.0000  0.0512   0.0633   0.0804    0.0826   0.0000   397.4371       8.25031      -3.84537      -3.04432      -1.00669     -0.503236       0.00000       0.00000       0.00000       0.00000       0.00000       0.00000       0.00000       0.00000       0.00000       0.00000       0.00000       0.00000       0.00000       0.00000       0.00000       0.00000       0.00000       0.00000       0.00000       0.00000       0.00000       0.00000       0.00000       0.00000       0.00000       0.00000       0.00000       0.00000       0.00000       0.00000       21.0499       33.5697       12.5700       8.12341       0.00000       0.00000       0.00000       0.00000       0.00000       0.00000       0.00000       0.00000       0.00000       0.00000       0.00000       0.00000       0.00000       0.00000       0.00000       0.00000       0.00000       0.00000       0.00000       0.00000       0.00000       0.00000       0.00000       0.00000       0.00000       0.00000       0.00000       0.00000       0.00000       0.00000       0.00000       0.00000
   2  12 1945.7899    0.5811  0.3983 11.0888  0.0000  0.0497   0.0501   0.1219    0.1479   0.0000   408.9758      -16.3293      -17.8704       16.1561     -0.436000     -0.351000       0.00000       0.00000       0.00000       0.00000       0.00000       0.00000       0.00000       0.00000       0.00000       0.00000       0.00000       0.00000       0.00000       0.00000       0.00000       0.00000       0.00000       0.00000       0.00000       0.00000       0.00000       0.00000       0.00000       0.00000       0.00000       0.00000       0.00000       0.00000       0.00000       0.00000       35.9303       29.5294       16.8262       7.46375       0.00000       0.00000       0.00000       0.00000       0.00000       0.00000       0.00000       0.00000       0.00000       0.00000       0.00000       0.00000       0.00000       0.00000       0.00000       0.00000       0.00000       0.00000       0.00000       0.00000       0.00000       0.00000       0.00000       0.00000       0.00000       0.00000       0.00000       0.00000       0.00000       0.00000       0.00000       0.00000
   2  13 2081.9758    0.7580  0.9365 11.3059  0.0000  0.0887   0.0476   0.1671    0.1811   0.0000   403.1603      -38.7104       27.6240       1.57361     -0.876000     -0.722000       0.00000       0.00000       0.00000       0.00000       0.00000       0.00000       0.00000       0.00000       0.00000       0.00000       0.00000       0.00000       0.00000       0.00000       0.00000       0.00000       0.00000       0.00000       0.00000       0.00000       0.00000       0.00000       0.00000       0.00000       0.00000       0.00000       0.00000       0.00000       0.00000       0.00000       50.6251       58.6449       22.7168       14.9276       0.00000       0.00000       0.00000       0.00000       0.00000       0.00000       0.00000       0.00000       0.00000       0.00000       0.00000       0.00000       0.00000       0.00000       0.00000       0.00000       0.00000       0.00000       0.00000       0.00000       0.00000       0.00000       0.00000       0.00000       0.00000       0.00000       0.00000       0.00000       0.00000       0.00000       0.00000       0.00000
   2  14 2217.5761    1.0512  0.9061 10.9459  0.0000  0.0703   0.0554   0.1387    0.2564   0.0000   460.9239       11.7621       16.8322       4.34190      -1.03591     -0.983358       0.00000       0.00000       0.00000       0.00000       0.00000       0.00000       0.00000       0.00000       0.00000       0.00000       0.00000       0.00000       0.00000       0.00000       0.00000       0.00000       0.00000       0.00000       0.00000       0.00000       0.00000       0.00000       0.00000       0.00000       0.00000       0.00000       0.00000       0.00000       0.00000       0.00000       55.9800       44.4954       23.4144       7.19525       0.00000       0.00000       0.00000       0.00000       0.00000       0.00000       0.00000       0.00000       0.00000       0.00000       0.00000       0.00000       0.00000       0.00000       0.00000       0.00000       0.00000       0.00000       0.00000       0.00000       0.00000       0.00000       0.00000       0.00000       0.00000       0.00000       0.00000       0.00000       0.00000       0.00000       0.00000       0.00000
   2  15 2352.1731    1.3652  1.1693 11.1553  0.0000  0.0649   0.0662   0.1909    0.3424   0.0000   458.3669      -23.8078      -5.32879      -17.3376      -1.04415      -1.21603       0.00000       0.00000       0.00000       0.00000       0.00000       0.00000       0.00000       0.00000       0.00000       0.00000       0.00000       0.00000       0.00000       0.00000       0.00000       0.00000       0.00000       0.00000       0.00000       0.00000       0.00000       0.00000       0.00000       0.00000       0.00000       0.00000       0.00000       0.00000       0.00000       0.00000       44.2252       39.3751       20.9860       9.07612       0.00000       0.00000       0.00000       0.00000       0.00000       0.00000       0.00000       0.00000       0.00000       0.00000       0.00000       0.00000       0.00000       0.00000       0.00000       0.00000       0.00000       0.00000       0.00000       0.00000       0.00000       0.00000       0.00000       0.00000       0.00000       0.00000       0.00000       0.00000       0.00000       0.00000       0.00000       0.00000
   2  16 2485.8533    1.9335  1.0843 10.1664  0.0000  0.0606   0.0881   0.1550    1.1006   0.0000   491.9605      -15.4043      -25.1097       2.24230      -1.05176      -1.48058       0.00000       0.00000       0.00000       0.00000       0.00000       0.00000       0.00000       0.00000       0.00000       0.00000       0.00000       0.00000       0.00000       0.00000       0.00000       0.00000       0.00000       0.00000       0.00000       0.00000       0.00000       0.00000       0.00000       0.00000       0.00000       0.00000       0.00000       0.00000       0.00000       0.00000       45.8599       37.7576       20.2581       7.47931       0.00000       0.00000       0.00000       0.00000       0.00000       0.00000       0.00000       0.00000       0.00000       0.00000       0.00000       0.00000       0.00000       0.00000       0.00000       0.00000       0.00000       0.00000       0.00000       0.00000       0.00000       0.00000       0.00000       0.00000       0.00000       0.00000       0.00000       0.00000       0.00000       0.00000       0.00000       0.00000
   2  17 2619.6486    2.3874  1.2088  5.3221  0.0000  0.0658   0.1054   0.1426  257.3703   0.0000   415.0230       25.0890       9.21000       1.16400     -0.707000     -0.643000       0.00000       0.00000       0.00000       0.00000       0.00000       0.00000       0.00000       0.00000       0.00000       0.00000       0.00000       0.00000       0.00000       0.00000       0.00000       0.00000       0.00000       0.00000       0.00000       0.00000       0.00000       0.00000       0.00000       0.00000       0.00000       0.00000       0.00000       0.00000       0.00000       0.00000       50.3516       41.0883       20.7220       7.25480       0.00000       0.00000       0.00000       0.00000       0.00000       0.00000       0.00000       0.00000       0.00000       0.00000       0.00000       0.00000       0.00000       0.00000       0.00000       0.00000       0.00000       0.00000       0.00000       0.00000       0.00000       0.00000       0.00000       0.00000       0.00000       0.00000       0.00000       0.00000       0.00000       0.00000       0.00000       0.00000
   2  18 2754.4763    2.8222  1.1596  5.7004  0.0000  0.0599   0.1268   0.1566  265.9624   0.0000   401.6772      -22.8054       14.6672      -5.19515      -1.06560      -2.10754       0.00000       0.00000       0.00000       0.00000       0.00000       0.00000       0.00000       0.00000       0.00000       0.00000       0.00000       0.00000       0.00000       0.00000       0.00000       0.00000       0.00000       0.00000       0.00000       0.00000       0.00000       0.00000       0.00000       0.00000       0.00000       0.00000       0.00000       0.00000       0.00000       0.00000       45.4683       36.7979       20.6938       7.57423       0.00000       0.00000       0.00000       0.00000       0.00000       0.00000       0.00000       0.00000       0.00000       0.00000       0.00000       0.00000       0.00000       0.00000       0.00000       0.00000       0.00000       0.00000       0.00000       0.00000       0.00000       0.00000       0.00000       0.00000       0.00000       0.00000       0.00000       0.00000       0.00000       0.00000       0.00000       0.00000
   2  19 2889.6277    3.5375  1.1745 -0.4629  0.0000  0.0639   0.1538   0.1491 1000.0000   0.0000   499.3635       6.14142      -25.9549      -12.1756      -1.07193      -2.46213       0.00000       0.00000       0.00000       0.00000       0.00000       0.00000       0.00000       0.00000       0.00000       0.00000       0.00000       0.00000       0.00000       0.00000       0.00000       0.00000       0.00000       0.00000       0.00000       0.00000       0.00000       0.00000       0.00000       0.00000       0.00000       0.00000       0.00000       0.00000       0.00000       0.00000       49.2266       38.8865       22.6138       7.68776       0.00000       0.00000       0.00000       0.00000       0.00000       0.00000       0.00000       0.00000       0.00000       0.00000       0.00000       0.00000       0.00000       0.00000       0.00000       0.00000       0.00000       0.00000       0.00000       0.00000       0.00000       0.00000       0.00000       0.00000       0.00000       0.00000       0.00000       0.00000       0.00000       0.00000       0.00000       0.00000
   2  21 3160.0070    4.5508  0.9792  3.5354  0.0000  0.0529   0.2164   0.1406 1000.0000   0.0000   456.4295       45.0513       8.18245      -6.59237      -1.08356      -3.24484       0.00000       0.00000       0.00000       0.00000       0.00000       0.00000       0.00000       0.00000       0.00000       0.00000       0.00000       0.00000       0.00000       0.00000       0.00000       0.00000       0.00000       0.00000       0.00000       0.00000       0.00000       0.00000       0.00000       0.00000       0.00000       0.00000       0.00000       0.00000       0.00000       0.00000       41.9899       32.6936       18.4502       6.09597       0.00000       0.00000       0.00000       0.00000       0.00000       0.00000       0.00000       0.00000       0.00000       0.00000       0.00000       0.00000       0.00000       0.00000       0.00000       0.00000       0.00000       0.00000       0.00000       0.00000       0.00000       0.00000       0.00000       0.00000       0.00000       0.00000       0.00000       0.00000       0.00000       0.00000       0.00000       0.00000
   2  23 3430.7471    3.4058  2.2181 11.8855  0.0000  0.0869   0.1126   0.2308    0.5022   0.0000   391.1472      -23.3301      -51.1637     -0.395989      -1.09402      -4.11136       0.00000       0.00000       0.00000       0.00000       0.00000       0.00000       0.00000       0.00000       0.00000       0.00000       0.00000       0.00000       0.00000       0.00000       0.00000       0.00000       0.00000       0.00000       0.00000       0.00000       0.00000       0.00000       0.00000       0.00000       0.00000       0.00000       0.00000       0.00000       0.00000       0.00000       63.6400       53.7531       29.5946       10.9039       0.00000       0.00000       0.00000       0.00000       0.00000       0.00000       0.00000       0.00000       0.00000       0.00000       0.00000       0.00000       0.00000       0.00000       0.00000       0.00000       0.00000       0.00000       0.00000       0.00000       0.00000       0.00000       0.00000       0.00000       0.00000       0.00000       0.00000       0.00000       0.00000       0.00000       0.00000       0.00000
   3  11 1865.2757    0.4530  0.3150 10.3299  0.0000  0.0404   0.0345   0.0799    0.1079   0.0000   424.6511      -4.08798       2.65760      -8.23295       1.26150      0.261811       0.00000       0.00000       0.00000       0.00000       0.00000       0.00000       0.00000       0.00000       0.00000       0.00000       0.00000       0.00000       0.00000       0.00000       0.00000       0.00000       0.00000       0.00000       0.00000       0.00000       0.00000       0.00000       0.00000       0.00000       0.00000       0.00000       0.00000       0.00000       0.00000       0.00000       15.1087       18.7446       13.6003       9.13036       4.51482       1.52713       0.00000       0.00000       0.00000       0.00000       0.00000       0.00000       0.00000       0.00000       0.00000       0.00000       0.00000       0.00000       0.00000       0.00000       0.00000       0.00000       0.00000       0.00000       0.00000       0.00000       0.00000       0.00000       0.00000       0.00000       0.00000       0.00000       0.00000       0.00000       0.00000       0.00000
   3  12 2001.1273    0.6141  0.3262 10.2379  0.0000  0.0453   0.0540   0.0847    0.1431   0.0000   425.8618       13.2929       2.56203      -1.84593       2.24507     0.0123607       0.00000       0.00000       0.00000       0.00000       0.00000       0.00000       0.00000       0.00000       0.00000       0.00000       0.00000       0.00000       0.00000       0.00000       0.00000       0.00000       0.00000       0.00000       0.00000       0.00000       0.00000       0.00000       0.00000       0.00000       0.00000       0.00000       0.00000       0.00000       0.00000       0.00000       19.2815       17.9422       16.5818       9.81118       5.59182       1.33393       0.00000       0.00000       0.00000       0.00000       0.00000       0.00000       0.00000       0.00000       0.00000       0.00000       0.00000       0.00000       0.00000       0.00000       0.00000       0.00000       0.00000       0.00000       0.00000       0.00000       0.00000       0.00000       0.00000       0.00000       0.00000       0.00000       0.00000       0.00000       0.00000       0.00000
   3  13 2137.6753    0.9064  0.8224  9.6950  0.0000  0.0497   0.0456   0.1440    0.4456   0.0000   417.5014       29.4114       8.25547       19.6438      -1.88492      0.205806       0.00000       0.00000       0.00000       0.00000       0.00000       0.00000       0.00000       0.00000       0.00000       0.00000       0.00000       0.00000       0.00000       0.00000       0.00000       0.00000       0.00000       0.00000       0.00000       0.00000       0.00000       0.00000       0.00000       0.00000       0.00000       0.00000       0.00000       0.00000       0.00000       0.00000       26.2009       26.4366       16.8624       10.2213       3.77612       1.46147       0.00000       0.00000       0.00000       0.00000       0.00000       0.00000       0.00000       0.00000       0.00000       0.00000       0.00000       0.00000       0.00000       0.00000       0.00000       0.00000       0.00000       0.00000       0.00000       0.00000       0.00000       0.00000       0.00000       0.00000       0.00000       0.00000       0.00000       0.00000       0.00000       0.00000
   3  14 2273.3657    1.0873  1.0756  9.1310  0.0000  0.0572   0.0477   0.1362    1.1556   0.0000   444.3110      -60.4665      -1.56383       14.1969      -1.69676     -0.495048       0.00000       0.00000       0.00000       0.00000       0.00000       0.00000       0.00000       0.00000       0.00000       0.00000       0.00000       0.00000       0.00000       0.00000       0.00000       0.00000       0.00000       0.00000       0.00000       0.00000       0.00000       0.00000       0.00000       0.00000       0.00000       0.00000       0.00000       0.00000       0.00000       0.00000       30.4753       27.6552       20.9692       12.5307       5.45591       1.49197       0.00000       0.00000       0.00000       0.00000       0.00000       0.00000       0.00000       0.00000       0.00000       0.00000       0.00000       0.00000       0.00000       0.00000       0.00000       0.00000       0.00000       0.00000       0.00000       0.00000       0.00000       0.00000       0.00000       0.00000       0.00000       0.00000       0.00000       0.00000       0.00000       0.00000
   3  15 2407.5684    1.6793  1.1170  9.6909 -0.0019  0.0562   0.0698   0.1580    1.7061   0.0000   483.7375      -19.4376       28.5836      -6.32787      -10.2257      0.815536       0.00000       0.00000       0.00000       0.00000       0.00000       0.00000       0.00000       0.00000       0.00000       0.00000       0.00000       0.00000       0.00000       0.00000       0.00000       0.00000       0.00000       0.00000       0.00000       0.00000       0.00000       0.00000       0.00000       0.00000       0.00000       0.00000       0.00000       0.00000       0.00000       0.00000       30.8325       28.5056       20.8478       9.86940       5.48539       1.43373       0.00000       0.00000       0.00000       0.00000       0.00000       0.00000       0.00000       0.00000       0.00000       0.00000       0.00000       0.00000       0.00000       0.00000       0.00000       0.00000       0.00000       0.00000       0.00000       0.00000       0.00000       0.00000       0.00000       0.00000       0.00000       0.00000       0.00000       0.00000       0.00000       0.00000
   3  16 2541.6005    1.8913  0.9650 11.4696  0.0000  0.0512   0.0966   0.1496    0.4576   0.0000   442.0662       4.76023      -1.10521      -1.28372     -0.355610      0.723887       0.00000       0.00000       0.00000       0.00000       0.00000       0.00000       0.00000       0.00000       0.00000       0.00000       0.00000       0.00000       0.00000       0.00000       0.00000       0.00000       0.00000       0.00000       0.00000       0.00000       0.00000       0.00000       0.00000       0.00000       0.00000       0.00000       0.00000       0.00000       0.00000       0.00000       29.6559       27.4343       18.6784       9.90631       4.89933       1.46449       0.00000       0.00000       0.00000       0.00000       0.00000       0.00000       0.00000       0.00000       0.00000       0.00000       0.00000       0.00000       0.00000       0.00000       0.00000       0.00000       0.00000       0.00000       0.00000       0.00000       0.00000       0.00000       0.00000       0.00000       0.00000       0.00000       0.00000       0.00000       0.00000       0.00000
   3  17 2676.1266    2.5837  0.9353 11.7504 -0.0013  0.0578   0.1225   0.1453    0.5409   0.0000   433.1937      -25.3827       11.9428      -2.13866       2.42665      0.350934       0.00000       0.00000       0.00000       0.00000       0.00000       0.00000       0.00000       0.00000       0.00000       0.00000       0.00000       0.00000       0.00000       0.00000       0.00000       0.00000       0.00000       0.00000       0.00000       0.00000       0.00000       0.00000       0.00000       0.00000       0.00000       0.00000       0.00000       0.00000       0.00000       0.00000       30.2109       20.9297       21.8855       15.0966       5.93714       1.26784       0.00000       0.00000       0.00000       0.00000       0.00000       0.00000       0.00000       0.00000       0.00000       0.00000       0.00000       0.00000       0.00000       0.00000       0.00000       0.00000       0.00000       0.00000       0.00000       0.00000       0.00000       0.00000       0.00000       0.00000       0.00000       0.00000       0.00000       0.00000       0.00000       0.00000
   3  19 2947.0204    3.7099  0.9541 12.3892  0.0000  0.0671   0.1690   0.1190    0.6393   0.0000   400.3695      -15.3049       20.2834      -9.37738      0.348388      0.360225       0.00000       0.00000       0.00000       0.00000       0.00000       0.00000       0.00000       0.00000       0.00000       0.00000       0.00000       0.00000       0.00000       0.00000       0.00000       0.00000       0.00000       0.00000       0.00000       0.00000       0.00000       0.00000       0.00000       0.00000       0.00000       0.00000       0.00000       0.00000       0.00000       0.00000       35.4598       24.3566       25.4508       18.0513       6.70542       1.34538       0.00000       0.00000       0.00000       0.00000       0.00000       0.00000       0.00000       0.00000       0.00000       0.00000       0.00000       0.00000       0.00000       0.00000       0.00000       0.00000       0.00000       0.00000       0.00000       0.00000       0.00000       0.00000       0.00000       0.00000       0.00000       0.00000       0.00000       0.00000       0.00000       0.00000
   3  20 3082.2708    4.4013  0.9828 12.1160  0.0000  0.0483   0.1862   0.1299    0.9772   0.0000   425.3534       22.2628       26.8996     -0.184967      -2.72225      -2.68169       0.00000       0.00000       0.00000       0.00000       0.00000       0.00000       0.00000       0.00000       0.00000       0.00000       0.00000       0.00000       0.00000       0.00000       0.00000       0.00000       0.00000       0.00000       0.00000       0.00000       0.00000       0.00000       0.00000       0.00000       0.00000       0.00000       0.00000       0.00000       0.00000       0.00000       26.4905       23.3731       18.1104       10.7938       4.56321       1.15806       0.00000       0.00000       0.00000       0.00000       0.00000       0.00000       0.00000       0.00000       0.00000       0.00000       0.00000       0.00000       0.00000       0.00000       0.00000       0.00000       0.00000       0.00000       0.00000       0.00000       0.00000       0.00000       0.00000       0.00000       0.00000       0.00000       0.00000       0.00000       0.00000       0.00000
   3  21 3217.7017    4.2282  1.1691 12.5395  0.0000  0.0541   0.1767   0.1545    0.7549   0.0000   423.8856       24.4434       10.1415       19.5495       6.36653      -1.23046       0.00000       0.00000       0.00000       0.00000       0.00000       0.00000       0.00000       0.00000       0.00000       0.00000       0.00000       0.00000       0.00000       0.00000       0.00000       0.00000       0.00000       0.00000       0.00000       0.00000       0.00000       0.00000       0.00000       0.00000       0.00000       0.00000       0.00000       0.00000       0.00000       0.00000       31.3332       29.2007       20.1564       10.6881       4.67470       1.33687       0.00000       0.00000       0.00000       0.00000       0.00000       0.00000       0.00000       0.00000       0.00000       0.00000       0.00000       0.00000       0.00000       0.00000       0.00000       0.00000       0.00000       0.00000       0.00000       0.00000       0.00000       0.00000       0.00000       0.00000       0.00000       0.00000       0.00000       0.00000       0.00000       0.00000
   3  22 3353.4465    3.7250  1.9116 11.7672  0.0000  0.0670   0.1297   0.2208    0.7830   0.0000   471.3993      -24.7504      -24.0034       1.04644     0.0436157      -1.93835       0.00000       0.00000       0.00000       0.00000       0.00000       0.00000       0.00000       0.00000       0.00000       0.00000       0.00000       0.00000       0.00000       0.00000       0.00000       0.00000       0.00000       0.00000       0.00000       0.00000       0.00000       0.00000       0.00000       0.00000       0.00000       0.00000       0.00000       0.00000       0.00000       0.00000       37.1799       33.8570       25.2553       14.3005       6.21722       1.69158       0.00000       0.00000       0.00000       0.00000       0.00000       0.00000       0.00000       0.00000       0.00000       0.00000       0.00000       0.00000       0.00000       0.00000       0.00000       0.00000       0.00000       0.00000       0.00000       0.00000       0.00000       0.00000       0.00000       0.00000       0.00000       0.00000       0.00000       0.00000       0.00000       0.00000
   3  23 3489.4669    3.3029  2.8153  5.7298  0.0000  0.0809   0.0883   0.2302  120.7795   0.0000   436.0963       41.1238       56.6275       7.74461       15.2381      -3.12608       0.00000       0.00000       0.00000       0.00000       0.00000       0.00000       0.00000       0.00000       0.00000       0.00000       0.00000       0.00000       0.00000       0.00000       0.00000       0.00000       0.00000       0.00000       0.00000       0.00000       0.00000       0.00000       0.00000       0.00000       0.00000       0.00000       0.00000       0.00000       0.00000       0.00000       44.2619       41.3788       30.0431       16.0445       7.59769       2.08936       0.00000       0.00000       0.00000       0.00000       0.00000       0.00000       0.00000       0.00000       0.00000       0.00000       0.00000       0.00000       0.00000       0.00000       0.00000       0.00000       0.00000       0.00000       0.00000       0.00000       0.00000       0.00000       0.00000       0.00000       0.00000       0.00000       0.00000       0.00000       0.00000       0.00000
   3  24 3625.9272    2.6777  3.9948 10.5075  0.0000  0.0993   0.0626   0.2934    0.5053   0.0000   440.2909      -78.5096       33.0478       8.13763      -18.1671      0.270835       0.00000       0.00000       0.00000       0.00000       0.00000       0.00000       0.00000       0.00000       0.00000       0.00000       0.00000       0.00000       0.00000       0.00000       0.00000       0.00000       0.00000       0.00000       0.00000       0.00000       0.00000       0.00000       0.00000       0.00000       0.00000       0.00000       0.00000       0.00000       0.00000       0.00000       51.0230       48.4550       36.3622       20.2080       9.69176       2.76430       0.00000       0.00000       0.00000       0.00000       0.00000       0.00000       0.00000       0.00000       0.00000       0.00000       0.00000       0.00000       0.00000       0.00000       0.00000       0.00000       0.00000       0.00000       0.00000       0.00000       0.00000       0.00000       0.00000       0.00000       0.00000       0.00000       0.00000       0.00000       0.00000       0.00000
   3  25 3762.7552    2.2926  5.6480 10.3085  0.0005  0.1312   0.0494   0.3697    0.4172   0.0000   638.2147       31.8489      -31.6920      -2.47764      -3.78053      -3.27131       0.00000       0.00000       0.00000       0.00000       0.00000       0.00000       0.00000       0.00000       0.00000       0.00000       0.00000       0.00000       0.00000       0.00000       0.00000       0.00000       0.00000       0.00000       0.00000       0.00000       0.00000       0.00000       0.00000       0.00000       0.00000       0.00000       0.00000       0.00000       0.00000       0.00000       71.6446       68.7387       47.3066       26.8531       11.4340       3.56085       0.00000       0.00000       0.00000       0.00000       0.00000       0.00000       0.00000       0.00000       0.00000       0.00000       0.00000       0.00000       0.00000       0.00000       0.00000       0.00000       0.00000       0.00000       0.00000       0.00000       0.00000       0.00000       0.00000       0.00000       0.00000       0.00000       0.00000       0.00000       0.00000       0.00000
   4  10 1778.0246    0.3422  0.2711 10.6551 -0.0004  0.0529   0.0269   0.0666    0.0741   0.0000   429.4317      -1.41654       2.54606      0.965333      -1.65301     -0.752985      0.863764     0.0641755       0.00000       0.00000       0.00000       0.00000       0.00000       0.00000       0.00000       0.00000       0.00000       0.00000       0.00000       0.00000       0.00000       0.00000       0.00000       0.00000       0.00000       0.00000       0.00000       0.00000       0.00000       0.00000       0.00000       0.00000       0.00000       0.00000       0.00000       0.00000       21.5093       23.0226       20.0501       10.2917       5.75466       3.21990       1.42059      0.280067       0.00000       0.00000       0.00000       0.00000       0.00000       0.00000       0.00000       0.00000       0.00000       0.00000       0.00000       0.00000       0.00000       0.00000       0.00000       0.00000       0.00000       0.00000       0.00000       0.00000       0.00000       0.00000       0.00000       0.00000       0.00000       0.00000       0.00000       0.00000
   4  12 2051.6711    0.6434  0.6206 10.2873  0.0013  0.0399   0.0321   0.0959    0.1532   0.0000   409.1547      -25.2225       42.9801      -1.07208       3.83225       3.45476     -0.571217    -0.0404927       0.00000       0.00000       0.00000       0.00000       0.00000       0.00000       0.00000       0.00000       0.00000       0.00000       0.00000       0.00000       0.00000       0.00000       0.00000       0.00000       0.00000       0.00000       0.00000       0.00000       0.00000       0.00000       0.00000       0.00000       0.00000       0.00000       0.00000       0.00000       14.0069       16.5567       13.9088       8.46409       5.00709       2.84100       1.15829      0.277065       0.00000       0.00000       0.00000       0.00000       0.00000       0.00000       0.00000       0.00000       0.00000       0.00000       0.00000       0.00000       0.00000       0.00000       0.00000       0.00000       0.00000       0.00000       0.00000       0.00000       0.00000       0.00000       0.00000       0.00000       0.00000       0.00000       0.00000       0.00000
   4  14 2324.1032    1.3235  0.9833  9.9020 -0.0049  0.0508   0.0498   0.1324    0.7846   0.0000   443.4357      -19.8510       19.8531      -5.11097      0.366460      -3.87511     -0.237345      0.177643       0.00000       0.00000       0.00000       0.00000       0.00000       0.00000       0.00000       0.00000       0.00000       0.00000       0.00000       0.00000       0.00000       0.00000       0.00000       0.00000       0.00000       0.00000       0.00000       0.00000       0.00000       0.00000       0.00000       0.00000       0.00000       0.00000       0.00000       0.00000       17.0417       20.6510       14.7412       12.9489       6.23560       3.78978       1.16227      0.419129       0.00000       0.00000       0.00000       0.00000       0.00000       0.00000       0.00000       0.00000       0.00000       0.00000       0.00000       0.00000       0.00000       0.00000       0.00000       0.00000       0.00000       0.00000       0.00000       0.00000       0.00000       0.00000       0.00000       0.00000       0.00000       0.00000       0.00000       0.00000
   4  15 2458.4552    1.6327  0.8370 11.1833 -0.0016  0.0485   0.0629   0.1132    0.3473   0.0000   426.3890      -19.7156       3.82365      -21.2722       5.38278      -1.11611     -0.959963      0.117824       0.00000       0.00000       0.00000       0.00000       0.00000       0.00000       0.00000       0.00000       0.00000       0.00000       0.00000       0.00000       0.00000       0.00000       0.00000       0.00000       0.00000       0.00000       0.00000       0.00000       0.00000       0.00000       0.00000       0.00000       0.00000       0.00000       0.00000       0.00000       16.6248       17.8016       17.2733       10.0683       6.95037       3.35707       1.52036      0.331285       0.00000       0.00000       0.00000       0.00000       0.00000       0.00000       0.00000       0.00000       0.00000       0.00000       0.00000       0.00000       0.00000       0.00000       0.00000       0.00000       0.00000       0.00000       0.00000       0.00000       0.00000       0.00000       0.00000       0.00000       0.00000       0.00000       0.00000       0.00000
   4  16 2592.9357    2.2144  1.1120  0.5709 -0.0036  0.0495   0.0759   0.1273  336.6212   0.0000   413.8953      -1.74728       14.1031       9.95282      -8.25841     0.0713884      -1.17942     -0.386880       0.00000       0.00000       0.00000       0.00000       0.00000       0.00000       0.00000       0.00000       0.00000       0.00000       0.00000       0.00000       0.00000       0.00000       0.00000       0.00000       0.00000       0.00000       0.00000       0.00000       0.00000       0.00000       0.00000       0.00000       0.00000       0.00000       0.00000       0.00000       18.1095       20.3463       16.0183       11.7383       6.12885       3.48869       1.22425      0.373176       0.00000       0.00000       0.00000       0.00000       0.00000       0.00000       0.00000       0.00000       0.00000       0.00000       0.00000       0.00000       0.00000       0.00000       0.00000       0.00000       0.00000       0.00000       0.00000       0.00000       0.00000       0.00000       0.00000       0.00000       0.00000       0.00000       0.00000       0.00000
   4  17 2728.3940    3.0528  0.7926  9.4295  0.0028  0.0406   0.1199   0.0949    1.6530   0.0000   441.6775      0.407214       20.3963      -8.95461      -5.00475      -5.65113     -0.543342     -0.431439       0.00000       0.00000       0.00000       0.00000       0.00000       0.00000       0.00000       0.00000       0.00000       0.00000       0.00000       0.00000       0.00000       0.00000       0.00000       0.00000       0.00000       0.00000       0.00000       0.00000       0.00000       0.00000       0.00000       0.00000       0.00000       0.00000       0.00000       0.00000       14.6970       13.5696       13.6471       9.20872       5.83961       2.92919       1.14228      0.247436       0.00000       0.00000       0.00000       0.00000       0.00000       0.00000       0.00000       0.00000       0.00000       0.00000       0.00000       0.00000       0.00000       0.00000       0.00000       0.00000       0.00000       0.00000       0.00000       0.00000       0.00000       0.00000       0.00000       0.00000       0.00000       0.00000       0.00000       0.00000
   4  18 2864.1679    3.6915  0.8701 10.5159 -0.0039  0.0417   0.1399   0.0925    3.4266   0.0000   457.0510      -9.10098       10.7261       3.71751       2.24677      0.645514       1.45077    -0.0365478       0.00000       0.00000       0.00000       0.00000       0.00000       0.00000       0.00000       0.00000       0.00000       0.00000       0.00000       0.00000       0.00000       0.00000       0.00000       0.00000       0.00000       0.00000       0.00000       0.00000       0.00000       0.00000       0.00000       0.00000       0.00000       0.00000       0.00000       0.00000       18.8434       18.7428       14.9449       9.92487       5.70758       2.54141      0.990821      0.238311       0.00000       0.00000       0.00000       0.00000       0.00000       0.00000       0.00000       0.00000       0.00000       0.00000       0.00000       0.00000       0.00000       0.00000       0.00000       0.00000       0.00000       0.00000       0.00000       0.00000       0.00000       0.00000       0.00000       0.00000       0.00000       0.00000       0.00000       0.00000
   4  19 3000.1520    4.4848  0.8353  0.8245  0.0013  0.0361   0.1878   0.1109   29.6936   0.0000   415.5733      -31.5371       2.81427       7.08941      -2.27932      -3.92287     -0.845788      0.258911       0.00000       0.00000       0.00000       0.00000       0.00000       0.00000       0.00000       0.00000       0.00000       0.00000       0.00000       0.00000       0.00000       0.00000       0.00000       0.00000       0.00000       0.00000       0.00000       0.00000       0.00000       0.00000       0.00000       0.00000       0.00000       0.00000       0.00000       0.00000       14.8650       14.1371       11.7514       9.17227       5.41719       2.46919      0.843153      0.213972       0.00000       0.00000       0.00000       0.00000       0.00000       0.00000       0.00000       0.00000       0.00000       0.00000       0.00000       0.00000       0.00000       0.00000       0.00000       0.00000       0.00000       0.00000       0.00000       0.00000       0.00000       0.00000       0.00000       0.00000       0.00000       0.00000       0.00000       0.00000
   4  20 3135.9640    4.4150  1.2196  5.2068  0.0000  0.0476   0.1565   0.1415  988.0920   0.0000   427.6552      0.260442       8.68967      -3.28167       1.50530      -1.61286       0.00000       0.00000       0.00000       0.00000       0.00000       0.00000       0.00000       0.00000       0.00000       0.00000       0.00000       0.00000       0.00000       0.00000       0.00000       0.00000       0.00000       0.00000       0.00000       0.00000       0.00000       0.00000       0.00000       0.00000       0.00000       0.00000       0.00000       0.00000       0.00000       0.00000       18.3115       19.4596       16.0509       11.0206       7.05098       2.92077       1.26765      0.323607       0.00000       0.00000       0.00000       0.00000       0.00000       0.00000       0.00000       0.00000       0.00000       0.00000       0.00000       0.00000       0.00000       0.00000       0.00000       0.00000       0.00000       0.00000       0.00000       0.00000       0.00000       0.00000       0.00000       0.00000       0.00000       0.00000       0.00000       0.00000
   4  21 3271.6795    4.2569  1.3346  4.9008  0.0000  0.0483   0.1447   0.1472 1000.0000   0.0000   434.9868       9.64802     -0.121702      -15.7646       8.43727      -5.23637       0.00000       0.00000       0.00000       0.00000       0.00000       0.00000       0.00000       0.00000       0.00000       0.00000       0.00000       0.00000       0.00000       0.00000       0.00000       0.00000       0.00000       0.00000       0.00000       0.00000       0.00000       0.00000       0.00000       0.00000       0.00000       0.00000       0.00000       0.00000       0.00000       0.00000       20.2410       20.9251       15.8520       12.0366       6.47980       3.30502       1.07284      0.330446       0.00000       0.00000       0.00000       0.00000       0.00000       0.00000       0.00000       0.00000       0.00000       0.00000       0.00000       0.00000       0.00000       0.00000       0.00000       0.00000       0.00000       0.00000       0.00000       0.00000       0.00000       0.00000       0.00000       0.00000       0.00000       0.00000       0.00000       0.00000
   4  22 3407.8891    3.6552  2.0635 11.9662 -0.0003  0.0646   0.0996   0.1759    0.4635   0.0000   446.6250       23.1678       30.5824      -14.9373      -9.48708       2.92633     0.0636753     -0.324765       0.00000       0.00000       0.00000       0.00000       0.00000       0.00000       0.00000       0.00000       0.00000       0.00000       0.00000       0.00000       0.00000       0.00000       0.00000       0.00000       0.00000       0.00000       0.00000       0.00000       0.00000       0.00000       0.00000       0.00000       0.00000       0.00000       0.00000       0.00000       25.6753       27.4474       22.0605       14.6542       8.84617       3.97170       1.64918      0.432010       0.00000       0.00000       0.00000       0.00000       0.00000       0.00000       0.00000       0.00000       0.00000       0.00000       0.00000       0.00000       0.00000       0.00000       0.00000       0.00000       0.00000       0.00000       0.00000       0.00000       0.00000       0.00000       0.00000       0.00000       0.00000       0.00000       0.00000       0.00000
   4  23 3544.6967    3.1422  3.0142 10.7426 -0.0026  0.0781   0.0698   0.2089    0.6358   0.0000   436.5476       66.1032       28.1564      -14.2908      -6.79041       5.80870      -3.52111     -0.365816       0.00000       0.00000       0.00000       0.00000       0.00000       0.00000       0.00000       0.00000       0.00000       0.00000       0.00000       0.00000       0.00000       0.00000       0.00000       0.00000       0.00000       0.00000       0.00000       0.00000       0.00000       0.00000       0.00000       0.00000       0.00000       0.00000       0.00000       0.00000       31.8200       33.3981       26.7802       17.6409       10.2271       4.83482       1.92416      0.486365       0.00000       0.00000       0.00000       0.00000       0.00000       0.00000       0.00000       0.00000       0.00000       0.00000       0.00000       0.00000       0.00000       0.00000       0.00000       0.00000       0.00000       0.00000       0.00000       0.00000       0.00000       0.00000       0.00000       0.00000       0.00000       0.00000       0.00000       0.00000
   4  24 3681.4179    2.6198  4.4707 10.1738  0.0001  0.0975   0.0460   0.2502    0.4301   0.0000   390.2082       30.9634      -9.58224      -27.1401      -28.0921      -10.3649      0.652286      -1.73719       0.00000       0.00000       0.00000       0.00000       0.00000       0.00000       0.00000       0.00000       0.00000       0.00000       0.00000       0.00000       0.00000       0.00000       0.00000       0.00000       0.00000       0.00000       0.00000       0.00000       0.00000       0.00000       0.00000       0.00000       0.00000       0.00000       0.00000       0.00000       38.0367       37.9450       32.6247       22.8700       13.1321       6.73799       2.45699      0.618922       0.00000       0.00000       0.00000       0.00000       0.00000       0.00000       0.00000       0.00000       0.00000       0.00000       0.00000       0.00000       0.00000       0.00000       0.00000       0.00000       0.00000       0.00000       0.00000       0.00000       0.00000       0.00000       0.00000       0.00000       0.00000       0.00000       0.00000       0.00000
   4  25 3818.5985    2.1696  6.5952  9.3967  0.0004  0.1232   0.0301   0.3212    0.4402   0.0000   411.4773       16.3357       41.0545      -4.27549      -9.76504       13.7077       2.20863      -1.38510       0.00000       0.00000       0.00000       0.00000       0.00000       0.00000       0.00000       0.00000       0.00000       0.00000       0.00000       0.00000       0.00000       0.00000       0.00000       0.00000       0.00000       0.00000       0.00000       0.00000       0.00000       0.00000       0.00000       0.00000       0.00000       0.00000       0.00000       0.00000       47.2819       50.2510       40.9913       28.3114       16.6506       8.02428       3.12520      0.837633       0.00000       0.00000       0.00000       0.00000       0.00000       0.00000       0.00000       0.00000       0.00000       0.00000       0.00000       0.00000       0.00000       0.00000       0.00000       0.00000       0.00000       0.00000       0.00000       0.00000       0.00000       0.00000       0.00000       0.00000       0.00000       0.00000       0.00000       0.00000
   5  10 1823.3868    0.3973  0.3023  9.9784 -0.0022  0.0265   0.0275   0.0657    0.0748   0.0000   438.4031      -1.31721       13.0408      -1.28885      -4.03276       1.84700     -0.556960    -0.0341222    -0.0885611    0.00849979       0.00000       0.00000       0.00000       0.00000       0.00000       0.00000       0.00000       0.00000       0.00000       0.00000       0.00000       0.00000       0.00000       0.00000       0.00000       0.00000       0.00000       0.00000       0.00000       0.00000       0.00000       0.00000       0.00000       0.00000       0.00000       0.00000       7.77500       8.16038       8.09200       6.13129       4.10834       2.28964       1.49380      0.518980      0.195294     0.0404523       0.00000       0.00000       0.00000       0.00000       0.00000       0.00000       0.00000       0.00000       0.00000       0.00000       0.00000       0.00000       0.00000       0.00000       0.00000       0.00000       0.00000       0.00000       0.00000       0.00000       0.00000       0.00000       0.00000       0.00000       0.00000       0.00000
   5  11 1960.5636    0.5514  0.4508  9.9094 -0.0020  0.0443   0.0299   0.0726    0.1235   0.0000   438.9659      -3.61007       18.5935      -2.55013      -3.18235      0.305956     -0.164904      0.503044    -0.0169569     0.0323060       0.00000       0.00000       0.00000       0.00000       0.00000       0.00000       0.00000       0.00000       0.00000       0.00000       0.00000       0.00000       0.00000       0.00000       0.00000       0.00000       0.00000       0.00000       0.00000       0.00000       0.00000       0.00000       0.00000       0.00000       0.00000       0.00000       12.3571       14.7986       11.4795       9.69636       7.96463       3.69500       2.33947      0.588679      0.335309     0.0800356       0.00000       0.00000       0.00000       0.00000       0.00000       0.00000       0.00000       0.00000       0.00000       0.00000       0.00000       0.00000       0.00000       0.00000       0.00000       0.00000       0.00000       0.00000       0.00000       0.00000       0.00000       0.00000       0.00000       0.00000       0.00000       0.00000
   5  12 2098.4457    0.7416  0.4975 10.2180  0.0020  0.0375   0.0377   0.0732    0.1260   0.0000   431.8169      -3.98856       14.3814       15.8449     -0.839083      -5.57471      -2.09891     0.0330315     0.0114266   -0.00649662       0.00000       0.00000       0.00000       0.00000       0.00000       0.00000       0.00000       0.00000       0.00000       0.00000       0.00000       0.00000       0.00000       0.00000       0.00000       0.00000       0.00000       0.00000       0.00000       0.00000       0.00000       0.00000       0.00000       0.00000       0.00000       0.00000       11.2054       14.6036       10.5678       9.52299       5.03713       3.75519       1.38685      0.792869      0.185271     0.0759644       0.00000       0.00000       0.00000       0.00000       0.00000       0.00000       0.00000       0.00000       0.00000       0.00000       0.00000       0.00000       0.00000       0.00000       0.00000       0.00000       0.00000       0.00000       0.00000       0.00000       0.00000       0.00000       0.00000       0.00000       0.00000       0.00000
   5  13 2235.3935    1.0322  0.6681 10.5213 -0.0053  0.0556   0.0481   0.0865    0.1782   0.0000   440.5138      -16.8175       24.3490      -10.8883      -3.05958       1.60712      -1.02886     -0.534152     0.0742195    -0.0166173       0.00000       0.00000       0.00000       0.00000       0.00000       0.00000       0.00000       0.00000       0.00000       0.00000       0.00000       0.00000       0.00000       0.00000       0.00000       0.00000       0.00000       0.00000       0.00000       0.00000       0.00000       0.00000       0.00000       0.00000       0.00000       0.00000       17.9202       12.6677       19.1479       15.0034       5.33871       4.77798       3.72552       1.51191      0.340637     0.0505719       0.00000       0.00000       0.00000       0.00000       0.00000       0.00000       0.00000       0.00000       0.00000       0.00000       0.00000       0.00000       0.00000       0.00000       0.00000       0.00000       0.00000       0.00000       0.00000       0.00000       0.00000       0.00000       0.00000       0.00000       0.00000       0.00000
   5  14 2371.0433    1.3563  0.8195 10.5942 -0.0019  0.0391   0.0516   0.0828    0.2641   0.0000   431.6334       2.04956       5.94510       10.4752       6.21575       3.30476       1.43938      0.257913     0.0387024    -0.0254666       0.00000       0.00000       0.00000       0.00000       0.00000       0.00000       0.00000       0.00000       0.00000       0.00000       0.00000       0.00000       0.00000       0.00000       0.00000       0.00000       0.00000       0.00000       0.00000       0.00000       0.00000       0.00000       0.00000       0.00000       0.00000       0.00000       12.4178       12.4934       11.6731       9.31966       6.43987       3.85058       1.97959      0.811112      0.258130     0.0557525       0.00000       0.00000       0.00000       0.00000       0.00000       0.00000       0.00000       0.00000       0.00000       0.00000       0.00000       0.00000       0.00000       0.00000       0.00000       0.00000       0.00000       0.00000       0.00000       0.00000       0.00000       0.00000       0.00000       0.00000       0.00000       0.00000
   5  15 2506.0505    1.8949  0.8455 11.2667 -0.0012  0.0374   0.0728   0.0991    0.3002   0.0000   461.8973       7.20830       8.54710       14.5790       1.28151      -2.32860      -1.72517      0.965202     -0.139761    -0.0510325       0.00000       0.00000       0.00000       0.00000       0.00000       0.00000       0.00000       0.00000       0.00000       0.00000       0.00000       0.00000       0.00000       0.00000       0.00000       0.00000       0.00000       0.00000       0.00000       0.00000       0.00000       0.00000       0.00000       0.00000       0.00000       0.00000       13.1050       12.6754       10.9569       9.08034       6.90103       3.88632       1.75080      0.686996      0.229188     0.0466008       0.00000       0.00000       0.00000       0.00000       0.00000       0.00000       0.00000       0.00000       0.00000       0.00000       0.00000       0.00000       0.00000       0.00000       0.00000       0.00000       0.00000       0.00000       0.00000       0.00000       0.00000       0.00000       0.00000       0.00000       0.00000       0.00000
   5  16 2641.1558    2.3172  0.9209 11.5729 -0.0051  0.0410   0.0863   0.1039    0.4028   0.0000   412.1115       24.9579       20.7147     -0.349316      -9.38756      -4.20483     -0.571684     -0.222485      0.309661     0.0199470       0.00000       0.00000       0.00000       0.00000       0.00000       0.00000       0.00000       0.00000       0.00000       0.00000       0.00000       0.00000       0.00000       0.00000       0.00000       0.00000       0.00000       0.00000       0.00000       0.00000       0.00000       0.00000       0.00000       0.00000       0.00000       0.00000       13.5698       14.3789       11.9702       9.90271       7.33142       4.16664       2.01583      0.754370      0.278756     0.0635647       0.00000       0.00000       0.00000       0.00000       0.00000       0.00000       0.00000       0.00000       0.00000       0.00000       0.00000       0.00000       0.00000       0.00000       0.00000       0.00000       0.00000       0.00000       0.00000       0.00000       0.00000       0.00000       0.00000       0.00000       0.00000       0.00000
   5  17 2777.2311    3.0638  1.0066 11.1937 -0.0051  0.0396   0.1077   0.1171    1.1393   0.0000   429.8777      -2.15209    -0.0318420       10.5832       13.4374      -5.71430     -0.141205      0.462756      0.454067     0.0253284       0.00000       0.00000       0.00000       0.00000       0.00000       0.00000       0.00000       0.00000       0.00000       0.00000       0.00000       0.00000       0.00000       0.00000       0.00000       0.00000       0.00000       0.00000       0.00000       0.00000       0.00000       0.00000       0.00000       0.00000       0.00000       0.00000       12.2636       14.0187       11.9295       9.60038       6.32739       3.61024       2.00278      0.760244      0.276300     0.0689163       0.00000       0.00000       0.00000       0.00000       0.00000       0.00000       0.00000       0.00000       0.00000       0.00000       0.00000       0.00000       0.00000       0.00000       0.00000       0.00000       0.00000       0.00000       0.00000       0.00000       0.00000       0.00000       0.00000       0.00000       0.00000       0.00000
   5  18 2913.6496    3.7443  0.7516 12.6660 -0.0058  0.0449   0.1564   0.0932    0.4264   0.0000   428.2112       7.03715       4.96459      -15.4206      -9.14774       1.77514       1.40181      0.256487      0.234079    -0.0107758       0.00000       0.00000       0.00000       0.00000       0.00000       0.00000       0.00000       0.00000       0.00000       0.00000       0.00000       0.00000       0.00000       0.00000       0.00000       0.00000       0.00000       0.00000       0.00000       0.00000       0.00000       0.00000       0.00000       0.00000       0.00000       0.00000       15.3901       16.9756       14.0013       10.7844       7.70714       4.32469       2.06936      0.793367      0.258815     0.0599322       0.00000       0.00000       0.00000       0.00000       0.00000       0.00000       0.00000       0.00000       0.00000       0.00000       0.00000       0.00000       0.00000       0.00000       0.00000       0.00000       0.00000       0.00000       0.00000       0.00000       0.00000       0.00000       0.00000       0.00000       0.00000       0.00000
   5  19 3049.9425    4.6039  0.8224 11.6127  0.0044  0.0356   0.1754   0.0934    1.3967   0.0000   444.0105       13.1961       10.3408      -1.34674       2.28111     -0.585666     -0.454679      0.677532    -0.0350890     -0.124405       0.00000       0.00000       0.00000       0.00000       0.00000       0.00000       0.00000       0.00000       0.00000       0.00000       0.00000       0.00000       0.00000       0.00000       0.00000       0.00000       0.00000       0.00000       0.00000       0.00000       0.00000       0.00000       0.00000       0.00000       0.00000       0.00000       10.6976       12.0470       10.7035       8.11447       5.82411       3.14884       1.84576      0.679996      0.262618     0.0593006       0.00000       0.00000       0.00000       0.00000       0.00000       0.00000       0.00000       0.00000       0.00000       0.00000       0.00000       0.00000       0.00000       0.00000       0.00000       0.00000       0.00000       0.00000       0.00000       0.00000       0.00000       0.00000       0.00000       0.00000       0.00000       0.00000
   5  20 3186.2133    4.3673  1.1667  1.7715  0.0000  0.0517   0.1714   0.1265 1000.0000   0.0000   453.2703       8.77301     -0.830135      -3.68810      0.742848      -7.00875       0.00000       0.00000       0.00000       0.00000       0.00000       0.00000       0.00000       0.00000       0.00000       0.00000       0.00000       0.00000       0.00000       0.00000       0.00000       0.00000       0.00000       0.00000       0.00000       0.00000       0.00000       0.00000       0.00000       0.00000       0.00000       0.00000       0.00000       0.00000       0.00000       0.00000       19.6267       22.4317       18.6446       13.0491       7.86035       4.12145       2.15367      0.841055      0.296953     0.0723388       0.00000       0.00000       0.00000       0.00000       0.00000       0.00000       0.00000       0.00000       0.00000       0.00000       0.00000       0.00000       0.00000       0.00000       0.00000       0.00000       0.00000       0.00000       0.00000       0.00000       0.00000       0.00000       0.00000       0.00000       0.00000       0.00000
   5  21 3322.4894    3.6084  1.6346 12.1619 -0.0043  0.0563   0.1120   0.1594    0.5736   0.0000   464.2595      0.691961      -7.31659      -32.6463      -3.11989      -11.2250     -0.813725      0.523376      0.714366    -0.0900741       0.00000       0.00000       0.00000       0.00000       0.00000       0.00000       0.00000       0.00000       0.00000       0.00000       0.00000       0.00000       0.00000       0.00000       0.00000       0.00000       0.00000       0.00000       0.00000       0.00000       0.00000       0.00000       0.00000       0.00000       0.00000       0.00000       17.5291       19.5657       17.6271       13.8022       8.26164       4.91190       2.87909       1.15268      0.391282     0.0916353       0.00000       0.00000       0.00000       0.00000       0.00000       0.00000       0.00000       0.00000       0.00000       0.00000       0.00000       0.00000       0.00000       0.00000       0.00000       0.00000       0.00000       0.00000       0.00000       0.00000       0.00000       0.00000       0.00000       0.00000       0.00000       0.00000
   5  22 3459.3352    3.2953  2.1305 11.6085  0.0012  0.0612   0.0862   0.1656    0.5102   0.0000   424.2345      -1.10025       6.83936       3.45757       5.49189     -0.540320      -1.04896      -1.26273     -0.221067     0.0882438       0.00000       0.00000       0.00000       0.00000       0.00000       0.00000       0.00000       0.00000       0.00000       0.00000       0.00000       0.00000       0.00000       0.00000       0.00000       0.00000       0.00000       0.00000       0.00000       0.00000       0.00000       0.00000       0.00000       0.00000       0.00000       0.00000       19.4890       21.5694       19.3626       14.3239       9.85168       5.96666       2.78153       1.31950      0.425436     0.0936368       0.00000       0.00000       0.00000       0.00000       0.00000       0.00000       0.00000       0.00000       0.00000       0.00000       0.00000       0.00000       0.00000       0.00000       0.00000       0.00000       0.00000       0.00000       0.00000       0.00000       0.00000       0.00000       0.00000       0.00000       0.00000       0.00000
   5  23 3596.4915    2.7801  3.2440 11.4294 -0.0016  0.0800   0.0622   0.2166    0.2973   0.0000   441.1792       25.1511       7.17143       36.6263      -3.90352       5.60511     0.0635162      -1.86906     -0.393142     0.0816662       0.00000       0.00000       0.00000       0.00000       0.00000       0.00000       0.00000       0.00000       0.00000       0.00000       0.00000       0.00000       0.00000       0.00000       0.00000       0.00000       0.00000       0.00000       0.00000       0.00000       0.00000       0.00000       0.00000       0.00000       0.00000       0.00000       24.3467       28.8457       23.9552       19.0856       12.6204       7.29402       3.85948       1.57237      0.559180      0.140851       0.00000       0.00000       0.00000       0.00000       0.00000       0.00000       0.00000       0.00000       0.00000       0.00000       0.00000       0.00000       0.00000       0.00000       0.00000       0.00000       0.00000       0.00000       0.00000       0.00000       0.00000       0.00000       0.00000       0.00000       0.00000       0.00000
   5  24 3734.0555    2.3323  4.8080 10.5128 -0.0018  0.0971   0.0410   0.2610    0.2671   0.0000   427.3738       36.7080      -22.4647       28.1868       2.61578      -7.04886      -6.25874      -3.44252      0.300582     0.0858136       0.00000       0.00000       0.00000       0.00000       0.00000       0.00000       0.00000       0.00000       0.00000       0.00000       0.00000       0.00000       0.00000       0.00000       0.00000       0.00000       0.00000       0.00000       0.00000       0.00000       0.00000       0.00000       0.00000       0.00000       0.00000       0.00000       30.4993       33.7365       30.3095       22.8321       15.5028       8.91656       4.69840       1.95917      0.687923      0.150313       0.00000       0.00000       0.00000       0.00000       0.00000       0.00000       0.00000       0.00000       0.00000       0.00000       0.00000       0.00000       0.00000       0.00000       0.00000       0.00000       0.00000       0.00000       0.00000       0.00000       0.00000       0.00000       0.00000       0.00000       0.00000       0.00000
   5  25 3871.7190    1.9225  6.4525 10.4023  0.0009  0.1171   0.0308   0.3324    0.1706   0.0000   423.2372       60.3117       62.6873      -27.9296       10.2898      -3.98267       1.95297     -0.703148     -0.206747    -0.0103375       0.00000       0.00000       0.00000       0.00000       0.00000       0.00000       0.00000       0.00000       0.00000       0.00000       0.00000       0.00000       0.00000       0.00000       0.00000       0.00000       0.00000       0.00000       0.00000       0.00000       0.00000       0.00000       0.00000       0.00000       0.00000       0.00000       35.6168       40.7465       35.5466       27.4533       19.2385       10.8168       5.73208       2.33337      0.863661      0.196750       0.00000       0.00000       0.00000       0.00000       0.00000       0.00000       0.00000       0.00000       0.00000       0.00000       0.00000       0.00000       0.00000       0.00000       0.00000       0.00000       0.00000       0.00000       0.00000       0.00000       0.00000       0.00000       0.00000       0.00000       0.00000       0.00000
   5  26 4009.7479    1.6521  8.2760 10.2087  0.0024  0.1435   0.0248   0.3938    0.1411   0.0000   435.6957      -10.5919      -27.2010      -18.1861       12.0926      -11.4514       3.65732      -5.62921      0.320820     -0.133371       0.00000       0.00000       0.00000       0.00000       0.00000       0.00000       0.00000       0.00000       0.00000       0.00000       0.00000       0.00000       0.00000       0.00000       0.00000       0.00000       0.00000       0.00000       0.00000       0.00000       0.00000       0.00000       0.00000       0.00000       0.00000       0.00000       42.3844       47.4774       43.9560       33.0397       23.5498       13.6193       7.24817       3.07615       1.11196      0.238844       0.00000       0.00000       0.00000       0.00000       0.00000       0.00000       0.00000       0.00000       0.00000       0.00000       0.00000       0.00000       0.00000       0.00000       0.00000       0.00000       0.00000       0.00000       0.00000       0.00000       0.00000       0.00000       0.00000       0.00000       0.00000       0.00000
   5  28 4286.1741    1.1661 12.5722 10.1150  0.0008  0.2131   0.0179   0.6137    0.0987   0.0000   424.7745       48.6036       84.2160      -28.0005       24.3256       4.89366      -3.99492      -2.10794      0.700996    0.00596468       0.00000       0.00000       0.00000       0.00000       0.00000       0.00000       0.00000       0.00000       0.00000       0.00000       0.00000       0.00000       0.00000       0.00000       0.00000       0.00000       0.00000       0.00000       0.00000       0.00000       0.00000       0.00000       0.00000       0.00000       0.00000       0.00000       66.2863       75.0835       68.9757       50.5054       35.4379       20.2831       10.9696       4.59468       1.68536      0.354457       0.00000       0.00000       0.00000       0.00000       0.00000       0.00000       0.00000       0.00000       0.00000       0.00000       0.00000       0.00000       0.00000       0.00000       0.00000       0.00000       0.00000       0.00000       0.00000       0.00000       0.00000       0.00000       0.00000       0.00000       0.00000       0.00000
   6  10 1866.0491    0.4403  0.3755  9.9420  0.0024  0.0369   0.0246   0.0614    0.0750   0.0000   424.1088       3.68115       6.36137      -10.2045      -6.30555       5.69281       5.74267      -1.54087     -0.840738     -0.206688     0.0953163     0.0328145       0.00000       0.00000       0.00000       0.00000       0.00000       0.00000       0.00000       0.00000       0.00000       0.00000       0.00000       0.00000       0.00000       0.00000       0.00000       0.00000       0.00000       0.00000       0.00000       0.00000       0.00000       0.00000       0.00000       0.00000       7.57022       11.2442       8.73178       8.33415       5.75347       3.08500       2.75736      0.996186      0.698611      0.159106     0.0719090     0.0193004       0.00000       0.00000       0.00000       0.00000       0.00000       0.00000       0.00000       0.00000       0.00000       0.00000       0.00000       0.00000       0.00000       0.00000       0.00000       0.00000       0.00000       0.00000       0.00000       0.00000       0.00000       0.00000       0.00000       0.00000
   6  11 2003.9971    0.6173  0.3779  9.9901 -0.0060  0.0419   0.0340   0.0659    0.0912   0.0000   439.0503      -1.68311       18.1158      -9.04497       14.6324      -1.47284      -2.43832     -0.645079      0.558355     -0.123058    -0.0690679     0.0102485       0.00000       0.00000       0.00000       0.00000       0.00000       0.00000       0.00000       0.00000       0.00000       0.00000       0.00000       0.00000       0.00000       0.00000       0.00000       0.00000       0.00000       0.00000       0.00000       0.00000       0.00000       0.00000       0.00000       0.00000       10.8818       12.3090       9.59524       7.65912       8.60882       5.05076       3.12351       1.52339      0.545291      0.225414     0.0964095     0.0174385       0.00000       0.00000       0.00000       0.00000       0.00000       0.00000       0.00000       0.00000       0.00000       0.00000       0.00000       0.00000       0.00000       0.00000       0.00000       0.00000       0.00000       0.00000       0.00000       0.00000       0.00000       0.00000       0.00000       0.00000
   6  12 2142.4780    0.8198  0.6250 10.0097 -0.0093  0.0302   0.0339   0.0776    0.1444   0.0000   447.2919      -11.3834      -6.65633      -2.26845       3.51305     -0.185451      -1.18463       1.47142     0.0971755      0.234517    -0.0801677    0.00534408       0.00000       0.00000       0.00000       0.00000       0.00000       0.00000       0.00000       0.00000       0.00000       0.00000       0.00000       0.00000       0.00000       0.00000       0.00000       0.00000       0.00000       0.00000       0.00000       0.00000       0.00000       0.00000       0.00000       0.00000       7.70751       9.31333       8.34905       6.93721       5.01300       3.23019       1.95509      0.966273      0.476674      0.168784     0.0557202     0.0121491       0.00000       0.00000       0.00000       0.00000       0.00000       0.00000       0.00000       0.00000       0.00000       0.00000       0.00000       0.00000       0.00000       0.00000       0.00000       0.00000       0.00000       0.00000       0.00000       0.00000       0.00000       0.00000       0.00000       0.00000
   6  13 2279.7683    1.0888  0.7521 10.6273  0.0032  0.0398   0.0421   0.0804    0.1597   0.0000   435.3026     -0.868046       2.34783      -1.07964      -7.60920      -5.16513      -1.19169      0.748359       1.05246      0.273716      0.102221    -0.0161493       0.00000       0.00000       0.00000       0.00000       0.00000       0.00000       0.00000       0.00000       0.00000       0.00000       0.00000       0.00000       0.00000       0.00000       0.00000       0.00000       0.00000       0.00000       0.00000       0.00000       0.00000       0.00000       0.00000       0.00000       11.7782       13.0513       12.1229       9.40000       6.43256       4.57637       2.39323       1.15796      0.570477      0.229282     0.0596367     0.0127478       0.00000       0.00000       0.00000       0.00000       0.00000       0.00000       0.00000       0.00000       0.00000       0.00000       0.00000       0.00000       0.00000       0.00000       0.00000       0.00000       0.00000       0.00000       0.00000       0.00000       0.00000       0.00000       0.00000       0.00000
   6  14 2415.4863    1.6031  0.8996 10.7986 -0.0021  0.0447   0.0570   0.0923    0.2538   0.0000   423.5347      -6.94086       12.4785      -9.24462      -3.55334     -0.527974      -2.46284      0.375949     -0.160794      0.354544     0.0846477     0.0237044       0.00000       0.00000       0.00000       0.00000       0.00000       0.00000       0.00000       0.00000       0.00000       0.00000       0.00000       0.00000       0.00000       0.00000       0.00000       0.00000       0.00000       0.00000       0.00000       0.00000       0.00000       0.00000       0.00000       0.00000       11.5518       11.5948       14.4587       9.34689       6.60784       5.46362       2.67036       1.22440      0.760196      0.352025     0.0916022     0.0136360       0.00000       0.00000       0.00000       0.00000       0.00000       0.00000       0.00000       0.00000       0.00000       0.00000       0.00000       0.00000       0.00000       0.00000       0.00000       0.00000       0.00000       0.00000       0.00000       0.00000       0.00000       0.00000       0.00000       0.00000
   6  15 2551.0701    2.0433  0.8399 11.3923  0.0016  0.0375   0.0705   0.0889    0.2308   0.0000   433.7968       6.06734       8.05607       7.20055      -3.00688       4.46008       2.41840      -1.35693     -0.657589      0.121926   -0.00861486    0.00495050       0.00000       0.00000       0.00000       0.00000       0.00000       0.00000       0.00000       0.00000       0.00000       0.00000       0.00000       0.00000       0.00000       0.00000       0.00000       0.00000       0.00000       0.00000       0.00000       0.00000       0.00000       0.00000       0.00000       0.00000       7.95622       10.3819       9.12554       8.42730       5.25408       4.40228       2.23998       1.25000      0.589227      0.256938     0.0657625     0.0176885       0.00000       0.00000       0.00000       0.00000       0.00000       0.00000       0.00000       0.00000       0.00000       0.00000       0.00000       0.00000       0.00000       0.00000       0.00000       0.00000       0.00000       0.00000       0.00000       0.00000       0.00000       0.00000       0.00000       0.00000
   6  16 2687.0984    2.6352  0.9079 11.9887 -0.0060  0.0351   0.0934   0.0999    0.2344   0.0000   450.8233      -6.43611       16.9936       1.46748      -7.15724       5.38049      0.913532     -0.708365     -0.488219      0.213719     0.0405061     0.0110014       0.00000       0.00000       0.00000       0.00000       0.00000       0.00000       0.00000       0.00000       0.00000       0.00000       0.00000       0.00000       0.00000       0.00000       0.00000       0.00000       0.00000       0.00000       0.00000       0.00000       0.00000       0.00000       0.00000       0.00000       9.24888       10.7557       9.80130       8.15033       5.72523       3.79702       2.28788       1.07262      0.565916      0.197636     0.0618232     0.0138554       0.00000       0.00000       0.00000       0.00000       0.00000       0.00000       0.00000       0.00000       0.00000       0.00000       0.00000       0.00000       0.00000       0.00000       0.00000       0.00000       0.00000       0.00000       0.00000       0.00000       0.00000       0.00000       0.00000       0.00000
   6  17 2823.7174    3.2356  0.8594 12.0731  0.0011  0.0341   0.1131   0.0879    0.2981   0.0000   428.6458      -11.4176       3.69079       5.65119      -1.57452      -4.06691      -1.96811      -1.98915     0.0568007     -0.306661     0.0714993     0.0225168       0.00000       0.00000       0.00000       0.00000       0.00000       0.00000       0.00000       0.00000       0.00000       0.00000       0.00000       0.00000       0.00000       0.00000       0.00000       0.00000       0.00000       0.00000       0.00000       0.00000       0.00000       0.00000       0.00000       0.00000       8.45714       10.0521       8.92184       7.58294       5.62612       3.62899       2.23815       1.05917      0.539586      0.185106     0.0617700     0.0138201       0.00000       0.00000       0.00000       0.00000       0.00000       0.00000       0.00000       0.00000       0.00000       0.00000       0.00000       0.00000       0.00000       0.00000       0.00000       0.00000       0.00000       0.00000       0.00000       0.00000       0.00000       0.00000       0.00000       0.00000
   6  18 2960.7605    3.8625  0.8914 12.1658 -0.0001  0.0322   0.1280   0.0917    0.3716   0.0000   428.7731       7.72241       7.48346      -14.3370     -0.460711       1.19461     -0.270273     -0.686897      0.457341    -0.0526563     0.0573455     0.0231417       0.00000       0.00000       0.00000       0.00000       0.00000       0.00000       0.00000       0.00000       0.00000       0.00000       0.00000       0.00000       0.00000       0.00000       0.00000       0.00000       0.00000       0.00000       0.00000       0.00000       0.00000       0.00000       0.00000       0.00000       8.13888       8.89430       8.69577       7.06967       5.38694       3.58242       2.10162       1.12481      0.490623      0.191843     0.0584830     0.0121064       0.00000       0.00000       0.00000       0.00000       0.00000       0.00000       0.00000       0.00000       0.00000       0.00000       0.00000       0.00000       0.00000       0.00000       0.00000       0.00000       0.00000       0.00000       0.00000       0.00000       0.00000       0.00000       0.00000       0.00000
   6  19 3097.3155    4.4603  0.8323 13.1104 -0.0060  0.0326   0.1612   0.0883    0.2729   0.0000   432.9617       8.39545      -21.6225      -11.4599       5.53104      -1.34070      -1.53606      0.206088       1.26432     -0.216228   6.16253e-05     0.0140494       0.00000       0.00000       0.00000       0.00000       0.00000       0.00000       0.00000       0.00000       0.00000       0.00000       0.00000       0.00000       0.00000       0.00000       0.00000       0.00000       0.00000       0.00000       0.00000       0.00000       0.00000       0.00000       0.00000       0.00000       8.86081       9.89947       9.38883       7.72713       5.53745       3.55496       2.15068       1.07643      0.531752      0.189651     0.0558665     0.0122333       0.00000       0.00000       0.00000       0.00000       0.00000       0.00000       0.00000       0.00000       0.00000       0.00000       0.00000       0.00000       0.00000       0.00000       0.00000       0.00000       0.00000       0.00000       0.00000       0.00000       0.00000       0.00000       0.00000       0.00000
   6  20 3233.9924    4.1490  1.1824 12.5440 -0.0030  0.0408   0.1357   0.1110    0.5398   0.0000   433.7457      -16.5998       31.0119      -21.0989      -8.85897      -3.37172     -0.648695       2.01716       1.50043     -0.131101    -0.0193860   -0.00649110       0.00000       0.00000       0.00000       0.00000       0.00000       0.00000       0.00000       0.00000       0.00000       0.00000       0.00000       0.00000       0.00000       0.00000       0.00000       0.00000       0.00000       0.00000       0.00000       0.00000       0.00000       0.00000       0.00000       0.00000       10.6384       11.5942       11.4563       9.10472       6.81136       4.39146       2.69127       1.44932      0.663645      0.245443     0.0763263     0.0143520       0.00000       0.00000       0.00000       0.00000       0.00000       0.00000       0.00000       0.00000       0.00000       0.00000       0.00000       0.00000       0.00000       0.00000       0.00000       0.00000       0.00000       0.00000       0.00000       0.00000       0.00000       0.00000       0.00000       0.00000
   6  21 3371.0755    3.7408  1.6412 12.2342  0.0018  0.0533   0.1114   0.1309    0.4425   0.0000   427.2788       11.8617      -6.78861      -29.7525      0.547975       1.30517     -0.960585      -4.06672     -0.728051     -0.339738     -0.112936     0.0171453       0.00000       0.00000       0.00000       0.00000       0.00000       0.00000       0.00000       0.00000       0.00000       0.00000       0.00000       0.00000       0.00000       0.00000       0.00000       0.00000       0.00000       0.00000       0.00000       0.00000       0.00000       0.00000       0.00000       0.00000       14.2635       15.9261       15.0000       12.1630       9.11346       5.87531       3.54589       1.89737      0.834482      0.314185     0.0968125     0.0191558       0.00000       0.00000       0.00000       0.00000       0.00000       0.00000       0.00000       0.00000       0.00000       0.00000       0.00000       0.00000       0.00000       0.00000       0.00000       0.00000       0.00000       0.00000       0.00000       0.00000       0.00000       0.00000       0.00000       0.00000
   6  22 3508.2526    3.1706  2.5226 11.5854 -0.0066  0.0634   0.0702   0.1771    0.3399   0.0000   400.5920       5.41725       2.77684       13.3093       1.05968      -4.16716       3.66652      0.239536      0.144132      0.175389      0.160843    -0.0543812       0.00000       0.00000       0.00000       0.00000       0.00000       0.00000       0.00000       0.00000       0.00000       0.00000       0.00000       0.00000       0.00000       0.00000       0.00000       0.00000       0.00000       0.00000       0.00000       0.00000       0.00000       0.00000       0.00000       0.00000       15.7864       18.9518       17.7176       14.2878       10.7847       7.03091       4.16354       2.18333      0.997750      0.401120      0.128141     0.0263505       0.00000       0.00000       0.00000       0.00000       0.00000       0.00000       0.00000       0.00000       0.00000       0.00000       0.00000       0.00000       0.00000       0.00000       0.00000       0.00000       0.00000       0.00000       0.00000       0.00000       0.00000       0.00000       0.00000       0.00000
   6  23 3646.0966    2.5360  3.4936 11.3188 -0.0075  0.0813   0.0497   0.2035    0.2048   0.0000   432.8572      -15.8842       26.9516       5.04077       1.90534      -6.06747      -6.20797       2.33050       1.04673     -0.820004     -0.271884     0.0616555       0.00000       0.00000       0.00000       0.00000       0.00000       0.00000       0.00000       0.00000       0.00000       0.00000       0.00000       0.00000       0.00000       0.00000       0.00000       0.00000       0.00000       0.00000       0.00000       0.00000       0.00000       0.00000       0.00000       0.00000       19.5314       24.1836       21.7008       18.5715       13.6520       9.21341       5.52642       2.71123       1.35475      0.510936      0.162935     0.0361826       0.00000       0.00000       0.00000       0.00000       0.00000       0.00000       0.00000       0.00000       0.00000       0.00000       0.00000       0.00000       0.00000       0.00000       0.00000       0.00000       0.00000       0.00000       0.00000       0.00000       0.00000       0.00000       0.00000       0.00000
   6  24 3783.7864    2.1586  5.4835 10.2040 -0.0000  0.0980   0.0332   0.2564    0.2294   0.0000   462.2554       56.6565      -46.9284      -12.7048       4.75297      -1.81136      -6.29345       1.56836      0.129823     -0.610178     0.0266151    0.00531006       0.00000       0.00000       0.00000       0.00000       0.00000       0.00000       0.00000       0.00000       0.00000       0.00000       0.00000       0.00000       0.00000       0.00000       0.00000       0.00000       0.00000       0.00000       0.00000       0.00000       0.00000       0.00000       0.00000       0.00000       26.1386       30.1849       28.1972       23.3095       16.8400       11.0170       6.63159       3.54506       1.59250      0.618391      0.186915     0.0384323       0.00000       0.00000       0.00000       0.00000       0.00000       0.00000       0.00000       0.00000       0.00000       0.00000       0.00000       0.00000       0.00000       0.00000       0.00000       0.00000       0.00000       0.00000       0.00000       0.00000       0.00000       0.00000       0.00000       0.00000
   6  25 3922.1073    1.8380  6.7684 10.3989 -0.0011  0.1152   0.0273   0.3248    0.1330   0.0000   470.5671       10.8096       13.1478      -16.6079       4.32342      -13.1140      -7.97989      -5.27852      0.296106     -0.120382      0.103449     0.0622250       0.00000       0.00000       0.00000       0.00000       0.00000       0.00000       0.00000       0.00000       0.00000       0.00000       0.00000       0.00000       0.00000       0.00000       0.00000       0.00000       0.00000       0.00000       0.00000       0.00000       0.00000       0.00000       0.00000       0.00000       29.6469       34.8152       32.3090       26.8497       19.9051       13.1640       7.76168       4.25407       1.88253      0.747752      0.228699     0.0474234       0.00000       0.00000       0.00000       0.00000       0.00000       0.00000       0.00000       0.00000       0.00000       0.00000       0.00000       0.00000       0.00000       0.00000       0.00000       0.00000       0.00000       0.00000       0.00000       0.00000       0.00000       0.00000       0.00000       0.00000
   6  26 4060.6546    1.5538  8.5338 10.0572  0.0002  0.1376   0.0208   0.3778    0.1144   0.0000   428.3550       14.1367       36.6630       14.6915       16.5975      -12.9659       22.3830       3.93630      -2.43717     -0.809476      0.562514    0.00312705       0.00000       0.00000       0.00000       0.00000       0.00000       0.00000       0.00000       0.00000       0.00000       0.00000       0.00000       0.00000       0.00000       0.00000       0.00000       0.00000       0.00000       0.00000       0.00000       0.00000       0.00000       0.00000       0.00000       0.00000       34.9137       40.9264       37.9404       31.7061       23.7142       16.0060       9.38384       4.90359       2.23585      0.884177      0.273658     0.0571336       0.00000       0.00000       0.00000       0.00000       0.00000       0.00000       0.00000       0.00000       0.00000       0.00000       0.00000       0.00000       0.00000       0.00000       0.00000       0.00000       0.00000       0.00000       0.00000       0.00000       0.00000       0.00000       0.00000       0.00000
   6  27 4198.9206    1.3025 11.3685  9.9013 -0.0007  0.1714   0.0163   0.4894    0.0925   0.0000   484.9053      -1.48688       11.4678      -71.7336       14.7593      -24.0980      -6.80814      0.655266      0.709977      0.460981      0.444636    0.00542543       0.00000       0.00000       0.00000       0.00000       0.00000       0.00000       0.00000       0.00000       0.00000       0.00000       0.00000       0.00000       0.00000       0.00000       0.00000       0.00000       0.00000       0.00000       0.00000       0.00000       0.00000       0.00000       0.00000       0.00000       44.1318       52.0318       49.7179       39.3570       30.1202       18.9715       11.4467       6.17912       2.73519       1.09970      0.361058     0.0694607       0.00000       0.00000       0.00000       0.00000       0.00000       0.00000       0.00000       0.00000       0.00000       0.00000       0.00000       0.00000       0.00000       0.00000       0.00000       0.00000       0.00000       0.00000       0.00000       0.00000       0.00000       0.00000       0.00000       0.00000
   6  28 4338.0847    1.0738 12.8553 10.0003 -0.0056  0.2034   0.0141   0.6021    0.0743   0.0000   508.5376      -49.1221       150.941      -63.4077       44.1071      -7.19170      -44.7170      -1.11661       2.45725       2.86236     0.0519232     -0.183443       0.00000       0.00000       0.00000       0.00000       0.00000       0.00000       0.00000       0.00000       0.00000       0.00000       0.00000       0.00000       0.00000       0.00000       0.00000       0.00000       0.00000       0.00000       0.00000       0.00000       0.00000       0.00000       0.00000       0.00000       52.8356       61.9859       58.9784       47.4678       36.4051       22.7577       14.3090       7.27433       3.45604       1.30044      0.434116     0.0826141       0.00000       0.00000       0.00000       0.00000       0.00000       0.00000       0.00000       0.00000       0.00000       0.00000       0.00000       0.00000       0.00000       0.00000       0.00000       0.00000       0.00000       0.00000       0.00000       0.00000       0.00000       0.00000       0.00000       0.00000
   7  11 2045.8523    0.6878  0.5363 10.1052 -0.0039  0.0315   0.0283   0.0676    0.1072   0.0000   433.5672      -9.24768       9.27382       6.54436       3.93478       4.65956      -1.05322     -0.520253       1.21711    -0.0805083    -0.0852617    0.00341282    0.00551216  -0.000332790       0.00000       0.00000       0.00000       0.00000       0.00000       0.00000       0.00000       0.00000       0.00000       0.00000       0.00000       0.00000       0.00000       0.00000       0.00000       0.00000       0.00000       0.00000       0.00000       0.00000       0.00000       0.00000       8.03016       8.71522       7.88199       6.79038       5.71283       4.20806       2.87245       1.43839      0.703464      0.370985      0.143468     0.0432857     0.0128186    0.00237801       0.00000       0.00000       0.00000       0.00000       0.00000       0.00000       0.00000       0.00000       0.00000       0.00000       0.00000       0.00000       0.00000       0.00000       0.00000       0.00000       0.00000       0.00000       0.00000       0.00000       0.00000       0.00000
   7  14 2458.1691    1.7336  0.9007 10.8243 -0.0016  0.0332   0.0539   0.0899    0.2717   0.0000   432.7017     0.0957917     -0.502935      -5.99791       4.64910      -7.81879     -0.755240     -0.493643      0.105457     0.0655864      0.149099    -0.0906881   0.000315182   -0.00138389       0.00000       0.00000       0.00000       0.00000       0.00000       0.00000       0.00000       0.00000       0.00000       0.00000       0.00000       0.00000       0.00000       0.00000       0.00000       0.00000       0.00000       0.00000       0.00000       0.00000       0.00000       0.00000       7.23615       7.82589       8.08494       7.15168       5.46811       3.74857       2.63765       1.54732      0.807030      0.432549      0.164581     0.0563453     0.0160300    0.00286918       0.00000       0.00000       0.00000       0.00000       0.00000       0.00000       0.00000       0.00000       0.00000       0.00000       0.00000       0.00000       0.00000       0.00000       0.00000       0.00000       0.00000       0.00000       0.00000       0.00000       0.00000       0.00000
   7  15 2594.2324    2.0213  1.0000 11.7435 -0.0064  0.0381   0.0635   0.0921    0.2060   0.0000   439.5740       10.8542      -2.21570      -14.3558       8.09565       8.12193      -1.06646      0.695663      0.345558      0.295729    -0.0757731     0.0666931    -0.0157110   -0.00369968       0.00000       0.00000       0.00000       0.00000       0.00000       0.00000       0.00000       0.00000       0.00000       0.00000       0.00000       0.00000       0.00000       0.00000       0.00000       0.00000       0.00000       0.00000       0.00000       0.00000       0.00000       0.00000       8.99756       10.3312       10.0590       8.27218       6.71302       4.46248       2.99906       1.72744      0.871490      0.456471      0.169912     0.0614003     0.0181967    0.00318880       0.00000       0.00000       0.00000       0.00000       0.00000       0.00000       0.00000       0.00000       0.00000       0.00000       0.00000       0.00000       0.00000       0.00000       0.00000       0.00000       0.00000       0.00000       0.00000       0.00000       0.00000       0.00000
   7  16 2731.1220    2.9724  0.8323 11.8555  0.0000  0.0311   0.0940   0.0770    0.2518   0.0000   430.5588      -3.18255       1.49390      -4.26226      -3.56246      -5.51341     -0.803864      0.636446     -0.256042    -0.0622238     0.0789652    -0.0409098   -0.00399486    0.00231630       0.00000       0.00000       0.00000       0.00000       0.00000       0.00000       0.00000       0.00000       0.00000       0.00000       0.00000       0.00000       0.00000       0.00000       0.00000       0.00000       0.00000       0.00000       0.00000       0.00000       0.00000       0.00000       6.39348       7.69872       7.68924       6.11505       5.30197       3.46041       2.45562       1.38034      0.735286      0.365654      0.148842     0.0532796     0.0168960    0.00289174       0.00000       0.00000       0.00000       0.00000       0.00000       0.00000       0.00000       0.00000       0.00000       0.00000       0.00000       0.00000       0.00000       0.00000       0.00000       0.00000       0.00000       0.00000       0.00000       0.00000       0.00000       0.00000
   7  17 2868.3619    3.3390  0.8869 12.5217 -0.0078  0.0380   0.1090   0.0808    0.2203   0.0000   434.9243       2.72268       6.08844       1.26635       1.46895       2.63529      -2.03776      0.805963      0.962620     -0.437645     -0.189759     0.0939569     0.0270566   -0.00398621       0.00000       0.00000       0.00000       0.00000       0.00000       0.00000       0.00000       0.00000       0.00000       0.00000       0.00000       0.00000       0.00000       0.00000       0.00000       0.00000       0.00000       0.00000       0.00000       0.00000       0.00000       0.00000       9.19705       8.58488       8.97243       8.19534       6.75118       4.79031       3.30021       1.90479      0.985080      0.498060      0.186293     0.0604520     0.0160587    0.00263572       0.00000       0.00000       0.00000       0.00000       0.00000       0.00000       0.00000       0.00000       0.00000       0.00000       0.00000       0.00000       0.00000       0.00000       0.00000       0.00000       0.00000       0.00000       0.00000       0.00000       0.00000       0.00000
   7  18 3005.6978    4.1046  0.8575 12.7371 -0.0018  0.0304   0.1320   0.0824    0.2452   0.0000   425.0516       10.1871       8.86064       13.7438       2.45588      -10.2707       2.39678      0.996379      0.271880     -0.314626    -0.0868261    -0.0414009   -0.00255532    0.00174896       0.00000       0.00000       0.00000       0.00000       0.00000       0.00000       0.00000       0.00000       0.00000       0.00000       0.00000       0.00000       0.00000       0.00000       0.00000       0.00000       0.00000       0.00000       0.00000       0.00000       0.00000       0.00000       7.27701       8.00996       7.82954       7.01381       5.04181       3.67538       2.28344       1.43845      0.748373      0.362979      0.142322     0.0508103     0.0120988    0.00257244       0.00000       0.00000       0.00000       0.00000       0.00000       0.00000       0.00000       0.00000       0.00000       0.00000       0.00000       0.00000       0.00000       0.00000       0.00000       0.00000       0.00000       0.00000       0.00000       0.00000       0.00000       0.00000
   7  19 3142.7823    4.0072  1.0211 13.2596 -0.0006  0.0378   0.1294   0.0936    0.2021   0.0000   427.5190      -15.0179       8.34735      -2.61250      -4.97106       6.85327      -2.51490      -1.19985      -2.19685      0.106301      0.217700     0.0713026     0.0175687   -0.00434021       0.00000       0.00000       0.00000       0.00000       0.00000       0.00000       0.00000       0.00000       0.00000       0.00000       0.00000       0.00000       0.00000       0.00000       0.00000       0.00000       0.00000       0.00000       0.00000       0.00000       0.00000       0.00000       9.05062       9.40793       9.50127       8.32590       6.66761       4.63524       3.03971       1.85930       1.01272      0.446369      0.181176     0.0616900     0.0168732    0.00294162       0.00000       0.00000       0.00000       0.00000       0.00000       0.00000       0.00000       0.00000       0.00000       0.00000       0.00000       0.00000       0.00000       0.00000       0.00000       0.00000       0.00000       0.00000       0.00000       0.00000       0.00000       0.00000
   7  20 3279.8900    4.0216  1.3325 12.6536 -0.0051  0.0416   0.1161   0.1085    0.3175   0.0000   427.5240      -4.82703       31.7227      -28.4661       5.89155      -6.10116      -3.06330      -2.43779     -0.994397      0.180214    -0.0741137     0.0818383    0.00383985    0.00238027       0.00000       0.00000       0.00000       0.00000       0.00000       0.00000       0.00000       0.00000       0.00000       0.00000       0.00000       0.00000       0.00000       0.00000       0.00000       0.00000       0.00000       0.00000       0.00000       0.00000       0.00000       0.00000       9.17838       11.4853       9.86567       9.26537       6.93385       5.31096       3.26687       1.96018       1.00128      0.467482      0.190507     0.0701656     0.0187711    0.00451599       0.00000       0.00000       0.00000       0.00000       0.00000       0.00000       0.00000       0.00000       0.00000       0.00000       0.00000       0.00000       0.00000       0.00000       0.00000       0.00000       0.00000       0.00000       0.00000       0.00000       0.00000       0.00000
   7  21 3417.4369    3.4840  1.7926 12.3517 -0.0004  0.0476   0.0849   0.1333    0.2072   0.0000   450.3975       14.8624       14.9315       16.5340   -0.00959909      -5.13734      -1.89901      -4.72590     -0.368622    -0.0227226     -0.349153     -0.198558    0.00239095    0.00348162       0.00000       0.00000       0.00000       0.00000       0.00000       0.00000       0.00000       0.00000       0.00000       0.00000       0.00000       0.00000       0.00000       0.00000       0.00000       0.00000       0.00000       0.00000       0.00000       0.00000       0.00000       0.00000       10.4026       12.1984       11.4456       10.3798       8.02179       5.60067       3.77229       2.23923       1.15199      0.580964      0.225471     0.0790975     0.0226657    0.00462973       0.00000       0.00000       0.00000       0.00000       0.00000       0.00000       0.00000       0.00000       0.00000       0.00000       0.00000       0.00000       0.00000       0.00000       0.00000       0.00000       0.00000       0.00000       0.00000       0.00000       0.00000       0.00000
   7  22 3555.3384    2.8972  2.8852 11.9426 -0.0035  0.0667   0.0596   0.1690    0.1679   0.0000   431.0315      -9.23263       24.9543      -1.94269      -2.38907      -9.04824      -2.98790     -0.256994     -0.921101      -1.51633      0.118561    -0.0113491     0.0256723    0.00735723       0.00000       0.00000       0.00000       0.00000       0.00000       0.00000       0.00000       0.00000       0.00000       0.00000       0.00000       0.00000       0.00000       0.00000       0.00000       0.00000       0.00000       0.00000       0.00000       0.00000       0.00000       0.00000       14.6093       18.0944       17.2750       14.8050       11.0602       7.88040       4.97472       2.97835       1.60747      0.757134      0.321779      0.115348     0.0323752    0.00657922       0.00000       0.00000       0.00000       0.00000       0.00000       0.00000       0.00000       0.00000       0.00000       0.00000       0.00000       0.00000       0.00000       0.00000       0.00000       0.00000       0.00000       0.00000       0.00000       0.00000       0.00000       0.00000
   7  23 3693.5803    2.4639  4.3989 10.9182 -0.0039  0.0795   0.0374   0.2208    0.1606   0.0000   427.7378       21.9856      -2.64469      -5.49621       6.55812       7.17079      -4.70565       5.07507     -0.789329     -0.103246      0.742731     -0.172110    -0.0481895   -0.00634568       0.00000       0.00000       0.00000       0.00000       0.00000       0.00000       0.00000       0.00000       0.00000       0.00000       0.00000       0.00000       0.00000       0.00000       0.00000       0.00000       0.00000       0.00000       0.00000       0.00000       0.00000       0.00000       17.9546       21.1170       19.6511       17.9588       13.7763       9.66361       6.23876       3.83057       2.02895      0.947498      0.381362      0.136142     0.0382786    0.00770950       0.00000       0.00000       0.00000       0.00000       0.00000       0.00000       0.00000       0.00000       0.00000       0.00000       0.00000       0.00000       0.00000       0.00000       0.00000       0.00000       0.00000       0.00000       0.00000       0.00000       0.00000       0.00000
   7  24 3831.9441    2.0510  5.9595 10.5662 -0.0022  0.0969   0.0276   0.2572    0.1213   0.0000   428.2489     -0.599161       20.8689      -5.22756       17.1381      -21.4648      -8.70864       5.17794       1.03885      0.785577      0.617416     -0.158372    0.00926262     0.0121962       0.00000       0.00000       0.00000       0.00000       0.00000       0.00000       0.00000       0.00000       0.00000       0.00000       0.00000       0.00000       0.00000       0.00000       0.00000       0.00000       0.00000       0.00000       0.00000       0.00000       0.00000       0.00000       22.4034       25.9233       25.0413       21.8728       16.7332       11.9573       7.88807       4.55724       2.44701       1.16679      0.489692      0.167550     0.0474994    0.00902469       0.00000       0.00000       0.00000       0.00000       0.00000       0.00000       0.00000       0.00000       0.00000       0.00000       0.00000       0.00000       0.00000       0.00000       0.00000       0.00000       0.00000       0.00000       0.00000       0.00000       0.00000       0.00000
   7  25 3970.6851    1.6930  7.4709 10.2062 -0.0012  0.1147   0.0209   0.3196    0.1084   0.0000   368.9432      -45.1176       26.3429       69.3772       1.29412      -12.7303       9.69368       7.02142     0.0163967     -0.702021     -0.971552      0.106491    -0.0222650   -0.00788752       0.00000       0.00000       0.00000       0.00000       0.00000       0.00000       0.00000       0.00000       0.00000       0.00000       0.00000       0.00000       0.00000       0.00000       0.00000       0.00000       0.00000       0.00000       0.00000       0.00000       0.00000       0.00000       24.2402       29.9893       28.4322       24.4933       20.1118       13.8338       9.14676       5.47569       2.85932       1.38660      0.560745      0.207253     0.0624038     0.0117551       0.00000       0.00000       0.00000       0.00000       0.00000       0.00000       0.00000       0.00000       0.00000       0.00000       0.00000       0.00000       0.00000       0.00000       0.00000       0.00000       0.00000       0.00000       0.00000       0.00000       0.00000       0.00000
   7  26 4109.3200    1.4822 10.0521  9.7913 -0.0011  0.1371   0.0166   0.4101    0.1042   0.0000   412.0228      -40.9850       50.2857      -11.4050       21.0752      -24.4120      -18.0917      -5.48591      -1.59114       4.52323     -0.720884     0.0635130    -0.0387603    -0.0131821       0.00000       0.00000       0.00000       0.00000       0.00000       0.00000       0.00000       0.00000       0.00000       0.00000       0.00000       0.00000       0.00000       0.00000       0.00000       0.00000       0.00000       0.00000       0.00000       0.00000       0.00000       0.00000       29.9179       35.9580       35.6038       29.9555       23.9232       16.8057       11.0564       6.38005       3.51073       1.61894      0.711519      0.250217     0.0751781     0.0136492       0.00000       0.00000       0.00000       0.00000       0.00000       0.00000       0.00000       0.00000       0.00000       0.00000       0.00000       0.00000       0.00000       0.00000       0.00000       0.00000       0.00000       0.00000       0.00000       0.00000       0.00000       0.00000
   7  27 4248.4601    1.2212 11.6545 10.0870  0.0007  0.1684   0.0143   0.4754    0.0686   0.0000   467.5706      -26.3112       92.9413       2.79603       27.0245       21.2008      -12.7412       13.9256       9.05901      0.907922     -0.592878     -0.247952      0.132394     0.0154815       0.00000       0.00000       0.00000       0.00000       0.00000       0.00000       0.00000       0.00000       0.00000       0.00000       0.00000       0.00000       0.00000       0.00000       0.00000       0.00000       0.00000       0.00000       0.00000       0.00000       0.00000       0.00000       37.9281       44.2067       43.0964       37.2730       30.3907       21.0216       14.1191       8.31175       4.53946       2.08946      0.881235      0.305766     0.0914586     0.0162384       0.00000       0.00000       0.00000       0.00000       0.00000       0.00000       0.00000       0.00000       0.00000       0.00000       0.00000       0.00000       0.00000       0.00000       0.00000       0.00000       0.00000       0.00000       0.00000       0.00000       0.00000       0.00000
   8   9 1806.2367    0.3326  0.2941  9.6035 -0.0096  0.0237   0.0189   0.0509    0.0630   0.0000   428.1581      -8.56358       12.0735      -4.82063      -1.53957      -2.67094       1.57444     -0.338504      0.412922      0.146113      0.155817    -0.0105456    -0.0298358   -0.00828692    0.00154093  -5.87054e-05       0.00000       0.00000       0.00000       0.00000       0.00000       0.00000       0.00000       0.00000       0.00000       0.00000       0.00000       0.00000       0.00000       0.00000       0.00000       0.00000       0.00000       0.00000       0.00000       0.00000       4.60011       5.46949       5.88228       4.81141       4.05946       2.82806       2.32098       1.30152      0.769561      0.455284      0.203759      0.107153     0.0365431     0.0112815    0.00328710   0.000500646       0.00000       0.00000       0.00000       0.00000       0.00000       0.00000       0.00000       0.00000       0.00000       0.00000       0.00000       0.00000       0.00000       0.00000       0.00000       0.00000       0.00000       0.00000       0.00000       0.00000
   8  11 2086.1040    0.7082  0.5633  9.8007 -0.0067  0.0410   0.0305   0.0629    0.1023   0.0000   434.0731      0.659193       17.5691       2.24443       1.03703     -0.298766      -3.56128      -2.43756     -0.951878      0.169371     -0.674799    -0.0837862     0.0193795   -0.00754432    0.00411069   -0.00104987       0.00000       0.00000       0.00000       0.00000       0.00000       0.00000       0.00000       0.00000       0.00000       0.00000       0.00000       0.00000       0.00000       0.00000       0.00000       0.00000       0.00000       0.00000       0.00000       0.00000       6.48808       7.65469       9.78582       4.94976       6.99877       4.71297       2.86735       2.47456       1.19854      0.650461      0.394326      0.125696     0.0574819     0.0272417    0.00616135   0.000846675       0.00000       0.00000       0.00000       0.00000       0.00000       0.00000       0.00000       0.00000       0.00000       0.00000       0.00000       0.00000       0.00000       0.00000       0.00000       0.00000       0.00000       0.00000       0.00000       0.00000
   8  12 2225.2083    1.0557  0.6497 10.1070 -0.0031  0.0267   0.0356   0.0631    0.1312   0.0000   439.6525       1.85390       4.47480       8.06755      -5.00196       2.58370     -0.836079    -0.0310908       1.31253      0.571030     -0.296701     0.0488739     0.0422685    0.00185746  -5.79990e-05  -0.000387476       0.00000       0.00000       0.00000       0.00000       0.00000       0.00000       0.00000       0.00000       0.00000       0.00000       0.00000       0.00000       0.00000       0.00000       0.00000       0.00000       0.00000       0.00000       0.00000       0.00000       5.16970       6.15720       5.82338       5.58847       4.23790       3.45687       2.30191       1.58301      0.840315      0.496931      0.232299      0.107168     0.0363287     0.0132303    0.00292842   0.000641539       0.00000       0.00000       0.00000       0.00000       0.00000       0.00000       0.00000       0.00000       0.00000       0.00000       0.00000       0.00000       0.00000       0.00000       0.00000       0.00000       0.00000       0.00000       0.00000       0.00000
   8  13 2362.7964    1.3904  0.8581 10.3692 -0.0019  0.0335   0.0418   0.0749    0.1780   0.0000   433.7071      -4.53734      -4.06145      -3.02776      -2.50203      -1.34179      -3.17264     -0.883765       1.27157     -0.173385    -0.0423138     -0.110054     0.0165822    0.00590556   -0.00241891   8.63738e-05       0.00000       0.00000       0.00000       0.00000       0.00000       0.00000       0.00000       0.00000       0.00000       0.00000       0.00000       0.00000       0.00000       0.00000       0.00000       0.00000       0.00000       0.00000       0.00000       0.00000       6.37988       8.52223       8.07491       7.21400       5.42888       4.12582       2.90363       1.60988       1.15585      0.500353      0.304225      0.107513     0.0552531     0.0145083    0.00430307   0.000853978       0.00000       0.00000       0.00000       0.00000       0.00000       0.00000       0.00000       0.00000       0.00000       0.00000       0.00000       0.00000       0.00000       0.00000       0.00000       0.00000       0.00000       0.00000       0.00000       0.00000
   8  14 2499.4823    1.7802  0.8770 11.2369 -0.0092  0.0336   0.0563   0.0780    0.1589   0.0000   446.4665     -0.602586       3.72134    -0.0174320       2.19456       1.63139       6.40886      -1.44480     -0.713341      0.771192      0.177930    -0.0916226     0.0619098     0.0185137  -0.000623224  -0.000498670       0.00000       0.00000       0.00000       0.00000       0.00000       0.00000       0.00000       0.00000       0.00000       0.00000       0.00000       0.00000       0.00000       0.00000       0.00000       0.00000       0.00000       0.00000       0.00000       0.00000       6.17282       7.55310       7.55017       6.56145       5.44154       4.08416       2.99600       1.77517       1.12360      0.583129      0.288798      0.127707     0.0521050     0.0159618    0.00436780   0.000769536       0.00000       0.00000       0.00000       0.00000       0.00000       0.00000       0.00000       0.00000       0.00000       0.00000       0.00000       0.00000       0.00000       0.00000       0.00000       0.00000       0.00000       0.00000       0.00000       0.00000
   8  15 2636.1757    2.4176  0.8266 11.5963 -0.0055  0.0306   0.0748   0.0746    0.1681   0.0000   435.6218      -8.59623       8.63084      -6.46376       5.76680      -1.01987     -0.531245     -0.526391      0.188487      0.297432     0.0812318    -0.0379700     0.0284363     0.0171623    0.00493084  -0.000875362       0.00000       0.00000       0.00000       0.00000       0.00000       0.00000       0.00000       0.00000       0.00000       0.00000       0.00000       0.00000       0.00000       0.00000       0.00000       0.00000       0.00000       0.00000       0.00000       0.00000       6.05216       6.94572       6.01211       6.52219       5.16575       3.91048       2.44950       1.77237       1.10252      0.596340      0.265357      0.108532     0.0394290     0.0134269    0.00319256   0.000741741       0.00000       0.00000       0.00000       0.00000       0.00000       0.00000       0.00000       0.00000       0.00000       0.00000       0.00000       0.00000       0.00000       0.00000       0.00000       0.00000       0.00000       0.00000       0.00000       0.00000
   8  16 2773.8476    2.9029  0.7970 12.0308 -0.0097  0.0281   0.0914   0.0742    0.1695   0.0000   423.9030       3.98627       11.9001      0.464741       2.86458      -5.90942       3.30028     -0.403599       1.23561     -0.533282    -0.0572295    -0.0782246     0.0727229    0.00700836   0.000799641    0.00156387       0.00000       0.00000       0.00000       0.00000       0.00000       0.00000       0.00000       0.00000       0.00000       0.00000       0.00000       0.00000       0.00000       0.00000       0.00000       0.00000       0.00000       0.00000       0.00000       0.00000       5.56377       6.30046       6.50101       5.57216       4.64669       3.64500       2.43277       1.69311      0.858590      0.493684      0.251627      0.105892     0.0386413     0.0143153    0.00332372   0.000588919       0.00000       0.00000       0.00000       0.00000       0.00000       0.00000       0.00000       0.00000       0.00000       0.00000       0.00000       0.00000       0.00000       0.00000       0.00000       0.00000       0.00000       0.00000       0.00000       0.00000
   8  17 2911.5307    3.8326  0.7603 12.3348  0.0001  0.0275   0.1282   0.0741    0.1968   0.0000   438.0539      -3.88163       17.8068      -1.72601      -6.92448      -7.74730       3.78525       1.06865      0.117513     -0.296231    0.00558673    -0.0588398     0.0167836  -0.000814282   -0.00321621   0.000641286       0.00000       0.00000       0.00000       0.00000       0.00000       0.00000       0.00000       0.00000       0.00000       0.00000       0.00000       0.00000       0.00000       0.00000       0.00000       0.00000       0.00000       0.00000       0.00000       0.00000       5.71796       6.33661       5.71130       5.15496       4.74158       3.75168       2.68631       1.67849      0.961007      0.475017      0.238981     0.0912341     0.0368835     0.0116842    0.00321230   0.000551724       0.00000       0.00000       0.00000       0.00000       0.00000       0.00000       0.00000       0.00000       0.00000       0.00000       0.00000       0.00000       0.00000       0.00000       0.00000       0.00000       0.00000       0.00000       0.00000       0.00000
   8  18 3049.1873    4.1772  0.9397 12.6291 -0.0009  0.0325   0.1205   0.0796    0.2062   0.0000   435.4637      -6.67343       17.7072       2.90479      -6.31503      -1.09490     -0.740346      -2.28591      0.415026      0.316342     0.0143949      0.231568    -0.0266595    0.00162783    0.00469288    0.00123523       0.00000       0.00000       0.00000       0.00000       0.00000       0.00000       0.00000       0.00000       0.00000       0.00000       0.00000       0.00000       0.00000       0.00000       0.00000       0.00000       0.00000       0.00000       0.00000       0.00000       6.29196       7.27784       6.84890       6.48936       5.38253       4.03510       2.91244       1.90203       1.03064      0.592049      0.274510      0.125952     0.0421747     0.0147318    0.00390142   0.000724756       0.00000       0.00000       0.00000       0.00000       0.00000       0.00000       0.00000       0.00000       0.00000       0.00000       0.00000       0.00000       0.00000       0.00000       0.00000       0.00000       0.00000       0.00000       0.00000       0.00000
   8  19 3186.7636    4.1818  1.1375 12.7622 -0.0040  0.0355   0.1144   0.0976    0.2163   0.0000   433.5706      -9.37570       8.27825       1.24322      0.852176      -11.4844      -3.25586     -0.268013      0.347827     -0.437298    -0.0882566     -0.104105     0.0839299     0.0364290   -0.00454750   0.000382880       0.00000       0.00000       0.00000       0.00000       0.00000       0.00000       0.00000       0.00000       0.00000       0.00000       0.00000       0.00000       0.00000       0.00000       0.00000       0.00000       0.00000       0.00000       0.00000       0.00000       7.04882       8.71008       8.73379       7.35583       6.14528       4.31010       3.08544       1.85553       1.15237      0.619107      0.289227      0.133167     0.0521902     0.0170277    0.00488942   0.000813691       0.00000       0.00000       0.00000       0.00000       0.00000       0.00000       0.00000       0.00000       0.00000       0.00000       0.00000       0.00000       0.00000       0.00000       0.00000       0.00000       0.00000       0.00000       0.00000       0.00000
   8  20 3324.5423    3.7603  1.6245 12.3101 -0.0027  0.0433   0.0867   0.1110    0.1790   0.0000   441.9744      -7.65630       5.94878       4.53482       10.0743      -6.91366      -2.58323      0.499723     -0.190657      0.111269     -0.297418      0.140765    0.00800954     0.0150447    0.00151796    0.00220245       0.00000       0.00000       0.00000       0.00000       0.00000       0.00000       0.00000       0.00000       0.00000       0.00000       0.00000       0.00000       0.00000       0.00000       0.00000       0.00000       0.00000       0.00000       0.00000       0.00000       8.35728       10.4210       10.0540       9.04373       7.24895       5.24036       3.65920       2.33630       1.40132      0.731979      0.382353      0.154375     0.0619040     0.0196886    0.00547279    0.00104186       0.00000       0.00000       0.00000       0.00000       0.00000       0.00000       0.00000       0.00000       0.00000       0.00000       0.00000       0.00000       0.00000       0.00000       0.00000       0.00000       0.00000       0.00000       0.00000       0.00000
   8  21 3462.4359    3.2146  2.1419 12.2585 -0.0047  0.0527   0.0698   0.1334    0.1295   0.0000   450.1681       17.3647      -2.86609       3.65393       3.33869     -0.862889       2.84299      -4.03171      0.540785     -0.984821      0.248734      0.202802     0.0929011    0.00824400   -0.00407490    0.00152616       0.00000       0.00000       0.00000       0.00000       0.00000       0.00000       0.00000       0.00000       0.00000       0.00000       0.00000       0.00000       0.00000       0.00000       0.00000       0.00000       0.00000       0.00000       0.00000       0.00000       10.3840       13.0905       12.2330       11.3076       8.86062       6.66888       4.55942       2.96060       1.69246      0.909471      0.452889      0.191946     0.0740547     0.0245538    0.00648632    0.00129215       0.00000       0.00000       0.00000       0.00000       0.00000       0.00000       0.00000       0.00000       0.00000       0.00000       0.00000       0.00000       0.00000       0.00000       0.00000       0.00000       0.00000       0.00000       0.00000       0.00000
   8  22 3600.9036    2.8287  3.2386 10.9399 -0.0019  0.0601   0.0476   0.1567    0.1770   0.0000   423.3610       9.15515       13.4431      -13.5694      0.332857      -29.1027       7.59850      -2.18569     -0.742399     -0.736025      0.527362      0.357656    -0.0827487    -0.0481888   -0.00890326    0.00185851       0.00000       0.00000       0.00000       0.00000       0.00000       0.00000       0.00000       0.00000       0.00000       0.00000       0.00000       0.00000       0.00000       0.00000       0.00000       0.00000       0.00000       0.00000       0.00000       0.00000       12.4558       14.0968       14.0086       12.5957       10.1907       7.62621       5.50099       3.40766       2.02167       1.06342      0.540704      0.227668     0.0872898     0.0265147    0.00706053    0.00123301       0.00000       0.00000       0.00000       0.00000       0.00000       0.00000       0.00000       0.00000       0.00000       0.00000       0.00000       0.00000       0.00000       0.00000       0.00000       0.00000       0.00000       0.00000       0.00000       0.00000
   8  23 3739.3559    2.2367  4.4418 10.6487 -0.0014  0.0763   0.0329   0.1947    0.1358   0.0000   443.2819       20.4506      -35.8419      -9.68957       12.9592      -15.6514       6.95808      -8.54281     -0.820096       2.06589     -0.169694     -0.393096    -0.0495612    0.00278796    0.00522424    0.00142960       0.00000       0.00000       0.00000       0.00000       0.00000       0.00000       0.00000       0.00000       0.00000       0.00000       0.00000       0.00000       0.00000       0.00000       0.00000       0.00000       0.00000       0.00000       0.00000       0.00000       14.5453       17.1833       17.4008       15.5404       12.6861       9.43164       6.93695       4.27775       2.53933       1.40090      0.674698      0.313383      0.116255     0.0371961     0.0101045    0.00173747       0.00000       0.00000       0.00000       0.00000       0.00000       0.00000       0.00000       0.00000       0.00000       0.00000       0.00000       0.00000       0.00000       0.00000       0.00000       0.00000       0.00000       0.00000       0.00000       0.00000
   8  24 3878.2198    1.9088  6.2786 10.0741 -0.0005  0.0931   0.0236   0.2504    0.1145   0.0000   425.9157      -44.4866       16.3006       19.6803      -14.6987      -24.3539       2.58190      -1.66489       1.12359       2.42416      -1.00844     -0.426637      0.168186    -0.0415968   -0.00195468  -0.000460889       0.00000       0.00000       0.00000       0.00000       0.00000       0.00000       0.00000       0.00000       0.00000       0.00000       0.00000       0.00000       0.00000       0.00000       0.00000       0.00000       0.00000       0.00000       0.00000       0.00000       17.6425       21.4469       20.8253       19.1672       15.5339       11.5688       8.34384       5.27821       3.09323       1.68009      0.840249      0.365897      0.137854     0.0444633     0.0122460    0.00223975       0.00000       0.00000       0.00000       0.00000       0.00000       0.00000       0.00000       0.00000       0.00000       0.00000       0.00000       0.00000       0.00000       0.00000       0.00000       0.00000       0.00000       0.00000       0.00000       0.00000
   8  26 4156.8535    1.3553 10.5026  9.7347 -0.0002  0.1419   0.0142   0.3771    0.0708   0.0000   486.6355       10.6601       61.8666       28.6767      -21.0946       9.18574       16.9315      -8.67045      -6.00525       3.02723       1.05122     -0.286910      0.179469      0.119966    -0.0178535    0.00614329       0.00000       0.00000       0.00000       0.00000       0.00000       0.00000       0.00000       0.00000       0.00000       0.00000       0.00000       0.00000       0.00000       0.00000       0.00000       0.00000       0.00000       0.00000       0.00000       0.00000       26.2966       32.8798       31.5259       28.9463       24.2971       18.0004       12.9668       8.36586       5.04227       2.74525       1.35171      0.592545      0.226753     0.0737913     0.0200951    0.00355894       0.00000       0.00000       0.00000       0.00000       0.00000       0.00000       0.00000       0.00000       0.00000       0.00000       0.00000       0.00000       0.00000       0.00000       0.00000       0.00000       0.00000       0.00000       0.00000       0.00000
   8  28 4436.0220    0.9680 14.1500  9.7242 -0.0023  0.2043   0.0107   0.5507    0.0530   0.0000   448.8087      -7.53171      -86.6630      -11.5417       35.0888       8.28939      -13.5718       5.18957      -4.24068       7.13247      -3.89679       1.54222      0.264526    -0.0888879    -0.0482701   -0.00548979       0.00000       0.00000       0.00000       0.00000       0.00000       0.00000       0.00000       0.00000       0.00000       0.00000       0.00000       0.00000       0.00000       0.00000       0.00000       0.00000       0.00000       0.00000       0.00000       0.00000       39.6240       46.8730       47.8909       41.4794       36.1820       26.7501       19.1420       12.3765       7.46402       4.08518       1.95524      0.879816      0.334261      0.110416     0.0293238    0.00464978       0.00000       0.00000       0.00000       0.00000       0.00000       0.00000       0.00000       0.00000       0.00000       0.00000       0.00000       0.00000       0.00000       0.00000       0.00000       0.00000       0.00000       0.00000       0.00000       0.00000
   9   9 1843.5526    0.4006  0.3427  9.7387 -0.0016  0.0276   0.0219   0.0670    0.0620   0.0000   433.2836       9.55992       21.7889      -7.69733      -7.49428       11.6926       2.85927      -1.96647      -2.59985       1.08937      0.706500     -0.226376      0.117173     0.0582113   -0.00129646   -0.00492300   0.000610504   0.000258161       0.00000       0.00000       0.00000       0.00000       0.00000       0.00000       0.00000       0.00000       0.00000       0.00000       0.00000       0.00000       0.00000       0.00000       0.00000       0.00000       0.00000       0.00000       4.43524       5.55020       5.14333       5.94498       3.81706       3.10601       2.65101       1.82572       1.04428      0.613309      0.341041      0.205038     0.0844072     0.0316462    0.00965226    0.00298430   0.000676685   0.000176639       0.00000       0.00000       0.00000       0.00000       0.00000       0.00000       0.00000       0.00000       0.00000       0.00000       0.00000       0.00000       0.00000       0.00000       0.00000       0.00000       0.00000       0.00000
   9  10 1984.1611    0.5858  0.5312  9.6623 -0.0086  0.0252   0.0227   0.0609    0.0902   0.0000   434.4365      -5.70809       9.10072      -9.37837       4.83983      -3.84982      -2.08717       4.21831      -1.25655     -0.274067     -0.303509    -0.0620715     0.0836329    0.00208115    -0.0195257    0.00536514   0.000349612  -0.000336586       0.00000       0.00000       0.00000       0.00000       0.00000       0.00000       0.00000       0.00000       0.00000       0.00000       0.00000       0.00000       0.00000       0.00000       0.00000       0.00000       0.00000       0.00000       4.16550       5.21222       4.53430       4.58682       4.02333       3.41548       2.27833       1.75451       1.03267      0.651338      0.318577      0.167140     0.0652898     0.0291130    0.00958379    0.00350175   0.000773253   0.000163647       0.00000       0.00000       0.00000       0.00000       0.00000       0.00000       0.00000       0.00000       0.00000       0.00000       0.00000       0.00000       0.00000       0.00000       0.00000       0.00000       0.00000       0.00000
   9  11 2125.1170    0.7847  0.6119 10.0195 -0.0045  0.0338   0.0283   0.0645    0.1081   0.0000   433.7794      -7.04032       19.3410      -2.62423      -3.90821       4.89939       2.42003      -1.76023      0.348542      0.187944    -0.0620744      0.150850     0.0966704     0.0135208    0.00231699    0.00283627   -0.00220728  -7.02986e-06       0.00000       0.00000       0.00000       0.00000       0.00000       0.00000       0.00000       0.00000       0.00000       0.00000       0.00000       0.00000       0.00000       0.00000       0.00000       0.00000       0.00000       0.00000       5.57845       5.25152       6.51703       6.38738       4.74497       3.77038       3.25974       2.03887       1.23602      0.827445      0.449277      0.214294      0.117655     0.0467740     0.0142896    0.00408712   0.000902843   0.000143150       0.00000       0.00000       0.00000       0.00000       0.00000       0.00000       0.00000       0.00000       0.00000       0.00000       0.00000       0.00000       0.00000       0.00000       0.00000       0.00000       0.00000       0.00000
   9  12 2264.5427    1.0336  0.8086 10.6307 -0.0100  0.0364   0.0330   0.0757    0.1176   0.0000   447.1472      -5.29917       13.9469       13.5741       1.62765      -9.27627       1.83426     -0.975380     -0.400112     0.0416613    -0.0148919      0.165212     0.0657378    -0.0125568    -0.0147760   -0.00164023   0.000194660   0.000203111       0.00000       0.00000       0.00000       0.00000       0.00000       0.00000       0.00000       0.00000       0.00000       0.00000       0.00000       0.00000       0.00000       0.00000       0.00000       0.00000       0.00000       0.00000       5.24632       6.96184       7.37780       5.49728       5.95353       4.32475       3.16469       2.49028       1.29590      0.891504      0.461234      0.210360      0.114756     0.0410308     0.0149822    0.00600173    0.00141471   0.000205872       0.00000       0.00000       0.00000       0.00000       0.00000       0.00000       0.00000       0.00000       0.00000       0.00000       0.00000       0.00000       0.00000       0.00000       0.00000       0.00000       0.00000       0.00000
   9  13 2402.2978    1.5637  0.8124 10.8747 -0.0025  0.0365   0.0489   0.0760    0.1475   0.0000   439.0091       2.20106       12.9053      -1.33591       3.13364      -1.80848      -3.94918      -1.06926      0.393738      0.280317      0.126959     -0.119796     0.0464442    -0.0138457     0.0103380    0.00371811  -0.000152670   2.86198e-05       0.00000       0.00000       0.00000       0.00000       0.00000       0.00000       0.00000       0.00000       0.00000       0.00000       0.00000       0.00000       0.00000       0.00000       0.00000       0.00000       0.00000       0.00000       4.81283       7.33037       6.79377       6.07455       6.13166       3.43214       3.77294       1.70525       1.52496      0.778310      0.399850      0.256119     0.0767462     0.0462791     0.0155231    0.00397288    0.00164740   0.000228777       0.00000       0.00000       0.00000       0.00000       0.00000       0.00000       0.00000       0.00000       0.00000       0.00000       0.00000       0.00000       0.00000       0.00000       0.00000       0.00000       0.00000       0.00000
   9  14 2539.4898    1.9276  0.9034 11.3293 -0.0061  0.0321   0.0548   0.0754    0.1677   0.0000   451.1792       6.07874       8.94739      -12.4835       4.63880       3.23431      -2.93818       1.80583      0.199129     -0.387085     -0.796044      0.385516     0.0903248    -0.0233724    0.00706554    0.00364004  -0.000989996   8.81085e-05       0.00000       0.00000       0.00000       0.00000       0.00000       0.00000       0.00000       0.00000       0.00000       0.00000       0.00000       0.00000       0.00000       0.00000       0.00000       0.00000       0.00000       0.00000       5.35123       7.04386       6.52258       6.04787       4.89782       4.31117       2.92363       2.08924       1.24691      0.747980      0.391177      0.194540     0.0861669     0.0369181     0.0133124    0.00439302   0.000987294   0.000196560       0.00000       0.00000       0.00000       0.00000       0.00000       0.00000       0.00000       0.00000       0.00000       0.00000       0.00000       0.00000       0.00000       0.00000       0.00000       0.00000       0.00000       0.00000
   9  15 2676.9843    2.4724  0.9423 11.7226 -0.0046  0.0330   0.0679   0.0718    0.1701   0.0000   426.9877      -1.34271       13.7388       1.67219       6.37386      -9.10732      -3.41461     -0.721717      0.320899     -0.720702      0.877841     -0.264545    -0.0415017     0.0234228   -0.00247939    0.00177932   -0.00113965  -0.000204105       0.00000       0.00000       0.00000       0.00000       0.00000       0.00000       0.00000       0.00000       0.00000       0.00000       0.00000       0.00000       0.00000       0.00000       0.00000       0.00000       0.00000       0.00000       5.47152       7.05160       6.75854       6.41859       5.06890       4.30583       3.01662       2.11960       1.35492      0.697162      0.455588      0.200316      0.104577     0.0353708     0.0154723    0.00432823    0.00104140   0.000203401       0.00000       0.00000       0.00000       0.00000       0.00000       0.00000       0.00000       0.00000       0.00000       0.00000       0.00000       0.00000       0.00000       0.00000       0.00000       0.00000       0.00000       0.00000
   9  16 2815.1997    3.1034  0.8317 12.1009 -0.0002  0.0279   0.0919   0.0704    0.1756   0.0000   446.3773      -4.38771       9.21746      -2.68449       1.67499       1.99081      -1.53364      -2.42648      0.772919     -0.198875     -0.157330      0.109133    -0.0103008    -0.0542286    0.00670546    0.00169693  -0.000506710   0.000207499       0.00000       0.00000       0.00000       0.00000       0.00000       0.00000       0.00000       0.00000       0.00000       0.00000       0.00000       0.00000       0.00000       0.00000       0.00000       0.00000       0.00000       0.00000       4.80634       6.23052       5.61728       5.30739       4.50197       3.73542       2.73680       1.82226       1.15670      0.678353      0.339135      0.181954     0.0714244     0.0331485     0.0113823    0.00358614   0.000925205   0.000172304       0.00000       0.00000       0.00000       0.00000       0.00000       0.00000       0.00000       0.00000       0.00000       0.00000       0.00000       0.00000       0.00000       0.00000       0.00000       0.00000       0.00000       0.00000
   9  17 2953.5985    3.6819  0.9092 12.7209  0.0007  0.0304   0.1066   0.0790    0.1612   0.0000   433.3669      -18.2760       17.1162      -6.47467       8.94903      -3.28887     -0.227500     -0.822184     -0.129995     -0.682520      0.220506     -0.303400    -0.0647481     0.0337953    -0.0200568    0.00184676    0.00193364   0.000240780       0.00000       0.00000       0.00000       0.00000       0.00000       0.00000       0.00000       0.00000       0.00000       0.00000       0.00000       0.00000       0.00000       0.00000       0.00000       0.00000       0.00000       0.00000       5.44514       6.79300       6.59753       6.32770       5.03546       3.84063       2.88344       1.90305       1.21692      0.691825      0.380202      0.209296     0.0839215     0.0367723     0.0125900    0.00366858   0.000974469   0.000173648       0.00000       0.00000       0.00000       0.00000       0.00000       0.00000       0.00000       0.00000       0.00000       0.00000       0.00000       0.00000       0.00000       0.00000       0.00000       0.00000       0.00000       0.00000
   9  18 3091.5341    4.2244  0.8257 13.0392 -0.0107  0.0274   0.1354   0.0790    0.1641   0.0000   431.3733      -9.31315       11.2757      -4.72031      -7.58977     -0.340640      -7.44793       1.70221     -0.719076     -0.465237     -0.270461     -0.206856      0.102135    -0.0198408     0.0354267   -0.00187912  -0.000371479   0.000161684       0.00000       0.00000       0.00000       0.00000       0.00000       0.00000       0.00000       0.00000       0.00000       0.00000       0.00000       0.00000       0.00000       0.00000       0.00000       0.00000       0.00000       0.00000       5.11966       6.17213       6.11368       5.84586       4.71093       3.56463       2.48352       1.79123       1.05628      0.675554      0.360969      0.171999     0.0838131     0.0306712     0.0112090    0.00359370   0.000790890   0.000147449       0.00000       0.00000       0.00000       0.00000       0.00000       0.00000       0.00000       0.00000       0.00000       0.00000       0.00000       0.00000       0.00000       0.00000       0.00000       0.00000       0.00000       0.00000
   9  19 3229.5316    3.9812  1.1740 12.9591 -0.0078  0.0349   0.1039   0.0896    0.1810   0.0000   421.5576       13.7063       11.6355      -1.81378      -4.03543      -4.57003       3.19068     -0.770673      0.922866     -0.771133     -0.176255      0.101028     0.0506008     0.0183092   -0.00555841   -0.00292113   0.000429850   0.000120652       0.00000       0.00000       0.00000       0.00000       0.00000       0.00000       0.00000       0.00000       0.00000       0.00000       0.00000       0.00000       0.00000       0.00000       0.00000       0.00000       0.00000       0.00000       6.30712       7.64792       7.80413       6.93767       5.97837       4.36862       3.33782       2.16124       1.40957      0.842643      0.444315      0.230447     0.0998411     0.0424026     0.0144787    0.00441250    0.00116436   0.000179787       0.00000       0.00000       0.00000       0.00000       0.00000       0.00000       0.00000       0.00000       0.00000       0.00000       0.00000       0.00000       0.00000       0.00000       0.00000       0.00000       0.00000       0.00000
   9  20 3367.8161    3.5819  1.7029 12.3570 -0.0010  0.0415   0.0762   0.1123    0.1487   0.0000   445.9474       5.65808       8.40821       1.96844       7.28613      -8.80019       2.41655       1.85170      -1.54262     -0.944385      0.245912      0.335708    -0.0100367     0.0168967   0.000175892    0.00202219  -0.000198307   2.64824e-05       0.00000       0.00000       0.00000       0.00000       0.00000       0.00000       0.00000       0.00000       0.00000       0.00000       0.00000       0.00000       0.00000       0.00000       0.00000       0.00000       0.00000       0.00000       7.49769       9.01907       8.95544       8.21323       6.81482       5.24886       4.05122       2.66438       1.67082      0.948169      0.524521      0.265519      0.121554     0.0488609     0.0171202    0.00493251    0.00130053   0.000218720       0.00000       0.00000       0.00000       0.00000       0.00000       0.00000       0.00000       0.00000       0.00000       0.00000       0.00000       0.00000       0.00000       0.00000       0.00000       0.00000       0.00000       0.00000
   9  21 3506.2929    3.0963  2.5174 11.9520  0.0007  0.0537   0.0562   0.1329    0.1107   0.0000   448.1012      -5.73193      -5.61174       9.46356       5.40536      -18.5025      -10.9153      0.455379       2.98783      -1.09959      0.703664     -0.213209    -0.0493693    -0.0194997     0.0109036    0.00192437    0.00311108   0.000345773       0.00000       0.00000       0.00000       0.00000       0.00000       0.00000       0.00000       0.00000       0.00000       0.00000       0.00000       0.00000       0.00000       0.00000       0.00000       0.00000       0.00000       0.00000       8.85659       10.6158       11.0172       10.1818       8.66168       6.76849       4.84712       3.39600       2.23898       1.23721      0.727846      0.367463      0.159905     0.0636349     0.0246329    0.00733878    0.00181316   0.000302376       0.00000       0.00000       0.00000       0.00000       0.00000       0.00000       0.00000       0.00000       0.00000       0.00000       0.00000       0.00000       0.00000       0.00000       0.00000       0.00000       0.00000       0.00000
   9  22 3645.1791    2.5319  3.4641 11.3453  0.0001  0.0631   0.0407   0.1620    0.1033   0.0000   429.3537      -13.8149       10.9686       10.2077      -5.87588      -13.7513      -6.88594      0.812129       1.87960     -0.278944     -0.526206     0.0148742    -0.0194066     0.0377098     0.0303573   -0.00302379    0.00186686  -0.000165935       0.00000       0.00000       0.00000       0.00000       0.00000       0.00000       0.00000       0.00000       0.00000       0.00000       0.00000       0.00000       0.00000       0.00000       0.00000       0.00000       0.00000       0.00000       10.7774       13.4148       13.3666       12.3750       10.3321       7.99071       5.89994       3.96501       2.56674       1.46742      0.836221      0.397598      0.192511     0.0740130     0.0280376    0.00826492    0.00212385   0.000363952       0.00000       0.00000       0.00000       0.00000       0.00000       0.00000       0.00000       0.00000       0.00000       0.00000       0.00000       0.00000       0.00000       0.00000       0.00000       0.00000       0.00000       0.00000
   9  23 3784.4499    2.1319  5.4864 10.5506 -0.0033  0.0795   0.0265   0.2094    0.0956   0.0000   444.0966      -13.1343       22.4273       3.92062       3.71716       1.06740      -13.9180      -6.30444       4.05856      -1.50159     -0.407661      -1.05439     -0.174234      0.119206     0.0223550   0.000566475   -0.00144881  -0.000535210       0.00000       0.00000       0.00000       0.00000       0.00000       0.00000       0.00000       0.00000       0.00000       0.00000       0.00000       0.00000       0.00000       0.00000       0.00000       0.00000       0.00000       0.00000       14.1071       16.5973       16.5909       15.1767       13.7063       10.1168       7.54239       5.07058       3.37715       2.02025       1.07125      0.547981      0.227997     0.0973224     0.0335043     0.0103765    0.00270695   0.000415299       0.00000       0.00000       0.00000       0.00000       0.00000       0.00000       0.00000       0.00000       0.00000       0.00000       0.00000       0.00000       0.00000       0.00000       0.00000       0.00000       0.00000       0.00000
   9  24 3923.4735    1.7991  7.3281 10.3102 -0.0027  0.0969   0.0202   0.2675    0.0776   0.0000   416.0146      -21.9885      -10.6979      -1.98153      -1.46416       20.7891      -12.2102       1.26822       6.14920       5.14812      0.263236      -1.32914     0.0835289      0.102347    -0.0943865   -0.00311924    0.00496649   0.000687133       0.00000       0.00000       0.00000       0.00000       0.00000       0.00000       0.00000       0.00000       0.00000       0.00000       0.00000       0.00000       0.00000       0.00000       0.00000       0.00000       0.00000       0.00000       16.8860       20.1476       20.5111       18.6452       16.4110       12.4728       9.28290       6.30228       4.11573       2.41583       1.34090      0.648939      0.300867      0.118772     0.0436124     0.0132084    0.00336101   0.000524157       0.00000       0.00000       0.00000       0.00000       0.00000       0.00000       0.00000       0.00000       0.00000       0.00000       0.00000       0.00000       0.00000       0.00000       0.00000       0.00000       0.00000       0.00000
   9  25 4063.2395    1.5053  8.9562 10.0217 -0.0007  0.1168   0.0160   0.3168    0.0714   0.0000   490.3354      -11.0679       39.4895       6.09716      0.962807      -35.2574       9.70458     -0.395313       6.44549      -7.53040     -0.243517     -0.632929      0.104278    -0.0989962     0.0271076    -0.0311996    0.00419106    0.00103259       0.00000       0.00000       0.00000       0.00000       0.00000       0.00000       0.00000       0.00000       0.00000       0.00000       0.00000       0.00000       0.00000       0.00000       0.00000       0.00000       0.00000       0.00000       20.1879       24.3427       24.4390       22.3605       19.7026       15.1403       11.3520       7.82169       4.98519       2.91443       1.60667      0.804778      0.361902      0.146346     0.0529053     0.0164100    0.00412242   0.000651659       0.00000       0.00000       0.00000       0.00000       0.00000       0.00000       0.00000       0.00000       0.00000       0.00000       0.00000       0.00000       0.00000       0.00000       0.00000       0.00000       0.00000       0.00000
   9  26 4202.8142    1.2668 11.0827  9.8850 -0.0017  0.1393   0.0128   0.3928    0.0597   0.0000   398.2143      -29.7912       67.8100      -40.1343       1.43855       3.68097       38.5929      -18.4379     -0.565197       6.71477       2.63026     -0.164467     -0.471521     -0.238472   -0.00517014    -0.0112533   0.000636736   0.000757969       0.00000       0.00000       0.00000       0.00000       0.00000       0.00000       0.00000       0.00000       0.00000       0.00000       0.00000       0.00000       0.00000       0.00000       0.00000       0.00000       0.00000       0.00000       23.7352       29.7049       29.9099       27.4171       23.7180       18.0716       13.7101       9.03867       6.00982       3.49907       1.93822      0.950237      0.439972      0.179503     0.0661464     0.0197950    0.00517277   0.000817456       0.00000       0.00000       0.00000       0.00000       0.00000       0.00000       0.00000       0.00000       0.00000       0.00000       0.00000       0.00000       0.00000       0.00000       0.00000       0.00000       0.00000       0.00000
   9  27 4342.9352    1.0649 13.1016  9.8915 -0.0006  0.1779   0.0114   0.4880    0.0530   0.0000   496.1180      -116.120       54.0638      0.662088       34.6290      0.152569      -10.5662      -17.1625      -7.24086       3.50867       1.00008      -1.98003       1.39985      0.100524    -0.0330368   -0.00753643    0.00366008    0.00145908       0.00000       0.00000       0.00000       0.00000       0.00000       0.00000       0.00000       0.00000       0.00000       0.00000       0.00000       0.00000       0.00000       0.00000       0.00000       0.00000       0.00000       0.00000       29.4401       37.2156       37.5017       33.4519       30.5832       22.7924       17.7038       11.7850       7.64742       4.54735       2.44643       1.23650      0.556976      0.232802     0.0832751     0.0262069    0.00695455    0.00105224       0.00000       0.00000       0.00000       0.00000       0.00000       0.00000       0.00000       0.00000       0.00000       0.00000       0.00000       0.00000       0.00000       0.00000       0.00000       0.00000       0.00000       0.00000
   9  29 4623.0781    0.7394 18.5637  9.8954 -0.0015  0.2973   0.0078   0.7721    0.0370   0.0000   399.8200      -53.5704       84.6251       34.7700      -49.1571       22.5259      -12.3215      -6.56174       13.7950      0.391439      -8.57688     -0.707302       2.11398      0.143399     -0.211245     0.0135669     0.0187043   -0.00138830       0.00000       0.00000       0.00000       0.00000       0.00000       0.00000       0.00000       0.00000       0.00000       0.00000       0.00000       0.00000       0.00000       0.00000       0.00000       0.00000       0.00000       0.00000       50.7106       61.8147       64.2253       57.8971       51.8056       38.2682       30.8981       19.9825       13.3090       7.84004       4.38368       2.16371       1.03348      0.417925      0.149242     0.0436378     0.0117389    0.00169369       0.00000       0.00000       0.00000       0.00000       0.00000       0.00000       0.00000       0.00000       0.00000       0.00000       0.00000       0.00000       0.00000       0.00000       0.00000       0.00000       0.00000       0.00000
  10   9 1879.9494    0.4598  0.3769  9.6216 -0.0099  0.0236   0.0221   0.0486    0.0661   0.0000   434.4793      -5.29800       14.5549      -1.17062      -1.31900      -2.85703       2.74224      -2.26033       1.15373      0.929876      0.359207     -0.153221     -0.160545     0.0133528   -0.00793912    0.00383619    0.00131732   4.02478e-05   0.000167919   3.13489e-05       0.00000       0.00000       0.00000       0.00000       0.00000       0.00000       0.00000       0.00000       0.00000       0.00000       0.00000       0.00000       0.00000       0.00000       0.00000       0.00000       3.77399       4.11098       4.28247       4.37270       3.65023       2.84000       2.43667       1.68177       1.03857      0.755827      0.424899      0.226379      0.121923     0.0574950     0.0242273    0.00870047    0.00260187   0.000773493   0.000182678   3.00412e-05       0.00000       0.00000       0.00000       0.00000       0.00000       0.00000       0.00000       0.00000       0.00000       0.00000       0.00000       0.00000       0.00000       0.00000       0.00000       0.00000
  10  10 2021.4982    0.6263  0.4609  9.8856 -0.0034  0.0263   0.0262   0.0534    0.0801   0.0000   441.1473      -2.80118       14.2356      -2.65202      -5.53152      -1.26690     -0.314373      0.285474      -3.30020       1.74266      0.282195    -0.0449708     0.0485616   -0.00905177     0.0144322     0.0127807    0.00142710   0.000413513   0.000104970   5.19799e-05       0.00000       0.00000       0.00000       0.00000       0.00000       0.00000       0.00000       0.00000       0.00000       0.00000       0.00000       0.00000       0.00000       0.00000       0.00000       0.00000       4.84928       5.37112       5.02140       4.55725       4.47905       3.77402       2.70879       1.87657       1.36745      0.897331      0.471623      0.258583      0.124420     0.0453348     0.0205921    0.00840647    0.00267075   0.000766512   0.000160485   2.52540e-05       0.00000       0.00000       0.00000       0.00000       0.00000       0.00000       0.00000       0.00000       0.00000       0.00000       0.00000       0.00000       0.00000       0.00000       0.00000       0.00000
  10  11 2162.9336    0.8823  0.6380 10.1125 -0.0034  0.0249   0.0287   0.0619    0.1038   0.0000   435.1656      -10.3945       1.53008      0.266356       1.36227      -1.92125      -6.95176      -1.50877     -0.561789       1.81929     -0.224078     -0.364078    -0.0472908     0.0865446   -0.00585461   -0.00232301   -0.00224823   0.000522528   3.40049e-05  -5.28540e-05       0.00000       0.00000       0.00000       0.00000       0.00000       0.00000       0.00000       0.00000       0.00000       0.00000       0.00000       0.00000       0.00000       0.00000       0.00000       0.00000       3.78715       4.42004       4.37466       4.25099       3.82962       3.10899       2.39838       1.65685       1.19454      0.729563      0.442075      0.241803      0.117781     0.0563053     0.0216551    0.00863249    0.00303944   0.000812732   0.000196484   3.16505e-05       0.00000       0.00000       0.00000       0.00000       0.00000       0.00000       0.00000       0.00000       0.00000       0.00000       0.00000       0.00000       0.00000       0.00000       0.00000       0.00000
  10  12 2302.7774    1.2492  0.7710 10.3149  0.0059  0.0285   0.0359   0.0631    0.1374   0.0000   435.1437      0.801949       3.78025       10.1636      -3.41755       1.98929      -3.73283      -2.04343       2.95266     0.0132988     -0.493554      0.408923     -0.129570    -0.0680105     0.0173543   -0.00208196  -0.000564207  -0.000288063  -9.97515e-05   5.94982e-05       0.00000       0.00000       0.00000       0.00000       0.00000       0.00000       0.00000       0.00000       0.00000       0.00000       0.00000       0.00000       0.00000       0.00000       0.00000       0.00000       4.68717       5.40561       5.33934       4.54521       4.33993       3.74026       3.07131       2.30016       1.43820      0.863504      0.489677      0.253411      0.135402     0.0587202     0.0272518    0.00932359    0.00331401    0.00100437   0.000222588   3.27602e-05       0.00000       0.00000       0.00000       0.00000       0.00000       0.00000       0.00000       0.00000       0.00000       0.00000       0.00000       0.00000       0.00000       0.00000       0.00000       0.00000
  10  13 2440.7601    1.6733  0.8917 10.7666  0.0001  0.0306   0.0449   0.0664    0.1533   0.0000   437.3461       4.94793       13.9286      0.126584      -4.28609      -3.63649      -5.97779      0.116059      0.703687      -1.46534    0.00687017      0.487532     -0.138742     0.0795800    -0.0113863     0.0155377   -0.00268967  -0.000173828   0.000117030  -5.22475e-05       0.00000       0.00000       0.00000       0.00000       0.00000       0.00000       0.00000       0.00000       0.00000       0.00000       0.00000       0.00000       0.00000       0.00000       0.00000       0.00000       4.95664       5.96035       5.48730       4.94438       4.89072       4.09904       3.31548       2.29593       1.58035      0.968886      0.548398      0.302315      0.138722     0.0681791     0.0258279     0.0108962    0.00355418    0.00104458   0.000264870   3.95503e-05       0.00000       0.00000       0.00000       0.00000       0.00000       0.00000       0.00000       0.00000       0.00000       0.00000       0.00000       0.00000       0.00000       0.00000       0.00000       0.00000
  10  14 2578.6512    2.1189  0.9257 11.4484  0.0036  0.0302   0.0588   0.0745    0.1407   0.0000   438.9996       4.40222      0.669930       4.55500       4.83870       4.24101      -7.36457      -2.51383      0.522439       3.10873      -1.10186      0.294688      0.151602    -0.0127468    -0.0149552   -0.00490033    0.00301632    0.00155970   5.04206e-05   3.17474e-06       0.00000       0.00000       0.00000       0.00000       0.00000       0.00000       0.00000       0.00000       0.00000       0.00000       0.00000       0.00000       0.00000       0.00000       0.00000       0.00000       5.09332       6.18272       6.24816       6.05225       5.16764       3.69696       3.05226       2.15807       1.42043      0.831934      0.509818      0.284162      0.150752     0.0719167     0.0281362     0.0100235    0.00337596   0.000951004   0.000247587   3.83466e-05       0.00000       0.00000       0.00000       0.00000       0.00000       0.00000       0.00000       0.00000       0.00000       0.00000       0.00000       0.00000       0.00000       0.00000       0.00000       0.00000
  10  15 2717.0028    2.7925  0.7792 11.7555 -0.0026  0.0260   0.0807   0.0651    0.1622   0.0000   439.7988      0.401356       13.5415      -10.3795       7.23443       2.83133      -1.69184      -1.58289     -0.200182      0.177288     0.0359831      0.287717     0.0134738     0.0738632    -0.0136635    0.00743522   -0.00775122  -0.000183943   9.00432e-05   5.92433e-06       0.00000       0.00000       0.00000       0.00000       0.00000       0.00000       0.00000       0.00000       0.00000       0.00000       0.00000       0.00000       0.00000       0.00000       0.00000       0.00000       4.51123       5.18554       5.04059       4.72227       4.20476       3.42374       2.81448       2.03564       1.33568      0.775504      0.449827      0.243326      0.124400     0.0596999     0.0236906    0.00843931    0.00292444   0.000810947   0.000201857   3.12947e-05       0.00000       0.00000       0.00000       0.00000       0.00000       0.00000       0.00000       0.00000       0.00000       0.00000       0.00000       0.00000       0.00000       0.00000       0.00000       0.00000
  10  16 2855.6909    3.3976  0.8220 11.9813  0.0054  0.0262   0.0924   0.0627    0.1663   0.0000   446.1683      -2.64974       12.0159      -6.41922      0.165238      -1.93748     -0.447684     -0.359459     -0.588198      0.319974     -0.367630     -0.119897      0.144059     0.0358637     0.0476417    -0.0136903   -0.00269449    0.00230552  -5.70472e-05  -5.98288e-05       0.00000       0.00000       0.00000       0.00000       0.00000       0.00000       0.00000       0.00000       0.00000       0.00000       0.00000       0.00000       0.00000       0.00000       0.00000       0.00000       4.45594       5.56525       5.52528       4.84827       4.21823       3.62752       2.73972       2.03857       1.26634      0.769896      0.435630      0.226156      0.118473     0.0535635     0.0243852    0.00885643    0.00314477   0.000969135   0.000201863   3.36887e-05       0.00000       0.00000       0.00000       0.00000       0.00000       0.00000       0.00000       0.00000       0.00000       0.00000       0.00000       0.00000       0.00000       0.00000       0.00000       0.00000
  10  17 2994.4817    3.9597  0.8813 12.5088 -0.0059  0.0288   0.1052   0.0651    0.1664   0.0000   435.1934       1.26728       15.6698      -7.22684       2.42005      -3.18252       2.98859      -2.83415      -2.96316      0.159308     -0.158897    -0.0723369      0.269166    -0.0807104     0.0118383    0.00772370   -0.00379673  -0.000743675   0.000228201  -4.85056e-05       0.00000       0.00000       0.00000       0.00000       0.00000       0.00000       0.00000       0.00000       0.00000       0.00000       0.00000       0.00000       0.00000       0.00000       0.00000       0.00000       4.28247       5.58007       5.17368       5.12089       4.41109       3.61848       2.73042       2.02862       1.35967      0.814943      0.504035      0.257248      0.145588     0.0599359     0.0281762    0.00930507    0.00358476    0.00100155   0.000238114   4.31600e-05       0.00000       0.00000       0.00000       0.00000       0.00000       0.00000       0.00000       0.00000       0.00000       0.00000       0.00000       0.00000       0.00000       0.00000       0.00000       0.00000
  10  19 3271.3579    4.0327  1.2723 12.6408 -0.0007  0.0339   0.0948   0.0877    0.1723   0.0000   437.9560       17.1438       24.3545      0.324322      -1.03939      -8.25919      -4.38044      -2.93394       3.73095     -0.639065     -0.242898      0.248709     -0.310837    -0.0419968     0.0383139    0.00805523  -0.000506750  -0.000415943   0.000228547   2.79437e-05       0.00000       0.00000       0.00000       0.00000       0.00000       0.00000       0.00000       0.00000       0.00000       0.00000       0.00000       0.00000       0.00000       0.00000       0.00000       0.00000       5.77353       6.91064       7.28881       6.55441       5.70658       4.56563       3.42759       2.30708       1.59925       1.03015      0.599353      0.316678      0.161290     0.0717675     0.0328161     0.0124000    0.00414839    0.00115940   0.000268891   4.02845e-05       0.00000       0.00000       0.00000       0.00000       0.00000       0.00000       0.00000       0.00000       0.00000       0.00000       0.00000       0.00000       0.00000       0.00000       0.00000       0.00000
  10  20 3410.0123    3.4192  1.9725 12.0437 -0.0007  0.0428   0.0635   0.1106    0.1132   0.0000   441.2451     -0.975859       11.5653      -3.33057       4.65065      -7.77277      -5.92285      -2.11774       5.15195      0.769333     -0.685035     -0.585705     -0.350418      0.137799   -0.00821159   -0.00315524     0.0103902    0.00153221   0.000183207  -6.06233e-05       0.00000       0.00000       0.00000       0.00000       0.00000       0.00000       0.00000       0.00000       0.00000       0.00000       0.00000       0.00000       0.00000       0.00000       0.00000       0.00000       6.64308       8.03619       7.99890       7.62991       6.84594       5.68640       3.95397       2.97808       2.02087       1.31017      0.778630      0.425587      0.205428     0.0973291     0.0386596     0.0153934    0.00535482    0.00159994   0.000345629   5.86609e-05       0.00000       0.00000       0.00000       0.00000       0.00000       0.00000       0.00000       0.00000       0.00000       0.00000       0.00000       0.00000       0.00000       0.00000       0.00000       0.00000
  10  21 3549.0787    2.8721  2.9118 11.6322 -0.0063  0.0532   0.0459   0.1375    0.0919   0.0000   431.1173     -0.182539       21.5680      -12.4149      -3.84510      -14.0985     -0.781652      -1.86032      -5.81768      -1.65099       1.31186      0.962662    -0.0298732    -0.0490865    0.00357758    0.00325424     0.0133288    0.00328197  -0.000737274  -6.66757e-05       0.00000       0.00000       0.00000       0.00000       0.00000       0.00000       0.00000       0.00000       0.00000       0.00000       0.00000       0.00000       0.00000       0.00000       0.00000       0.00000       8.52292       10.7342       10.5891       9.83359       8.71185       6.91064       5.49453       3.80027       2.61889       1.55803      0.952731      0.496851      0.257720      0.118348     0.0511191     0.0189068    0.00676290    0.00186016   0.000475495   7.30970e-05       0.00000       0.00000       0.00000       0.00000       0.00000       0.00000       0.00000       0.00000       0.00000       0.00000       0.00000       0.00000       0.00000       0.00000       0.00000       0.00000
  10  22 3688.3919    2.3863  3.9756 11.1335 -0.0004  0.0643   0.0334   0.1689    0.0791   0.0000   442.0213      0.799169       26.0034      -8.71441      -2.33470       7.24857      -5.28457      -9.90169       3.08517       4.95467     -0.747479     -0.467056      0.426194   -0.00925660   -0.00556452    0.00629234   0.000309656   -0.00143492  -0.000150567  -3.27040e-05       0.00000       0.00000       0.00000       0.00000       0.00000       0.00000       0.00000       0.00000       0.00000       0.00000       0.00000       0.00000       0.00000       0.00000       0.00000       0.00000       10.0664       12.7349       12.7574       12.2357       10.4779       8.28811       6.39334       4.36369       3.13328       1.85320       1.13751      0.615901      0.316701      0.145571     0.0615444     0.0236350    0.00836141    0.00222276   0.000572961   9.09023e-05       0.00000       0.00000       0.00000       0.00000       0.00000       0.00000       0.00000       0.00000       0.00000       0.00000       0.00000       0.00000       0.00000       0.00000       0.00000       0.00000
  10  23 3827.7634    1.9826  5.2895 10.7554 -0.0000  0.0774   0.0254   0.2056    0.0737   0.0000   423.5926       18.8199       23.1691      -14.9547       24.1152      -7.86346      -10.6680     -0.574922      0.796684      -4.73932      0.700274      0.217561     0.0352847      0.282825     0.0421185    -0.0272630    -0.0115662   0.000814397    0.00155990   0.000144359       0.00000       0.00000       0.00000       0.00000       0.00000       0.00000       0.00000       0.00000       0.00000       0.00000       0.00000       0.00000       0.00000       0.00000       0.00000       0.00000       11.9635       14.9349       14.7217       14.2541       12.2707       10.0283       7.75824       5.46842       3.76761       2.30823       1.43274      0.737151      0.397586      0.176473     0.0798858     0.0283389     0.0102424    0.00276690   0.000677261   0.000110562       0.00000       0.00000       0.00000       0.00000       0.00000       0.00000       0.00000       0.00000       0.00000       0.00000       0.00000       0.00000       0.00000       0.00000       0.00000       0.00000
  10  24 3967.5847    1.6982  7.4293 10.2169 -0.0013  0.0945   0.0186   0.2618    0.0709   0.0000   413.3615       9.22812       4.36066       23.0608       12.5744      -13.8761      -1.42018      -11.7840     -0.551231      0.523502      -1.78136     0.0866465      0.557537      0.270764      0.127198     0.0567128   -0.00252640    0.00129170   0.000351722  -5.16377e-05       0.00000       0.00000       0.00000       0.00000       0.00000       0.00000       0.00000       0.00000       0.00000       0.00000       0.00000       0.00000       0.00000       0.00000       0.00000       0.00000       14.7495       17.8505       17.8883       17.4538       15.0339       12.1847       9.35688       6.70808       4.63340       2.85174       1.72056      0.950083      0.488657      0.225051     0.0952280     0.0358819     0.0122489    0.00338877   0.000807125   0.000130914       0.00000       0.00000       0.00000       0.00000       0.00000       0.00000       0.00000       0.00000       0.00000       0.00000       0.00000       0.00000       0.00000       0.00000       0.00000       0.00000
  10  25 4107.7281    1.4372  8.9268 10.0160 -0.0012  0.1121   0.0145   0.3015    0.0599   0.0000   418.6768       36.5789       12.2969      -22.8121      -20.7709     -0.318783      -20.7384      -6.93637      -1.28357     -0.409727       1.08269     0.0380025     -0.499019      0.201623    -0.0780589     0.0251240  -0.000641863   -0.00428205    0.00135238   4.09158e-05       0.00000       0.00000       0.00000       0.00000       0.00000       0.00000       0.00000       0.00000       0.00000       0.00000       0.00000       0.00000       0.00000       0.00000       0.00000       0.00000       16.8119       21.0285       21.2889       20.2125       17.8457       14.3474       11.4604       8.16455       5.62858       3.36228       2.03092       1.11433      0.582990      0.268263      0.115362     0.0437653     0.0153306    0.00429926    0.00105842   0.000161434       0.00000       0.00000       0.00000       0.00000       0.00000       0.00000       0.00000       0.00000       0.00000       0.00000       0.00000       0.00000       0.00000       0.00000       0.00000       0.00000
  10  26 4247.7713    1.2045 11.8661  9.9209 -0.0020  0.1468   0.0120   0.4036    0.0513   0.0000   424.6426       8.08108       16.5904       16.9348      -7.83158      -33.5215     -0.579524       6.40587       7.06611       11.7665      -3.75110      0.926579      0.625651      0.516685     -0.316209    -0.0802513    0.00617871    0.00754023  -0.000702484  -0.000284276       0.00000       0.00000       0.00000       0.00000       0.00000       0.00000       0.00000       0.00000       0.00000       0.00000       0.00000       0.00000       0.00000       0.00000       0.00000       0.00000       22.5102       28.1799       28.8973       26.6780       23.9002       18.8967       15.1597       10.7502       7.22481       4.52645       2.68994       1.46340      0.754524      0.357954      0.153958     0.0580341     0.0198071    0.00576130    0.00139177   0.000205826       0.00000       0.00000       0.00000       0.00000       0.00000       0.00000       0.00000       0.00000       0.00000       0.00000       0.00000       0.00000       0.00000       0.00000       0.00000       0.00000
  10  27 4388.2508    1.0068 13.3028  9.8586 -0.0007  0.1780   0.0105   0.4759    0.0464   0.0000   434.3653      -13.7274       43.7510       14.5783       31.1540      -3.93878       4.63102      -5.10282       4.84417      -2.65354       7.68014       1.95405      -1.25870     -0.558265      0.223611     0.0781888    -0.0615992    0.00123832    0.00224919  -0.000283584       0.00000       0.00000       0.00000       0.00000       0.00000       0.00000       0.00000       0.00000       0.00000       0.00000       0.00000       0.00000       0.00000       0.00000       0.00000       0.00000       27.3010       34.5429       35.2348       33.2923       29.1965       23.4522       17.9493       12.9348       8.75576       5.56784       3.35249       1.80376      0.940793      0.433450      0.190605     0.0708742     0.0248178    0.00715617    0.00166501   0.000257495       0.00000       0.00000       0.00000       0.00000       0.00000       0.00000       0.00000       0.00000       0.00000       0.00000       0.00000       0.00000       0.00000       0.00000       0.00000       0.00000
  11   9 1915.4025    0.4974  0.4230  9.5904 -0.0052  0.0301   0.0208   0.0511    0.0681   0.0000   438.8744    -0.0435949       6.15970      -5.15816     -0.814932       4.42868      -1.12339      -1.03479       1.46647     -0.313024      0.238141      0.205290    -0.0640843    -0.0256307    -0.0183247    0.00766129    -0.0148799    0.00245899   0.000720000   0.000144528  -3.92704e-06   1.44956e-06       0.00000       0.00000       0.00000       0.00000       0.00000       0.00000       0.00000       0.00000       0.00000       0.00000       0.00000       0.00000       0.00000       0.00000       4.99194       4.21592       4.24597       5.71031       5.20531       3.26709       2.43916       2.66311       2.06991       1.03388      0.502105      0.398008      0.280485      0.153326     0.0678214     0.0233791    0.00775359    0.00252946   0.000770352   0.000195197   3.96776e-05   6.56047e-06       0.00000       0.00000       0.00000       0.00000       0.00000       0.00000       0.00000       0.00000       0.00000       0.00000       0.00000       0.00000       0.00000       0.00000
  11  10 2057.9077    0.6788  0.6016  9.5140 -0.0101  0.0293   0.0229   0.0593    0.0924   0.0000   430.7230      -6.04472      0.245015      -1.88824      -1.65707      -2.37626       3.39010     -0.205908       2.38456      0.673680      0.802449    -0.0173691     0.0777225    -0.0354362    -0.0348444   -0.00774457   -0.00469054  -0.000347943   0.000887557  -0.000130428   2.12208e-05   1.80031e-05       0.00000       0.00000       0.00000       0.00000       0.00000       0.00000       0.00000       0.00000       0.00000       0.00000       0.00000       0.00000       0.00000       0.00000       3.60963       4.94480       4.76979       4.35831       4.08845       3.73171       2.47875       2.29117       1.31804       1.00867      0.608504      0.356017      0.182365      0.106080     0.0401398     0.0229527    0.00737083    0.00300419    0.00101737   0.000336236   5.69489e-05   1.08487e-05       0.00000       0.00000       0.00000       0.00000       0.00000       0.00000       0.00000       0.00000       0.00000       0.00000       0.00000       0.00000       0.00000       0.00000
  11  11 2199.7819    0.9863  0.7228  9.9617  0.0048  0.0290   0.0283   0.0568    0.1111   0.0000   434.3696       2.60550       10.1458      -2.12238      0.785119      -4.40967      -5.75434       1.50870     -0.758118     -0.598885    -0.0456878     -0.112270     0.0164851    -0.0659001     0.0250099    0.00782933    0.00989339    0.00170958   8.53038e-05  -0.000550395  -3.94765e-05   1.69391e-06       0.00000       0.00000       0.00000       0.00000       0.00000       0.00000       0.00000       0.00000       0.00000       0.00000       0.00000       0.00000       0.00000       0.00000       3.64604       4.81786       4.83517       4.94478       4.18267       3.25817       3.11366       1.98155       1.56779      0.894073      0.676087      0.366824      0.189010      0.110624     0.0512133     0.0263370    0.00909908    0.00351764    0.00113392   0.000255633   7.36705e-05   1.05955e-05       0.00000       0.00000       0.00000       0.00000       0.00000       0.00000       0.00000       0.00000       0.00000       0.00000       0.00000       0.00000       0.00000       0.00000
  11  12 2340.0145    1.2685  0.8891 10.3361 -0.0031  0.0279   0.0344   0.0705    0.1400   0.0000   425.6468      -1.39149       10.4314       19.3557       4.63831      -1.52887      -1.43660      0.859527      0.641254      0.767075    -0.0825483   -0.00834438     0.0385603     0.0420927     0.0958285   0.000965367    0.00454278  -0.000222205    0.00222567  -0.000556012  -4.75374e-05  -1.95500e-06       0.00000       0.00000       0.00000       0.00000       0.00000       0.00000       0.00000       0.00000       0.00000       0.00000       0.00000       0.00000       0.00000       0.00000       4.30370       4.90916       4.87850       4.71310       4.16572       3.71751       2.92699       2.17632       1.55490       1.00219      0.635220      0.360446      0.195663     0.0981538     0.0475226     0.0201797    0.00805467    0.00287209   0.000944820   0.000235292   5.07158e-05   8.07592e-06       0.00000       0.00000       0.00000       0.00000       0.00000       0.00000       0.00000       0.00000       0.00000       0.00000       0.00000       0.00000       0.00000       0.00000
  11  13 2478.4733    1.7055  0.9414 10.9312 -0.0089  0.0297   0.0457   0.0715    0.1480   0.0000   443.2054      0.859982       15.1042     -0.896808      -5.00839      -2.71862      -5.40368      -3.41511       2.02939     -0.664067      -1.19927      0.133983     -0.107534     -0.120116    -0.0792114    -0.0139346    0.00586128    0.00413754  -3.70293e-05   0.000111373   4.63768e-05  -1.28469e-05       0.00000       0.00000       0.00000       0.00000       0.00000       0.00000       0.00000       0.00000       0.00000       0.00000       0.00000       0.00000       0.00000       0.00000       4.33338       5.53988       5.84970       5.31827       4.71224       3.68019       3.17437       2.21493       1.51113       1.01085      0.641049      0.361584      0.191590      0.105334     0.0485600     0.0241850    0.00898793    0.00332848    0.00102041   0.000287001   6.70538e-05   9.25169e-06       0.00000       0.00000       0.00000       0.00000       0.00000       0.00000       0.00000       0.00000       0.00000       0.00000       0.00000       0.00000       0.00000       0.00000
  11  14 2616.9863    2.2090  0.8682 11.5538 -0.0014  0.0316   0.0596   0.0694    0.1358   0.0000   435.5711      -1.46374       15.1496      -9.97368       2.97773      -5.43354      -1.25380       2.74402     0.0210731     -0.715639     -0.343584     0.0681444      0.165964    -0.0584392    -0.0483805    -0.0243435    0.00516893    0.00386118   0.000586080  -0.000378826  -0.000150845   4.18043e-06       0.00000       0.00000       0.00000       0.00000       0.00000       0.00000       0.00000       0.00000       0.00000       0.00000       0.00000       0.00000       0.00000       0.00000       4.02597       4.95251       5.10412       5.30751       4.26993       3.89998       3.10674       2.09059       1.54869       1.10268      0.689498      0.411437      0.226266      0.116373     0.0543709     0.0261814     0.0106152    0.00383543    0.00111488   0.000297010   6.75413e-05   1.13764e-05       0.00000       0.00000       0.00000       0.00000       0.00000       0.00000       0.00000       0.00000       0.00000       0.00000       0.00000       0.00000       0.00000       0.00000
  11  15 2756.1454    2.8361  0.8566 11.7698 -0.0075  0.0274   0.0737   0.0631    0.1465   0.0000   439.1298      -6.91639       11.8460     -0.427746      -7.77502       1.39345       3.32131       3.34777      -2.08595       1.39800      0.757593    0.00764038     0.0424348      0.128053     0.0450823     0.0140702    0.00571639   -0.00174435   0.000211349   5.11438e-05   4.38130e-05   9.30032e-07       0.00000       0.00000       0.00000       0.00000       0.00000       0.00000       0.00000       0.00000       0.00000       0.00000       0.00000       0.00000       0.00000       0.00000       3.53171       4.60509       4.67396       4.40643       4.02403       3.28093       2.66645       2.08198       1.44750      0.923138      0.582629      0.313746      0.200249      0.100405     0.0454674     0.0216498    0.00858927    0.00291119    0.00103079   0.000279014   6.25825e-05   9.63119e-06       0.00000       0.00000       0.00000       0.00000       0.00000       0.00000       0.00000       0.00000       0.00000       0.00000       0.00000       0.00000       0.00000       0.00000
  11  16 2895.4230    3.7393  0.7689 11.9395 -0.0044  0.0277   0.1011   0.0588    0.1763   0.0000   440.7914      -1.38727       9.08886      -5.18934     -0.100545      -3.26089     -0.116328      -4.21681      -1.29112     -0.111085     -0.269569     -0.231987    -0.0277565     0.0214775   -0.00165231     0.0137755     0.0126986   0.000633177  -0.000560444   0.000165482   1.83158e-05   4.32966e-06       0.00000       0.00000       0.00000       0.00000       0.00000       0.00000       0.00000       0.00000       0.00000       0.00000       0.00000       0.00000       0.00000       0.00000       3.59062       5.11998       4.24160       4.76630       3.86157       3.58310       2.71573       2.21496       1.55522      0.927793      0.619993      0.311332      0.219023     0.0844848     0.0558233     0.0155847    0.00973486    0.00240613    0.00107459   0.000256226   6.24194e-05   1.18797e-05       0.00000       0.00000       0.00000       0.00000       0.00000       0.00000       0.00000       0.00000       0.00000       0.00000       0.00000       0.00000       0.00000       0.00000
  11  17 3034.5199    3.9866  1.0580 12.4827  0.0027  0.0289   0.0961   0.0811    0.1474   0.0000   443.4001      -1.51565       8.83711     -0.948224      -1.44977      -2.38089     -0.268796       1.11275      -1.59337      0.513690     -0.463595     -0.187357     0.0669642     0.0117592    -0.0261551     0.0342930    0.00820675    0.00630911   -0.00286965  -0.000186454   3.49892e-05   1.14459e-05       0.00000       0.00000       0.00000       0.00000       0.00000       0.00000       0.00000       0.00000       0.00000       0.00000       0.00000       0.00000       0.00000       0.00000       4.22278       5.18235       5.26916       5.36776       4.56836       3.72456       2.90536       2.12761       1.51394      0.997588      0.640658      0.362629      0.220296      0.102192     0.0539789     0.0209007    0.00963971    0.00304435    0.00104474   0.000262234   6.08342e-05   9.81314e-06       0.00000       0.00000       0.00000       0.00000       0.00000       0.00000       0.00000       0.00000       0.00000       0.00000       0.00000       0.00000       0.00000       0.00000
  11  18 3173.4733    4.2554  1.0185 12.6456  0.0001  0.0298   0.1036   0.0704    0.1547   0.0000   441.2013      -3.66787       14.9563       2.79590       1.19741      -2.92455      0.762949      -1.71947       1.48570      0.115676     -0.493593      0.293236   -0.00405970    -0.0862215    -0.0608544   -0.00355698    -0.0160962    0.00410861   0.000189971   7.64499e-05   4.44234e-05  -3.62665e-07       0.00000       0.00000       0.00000       0.00000       0.00000       0.00000       0.00000       0.00000       0.00000       0.00000       0.00000       0.00000       0.00000       0.00000       4.42474       5.11659       4.95908       5.02723       4.71916       3.86649       3.05599       2.12573       1.53025       1.10807      0.709738      0.422148      0.223406      0.110801     0.0518461     0.0226334    0.00910377    0.00317093   0.000957976   0.000268975   6.12129e-05   9.28530e-06       0.00000       0.00000       0.00000       0.00000       0.00000       0.00000       0.00000       0.00000       0.00000       0.00000       0.00000       0.00000       0.00000       0.00000
  11  19 3312.3889    3.8838  1.4299 12.2012 -0.0060  0.0348   0.0795   0.0869    0.1544   0.0000   435.7785       3.87517       5.28176      -3.49691      -10.3894      -7.35594      -2.63430      -5.48129       2.57468      0.488540      0.118157      0.147078      0.241170    -0.0890772     0.0301090    -0.0511682    0.00945957    0.00162453  -0.000980843  -0.000126999   8.67286e-05   1.19984e-07       0.00000       0.00000       0.00000       0.00000       0.00000       0.00000       0.00000       0.00000       0.00000       0.00000       0.00000       0.00000       0.00000       0.00000       5.08508       6.02448       5.78161       6.05714       5.39485       4.61641       3.38768       2.62220       1.82134       1.27835      0.792207      0.477280      0.263647      0.132695     0.0613238     0.0264314     0.0104431    0.00373333    0.00116896   0.000331898   6.88912e-05   1.19878e-05       0.00000       0.00000       0.00000       0.00000       0.00000       0.00000       0.00000       0.00000       0.00000       0.00000       0.00000       0.00000       0.00000       0.00000
  11  20 3451.6498    3.2786  2.1201 11.8849 -0.0039  0.0430   0.0560   0.1100    0.0975   0.0000   441.8983      -4.45249       5.97973      -9.40117       22.9074      -1.62702      -5.06250      0.409926       1.72823      0.414593      0.581524      0.194036     0.0374095     0.0924163    -0.0345157     0.0524287   -0.00812311   -0.00685602  -0.000202141   0.000353549   0.000156769   1.19519e-05       0.00000       0.00000       0.00000       0.00000       0.00000       0.00000       0.00000       0.00000       0.00000       0.00000       0.00000       0.00000       0.00000       0.00000       6.19354       7.45833       7.47271       7.35605       6.59428       5.62643       4.37331       3.19703       2.28346       1.50634       1.02435      0.583909      0.304114      0.154605     0.0769972     0.0330660     0.0130025    0.00471256    0.00156395   0.000406252   9.14888e-05   1.42895e-05       0.00000       0.00000       0.00000       0.00000       0.00000       0.00000       0.00000       0.00000       0.00000       0.00000       0.00000       0.00000       0.00000       0.00000
  11  21 3591.2375    2.6556  3.0639 11.4525 -0.0046  0.0514   0.0401   0.1435    0.0749   0.0000   441.0993       10.8390     -0.138430      -1.96971      -4.77361       3.41873      -6.93698      -1.29812       1.05362     -0.586785      0.852778     -0.176305      0.162349      0.147449    -0.0720925    -0.0136059    -0.0231287    0.00607253   0.000318436   0.000946726   8.01567e-05  -1.02027e-05       0.00000       0.00000       0.00000       0.00000       0.00000       0.00000       0.00000       0.00000       0.00000       0.00000       0.00000       0.00000       0.00000       0.00000       7.15646       9.05422       8.92620       8.62298       7.90606       6.45104       5.31877       3.84523       2.82877       1.79539       1.15565      0.657372      0.371737      0.195454     0.0853606     0.0412008     0.0154442    0.00578042    0.00188819   0.000500103   0.000120912   1.78404e-05       0.00000       0.00000       0.00000       0.00000       0.00000       0.00000       0.00000       0.00000       0.00000       0.00000       0.00000       0.00000       0.00000       0.00000
  11  22 3730.8606    2.2925  4.5207 10.8610 -0.0003  0.0654   0.0292   0.1713    0.0688   0.0000   447.0436    -0.0962493       7.95310      -24.1282       11.2020       4.40032      -3.96696       3.25879       7.82835       2.19620      -1.86271      0.540441     -0.215615     -0.239454     0.0260500   -0.00933634     0.0135517   -0.00215411    0.00290052  -0.000277867  -5.08229e-05  -1.41520e-05       0.00000       0.00000       0.00000       0.00000       0.00000       0.00000       0.00000       0.00000       0.00000       0.00000       0.00000       0.00000       0.00000       0.00000       9.62511       11.4734       12.0038       11.2036       9.84382       8.51061       6.95091       5.10264       3.70514       2.33731       1.44283      0.844306      0.464647      0.238166      0.116304     0.0496315     0.0205458    0.00752873    0.00239569   0.000614456   0.000139397   2.04884e-05       0.00000       0.00000       0.00000       0.00000       0.00000       0.00000       0.00000       0.00000       0.00000       0.00000       0.00000       0.00000       0.00000       0.00000
  11  23 3870.7893    1.9416  6.1441 10.2226 -0.0009  0.0777   0.0208   0.2049    0.0709   0.0000   439.9084      -2.73982      -21.1085       10.6308      -2.10778      -14.6087      0.742925       5.32982     -0.456476      -2.00218   -0.00606309       1.41434     -0.296761    -0.0429264      0.214699   0.000133618    0.00505198   -0.00340100    0.00482935  -0.000429210   2.03775e-05   5.10289e-06       0.00000       0.00000       0.00000       0.00000       0.00000       0.00000       0.00000       0.00000       0.00000       0.00000       0.00000       0.00000       0.00000       0.00000       10.9425       13.5871       13.9968       13.5465       12.1012       9.91218       7.78226       5.85495       4.19095       2.68156       1.71275      0.996335      0.564784      0.290701      0.137587     0.0604694     0.0240776    0.00866923    0.00289755   0.000772948   0.000174629   2.62300e-05       0.00000       0.00000       0.00000       0.00000       0.00000       0.00000       0.00000       0.00000       0.00000       0.00000       0.00000       0.00000       0.00000       0.00000
  11  24 4010.7185    1.6464  8.1933  9.8965 -0.0032  0.0951   0.0158   0.2597    0.0643   0.0000   417.2704      -8.94944      -14.5033      -37.5899      -1.67500       10.2827      -2.46196      -18.2183      -4.02097      -3.64876       5.20439      -2.47561      0.813049      0.625901      0.395248    0.00140993    -0.0362903   -0.00974663    0.00731255   0.000717322   2.99026e-05  -6.33826e-05       0.00000       0.00000       0.00000       0.00000       0.00000       0.00000       0.00000       0.00000       0.00000       0.00000       0.00000       0.00000       0.00000       0.00000       13.0107       16.6519       16.8326       16.2588       14.8312       11.9457       9.77079       7.02358       5.16926       3.33193       2.14170       1.25892      0.697126      0.366741      0.169344     0.0775383     0.0300453     0.0111965    0.00360709   0.000962454   0.000229379   3.32954e-05       0.00000       0.00000       0.00000       0.00000       0.00000       0.00000       0.00000       0.00000       0.00000       0.00000       0.00000       0.00000       0.00000       0.00000
  11  25 4151.2634    1.3416  9.7561  9.9120 -0.0024  0.1192   0.0130   0.3169    0.0518   0.0000   427.8718       6.94384       16.9359       29.2428      -16.5843      -24.5048       5.56066      -15.6590       1.55326       9.93308      -1.31563      -2.35521      0.226150       1.21017     -0.628271     0.0930137    -0.0161944    -0.0108448   0.000246652  -0.000511421  -0.000250413  -3.45884e-05       0.00000       0.00000       0.00000       0.00000       0.00000       0.00000       0.00000       0.00000       0.00000       0.00000       0.00000       0.00000       0.00000       0.00000       16.3092       20.9363       21.0988       20.6978       18.6615       15.1116       12.1778       9.04594       6.59033       4.25520       2.64594       1.59957      0.884905      0.470897      0.218735     0.0967707     0.0380288     0.0143189    0.00455220    0.00124954   0.000288835   4.26594e-05       0.00000       0.00000       0.00000       0.00000       0.00000       0.00000       0.00000       0.00000       0.00000       0.00000       0.00000       0.00000       0.00000       0.00000
  11  26 4291.9772    1.1427 12.5815  9.7046 -0.0015  0.1471   0.0105   0.4089    0.0475   0.0000   443.4386       1.64234      -37.4603      -32.3066       45.8052      -9.61191      -10.1232       13.1376       6.04215      -5.40411       2.24702       4.32704    -0.0584268     -0.899017      0.467318    -0.0361666    -0.0302181    -0.0181085    0.00892437  -0.000628971   5.34800e-05  -1.26726e-05       0.00000       0.00000       0.00000       0.00000       0.00000       0.00000       0.00000       0.00000       0.00000       0.00000       0.00000       0.00000       0.00000       0.00000       20.0477       25.4623       26.0920       24.8585       22.7128       18.7997       15.2765       11.4155       8.02807       5.42186       3.39153       2.01553       1.10047      0.574786      0.273476      0.123205     0.0489992     0.0180895    0.00573273    0.00161135   0.000356423   5.16652e-05       0.00000       0.00000       0.00000       0.00000       0.00000       0.00000       0.00000       0.00000       0.00000       0.00000       0.00000       0.00000       0.00000       0.00000
  11  28 4573.6539    0.7925 17.7413  9.6884 -0.0032  0.2410   0.0071   0.6422    0.0340   0.0000   427.2781      -36.7240      -14.7028       11.2828       14.3909      -6.69384       42.7563       11.3595      0.273716       8.98750       3.10105      -1.47706      -4.31408     -0.290855     -0.612592      0.256503     -0.122035     0.0131131    -0.0144894    0.00198262   5.82974e-05  -1.51291e-06       0.00000       0.00000       0.00000       0.00000       0.00000       0.00000       0.00000       0.00000       0.00000       0.00000       0.00000       0.00000       0.00000       0.00000       33.2608       41.8589       43.4555       41.6213       37.8580       31.3001       25.3689       18.6672       13.6024       8.93142       5.93339       3.51653       1.89152       1.04512      0.475308      0.229386     0.0842317     0.0321035     0.0101016    0.00264151   0.000589747   8.35749e-05       0.00000       0.00000       0.00000       0.00000       0.00000       0.00000       0.00000       0.00000       0.00000       0.00000       0.00000       0.00000       0.00000       0.00000
  12   9 1949.9639    0.5574  0.4558  9.4938 -0.0098  0.0223   0.0215   0.0493    0.0718   0.0000   436.8565      -10.6615       6.64930      -2.29478       1.49580      -6.90323    -0.0637902      -1.08347     -0.596618      0.763733     -0.298701    -0.0238189     -0.134600    -0.0383031      0.165569     0.0133581   -0.00329010    0.00882641   -0.00291538   0.000897963  -5.62577e-05   8.62346e-05   1.35283e-05   5.13471e-07       0.00000       0.00000       0.00000       0.00000       0.00000       0.00000       0.00000       0.00000       0.00000       0.00000       0.00000       0.00000       2.99674       3.68180       4.10334       3.85994       3.34482       2.99818       2.05721       1.70541       1.28331      0.814993      0.539309      0.318823      0.199246      0.113896     0.0645238     0.0275241     0.0144511    0.00501469    0.00205865   0.000763356   0.000237960   5.78496e-05   1.06161e-05   1.65051e-06       0.00000       0.00000       0.00000       0.00000       0.00000       0.00000       0.00000       0.00000       0.00000       0.00000       0.00000       0.00000
  12  10 2093.5977    0.7287  0.7153  9.7157 -0.0046  0.0290   0.0209   0.0600    0.0954   0.0000   438.4072     -0.917349       9.34326      -9.15546       2.58098      -2.59108      -2.96150       2.18891     -0.343043     -0.161150      0.590873      0.509685    0.00237979     -0.113921     0.0680863     0.0280906    -0.0141911    0.00263789    0.00158545  -0.000698873   0.000256310   3.83186e-05  -8.80033e-06   2.57169e-06       0.00000       0.00000       0.00000       0.00000       0.00000       0.00000       0.00000       0.00000       0.00000       0.00000       0.00000       0.00000       4.07314       5.20820       4.70324       4.20198       3.79881       3.53836       3.29834       2.69750       1.95285       1.27556      0.755045      0.434144      0.239520      0.132134     0.0657686     0.0334082     0.0140362    0.00626148    0.00226441   0.000796491   0.000239940   6.67593e-05   1.47631e-05   2.27123e-06       0.00000       0.00000       0.00000       0.00000       0.00000       0.00000       0.00000       0.00000       0.00000       0.00000       0.00000       0.00000
  12  11 2235.8597    0.9811  0.7077 10.2935 -0.0044  0.0262   0.0274   0.0573    0.0938   0.0000   436.0829      -2.10915       12.4661       3.13652     -0.664252      0.105063     -0.409542       2.59978       1.02117      0.152341      0.176628     -0.546609      0.207487     -0.104216    0.00487989   -0.00719453    0.00551182   -0.00627213    0.00447740    0.00154158  -1.17917e-05   6.62862e-05   1.71528e-05  -5.28464e-07       0.00000       0.00000       0.00000       0.00000       0.00000       0.00000       0.00000       0.00000       0.00000       0.00000       0.00000       0.00000       3.48510       4.77460       4.60320       4.94237       3.90629       3.45248       2.60562       2.00250       1.40951      0.951296      0.657049      0.377175      0.243511      0.125839     0.0715538     0.0319948     0.0160736    0.00617797    0.00259018   0.000755032   0.000254097   5.85289e-05   1.31327e-05   2.51182e-06       0.00000       0.00000       0.00000       0.00000       0.00000       0.00000       0.00000       0.00000       0.00000       0.00000       0.00000       0.00000
  12  12 2376.3009    1.4342  0.8511 10.5639 -0.0013  0.0259   0.0369   0.0660    0.1352   0.0000   435.6191       1.77016       17.5177       8.80760      -5.44078       1.89518      -3.55061      -2.10779      0.689230      0.862283      0.151590     -0.232007     -0.153792     0.0814776    -0.0735417     0.0594285    0.00601381   -0.00257785   -0.00194144  -0.000784401  -0.000231253   5.05164e-05   1.84044e-05   1.16953e-07       0.00000       0.00000       0.00000       0.00000       0.00000       0.00000       0.00000       0.00000       0.00000       0.00000       0.00000       0.00000       3.50250       4.25258       4.09801       4.33548       4.04642       3.26373       2.53656       2.01385       1.46058      0.982054      0.702336      0.436802      0.252728      0.144325     0.0750386     0.0344924     0.0168114    0.00605671    0.00223492   0.000777121   0.000249185   6.33088e-05   1.36989e-05   2.07237e-06       0.00000       0.00000       0.00000       0.00000       0.00000       0.00000       0.00000       0.00000       0.00000       0.00000       0.00000       0.00000
  12  13 2515.4379    1.8374  0.9216 11.2572 -0.0108  0.0273   0.0476   0.0744    0.1384   0.0000   436.3377      -5.21258       11.2753      0.531190     -0.525716       4.53589     -0.640285      -5.11138      0.849811     0.0669648     -0.837070      0.448905      0.244430     0.0409861      0.105217   -0.00723839    -0.0295068    -0.0217650    0.00274393   -0.00127565   0.000322152  -2.97195e-05   1.61063e-05  -1.66752e-06       0.00000       0.00000       0.00000       0.00000       0.00000       0.00000       0.00000       0.00000       0.00000       0.00000       0.00000       0.00000       3.41723       4.51094       4.57297       4.26119       3.97950       3.40514       2.73762       2.12476       1.56170       1.02135      0.697022      0.437626      0.240450      0.135291     0.0697789     0.0345931     0.0158153    0.00652454    0.00241243   0.000907754   0.000277987   7.31138e-05   1.59676e-05   2.31556e-06       0.00000       0.00000       0.00000       0.00000       0.00000       0.00000       0.00000       0.00000       0.00000       0.00000       0.00000       0.00000
  12  14 2654.6061    2.4348  0.8853 11.9520 -0.0124  0.0290   0.0653   0.0699    0.1291   0.0000   436.1290      -5.39229       9.30447       3.39507       3.94388      -9.28919      -5.10007     -0.354463    -0.0963149     -0.760122     -0.757882     -0.781072     -0.242543      0.228112      0.128423     0.0450178     0.0374724    0.00562171  -0.000974468   0.000230613   0.000255638   2.43076e-05   1.07406e-05  -1.04904e-06       0.00000       0.00000       0.00000       0.00000       0.00000       0.00000       0.00000       0.00000       0.00000       0.00000       0.00000       0.00000       3.58284       4.51536       4.42369       4.59393       4.06458       3.75441       2.76930       2.20295       1.57500       1.04085      0.822873      0.476991      0.290655      0.144585     0.0818353     0.0346165     0.0192481    0.00658126    0.00280598   0.000873111   0.000325668   7.27017e-05   1.55283e-05   2.62728e-06       0.00000       0.00000       0.00000       0.00000       0.00000       0.00000       0.00000       0.00000       0.00000       0.00000       0.00000       0.00000
  12  15 2794.4952    3.0128  0.8085 12.1210 -0.0015  0.0243   0.0755   0.0587    0.1355   0.0000   442.4724       2.66772       14.5826      -4.34935     -0.519466      0.732917      -1.15986     -0.968789      0.825808     -0.178709     -0.688583      0.495655     -0.183427     0.0743745     0.0540396     0.0310159    0.00797823    0.00192437   0.000463753   -0.00247259   2.10873e-05   2.66782e-05  -2.02769e-06  -1.44122e-07       0.00000       0.00000       0.00000       0.00000       0.00000       0.00000       0.00000       0.00000       0.00000       0.00000       0.00000       0.00000       3.28354       3.93338       3.99790       4.00343       3.72807       3.08124       2.44695       1.79057       1.42306      0.949206      0.616390      0.382182      0.233962      0.134797     0.0677106     0.0319981     0.0137176    0.00577794    0.00217971   0.000782842   0.000228621   5.67895e-05   1.31163e-05   1.85935e-06       0.00000       0.00000       0.00000       0.00000       0.00000       0.00000       0.00000       0.00000       0.00000       0.00000       0.00000       0.00000
  12  16 2934.3685    3.6557  0.8039 12.7012 -0.0090  0.0244   0.1007   0.0632    0.1229   0.0000   440.2126       1.88212       5.79923      -6.73067      -2.05104       2.70283       2.79224       1.14728      0.988826      -1.04122     -0.979283    -0.0629452     0.0227735      0.199679      0.126078   -0.00967635    0.00762100   0.000557529   -0.00130669    0.00121619  -0.000197493   6.98722e-06   8.72911e-08   4.51385e-06       0.00000       0.00000       0.00000       0.00000       0.00000       0.00000       0.00000       0.00000       0.00000       0.00000       0.00000       0.00000       3.03351       4.10801       3.95751       3.91125       3.59294       2.94893       2.56789       1.78039       1.43562      0.907243      0.628127      0.388614      0.220311      0.127611     0.0615325     0.0332661     0.0131078    0.00619083    0.00212046   0.000833646   0.000239453   5.97531e-05   1.51806e-05   2.21967e-06       0.00000       0.00000       0.00000       0.00000       0.00000       0.00000       0.00000       0.00000       0.00000       0.00000       0.00000       0.00000
  12  17 3073.8303    4.3329  0.8469 13.1093 -0.0021  0.0250   0.1160   0.0665    0.1149   0.0000   434.4136      -1.15478       18.2476      -5.81340     0.0485073      0.672681      -4.14450     -0.399501     0.0147955      0.341185     -0.234571      0.214534      0.238890     -0.102342    0.00435504     0.0441271   -0.00114286    0.00398769    0.00227513    0.00103357   0.000478446   5.87858e-05   4.99456e-08   3.50617e-06       0.00000       0.00000       0.00000       0.00000       0.00000       0.00000       0.00000       0.00000       0.00000       0.00000       0.00000       0.00000       3.33805       3.73131       4.11232       3.95523       3.78184       3.11075       2.45617       1.89571       1.48927      0.977949      0.628148      0.410767      0.243397      0.137927     0.0736367     0.0355134     0.0153028    0.00606125    0.00240486   0.000850248   0.000247347   6.26540e-05   1.32589e-05   1.73780e-06       0.00000       0.00000       0.00000       0.00000       0.00000       0.00000       0.00000       0.00000       0.00000       0.00000       0.00000       0.00000
  12  18 3213.2107    4.0780  1.1002 12.8793 -0.0072  0.0290   0.0964   0.0767    0.1470   0.0000   445.2370       12.5448       3.52714      -4.56601      -3.90935      -3.44628      0.720291    -0.0798959      -2.39191     -0.247585      0.945104     -0.804347      0.251168      0.338702      0.112593     0.0631098    -0.0159790    0.00162508   7.84109e-05   -0.00225140   0.000548575   9.72973e-05   2.52793e-05  -1.64997e-06       0.00000       0.00000       0.00000       0.00000       0.00000       0.00000       0.00000       0.00000       0.00000       0.00000       0.00000       0.00000       3.76645       4.78047       4.83427       4.91846       4.27915       3.56962       3.05556       2.21625       1.67633       1.13590      0.729177      0.469884      0.262069      0.155184     0.0760087     0.0406281     0.0167212    0.00769028    0.00266301   0.000992056   0.000270531   7.22690e-05   1.67078e-05   2.45299e-06       0.00000       0.00000       0.00000       0.00000       0.00000       0.00000       0.00000       0.00000       0.00000       0.00000       0.00000       0.00000
  12  19 3352.7103    3.6529  1.6282 12.3810 -0.0040  0.0366   0.0697   0.0939    0.1123   0.0000   427.8765      -1.67839       11.9455      -9.16864       9.54140      -3.50003      -3.39173      -3.71998      -1.53004    -0.0559173      0.514219     -0.339858      0.538141      0.119533     -0.153177     0.0639914     0.0194775    0.00399228   0.000321599  -0.000783377  -3.69679e-05  -3.42975e-05  -2.01906e-06  -4.04741e-06       0.00000       0.00000       0.00000       0.00000       0.00000       0.00000       0.00000       0.00000       0.00000       0.00000       0.00000       0.00000       4.96182       5.59876       6.13131       6.15232       5.33493       4.72649       3.85787       2.70833       1.95720       1.53752      0.965438      0.596219      0.358569      0.214773     0.0993271     0.0462333     0.0221081     0.0100661    0.00369515    0.00125364   0.000333243   9.07051e-05   1.80156e-05   2.67826e-06       0.00000       0.00000       0.00000       0.00000       0.00000       0.00000       0.00000       0.00000       0.00000       0.00000       0.00000       0.00000
  12  20 3492.3478    3.0481  2.4377 11.7778 -0.0020  0.0434   0.0478   0.1131    0.0850   0.0000   435.5256       3.75638       5.11655       4.02380      -16.7116      -14.5164       1.86539      -5.08934      0.932827      -1.82028      0.138960     -0.130960     -0.811258     -0.145493      0.101660    -0.0424952    -0.0246695    -0.0236250   -0.00379626  -0.000529437  -0.000430767   4.32574e-05  -4.14907e-07  -2.77361e-06       0.00000       0.00000       0.00000       0.00000       0.00000       0.00000       0.00000       0.00000       0.00000       0.00000       0.00000       0.00000       5.83804       7.09631       7.67336       7.45174       6.69218       5.49803       4.49359       3.33512       2.47128       1.65909       1.11809      0.704961      0.411220      0.224516      0.119935     0.0591649     0.0268444     0.0110193    0.00422167    0.00144233   0.000433277   0.000110388   2.41467e-05   3.28727e-06       0.00000       0.00000       0.00000       0.00000       0.00000       0.00000       0.00000       0.00000       0.00000       0.00000       0.00000       0.00000
  12  21 3632.3995    2.5998  3.4753 11.2782 -0.0025  0.0545   0.0349   0.1343    0.0717   0.0000   444.4995       7.23660       17.7028      -3.18113       6.39046      -18.2490      -3.21144       4.30718      0.852160       2.76683      -2.14420       1.86813       1.40571     -0.217380     0.0816208     -0.138910     0.0482959    -0.0352822   -0.00431392   -0.00217064  -9.86869e-05  -0.000120785  -1.14696e-06  -7.05891e-06       0.00000       0.00000       0.00000       0.00000       0.00000       0.00000       0.00000       0.00000       0.00000       0.00000       0.00000       0.00000       7.26426       9.14099       8.76252       8.93376       8.05320       7.12252       5.77039       4.32872       3.17808       2.22409       1.47867      0.922740      0.531863      0.287798      0.145621     0.0714571     0.0312951     0.0134052    0.00501075    0.00174317   0.000524397   0.000137942   3.05585e-05   4.72981e-06       0.00000       0.00000       0.00000       0.00000       0.00000       0.00000       0.00000       0.00000       0.00000       0.00000       0.00000       0.00000
  12  22 3772.5337    2.1607  5.0602 10.8055 -0.0016  0.0672   0.0251   0.1764    0.0631   0.0000   439.6095      0.895882      -3.07263      -17.8218      -3.66241       3.63616       8.21830      -4.73556     -0.529158      -1.50982       1.95681      0.838280      0.395790      0.194439     -0.277657     0.0189255    0.00375920     0.0109217    0.00269549  -0.000849083   0.000872743  -0.000128448   3.58986e-05  -1.30505e-05       0.00000       0.00000       0.00000       0.00000       0.00000       0.00000       0.00000       0.00000       0.00000       0.00000       0.00000       0.00000       8.63763       10.8478       11.1615       11.1733       9.66628       8.67843       6.76710       5.38572       3.85643       2.70188       1.72927       1.10692      0.631493      0.357209      0.184810     0.0910570     0.0407379     0.0171677    0.00652567    0.00233043   0.000690203   0.000184420   3.65372e-05   5.87968e-06       0.00000       0.00000       0.00000       0.00000       0.00000       0.00000       0.00000       0.00000       0.00000       0.00000       0.00000       0.00000
  12  23 3912.9494    1.8139  7.0412 10.4560 -0.0012  0.0835   0.0183   0.2254    0.0551   0.0000   436.4636      -15.1115      -10.0288       2.54094      -6.37427      -8.60812      -7.93143       5.77089       5.30051      -4.19462     -0.616743      -1.02479     -0.801715     0.0904462    -0.0834980      0.191987     0.0438113     0.0290301    -0.0136085  -0.000141348    0.00138055   0.000289115  -2.92341e-05   1.12968e-07       0.00000       0.00000       0.00000       0.00000       0.00000       0.00000       0.00000       0.00000       0.00000       0.00000       0.00000       0.00000       10.8532       13.6585       13.8221       13.8602       12.4327       10.7250       8.72092       6.60681       4.98154       3.36416       2.26112       1.35898      0.828146      0.450992      0.235798      0.113765     0.0510078     0.0215329    0.00829515    0.00280744   0.000895064   0.000221827   4.90030e-05   7.14694e-06       0.00000       0.00000       0.00000       0.00000       0.00000       0.00000       0.00000       0.00000       0.00000       0.00000       0.00000       0.00000
  12  25 4194.1688    1.2623 10.9185  9.9936  0.0000  0.1257   0.0117   0.3380    0.0469   0.0000   448.5836      -30.3761      -7.64829       32.2136      -8.74149      -7.40711      -17.7178      -2.07071       5.99741       7.14533       1.50024      -2.79672      0.383839       1.62318     -0.464933    -0.0759688     0.0687406     0.0588067   -0.00527010   0.000732243   -0.00125904   0.000193101   7.96875e-05   1.37054e-05       0.00000       0.00000       0.00000       0.00000       0.00000       0.00000       0.00000       0.00000       0.00000       0.00000       0.00000       0.00000       16.0887       20.4915       21.4951       20.1911       18.9020       15.9712       13.1353       10.0403       7.50282       5.08526       3.39991       2.09380       1.23408      0.693428      0.360646      0.173386     0.0810167     0.0332280     0.0128761    0.00451500    0.00139524   0.000358928   7.69779e-05   1.03887e-05       0.00000       0.00000       0.00000       0.00000       0.00000       0.00000       0.00000       0.00000       0.00000       0.00000       0.00000       0.00000
  12  26 4335.4149    1.0834 13.4657  9.8631 -0.0008  0.1546   0.0096   0.4336    0.0420   0.0000   486.4636       2.24225      -14.9284      -26.1227       65.1309       31.0672      -62.9128      -6.26441       3.57212       11.3691       3.78081      -2.04874      -2.75736       1.45568     -0.293528    -0.0505233    -0.0446453     0.0259743     0.0204142   -0.00710278   -0.00237252   0.000333220   5.75617e-05  -1.14764e-05       0.00000       0.00000       0.00000       0.00000       0.00000       0.00000       0.00000       0.00000       0.00000       0.00000       0.00000       0.00000       19.6098       24.8328       26.5951       24.9208       23.1422       19.5694       16.1136       12.5202       9.12882       6.36981       4.19757       2.53717       1.57416      0.854889      0.453472      0.223773     0.0992685     0.0431077     0.0166386    0.00555572    0.00176841   0.000455451   9.37199e-05   1.27007e-05       0.00000       0.00000       0.00000       0.00000       0.00000       0.00000       0.00000       0.00000       0.00000       0.00000       0.00000       0.00000
  13   9 1983.8106    0.5886  0.4866  9.5405 -0.0023  0.0235   0.0192   0.0464    0.0695   0.0000   436.5746      -5.16891       11.0363      -2.37035      -5.99724       2.68382    -0.0915471      0.245899      -1.87080     -0.607387     -0.134537     -0.197579      0.262061    -0.0821411     0.0673013    0.00648788    0.00816369    0.00184763    0.00473995  -3.68422e-05   0.000135916   9.40959e-05   6.50022e-05   3.78768e-06   1.00810e-06  -6.57449e-08       0.00000       0.00000       0.00000       0.00000       0.00000       0.00000       0.00000       0.00000       0.00000       0.00000       2.82452       3.28434       3.85378       3.44601       3.38968       2.77107       2.45121       1.83000       1.08558       1.01620      0.678745      0.436866      0.276633      0.158144     0.0923975     0.0421106     0.0196320     0.0114243    0.00463309    0.00198821   0.000701484   0.000192781   6.14387e-05   1.76133e-05   3.02296e-06   3.56673e-07       0.00000       0.00000       0.00000       0.00000       0.00000       0.00000       0.00000       0.00000       0.00000       0.00000
  13  10 2128.4681    0.8424  0.6191  9.7454 -0.0052  0.0266   0.0237   0.0464    0.0925   0.0000   443.0991       2.60042       8.07764      -3.76449    -0.0445814       1.28168      -1.34850       1.54458     -0.843640      0.589471     0.0403536      0.621609      0.161717   -0.00839269    0.00901664   -0.00128334   -0.00431879   0.000574913    0.00157067  -0.000418183   0.000414532  -3.34668e-06  -5.91445e-05   1.97251e-05  -1.63501e-06  -3.65298e-07       0.00000       0.00000       0.00000       0.00000       0.00000       0.00000       0.00000       0.00000       0.00000       0.00000       3.20253       4.28719       4.44401       4.56611       3.80865       3.43589       2.69317       1.98260       1.63032       1.05528      0.722268      0.484391      0.312599      0.159377     0.0972596     0.0514144     0.0258839     0.0117440    0.00472336    0.00199115   0.000808916   0.000250280   7.36962e-05   1.56476e-05   3.68713e-06   5.72544e-07       0.00000       0.00000       0.00000       0.00000       0.00000       0.00000       0.00000       0.00000       0.00000       0.00000
  13  11 2271.0981    1.1350  0.8146 10.0175 -0.0026  0.0252   0.0285   0.0591    0.1163   0.0000   447.0485      -6.04784       10.3833      -1.19902      -1.58457       1.91658      -3.60195       1.60268       3.28403      0.716165     -0.650747     -0.367305     -0.187959      0.217032     0.0620533     0.0162136    -0.0224609   -0.00595962    0.00307560   -0.00102542   0.000405867  -0.000307625   4.87479e-05   1.94291e-06  -5.01075e-06   4.07498e-08       0.00000       0.00000       0.00000       0.00000       0.00000       0.00000       0.00000       0.00000       0.00000       0.00000       2.77344       3.83438       3.65021       3.83264       3.39062       2.97013       2.53329       1.92796       1.52828       1.02784      0.753077      0.452420      0.297658      0.169801     0.0930738     0.0525801     0.0221960     0.0128850    0.00434330    0.00217145   0.000687024   0.000238313   7.31202e-05   1.65058e-05   3.90024e-06   5.78785e-07       0.00000       0.00000       0.00000       0.00000       0.00000       0.00000       0.00000       0.00000       0.00000       0.00000
  13  12 2411.8500    1.5120  0.8586 10.6286 -0.0055  0.0257   0.0374   0.0618    0.1184   0.0000   436.8804       4.25771       14.2706       1.16172       2.43614      -3.38386      -2.03788       2.35335       2.24940     -0.429864      0.633143      0.612133      0.638708    -0.0329097     0.0147377     0.0233322    -0.0241798   -0.00300927   -0.00345284    0.00537497   -0.00158024  -8.94916e-05  -3.83868e-05  -8.87399e-06  -3.50330e-06   5.17313e-07       0.00000       0.00000       0.00000       0.00000       0.00000       0.00000       0.00000       0.00000       0.00000       0.00000       3.31988       3.92902       4.18495       3.82181       3.45017       3.28054       2.76211       2.15918       1.71816       1.14740      0.831009      0.486379      0.312282      0.176590     0.0950737     0.0501171     0.0236722     0.0110719    0.00480781    0.00203077   0.000718869   0.000242144   7.32382e-05   1.49210e-05   3.19987e-06   4.26752e-07       0.00000       0.00000       0.00000       0.00000       0.00000       0.00000       0.00000       0.00000       0.00000       0.00000
  13  13 2551.7272    2.0658  0.8445 10.8946  0.0040  0.0273   0.0508   0.0608    0.1472   0.0000   441.9912     -0.494462       20.4036      -3.56848     -0.105108      -7.20402      -3.97546     0.0581060       1.61205     -0.785825      -1.56231      0.673399      0.315496      0.273303      0.119182    -0.0197332   -0.00412802   -0.00271853   -0.00381351    0.00213648  -0.000779801   0.000218079   0.000126700  -6.34931e-06  -2.29216e-06  -4.58629e-07       0.00000       0.00000       0.00000       0.00000       0.00000       0.00000       0.00000       0.00000       0.00000       0.00000       3.04569       3.87514       4.07048       4.21270       3.58627       2.95960       2.88131       2.05442       1.64868       1.10426      0.833454      0.446314      0.310417      0.177470      0.102749     0.0539496     0.0244026     0.0135030    0.00538714    0.00240414   0.000784679   0.000241728   7.66546e-05   1.62543e-05   4.24165e-06   5.63744e-07       0.00000       0.00000       0.00000       0.00000       0.00000       0.00000       0.00000       0.00000       0.00000       0.00000
  13  14 2691.6764    2.6992  0.8846 11.3949 -0.0042  0.0250   0.0661   0.0616    0.1863   0.0000   438.4060       1.38050       10.7641       8.04052       5.05179      -4.53996       2.69433      -1.63028      0.377123      -2.09402      0.158600     -0.825021     -0.303125    0.00362843     0.0365110     0.0326644     0.0110727    0.00247253    0.00326333   0.000489240   -0.00116602  -0.000263524  -6.18271e-06  -1.54465e-05  -2.44299e-06  -7.47229e-07       0.00000       0.00000       0.00000       0.00000       0.00000       0.00000       0.00000       0.00000       0.00000       0.00000       3.11481       3.78091       4.04199       4.17411       3.63145       3.08831       2.62852       1.94435       1.50949       1.13013      0.715629      0.460993      0.264831      0.186413      0.100901     0.0520570     0.0241655     0.0117218    0.00519610    0.00208474   0.000717524   0.000247881   6.03341e-05   1.64813e-05   3.45063e-06   4.80593e-07       0.00000       0.00000       0.00000       0.00000       0.00000       0.00000       0.00000       0.00000       0.00000       0.00000
  13  15 2832.1529    3.4333  0.7890 12.1670 -0.0046  0.0235   0.0859   0.0548    0.1440   0.0000   440.5260      0.660746       14.8351      -4.52773       1.46950       2.68091     -0.696230      -2.28310    -0.0750849      0.524698     -0.288880     -0.529666      0.278567      0.107110     0.0486361     0.0821879    -0.0167613   -0.00149690    0.00371975   -0.00197630  -0.000437461   0.000402927   3.91060e-07  -1.19918e-05  -3.87484e-07   4.28817e-07       0.00000       0.00000       0.00000       0.00000       0.00000       0.00000       0.00000       0.00000       0.00000       0.00000       3.02010       3.56464       3.58799       3.86534       3.64427       3.05488       2.32213       1.80969       1.41531       1.02309      0.694217      0.441287      0.285308      0.179506     0.0993790     0.0525011     0.0247609     0.0106919    0.00459824    0.00178198   0.000622681   0.000209876   6.01577e-05   1.48831e-05   3.07972e-06   4.46734e-07       0.00000       0.00000       0.00000       0.00000       0.00000       0.00000       0.00000       0.00000       0.00000       0.00000
  13  16 2972.6169    4.0029  0.8663 12.5045 -0.0020  0.0249   0.0953   0.0578    0.1439   0.0000   441.1085       3.45817       9.17097      -1.63294      0.204568      -3.98126       1.32415      -3.09650       1.12932       1.37862     -0.726483     -0.160232      0.504082   -0.00551512     -0.204007    -0.0246542   -0.00524098   -0.00779596    0.00162294   0.000684287   0.000238421  -0.000400343  -6.61906e-05  -2.78851e-06   7.27584e-08  -2.48672e-07       0.00000       0.00000       0.00000       0.00000       0.00000       0.00000       0.00000       0.00000       0.00000       0.00000       2.91320       3.79474       3.90027       3.68156       3.41165       2.96142       2.60796       2.09604       1.57748       1.08747      0.755602      0.484537      0.289415      0.166196     0.0926456     0.0479575     0.0242551     0.0116388    0.00495899    0.00195444   0.000717011   0.000243919   7.15232e-05   1.79839e-05   3.71533e-06   5.06647e-07       0.00000       0.00000       0.00000       0.00000       0.00000       0.00000       0.00000       0.00000       0.00000       0.00000
  13  17 3112.4596    4.1341  0.9125 12.8921 -0.0084  0.0270   0.0990   0.0642    0.1180   0.0000   439.2913       3.66576       3.63853      0.254738      -5.34786      -6.95218     0.0886893       2.53610    -0.0820451     -0.853276      0.186539      0.995799    -0.0682410     0.0253819      0.143679    -0.0832592   -0.00225273    0.00647213    0.00279264    0.00115795  -0.000237024  -5.57198e-05   5.50870e-06   7.86890e-06  -9.47190e-07  -1.00430e-06       0.00000       0.00000       0.00000       0.00000       0.00000       0.00000       0.00000       0.00000       0.00000       0.00000       3.27418       3.78469       4.21309       3.80927       3.88288       3.25591       2.68944       2.27523       1.53560       1.08849      0.869727      0.530319      0.341406      0.202918     0.0921748     0.0583375     0.0288572     0.0117966    0.00582107    0.00229245   0.000662210   0.000253032   8.18418e-05   1.91609e-05   3.62045e-06   4.48771e-07       0.00000       0.00000       0.00000       0.00000       0.00000       0.00000       0.00000       0.00000       0.00000       0.00000
  13  18 3252.2804    4.0237  1.1723 12.6477 -0.0033  0.0290   0.0873   0.0773    0.1499   0.0000   431.9654       9.23161       14.1955      -10.2638       3.74089      -1.95632      -2.87523     0.0156298      0.198716     -0.116882      0.465617     -0.447758     -0.568377      0.152618      0.215678     0.0465410    -0.0576145     0.0109778    0.00796644  -0.000212542  -0.000589210   4.08874e-05   4.43371e-05  -3.02903e-05   1.72330e-07  -5.25008e-08       0.00000       0.00000       0.00000       0.00000       0.00000       0.00000       0.00000       0.00000       0.00000       0.00000       3.57631       4.43302       4.48061       4.55962       4.00234       3.59095       3.07198       2.50773       1.80874       1.30370      0.885562      0.585873      0.364434      0.193687      0.113633     0.0565228     0.0318790     0.0130887    0.00632118    0.00221829   0.000910811   0.000262435   8.11355e-05   2.02888e-05   3.94397e-06   5.98624e-07       0.00000       0.00000       0.00000       0.00000       0.00000       0.00000       0.00000       0.00000       0.00000       0.00000
  13  19 3392.3905    3.4280  1.8849 12.2919 -0.0006  0.0390   0.0592   0.0977    0.0854   0.0000   429.1513     -0.773158       12.7470       4.94335     -0.516989      -2.53525      -2.85701     -0.368777       2.24016      -1.97880      -3.18985      0.448794     -0.621836      0.153020     0.0476564     0.0167791    -0.0211664    0.00390148   -0.00817115  -0.000349483   0.000280883   0.000349724  -0.000152160   1.55329e-06   9.74951e-06   5.62839e-07       0.00000       0.00000       0.00000       0.00000       0.00000       0.00000       0.00000       0.00000       0.00000       0.00000       4.48510       5.81138       6.01893       5.97862       5.50054       4.67950       4.04394       3.08027       2.34519       1.64658       1.19494      0.715009      0.479888      0.259706      0.155399     0.0759817     0.0383878     0.0181130    0.00784077    0.00312936    0.00118291   0.000357333   0.000117841   2.73915e-05   6.02086e-06   8.13406e-07       0.00000       0.00000       0.00000       0.00000       0.00000       0.00000       0.00000       0.00000       0.00000       0.00000
  13  20 3532.5619    2.8919  2.5022 11.8154  0.0011  0.0449   0.0442   0.1174    0.0746   0.0000   439.0620       3.09414       10.9507      -8.31555      -11.0314      -2.43916      -8.23581      -8.68100     -0.177378      0.654366      -1.68943      -1.19877     0.0109754      0.628345     -0.354280     -0.137366    0.00579784   -0.00272027   -0.00908142    0.00644289    0.00130985   0.000370565   0.000135413  -1.13594e-06  -2.30510e-06   1.68837e-06       0.00000       0.00000       0.00000       0.00000       0.00000       0.00000       0.00000       0.00000       0.00000       0.00000       5.56993       7.19990       7.03483       7.02248       6.21687       5.68325       4.70481       3.86959       2.90178       2.03726       1.38062      0.863474      0.534906      0.306613      0.173182     0.0894909     0.0440182     0.0205862    0.00869855    0.00347452    0.00127332   0.000414943   0.000125403   3.04154e-05   6.18179e-06   9.62026e-07       0.00000       0.00000       0.00000       0.00000       0.00000       0.00000       0.00000       0.00000       0.00000       0.00000
  13  21 3673.1323    2.3990  4.0572 11.0452 -0.0025  0.0566   0.0291   0.1499    0.0608   0.0000   450.9571       2.40223      -17.7574      -2.09181       3.93377      -1.64498      -7.57952      -4.88433       6.98506      -3.44730      0.394430       1.04009      0.900798      0.467626     -0.297421     -0.156460     -0.100755     0.0975975    -0.0177187   -0.00530499    0.00371279  -0.000560540  -0.000237252   2.40542e-05  -9.22822e-06   9.71412e-07       0.00000       0.00000       0.00000       0.00000       0.00000       0.00000       0.00000       0.00000       0.00000       0.00000       6.81820       8.80643       9.13153       8.81587       8.15943       7.05762       5.98395       4.59528       3.54631       2.44918       1.71956       1.08181      0.684975      0.388326      0.215146      0.112940     0.0569104     0.0255047     0.0113603    0.00447745    0.00167401   0.000547381   0.000165099   3.94530e-05   8.55660e-06   1.15153e-06       0.00000       0.00000       0.00000       0.00000       0.00000       0.00000       0.00000       0.00000       0.00000       0.00000
  13  22 3813.7509    2.0480  5.6252 10.6720 -0.0008  0.0688   0.0214   0.1840    0.0525   0.0000   447.7163     -0.754577      -13.6155      -7.21306       2.71657      -5.63561     -0.651668      -3.01553      0.781201      -3.82001      -3.10217      0.919804      0.264633     -0.216804     -0.186495    0.00516371     0.0172552    -0.0184508    -0.0152381    0.00641800    0.00203595   0.000949039  -0.000452952  -1.20273e-05   3.04093e-06   1.84079e-06       0.00000       0.00000       0.00000       0.00000       0.00000       0.00000       0.00000       0.00000       0.00000       0.00000       8.24337       10.5644       10.8369       10.8032       9.67188       8.47050       7.15975       5.68790       4.26206       3.03112       2.07413       1.35593      0.819535      0.490346      0.270052      0.142802     0.0722054     0.0330409     0.0146895    0.00570558    0.00206826   0.000692366   0.000197011   4.94023e-05   1.00770e-05   1.43895e-06       0.00000       0.00000       0.00000       0.00000       0.00000       0.00000       0.00000       0.00000       0.00000       0.00000
  13  23 3954.2975    1.6832  7.2204 10.3837 -0.0010  0.0867   0.0166   0.2231    0.0503   0.0000   449.3937      -7.34983       16.9539      -8.88922      -7.42593       4.42755      -7.34154      -12.3418      0.318653       8.25064       3.50178    -0.0818742       1.27420      0.274048     -0.402021      0.269725      0.180550     0.0118336    0.00297050    0.00236973   -0.00447394  -0.000692158   0.000427295   4.12814e-06  -1.98904e-05   2.99486e-06       0.00000       0.00000       0.00000       0.00000       0.00000       0.00000       0.00000       0.00000       0.00000       0.00000       10.0483       13.3157       13.5530       13.6178       11.9873       10.8982       8.97365       6.94962       5.37028       3.80505       2.60616       1.70109       1.06288      0.617551      0.345415      0.183882     0.0906890     0.0424778     0.0181588    0.00745952    0.00275691   0.000902710   0.000258873   6.29834e-05   1.31475e-05   1.92301e-06       0.00000       0.00000       0.00000       0.00000       0.00000       0.00000       0.00000       0.00000       0.00000       0.00000
  13  24 4095.3044    1.4140  9.0733 10.0813 -0.0012  0.1029   0.0129   0.2769    0.0473   0.0000   456.5722       7.62498       20.1034       1.51224      -8.12411      -9.79941       2.70597      -14.5532      -4.95573     -0.169743       2.77417      0.544702      -2.19627     -0.415783      0.398265      0.338319      0.130792     0.0195901     0.0166347    0.00717264   -0.00368413  -0.000820538    0.00107217  -2.88616e-05  -9.02705e-06   3.30829e-06       0.00000       0.00000       0.00000       0.00000       0.00000       0.00000       0.00000       0.00000       0.00000       0.00000       11.8035       15.2091       16.1593       15.9471       14.6665       12.5456       10.7546       8.19702       6.22819       4.46268       3.15695       1.99239       1.27798      0.736222      0.416881      0.216185      0.108129     0.0504500     0.0222017    0.00892149    0.00328366    0.00104834   0.000317885   7.76324e-05   1.62957e-05   2.14927e-06       0.00000       0.00000       0.00000       0.00000       0.00000       0.00000       0.00000       0.00000       0.00000       0.00000
  13  25 4236.6070    1.2073 11.3267  9.9368 -0.0024  0.1265   0.0106   0.3458    0.0421   0.0000   380.7094       2.55498       43.1581       7.88257      -1.52524      -7.80318      -4.52687      -17.1360       1.99026       14.8158      -3.19633      -2.07901      0.290902     -0.425259     0.0996759     -0.413869     0.0783915      0.199139    -0.0391926   0.000292971    0.00371176    0.00131895  -0.000329615  -0.000158857  -2.00109e-06   2.95452e-06       0.00000       0.00000       0.00000       0.00000       0.00000       0.00000       0.00000       0.00000       0.00000       0.00000       14.7121       19.3325       19.8346       19.4722       17.9541       15.6785       13.3313       10.3737       8.02064       5.62552       3.96520       2.52424       1.57323      0.926298      0.521625      0.270105      0.133588     0.0638044     0.0272938     0.0109350    0.00402475    0.00133715   0.000394219   9.54927e-05   2.01904e-05   2.72771e-06       0.00000       0.00000       0.00000       0.00000       0.00000       0.00000       0.00000       0.00000       0.00000       0.00000
  14  11 2305.7312    1.2390  0.7540 10.2290 -0.0046  0.0243   0.0309   0.0533    0.1025   0.0000   440.6406      0.667156       11.0937      -2.33883      -1.66561      -4.31231      0.359087     -0.329601      -2.15579      0.410058     -0.946547      0.535892     0.0255494    -0.0626833    -0.0984573     -0.100981    -0.0366642     0.0205348   -0.00486275  -0.000727717    0.00266403  -0.000646894   0.000426913   9.00484e-05   1.59714e-05   1.35468e-06  -1.03474e-07  -9.04224e-08       0.00000       0.00000       0.00000       0.00000       0.00000       0.00000       0.00000       0.00000       2.77327       3.90029       3.96039       4.14115       3.68013       3.08985       2.56579       1.93008       1.43448       1.10364      0.727010      0.486106      0.332077      0.189432      0.122576     0.0619879     0.0370302     0.0173597    0.00799190    0.00367803    0.00154073   0.000570327   0.000216322   5.57730e-05   1.74736e-05   4.41480e-06   8.96740e-07   1.31994e-07       0.00000       0.00000       0.00000       0.00000       0.00000       0.00000       0.00000       0.00000
  14  12 2446.7254    1.6685  0.9141 10.9453 -0.0029  0.0269   0.0392   0.0633    0.1133   0.0000   436.7848      0.583495       13.9413       4.69649      -2.06428       5.34832     -0.700572       2.20459      -2.19078      0.161703      0.405483      0.680657     -0.171998      0.301880    -0.0669904    -0.0415102    -0.0107736     0.0105297   -0.00102979   -0.00186581    0.00174742   0.000473182  -0.000364553   1.97205e-06   1.38289e-05   4.95776e-06  -1.19679e-07   6.14896e-08       0.00000       0.00000       0.00000       0.00000       0.00000       0.00000       0.00000       0.00000       2.92696       3.63686       3.83329       3.68913       3.64010       3.13086       2.58143       2.11881       1.66656       1.27671      0.868272      0.541462      0.367723      0.220955      0.141287     0.0783004     0.0404230     0.0202938    0.00876465    0.00417972    0.00159884   0.000663881   0.000229386   6.81432e-05   2.09472e-05   4.85084e-06   9.19800e-07   1.19732e-07       0.00000       0.00000       0.00000       0.00000       0.00000       0.00000       0.00000       0.00000
  14  13 2587.3460    2.1190  0.9135 11.3408  0.0047  0.0238   0.0489   0.0619    0.1150   0.0000   439.1362      -1.85362       12.0410      -2.44258      -5.39714      -2.16150      -5.42722      0.688168       2.29892      -1.68670     -0.416566      0.787752      0.266241     -0.230995   -0.00884295     0.0622784     0.0325466    0.00844887    0.00273204   -0.00121354  -0.000731984   0.000269476   9.15730e-05  -9.85330e-05   7.06870e-06   2.88959e-06  -4.03903e-07   1.49966e-07       0.00000       0.00000       0.00000       0.00000       0.00000       0.00000       0.00000       0.00000       2.81093       3.40231       3.66876       3.52078       3.20946       2.89031       2.52935       2.05219       1.63013       1.16084      0.795999      0.554420      0.350588      0.198457      0.126792     0.0670488     0.0359501     0.0178244    0.00928505    0.00370066    0.00156198   0.000582607   0.000222344   6.33087e-05   1.79517e-05   4.19928e-06   8.03190e-07   1.06470e-07       0.00000       0.00000       0.00000       0.00000       0.00000       0.00000       0.00000       0.00000
  14  15 2869.2230    3.4731  0.9185 11.9814 -0.0022  0.0302   0.0796   0.0610    0.1760   0.0000   438.5407      -2.33298       7.35822      -2.70180       3.59467       1.16733      -5.06349     -0.615242      -1.43805      -1.24268     -0.948870     0.0987792     0.0498749      0.237045      0.143042    -0.0467196     0.0156002    0.00974323    0.00787770   -0.00610024  -3.57431e-05  -0.000169468   9.89467e-05  -1.95088e-05  -4.51623e-06   3.82356e-06  -5.12065e-07  -1.74747e-07       0.00000       0.00000       0.00000       0.00000       0.00000       0.00000       0.00000       0.00000       3.91385       4.08123       3.85053       4.41241       4.64017       4.17233       2.80628       2.18432       2.12110       1.66451       1.04362      0.636282      0.413248      0.288915      0.201505      0.112660     0.0560774     0.0253997     0.0104343    0.00411596    0.00152923   0.000641563   0.000237066   7.11446e-05   1.87034e-05   4.28965e-06   7.94553e-07   1.17771e-07       0.00000       0.00000       0.00000       0.00000       0.00000       0.00000       0.00000       0.00000
  14  16 3010.1386    4.0455  0.8860 12.7434 -0.0053  0.0251   0.0983   0.0613    0.1322   0.0000   434.2543       6.92905       8.00031      -6.80383      0.936252      -3.37164      -4.57686      -1.43796       3.57686      -1.62107      0.158919    -0.0133204     0.0367632      0.249671     0.0510802    0.00799808   -0.00170621     0.0382028    0.00296526    0.00282692    0.00130420  -0.000164803   3.02202e-05   0.000139718  -7.90081e-09   2.38922e-06   7.54616e-07  -3.00543e-08       0.00000       0.00000       0.00000       0.00000       0.00000       0.00000       0.00000       0.00000       2.91632       3.76223       3.77941       3.74563       3.55418       3.31747       2.70654       2.07796       1.52713       1.11831      0.858386      0.576979      0.386472      0.238446      0.133122     0.0685999     0.0385779     0.0178850    0.00812182    0.00372080    0.00160823   0.000571509   0.000212006   6.76002e-05   2.02075e-05   4.52657e-06   8.83486e-07   1.26543e-07       0.00000       0.00000       0.00000       0.00000       0.00000       0.00000       0.00000       0.00000
  14  17 3150.5368    4.1625  1.0473 12.8769 -0.0098  0.0285   0.0918   0.0675    0.1357   0.0000   436.3408     -0.862339       9.11330     -0.431969      -5.03458      -2.69039      -1.25467      -2.45995     -0.260675       1.21477      -1.68883     -0.441913      0.391620      0.218224      0.236375   -0.00380796     0.0242510   -0.00944456     0.0118034    0.00245157   0.000936532   0.000199392  -0.000116476  -0.000177699   3.70131e-05   3.33549e-06  -1.10124e-06   7.18347e-08       0.00000       0.00000       0.00000       0.00000       0.00000       0.00000       0.00000       0.00000       3.16963       4.08163       4.05706       4.44027       3.80282       3.37466       2.94355       2.30738       1.78446       1.33558      0.908082      0.610870      0.421592      0.253612      0.134203     0.0804744     0.0447844     0.0226992    0.00993755    0.00447164    0.00189162   0.000749670   0.000239708   7.50309e-05   2.00308e-05   4.92576e-06   1.01839e-06   1.53337e-07       0.00000       0.00000       0.00000       0.00000       0.00000       0.00000       0.00000       0.00000
  14  18 3290.8071    3.7359  1.3846 12.7790 -0.0070  0.0330   0.0744   0.0805    0.1028   0.0000   434.9587     -0.464814       11.5498      -3.38533       3.18365      -8.28442       1.51491      -6.15815      -2.12291      -1.10779      0.113034     -0.933180      -1.10218     -0.443447     0.0240166    0.00365988    -0.0344123    -0.0114981   -0.00598924   -0.00397333   0.000893275   -0.00118076  -0.000155147   1.91602e-05   3.57303e-05  -4.70182e-07  -2.57370e-07  -3.40398e-07       0.00000       0.00000       0.00000       0.00000       0.00000       0.00000       0.00000       0.00000       3.71560       4.50789       4.64143       4.92971       4.63763       4.03886       3.10914       2.63834       2.04272       1.57881       1.06798      0.679033      0.445869      0.291221      0.178179      0.105261     0.0525769     0.0265835     0.0119678    0.00532247    0.00210281   0.000839915   0.000268193   8.76926e-05   2.47497e-05   5.91490e-06   1.08698e-06   1.64260e-07       0.00000       0.00000       0.00000       0.00000       0.00000       0.00000       0.00000       0.00000
  14  19 3431.4410    3.3083  2.0401 12.0676 -0.0004  0.0381   0.0520   0.0972    0.0861   0.0000   440.2022      -1.22706       4.48516      -9.85367       2.08766      -3.58606    0.00219393      -5.61555     -0.211050     -0.955047      -1.88123       1.64712     0.0666375      0.358260      0.227399      0.103585    -0.0223282    -0.0163517   -0.00821511    -0.0110440  -0.000400910    0.00101225   0.000481078   3.29414e-06  -3.83341e-05  -2.47617e-06  -1.28253e-07   3.90735e-08       0.00000       0.00000       0.00000       0.00000       0.00000       0.00000       0.00000       0.00000       4.44123       5.55121       5.75458       5.76041       5.27046       4.78982       3.95875       3.20103       2.51610       1.87330       1.26786      0.857182      0.558653      0.331657      0.202943      0.110754     0.0595312     0.0296182     0.0136302    0.00604309    0.00244120   0.000957940   0.000346257   0.000102169   2.89711e-05   6.86670e-06   1.32231e-06   1.84680e-07       0.00000       0.00000       0.00000       0.00000       0.00000       0.00000       0.00000       0.00000
  14  20 3572.1637    2.7744  3.1025 11.3662  0.0003  0.0485   0.0361   0.1184    0.0726   0.0000   435.3709       6.22009       2.51477      -7.84562       4.88626      -9.61519       2.06391      -3.05427       1.11256       1.46880      -1.38944       1.24914      0.214066     -0.235341     -0.258310      0.127405    0.00998798     0.0451839    -0.0282607   -0.00219165   -0.00135975  -0.000272660  -0.000342114   0.000155512   7.49131e-06   1.56944e-06   1.38992e-07  -1.07680e-07       0.00000       0.00000       0.00000       0.00000       0.00000       0.00000       0.00000       0.00000       5.20420       6.91496       7.02768       7.15889       6.49667       5.75184       4.95894       3.99088       3.14458       2.25517       1.63640       1.05608      0.690098      0.421512      0.245186      0.141065     0.0709955     0.0375592     0.0167244    0.00792792    0.00306257    0.00125962   0.000413258   0.000137606   3.91429e-05   9.13379e-06   1.89222e-06   2.59074e-07       0.00000       0.00000       0.00000       0.00000       0.00000       0.00000       0.00000       0.00000
  14  21 3713.0429    2.3070  4.6581 10.9162 -0.0035  0.0591   0.0252   0.1565    0.0561   0.0000   440.1905      -6.69223       21.0244      -15.4126     0.0464886      -15.0888       11.7296      -2.86123      -2.77563      -2.35580      -1.22528      0.677151      0.911494     -0.410099     -0.232305      0.360735     -0.120077    -0.0563700    -0.0287196    0.00358312    0.00160920   -0.00185490   -0.00114239   0.000307869   3.18002e-05  -1.70672e-05  -3.10202e-06  -4.05135e-07       0.00000       0.00000       0.00000       0.00000       0.00000       0.00000       0.00000       0.00000       6.51369       8.44895       8.73485       8.67032       7.94920       7.13741       6.12212       4.98444       3.84300       2.85438       1.99357       1.33555      0.845105      0.514215      0.314219      0.168899     0.0904667     0.0439143     0.0218222    0.00938103    0.00399008    0.00146449   0.000543744   0.000165419   4.72151e-05   1.15314e-05   2.25384e-06   3.07432e-07       0.00000       0.00000       0.00000       0.00000       0.00000       0.00000       0.00000       0.00000
  14  22 3854.1530    1.9364  6.2262 10.4903 -0.0016  0.0722   0.0188   0.1893    0.0522   0.0000   442.1080       12.3293       26.2372      -9.02598       5.70232      -4.56496       5.52762      -6.54057      0.749461      0.492638     -0.169953      -1.37362       1.72128     -0.173201     -0.139174      0.513938   -0.00165748    -0.0555033     0.0514682   -0.00186420   -0.00790193   0.000637238    0.00100973  -7.45777e-06  -2.53243e-05  -8.92698e-06  -2.72402e-06  -5.08670e-07       0.00000       0.00000       0.00000       0.00000       0.00000       0.00000       0.00000       0.00000       7.94455       10.2117       10.3569       10.7138       9.80816       8.78373       7.37259       5.95448       4.67929       3.38008       2.46164       1.60550       1.07516      0.647211      0.385364      0.216048      0.113680     0.0574715     0.0267345     0.0118856    0.00484758    0.00188061   0.000647312   0.000203708   5.92922e-05   1.34681e-05   2.74703e-06   3.80132e-07       0.00000       0.00000       0.00000       0.00000       0.00000       0.00000       0.00000       0.00000
  14  23 3995.2265    1.6207  8.1913 10.2008  0.0002  0.0889   0.0144   0.2390    0.0481   0.0000   425.4530      -16.0996      -3.04982       5.42984      -10.1766       6.56736      -13.1464      -15.4230       6.42432       3.60315     -0.984906      0.402824     -0.359412      -1.05962      0.715296      0.281499      0.185532    -0.0805535    -0.0112602   -0.00360316   -0.00527867   0.000312422    0.00111043  -0.000415263   5.24828e-06  -7.49512e-06  -1.33155e-05   3.24166e-07       0.00000       0.00000       0.00000       0.00000       0.00000       0.00000       0.00000       0.00000       9.60200       12.6869       13.1056       13.3545       12.1182       10.8521       9.14307       7.42025       5.67833       4.26422       2.97680       2.01613       1.31402      0.803832      0.478637      0.265719      0.142396     0.0714252     0.0336477     0.0150908    0.00624269    0.00240221   0.000848659   0.000263090   7.42025e-05   1.79655e-05   3.46068e-06   4.78308e-07       0.00000       0.00000       0.00000       0.00000       0.00000       0.00000       0.00000       0.00000
  14  24 4136.8266    1.3361  9.6998 10.1015 -0.0010  0.1063   0.0119   0.2866    0.0422   0.0000   421.7216      -17.8617       5.63435      0.857083       25.7484      -12.4638      -13.2144      -13.1839       5.81962      -3.85620      -3.33200      -1.18675       1.99229     -0.550941     -0.142996      0.224282     -0.174539    -0.0614015   -0.00517911    -0.0159120   -0.00189427  -0.000443186   0.000247976   0.000604556  -3.92594e-05  -2.26029e-05  -7.47434e-06   6.44652e-07       0.00000       0.00000       0.00000       0.00000       0.00000       0.00000       0.00000       0.00000       11.6160       15.0744       15.5599       15.4562       14.6665       12.7154       11.1403       8.88247       6.95784       5.04356       3.68362       2.42700       1.60324      0.971723      0.574584      0.322502      0.168422     0.0858537     0.0406474     0.0180550    0.00740665    0.00286261   0.000985349   0.000313308   8.99192e-05   2.11158e-05   4.28086e-06   5.43438e-07       0.00000       0.00000       0.00000       0.00000       0.00000       0.00000       0.00000       0.00000
  14  25 4278.3296    1.1596 13.2394  9.8683 -0.0001  0.1404   0.0094   0.3902    0.0393   0.0000   442.6415      -31.3608      -1.30598       4.36495       16.1354      -22.0336      -11.8591      -13.6828      -5.53699      -7.38293       5.52166       3.01444      -4.11394       1.54661     -0.829485      0.301853     0.0241914     0.0169798     0.0602317     0.0219747     0.0144104   -0.00515933   2.61368e-05   0.000898518   0.000114641  -2.33443e-05  -1.16805e-06   1.03147e-07       0.00000       0.00000       0.00000       0.00000       0.00000       0.00000       0.00000       0.00000       15.3495       20.0677       21.2313       20.5326       19.7233       17.1843       14.7157       11.6056       9.24238       6.60214       4.86492       3.22327       2.11386       1.28736      0.781756      0.431051      0.227038      0.115049     0.0546372     0.0245563    0.00996686    0.00383789    0.00136280   0.000429378   0.000122966   2.82055e-05   5.68220e-06   7.02466e-07       0.00000       0.00000       0.00000       0.00000       0.00000       0.00000       0.00000       0.00000
  14  27 4561.6618    0.7847 17.9228  9.7614 -0.0036  0.2288   0.0062   0.5849    0.0293   0.0000   430.4450       14.9474       31.8231       58.7192       6.19303      -68.5342      -13.1685       27.2578      -7.77609       1.55825      -9.91149       10.9824       1.24474      -1.72825      -1.67079      0.933961    -0.0544019    -0.0159762    -0.0734150     0.0258630    -0.0244934    0.00251594    0.00447107  -0.000177174  -8.86741e-06  -1.00987e-05  -1.15471e-05   1.93870e-06       0.00000       0.00000       0.00000       0.00000       0.00000       0.00000       0.00000       0.00000       24.6109       32.0486       33.7193       33.6861       31.7008       27.3501       24.1379       19.3169       15.3449       11.0609       8.14100       5.35013       3.57191       2.19468       1.29881      0.743759      0.396610      0.199856     0.0987125     0.0420539     0.0180674    0.00676134    0.00231787   0.000730615   0.000206921   4.72858e-05   9.50595e-06   1.18149e-06       0.00000       0.00000       0.00000       0.00000       0.00000       0.00000       0.00000       0.00000
  15   9 2049.5735    0.6710  0.5834  9.6344 -0.0068  0.0248   0.0189   0.0469    0.0791   0.0000   436.5391       2.96437       19.6033      0.101378      -2.64253     -0.253554       1.21315     -0.846542       1.86502      0.359199     -0.744568     -0.142461      0.172465    -0.0858117      0.188901      0.133684    -0.0126257    -0.0353838   -0.00901788    0.00993690    0.00622531  -0.000935125  -0.000466492  -5.67189e-05  -6.08561e-05   5.81857e-06   2.60094e-06  -6.27118e-07  -3.52940e-07   1.46850e-08       0.00000       0.00000       0.00000       0.00000       0.00000       0.00000       2.31892       3.32881       3.15821       3.15475       3.14319       2.46147       2.77104       1.77374       1.77250       1.08637      0.885575      0.645636      0.376443      0.288726      0.134031      0.103820     0.0443979     0.0270161     0.0143090    0.00576542    0.00357852    0.00104661   0.000554170   0.000190074   5.47436e-05   2.29733e-05   4.07131e-06   1.19922e-06   3.03799e-07   3.05783e-08       0.00000       0.00000       0.00000       0.00000       0.00000       0.00000
  15  10 2195.7592    0.9569  0.6924 10.1471 -0.0042  0.0273   0.0249   0.0498    0.0881   0.0000   435.8960      -2.18504       11.4697      -3.10632      0.288682       3.33311     -0.808125       3.98683      -2.39109     -0.104880     0.0702101      0.403742     -0.518937     -0.178197     -0.248250    -0.0506355    0.00560574    -0.0147347   -0.00673067    0.00540733   0.000386760  -0.000156748   0.000644138  -5.20836e-05   3.21924e-05   3.81567e-05  -1.95893e-06  -2.30241e-07  -8.92345e-08   3.09410e-09       0.00000       0.00000       0.00000       0.00000       0.00000       0.00000       3.39050       3.90497       3.25290       3.39485       3.76548       3.82640       3.25235       2.29005       1.54244       1.07718      0.996595      0.813728      0.591995      0.378083      0.225078      0.116962     0.0595787     0.0291856     0.0140756    0.00641568    0.00283993    0.00117278   0.000444179   0.000159218   5.31219e-05   1.65777e-05   4.40383e-06   9.36473e-07   2.04537e-07   2.77982e-08       0.00000       0.00000       0.00000       0.00000       0.00000       0.00000
  15  11 2339.5033    1.3253  0.8626 10.4839 -0.0032  0.0253   0.0302   0.0587    0.1080   0.0000   438.1123     -0.927934       10.6996      0.759079      -4.91932       2.07866      -2.28330      -1.87372      -1.53177     -0.135786      0.685420     -0.217703    -0.0337241    -0.0269811    0.00556518    -0.0761510     0.0278665   -0.00776070   -0.00276960   -0.00462479   -0.00287601   -0.00167331   0.000380079   8.13730e-05   1.81465e-05   1.30524e-06  -2.22105e-06  -2.71157e-06   8.04003e-08   2.97615e-08       0.00000       0.00000       0.00000       0.00000       0.00000       0.00000       2.51596       3.43735       3.41844       3.50009       3.40615       2.93253       2.67417       1.92439       1.61956       1.11726      0.867344      0.617702      0.419941      0.270952      0.157909     0.0974752     0.0500434     0.0266940     0.0141501    0.00620166    0.00322645    0.00113779   0.000519538   0.000184899   6.09418e-05   1.97277e-05   5.00188e-06   1.20856e-06   2.64079e-07   3.19636e-08       0.00000       0.00000       0.00000       0.00000       0.00000       0.00000
  15  12 2481.0542    1.7378  0.9420 10.9012 -0.0013  0.0256   0.0376   0.0623    0.1174   0.0000   437.5225      -3.71850       12.5436       2.03752     -0.217350     -0.572648     -0.403595       1.04969       1.28549      0.640544     -0.181014     -0.671229     -0.520080     -0.421479     0.0129974    -0.0158677    -0.0217981    -0.0192101   -0.00778637  -0.000380085   -0.00304903   -0.00138229   0.000645273   0.000151220  -4.30008e-05  -1.38437e-05   1.24783e-05   2.41183e-06   8.80720e-08  -3.70070e-08       0.00000       0.00000       0.00000       0.00000       0.00000       0.00000       2.59529       3.06948       3.43916       3.39726       3.04807       2.96879       2.59068       1.91114       1.67860       1.27487      0.856250      0.632601      0.435535      0.261301      0.164757      0.100160     0.0543798     0.0283603     0.0149364    0.00717327    0.00313343    0.00126468   0.000550219   0.000213614   7.13890e-05   1.97647e-05   5.04588e-06   1.15434e-06   2.23209e-07   2.86339e-08       0.00000       0.00000       0.00000       0.00000       0.00000       0.00000
  15  13 2622.3811    2.2593  0.9130 11.5833 -0.0086  0.0251   0.0505   0.0596    0.1144   0.0000   437.0461       4.54929       10.1151       2.17004      -6.79191     -0.665893     -0.727803      -3.43074      -3.85088     -0.136856      -1.54716      0.575188      0.243940    -0.0160967      0.104224     0.0798430    -0.0108528     0.0492793    -0.0191721   -0.00837492    0.00171985  -0.000368088  -0.000667051  -4.51275e-05  -2.40352e-05  -4.38778e-05  -5.37334e-06   2.04634e-06   4.69661e-08  -6.34744e-09       0.00000       0.00000       0.00000       0.00000       0.00000       0.00000       2.79396       3.29140       3.74929       3.70720       3.28943       3.01075       2.69793       2.03633       1.62336       1.28574      0.917451      0.591468      0.398512      0.271135      0.155519     0.0942888     0.0527828     0.0286892     0.0139592    0.00627903    0.00302791    0.00133907   0.000570569   0.000200046   6.18528e-05   1.86983e-05   4.58347e-06   1.07193e-06   2.01047e-07   2.45932e-08       0.00000       0.00000       0.00000       0.00000       0.00000       0.00000
  15  14 2764.1497    2.9958  0.8681 11.9288 -0.0028  0.0239   0.0678   0.0572    0.1254   0.0000   434.0630       3.31213       19.7391       1.06114     -0.735497      0.153847      -4.24379      -3.45434     -0.194446      0.330605    -0.0985571     -0.759529      0.168699     -0.148763     0.0617032    -0.0824002     0.0429649    -0.0162192    -0.0110367    0.00102320    0.00257095   -0.00125055   0.000235334  -0.000104332  -5.02889e-05  -1.61012e-05  -7.82250e-06  -1.39870e-06   1.50638e-07   6.75499e-08       0.00000       0.00000       0.00000       0.00000       0.00000       0.00000       2.64674       3.25374       3.20971       3.24910       3.11910       3.01792       2.56528       1.97165       1.57058       1.06240      0.862712      0.623825      0.443345      0.281744      0.165466     0.0905462     0.0488691     0.0278305     0.0125841    0.00635898    0.00261951    0.00123783   0.000423473   0.000175254   5.65538e-05   1.79353e-05   4.72145e-06   9.57192e-07   2.10276e-07   2.78949e-08       0.00000       0.00000       0.00000       0.00000       0.00000       0.00000
  15  15 2905.7582    3.6516  0.8143 12.4668 -0.0042  0.0228   0.0862   0.0540    0.1370   0.0000   433.8572       3.89678       20.2005       1.03609      -3.05085      -3.70285      -6.27096       1.17639       3.82320      0.644861      -1.19958    -0.0456623     -0.129370     -0.170977     -0.132714     0.0796099    -0.0121626    0.00537008   -0.00482726   -0.00238029   -0.00249144   0.000252167  -0.000763542  -7.26816e-05   6.23922e-06   7.87306e-06   3.12952e-06  -1.16502e-06  -1.97828e-07  -1.15194e-09       0.00000       0.00000       0.00000       0.00000       0.00000       0.00000       2.35761       2.93100       3.08323       3.23684       2.99291       2.62394       2.30712       1.85894       1.48833       1.14495      0.821091      0.563781      0.364553      0.236740      0.153687     0.0863564     0.0503409     0.0267454     0.0133305    0.00611116    0.00296769    0.00122436   0.000483180   0.000170728   5.94091e-05   1.69927e-05   4.73216e-06   1.11585e-06   2.09364e-07   2.79476e-08       0.00000       0.00000       0.00000       0.00000       0.00000       0.00000
  15  16 3047.0847    4.2679  0.7493 12.9294 -0.0067  0.0227   0.1074   0.0525    0.1229   0.0000   436.9490     -0.500158       9.38970      -4.59986      -3.47287      -3.43700       2.44993      -3.33440     -0.175943      0.937578      0.345074     -0.755225     -0.668549     0.0229849      0.170792     -0.244412   -0.00979812     0.0133755    0.00334202    -0.0105175    0.00450586    0.00127608  -0.000983772   0.000249547   2.13318e-05   3.72798e-05  -3.72574e-06  -2.01293e-06  -3.99523e-07  -2.41626e-08       0.00000       0.00000       0.00000       0.00000       0.00000       0.00000       2.83829       3.46629       3.39635       3.21962       2.81813       2.80987       2.54018       2.22016       1.74547       1.35611      0.947504      0.645180      0.403648      0.253886      0.146392     0.0870432     0.0451145     0.0237342     0.0113416    0.00573185    0.00235819    0.00110842   0.000418515   0.000159846   4.90689e-05   1.54812e-05   3.80173e-06   9.20996e-07   1.58394e-07   2.45859e-08       0.00000       0.00000       0.00000       0.00000       0.00000       0.00000
  15  17 3188.0776    4.1775  1.1801 12.6633 -0.0026  0.0297   0.0842   0.0700    0.1770   0.0000   435.6264       5.05732       8.44074      -9.71741      -1.70493      -3.64815      0.301173     -0.131832      -2.89257      -1.63280     -0.808494      0.413237      0.472167      0.313274     0.0290597     0.0138498     0.0435425     0.0173162    0.00269109   -0.00843870   -0.00445381  -0.000119717  -0.000354291  -1.74519e-05   7.67639e-05  -2.00073e-05  -1.05789e-05   3.97175e-07  -1.83327e-08  -1.12527e-09       0.00000       0.00000       0.00000       0.00000       0.00000       0.00000       3.15132       4.00664       4.25482       4.45086       4.01912       3.65583       3.03435       2.36473       1.94747       1.44381       1.04331      0.701052      0.496069      0.314355      0.190288      0.114993     0.0650511     0.0341136     0.0176520    0.00819896    0.00365166    0.00153471   0.000644544   0.000232960   7.72634e-05   2.30599e-05   6.14557e-06   1.33993e-06   2.69586e-07   3.70483e-08       0.00000       0.00000       0.00000       0.00000       0.00000       0.00000
  15  18 3328.8415    3.7008  1.4666 12.7822 -0.0024  0.0324   0.0696   0.0829    0.1071   0.0000   438.2438      0.588562       13.6500     -0.211888     -0.711257     -0.316686       1.84400      -4.78837       2.25598      0.566948      0.199795      0.389209     0.0703232      0.146232      0.280148      0.253807     -0.123207    -0.0307640    0.00723559   -0.00461809   -0.00223696   -0.00174876   -0.00146370  -0.000180062   0.000116616  -3.78931e-05  -8.50829e-06  -1.70305e-06   2.15073e-07   2.93068e-08       0.00000       0.00000       0.00000       0.00000       0.00000       0.00000       3.54432       4.50087       4.53797       4.90368       4.36681       3.93060       3.40107       2.83043       2.17489       1.62372       1.17770      0.839024      0.562782      0.349371      0.216927      0.129512     0.0712560     0.0364559     0.0197299    0.00958221    0.00429611    0.00175411   0.000711110   0.000249226   8.35155e-05   2.42370e-05   6.58918e-06   1.52554e-06   2.87680e-07   4.13941e-08       0.00000       0.00000       0.00000       0.00000       0.00000       0.00000
  15  19 3470.0209    3.0847  2.5588 11.9843 -0.0016  0.0411   0.0439   0.1107    0.0749   0.0000   444.1275      -4.52216       10.2971      0.428848       4.55573       3.46635      0.609650     -0.479996       6.33868      -1.22865      0.361336      0.324907      0.162738      0.327760     0.0162429     0.0274137    0.00888622    -0.0459925    -0.0446627    -0.0232523    0.00531727   -0.00160523   -0.00127295   5.28057e-05  -0.000111499   3.57735e-05  -5.31095e-06  -1.26125e-06  -1.33723e-07  -1.07611e-07       0.00000       0.00000       0.00000       0.00000       0.00000       0.00000       4.40817       5.65633       5.98712       6.14209       5.51581       5.09481       4.25938       3.48888       2.79384       2.05657       1.48976       1.04546      0.692318      0.445306      0.265211      0.162816     0.0880668     0.0473471     0.0245882     0.0116706    0.00537092    0.00217637   0.000896180   0.000329292   0.000108390   3.39145e-05   8.67511e-06   1.99654e-06   3.74025e-07   5.17638e-08       0.00000       0.00000       0.00000       0.00000       0.00000       0.00000
  15  20 3611.1869    2.6317  3.7040 11.3120 -0.0020  0.0509   0.0313   0.1327    0.0660   0.0000   438.1853      -15.2731       4.03670       5.63791       4.26258       1.05300      -11.0547      -5.23378      0.927191      -1.33457       1.19362       1.50588    -0.0114382      0.495065     -0.380868     0.0667851    -0.0130087    -0.0580023     0.0352241     0.0138931  -0.000552155   0.000365782   -0.00118354   0.000671401  -3.74631e-05   1.70445e-05   2.53036e-06   1.09396e-06  -4.47152e-07  -3.40412e-08       0.00000       0.00000       0.00000       0.00000       0.00000       0.00000       5.56668       6.88095       7.31324       7.66594       7.00726       6.23650       5.23048       4.21996       3.46381       2.56715       1.84269       1.26055      0.851935      0.532832      0.337582      0.199558      0.113580     0.0597494     0.0308044     0.0145225    0.00648654    0.00267336    0.00107575   0.000391227   0.000133489   3.89650e-05   1.04816e-05   2.33975e-06   4.60224e-07   6.05569e-08       0.00000       0.00000       0.00000       0.00000       0.00000       0.00000
  15  21 3752.5612    2.2387  4.8926 10.8545 -0.0021  0.0598   0.0231   0.1552    0.0574   0.0000   441.3587      -4.89240       9.22166       5.72353      -4.11100      -13.0195       10.4944       4.00283       1.27079       1.79296     -0.850989      -1.22635      -1.42842     -0.535581      0.144887     -0.394584     -0.132152     0.0439337     0.0170420     0.0135436    0.00402892   -0.00118721   0.000821427  -0.000504485   7.59289e-06  -3.24736e-05  -1.46600e-05   1.53378e-06   1.11283e-06  -3.31827e-08       0.00000       0.00000       0.00000       0.00000       0.00000       0.00000       6.30105       8.13242       8.60182       8.55323       8.22857       7.32498       6.19723       4.97752       3.94059       3.00384       2.14450       1.52488      0.983916      0.646460      0.404891      0.229124      0.133836     0.0690778     0.0349655     0.0164982    0.00750301    0.00321057    0.00126622   0.000452717   0.000162640   4.79065e-05   1.29018e-05   3.10431e-06   5.75253e-07   7.26574e-08       0.00000       0.00000       0.00000       0.00000       0.00000       0.00000
  15  22 3894.0923    1.8127  6.7096 10.4634 -0.0013  0.0758   0.0169   0.1985    0.0507   0.0000   447.5448      -15.5883       28.2178       7.95975       10.8662      -16.9987       8.77621       8.07521      0.187141      -5.39630     0.0400308      0.144496      -1.01351      0.970864     -0.499722      0.291514      0.148884     0.0428464    -0.0177608    0.00331087     0.0139287    0.00543025    0.00148652  -0.000719028  -4.74713e-05  -1.79252e-05   1.70563e-05   1.53631e-06  -2.26535e-07  -5.05253e-08       0.00000       0.00000       0.00000       0.00000       0.00000       0.00000       7.79566       10.5803       10.6547       11.0007       10.0214       9.13375       7.87442       6.44260       5.17245       3.85700       2.84279       1.92012       1.29741      0.810650      0.507202      0.295045      0.164417     0.0873818     0.0434924     0.0215247    0.00937623    0.00415020    0.00159795   0.000605883   0.000202845   6.17239e-05   1.71547e-05   3.88589e-06   7.71142e-07   1.02890e-07       0.00000       0.00000       0.00000       0.00000       0.00000       0.00000
  15  23 4035.4950    1.5406  8.5385 10.2239 -0.0013  0.0917   0.0133   0.2379    0.0453   0.0000   440.3260       8.77467       9.35880       4.03613       4.54035      -14.3236       8.84957      0.871351      0.608514      -5.06217      -6.53189    -0.0261798       1.09909       1.45037      -1.08034      0.199583      0.344130     0.0930460      0.111588    -0.0644504    -0.0213085   -0.00240865    0.00111232  -0.000263917   0.000320052   0.000113569   1.11204e-05  -6.53150e-06  -1.60406e-06   3.26935e-08       0.00000       0.00000       0.00000       0.00000       0.00000       0.00000       9.43685       12.0604       12.6674       12.4719       12.1917       10.4149       9.58774       7.67167       6.17734       4.69224       3.38812       2.39143       1.56582      0.997073      0.631186      0.361243      0.209549      0.105847     0.0561228     0.0267878     0.0122063    0.00514121    0.00207084   0.000726656   0.000256964   7.39328e-05   2.02537e-05   4.86706e-06   9.32685e-07   1.09387e-07       0.00000       0.00000       0.00000       0.00000       0.00000       0.00000
  15  24 4177.3198    1.3039 11.2146 10.0599 -0.0006  0.1143   0.0106   0.3118    0.0404   0.0000   444.7713       30.9039       21.5834      -38.4418       17.6236       5.31589      -11.5541       10.3703      -12.6759       4.03812       2.45189      -4.03580       1.83653       1.39507      0.351753     -0.781644     0.0342343      0.185072      0.152126    0.00293023   -0.00476933   -0.00602747  -0.000327624   0.000853159   0.000467502  -5.06320e-05  -3.27860e-05   9.15483e-06  -1.05808e-06  -2.19763e-07       0.00000       0.00000       0.00000       0.00000       0.00000       0.00000       11.6632       15.1832       16.1580       16.1282       15.2472       13.4582       11.8387       9.62754       7.71461       5.72973       4.31669       2.88959       1.99578       1.25721      0.790614      0.456080      0.261114      0.138526     0.0707990     0.0337877     0.0155482    0.00663691    0.00264261   0.000954098   0.000325224   9.71865e-05   2.71795e-05   5.98452e-06   1.16620e-06   1.42856e-07       0.00000       0.00000       0.00000       0.00000       0.00000       0.00000
  15  25 4319.1181    1.0917 13.6664  9.9504  0.0000  0.1441   0.0085   0.3948    0.0358   0.0000   432.2242       8.59670       45.1101       33.9503       34.7313      -13.7850      -3.79564       3.38801       4.25010      -4.71901       3.42747     -0.737421     -0.862704      -1.27232      -1.13624     0.0340857    -0.0858415    0.00385866      0.187744     0.0324458  -0.000338444   -0.00135726    0.00423507   0.000747686  -0.000826714  -0.000143779  -2.01259e-05  -1.13010e-06   8.18626e-08   2.48555e-07       0.00000       0.00000       0.00000       0.00000       0.00000       0.00000       14.5660       19.2639       20.6445       20.0327       19.4756       17.2984       14.9376       12.1410       9.63518       7.17915       5.39632       3.70854       2.54575       1.60837       1.01345      0.588963      0.333970      0.177059     0.0900904     0.0442361     0.0196787    0.00860161    0.00335748    0.00124769   0.000422341   0.000127553   3.53880e-05   7.86364e-06   1.47995e-06   1.79047e-07       0.00000       0.00000       0.00000       0.00000       0.00000       0.00000
  15  26 4461.1487    0.9160 15.4957  9.8864  0.0000  0.1759   0.0072   0.4722    0.0321   0.0000   439.9347       3.55991       16.5033      -25.5094       10.2630       12.3624       8.86464      -1.21823      -18.8551      -15.4562       7.33325       3.98958     0.0819379      -2.89861      0.975317      0.781306      0.613039     0.0726360     -0.187267    -0.0196027     0.0386956    -0.0190660    0.00203688   0.000280333   0.000411545  -0.000227832  -2.94830e-05  -8.52197e-06   3.60331e-06  -4.86288e-07       0.00000       0.00000       0.00000       0.00000       0.00000       0.00000       17.8572       23.2581       25.1231       24.6873       23.6485       20.8981       18.3262       14.9210       11.8513       9.07866       6.65160       4.53844       3.14832       1.99128       1.23619      0.743407      0.411636      0.224907      0.112762     0.0558635     0.0245706     0.0108331    0.00422901    0.00160510   0.000517460   0.000158072   4.31997e-05   9.67374e-06   1.79331e-06   2.17448e-07       0.00000       0.00000       0.00000       0.00000       0.00000       0.00000
  16  10 2228.3876    1.0293  0.8269  9.9486 -0.0014  0.0254   0.0230   0.0549    0.1037   0.0000   433.2353     -0.906724       13.1270       4.66608       1.55037      -3.62188       1.11560      0.550494      -1.39051     -0.639765      -1.28150   -0.00631033      0.918100     -0.220060     -0.158464     -0.124792     0.0190831     0.0299539     0.0310479    0.00168504   -0.00333865    0.00107090   0.000443759   1.03518e-06  -5.65875e-05  -7.56820e-05   1.91316e-05  -2.97625e-06   4.90436e-07   1.07466e-07  -7.41541e-08  -1.12688e-09       0.00000       0.00000       0.00000       0.00000       2.42050       3.23830       2.95290       3.32493       3.35111       3.03018       2.53861       1.93642       1.63481       1.26607       1.03446      0.659594      0.486486      0.305039      0.208293      0.135573     0.0781855     0.0456791     0.0222229     0.0116548    0.00498402    0.00249171   0.000945233   0.000436883   0.000149068   5.90063e-05   1.69310e-05   5.48361e-06   1.52327e-06   3.09330e-07   6.59422e-08   8.34859e-09       0.00000       0.00000       0.00000       0.00000
  16  11 2372.5997    1.4229  0.9012 10.5303 -0.0037  0.0251   0.0310   0.0598    0.0997   0.0000   438.5312      -2.37169       7.04278      -2.12391      -1.63663      0.397862     -0.765040       1.68923      -1.10117      -1.27580     -0.791909     -0.750834     -0.586922    -0.0309972    0.00702782    -0.0502775     0.0588408     0.0593713    0.00452657    0.00977718    0.00374969    0.00300582   0.000688218   4.56200e-05  -3.61079e-06  -1.23609e-05   4.58645e-06   4.42570e-06  -2.69894e-06  -2.51317e-07   1.06379e-07   2.95911e-09       0.00000       0.00000       0.00000       0.00000       2.84570       3.65593       3.48146       3.23341       2.87601       2.78807       2.55197       2.50364       2.06485       1.69870       1.19791      0.841405      0.500004      0.328375      0.189789      0.124620     0.0685485     0.0393478     0.0188902     0.0107250    0.00461424    0.00243652   0.000895846   0.000424543   0.000136471   5.33454e-05   1.56790e-05   5.29558e-06   1.22413e-06   3.18061e-07   4.81754e-08   7.34568e-09       0.00000       0.00000       0.00000       0.00000
  16  12 2514.8186    1.8710  0.8594 11.1971 -0.0053  0.0230   0.0414   0.0564    0.0976   0.0000   431.0144      -6.39733       12.9153       1.77479     -0.103059      -1.94670       3.31156       2.52582     -0.647328     -0.935922      -1.25431     -0.453699      0.130096      0.632163     -0.104455      0.213576     -0.102063    -0.0225380     0.0221691    0.00961313    0.00539249   -0.00313713   0.000695978   0.000424076   9.31135e-05   4.25088e-05   2.73203e-06  -1.05043e-05  -8.05744e-07   4.43157e-07  -5.24180e-08   6.26204e-09       0.00000       0.00000       0.00000       0.00000       2.35669       3.03682       3.00698       3.30377       2.91214       2.71893       2.37202       1.95404       1.61734       1.16475      0.911165      0.613764      0.459629      0.274941      0.189979      0.108341     0.0645915     0.0361366     0.0189643     0.0102426    0.00453376    0.00236181   0.000875751   0.000401837   0.000135642   5.30003e-05   1.63110e-05   4.41801e-06   1.28380e-06   2.35602e-07   5.36523e-08   7.32341e-09       0.00000       0.00000       0.00000       0.00000
  16  13 2656.9286    2.4005  0.9204 11.4819 -0.0029  0.0239   0.0506   0.0589    0.1158   0.0000   437.2374       1.44594       13.0472      -3.77789      -1.34108      0.267596    -0.0430098      0.627298      -1.76023      0.189276     0.0451077     -0.998119      0.236928      0.345258      0.104656   -0.00199072    -0.0303125   -0.00631405    -0.0249533    0.00580503   -0.00335410    0.00348028    0.00138364  -0.000345150   4.69621e-05  -0.000127165  -1.31306e-05   9.97786e-06   1.39354e-06   1.65270e-07  -6.61690e-08  -4.77384e-10       0.00000       0.00000       0.00000       0.00000       2.28091       3.11082       3.24431       3.33592       3.04151       2.85968       2.33152       2.00967       1.62822       1.17755      0.907989      0.621378      0.443807      0.292983      0.184659      0.105358     0.0661891     0.0362761     0.0191578     0.0105847    0.00485090    0.00222658   0.000937639   0.000416240   0.000146110   5.38725e-05   1.82649e-05   5.41668e-06   1.45943e-06   2.94192e-07   5.66130e-08   7.91774e-09       0.00000       0.00000       0.00000       0.00000
  16  14 2799.5340    3.2150  0.8729 11.8204 -0.0004  0.0279   0.0687   0.0540    0.1222   0.0000   435.6331      -3.02362       12.6958      -2.80564      -4.29302      -5.29478     -0.233353       3.30199     0.0447907    -0.0140752      -1.10911     0.0402730      0.286936     -0.222412     -0.210900     0.0212466    -0.0140107    -0.0244292    0.00888148    -0.0148005   -0.00808612   -0.00164086   0.000622533   0.000351049  -0.000102268   1.18522e-05   2.72837e-05   8.14637e-06  -5.51782e-07   4.40657e-08  -5.16446e-08   1.42211e-09       0.00000       0.00000       0.00000       0.00000       2.16559       3.54766       3.02312       3.85439       3.19777       2.93820       2.76280       2.08088       1.98627       1.10067       1.16137      0.614959      0.587715      0.268489      0.239952      0.119584     0.0804706     0.0421993     0.0203831     0.0134656    0.00506086    0.00327007   0.000952923   0.000566972   0.000152825   7.05155e-05   2.15810e-05   5.40570e-06   2.02169e-06   2.66273e-07   9.13219e-08   1.14122e-08       0.00000       0.00000       0.00000       0.00000
  16  15 2941.7826    3.7780  0.7799 12.4892  0.0007  0.0213   0.0883   0.0524    0.1088   0.0000   438.1401       2.28970       6.18011     -0.534225      -2.40996      -3.51550      -4.20633      -2.83526       1.51164    0.00796420      0.182018      0.493196     -0.248451    -0.0431561    -0.0858555     0.0458957     0.0215880    -0.0302032     0.0297454     0.0126115    0.00267325   0.000541535    0.00105668  -2.29716e-05  -9.52253e-05   4.02502e-05  -5.56686e-06   6.36900e-06  -1.58672e-07   3.05377e-07  -4.65635e-08  -1.75752e-09       0.00000       0.00000       0.00000       0.00000       2.08895       2.64555       2.92320       2.88022       2.59126       2.46141       2.10634       1.78090       1.52439       1.06396      0.846680      0.576177      0.395812      0.267574      0.158968     0.0942683     0.0611291     0.0311972     0.0161152    0.00963775    0.00453332    0.00191288   0.000868279   0.000386905   0.000134622   4.75802e-05   1.66579e-05   4.94691e-06   1.21226e-06   2.44216e-07   4.86535e-08   6.13624e-09       0.00000       0.00000       0.00000       0.00000
  16  16 3083.5022    4.1600  0.9790 12.5412 -0.0007  0.0237   0.0879   0.0623    0.1401   0.0000   440.7128       1.21274       11.0146       1.20161     -0.944785      -4.15516      -3.15693      -3.12173       1.79955      -1.16780     -0.741588     -0.767967     -0.273328      0.187457     0.0810118    -0.0249872    -0.0865068     0.0486788    -0.0409686    0.00204248   -0.00415114   -0.00345255   -0.00125789   0.000747829   0.000190906  -2.86312e-06  -9.70043e-06   1.77165e-06  -3.81043e-07   1.79830e-07  -8.83423e-08   1.24348e-09       0.00000       0.00000       0.00000       0.00000       2.32452       2.98584       3.12654       3.27142       3.05685       2.64151       2.47549       2.02748       1.52690       1.21941      0.909498      0.668343      0.433772      0.297577      0.193374      0.112870     0.0699209     0.0359382     0.0209270    0.00965662    0.00511184    0.00233059    0.00108016   0.000418351   0.000165424   5.03468e-05   1.82892e-05   4.91159e-06   1.32287e-06   3.18097e-07   5.69615e-08   7.13091e-09       0.00000       0.00000       0.00000       0.00000
  16  17 3224.9461    4.1207  1.2480 12.7773 -0.0007  0.0290   0.0799   0.0730    0.1305   0.0000   438.6072      -8.93854       19.3474      -4.76341      -4.50088      -1.81839      0.191777      0.351456      0.198479      0.658682      0.459975     -0.742121    -0.0508882     0.0297962      0.221250      0.143575    -0.0586038     0.0310931    0.00997805   -0.00528674  -0.000435878  -0.000999803  -0.000301069  -0.000942323  -0.000338480   8.69423e-05   8.92632e-07   4.46873e-06   5.18855e-07  -1.37479e-07  -1.14151e-07   2.07008e-09       0.00000       0.00000       0.00000       0.00000       2.79110       3.71606       3.69089       3.94212       3.67961       3.29271       2.99748       2.33958       1.96714       1.53249       1.12173      0.836323      0.511720      0.370208      0.217739      0.152233     0.0838681     0.0478174     0.0240679     0.0127207    0.00619715    0.00280951    0.00123851   0.000506520   0.000193345   6.94661e-05   2.09780e-05   6.72557e-06   1.44291e-06   3.92131e-07   7.40759e-08   9.45561e-09       0.00000       0.00000       0.00000       0.00000
  16  18 3366.3312    3.5643  1.7134 12.4724 -0.0074  0.0347   0.0623   0.0885    0.1002   0.0000   443.9450       1.60878       13.0913      -8.04824      -6.88285      -5.32187       7.20617      -5.12311      -6.12785       1.54034      -1.82020      -2.56956     0.0470455    -0.0816898      0.175276     0.0767700     -0.134745     0.0110946     0.0312766    -0.0122021    0.00284964   -0.00521366   -0.00185746   0.000655139   3.02355e-05   2.96257e-05  -1.46840e-05  -1.94563e-05   2.08010e-06  -2.23214e-08   1.47308e-08  -5.99682e-09       0.00000       0.00000       0.00000       0.00000       3.46350       4.52216       4.57038       4.57398       4.23343       3.88819       3.66765       2.94519       2.50609       1.85969       1.44874      0.983286      0.683226      0.443226      0.278381      0.169578     0.0951573     0.0563885     0.0281315     0.0151298    0.00691413    0.00335850    0.00142423   0.000613378   0.000219444   8.39243e-05   2.50108e-05   7.78194e-06   2.00484e-06   4.26128e-07   8.76252e-08   1.05554e-08       0.00000       0.00000       0.00000       0.00000
  16  19 3508.0012    3.0445  2.6050 11.5588 -0.0005  0.0419   0.0415   0.1045    0.0879   0.0000   434.7634      -3.78349       9.84521      -10.0142       4.13438       1.71877      -2.28306      -1.29661       4.87229     -0.557865      -1.02809     -0.469172       1.26501     -0.415413      0.216617      0.400451      0.142374      0.158895     0.0172594   -0.00377782     0.0124453   -0.00247497   -0.00283338   0.000584634  -2.29041e-05  -5.90455e-05  -3.85805e-05  -6.30769e-06   3.26931e-06   4.93494e-07   1.01435e-07  -2.46990e-08       0.00000       0.00000       0.00000       0.00000       4.07659       5.42525       5.76684       5.90629       5.39699       4.91485       4.26309       3.51171       2.91068       2.14336       1.63033       1.12601      0.791690      0.523243      0.323928      0.198639      0.116041     0.0651629     0.0362942     0.0178637    0.00896028    0.00405410    0.00179038   0.000716146   0.000288272   9.72898e-05   3.25028e-05   9.60786e-06   2.46757e-06   5.33459e-07   1.03295e-07   1.31304e-08       0.00000       0.00000       0.00000       0.00000
  16  20 3649.7886    2.5400  3.8653 11.1029 -0.0011  0.0502   0.0284   0.1352    0.0648   0.0000   447.7844       1.88961       14.1953      -9.69002       8.30133      -5.99235     -0.538056     -0.743586      -1.20823      -5.20746      0.584490    0.00167946     -0.446927      0.412211      0.108189      0.150839      0.320809  -0.000676704    -0.0223296    -0.0178795    0.00708259    0.00354523  -0.000998629  -0.000199319   9.37694e-06   0.000342583   2.07418e-05  -1.91396e-05   3.96911e-06   4.37721e-07  -1.51430e-07   2.07555e-08       0.00000       0.00000       0.00000       0.00000       4.93859       6.37066       6.65731       6.68119       6.47678       5.87267       5.21526       4.17526       3.41943       2.63297       1.96583       1.41416      0.987795      0.645558      0.417452      0.252906      0.151784     0.0815162     0.0435392     0.0223317     0.0108853    0.00489369    0.00213586   0.000881635   0.000340199   0.000119853   3.98456e-05   1.13066e-05   2.99950e-06   6.69834e-07   1.25535e-07   1.49457e-08       0.00000       0.00000       0.00000       0.00000
  16  21 3791.5115    2.1093  5.2735 10.6003 -0.0013  0.0603   0.0203   0.1626    0.0538   0.0000   428.6838      -5.75746     -0.406937      -1.68189       19.7835      -20.1591      -7.76552      -5.09926       8.22997     0.0909961       1.19211      -1.70607      -2.12067     -0.569743    -0.0773351     -0.185978     -0.130934    -0.0275928     0.0555806    -0.0334700     0.0187576   -0.00515954   0.000553952    0.00153404   0.000154554  -6.67666e-05   4.98633e-05   8.92534e-06   4.67537e-06   4.59267e-07  -4.54820e-07  -9.22066e-09       0.00000       0.00000       0.00000       0.00000       5.87346       7.59744       7.84163       8.21605       7.59030       7.02473       6.11743       5.13129       4.10234       3.17540       2.38893       1.69230       1.17438      0.780678      0.499683      0.298754      0.176559     0.0993353     0.0533242     0.0270902     0.0129142    0.00610437    0.00261268    0.00109124   0.000408435   0.000144246   4.70529e-05   1.36960e-05   3.60749e-06   7.99659e-07   1.47540e-07   1.92205e-08       0.00000       0.00000       0.00000       0.00000
  16  22 3933.3073    1.7628  7.6026 10.2042  0.0006  0.0772   0.0149   0.2103    0.0478   0.0000   432.0291      -2.85164       11.5192      -5.94389      -8.69919      -8.13130      -5.69308       9.02883       6.48611      -3.21297      -4.32433       1.29219       1.69024     -0.287862     -0.679247      0.762558      0.104175    -0.0618577     0.0162244     0.0526596    0.00660095    -0.0114460   -0.00419629  -0.000302879  -0.000423838  -0.000246068   9.54339e-05  -4.16234e-06  -3.66860e-06   2.08714e-06  -5.24460e-08  -1.14026e-08       0.00000       0.00000       0.00000       0.00000       7.74876       9.77975       10.3422       10.2717       10.2659       9.17572       7.95282       6.55050       5.28761       4.05255       3.10271       2.15697       1.54362      0.988225      0.654159      0.392573      0.231499      0.129507     0.0672527     0.0349609     0.0163093    0.00767199    0.00321583    0.00136032   0.000498868   0.000183849   5.91676e-05   1.74112e-05   4.82799e-06   1.02903e-06   1.90757e-07   2.20800e-08       0.00000       0.00000       0.00000       0.00000
  16  24 4217.6270    1.2253 11.3016  9.9796 -0.0006  0.1174   0.0098   0.3145    0.0374   0.0000   405.7154       26.9725       41.1021      -22.2099       25.7172      -14.5596      -18.9445      -21.9362       12.5441      -3.72233      -1.79390      -4.04234       1.19629       1.84999      0.663794      0.859955     -0.135965     -0.102244    -0.0511716    -0.0192078    0.00902996   -0.00442941   8.05702e-05    0.00585253   -0.00108217  -1.48795e-05  -2.66928e-05  -4.34961e-06   6.04759e-06  -3.47680e-06   4.87417e-07   1.65142e-08       0.00000       0.00000       0.00000       0.00000       11.1796       14.5458       15.2502       15.4453       14.8069       13.6361       12.0488       9.87921       7.93690       6.19875       4.63262       3.33366       2.35435       1.57037      0.998253      0.609150      0.358475      0.199076      0.108009     0.0548670     0.0263349     0.0124208    0.00527267    0.00223308   0.000857765   0.000300855   9.76616e-05   2.84229e-05   7.45507e-06   1.66134e-06   2.99116e-07   3.67060e-08       0.00000       0.00000       0.00000       0.00000
  16  25 4359.9047    1.0215 14.3189  9.8241 -0.0004  0.1528   0.0075   0.4077    0.0334   0.0000   434.1274      -8.33245       57.8520       23.0747      -25.7291       3.28217      -28.9968       4.79131       21.2876       2.00621      -4.30946     -0.787808       4.33710     0.0937830      0.464461     -0.569867     -0.519099     0.0771948    -0.0183058   -0.00910130   -0.00711697   -0.00569545    0.00957069  -0.000937409   -0.00117936   0.000301292   0.000165705  -3.33600e-05  -5.52095e-07   1.94118e-06  -4.82751e-08   3.58557e-08       0.00000       0.00000       0.00000       0.00000       14.3711       18.9782       19.8231       19.9126       19.5178       17.5544       15.5769       12.8381       10.5530       8.07234       6.17430       4.35320       3.10628       2.01163       1.33013      0.804377      0.475007      0.270726      0.143848     0.0745962     0.0358053     0.0168379    0.00723423    0.00300251    0.00112540   0.000408446   0.000130757   3.79276e-05   1.02098e-05   2.19201e-06   4.06821e-07   4.79738e-08       0.00000       0.00000       0.00000       0.00000
  17   9 2112.9608    0.8381  0.6000  9.8307 -0.0060  0.0200   0.0220   0.0443    0.0780   0.0000   439.2808      -2.52784       11.1591       2.05299      0.590008      0.633732       3.08506      -2.00571     0.0725961       1.22583     -0.907596     0.0342464      0.202435     -0.146256     0.0679201      0.123942    -0.0643573   -0.00187617    -0.0139094    -0.0160838   -0.00176428   -0.00282860    0.00115773   6.82203e-06   8.79890e-05   8.41084e-05  -0.000106459  -6.26412e-06   2.14288e-06   1.05976e-07   7.60855e-08   6.34501e-08   7.23037e-09  -1.27857e-09       0.00000       0.00000       1.85827       2.42718       2.20340       2.52578       2.45801       2.25152       1.93025       1.56590       1.42069       1.08783      0.824268      0.576783      0.424466      0.296970      0.194440      0.118951     0.0728726     0.0432358     0.0257624     0.0134796    0.00717558    0.00321708    0.00148601   0.000613653   0.000265242   9.83056e-05   3.97047e-05   1.24543e-05   4.13292e-06   1.13177e-06   2.83905e-07   6.17525e-08   1.26008e-08   1.62626e-09       0.00000       0.00000
  17  12 2548.1229    1.9712  0.9366 11.2629 -0.0020  0.0230   0.0406   0.0574    0.1080   0.0000   437.9844      -3.43802       13.4784      -2.09941      -1.48599     -0.407006      0.324832      -1.07179     -0.209695      -1.17499      0.742252      0.201981     -0.347854     0.0300937     -0.326980     0.0239259     0.0811910    -0.0244211     0.0136456    0.00887278   -0.00987475    0.00362113    0.00268388   0.000126809   0.000134700  -7.89843e-05  -5.76263e-05  -4.68906e-06  -1.61308e-07  -1.56530e-06   1.05468e-07   5.33075e-08  -1.35435e-08   3.71542e-10       0.00000       0.00000       2.20790       2.81206       2.87338       3.02946       2.75565       2.63371       2.37318       1.97906       1.56012       1.25955      0.920539      0.692371      0.499596      0.347976      0.222981      0.138836     0.0844411     0.0471194     0.0270779     0.0142302    0.00748600    0.00366209    0.00167278   0.000764292   0.000311158   0.000128384   4.71150e-05   1.51781e-05   4.77552e-06   1.30265e-06   3.25003e-07   7.34027e-08   1.26493e-08   1.73279e-09       0.00000       0.00000
  17  13 2691.0018    2.6063  0.9814 11.6067 -0.0022  0.0246   0.0512   0.0567    0.1228   0.0000   434.6139      -1.50910       10.2132    -0.0557046      -6.23556       1.10191       1.69344       2.36134      -1.72927      -1.41805    -0.0908744     -0.160740      -1.20072     -0.142363      0.130172     0.0380104     0.0600120    -0.0331195   -0.00938781    0.00452675   -0.00657465   -0.00321410   0.000844344  -0.000722540  -0.000535789  -7.34089e-05  -3.79129e-05  -2.24958e-05   2.14999e-06   1.22831e-06  -9.70751e-08  -1.62552e-07  -3.33803e-09  -1.69764e-09       0.00000       0.00000       2.37380       2.97659       2.92241       3.13898       3.03507       2.85442       2.45409       2.03724       1.71968       1.38249       1.04133      0.763625      0.525193      0.361812      0.230561      0.151147     0.0972140     0.0539711     0.0310071     0.0157335    0.00844646    0.00398065    0.00181023   0.000785759   0.000330446   0.000129626   4.91836e-05   1.52952e-05   5.20605e-06   1.41708e-06   3.49823e-07   7.95730e-08   1.40920e-08   1.84535e-09       0.00000       0.00000
  17  14 2834.3642    3.2361  0.8854 12.1907 -0.0006  0.0222   0.0678   0.0530    0.1096   0.0000   439.4741      -1.33362       14.7249      -1.68314      -4.16855      -3.74474      -7.34398      -1.34142       1.67557     -0.729783    -0.0338637     -0.677115    -0.0495098      0.281691      0.135022     0.0646356    -0.0616327     0.0153708     0.0297487     0.0108672   -0.00217290    0.00157612  -0.000752358  -0.000701908  -0.000116285  -1.80135e-05  -8.02562e-06  -1.64808e-05   8.21391e-06   2.19597e-06  -3.66883e-07   3.09114e-08   4.74017e-09  -1.27814e-09       0.00000       0.00000       2.06045       2.50726       2.70573       2.72283       2.75936       2.38928       2.21092       1.82884       1.47777       1.22135      0.890265      0.663354      0.467201      0.314674      0.209160      0.131682     0.0802694     0.0493516     0.0257459     0.0146188    0.00741191    0.00360116    0.00167442   0.000717778   0.000314413   0.000120160   4.29847e-05   1.57083e-05   4.51321e-06   1.32108e-06   3.39455e-07   7.67585e-08   1.27389e-08   1.46385e-09       0.00000       0.00000
  17  15 2977.2470    3.7163  0.8511 12.7318 -0.0056  0.0239   0.0794   0.0537    0.1018   0.0000   440.7785       1.60371       12.0058      -3.24582      -3.40389      -4.45202     -0.620807     -0.727434      0.130661      0.572461       1.62197     -0.150984     -0.235103      0.340454      0.271072    -0.0922210    -0.0108316     0.0481640    -0.0155378    -0.0142528    0.00959549   0.000339516   0.000303321    0.00106263  -0.000310249   7.46938e-05   7.41151e-05  -7.97329e-06   4.30667e-06   2.79808e-07   1.58681e-07  -5.58543e-08   2.10909e-08  -3.58120e-09       0.00000       0.00000       2.32042       3.05329       3.08903       3.09711       2.67441       2.55391       2.36625       2.17356       1.80510       1.47409       1.13532      0.786840      0.521692      0.351794      0.213840      0.146624     0.0770725     0.0494896     0.0278281     0.0146346    0.00733326    0.00358015    0.00175222   0.000797992   0.000328833   0.000127084   4.88099e-05   1.61838e-05   4.63644e-06   1.53120e-06   3.46530e-07   7.85541e-08   1.36253e-08   1.88301e-09       0.00000       0.00000
  17  16 3119.4074    4.0393  1.0193 12.9039 -0.0015  0.0249   0.0808   0.0613    0.1108   0.0000   437.8115       3.10894       11.4431      -2.81772      -1.67048      -7.29733       5.52555      -3.56114     -0.400840     0.0818484      -1.81237     -0.572772      0.117309     -0.230709    -0.0305724      0.240951     0.0235987   -0.00541649    -0.0173229  -0.000457081   -0.00502412   0.000145642    0.00151657   0.000142711  -0.000234513  -9.51072e-05  -2.72021e-05   7.90156e-07  -5.35373e-06  -2.69293e-06  -3.52016e-07   2.94417e-08  -5.81614e-09  -2.48924e-09       0.00000       0.00000       2.24308       2.98643       3.04532       3.24634       3.02698       2.70017       2.52459       2.07100       1.68547       1.33552      0.980469      0.750164      0.523600      0.346313      0.228139      0.144368     0.0912679     0.0527535     0.0273161     0.0154283    0.00831296    0.00398526    0.00198824   0.000774433   0.000369781   0.000134186   4.99337e-05   1.73576e-05   5.24650e-06   1.43141e-06   3.70912e-07   8.61227e-08   1.54830e-08   1.95088e-09       0.00000       0.00000
  17  17 3261.4197    4.0888  1.2860 12.4948 -0.0040  0.0279   0.0767   0.0676    0.1473   0.0000   437.0715      0.960861       13.9640      -6.71730       1.07993       1.99791      -3.07143       1.12061       2.49199      -2.34734      -1.34995      -1.10656     -0.637397      0.753116     -0.122553      0.279097    -0.0113668   -0.00426269     0.0461608   -0.00256751     0.0104788   -0.00727320    0.00180270   2.83972e-05   0.000601362  -0.000199544  -3.99001e-05  -9.94745e-06  -5.03199e-06  -3.62038e-07   2.29897e-07  -1.27576e-07   3.38952e-09   1.46962e-09       0.00000       0.00000       2.50165       3.36812       3.52741       3.69663       3.35697       3.20797       2.75675       2.30575       1.95351       1.43413       1.11059      0.831725      0.584309      0.387545      0.255759      0.165869     0.0973227     0.0585433     0.0314020     0.0170406    0.00909325    0.00437724    0.00215631   0.000903557   0.000397255   0.000145275   5.66441e-05   2.01260e-05   6.18580e-06   1.78873e-06   4.29090e-07   9.04825e-08   1.70155e-08   2.23483e-09       0.00000       0.00000
  17  18 3403.4264    3.4832  2.0712 12.1441 -0.0023  0.0364   0.0534   0.0903    0.1021   0.0000   441.1348     -0.163846       9.74404       2.83013     0.0699009      -2.23529      -3.65932      -2.56372       2.76245      0.813127      -1.28674      -1.14669      0.537399      0.147147   -0.00102669    -0.0702235      0.181705     0.0847032     0.0923336     0.0369388    -0.0304806    -0.0170768   -0.00197411  -0.000550759   1.02277e-05  -0.000322564  -4.82141e-05  -8.79368e-06  -1.22706e-05   1.40332e-06   5.68544e-07   1.11332e-07  -1.26086e-08   1.96541e-09       0.00000       0.00000       3.26582       4.37965       4.43733       4.81927       4.34054       4.17746       3.52760       3.07174       2.51115       1.96455       1.51533       1.08091      0.777644      0.529668      0.342603      0.222262      0.133166     0.0785445     0.0447132     0.0240675     0.0124252    0.00594755    0.00294577    0.00119907   0.000539475   0.000204425   7.77933e-05   2.59871e-05   8.17169e-06   2.36923e-06   5.89038e-07   1.23426e-07   2.23174e-08   3.07697e-09       0.00000       0.00000
  17  19 3545.4448    2.8705  2.9732 11.7046 -0.0002  0.0439   0.0374   0.1131    0.0752   0.0000   431.9269       4.31029       3.29885      -4.21800       7.81778     -0.485807      -8.06951      -1.02954       2.00215      -2.65557       1.89878       1.32692     -0.381628     -0.813072     -0.238502      0.507313     -0.236108     -0.161076     0.0151565    -0.0583074    0.00884672    0.00739267   -0.00182316    0.00133858    0.00145009  -9.99966e-05  -7.91161e-05  -2.00419e-05   8.84995e-06  -1.57087e-06  -6.80492e-08  -1.58690e-07  -1.89836e-08  -1.98207e-10       0.00000       0.00000       4.05674       5.22736       5.61183       5.79254       5.51813       5.00105       4.41043       3.73040       3.02062       2.33203       1.82349       1.29268      0.941197      0.621467      0.414515      0.261378      0.162238     0.0942863     0.0515870     0.0280592     0.0147230    0.00722895    0.00336425    0.00148769   0.000632950   0.000245705   8.97972e-05   3.05243e-05   9.55809e-06   2.73085e-06   7.17297e-07   1.47815e-07   2.70009e-08   3.25576e-09       0.00000       0.00000
  17  20 3687.8210    2.4731  4.3195 10.8686 -0.0026  0.0512   0.0256   0.1346    0.0701   0.0000   435.6518      0.404140       18.4480      -4.20469       3.97812      -11.1977      -2.40225      -1.77157      -2.56876       1.91389      0.353752     -0.143152     -0.657209     -0.270651     -0.284124      0.125197     -0.365499     0.0182536     0.0476283    -0.0107062   -0.00600455   -0.00272391    0.00210688    0.00121307   0.000456911   0.000198660  -0.000116999  -5.39238e-06   1.52329e-05  -2.03716e-06  -1.22322e-07  -1.94333e-07   4.02902e-08   2.80640e-09       0.00000       0.00000       4.82865       6.16495       6.62124       6.70131       6.48177       5.89444       5.14613       4.33983       3.61586       2.78523       2.14511       1.54068       1.11075      0.721090      0.494734      0.304714      0.189720      0.109307     0.0620152     0.0334184     0.0169066    0.00832752    0.00397942    0.00170426   0.000719801   0.000280977   0.000103782   3.61121e-05   1.14428e-05   3.14457e-06   8.35468e-07   1.71558e-07   3.13120e-08   3.67855e-09       0.00000       0.00000
  17  21 3830.0315    2.0131  5.8072 10.6189 -0.0022  0.0631   0.0187   0.1707    0.0513   0.0000   432.4094       23.5659       18.0473      -14.1283      -8.32104      -4.67937      -3.41702      -13.5020      -7.51276      -1.26354       2.10144      -3.08840      -1.62990     -0.236431      0.359687     -0.246785     -0.330090    -0.0273785     0.0337839   -0.00403979    -0.0404090   -0.00343695    0.00598635    0.00192685  -0.000387001  -7.31952e-05  -0.000171516   2.75955e-05  -9.15254e-07  -2.55743e-06   8.56491e-07  -1.99800e-07   1.64257e-08  -1.14588e-08       0.00000       0.00000       5.79767       7.56883       7.99914       8.40315       7.93779       7.21479       6.32025       5.38976       4.43912       3.42801       2.61874       1.90002       1.36882      0.912459      0.608304      0.383909      0.231476      0.136378     0.0773146     0.0420148     0.0213864     0.0106061    0.00502438    0.00218667   0.000913187   0.000357682   0.000132232   4.57301e-05   1.41450e-05   4.04743e-06   1.04257e-06   2.22772e-07   4.02196e-08   4.90310e-09       0.00000       0.00000
  17  22 3972.4119    1.7231  7.8009 10.1509 -0.0008  0.0775   0.0139   0.2046    0.0476   0.0000   430.2249      -21.4101       9.20909       1.60211       5.02578      -7.29584       6.48039       2.74304       9.84017      -1.83714      -6.85065     -0.187183       2.85211      0.809473     -0.860709     -0.212415     -0.155052      0.305598    -0.0325348     0.0616391     0.0447825   -0.00231847    0.00335852   -0.00266050   -0.00203043  -0.000867196  -7.63653e-05   1.87127e-05  -6.64820e-08  -6.09766e-06   1.10384e-06   4.14489e-07   3.73909e-08   7.49087e-09       0.00000       0.00000       7.19748       9.13575       9.55308       9.80622       9.73346       8.80289       7.78266       6.40144       5.39096       4.26147       3.25649       2.41031       1.66148       1.12342      0.744900      0.488154      0.298054      0.175158     0.0975142     0.0521828     0.0260818     0.0129983    0.00600263    0.00267068    0.00108161   0.000436295   0.000159447   5.56660e-05   1.74327e-05   4.97704e-06   1.23235e-06   2.75783e-07   4.90635e-08   5.69202e-09       0.00000       0.00000
  17  23 4114.5747    1.3860  9.8448 10.1016 -0.0008  0.0992   0.0107   0.2624    0.0388   0.0000   440.6202       33.8807       13.2271      -3.42185       18.2014      0.330900       9.14835      -3.73505      -4.78013      -3.45051       2.61789      -4.06517      -1.00658       1.17647      -1.17173     -0.807342      0.841437      0.121368     0.0921669  -0.000629837     0.0332438    -0.0113641    -0.0106983    0.00289460  -0.000414635  -0.000238227  -7.80566e-05   4.71784e-06   5.92107e-05  -1.01074e-05  -6.16115e-06  -2.08570e-07   2.12443e-07  -4.99907e-09       0.00000       0.00000       8.81184       11.9062       12.3940       12.8242       12.4536       11.2520       10.0092       8.32762       6.83544       5.43623       4.17507       3.02008       2.15082       1.42059      0.981817      0.605966      0.380537      0.219282      0.125597     0.0670421     0.0336285     0.0168051    0.00778628    0.00354087    0.00144391   0.000585600   0.000212177   7.38907e-05   2.36272e-05   6.49483e-06   1.74820e-06   3.72849e-07   6.67184e-08   7.90719e-09       0.00000       0.00000
  18   8 1992.8374    0.6073  0.5313  9.5206 -0.0046  0.0265   0.0165   0.0413    0.0665   0.0000   437.2313       2.37662       13.5802      -2.61990     -0.851511      -1.10488       3.21421     -0.127121     -0.927538     0.0967650      0.750166     -0.791624     -0.365452      0.316143      0.231300    -0.0401165     -0.100537   -0.00983777    -0.0116315  -0.000547655     0.0101222    0.00537746   -0.00133447   -0.00125177  -2.79543e-05  -0.000191925  -4.63374e-05  -2.77402e-05  -6.61601e-06   2.02857e-06  -1.22782e-07  -3.22672e-07   4.77336e-08  -3.86363e-08   2.04833e-09   1.74360e-10       2.19468       2.84084       2.40666       3.30600       3.01925       2.67277       2.27812       2.19418       1.85743       1.10083      0.955500      0.759678      0.646204      0.402613      0.253070      0.177169      0.123964     0.0733929     0.0352848     0.0194192     0.0107985    0.00670926    0.00366396    0.00166595   0.000724828   0.000252772   0.000105272   3.65908e-05   1.21549e-05   4.25924e-06   1.28622e-06   3.87520e-07   9.31308e-08   1.66344e-08   4.06096e-09   5.72898e-10
  18   9 2143.7225    0.8324  0.6498  9.8919 -0.0019  0.0204   0.0205   0.0455    0.0752   0.0000   439.2608      -1.76770       14.5633      -1.28231      -3.66369       2.87992    -0.0313047     -0.622922      0.840574       1.84089    -0.0960843     -0.778088      0.414715      0.952082    -0.0434685     -0.373307     0.0239724     0.0133508     0.0231796    -0.0195301    -0.0297619    0.00497786    0.00192358   0.000348843  -0.000395906  -2.06395e-07  -7.43771e-05  -3.41846e-05   1.51751e-05   4.19616e-06  -1.05868e-06  -1.70403e-07  -9.33499e-08   1.52791e-09  -2.96954e-09  -8.93009e-10       1.69327       2.23430       2.24635       2.58859       2.20023       2.16472       1.88869       1.68993       1.37367       1.13861      0.824413      0.666328      0.463838      0.323422      0.206424      0.148818     0.0863539     0.0554584     0.0298808     0.0186336    0.00896051    0.00516934    0.00242378    0.00124703   0.000544643   0.000232383   8.73963e-05   3.69282e-05   1.19949e-05   4.43568e-06   1.13700e-06   3.46619e-07   7.63737e-08   1.79664e-08   2.91585e-09   4.35924e-10
  18  10 2291.5994    1.1783  0.9052 10.1093 -0.0040  0.0238   0.0243   0.0528    0.1092   0.0000   439.1535    -0.0162373       11.8170      0.749540       2.65975       1.43323      -2.77810     -0.700334      0.379309      -1.18800      0.469358     -0.612659      0.393742     -0.219528      0.253155     -0.293510     0.0954066     0.0694885    -0.0361415    -0.0243480     0.0188044    0.00615530   0.000689346  -0.000131436   0.000251965   0.000401638  -1.34171e-05   5.18855e-05   1.50776e-05  -5.90885e-07   3.22558e-07   6.39346e-07  -2.74694e-08  -1.06796e-08  -5.15996e-09   3.22725e-10       2.22310       2.64259       2.85473       2.94307       3.07156       2.55765       2.24760       2.13052       1.69384       1.28748      0.964326      0.796733      0.573559      0.385652      0.250946      0.168733      0.115492     0.0668221     0.0376915     0.0200521     0.0112047    0.00630868    0.00321687    0.00151052   0.000665036   0.000262714   0.000100920   3.78128e-05   1.28966e-05   4.31771e-06   1.41497e-06   3.81896e-07   9.83086e-08   2.09586e-08   3.15490e-09   3.57318e-10
  18  11 2436.8131    1.5916  1.0233 10.7180  0.0003  0.0264   0.0305   0.0593    0.1102   0.0000   435.2481      -1.66055       12.1324      -1.33761       2.94054      0.399550      0.806455     -0.821666      0.944387      -1.02719      0.676705       1.71162      0.523916     -0.450142     -0.176661      0.351222     -0.108232   -0.00437672    -0.0701446    0.00701202     0.0318883    0.00254018   -0.00563790   0.000381532  -0.000296188   0.000105432  -0.000198855   3.22765e-05   1.89938e-06   2.27408e-07  -8.96535e-08   2.36822e-07   1.16792e-07   8.98189e-09  -1.09826e-09   5.37304e-11       2.45941       2.99792       3.75016       3.66670       3.41821       3.22631       2.58306       2.34225       1.89621       1.30859       1.14493      0.843815      0.520606      0.412252      0.277692      0.171696      0.109784     0.0662931     0.0375099     0.0243409     0.0124787    0.00580737    0.00325247    0.00162186   0.000698186   0.000316458   0.000132359   4.40354e-05   1.45614e-05   5.60850e-06   1.79648e-06   4.93952e-07   1.02250e-07   1.93439e-08   3.15739e-09   3.87650e-10
  18  12 2580.8435    2.0808  0.9787 11.2859 -0.0039  0.0236   0.0416   0.0561    0.1023   0.0000   435.4350      0.400801       14.8145       1.94725      -1.82686      -1.11979      0.906950     -0.695367       1.63605      -3.00939      -1.04976      0.140711    -0.0201315     0.0816068     0.0923481     0.0334533     -0.289879    -0.0537551     0.0334981   -0.00573073     0.0124263    0.00250065  -0.000207314  -0.000821438   0.000194027  -3.34308e-05  -0.000106404   2.32338e-05   1.28261e-05   9.30475e-07   3.65465e-07   2.34755e-07   1.66713e-07   5.67851e-09   1.75660e-09   8.48486e-10       2.22428       2.75532       3.05747       3.12777       2.96107       2.68521       2.37810       2.02061       1.72344       1.38342       1.04042      0.759471      0.553270      0.380527      0.250766      0.165547      0.103088     0.0627367     0.0377956     0.0199945     0.0115659    0.00606821    0.00291120    0.00136355   0.000620825   0.000266077   0.000103225   4.01328e-05   1.49590e-05   4.58551e-06   1.40383e-06   3.85789e-07   9.15157e-08   1.87173e-08   3.21232e-09   3.78808e-10
  18  13 2724.7097    2.7878  0.9019 11.8483 -0.0054  0.0229   0.0584   0.0551    0.1065   0.0000   436.1092     -0.952565       17.4058     -0.965781      -3.41745     -0.915547      -5.94728      -4.84423     -0.444927      0.519922     -0.647316      -1.44661   -0.00358220      0.581657      0.198399      0.291745    -0.0175668     0.0234967     0.0166098    -0.0102576     0.0159317    0.00566225   -0.00457507   0.000213688  -0.000561174  -7.96419e-05   5.46543e-05   0.000103947  -5.44581e-06   5.98039e-06  -1.99163e-07   6.95737e-07   1.50517e-07   6.20006e-09  -2.00791e-09   1.07250e-10       1.87497       2.70261       2.58787       2.94941       2.62204       2.59372       2.20115       2.01496       1.57010       1.26975      0.961556      0.763801      0.521879      0.377741      0.249203      0.165352      0.103215     0.0642554     0.0373319     0.0195803     0.0116214    0.00551824    0.00308702    0.00122275   0.000682770   0.000241623   0.000116124   3.70215e-05   1.54197e-05   4.72896e-06   1.51238e-06   4.13549e-07   1.00212e-07   2.21992e-08   3.77688e-09   5.28141e-10
  18  14 2868.6114    3.4891  0.8142 12.3199 -0.0012  0.0210   0.0737   0.0481    0.1045   0.0000   440.7175      -1.52224       17.5435      -5.12245      -3.53259      -3.81799     0.0495630      -2.27687     -0.649720     -0.930701      0.582112      -1.20868     -0.521753      0.439410    -0.0914958      0.278682     0.0794186    -0.0125036   -0.00427022     0.0233857    -0.0197856    0.00817386    0.00713369  -0.000928917   -0.00143348   0.000319260   2.53631e-05  -5.17497e-06   1.69426e-06  -3.73062e-06   3.59769e-07   2.62472e-07   1.20114e-07   1.49712e-08  -6.70449e-09   6.50553e-11       1.84381       2.47658       2.51374       2.82316       2.48132       2.40071       2.05679       1.81894       1.48218       1.14222      0.921917      0.676539      0.488994      0.328149      0.228150      0.145858     0.0943073     0.0565792     0.0335934     0.0179510     0.0101129    0.00514596    0.00267853    0.00117284   0.000600148   0.000232066   0.000100147   3.46918e-05   1.30284e-05   4.10082e-06   1.31133e-06   3.46831e-07   8.80598e-08   1.71103e-08   3.23708e-09   4.39690e-10
  18  15 3012.2167    4.1647  0.8116 12.8102  0.0022  0.0246   0.0892   0.0518    0.0981   0.0000   439.1736      -3.75359       16.2765       3.47870       2.12623      -3.28140      -1.97501      -3.23875    -0.0301321     -0.821926      -1.38463      0.303620       1.10160     -0.115396      0.188169      0.203587     0.0700479      0.130848    0.00509875    -0.0125584   -0.00837386    0.00409447    0.00370617   -0.00153597   0.000856035   3.91187e-05  -3.70708e-05   1.24701e-06  -2.09896e-06   5.62340e-07   9.77727e-07   4.36065e-07   2.28901e-07   1.35057e-08  -5.73690e-09  -3.23994e-10       2.88866       4.16130       4.73427       4.93378       4.66470       4.05679       3.25822       2.58539       1.90722       1.38454      0.966109      0.669768      0.479379      0.326552      0.217273      0.139235     0.0868173     0.0531850     0.0313253     0.0171923    0.00949086    0.00519236    0.00246078    0.00110129   0.000540979   0.000210187   8.73367e-05   3.35435e-05   1.19580e-05   3.96607e-06   1.23580e-06   3.43437e-07   8.37002e-08   1.64244e-08   2.86560e-09   3.58653e-10
  18  16 3154.8777    4.1328  1.1000 12.7564 -0.0054  0.0253   0.0787   0.0623    0.1182   0.0000   439.3841       5.60322       6.82345      -3.01532      -1.23186      -7.90605       3.67487      -4.40816     -0.549999      -1.03928      -1.13617     -0.270756     -0.205306   -0.00960156     -0.303298    0.00203328    -0.0138989     0.0886434   -0.00535331    0.00408468    0.00305757   -0.00341577   -0.00371035    0.00236364   0.000916686   0.000142252  -2.97336e-05   3.43472e-05   8.45780e-06   2.09890e-06   4.92729e-08   5.95027e-07   5.37017e-08  -3.24541e-08   6.16372e-09  -9.83816e-10       2.08998       2.96931       2.76122       3.20667       2.85182       2.89191       2.49530       2.09305       1.71757       1.25903       1.07592      0.745549      0.597960      0.391035      0.285419      0.176674      0.118409     0.0694543     0.0406963     0.0222890     0.0118099    0.00641916    0.00298330    0.00151630   0.000633971   0.000296736   0.000109440   4.55149e-05   1.50866e-05   5.14291e-06   1.58524e-06   4.20209e-07   1.10919e-07   1.96872e-08   4.24815e-09   5.73390e-10
  18  17 3297.3694    3.8150  1.4210 12.7281  0.0035  0.0291   0.0664   0.0740    0.1021   0.0000   435.6215     -0.998064       7.70598     -0.233912       1.18966      -5.91233      -1.23737      -2.21327     0.0108131      0.224134      -2.56202      0.677412    -0.0436457     0.0432149      0.169046      0.136033     0.0381802    -0.0750559      0.121024    0.00408611    -0.0210516   -0.00116351    0.00296930   -0.00101500   -0.00204883   0.000192663   1.45853e-06   2.86427e-05   3.32899e-05  -1.02126e-06   1.49853e-06  -1.97439e-07   1.51179e-08   1.04963e-08  -3.57785e-09  -2.00219e-10       2.47213       3.29495       3.27103       3.56215       3.41543       3.14468       2.87872       2.31845       2.06629       1.56193       1.27974      0.907691      0.686252      0.466033      0.322752      0.206011      0.132511     0.0822004     0.0471112     0.0263321     0.0143444    0.00761877    0.00369089    0.00168896   0.000790762   0.000328479   0.000134825   5.09857e-05   1.80886e-05   6.09721e-06   1.80722e-06   4.98559e-07   1.23293e-07   2.46769e-08   4.97704e-09   5.72332e-10
  18  18 3439.9867    3.3517  2.1374 11.8344 -0.0033  0.0338   0.0475   0.0910    0.1024   0.0000   432.3866       2.33515       17.1099       5.11051     0.0650712      -6.26469      -1.82836      -3.11082      0.328599      -5.09046    -0.0944447      0.174656     -0.474568      0.760942      0.160719      0.273146      0.167617    -0.0972736    -0.0328473    -0.0447465    -0.0309121   -0.00918053   -0.00686575   0.000511098   -0.00114609  -0.000318404  -0.000115914   1.27801e-05  -5.89198e-06  -5.36335e-07  -2.74721e-06  -2.51789e-07   8.10572e-08  -1.65231e-08   3.39130e-09   6.26407e-10       2.97804       3.87139       4.00612       4.17764       4.06107       3.73255       3.36654       2.80820       2.43133       1.89681       1.50005       1.09409      0.797307      0.562303      0.377147      0.248422      0.152466     0.0932305     0.0548259     0.0316682     0.0165640    0.00877596    0.00414539    0.00206056   0.000878554   0.000395102   0.000149392   6.07281e-05   2.06181e-05   7.09651e-06   2.11943e-06   6.02743e-07   1.43301e-07   3.00121e-08   5.47618e-09   6.24769e-10
  18  19 3582.6127    2.7840  3.1420 11.5980 -0.0040  0.0438   0.0341   0.1149    0.0701   0.0000   442.7805       10.5903       7.71933      -4.86234      -4.36925       4.85548       1.98915      -9.58863      0.175317       8.16930      0.678350      0.794927      -1.60733      -1.18651      0.225302      0.160466     0.0518584      0.132220     0.0156907   0.000298821     0.0103184   -0.00395251   -0.00379685   -0.00501287  -0.000539276  -0.000872698   0.000183507   1.38770e-05   2.28023e-05   2.56533e-05   2.18410e-06  -5.67701e-07  -8.06491e-08   7.24894e-08  -9.59397e-09  -1.65151e-09       3.78542       4.99410       5.14427       5.38097       5.27786       4.81125       4.38341       3.71095       3.07762       2.44744       1.89067       1.38035       1.05360      0.726034      0.506617      0.320279      0.199886      0.120228     0.0704879     0.0400067     0.0217950     0.0110745    0.00549050    0.00262507    0.00113738   0.000505208   0.000200722   7.66801e-05   2.76152e-05   9.11315e-06   2.73900e-06   7.62156e-07   1.98807e-07   4.06463e-08   7.20431e-09   8.31010e-10
  18  20 3725.3673    2.3234  4.7312 10.9094  0.0015  0.0551   0.0229   0.1432    0.0578   0.0000   444.5314       1.06174      -2.25988      -7.35749       12.4744      -4.83200      -10.9998      -13.3865       8.19902      -3.26355      -1.40956      -3.18247       1.13934      0.902436     -0.598647     -0.227063      0.191912     0.0260330      0.115630    -0.0122396     0.0450247     0.0232843    0.00245094   -0.00326055    0.00325231   0.000487054  -0.000350099   2.18964e-05   9.90123e-06   3.44500e-07  -3.20995e-06  -3.00265e-07   2.27622e-07   3.17268e-09   2.00387e-08   2.17157e-10       4.86176       6.12562       6.54475       6.78487       6.55363       6.00541       5.40567       4.58499       3.93484       3.07784       2.40708       1.80332       1.27906      0.902543      0.619401      0.398433      0.250334      0.149894     0.0910050     0.0513025     0.0280520     0.0140917    0.00708822    0.00338890    0.00151931   0.000651492   0.000262592   9.79797e-05   3.54223e-05   1.16089e-05   3.60666e-06   9.52337e-07   2.31098e-07   4.86796e-08   8.52065e-09   9.74238e-10
  18  21 3868.1367    1.9338  6.2607 10.5130 -0.0013  0.0654   0.0167   0.1724    0.0480   0.0000   443.6130       9.55390       6.03562      -14.9684       7.16848      -7.38385      -6.58576       3.32231       7.13710       4.20163       3.11178      0.702496     -0.564153       1.57252      0.683257     -0.498378     -0.316742     0.0416150     0.0355069     0.0321096    -0.0549796  -0.000743066   0.000488106  -0.000869544   -0.00344811   0.000139740   0.000244530  -1.19553e-05  -5.56140e-05   1.41361e-05   1.20522e-05   1.35570e-06  -3.49737e-07  -4.48122e-08   4.69646e-09  -8.70758e-10       5.77681       7.33556       7.97882       8.17916       7.83786       7.39639       6.48328       5.58068       4.62698       3.61978       2.86544       2.13173       1.56190       1.07330      0.733052      0.476894      0.306975      0.183076      0.106965     0.0603489     0.0324100     0.0165927    0.00840662    0.00404009    0.00177668   0.000770331   0.000312362   0.000119105   4.23243e-05   1.40916e-05   4.34224e-06   1.17782e-06   2.90021e-07   5.84125e-08   1.00426e-08   1.18505e-09
  18  22 4010.8428    1.5913  8.6892 10.0976 -0.0007  0.0827   0.0119   0.2200    0.0419   0.0000   437.5477       4.58463       24.5577      -10.9023       1.88837      -3.43068      -12.8953      -6.87865     -0.444479     -0.286194      -3.64400      -3.56096     -0.924065       1.41876       2.34160      0.111722      0.133430     0.0898946     -0.309302    -0.0131722     0.0772453    -0.0170373   -0.00148729   0.000198406  -0.000808284    0.00110092   8.94872e-05  -0.000358757   9.21232e-06   3.11715e-05  -4.20745e-06  -2.09619e-06   3.53698e-07  -2.00163e-07  -2.97249e-08   2.23837e-09       7.18690       9.32680       9.94533       10.3456       9.97444       9.44553       8.09599       6.98928       5.77090       4.60538       3.60731       2.67433       1.95998       1.34977      0.924373      0.602893      0.392375      0.232273      0.140306     0.0771347     0.0419903     0.0217360     0.0106865    0.00516028    0.00225850   0.000990375   0.000389751   0.000154078   5.46615e-05   1.78528e-05   5.64379e-06   1.51057e-06   3.75309e-07   7.56997e-08   1.28896e-08   1.57119e-09
  18  24 4296.7754    1.1085 12.9579 10.0200 -0.0017  0.1291   0.0079   0.3528    0.0314   0.0000   448.0013       17.4681       24.8672      -14.5718      -9.73635       10.8575      -35.4982      -2.41724       5.08725      0.358022       3.22764    -0.0159869       1.88572      0.949839       1.00670     -0.149435      0.437855     0.0304038     -0.218918     -0.234627      0.158079     0.0659072     0.0280754    -0.0119531   -0.00904106   0.000974861    0.00123330  -0.000307831   5.71583e-05  -2.96654e-05  -1.44556e-05   2.84834e-06  -2.82719e-07   1.06600e-07  -8.29732e-09   2.51110e-09       10.8383       14.4676       15.3009       15.4821       15.3696       14.1959       12.7740       10.9236       9.04642       7.13764       5.68478       4.24311       3.12078       2.15326       1.52309      0.962305      0.633893      0.371308      0.226360      0.124412     0.0687649     0.0349136     0.0176183    0.00845027    0.00379230    0.00165624   0.000664057   0.000252276   9.08634e-05   2.95504e-05   9.42943e-06   2.45716e-06   6.30627e-07   1.26350e-07   2.17338e-08   2.46750e-09
  18  26 4582.8301    0.7829 19.0962  9.7883  0.0005  0.2155   0.0051   0.5425    0.0241   0.0000   448.3580       22.5548       4.03485       10.5156       24.3275      -19.5463       1.22014       25.8305      -3.08706     -0.497303      -8.76221      -6.31198      -1.96467       2.11015      -2.08730      -3.19426     -0.690029      0.667201     -0.223546     -0.363677     -0.117033     0.0160375    -0.0127119   0.000140600   0.000703786   -0.00230389  -0.000622702   0.000271255   0.000283313  -5.62069e-05  -2.11238e-05   4.43814e-06  -3.40682e-07   8.57797e-10   1.57330e-08  -2.32547e-09       17.5703       24.2235       25.3342       26.6502       25.4911       23.6170       20.9389       18.3504       15.1310       12.2557       9.54976       7.12581       5.25667       3.63131       2.54653       1.64358       1.05499      0.647228      0.386658      0.219706      0.121962     0.0626594     0.0323272     0.0149546    0.00710576    0.00292379    0.00123554   0.000450343   0.000164518   5.33697e-05   1.61078e-05   4.33175e-06   1.08241e-06   2.18539e-07   3.68832e-08   4.43771e-09
  19   7 1867.2829    0.4682  0.4081  9.5122 -0.0033  0.0195   0.0145   0.0348    0.0511   0.0000   439.6692     -0.438796       15.1543      0.883856      -2.33152      0.773415    -0.0327666    -0.0515921      0.315372      0.375466      0.218540      0.403953     -0.118013     -0.205907     -0.261108      0.138039     0.0196875     0.0662940    0.00661677     0.0168995     0.0136729    -0.0149617  -0.000632319    0.00108987    0.00107491  -0.000193605  -3.76214e-05   0.000121023  -2.08258e-05  -8.16275e-06   3.17075e-06   1.42657e-06   9.52440e-08   1.14084e-07   1.90374e-08   6.82274e-10       1.52441       2.02618       2.18328       2.29373       2.20654       2.01564       1.87609       1.46502       1.36216       1.04642      0.844011      0.574508      0.478085      0.333753      0.235646      0.167393     0.0930940     0.0630668     0.0373759     0.0225966     0.0124671    0.00781459    0.00372167    0.00181024   0.000910304   0.000373145   0.000193809   6.92215e-05   2.85778e-05   1.12974e-05   3.74354e-06   1.14090e-06   3.09182e-07   9.05965e-08   2.02951e-08   4.26138e-09
  19   8 2021.7336    0.6641  0.6013  9.5096 -0.0074  0.0215   0.0164   0.0395    0.0749   0.0000   439.5299      -2.90521       16.2130      0.815931      -1.94738      0.125471       1.59714     -0.561579      0.369707       1.13168     -0.314637     -0.237503     -0.201928      0.177569     -0.440820     -0.133665     0.0101398     0.0375626    0.00397695    -0.0427345    0.00254775  -2.30078e-05   -0.00356280    0.00156033   0.000393799  -1.06942e-06   7.47017e-05  -1.03686e-05   7.57466e-07   1.66821e-07   4.34202e-06   1.77859e-07  -3.47150e-07   1.37396e-07  -1.15562e-09   4.51829e-10       1.81870       2.43629       2.55118       2.85528       2.75171       2.46540       2.14934       1.73697       1.50370       1.16535      0.915588      0.632252      0.498639      0.367117      0.246381      0.157775      0.109456     0.0668788     0.0418300     0.0238973     0.0135934    0.00783829    0.00416414    0.00203467   0.000951004   0.000408725   0.000183193   7.33622e-05   3.00868e-05   1.11018e-05   3.56753e-06   1.12659e-06   3.48053e-07   9.09903e-08   2.14257e-08   4.37567e-09
  19   9 2173.7436    0.9438  0.6905  9.8744 -0.0021  0.0194   0.0211   0.0450    0.0797   0.0000   437.4278       2.83030       8.95789      -3.37115      -6.21549      -1.16064     -0.746601     -0.548301      0.317080     0.0494023     -0.408886     -0.352394      0.753237     0.0724015     0.0548792     -0.213458    -0.0226690    -0.0536346     0.0321458    0.00393992   -0.00513465    0.00224060   -0.00904609    0.00136535  -0.000326723   0.000296594   1.72632e-05   2.46671e-06   3.73021e-06  -1.48081e-07   1.51514e-06  -1.12508e-06  -6.90226e-08   3.79460e-08  -5.30232e-09   1.24358e-09       1.61088       2.10163       2.28122       2.38277       2.19922       2.14660       1.89072       1.54055       1.37954       1.08891      0.868463      0.634762      0.485168      0.326686      0.234443      0.154910     0.0986981     0.0622097     0.0390360     0.0216800     0.0131255    0.00674915    0.00361337    0.00175228   0.000841995   0.000371237   0.000170383   6.90888e-05   2.76527e-05   1.00915e-05   3.88349e-06   1.14911e-06   3.42937e-07   8.71941e-08   2.04377e-08   3.99892e-09
  19  11 2468.1413    1.7226  0.9495 11.0347 -0.0034  0.0262   0.0340   0.0553    0.0935   0.0000   437.9810      -1.05408       11.8886      -3.19618      -1.52347     -0.183725      -7.27675      -2.01621     -0.447218       1.39290       1.08334      0.578089      0.224093    -0.0599520     -0.224399      0.209609    -0.0720273     -0.223367     -0.116417     0.0218886   -0.00515196    -0.0100212    0.00697681   0.000862994   -0.00171292  -0.000616733  -0.000257451  -2.52981e-05   7.30468e-05   6.28435e-06  -4.34239e-06   2.17728e-06   4.25540e-07  -9.81621e-08  -2.48038e-08   4.14507e-09       1.85687       2.80117       2.63650       2.92272       2.84992       2.61777       2.24819       2.07501       1.64334       1.42196       1.11715      0.786498      0.641470      0.414339      0.304985      0.204363      0.129172     0.0832899     0.0516509     0.0287453     0.0177841    0.00890267    0.00494340    0.00241883    0.00116247   0.000527801   0.000226783   9.68130e-05   3.68026e-05   1.34769e-05   5.06600e-06   1.43594e-06   4.66221e-07   1.25405e-07   3.55471e-08   6.55206e-09
  19  12 2613.0537    2.3022  0.9407 11.3980 -0.0037  0.0217   0.0462   0.0533    0.1113   0.0000   437.1449      -2.67545       11.2099      -2.26932      0.108335     -0.654773      0.320402      -2.52150       2.61220     0.0978250     -0.623335      -1.24538      0.195390    -0.0563436      0.356190      0.193715     0.0223482    -0.0325833   -0.00706007   -0.00387298   -0.00563228    -0.0219745   -0.00886608   1.90953e-05  -0.000992963  -0.000326979   0.000114012   0.000115761   1.85081e-05   1.75117e-05  -6.31395e-06   1.08986e-06  -7.32015e-07  -6.08704e-08  -2.93020e-08   6.03977e-10       1.84476       2.35982       2.46756       2.66058       2.50752       2.35953       2.13507       1.82383       1.53561       1.17549       1.00056      0.738198      0.553737      0.359434      0.267419      0.179140      0.115697     0.0737989     0.0430914     0.0270504     0.0140945    0.00787564    0.00386199    0.00196418   0.000962308   0.000453564   0.000195905   7.94056e-05   3.13138e-05   1.13932e-05   3.86046e-06   1.32112e-06   3.48638e-07   1.01562e-07   2.28066e-08   4.47868e-09
  19  13 2757.9239    2.8931  0.9195 11.8527 -0.0016  0.0208   0.0568   0.0538    0.1059   0.0000   437.6271      0.971142       12.2843    -0.0432760     0.0779700      -1.88416      -1.24986     0.0357490       3.31907     -0.342760      -1.71366      0.553805     -0.149278     -0.108331     0.0646864    0.00567323     0.0324971    -0.0270288   -0.00653250     0.0635918     0.0142692    -0.0127815    0.00357812   -0.00194982   8.30665e-05  -0.000185622   6.84740e-05  -1.66732e-05  -3.45613e-05  -6.52508e-06   2.64215e-06   2.60213e-07  -4.28146e-07  -3.45629e-08  -1.41054e-09  -3.28286e-09       1.72510       2.27627       2.45602       2.47660       2.49731       2.30768       2.03727       1.72307       1.43827       1.18427      0.907012      0.711622      0.511533      0.363296      0.241650      0.168427      0.108517     0.0705326     0.0421247     0.0244398     0.0130013    0.00751720    0.00372246    0.00192074   0.000910751   0.000399942   0.000183448   7.16228e-05   2.85312e-05   1.12115e-05   3.75697e-06   1.25498e-06   3.59076e-07   9.85485e-08   2.29804e-08   4.89275e-09
  19  14 2902.5023    3.6190  0.8151 12.3773 -0.0023  0.0218   0.0731   0.0471    0.1046   0.0000   441.7562      0.152574       11.3531      -2.87079      -2.28931      -3.48962      -1.22273     -0.833682       1.88480      0.558017      0.817727      0.818332      0.171070     -0.361378     -0.112855      0.126151   -0.00536954     -0.109665    -0.0316553    -0.0102051    -0.0105040    0.00395849   -0.00124617    0.00112633   0.000940292  -0.000274440  -0.000205511   6.50452e-05   2.81402e-05   1.32067e-05  -2.75136e-06   1.07383e-06   6.43402e-08  -1.76142e-07   1.65146e-08   2.72238e-10       1.83594       2.38697       2.57105       2.85879       2.37446       2.40407       2.15731       1.88398       1.51605       1.28076      0.964341      0.769301      0.525612      0.389756      0.272643      0.178746      0.109869     0.0710401     0.0450561     0.0234706     0.0134619    0.00774033    0.00408108    0.00188816   0.000927859   0.000446673   0.000214199   8.31961e-05   3.32502e-05   1.19326e-05   4.33519e-06   1.26807e-06   3.87508e-07   9.10941e-08   2.13378e-08   4.55637e-09
  19  15 3046.5599    4.1307  0.9327 12.6455 -0.0003  0.0222   0.0789   0.0540    0.1082   0.0000   438.4606      -2.73111       9.31994      -2.72817       2.50348      -3.86611     -0.829838      -1.42410      0.112045     -0.486935     -0.148634      -1.32817      0.652185      0.806418      0.130935    0.00145622    -0.0159092      0.131077     0.0185985   -0.00569921   -0.00296574   -0.00141771   -0.00357392   -0.00246495  -0.000227174   0.000284595   0.000146455  -0.000137957  -2.97511e-05   9.92441e-06   3.60352e-07   9.78582e-08   2.52303e-07   1.34755e-08  -2.77354e-08  -1.91739e-09       1.97298       2.39332       2.55408       2.52487       2.55074       2.50420       2.04593       1.88152       1.59465       1.28692       1.05501      0.823036      0.583608      0.405761      0.255619      0.180567      0.126410     0.0785503     0.0490898     0.0276160     0.0140770    0.00808255    0.00432017    0.00201665   0.000992674   0.000465786   0.000186819   7.28629e-05   3.04314e-05   1.14223e-05   3.76014e-06   1.25663e-06   4.00291e-07   1.03404e-07   2.31895e-08   4.49777e-09
  19  16 3189.8657    4.0652  1.2556 12.7546 -0.0043  0.0271   0.0698   0.0648    0.0996   0.0000   437.2237       8.68953       11.7128      -3.05799    -0.0944741      -9.12088       2.34768      -3.12436      0.101414       2.31516       1.86575       2.09948     -0.934067      0.450679    -0.0460883     0.0707015     -0.111387    -0.0759880    -0.0772815    -0.0238898    -0.0117093    0.00188996  -0.000325832   0.000518361  -0.000300872   0.000651219   0.000356596   8.38381e-06   1.60547e-05  -2.38391e-06   2.56447e-06   2.50264e-06   5.95552e-08  -1.83316e-07  -9.13556e-09  -4.14609e-09       2.28002       2.78989       2.98319       3.22323       3.10338       2.81089       2.64395       2.30560       1.83206       1.49657       1.22720      0.869183      0.698562      0.486429      0.346968      0.221976      0.144763     0.0968245     0.0578930     0.0311423     0.0171196     0.0105297    0.00532155    0.00265130    0.00120808   0.000552194   0.000266262   0.000105240   4.05083e-05   1.50217e-05   4.90551e-06   1.54106e-06   4.35752e-07   1.23695e-07   3.08408e-08   5.80904e-09
  19  17 3332.9150    3.6055  1.7105 12.5100  0.0009  0.0304   0.0546   0.0817    0.0757   0.0000   439.0232       2.83757       16.6158      -7.36371     -0.381737      -1.26299      -2.80800      -2.21299       1.00582      -2.32612       2.15507       1.96942      0.932028     -0.283888     -0.422051      0.101451     -0.213866    -0.0543432      0.151320     0.0165547    -0.0290849     0.0139932    0.00527986  -0.000184341  -0.000186379  -0.000722072   0.000464313   8.06931e-05   4.28177e-05  -1.10102e-05  -2.32675e-06   9.63835e-07   1.01524e-06   2.23672e-07  -9.26641e-09   2.38999e-09       2.45654       3.35778       3.33304       3.64109       3.39660       3.28328       2.96673       2.51195       2.15671       1.74625       1.41075       1.06294      0.784017      0.558661      0.388106      0.265393      0.167746      0.108607     0.0665205     0.0380738     0.0220095     0.0115408    0.00641233    0.00289652    0.00155159   0.000640861   0.000321006   0.000116874   5.16290e-05   1.72595e-05   6.52530e-06   1.96488e-06   5.78334e-07   1.56394e-07   3.49009e-08   7.34898e-09
  19  18 3476.1940    3.1671  2.4920 11.7881 -0.0010  0.0371   0.0400   0.0951    0.0797   0.0000   443.8559      -1.12435       13.3698      -1.86047      -2.21153     -0.663063       3.62499      -1.20894      0.222855     -0.671929    -0.0733284      0.265077      0.950845     0.0551841    -0.0178507      0.506316    0.00460687    -0.0878056      0.109168     0.0131957    -0.0155734   -0.00228314   0.000107623   0.000366604    0.00226181   0.000352867   1.68684e-05   1.34557e-06   7.30452e-05   1.79815e-05   1.58356e-05   4.53008e-07   1.30160e-07  -4.01727e-08  -3.47277e-08   9.70643e-09       3.07363       4.02973       4.20990       4.39083       4.29978       3.89629       3.62533       3.10872       2.62855       2.14059       1.66077       1.31232      0.938539      0.681430      0.453673      0.308822      0.205112      0.127401     0.0787768     0.0443647     0.0244649     0.0137535    0.00710841    0.00363337    0.00165019   0.000822809   0.000326241   0.000145252   5.31442e-05   2.09903e-05   6.86526e-06   2.24277e-06   6.80147e-07   1.78231e-07   4.22083e-08   9.16889e-09
  19  19 3619.3556    2.6194  3.5929 11.2934 -0.0019  0.0463   0.0283   0.1172    0.0632   0.0000   436.8261      0.246455       5.83266      -6.16950      -3.01335      -3.40795       3.45278      -2.00621      0.984887       2.28928     -0.733539      -2.01969      -2.44514     -0.369254    0.00170375    -0.0674522    -0.0932079    -0.0170158    -0.0444572   0.000759824    -0.0225218   -0.00887235    0.00743017  -0.000609362    0.00294692   0.000291717  -0.000168037   0.000152264  -1.33597e-05   4.18701e-05   1.64027e-06  -2.80767e-06   1.48857e-06  -2.19990e-07  -5.92419e-08   3.79373e-09       3.66599       4.89839       5.11810       5.35995       5.16340       4.93633       4.43804       3.75819       3.18254       2.59874       2.07040       1.58574       1.16980      0.813799      0.569122      0.386132      0.251501      0.160441     0.0969295     0.0570508     0.0314816     0.0172223    0.00875895    0.00445960    0.00210630   0.000985264   0.000425691   0.000178906   6.93119e-05   2.65184e-05   9.05354e-06   2.96874e-06   8.56994e-07   2.28695e-07   5.45462e-08   1.12259e-08
  19  20 3762.4907    2.2059  5.1643 10.6302 -0.0003  0.0558   0.0200   0.1457    0.0566   0.0000   446.8376      -3.00289       16.4595     -0.779025       2.34221      -8.04070       3.22447       6.96167       1.04679     -0.115483      -3.40055      0.580861     -0.440617     -0.867322     -0.452259      0.590988     -0.350181    -0.0717806      0.320577    -0.0578876    -0.0740490    -0.0143673    -0.0198253    -0.0110287   -0.00304815    0.00190107   0.000307349  -8.49364e-05  -7.45167e-05   3.67956e-05   4.41969e-06  -9.46056e-06   1.26506e-06   4.12739e-09   1.33414e-09  -4.17075e-10       4.69407       6.05196       6.32992       6.58016       6.59326       6.01470       5.46901       4.66232       3.98581       3.20013       2.56172       1.93127       1.42999       1.00728      0.717964      0.470305      0.309634      0.192944      0.119062     0.0685833     0.0391911     0.0211425     0.0109137    0.00547358    0.00258200    0.00118668   0.000517765   0.000214839   8.24136e-05   3.05004e-05   1.05750e-05   3.40529e-06   1.01952e-06   2.66168e-07   6.52342e-08   1.32914e-08
  19  21 3905.7759    1.8536  7.2593 10.2288 -0.0018  0.0696   0.0143   0.1847    0.0453   0.0000   432.9889       10.2412       6.43692       13.3140      -3.58887      -18.7654      -3.41589      -5.15761      -1.29718      -3.00688      -4.77281      -4.11492      -1.31252       2.48092     -0.182676      0.625454     -0.551269    -0.0419257     0.0450177     0.0784071     0.0614180    -0.0404479   -0.00602904     0.0164384    0.00239100  -0.000905119   0.000481538   0.000402161   4.99623e-05   2.51348e-05   8.65136e-06  -9.30826e-06  -2.62850e-06   4.27997e-07   7.17895e-08   1.08466e-08       5.68166       7.70108       7.99512       8.35892       8.09429       7.66401       6.85300       5.89286       4.95876       4.00166       3.16536       2.41898       1.81495       1.25322      0.882625      0.585301      0.391169      0.242773      0.147766     0.0853296     0.0476765     0.0255757     0.0135175    0.00664119    0.00329239    0.00144453   0.000657908   0.000259441   0.000106856   3.89002e-05   1.37279e-05   4.43084e-06   1.31016e-06   3.47283e-07   8.39758e-08   1.70955e-08
  19  23 4192.0617    1.2884 11.6915 10.0200 -0.0023  0.1080   0.0088   0.2996    0.0336   0.0000   427.0070       11.1746       25.6402      -4.69732       11.3720       14.0979      -7.71171      -21.2471       14.0679       7.91621       5.19140      -6.68265       1.95063       3.16290    -0.0806214      -1.39991     -0.309443      0.567416    -0.0933254     -0.100441      0.103038    -0.0387559    -0.0397493    0.00104892   -0.00495567    0.00168965   -0.00199387  -0.000457642  -8.55285e-05  -0.000122902   1.33859e-05   3.09352e-06   3.44944e-06  -6.53967e-08   6.33908e-08  -9.49373e-09       8.70695       11.7381       12.2704       12.9953       12.5646       11.7167       10.3121       9.25543       7.71314       6.33238       4.92009       3.77276       2.86407       1.96047       1.39202      0.912819      0.612105      0.382948      0.233280      0.134419     0.0766801     0.0414733     0.0221277     0.0110958    0.00534338    0.00243291    0.00105398   0.000435364   0.000170971   6.32373e-05   2.22297e-05   7.15362e-06   2.09721e-06   5.56804e-07   1.36992e-07   2.70857e-08
  19  24 4335.9048    1.0631 14.5170  9.9407 -0.0014  0.1438   0.0069   0.3789    0.0295   0.0000   429.9936      -49.9509       22.4442       8.95787       11.0557       16.5902       13.4218       4.64804      -7.78923      -18.9062      0.118222      -2.57526      -2.87092       7.76108   -0.00601765      -1.61712     -0.468765     0.0237427      0.327461    -0.0368591     0.0641065      0.122914   -0.00947170  -0.000822654    -0.0166437    0.00323900   -0.00177377   0.000429947   3.10160e-05  -8.20688e-05  -1.28015e-05   6.67965e-06   1.24828e-06  -8.59238e-07  -1.11643e-08   6.57145e-09       11.3277       15.5337       16.5853       17.0887       16.8229       15.2988       14.1198       12.0934       10.1697       8.21426       6.45124       4.95374       3.70824       2.62830       1.86694       1.23072      0.827388      0.509477      0.312256      0.186481      0.104661     0.0576179     0.0302204     0.0156116    0.00726933    0.00360260    0.00144356   0.000648425   0.000244052   9.23158e-05   3.10240e-05   1.01021e-05   2.95870e-06   7.66048e-07   1.86340e-07   3.75042e-08
  19  25 4479.2509    0.8745 16.5843  9.8622 -0.0015  0.1730   0.0057   0.4564    0.0263   0.0000   450.5323      -6.50596      -2.84473       21.2625      0.632469      -26.4756      -12.0007      -5.87247      -7.75807      -3.46155       1.53279      -4.37517      0.165975      -3.95612      0.954419       1.14761    -0.0948593      -1.19828      0.379058      0.269626     0.0519563    -0.0756280     0.0374989     0.0398281   -0.00395769    0.00733735  -0.000977252  -0.000396094  -0.000543178   0.000221937  -2.72968e-05  -2.45692e-05   6.91724e-08   9.67203e-07  -3.04361e-07   9.60319e-09       13.6607       18.2135       19.5984       20.1354       19.4827       18.6205       16.6575       14.3589       12.3439       9.85540       7.96165       6.00177       4.50687       3.18391       2.27116       1.51581       1.00019      0.620309      0.388312      0.227140      0.129366     0.0707569     0.0372187     0.0185976    0.00900505    0.00422281    0.00183269   0.000763597   0.000299793   0.000111653   3.85241e-05   1.22972e-05   3.62867e-06   9.44870e-07   2.18960e-07   4.31847e-08
  20   9 2203.0838    0.9571  0.8062 10.0527  0.0017  0.0219   0.0200   0.0485    0.0837   0.0000   437.2028      -3.01572       17.5277       1.73340     -0.109405     -0.277097     -0.520115       1.53052     -0.747231    -0.0195526      -1.56328     -0.974846      0.219705     0.0668302      0.284959     -0.133534    -0.0648591     0.0223101     0.0701246     0.0375417    -0.0265875    0.00930435   9.89339e-05    0.00683544   6.39444e-06  -0.000189668   0.000191367  -4.28760e-05  -4.92439e-06   1.13676e-05  -1.73417e-05   2.04056e-06  -1.46740e-06   6.45398e-07  -6.18693e-08  -3.56275e-09       1.68439       2.11246       2.28758       2.34410       2.39661       2.21646       1.94738       1.75035       1.56768       1.17375      0.945989      0.770003      0.566057      0.438450      0.300443      0.191024      0.140527     0.0930826     0.0562318     0.0340275     0.0183447     0.0105585    0.00616939    0.00327281    0.00171436   0.000776342   0.000389075   0.000148209   6.91347e-05   2.56161e-05   1.03855e-05   3.34895e-06   1.18901e-06   3.92891e-07   1.16306e-07   2.89111e-08
  20  10 2352.4402    1.3640  0.8394 10.5079 -0.0041  0.0211   0.0271   0.0466    0.0925   0.0000   433.9293      -2.34184       16.3806     -0.308146      0.537185      -1.72636       1.88012      0.250497     -0.499626     -0.280347     -0.801412      0.545660      0.537807     -0.791143     -0.265166      0.335735      0.374690   -0.00673202    -0.0972139    -0.0333364   -0.00512109     0.0296027    -0.0162560   -0.00210699   0.000789663    0.00119368  -0.000347078  -0.000205066   1.03812e-05   1.32554e-06   9.76433e-06   4.16788e-06   7.91508e-07  -8.96707e-07   1.03308e-07  -1.46880e-09       1.66040       2.03945       2.19376       2.38641       2.38731       2.10543       2.03112       1.66934       1.49176       1.21067      0.939701      0.731874      0.560729      0.410396      0.289773      0.213543      0.137859     0.0827592     0.0524172     0.0333247     0.0196510     0.0112623    0.00619591    0.00314753    0.00158042   0.000792681   0.000365482   0.000161433   6.33067e-05   2.59638e-05   1.00984e-05   3.67130e-06   1.19852e-06   3.72183e-07   1.01361e-07   2.67373e-08
  20  11 2498.9909    1.8244  0.9007 11.0194 -0.0008  0.0205   0.0357   0.0535    0.0960   0.0000   436.3611       1.87514       13.5864      0.119048      -1.02971    0.00824528      -3.68265      -1.65690       1.52307       2.12369       1.13709      0.299588      0.745980     -0.240587    -0.0224652     0.0270069      0.239384     0.0499625    -0.0717016     0.0176439  -0.000230065    0.00557289    0.00504823   0.000282313   -0.00161599   0.000471031  -0.000308645  -0.000223113  -5.28887e-05   2.32221e-05   8.74713e-06   2.57820e-06  -2.38334e-07  -2.32365e-07   9.12283e-08  -2.09267e-08       1.77412       2.19757       2.25911       2.17195       2.26629       2.18960       2.10933       1.78992       1.52507       1.22721      0.897268      0.689754      0.566518      0.437088      0.325042      0.223904      0.143883     0.0879511     0.0525386     0.0308502     0.0184047    0.00998837    0.00564280    0.00285502    0.00141929   0.000685237   0.000305657   0.000135812   5.46048e-05   2.32577e-05   8.77416e-06   3.17212e-06   1.10642e-06   3.19692e-07   9.28879e-08   2.38392e-08
  20  12 2644.8177    2.4003  0.9451 11.5598 -0.0036  0.0225   0.0449   0.0518    0.1099   0.0000   439.6565      0.776403       16.0531     -0.124308      0.104793      -1.11365       1.48972      0.687949     -0.397369      -1.40736     -0.343265      0.215765     -0.858611     -0.251253     0.0768865  -0.000828607     -0.205624    -0.0257631    -0.0105468   -0.00904473   -0.00662208   4.96661e-05   -0.00604238   0.000349392   0.000577689   4.31471e-05   0.000150430  -2.56133e-05   6.58553e-06   2.90889e-05   5.45677e-06  -1.15746e-06   1.48559e-06   2.46894e-07  -8.51181e-08   6.02488e-09       1.74336       2.33224       2.25289       2.47041       2.41413       2.30639       2.17155       1.84722       1.54489       1.28913      0.955171      0.801026      0.585848      0.464511      0.310410      0.211591      0.148314     0.0945698     0.0611751     0.0337911     0.0197967     0.0109305    0.00596938    0.00332223    0.00158162   0.000787382   0.000347092   0.000153284   6.60031e-05   2.71642e-05   9.99770e-06   3.69574e-06   1.16304e-06   3.72673e-07   1.03679e-07   2.56734e-08
  20  13 2790.6838    3.0364  0.9267 12.2096 -0.0029  0.0203   0.0581   0.0537    0.0898   0.0000   439.8251     -0.993685       10.5934       4.61373      -2.66624      -4.75291      -1.09568      -3.18039      -1.81613       2.77596       1.71055     0.0602620    -0.0521536      0.525367     -0.292771      0.187016    -0.0606799    -0.0766914     0.0473320    -0.0247317     0.0174281     0.0167292   -0.00949631    0.00117848    0.00173023   0.000368273  -0.000398311   0.000109430   3.66049e-06  -4.99223e-05  -2.29172e-06   3.10834e-06   2.09608e-06   7.04193e-07  -4.07745e-08  -2.68455e-08       1.67369       2.11321       2.34252       2.36010       2.24383       2.11794       1.89231       1.69880       1.50860       1.25674       1.00012      0.757368      0.567256      0.404164      0.280614      0.185482      0.125773     0.0787684     0.0497882     0.0295316     0.0179290    0.00979421    0.00554975    0.00281016    0.00149495   0.000701992   0.000321851   0.000142394   6.00215e-05   2.43487e-05   9.49501e-06   3.30890e-06   1.14977e-06   3.45771e-07   1.02603e-07   2.53529e-08
  20  14 2935.9583    3.7623  0.7888 12.7357 -0.0059  0.0318   0.0778   0.0466    0.0905   0.0000   440.5066       1.37750       10.5092      -1.54063      -1.41677      -4.18366      0.234987      -1.13967      -1.08979      0.924145       1.35475      0.141909      -1.19872    -0.0481102      0.508668     -0.174617    -0.0114588    0.00907002     0.0237211   -0.00938013   -0.00471769    0.00109199   -0.00385108   -0.00282117   -0.00166123   0.000768908  -0.000374566   0.000114497   7.00790e-05  -1.17806e-05   2.34286e-06  -2.04457e-06   2.98382e-07   1.13369e-09  -1.25578e-08   1.49497e-08       1.69217       3.25844       3.07186       2.95856       3.87912       2.06122       3.64979       1.75049       2.60684       1.67606       1.39194       1.36565      0.564150      0.841558      0.296946      0.383711      0.189642      0.128838      0.100696     0.0320561     0.0395563     0.0108948     0.0111677    0.00467485    0.00213702    0.00141513   0.000302926   0.000291137   7.36502e-05   4.02131e-05   1.58227e-05   3.61776e-06   2.12425e-06   3.74394e-07   1.60974e-07   4.18774e-08
  20  15 3080.4498    4.1698  0.9127 12.8340 -0.0034  0.0205   0.0795   0.0526    0.0997   0.0000   436.1574       2.04632       11.5597      -2.00704      -1.22839      -1.55644       4.20533      -1.59008      0.659042      -1.67413     -0.597228      -1.32684      0.818050     -0.178705     -0.395576     0.0792524    0.00599475     0.0643705    -0.0509370     0.0539231    0.00292858   -0.00456648    0.00375250    0.00666872    0.00189473   -0.00118352  -0.000299107   6.03179e-05   7.47558e-05  -1.08370e-05   4.86007e-06  -1.71763e-06  -8.73878e-07  -1.24081e-07   5.71380e-08   5.41399e-08       1.59203       2.07085       2.17788       2.35605       2.18503       2.20120       1.92007       1.72826       1.42468       1.17930      0.935216      0.745759      0.520718      0.407118      0.291127      0.194754      0.127418     0.0854925     0.0514680     0.0323909     0.0175940     0.0104485    0.00563709    0.00307163    0.00142672   0.000692083   0.000346022   0.000142174   6.63020e-05   2.58567e-05   9.53020e-06   3.44715e-06   1.10257e-06   3.87953e-07   1.02877e-07   2.69629e-08
  20  16 3224.4125    4.0706  1.1836 12.9813 -0.0025  0.0260   0.0710   0.0613    0.0979   0.0000   434.7166       3.63092       19.5224      -5.80388      -3.01252      -2.47719     -0.652863      -2.26186     -0.634577       1.22017     -0.598288     -0.289524      0.950370    -0.0561786     0.0320104     -0.376223     -0.124017    -0.0926885    0.00914321    -0.0371057    0.00150369    -0.0163016   -0.00492909   -0.00248024    0.00436322  -0.000292059  -0.000124350   0.000213849  -3.54917e-05  -1.23741e-05   1.34948e-05  -3.54185e-06  -2.16492e-06  -4.44935e-07  -8.96660e-08   1.60256e-08       1.99032       2.63334       2.80302       3.00027       2.84775       2.64753       2.49428       2.03830       1.85548       1.44282       1.21364      0.927477      0.678248      0.499521      0.340421      0.235481      0.158943      0.101738     0.0673477     0.0382537     0.0234351     0.0130946    0.00707175    0.00370454    0.00194973   0.000914240   0.000424655   0.000191743   8.43560e-05   3.19080e-05   1.26245e-05   4.48117e-06   1.46487e-06   4.49035e-07   1.34881e-07   3.15646e-08
  20  17 3368.0697    3.5364  1.8501 12.2175  0.0006  0.0310   0.0475   0.0761    0.0713   0.0000   443.8874      0.880045       8.48873      -4.81088       4.09731      -6.61727      -8.75698      -1.46589       3.59474   -0.00676857       2.11682      -1.55435      0.148561       1.12679      0.102804      0.144284     -0.284667     0.0373186      0.109117  -0.000260435    -0.0135011    -0.0225553    0.00429316   -0.00347951  -0.000204255   0.000345852  -2.56245e-05  -0.000455565  -4.46198e-05   2.71368e-05   9.89043e-06  -4.08950e-06   1.36783e-06   4.88952e-07   3.97128e-08  -3.64564e-08       2.43975       3.25296       3.44841       3.69525       3.60024       3.26905       3.01455       2.51620       2.27111       1.76144       1.41807       1.08499      0.843792      0.595075      0.411259      0.289634      0.191701      0.124845     0.0784844     0.0473993     0.0273907     0.0153734    0.00864460    0.00453998    0.00229585    0.00114155   0.000516699   0.000235222   9.09111e-05   3.87286e-05   1.42960e-05   5.31259e-06   1.77215e-06   5.40865e-07   1.53423e-07   3.95125e-08
  20  18 3511.8142    2.9479  2.6841 11.8603 -0.0031  0.0393   0.0358   0.0952    0.0626   0.0000   440.9571      -1.11880       13.8040      -2.07475       1.61337      -2.23682       5.10849       7.24282      -1.71529       1.93767      -4.58845       1.87518      -1.68791      0.536604      0.123757    -0.0876268     -0.142964     -0.215018     -0.190960    0.00198926   0.000434954    -0.0329697   -0.00397994    0.00436512   0.000497762   -0.00242023   -0.00160305  -0.000174041   0.000177279  -6.65555e-05   4.01813e-05  -1.89788e-06  -8.84205e-07   1.02705e-07   3.84229e-07  -3.24324e-08       3.07738       4.06097       4.33116       4.58099       4.45055       4.11579       3.85003       3.22177       2.85560       2.26137       1.85292       1.38095       1.06206      0.780672      0.555622      0.372944      0.254570      0.162986     0.0995021     0.0605755     0.0366277     0.0199343     0.0111797    0.00577214    0.00298740    0.00144780   0.000660142   0.000291503   0.000123518   5.13866e-05   1.95450e-05   6.69698e-06   2.31418e-06   7.06612e-07   2.01015e-07   5.11785e-08
  20  19 3655.5403    2.4865  3.9937 11.1875 -0.0007  0.0487   0.0250   0.1211    0.0560   0.0000   440.9156       4.29732       12.2399      -3.48540       5.11127      -6.88999      -7.17526       1.03170      0.385089      -1.21271      0.605846       2.49360      -3.50262      0.657207      0.796487     -0.287269      0.364097      0.165438      0.156593    -0.0830235    -0.0418204    -0.0139191   -0.00913562   -0.00327433   -0.00600835    0.00133564   0.000239178  -0.000237830   4.81660e-05  -4.85122e-05  -2.54593e-05   4.95943e-06   2.34170e-08   8.55846e-08  -1.81709e-07   1.99799e-08       3.81931       5.11959       5.46066       5.54245       5.63694       5.02434       4.71733       4.10180       3.47330       2.87250       2.24869       1.76291       1.32147      0.977305      0.680114      0.462253      0.313698      0.201418      0.124851     0.0755797     0.0437305     0.0243105     0.0136606    0.00715995    0.00354721    0.00178811   0.000785471   0.000368798   0.000144097   6.28961e-05   2.31515e-05   8.24024e-06   2.78149e-06   8.73125e-07   2.48994e-07   6.57654e-08
  20  20 3799.3048    2.1153  5.5362 10.6055 -0.0011  0.0570   0.0182   0.1509    0.0517   0.0000   427.6906      -6.19865       17.7910       4.53586       8.16878      -16.0799      -9.84915       2.49941      -4.18349      -2.78756       1.30887     -0.377087      -2.58893      0.426510     -0.225204     -0.400091    -0.0164339     -0.121126     -0.138037    -0.0101445     0.0429657     0.0197998   -0.00326624   -0.00559613   -0.00558871   -0.00119492    0.00224332   8.85886e-05  -0.000415925  -0.000105778   5.57580e-05  -9.07932e-06  -2.94798e-06   1.16181e-07   2.16763e-08   3.99389e-08       4.57234       5.93187       6.23302       6.53714       6.37853       5.99210       5.56022       4.78641       4.10406       3.34048       2.71320       2.10995       1.57911       1.14132      0.803541      0.551033      0.373247      0.239750      0.147850     0.0895745     0.0536846     0.0291246     0.0157400    0.00828609    0.00417535    0.00206014   0.000960148   0.000411680   0.000179100   7.25011e-05   2.70187e-05   9.63823e-06   3.25939e-06   1.00342e-06   2.85932e-07   7.38512e-08
  20  21 3942.9060    1.7481  7.5807 10.3514 -0.0003  0.0723   0.0133   0.1916    0.0399   0.0000   436.9480       8.29242       4.52969      0.681600      -10.3339      -1.37037      -11.4128       11.2118       9.52557       5.68655       7.56435       1.78686      -1.20135       1.18365      0.746349      0.455661     -0.490688      0.438739     -0.163509    -0.0216017   -0.00784238      0.118628    -0.0108873   -0.00613465    0.00736191    0.00285266   -0.00115019  -0.000390178   0.000222025   1.19557e-05  -1.66287e-05  -1.99211e-05   2.46534e-06  -8.37171e-07   9.67268e-08  -1.02762e-07       5.70064       7.54958       7.96284       8.35580       8.23568       7.73687       7.00076       6.08733       5.14191       4.23961       3.44586       2.66047       1.97615       1.42520       1.02163      0.694503      0.469940      0.300965      0.189018      0.115084     0.0678421     0.0381464     0.0204041     0.0105788    0.00542886    0.00258604    0.00122196   0.000534125   0.000232551   9.12141e-05   3.51880e-05   1.24429e-05   4.19869e-06   1.32483e-06   3.73411e-07   9.73865e-08
  20  22 4086.8858    1.4626  9.8654 10.0369 -0.0012  0.0892   0.0099   0.2404    0.0359   0.0000   422.9962       23.6938       6.98885      -4.04616       7.46429      -14.2079      -7.94629      -4.05352      -1.25374       7.49248      0.292218      -5.63058       2.49600      0.223909    -0.0323104      -1.17133     -0.489473      0.416634     -0.118932      0.181876     0.0554825    0.00637516    -0.0453125     0.0191748    0.00252219  -9.61296e-05   -0.00521938  -0.000195873   0.000210563  -0.000292961   3.70313e-05  -9.18221e-06   5.86559e-06  -1.14080e-07  -8.44103e-07  -4.71741e-08       6.82994       9.18582       9.78956       10.2486       9.87841       9.32601       8.51567       7.47982       6.39111       5.18943       4.25216       3.24684       2.45220       1.77323       1.26962      0.869606      0.577546      0.370957      0.234164      0.140557     0.0827340     0.0466278     0.0254494     0.0132191    0.00673969    0.00325511    0.00152341   0.000686940   0.000291212   0.000116962   4.46480e-05   1.60663e-05   5.41304e-06   1.68224e-06   4.81246e-07   1.25607e-07
  20  23 4230.3235    1.2128 12.8620 10.0180 -0.0010  0.1192   0.0077   0.3222    0.0308   0.0000   428.4224      0.202326       11.7727       7.52373       2.05552      -13.6105       4.81980       4.78902      -10.3917       11.8989      -5.25173     -0.617600      0.556963      -5.81183      -1.38542       1.37102      -1.53986      0.240927    -0.0764074     -0.118731    -0.0961906     0.0786848     0.0263405     0.0227813     0.0165956   -0.00436394  -0.000105180  -0.000590763  -0.000599340   5.32836e-07   6.90948e-05   1.02693e-05  -5.37508e-06   2.89538e-06   1.26683e-06   1.56624e-07       9.25639       12.2807       13.3335       13.6640       13.5103       12.5883       11.5687       9.95715       8.41931       7.07649       5.68697       4.35576       3.32987       2.35580       1.70154       1.14275      0.781127      0.506853      0.321103      0.193238      0.114467     0.0635235     0.0353843     0.0184734    0.00929755    0.00452010    0.00212813   0.000936144   0.000403889   0.000163689   6.25662e-05   2.22120e-05   7.57657e-06   2.31164e-06   6.42765e-07   1.68288e-07
  20  24 4374.3086    1.0283 14.4095  9.9328 -0.0020  0.1391   0.0064   0.3697    0.0280   0.0000   441.0613      -12.8615       23.9644      -15.1150      -5.28473       11.9666       27.1925      -25.0930      -6.55494      -17.7158      -7.05573      -1.86130      -3.05783      -3.89618      -1.15097       1.89155       1.22244     -0.651177     -0.323209     0.0539281      0.434772    -0.0410450     -0.187725    0.00230122     0.0350900    0.00445916    0.00252199   -0.00245748  -0.000466619   0.000295585   3.29049e-05  -4.99026e-05  -1.15940e-05  -1.21312e-06   1.22949e-06  -9.37437e-08       10.5217       14.4070       15.3400       15.8259       15.5842       14.4892       13.4250       11.7069       9.97167       8.20156       6.58569       5.15584       3.86271       2.81715       2.01735       1.36655      0.935634      0.592924      0.381088      0.226900      0.134421     0.0759222     0.0413762     0.0220290     0.0110248    0.00546869    0.00251454    0.00114508   0.000479874   0.000196345   7.36682e-05   2.68794e-05   8.87282e-06   2.78518e-06   7.80210e-07   2.00440e-07
  20  25 4517.9982    0.8493 17.8677  9.8277 -0.0001  0.1855   0.0052   0.4723    0.0243   0.0000   415.6261       3.61706      -23.0389      -49.7242       30.4201       22.7619      -10.5688      -40.4880       1.97379       19.4491      -19.7486      -6.32689      -1.90640       1.82491     -0.269612      0.478512       1.51452      -1.28387     -0.153059      0.487321      0.254319     0.0665449    -0.0829306    -0.0223505     0.0229305     0.0107826   -0.00164641  -1.21852e-05   0.000389462   0.000344814  -0.000141121  -3.88005e-05   9.28680e-06   4.65183e-06  -9.34739e-07   2.36379e-07       13.7521       18.5708       20.1732       20.7932       20.4546       19.4014       17.5393       15.3941       13.0734       10.7172       8.76926       6.68699       5.14798       3.72942       2.65975       1.82287       1.26027      0.801983      0.515159      0.313395      0.183468      0.104754     0.0574318     0.0305857     0.0153876    0.00765535    0.00353928    0.00160381   0.000668270   0.000275736   0.000104573   3.77789e-05   1.23053e-05   3.87299e-06   1.08535e-06   2.79371e-07
  21   8 2077.6875    0.7410  0.6422  9.7678 -0.0033  0.0210   0.0167   0.0419    0.0660   0.0000   436.1353     -0.104938       16.3008       5.62677      -1.83432      -4.45734      -2.37762     -0.763610       1.52130     -0.223578     -0.240855      0.246318     -0.654477    -0.0562330     -0.280999    -0.0799290     0.0409859     0.0278123     0.0850892    -0.0210332     0.0132835    -0.0153753   -0.00717283    0.00493058    0.00144950    0.00209785  -0.000862079   6.68776e-05   4.23224e-05  -1.69168e-05  -1.43979e-05  -7.09451e-06  -3.53412e-06  -1.63346e-06  -3.31373e-07   1.12519e-08       1.60519       1.81710       2.49674       2.47249       2.18066       2.40762       1.96384       1.72591       1.62853       1.13318       1.03201      0.780849      0.552132      0.427163      0.328435      0.195857      0.143922      0.109235     0.0580656     0.0361311     0.0272337     0.0139915    0.00754003    0.00490341    0.00224748    0.00121052   0.000646793   0.000287959   0.000117869   5.38270e-05   2.71600e-05   9.98731e-06   2.97621e-06   1.18221e-06   4.68765e-07   1.22559e-07
  21   9 2231.8166    1.0604  0.8968  9.8812 -0.0029  0.0213   0.0207   0.0517    0.0978   0.0000   437.9539      -1.21229       13.7709       6.40926      -5.24925     -0.498909      -1.01259      -2.06537      -1.59938     -0.914737       1.85107     0.0613861      -1.15185     -0.443523      0.223650      0.100552   -0.00231916    -0.0763529    -0.0346132    -0.0350497     0.0247599    -0.0230783   -0.00961859    0.00323248    0.00353754   0.000591973  -0.000585948  -3.45863e-05  -0.000109793  -6.70882e-07   4.43701e-05   3.11363e-06  -1.02767e-06  -1.62735e-07  -2.48392e-07   9.09623e-08       1.59034       2.09655       2.14969       2.30934       2.25336       2.20735       1.95661       1.65467       1.51046       1.20966       1.01389      0.750014      0.584656      0.427826      0.320907      0.219042      0.150182     0.0975004     0.0590474     0.0396392     0.0229976     0.0139071    0.00783731    0.00434643    0.00218771    0.00109670   0.000538795   0.000240780   0.000114940   4.42221e-05   1.98913e-05   7.58289e-06   2.87537e-06   9.82596e-07   3.20358e-07   1.03495e-07
  21  10 2381.8872    1.4856  0.9041 10.5651 -0.0033  0.0204   0.0278   0.0500    0.0885   0.0000   439.4433     -0.730469       13.7017       3.28895      0.565938      -1.51703       2.06812      -2.13619      0.561761     0.0246076      0.402158      0.179018      0.242202     -0.160577     -0.301422      0.337618      0.138547    0.00344092     0.0533385   -0.00844736    -0.0192666   -0.00280154     0.0229602    0.00467811   -0.00201949   0.000425306   -0.00156767  -0.000161205   6.02807e-05   1.06198e-05   2.72970e-05  -6.03616e-07  -1.07813e-06  -2.56929e-07   1.22300e-07  -2.42440e-08       1.57031       1.89323       2.03268       2.28306       2.22008       2.14450       1.89888       1.57342       1.44994       1.20951      0.919400      0.718244      0.580828      0.432483      0.292548      0.208656      0.149576     0.0955876     0.0636673     0.0405920     0.0239678     0.0136575    0.00800297    0.00461349    0.00236626    0.00118079   0.000595973   0.000278580   0.000115271   4.76256e-05   1.97128e-05   8.13549e-06   3.07777e-06   1.06376e-06   3.30719e-07   1.01181e-07
  21  11 2529.3197    1.9540  0.9145 11.2835 -0.0009  0.0209   0.0382   0.0505    0.0903   0.0000   436.9932     -0.599273       13.1701      0.239916      0.177192      -2.98371       1.42886      -1.90133    -0.0226188     -0.946441      -1.41285     -0.444523      0.237061      0.619291     -0.212450     -0.118548     -0.298913     0.0650812     0.0587935    -0.0182165    -0.0299238    -0.0189015   -0.00271208    0.00400847   -0.00105542   -0.00102935  -6.44034e-05  -0.000184167  -7.22054e-06  -3.57534e-05  -8.77815e-06  -1.47533e-05  -4.09566e-06  -6.41951e-07  -1.32820e-07  -6.14744e-08       1.55994       2.00153       2.17257       2.30209       2.23852       2.15457       1.90021       1.71805       1.48749       1.15186      0.975320      0.790350      0.558515      0.437308      0.316486      0.216201      0.150892     0.0990750     0.0646986     0.0391748     0.0250551     0.0134374    0.00826734    0.00429636    0.00235510    0.00113113   0.000596694   0.000262890   0.000127769   5.03763e-05   2.25311e-05   8.10758e-06   3.02308e-06   9.81991e-07   3.72915e-07   1.07412e-07
  21  12 2676.1642    2.5159  0.8777 11.8186 -0.0011  0.0204   0.0495   0.0511    0.0887   0.0000   439.6270      -2.31430       13.7863      -4.16983      -1.14752      0.750220     -0.816017      -5.02067       2.28475       2.93109      -2.76207       1.07789     -0.162948     -0.265438     -0.174756    -0.0100851     -0.159134     0.0613616     0.0346539     0.0237421     0.0321001    -0.0146444     0.0138581   -0.00173635    0.00126840  -0.000641203  -0.000819560  -0.000353169  -0.000137701  -6.55358e-05  -2.08060e-05  -1.07156e-05   1.19809e-06  -1.33733e-06  -2.08100e-07   1.61184e-07       1.61021       2.09770       2.20608       2.33620       2.15879       2.07329       1.89585       1.65426       1.56399       1.30285       1.06055      0.853206      0.615058      0.446019      0.314138      0.222124      0.148077     0.0910586     0.0626724     0.0364931     0.0238631     0.0134622    0.00797334    0.00397491    0.00218893    0.00109313   0.000525524   0.000248247   0.000114115   4.89016e-05   1.88985e-05   7.34575e-06   2.82831e-06   9.90412e-07   3.33962e-07   9.78060e-08
  21  13 2822.9244    3.3066  0.8184 12.1501 -0.0014  0.0199   0.0649   0.0467    0.1016   0.0000   441.0140      -1.63484       14.1061     -0.598952      -1.59468      0.959818      -3.23410      0.141037      0.555878     -0.690520      -1.10900      0.275148      0.367063      0.475369      0.814566     0.0783946    -0.0265736    -0.0122397      0.110439    0.00354668  -0.000796935  -8.39486e-05   -0.00367816    0.00311781    0.00387250   -0.00185689   4.90145e-05   0.000338525  -6.79260e-05  -9.46865e-05  -4.22416e-06  -5.89319e-06  -2.48793e-06  -1.37137e-07   4.13780e-07   3.44009e-08       1.80389       2.36697       2.36802       2.24310       2.00541       1.97916       2.03196       1.91148       1.69457       1.36643       1.10797      0.852254      0.674242      0.507383      0.371472      0.252897      0.167806      0.104208     0.0628664     0.0366266     0.0210584     0.0114949    0.00647856    0.00344165    0.00187273   0.000905506   0.000474249   0.000212822   9.89129e-05   4.03904e-05   1.74947e-05   6.58830e-06   2.51332e-06   8.36159e-07   2.77515e-07   8.30985e-08
  21  14 2968.8930    3.9582  0.8312 12.7535 -0.0002  0.0193   0.0782   0.0470    0.0876   0.0000   437.9120       5.75350       14.8171       1.78641      -3.23049      -3.37657      0.909611      -2.54163       1.08477      0.389138      -1.97110       1.01492      0.298410      0.104016     0.0493283      0.304410     -0.278542      0.145542    -0.0340823     0.0363922     0.0123955   -0.00430841   -0.00762119   -0.00455427    0.00194479  -0.000100893  -0.000572222  -0.000190801   8.39753e-05   4.91595e-05  -7.30743e-06  -1.83201e-05   1.17314e-06  -7.20348e-07  -7.95931e-09   1.14287e-07       1.52515       1.84092       2.03589       2.17451       2.17553       2.03792       1.82744       1.52535       1.36456       1.16637      0.951941      0.720634      0.512462      0.408550      0.292637      0.206245      0.141766     0.0886261     0.0569449     0.0357152     0.0227212     0.0137086    0.00797904    0.00413808    0.00223142    0.00109804   0.000534638   0.000231397   0.000114090   4.57514e-05   1.97470e-05   7.72237e-06   2.90423e-06   9.31055e-07   3.14990e-07   9.28185e-08
  21  15 3113.9752    4.2263  0.9770 12.7923 -0.0046  0.0211   0.0763   0.0517    0.0994   0.0000   439.4203     -0.772463       15.6161     -0.954049       1.23102      -4.23887     -0.543508      -3.75787       1.80726       1.12281      0.498432     -0.460545     -0.461013     -0.235059     -0.123421     -0.254335     -0.193864     0.0593807     0.0400384    -0.0376383     0.0319055    0.00361037    -0.0123603   -0.00130921    0.00159362   -0.00182740  -0.000871124   0.000255974  -3.41856e-05  -3.30374e-06   3.29342e-05  -1.66745e-05  -7.28452e-07   3.06575e-07   3.54376e-07   1.54352e-07       1.62239       2.14747       2.19929       2.33953       2.20081       2.17044       2.02655       1.80065       1.51122       1.24800       1.01439      0.782895      0.602713      0.453217      0.335026      0.228245      0.162100      0.101613     0.0631781     0.0402069     0.0233228     0.0144020    0.00753100    0.00418505    0.00215709    0.00110162   0.000551056   0.000250756   0.000115159   4.89938e-05   2.10912e-05   8.02024e-06   3.05328e-06   1.01588e-06   3.14452e-07   1.05334e-07
  21  16 3258.5674    3.8408  1.3545 12.6183 -0.0022  0.0265   0.0602   0.0639    0.0902   0.0000   439.3906      0.888854       10.8151      -1.05056      -1.26313      -10.4423       1.20805      0.763453       2.25247       1.76098     -0.658249      -1.08233      0.150219     -0.134237    -0.0195484     0.0219638     0.0125568     0.0684287    -0.0221676     0.0423925    -0.0129356    0.00442471   -0.00391157   -0.00797907  -1.74022e-05    0.00118189  -0.000328866   0.000293261  -0.000206134  -4.42403e-05   3.59009e-05  -2.66221e-05   2.31167e-06   1.08162e-06  -7.11117e-07  -1.42631e-07       1.98926       2.66837       2.81224       2.91872       2.81563       2.64219       2.47824       2.16935       1.89296       1.62270       1.32147       1.04619      0.781156      0.564840      0.415954      0.267699      0.192567      0.124105     0.0811464     0.0507420     0.0302580     0.0169918     0.0100992    0.00536021    0.00289073    0.00137899   0.000710444   0.000318048   0.000151136   6.19942e-05   2.73282e-05   1.02837e-05   3.97874e-06   1.25784e-06   4.47455e-07   1.33808e-07
  21  17 3402.8420    3.4141  1.9474 12.2820 -0.0011  0.0311   0.0454   0.0807    0.0632   0.0000   437.9289       5.02560       11.8448      -4.99412     -0.672746      -3.46283      0.395221       2.08102       1.47492       3.44666      0.282745      -1.51283      -2.18671     -0.272600      0.473378     -0.206086    -0.0287080     -0.465404     0.0107789     0.0483354    -0.0212903    -0.0218224   -0.00264839   -0.00288192   0.000799072    0.00136900   0.000265425  -0.000819785   9.23480e-05   2.57712e-05   6.07058e-05  -3.57696e-06  -1.79136e-06   8.00569e-07   3.87017e-07   3.83676e-07       2.34179       3.13610       3.28458       3.49705       3.40664       3.15984       3.03327       2.58237       2.23866       1.77818       1.54306       1.15844      0.877626      0.654818      0.483331      0.341114      0.223923      0.151242     0.0959002     0.0601200     0.0360601     0.0213753     0.0119911    0.00662226    0.00350399    0.00166733   0.000858906   0.000406054   0.000182256   8.25749e-05   3.38540e-05   1.27789e-05   4.66349e-06   1.60951e-06   4.98355e-07   1.53866e-07
  21  18 3547.1301    2.8440  2.9724 11.6821 -0.0029  0.0389   0.0315   0.1005    0.0544   0.0000   443.0835     -0.233095       19.1938      0.945426      -5.17276      -7.81737      -2.30336      -4.53517       3.23570      -1.81303      -1.50190       1.07346     -0.159256      0.207812      0.385428      0.448859      0.537918      0.175758      0.127893    -0.0746061     0.0424309     0.0284559    -0.0197804    0.00256880   -0.00138726   0.000585421  -0.000759123   0.000293532   0.000104799   4.60140e-05  -6.42714e-05  -2.08722e-05   3.89533e-06   2.30406e-06  -8.32194e-07  -3.68461e-07       3.02518       3.87069       4.14448       4.49847       4.36079       4.05404       3.65031       3.26774       2.86874       2.33887       1.85827       1.50579       1.14262      0.820150      0.603128      0.420735      0.291484      0.187451      0.121235     0.0740926     0.0460806     0.0276248     0.0152001    0.00807017    0.00438078    0.00227823    0.00112340   0.000509937   0.000239567   9.76778e-05   4.07047e-05   1.51409e-05   5.69475e-06   2.00555e-06   6.50631e-07   1.98912e-07
  21  19 3691.4517    2.3772  4.6018 10.9545 -0.0012  0.0509   0.0213   0.1297    0.0494   0.0000   438.0647      0.491798       15.5666       5.21935       2.75537      -6.17876      -2.54969      -2.84138       5.55237      -1.01933       2.06380      0.342678      -2.14537     -0.169420       1.10112     -0.331384    -0.0336095     -0.498738    -0.0443473   -0.00862549     0.0647527     0.0491589    -0.0192887    0.00829599    0.00455748    0.00248005   0.000615237   0.000874281   0.000187441   6.51085e-05   6.56854e-05   3.79781e-05   3.84822e-06  -1.31565e-06  -5.16672e-07   5.64643e-08       3.84529       5.02194       5.42191       5.86061       5.69930       5.23297       4.74512       4.30227       3.58798       3.07920       2.38858       1.89665       1.43908       1.08099      0.780862      0.527922      0.366279      0.238211      0.160851     0.0970240     0.0579390     0.0332282     0.0197229     0.0108963    0.00585246    0.00293605    0.00143423   0.000669695   0.000308411   0.000130663   5.34859e-05   2.09524e-05   7.64177e-06   2.64589e-06   8.24536e-07   2.50832e-07
  21  20 3835.6509    2.0111  6.2598 10.3921 -0.0013  0.0598   0.0155   0.1557    0.0456   0.0000   435.6434      -16.7315       20.4793      -6.72807      -2.58364      -16.8758      -4.50190       11.5436      -1.48815      -7.36525     -0.331178      -2.67385     -0.557599      0.110736      0.552501      0.349363      0.209127     -0.179463     0.0189561     -0.222576    0.00344030   -0.00634739    -0.0259583   -0.00237561    0.00664364    0.00127446   0.000380182   -0.00192056   0.000434309   4.62958e-05   1.21653e-05  -2.07302e-05   1.49925e-05   3.30342e-06   7.10327e-07  -9.96923e-08       4.50235       5.91234       6.34351       6.71731       6.59546       6.21531       5.61837       4.95903       4.30695       3.58072       2.91079       2.24320       1.73996       1.26799      0.935250      0.638319      0.438772      0.287473      0.188834      0.114956     0.0698667     0.0412380     0.0233270     0.0127782    0.00674712    0.00348925    0.00164968   0.000780874   0.000350838   0.000153566   6.17213e-05   2.44136e-05   8.86916e-06   3.16291e-06   1.00271e-06   3.06038e-07
  21  21 3979.7632    1.6849  8.3960 10.1830 -0.0005  0.0755   0.0117   0.2009    0.0371   0.0000   431.1755      0.780260       9.23165       5.45134       2.96484       4.24817      0.764418      -3.64328       3.57405       2.97904      -1.98762      -8.28412      0.910193    -0.0644744      -2.63764      -1.44937     -0.145192     -0.200415     -0.193154     0.0123835    -0.0290587    -0.0408257     0.0236904   -0.00590225   -0.00997051    0.00120841   -0.00265650   -0.00200898  -0.000973666   0.000187664   7.76274e-05  -1.24629e-05  -1.55142e-05  -2.95290e-06   6.73068e-07  -5.52147e-07       5.63410       7.51996       8.00617       8.29013       8.23749       7.63343       7.06046       6.40610       5.40034       4.51130       3.67851       2.88861       2.20636       1.61536       1.20279      0.816821      0.573095      0.363872      0.240526      0.146546     0.0887136     0.0524440     0.0294995     0.0159300    0.00853309    0.00433494    0.00211409    0.00100982   0.000451381   0.000200940   7.98688e-05   3.14052e-05   1.16066e-05   3.99990e-06   1.26075e-06   3.94157e-07
  21  23 4268.3450    1.1600 12.9701  9.9675 -0.0005  0.1183   0.0073   0.3178    0.0292   0.0000   444.8358      -13.7891       19.8544      0.623472       13.9267      -15.4812      -4.82991     -0.493718       2.70845       10.4309      -4.06228      -1.86891       2.06479       3.61276      0.407896    -0.0621567     -0.239560      0.679830     -0.137952     -0.100458    -0.0101384    -0.0358323    -0.0677319   -0.00711541     0.0166642   -0.00747548   -0.00206118    0.00234205   0.000640396  -0.000127890   0.000172371  -5.47800e-05  -1.47608e-05  -2.09258e-07   3.55664e-07  -2.81582e-07       8.76285       11.3151       12.3815       12.9540       12.7157       12.2150       11.1480       9.64324       8.39658       7.03556       5.67543       4.44274       3.47368       2.53191       1.83811       1.30589      0.893463      0.590137      0.383831      0.240379      0.146850     0.0851608     0.0490424     0.0267490     0.0140818    0.00725016    0.00350461    0.00170057   0.000745992   0.000329300   0.000131789   5.34861e-05   1.94642e-05   6.89903e-06   2.18450e-06   6.47071e-07
  21  25 4556.9105    0.7988 18.0470  9.7796 -0.0009  0.1858   0.0048   0.4823    0.0227   0.0000   435.0990      -17.0960       14.4869       21.8731      -8.41068      -13.5732      -17.0220       27.5947       11.2825      -6.04919       6.30504       3.40219      -2.82125      -1.58450     -0.265316       4.68631     -0.918896      -1.58576     -0.262457      0.115932     -0.191596     -0.232304      0.133687     0.0536277    -0.0366224    -0.0209633    0.00239139   0.000553882   0.000874830  -0.000215741   0.000273366   6.68588e-05   9.24694e-06   2.51741e-06  -1.47637e-06   5.13240e-07       13.0857       17.6994       18.7850       19.9857       19.6728       18.8648       17.1848       15.1529       12.9937       10.8983       8.87448       6.97778       5.41180       4.01134       2.94181       2.06510       1.43008      0.953058      0.623095      0.390977      0.238624      0.140703     0.0809507     0.0444543     0.0236682     0.0122184    0.00598815    0.00280523    0.00130499   0.000551093   0.000230590   8.97587e-05   3.28625e-05   1.14386e-05   3.53318e-06   1.07005e-06
  22   7 1945.0032    0.5745  0.5033  9.5104 -0.0049  0.0211   0.0155   0.0382    0.0557   0.0000   439.6308  -0.000904383       18.0912       1.28700     -0.885133      -1.22965    -0.0680228     0.0213920     -0.871516      -1.05039     -0.695148      0.651511     -0.421405     0.0675737   -0.00653033      0.167430     -0.200897    -0.0273787    -0.0799530    -0.0102877    -0.0143424   -0.00190481    0.00170756    0.00235268    0.00275508   0.000817648   0.000443301  -0.000341194  -8.94793e-05  -9.39914e-05   8.80063e-06   1.59135e-05   1.43979e-05  -9.65952e-07   8.51223e-08  -3.31071e-07       1.76800       2.26289       2.44810       2.35887       1.99986       1.79863       1.74545       1.70796       1.74327       1.60380       1.35895       1.02910      0.807817      0.595132      0.389181      0.266747      0.174706      0.107864     0.0705218     0.0443217     0.0249778     0.0147416    0.00871604    0.00509193    0.00291990    0.00157504   0.000850153   0.000395039   0.000183681   7.87637e-05   3.62879e-05   1.44280e-05   6.19360e-06   2.43355e-06   9.31529e-07   2.75701e-07
  22   8 2104.7169    0.7583  0.7231  9.8674 -0.0084  0.0204   0.0166   0.0445    0.0677   0.0000   439.7959       3.48009       16.5761       3.77131      -2.91798     -0.365419      0.711360     0.0539433     -0.205055      -1.59314      -2.01761      -1.10452     -0.431272    -0.0292330      0.223078   -0.00384879     0.0396311      0.154738     0.0973675    -0.0289861     0.0112300    0.00731135   -0.00845263    0.00255053    0.00209425  -0.000987909    0.00140001  -0.000398166  -0.000104447   0.000122876   2.34005e-05   1.36967e-05  -2.74054e-06   2.02876e-07  -6.77728e-08  -3.98744e-07       1.42796       1.82540       1.98250       2.01219       2.16961       1.88696       1.83846       1.58317       1.40744       1.15684      0.972219      0.767787      0.577402      0.445457      0.321745      0.234924      0.158909      0.112495     0.0698452     0.0430261     0.0294121     0.0164003     0.0104403    0.00553071    0.00299380    0.00163988   0.000845348   0.000415104   0.000186532   9.12611e-05   3.64924e-05   1.63741e-05   6.37420e-06   2.46088e-06   8.01727e-07   2.84335e-07
  22   9 2259.9838    1.0935  0.8815 10.0256 -0.0019  0.0214   0.0201   0.0477    0.0864   0.0000   442.0787       1.12893       13.5500      0.795731       1.08802      -2.64790    -0.0763307       3.64125       1.29649     -0.504098       1.42814     -0.922770     -0.188967     -0.337644      0.581614    -0.0255880     -0.207637    -0.0941540      0.156340     0.0498200    -0.0197643    -0.0271345   -0.00241692   0.000882425   0.000311198   0.000119871  -0.000131798  -0.000233415  -6.88697e-05  -4.05070e-07   8.15551e-05  -3.30606e-06  -7.91746e-06  -2.79076e-06  -5.78569e-07   3.12570e-07       1.57030       2.07418       2.11405       2.10240       2.33903       2.25894       2.13067       1.75442       1.45956       1.16438       1.05924      0.837695      0.675899      0.485615      0.330710      0.244867      0.161460      0.126924     0.0838852     0.0557399     0.0349357     0.0196901     0.0114101    0.00619993    0.00324342    0.00171195   0.000874564   0.000404191   0.000201507   8.72718e-05   3.90178e-05   1.62421e-05   6.50935e-06   2.60784e-06   8.51857e-07   3.13852e-07
  22  10 2410.7974    1.5105  0.9221 10.8809 -0.0043  0.0207   0.0280   0.0526    0.0850   0.0000   439.9667      -1.07969       14.3658      -1.49656       3.33704      -1.29521       2.04663      -2.81951      0.706573     -0.859418       2.19361     -0.745361     -0.375866      0.552025      0.215006     -0.165074     -0.151510    -0.0363457    -0.0501736     0.0434008     0.0141488    0.00982619   -0.00385607   -0.00338007   0.000993519   0.000779808  -0.000628665  -0.000188262   0.000215510  -3.36611e-05  -4.48138e-05  -1.15814e-06   7.54901e-06  -2.69914e-06   1.23514e-06   1.88573e-07       1.47918       1.99261       2.16088       2.33351       2.26087       2.12160       1.94232       1.75633       1.47529       1.21601      0.981720      0.766738      0.598437      0.442966      0.339915      0.226143      0.164655      0.108692     0.0731676     0.0458128     0.0288089     0.0159699    0.00984779    0.00557890    0.00307809    0.00168586   0.000821091   0.000435156   0.000189851   9.77906e-05   3.77162e-05   1.77536e-05   6.51167e-06   2.69545e-06   8.42012e-07   3.04949e-07
  22  11 2559.1645    2.1061  0.9496 11.2554 -0.0042  0.0207   0.0377   0.0494    0.0927   0.0000   439.6805    -0.0170780       11.4834      -1.38815      -1.61150     -0.554279      0.497244     -0.315196     -0.359356      -2.62534       1.24823     -0.306478       1.70715      0.820926    -0.0336939    -0.0770799     -0.205899      0.106127      0.152651     0.0330574   -0.00213086    -0.0332205    0.00827573    0.00134999    0.00505768  -0.000714286   0.000348859  -0.000255738  -1.74747e-05   6.89564e-06  -7.97294e-06  -8.22506e-06   2.82326e-06   2.95657e-06   6.89985e-08   6.72136e-07       1.54886       1.95112       2.14525       2.29502       2.13785       2.08851       1.95952       1.64090       1.45896       1.31999       1.06193      0.780672      0.648940      0.488928      0.337269      0.231595      0.174189      0.113091     0.0708069     0.0475496     0.0307517     0.0173755    0.00983057    0.00616685    0.00348206    0.00161320   0.000868472   0.000442065   0.000220779   8.67821e-05   3.67450e-05   1.62070e-05   7.27767e-06   2.74327e-06   1.05462e-06   3.17944e-07
  22  12 2707.0974    2.6279  0.9081 11.9541  0.0005  0.0205   0.0484   0.0497    0.0863   0.0000   438.0410      -1.84875       11.7312      0.182513       1.58139      -6.85501     -0.946407      -1.39476      0.915817     -0.961478      -1.65489      0.557300    0.00183277      0.398680     0.0345121      0.108421     0.0270647     0.0834828      0.142133     0.0122784    0.00315899     0.0148013   -0.00231697   -0.00437279    0.00348359   -0.00149938  -0.000951064  -0.000338191  -0.000165259   2.24945e-05   2.90979e-05   7.28021e-06  -7.99926e-06   1.47016e-06   1.08788e-06   1.33334e-07       1.49404       1.94919       1.98896       2.20195       2.04169       2.09632       1.78874       1.64943       1.47996       1.27811      0.991128      0.792948      0.607643      0.491255      0.343584      0.245618      0.163434      0.115203     0.0739024     0.0496742     0.0278955     0.0171235    0.00989048    0.00594309    0.00313607    0.00183560   0.000886902   0.000431593   0.000199048   8.88531e-05   3.94793e-05   1.51038e-05   6.53449e-06   2.49655e-06   8.77452e-07   3.03816e-07
  22  13 2854.7037    3.4200  0.7981 12.3526 -0.0004  0.0189   0.0643   0.0430    0.0919   0.0000   440.9536       3.49725       9.94540       4.40188      -2.05140     -0.784452     -0.208523      -1.33335     -0.372713     -0.183403     -0.325145      0.343773     -0.549873      0.757748     0.0240264      0.136467     -0.125677      0.100029    0.00105506   -0.00111033    -0.0114281   -0.00172071  -0.000293402   -0.00797921    0.00352876   0.000796308   -0.00101042   0.000739627  -0.000194927   2.78480e-05   1.44339e-06  -6.05650e-06  -1.46840e-06   3.65961e-06   1.51024e-06  -4.30576e-08       1.44794       1.74265       1.91057       2.01349       2.01339       1.97743       1.80732       1.51092       1.31856       1.11144      0.902623      0.760670      0.575194      0.408865      0.308830      0.224030      0.151962      0.100331     0.0721474     0.0466537     0.0279477     0.0170167    0.00987306    0.00567652    0.00303276    0.00156258   0.000789989   0.000364153   0.000185119   8.63682e-05   3.70155e-05   1.51294e-05   5.89338e-06   2.20935e-06   8.62660e-07   2.93961e-07
  22  14 3001.4083    4.0291  0.8497 12.6796  0.0030  0.0197   0.0726   0.0441    0.0947   0.0000   435.4223     -0.172749       14.9738      -1.35214      -1.67957      -6.95079      -1.98915      -1.33158     -0.599324     -0.538186      0.515470     0.0742373      0.184510      0.232729      0.393983     -0.207947     -0.168881     0.0676214    -0.0125932    -0.0239352    -0.0173109     0.0203305     0.0120869   -0.00293081   -0.00547215   0.000162807   4.75305e-05   0.000336784  -0.000124688  -6.62649e-05   1.24104e-05  -2.74862e-06  -2.34149e-06  -1.96223e-06  -1.47315e-06   6.75847e-08       1.44313       1.80889       1.90367       2.11380       1.94076       1.86489       1.78068       1.53721       1.38844       1.18354       1.00270      0.793393      0.584806      0.456502      0.329988      0.237629      0.154174      0.106885     0.0717611     0.0444122     0.0271498     0.0170979     0.0100221    0.00564655    0.00309795    0.00168199   0.000860783   0.000394254   0.000197913   8.28928e-05   4.35196e-05   1.60279e-05   6.85762e-06   2.37195e-06   9.14901e-07   2.99988e-07
  22  15 3147.0173    4.1805  1.0723 12.7392  0.0008  0.0228   0.0723   0.0560    0.1091   0.0000   438.4043       1.31385       10.6579       1.39152      -1.59315      -6.46324     -0.384997       1.19780       1.99838      -2.42786      0.788740      0.790414      0.540696      0.593514      0.428936      0.456762     -0.106151     0.0990534   -0.00870499     0.0305137    -0.0247578    -0.0172880     0.0106926   -0.00693651  -0.000185065    0.00216931    0.00121338  -0.000215244  -1.51525e-05  -0.000159878   1.50243e-05   4.27550e-05   1.50683e-05   4.07913e-07  -8.15489e-07  -3.64064e-09       1.67290       2.25501       2.15033       2.36275       2.29033       2.26855       2.14807       1.84467       1.70518       1.33742       1.18653      0.854076      0.685572      0.510419      0.411226      0.304970      0.200660      0.135586     0.0813784     0.0548966     0.0314970     0.0207078     0.0117675    0.00693199    0.00357886    0.00190380   0.000922821   0.000455808   0.000206158   0.000104200   4.17103e-05   1.89008e-05   6.84794e-06   2.71912e-06   9.22476e-07   3.22458e-07
  22  16 3292.2135    3.8884  1.4626 12.5232 -0.0013  0.0262   0.0561   0.0628    0.0816   0.0000   438.0791      0.263727       14.7525      -4.40794      0.653350      -2.18002      -3.95420      -1.85844       2.58850      0.185391     -0.418106     -0.868644    -0.0110447      0.883723      0.526152      0.361294     -0.149597      0.193075     0.0831483     0.0451833  -0.000955073   -0.00134068    -0.0203050    0.00412324    0.00383447   -0.00315726   -0.00178788   0.000944822   0.000186756  -2.91936e-05   2.47799e-05  -3.40081e-05   1.54405e-06  -1.48358e-06  -4.60511e-07  -1.30986e-07       1.83814       2.44781       2.53067       2.79077       2.74956       2.57438       2.38256       2.02513       1.87630       1.51863       1.28877      0.997287      0.774466      0.599394      0.421038      0.304257      0.207520      0.143918     0.0952616     0.0622256     0.0373873     0.0227753     0.0134804    0.00754235    0.00428304    0.00223417    0.00119031   0.000553916   0.000271498   0.000120138   5.38784e-05   2.18871e-05   8.79943e-06   3.32249e-06   1.19861e-06   3.86954e-07
  22  17 3437.2329    3.2637  2.0705 12.1399 -0.0021  0.0319   0.0408   0.0791    0.0604   0.0000   438.7194       1.61291       15.9389      -2.01367      -3.42359      -4.39728       4.08391     -0.262365       2.23167     -0.148749    -0.0248464     -0.763253     -0.598924      0.333075     -0.698310      0.165478     0.0728579      0.422147      0.118584    -0.0513971    -0.0400024    0.00792324   -0.00399672    -0.0103511   0.000469136   -0.00179353   -0.00100804   0.000225379   0.000139840  -4.45547e-05  -5.53863e-05  -9.37040e-06  -1.26103e-05   1.52275e-06   8.79170e-07  -5.24757e-07       2.26171       3.00613       3.15979       3.31435       3.28334       2.96168       2.88007       2.54074       2.36595       1.90629       1.56491       1.25511      0.987522      0.738833      0.545579      0.384435      0.273197      0.180465      0.117931     0.0725482     0.0462189     0.0280154     0.0160913    0.00920539    0.00490900    0.00271693    0.00138405   0.000698484   0.000336414   0.000144359   6.72959e-05   2.60863e-05   1.09233e-05   4.04044e-06   1.41519e-06   4.97112e-07
  22  18 3582.1395    2.7659  3.2622 11.4728 -0.0010  0.0405   0.0281   0.0982    0.0508   0.0000   434.5185       3.71234       10.7489      -5.56026       1.00455       2.43667      -7.73445      -6.19610       2.48124      -1.41511      -3.57848     0.0927798      0.580109       1.56516      0.389574     -0.504340    -0.0231638      0.147808     -0.197490     -0.269250     0.0432702     0.0116115    -0.0158325    0.00737984    0.00481323    0.00202230   0.000322945   0.000205636  -0.000111120   0.000107543  -0.000182540   1.04288e-05  -1.69992e-05  -1.04111e-05   1.70844e-06  -3.43085e-08       2.95411       3.95621       4.12655       4.57510       4.26061       4.20416       3.77898       3.36822       2.87599       2.51050       2.03423       1.62920       1.22223      0.943300      0.670964      0.485146      0.334223      0.224461      0.148197     0.0935820     0.0598281     0.0355146     0.0210981     0.0119074    0.00653913    0.00344012    0.00173376   0.000874865   0.000400752   0.000190235   7.87415e-05   3.52031e-05   1.33538e-05   5.24946e-06   1.81008e-06   6.23453e-07
  22  19 3726.8557    2.2764  4.7396 10.9132 -0.0006  0.0495   0.0200   0.1289    0.0466   0.0000   434.8456      -6.87211       9.16953   -0.00539397       5.78562      -11.0465       1.27545     -0.422414       1.24162      -2.20604      0.379514     -0.281335      -1.40041     -0.115376     -0.201040      0.291828     -0.169936    -0.0856386      0.423502    -0.0756661     0.0216318     0.0292891     0.0324874   -0.00460847   -0.00544579   -0.00400309   0.000518780  -0.000929177  -8.31776e-05  -4.96818e-05  -0.000134198   3.36350e-05   2.60548e-05  -5.03365e-07   1.63978e-06   7.10706e-07       3.60249       4.73978       5.13654       5.37809       5.29690       5.02902       4.70972       4.11148       3.58575       2.93564       2.47271       1.91102       1.52484       1.13790      0.824524      0.591547      0.406108      0.282639      0.184814      0.117026     0.0728381     0.0436781     0.0251635     0.0141109    0.00771707    0.00411108    0.00211222    0.00104249   0.000490196   0.000223818   9.83567e-05   4.15726e-05   1.66339e-05   6.28980e-06   2.23669e-06   7.66277e-07
  22  20 3871.6872    1.8893  6.4606 10.5203 -0.0003  0.0625   0.0144   0.1600    0.0393   0.0000   443.8215       2.06057       3.94065       4.51329      -4.99135      -6.15373     -0.422645       1.65689      -5.90179       5.83650      0.391114      -1.57091       3.17349      -1.45308       1.49535      0.828386     -0.510994     -0.235750      0.278232    -0.0288805    -0.0900982    0.00441724     0.0488635     0.0238311     0.0118041   0.000198846   -0.00268750    0.00146007  -0.000661549   5.84261e-07  -3.97656e-05   7.08580e-05  -3.53595e-06  -1.02114e-05   6.26228e-06  -7.48459e-07       4.37955       5.82644       6.33889       6.64485       6.46980       6.20178       5.67857       5.10620       4.47969       3.73104       3.08002       2.43266       1.87526       1.42762       1.05487      0.748306      0.527072      0.347114      0.229862      0.146171     0.0907464     0.0545363     0.0325200     0.0181276     0.0101600    0.00535593    0.00272304    0.00137433   0.000642364   0.000299533   0.000129449   5.57697e-05   2.14240e-05   8.49729e-06   2.92155e-06   9.92004e-07
  22  21 4016.2862    1.5918  9.0989 10.1864 -0.0007  0.0790   0.0105   0.2116    0.0336   0.0000   434.7493       8.95462       15.3469       4.38787      -14.4690      -2.76980      -11.7283      -12.6305      -4.44074       5.15699      -4.92711      -1.76549       1.62000      -2.42533     0.0552691      0.735421      0.128085    -0.0710786      0.553083      0.224509      0.171556     0.0137276    -0.0457704   -0.00454225    -0.0141473   0.000963313    0.00725253   0.000264557   -0.00115885  -0.000246854  -1.31826e-05   0.000247647  -1.70158e-05  -1.37120e-05   4.56918e-06  -1.32532e-06       5.67962       7.39108       7.92927       8.50699       8.33684       7.95735       7.28279       6.50157       5.68600       4.76864       3.89504       3.12311       2.42791       1.83133       1.34182      0.954696      0.662646      0.449227      0.301502      0.192670      0.120009     0.0700059     0.0414499     0.0239753     0.0128431    0.00706477    0.00344438    0.00176549   0.000814474   0.000383647   0.000163053   6.90080e-05   2.70782e-05   1.06170e-05   3.60031e-06   1.28055e-06
  22  22 4161.1631    1.3268 11.2699 10.0780 -0.0009  0.0984   0.0083   0.2704    0.0299   0.0000   430.4140      -7.33177       13.2404      0.526103      -1.66445      -14.6616      -6.13050      -3.27250       9.76841      -4.64645      -10.0399       8.40316      -1.94763      -2.05808      -3.17613       2.23307      0.557474     -0.390798      0.701724    -0.0115819     -0.123759    -0.0442930    -0.0820565   -0.00327725    0.00307452   -0.00507480   0.000423589  -0.000536894    0.00170645   0.000232489  -5.89491e-05  -2.27688e-05  -1.57544e-05  -7.18789e-06  -5.03647e-06   1.85993e-06       6.96588       9.24763       10.0818       10.4472       10.4029       9.85282       9.07011       8.06378       7.06155       5.96804       4.88633       3.95849       2.98170       2.29173       1.67209       1.19512      0.827096      0.561248      0.370872      0.236660      0.148925     0.0882750     0.0525870     0.0295191     0.0165272    0.00859255    0.00440803    0.00219514    0.00103206   0.000481190   0.000206404   8.94829e-05   3.49148e-05   1.34571e-05   4.65931e-06   1.59669e-06
  22  23 4305.5631    1.1002 13.5467 10.0004 -0.0021  0.1261   0.0066   0.3333    0.0271   0.0000   436.6979       6.48035       4.45075      -18.3641       2.99101      -12.1674       6.48718      -7.49642       1.41721      -3.42822      -6.21989       1.84731       6.26672     -0.299095       1.64099      -2.19029     -0.320016     -0.113647     0.0965892     -0.688909     0.0779511    -0.0536391    -0.0253190     0.0284430     0.0124159     0.0193097    0.00340474   -0.00566467  -0.000362647   0.000190178  -0.000425782  -6.35820e-05   3.60694e-05  -1.26145e-06  -7.16586e-06   2.66663e-06       8.66739       11.7351       12.5041       13.1357       12.8569       12.2831       11.4026       10.2686       8.98842       7.52082       6.28484       5.00964       3.90485       2.90283       2.17369       1.53245       1.07058      0.716940      0.486668      0.307573      0.194020      0.114204     0.0677329     0.0386851     0.0216099     0.0112493    0.00580003    0.00289340    0.00137204   0.000649992   0.000274866   0.000120336   4.61987e-05   1.77342e-05   6.10821e-06   2.09527e-06
  22  24 4450.1373    0.9054 16.1120  9.9053 -0.0007  0.1591   0.0053   0.4147    0.0243   0.0000   408.3775       12.5476       6.32195       8.68419       11.0463      -33.9203      -25.4647       7.21049       12.6550      -8.73469      -2.80633      -9.48365      -2.07881       5.98273       4.12745     -0.344992     -0.584424      0.633317      0.764606     0.0857866     -0.449751      0.132534      0.102477    -0.0384802    0.00108742     0.0286344   -0.00304321   -0.00838672    0.00150223    0.00126935  -0.000591107  -7.44374e-05   0.000139088  -1.73982e-05  -1.17534e-05  -1.98756e-06       10.7175       14.6429       15.8280       16.6320       16.4159       15.6157       14.3837       12.7313       11.4484       9.41056       7.85259       6.16578       4.87829       3.63240       2.75930       1.90757       1.36430      0.915604      0.612888      0.390475      0.243121      0.147966     0.0878092     0.0494239     0.0276492     0.0148340    0.00767096    0.00381440    0.00177700   0.000847043   0.000358513   0.000157060   6.00664e-05   2.35910e-05   7.93078e-06   2.73764e-06
  23   7 1969.6155    0.5975  0.5693  9.5597 -0.0034  0.0176   0.0142   0.0394    0.0577   0.0000   438.7231     -0.883720       16.0986       1.48746     -0.540599       2.08690       2.80023    -0.0779636      -1.34773     -0.425343   -0.00326286       1.58777     -0.337215      0.295278      0.189542      0.167558    -0.0287410     0.0930524    -0.0834641    -0.0372743     0.0497350   -0.00905821   2.61032e-05   -0.00506065    0.00293627    0.00112212   0.000195493   0.000354442   6.46580e-06  -2.28007e-05   4.10329e-05   1.12101e-05  -1.94707e-06  -3.47467e-06  -1.24061e-07  -8.20879e-08       1.26597       1.63250       1.67077       1.77141       1.80936       1.76041       1.66161       1.39502       1.18717       1.05026      0.878995      0.755886      0.558300      0.436048      0.299352      0.221363      0.155665      0.105491     0.0726886     0.0518748     0.0311951     0.0202142     0.0115135    0.00687587    0.00382748    0.00216840    0.00104022   0.000518088   0.000281814   0.000121581   6.04106e-05   2.56225e-05   1.19967e-05   4.08421e-06   1.87339e-06   6.67765e-07
  23   8 2131.0728    0.8475  0.7237  9.8884 -0.0040  0.0194   0.0173   0.0440    0.0631   0.0000   438.5184      -4.10360       16.0624       1.34718      -2.64618     -0.170932      0.713806       2.35815     0.0543387      0.387036      0.877220      0.249023     -0.630074      0.222973     -0.382309      0.297667     0.0655704      0.192399   -0.00966450     0.0179902   -0.00566361    0.00144785   -0.00531030    0.00861245  -0.000895313    0.00168270    0.00105041   0.000174592  -4.28853e-05  -4.40745e-05   9.12819e-05  -2.25811e-05  -5.69479e-06   1.52398e-06   1.03964e-07   1.64910e-07       1.16394       1.76642       1.72765       1.97414       1.77829       1.80236       1.52847       1.46471       1.28424       1.12462      0.945567      0.754402      0.579458      0.437313      0.330006      0.217105      0.170105      0.103326     0.0752342     0.0447543     0.0310194     0.0178475     0.0119252    0.00645296    0.00380382    0.00215148    0.00107978   0.000595055   0.000277886   0.000140499   6.08299e-05   2.79125e-05   1.17675e-05   4.85685e-06   1.82188e-06   7.26124e-07
  23   9 2287.4579    1.2320  0.8275 10.2534  0.0050  0.0197   0.0231   0.0428    0.0856   0.0000   440.9366      -1.17425       9.42194      -2.01901     -0.318568      -1.68451     -0.250835      -2.28691       3.31883      0.856157      -1.16871      -1.51136      0.298460     -0.435694     -0.360735      0.290158      0.167347    0.00385293     0.0752954     0.0744159    -0.0303600  -0.000219710   -0.00256785   -0.00283873   -0.00529675   -0.00362687   0.000553488  -0.000210109   0.000108571  -0.000124663  -9.39270e-05  -4.94622e-05   7.04295e-06  -2.07036e-06  -2.64361e-06  -1.04447e-06       1.42801       1.86797       1.85940       2.08375       2.02124       1.99164       1.91046       1.65769       1.41451       1.09917      0.984235      0.824344      0.654163      0.464932      0.351199      0.257294      0.177804      0.125157     0.0857277     0.0602226     0.0370793     0.0230778     0.0130421    0.00771765    0.00429221    0.00237731    0.00114079   0.000599856   0.000300883   0.000153819   6.81426e-05   3.29479e-05   1.29109e-05   5.31989e-06   1.90098e-06   7.34274e-07
  23  10 2439.1558    1.6194  0.9692 10.7994 -0.0061  0.0202   0.0286   0.0492    0.0942   0.0000   439.1746      -3.29813       13.3943       1.76689       2.03499     -0.929870       1.81330      -2.01538      0.606226      -1.10131     -0.550127       1.04937     -0.211238      0.499373      0.378570    -0.0334753     0.0815312     0.0971215     -0.218728   -0.00938298   -0.00960987    -0.0352576   -0.00643856    0.00442986   -0.00610483    0.00247239   0.000612377  -0.000791135   0.000371004   0.000249771   5.18123e-06   1.70079e-06   1.98758e-05   1.05736e-05  -2.05334e-07  -1.46346e-06       1.46932       1.83495       2.01036       2.08555       2.06789       2.02362       1.87869       1.61917       1.48914       1.23358       1.01552      0.814922      0.611848      0.495926      0.370147      0.267279      0.188389      0.130544     0.0858934     0.0569364     0.0357976     0.0215460     0.0132332    0.00765426    0.00441474    0.00240071    0.00129924   0.000658657   0.000308843   0.000156116   6.78397e-05   3.13088e-05   1.24969e-05   5.65061e-06   2.07762e-06   8.10069e-07
[truncated: 1,654,501 more chars]
