# Supplementary material for: Global-Mode Analysis of Full-Disk Data from the Michelson Doppler Imager and the Helioseismic and Magnetic Imager
Source: Sol Phys. 2018 Jan 31;293(2):29. doi: 10.1007/s11207-017-1201-5 (PMC6566312; doi:10.1007/s11207-017-1201-5)
Supplement: Supplementary file 3 — (TAR 230.0 MB) [file 11207_2017_1201_MOESM3_ESM.tar › MDI/mdifdasym.3331.36]

   1  13 2020.9031    0.6205  1.1595 10.3496 -0.0009      0.156735  0.1659   0.0434   0.2256    0.2974   0.0000       2.50817   324.9237      -35.3288       0.00000       0.00000       0.00000       0.00000       0.00000       0.00000       0.00000       0.00000       0.00000       0.00000       0.00000       0.00000       0.00000       0.00000       0.00000       0.00000       0.00000       0.00000       0.00000       0.00000       0.00000       0.00000       0.00000       0.00000       0.00000       0.00000       0.00000       0.00000       0.00000       0.00000       0.00000       0.00000       0.00000       0.00000       192.344       88.3138       0.00000       0.00000       0.00000       0.00000       0.00000       0.00000       0.00000       0.00000       0.00000       0.00000       0.00000       0.00000       0.00000       0.00000       0.00000       0.00000       0.00000       0.00000       0.00000       0.00000       0.00000       0.00000       0.00000       0.00000       0.00000       0.00000       0.00000       0.00000       0.00000       0.00000       0.00000       0.00000       0.00000       0.00000
   1  14 2156.8173    0.9189  0.8078  9.8715  0.0000       2.25087  0.0878   0.0589   0.1642    0.4596   0.0000       1.76675   440.1802       16.8270       0.00000       0.00000       0.00000       0.00000       0.00000       0.00000       0.00000       0.00000       0.00000       0.00000       0.00000       0.00000       0.00000       0.00000       0.00000       0.00000       0.00000       0.00000       0.00000       0.00000       0.00000       0.00000       0.00000       0.00000       0.00000       0.00000       0.00000       0.00000       0.00000       0.00000       0.00000       0.00000       0.00000       0.00000       82.9984       58.0682       0.00000       0.00000       0.00000       0.00000       0.00000       0.00000       0.00000       0.00000       0.00000       0.00000       0.00000       0.00000       0.00000       0.00000       0.00000       0.00000       0.00000       0.00000       0.00000       0.00000       0.00000       0.00000       0.00000       0.00000       0.00000       0.00000       0.00000       0.00000       0.00000       0.00000       0.00000       0.00000       0.00000       0.00000
   1  15 2292.0074    1.3034  0.9016 10.3147  0.0021       3.28775  0.0923   0.0805   0.1798    0.5931   0.0000       1.53058   357.6105      -33.2933       0.00000       0.00000       0.00000       0.00000       0.00000       0.00000       0.00000       0.00000       0.00000       0.00000       0.00000       0.00000       0.00000       0.00000       0.00000       0.00000       0.00000       0.00000       0.00000       0.00000       0.00000       0.00000       0.00000       0.00000       0.00000       0.00000       0.00000       0.00000       0.00000       0.00000       0.00000       0.00000       0.00000       0.00000       100.699       47.7039       0.00000       0.00000       0.00000       0.00000       0.00000       0.00000       0.00000       0.00000       0.00000       0.00000       0.00000       0.00000       0.00000       0.00000       0.00000       0.00000       0.00000       0.00000       0.00000       0.00000       0.00000       0.00000       0.00000       0.00000       0.00000       0.00000       0.00000       0.00000       0.00000       0.00000       0.00000       0.00000       0.00000       0.00000
   1  16 2425.6187    1.4675  0.5437 11.7793  0.0031     -0.223383  0.0748   0.1159   0.1280    0.2619   0.0000       1.94185   450.5663       33.5552       0.00000       0.00000       0.00000       0.00000       0.00000       0.00000       0.00000       0.00000       0.00000       0.00000       0.00000       0.00000       0.00000       0.00000       0.00000       0.00000       0.00000       0.00000       0.00000       0.00000       0.00000       0.00000       0.00000       0.00000       0.00000       0.00000       0.00000       0.00000       0.00000       0.00000       0.00000       0.00000       0.00000       0.00000       57.1744       50.4750       0.00000       0.00000       0.00000       0.00000       0.00000       0.00000       0.00000       0.00000       0.00000       0.00000       0.00000       0.00000       0.00000       0.00000       0.00000       0.00000       0.00000       0.00000       0.00000       0.00000       0.00000       0.00000       0.00000       0.00000       0.00000       0.00000       0.00000       0.00000       0.00000       0.00000       0.00000       0.00000       0.00000       0.00000
   1  18 2693.6591    2.5887  1.0096  3.3532  0.0000       2.35664  0.0860   0.1451   0.1830 1000.0000   0.0000       1.87006   516.5905       92.2379       0.00000       0.00000       0.00000       0.00000       0.00000       0.00000       0.00000       0.00000       0.00000       0.00000       0.00000       0.00000       0.00000       0.00000       0.00000       0.00000       0.00000       0.00000       0.00000       0.00000       0.00000       0.00000       0.00000       0.00000       0.00000       0.00000       0.00000       0.00000       0.00000       0.00000       0.00000       0.00000       0.00000       0.00000       86.7435       40.7471       0.00000       0.00000       0.00000       0.00000       0.00000       0.00000       0.00000       0.00000       0.00000       0.00000       0.00000       0.00000       0.00000       0.00000       0.00000       0.00000       0.00000       0.00000       0.00000       0.00000       0.00000       0.00000       0.00000       0.00000       0.00000       0.00000       0.00000       0.00000       0.00000       0.00000       0.00000       0.00000       0.00000       0.00000
   1  21 3098.5872    3.9071  0.9824 12.2351  0.0000      0.444398  0.0793   0.2266   0.2200    1.2255   0.0000       1.83910   410.7788       109.437       0.00000       0.00000       0.00000       0.00000       0.00000       0.00000       0.00000       0.00000       0.00000       0.00000       0.00000       0.00000       0.00000       0.00000       0.00000       0.00000       0.00000       0.00000       0.00000       0.00000       0.00000       0.00000       0.00000       0.00000       0.00000       0.00000       0.00000       0.00000       0.00000       0.00000       0.00000       0.00000       0.00000       0.00000       71.9379       47.6350       0.00000       0.00000       0.00000       0.00000       0.00000       0.00000       0.00000       0.00000       0.00000       0.00000       0.00000       0.00000       0.00000       0.00000       0.00000       0.00000       0.00000       0.00000       0.00000       0.00000       0.00000       0.00000       0.00000       0.00000       0.00000       0.00000       0.00000       0.00000       0.00000       0.00000       0.00000       0.00000       0.00000       0.00000
   1  24 3504.4660    3.3598  3.1744 -1.3452  0.0000      0.376182  0.1934   0.1092   0.3725 1000.0000   0.0000      0.521623   475.1156       169.161       0.00000       0.00000       0.00000       0.00000       0.00000       0.00000       0.00000       0.00000       0.00000       0.00000       0.00000       0.00000       0.00000       0.00000       0.00000       0.00000       0.00000       0.00000       0.00000       0.00000       0.00000       0.00000       0.00000       0.00000       0.00000       0.00000       0.00000       0.00000       0.00000       0.00000       0.00000       0.00000       0.00000       0.00000       164.767       87.2457       0.00000       0.00000       0.00000       0.00000       0.00000       0.00000       0.00000       0.00000       0.00000       0.00000       0.00000       0.00000       0.00000       0.00000       0.00000       0.00000       0.00000       0.00000       0.00000       0.00000       0.00000       0.00000       0.00000       0.00000       0.00000       0.00000       0.00000       0.00000       0.00000       0.00000       0.00000       0.00000       0.00000       0.00000
   2  13 2082.1533    0.7398  0.8315  9.7509 -0.0096       3.87854  0.0829   0.0365   0.1178    0.4192   0.0000       1.56807   386.3116       29.2800       22.0397       1.76578       0.00000       0.00000       0.00000       0.00000       0.00000       0.00000       0.00000       0.00000       0.00000       0.00000       0.00000       0.00000       0.00000       0.00000       0.00000       0.00000       0.00000       0.00000       0.00000       0.00000       0.00000       0.00000       0.00000       0.00000       0.00000       0.00000       0.00000       0.00000       0.00000       0.00000       0.00000       0.00000       49.7806       39.0656       20.9662       8.04009       0.00000       0.00000       0.00000       0.00000       0.00000       0.00000       0.00000       0.00000       0.00000       0.00000       0.00000       0.00000       0.00000       0.00000       0.00000       0.00000       0.00000       0.00000       0.00000       0.00000       0.00000       0.00000       0.00000       0.00000       0.00000       0.00000       0.00000       0.00000       0.00000       0.00000       0.00000       0.00000
   2  14 2217.7035    1.0864  0.8430 10.3740  0.0000       2.46696  0.0807   0.0518   0.1094    0.3997   0.0000       1.50246   377.0394       17.7099       11.2104       10.2113       0.00000       0.00000       0.00000       0.00000       0.00000       0.00000       0.00000       0.00000       0.00000       0.00000       0.00000       0.00000       0.00000       0.00000       0.00000       0.00000       0.00000       0.00000       0.00000       0.00000       0.00000       0.00000       0.00000       0.00000       0.00000       0.00000       0.00000       0.00000       0.00000       0.00000       0.00000       0.00000       50.2148       39.3510       21.3484       7.13013       0.00000       0.00000       0.00000       0.00000       0.00000       0.00000       0.00000       0.00000       0.00000       0.00000       0.00000       0.00000       0.00000       0.00000       0.00000       0.00000       0.00000       0.00000       0.00000       0.00000       0.00000       0.00000       0.00000       0.00000       0.00000       0.00000       0.00000       0.00000       0.00000       0.00000       0.00000       0.00000
   2  20 3024.8738    4.0584  1.0689 10.4798  0.0000     -0.692337  0.0718   0.1750   0.1471    6.0389   0.0000       1.29982   486.0346       71.2896       38.2752       9.75439       0.00000       0.00000       0.00000       0.00000       0.00000       0.00000       0.00000       0.00000       0.00000       0.00000       0.00000       0.00000       0.00000       0.00000       0.00000       0.00000       0.00000       0.00000       0.00000       0.00000       0.00000       0.00000       0.00000       0.00000       0.00000       0.00000       0.00000       0.00000       0.00000       0.00000       0.00000       0.00000       39.3175       31.3601       17.9158       6.19224       0.00000       0.00000       0.00000       0.00000       0.00000       0.00000       0.00000       0.00000       0.00000       0.00000       0.00000       0.00000       0.00000       0.00000       0.00000       0.00000       0.00000       0.00000       0.00000       0.00000       0.00000       0.00000       0.00000       0.00000       0.00000       0.00000       0.00000       0.00000       0.00000       0.00000       0.00000       0.00000
   2  24 3567.2224    2.9661  3.6554 11.0359 -0.0042      0.218758  0.1687   0.0716   0.2846    0.6820   0.0000      0.325352   418.9139       163.949      -22.3102       2.71835       0.00000       0.00000       0.00000       0.00000       0.00000       0.00000       0.00000       0.00000       0.00000       0.00000       0.00000       0.00000       0.00000       0.00000       0.00000       0.00000       0.00000       0.00000       0.00000       0.00000       0.00000       0.00000       0.00000       0.00000       0.00000       0.00000       0.00000       0.00000       0.00000       0.00000       0.00000       0.00000       76.9925       66.6242       38.4453       15.1349       0.00000       0.00000       0.00000       0.00000       0.00000       0.00000       0.00000       0.00000       0.00000       0.00000       0.00000       0.00000       0.00000       0.00000       0.00000       0.00000       0.00000       0.00000       0.00000       0.00000       0.00000       0.00000       0.00000       0.00000       0.00000       0.00000       0.00000       0.00000       0.00000       0.00000       0.00000       0.00000
   3  11 1865.2982    0.4627  0.5498  9.6062  0.0000       8.75946  0.0691   0.0334   0.1341    0.2153   0.0000       2.48160   447.1936      -25.3595       7.58592       13.4247       5.11095      -1.52853       0.00000       0.00000       0.00000       0.00000       0.00000       0.00000       0.00000       0.00000       0.00000       0.00000       0.00000       0.00000       0.00000       0.00000       0.00000       0.00000       0.00000       0.00000       0.00000       0.00000       0.00000       0.00000       0.00000       0.00000       0.00000       0.00000       0.00000       0.00000       0.00000       0.00000       34.3915       41.0658       20.0992       9.35862       4.97648       1.52255       0.00000       0.00000       0.00000       0.00000       0.00000       0.00000       0.00000       0.00000       0.00000       0.00000       0.00000       0.00000       0.00000       0.00000       0.00000       0.00000       0.00000       0.00000       0.00000       0.00000       0.00000       0.00000       0.00000       0.00000       0.00000       0.00000       0.00000       0.00000       0.00000       0.00000
   3  13 2137.8661    0.7898  0.6985  9.4770  0.0000       5.29573  0.0498   0.0380   0.1002    0.4660   0.0000       1.68230   398.4259      -4.73244       19.5020      -6.25870       12.6282       1.39043       0.00000       0.00000       0.00000       0.00000       0.00000       0.00000       0.00000       0.00000       0.00000       0.00000       0.00000       0.00000       0.00000       0.00000       0.00000       0.00000       0.00000       0.00000       0.00000       0.00000       0.00000       0.00000       0.00000       0.00000       0.00000       0.00000       0.00000       0.00000       0.00000       0.00000       20.4401       19.1441       14.3218       8.69261       3.65388       1.09192       0.00000       0.00000       0.00000       0.00000       0.00000       0.00000       0.00000       0.00000       0.00000       0.00000       0.00000       0.00000       0.00000       0.00000       0.00000       0.00000       0.00000       0.00000       0.00000       0.00000       0.00000       0.00000       0.00000       0.00000       0.00000       0.00000       0.00000       0.00000       0.00000       0.00000
   3  14 2273.5058    1.1506  0.7345 10.1311  0.0000       1.45101  0.0526   0.0525   0.1043    0.4881   0.0000       1.25182   411.9271       21.7221      -7.44549       4.25340     -0.726375     -0.154873       0.00000       0.00000       0.00000       0.00000       0.00000       0.00000       0.00000       0.00000       0.00000       0.00000       0.00000       0.00000       0.00000       0.00000       0.00000       0.00000       0.00000       0.00000       0.00000       0.00000       0.00000       0.00000       0.00000       0.00000       0.00000       0.00000       0.00000       0.00000       0.00000       0.00000       23.0509       21.1125       16.1992       8.47637       4.21537       1.13647       0.00000       0.00000       0.00000       0.00000       0.00000       0.00000       0.00000       0.00000       0.00000       0.00000       0.00000       0.00000       0.00000       0.00000       0.00000       0.00000       0.00000       0.00000       0.00000       0.00000       0.00000       0.00000       0.00000       0.00000       0.00000       0.00000       0.00000       0.00000       0.00000       0.00000
   3  18 2811.5347    3.0734  0.9100 12.2730  0.0000      0.966251  0.0699   0.1351   0.1153    0.5486   0.0000      0.959005   400.8381       18.3975       4.04657       13.9146      -4.25191     -0.264567       0.00000       0.00000       0.00000       0.00000       0.00000       0.00000       0.00000       0.00000       0.00000       0.00000       0.00000       0.00000       0.00000       0.00000       0.00000       0.00000       0.00000       0.00000       0.00000       0.00000       0.00000       0.00000       0.00000       0.00000       0.00000       0.00000       0.00000       0.00000       0.00000       0.00000       35.0968       31.4581       20.9686       11.0660       4.29982       1.07971       0.00000       0.00000       0.00000       0.00000       0.00000       0.00000       0.00000       0.00000       0.00000       0.00000       0.00000       0.00000       0.00000       0.00000       0.00000       0.00000       0.00000       0.00000       0.00000       0.00000       0.00000       0.00000       0.00000       0.00000       0.00000       0.00000       0.00000       0.00000       0.00000       0.00000
   3  19 2947.1481    3.9834  0.8549 11.6536  0.0000      -1.03995  0.0498   0.1639   0.1109    1.2744   0.0000      0.812110   445.5220       24.3803       19.0095      -4.93967      -8.08205      0.552030       0.00000       0.00000       0.00000       0.00000       0.00000       0.00000       0.00000       0.00000       0.00000       0.00000       0.00000       0.00000       0.00000       0.00000       0.00000       0.00000       0.00000       0.00000       0.00000       0.00000       0.00000       0.00000       0.00000       0.00000       0.00000       0.00000       0.00000       0.00000       0.00000       0.00000       21.2245       20.3068       14.0411       7.76905       3.34542       1.02062       0.00000       0.00000       0.00000       0.00000       0.00000       0.00000       0.00000       0.00000       0.00000       0.00000       0.00000       0.00000       0.00000       0.00000       0.00000       0.00000       0.00000       0.00000       0.00000       0.00000       0.00000       0.00000       0.00000       0.00000       0.00000       0.00000       0.00000       0.00000       0.00000       0.00000
   3  20 3082.4908    4.2084  1.1555 -0.4641  0.0000     -0.148974  0.0681   0.1597   0.1395 1000.0000   0.0000      0.912512   399.1309       54.9887       12.7461       14.1455      -1.88466      -2.94843       0.00000       0.00000       0.00000       0.00000       0.00000       0.00000       0.00000       0.00000       0.00000       0.00000       0.00000       0.00000       0.00000       0.00000       0.00000       0.00000       0.00000       0.00000       0.00000       0.00000       0.00000       0.00000       0.00000       0.00000       0.00000       0.00000       0.00000       0.00000       0.00000       0.00000       24.5843       22.1633       16.6153       10.0028       4.09198       1.14239       0.00000       0.00000       0.00000       0.00000       0.00000       0.00000       0.00000       0.00000       0.00000       0.00000       0.00000       0.00000       0.00000       0.00000       0.00000       0.00000       0.00000       0.00000       0.00000       0.00000       0.00000       0.00000       0.00000       0.00000       0.00000       0.00000       0.00000       0.00000       0.00000       0.00000
   3  21 3218.2283    3.8605  1.2613 12.3393  0.0000       1.84021  0.0752   0.1440   0.1492    0.7740   0.0000      0.944824   398.9434       54.9031       10.5278      -6.60117     -0.950950      0.811041       0.00000       0.00000       0.00000       0.00000       0.00000       0.00000       0.00000       0.00000       0.00000       0.00000       0.00000       0.00000       0.00000       0.00000       0.00000       0.00000       0.00000       0.00000       0.00000       0.00000       0.00000       0.00000       0.00000       0.00000       0.00000       0.00000       0.00000       0.00000       0.00000       0.00000       28.4053       27.0468       18.5690       10.4416       4.49757       1.37590       0.00000       0.00000       0.00000       0.00000       0.00000       0.00000       0.00000       0.00000       0.00000       0.00000       0.00000       0.00000       0.00000       0.00000       0.00000       0.00000       0.00000       0.00000       0.00000       0.00000       0.00000       0.00000       0.00000       0.00000       0.00000       0.00000       0.00000       0.00000       0.00000       0.00000
   3  22 3353.9026    3.8493  1.9027  7.9993  0.0010       1.38758  0.0922   0.1145   0.1791   26.6218   0.0000      0.662758   412.9654       59.8502       43.2192       15.5327      -4.88582       1.09850       0.00000       0.00000       0.00000       0.00000       0.00000       0.00000       0.00000       0.00000       0.00000       0.00000       0.00000       0.00000       0.00000       0.00000       0.00000       0.00000       0.00000       0.00000       0.00000       0.00000       0.00000       0.00000       0.00000       0.00000       0.00000       0.00000       0.00000       0.00000       0.00000       0.00000       27.9548       30.7848       20.3464       13.5873       5.56185       2.09790       0.00000       0.00000       0.00000       0.00000       0.00000       0.00000       0.00000       0.00000       0.00000       0.00000       0.00000       0.00000       0.00000       0.00000       0.00000       0.00000       0.00000       0.00000       0.00000       0.00000       0.00000       0.00000       0.00000       0.00000       0.00000       0.00000       0.00000       0.00000       0.00000       0.00000
   3  23 3489.9159    3.0111  3.0331 11.4564  0.0000      0.302862  0.1250   0.0740   0.2252    0.3821   0.0000      0.347186   411.5316    -0.0743035      -28.3900       10.7579      -5.20744      0.382989       0.00000       0.00000       0.00000       0.00000       0.00000       0.00000       0.00000       0.00000       0.00000       0.00000       0.00000       0.00000       0.00000       0.00000       0.00000       0.00000       0.00000       0.00000       0.00000       0.00000       0.00000       0.00000       0.00000       0.00000       0.00000       0.00000       0.00000       0.00000       0.00000       0.00000       47.5423       42.7060       31.6480       18.8036       7.79890       2.21649       0.00000       0.00000       0.00000       0.00000       0.00000       0.00000       0.00000       0.00000       0.00000       0.00000       0.00000       0.00000       0.00000       0.00000       0.00000       0.00000       0.00000       0.00000       0.00000       0.00000       0.00000       0.00000       0.00000       0.00000       0.00000       0.00000       0.00000       0.00000       0.00000       0.00000
   3  24 3626.4853    2.5158  3.7407 11.6066  0.0000      0.422666  0.1468   0.0594   0.2572    0.2203   0.0000      0.285160   483.0381       176.797       39.0727       19.1401      -7.26024      -4.01968       0.00000       0.00000       0.00000       0.00000       0.00000       0.00000       0.00000       0.00000       0.00000       0.00000       0.00000       0.00000       0.00000       0.00000       0.00000       0.00000       0.00000       0.00000       0.00000       0.00000       0.00000       0.00000       0.00000       0.00000       0.00000       0.00000       0.00000       0.00000       0.00000       0.00000       52.4731       50.3630       36.2176       20.1375       9.17729       2.77283       0.00000       0.00000       0.00000       0.00000       0.00000       0.00000       0.00000       0.00000       0.00000       0.00000       0.00000       0.00000       0.00000       0.00000       0.00000       0.00000       0.00000       0.00000       0.00000       0.00000       0.00000       0.00000       0.00000       0.00000       0.00000       0.00000       0.00000       0.00000       0.00000       0.00000
   3  25 3763.5214    2.2530  5.6752 11.2066  0.0034      0.120618  0.1828   0.0476   0.3697    0.1922   0.0000      0.187895   605.5254       63.4606       46.1896      -36.5969      -17.0086      -7.14149       0.00000       0.00000       0.00000       0.00000       0.00000       0.00000       0.00000       0.00000       0.00000       0.00000       0.00000       0.00000       0.00000       0.00000       0.00000       0.00000       0.00000       0.00000       0.00000       0.00000       0.00000       0.00000       0.00000       0.00000       0.00000       0.00000       0.00000       0.00000       0.00000       0.00000       67.5923       64.4364       45.8787       24.9713       11.2862       3.37334       0.00000       0.00000       0.00000       0.00000       0.00000       0.00000       0.00000       0.00000       0.00000       0.00000       0.00000       0.00000       0.00000       0.00000       0.00000       0.00000       0.00000       0.00000       0.00000       0.00000       0.00000       0.00000       0.00000       0.00000       0.00000       0.00000       0.00000       0.00000       0.00000       0.00000
   4  11 1914.8339    0.4512  0.4497  9.9257  0.0003       10.4500  0.0428   0.0244   0.0769    0.1148   0.0000       3.13848   438.2203       5.86691      -19.1151       4.31304       6.31232      0.325467     -0.673957      0.374196       0.00000       0.00000       0.00000       0.00000       0.00000       0.00000       0.00000       0.00000       0.00000       0.00000       0.00000       0.00000       0.00000       0.00000       0.00000       0.00000       0.00000       0.00000       0.00000       0.00000       0.00000       0.00000       0.00000       0.00000       0.00000       0.00000       0.00000       0.00000       12.9119       11.9144       11.0869       8.83357       5.66748       2.60752      0.941266      0.231043       0.00000       0.00000       0.00000       0.00000       0.00000       0.00000       0.00000       0.00000       0.00000       0.00000       0.00000       0.00000       0.00000       0.00000       0.00000       0.00000       0.00000       0.00000       0.00000       0.00000       0.00000       0.00000       0.00000       0.00000       0.00000       0.00000       0.00000       0.00000
   4  12 2051.7063    0.6354  0.5585  9.9893 -0.0031       2.77088  0.0451   0.0300   0.0813    0.1599   0.0000       1.92250   439.7592      -21.7892      -4.68026      -3.56671       4.09928     -0.332787     -0.466348      0.108767       0.00000       0.00000       0.00000       0.00000       0.00000       0.00000       0.00000       0.00000       0.00000       0.00000       0.00000       0.00000       0.00000       0.00000       0.00000       0.00000       0.00000       0.00000       0.00000       0.00000       0.00000       0.00000       0.00000       0.00000       0.00000       0.00000       0.00000       0.00000       15.1055       13.8209       11.4018       9.58825       5.53909       2.62999      0.804821      0.214982       0.00000       0.00000       0.00000       0.00000       0.00000       0.00000       0.00000       0.00000       0.00000       0.00000       0.00000       0.00000       0.00000       0.00000       0.00000       0.00000       0.00000       0.00000       0.00000       0.00000       0.00000       0.00000       0.00000       0.00000       0.00000       0.00000       0.00000       0.00000
   4  13 2188.5171    0.8647  0.7033 10.2185  0.0002       6.90034  0.0527   0.0361   0.0858    0.2192   0.0000       1.72288   400.9704     -0.942407       21.0355       1.60969       1.17346      -1.06771    -0.0629945      0.103188       0.00000       0.00000       0.00000       0.00000       0.00000       0.00000       0.00000       0.00000       0.00000       0.00000       0.00000       0.00000       0.00000       0.00000       0.00000       0.00000       0.00000       0.00000       0.00000       0.00000       0.00000       0.00000       0.00000       0.00000       0.00000       0.00000       0.00000       0.00000       17.7141       19.0128       14.8592       9.06965       5.00562       2.29342      0.963238      0.247914       0.00000       0.00000       0.00000       0.00000       0.00000       0.00000       0.00000       0.00000       0.00000       0.00000       0.00000       0.00000       0.00000       0.00000       0.00000       0.00000       0.00000       0.00000       0.00000       0.00000       0.00000       0.00000       0.00000       0.00000       0.00000       0.00000       0.00000       0.00000
   4  14 2324.3044    1.1930  0.8749  9.9496 -0.0083       4.63152  0.0589   0.0448   0.1065    0.5889   0.0000       1.42898   444.6835       14.3348       9.72855       3.61515     -0.495041      -1.18384       1.28123    0.00671642       0.00000       0.00000       0.00000       0.00000       0.00000       0.00000       0.00000       0.00000       0.00000       0.00000       0.00000       0.00000       0.00000       0.00000       0.00000       0.00000       0.00000       0.00000       0.00000       0.00000       0.00000       0.00000       0.00000       0.00000       0.00000       0.00000       0.00000       0.00000       14.9284       18.1404       14.8731       9.48451       5.95663       2.84128       1.30658      0.346389       0.00000       0.00000       0.00000       0.00000       0.00000       0.00000       0.00000       0.00000       0.00000       0.00000       0.00000       0.00000       0.00000       0.00000       0.00000       0.00000       0.00000       0.00000       0.00000       0.00000       0.00000       0.00000       0.00000       0.00000       0.00000       0.00000       0.00000       0.00000
   4  17 2728.5208    2.6689  1.1048 11.0045 -0.0016      0.154599  0.0626   0.0877   0.1198    1.1631   0.0000      0.928726   392.8017       47.3484       8.14954       5.29604     -0.823745       6.85890     -0.121459     0.0651015       0.00000       0.00000       0.00000       0.00000       0.00000       0.00000       0.00000       0.00000       0.00000       0.00000       0.00000       0.00000       0.00000       0.00000       0.00000       0.00000       0.00000       0.00000       0.00000       0.00000       0.00000       0.00000       0.00000       0.00000       0.00000       0.00000       0.00000       0.00000       18.2523       18.9738       14.7139       10.8328       6.16599       2.92327       1.01978      0.272609       0.00000       0.00000       0.00000       0.00000       0.00000       0.00000       0.00000       0.00000       0.00000       0.00000       0.00000       0.00000       0.00000       0.00000       0.00000       0.00000       0.00000       0.00000       0.00000       0.00000       0.00000       0.00000       0.00000       0.00000       0.00000       0.00000       0.00000       0.00000
   4  19 3000.4289    3.8602  1.1015 11.3367  0.0084       2.00993  0.0643   0.1421   0.1183    1.2943   0.0000       1.24816   450.1651       50.7732       16.6081       12.5376      -6.76748       1.67475      -1.63253     -0.258831       0.00000       0.00000       0.00000       0.00000       0.00000       0.00000       0.00000       0.00000       0.00000       0.00000       0.00000       0.00000       0.00000       0.00000       0.00000       0.00000       0.00000       0.00000       0.00000       0.00000       0.00000       0.00000       0.00000       0.00000       0.00000       0.00000       0.00000       0.00000       19.6610       18.6318       15.4489       11.0550       6.39837       2.93582       1.06490      0.238422       0.00000       0.00000       0.00000       0.00000       0.00000       0.00000       0.00000       0.00000       0.00000       0.00000       0.00000       0.00000       0.00000       0.00000       0.00000       0.00000       0.00000       0.00000       0.00000       0.00000       0.00000       0.00000       0.00000       0.00000       0.00000       0.00000       0.00000       0.00000
   4  20 3136.1509    4.3016  1.2851  0.5918  0.0000      0.211542  0.0712   0.1404   0.1307 1000.0000   0.0000       1.10592   460.9495       68.3594      -10.8487       20.6754      0.137401      0.733418       0.00000       0.00000       0.00000       0.00000       0.00000       0.00000       0.00000       0.00000       0.00000       0.00000       0.00000       0.00000       0.00000       0.00000       0.00000       0.00000       0.00000       0.00000       0.00000       0.00000       0.00000       0.00000       0.00000       0.00000       0.00000       0.00000       0.00000       0.00000       0.00000       0.00000       23.1944       23.4756       19.1049       11.5273       5.88333       3.26941       1.14950      0.263643       0.00000       0.00000       0.00000       0.00000       0.00000       0.00000       0.00000       0.00000       0.00000       0.00000       0.00000       0.00000       0.00000       0.00000       0.00000       0.00000       0.00000       0.00000       0.00000       0.00000       0.00000       0.00000       0.00000       0.00000       0.00000       0.00000       0.00000       0.00000
   4  21 3272.0855    3.7402  1.2332 13.2041 -0.0037    -0.0983156  0.0706   0.1385   0.1366    0.3512   0.0000       1.11793   449.0027       62.8583      -2.41297      -1.76327       7.53743       6.81560     -0.280822     -0.658567       0.00000       0.00000       0.00000       0.00000       0.00000       0.00000       0.00000       0.00000       0.00000       0.00000       0.00000       0.00000       0.00000       0.00000       0.00000       0.00000       0.00000       0.00000       0.00000       0.00000       0.00000       0.00000       0.00000       0.00000       0.00000       0.00000       0.00000       0.00000       18.9514       19.5393       15.7389       11.8387       6.54140       3.42160       1.13841      0.328547       0.00000       0.00000       0.00000       0.00000       0.00000       0.00000       0.00000       0.00000       0.00000       0.00000       0.00000       0.00000       0.00000       0.00000       0.00000       0.00000       0.00000       0.00000       0.00000       0.00000       0.00000       0.00000       0.00000       0.00000       0.00000       0.00000       0.00000       0.00000
   4  22 3408.4226    3.4613  2.1985 11.4430  0.0005      0.363149  0.0929   0.0879   0.1630    0.5946   0.0000      0.429308   480.2840       69.3811       18.6588       10.4897       8.97650       1.16581      0.783341     -0.230948       0.00000       0.00000       0.00000       0.00000       0.00000       0.00000       0.00000       0.00000       0.00000       0.00000       0.00000       0.00000       0.00000       0.00000       0.00000       0.00000       0.00000       0.00000       0.00000       0.00000       0.00000       0.00000       0.00000       0.00000       0.00000       0.00000       0.00000       0.00000       24.5910       25.5806       21.2809       14.3299       8.46667       4.07170       1.59782      0.400915       0.00000       0.00000       0.00000       0.00000       0.00000       0.00000       0.00000       0.00000       0.00000       0.00000       0.00000       0.00000       0.00000       0.00000       0.00000       0.00000       0.00000       0.00000       0.00000       0.00000       0.00000       0.00000       0.00000       0.00000       0.00000       0.00000       0.00000       0.00000
   4  23 3544.7253    2.7845  3.1143 11.5940  0.0006     -0.164949  0.1110   0.0609   0.2124    0.2431   0.0000      0.295266   418.3188       83.2081       43.2532      -12.0907      -6.89412      -2.67389      -1.37231     -0.453228       0.00000       0.00000       0.00000       0.00000       0.00000       0.00000       0.00000       0.00000       0.00000       0.00000       0.00000       0.00000       0.00000       0.00000       0.00000       0.00000       0.00000       0.00000       0.00000       0.00000       0.00000       0.00000       0.00000       0.00000       0.00000       0.00000       0.00000       0.00000       30.1062       31.7108       25.4321       18.0739       10.8159       4.89074       1.92370      0.518674       0.00000       0.00000       0.00000       0.00000       0.00000       0.00000       0.00000       0.00000       0.00000       0.00000       0.00000       0.00000       0.00000       0.00000       0.00000       0.00000       0.00000       0.00000       0.00000       0.00000       0.00000       0.00000       0.00000       0.00000       0.00000       0.00000       0.00000       0.00000
   4  24 3682.2401    2.4888  4.5641 10.6247  0.0005      0.474779  0.1368   0.0438   0.2509    0.2998   0.0000      0.169568   441.7258       113.151       42.2969       34.8096      -7.33977      -2.99244     -0.759948     -0.639193       0.00000       0.00000       0.00000       0.00000       0.00000       0.00000       0.00000       0.00000       0.00000       0.00000       0.00000       0.00000       0.00000       0.00000       0.00000       0.00000       0.00000       0.00000       0.00000       0.00000       0.00000       0.00000       0.00000       0.00000       0.00000       0.00000       0.00000       0.00000       36.9718       40.6110       31.3909       21.3954       12.4417       5.70597       2.28795      0.635156       0.00000       0.00000       0.00000       0.00000       0.00000       0.00000       0.00000       0.00000       0.00000       0.00000       0.00000       0.00000       0.00000       0.00000       0.00000       0.00000       0.00000       0.00000       0.00000       0.00000       0.00000       0.00000       0.00000       0.00000       0.00000       0.00000       0.00000       0.00000
   4  25 3819.2791    2.1216  6.9728 10.0177 -0.0006     0.0417892  0.1767   0.0313   0.3235    0.2772   0.0000      0.112286   390.1909       80.8878       25.2025      -1.89190      -4.70579      -1.82615      -4.09689     -0.789720       0.00000       0.00000       0.00000       0.00000       0.00000       0.00000       0.00000       0.00000       0.00000       0.00000       0.00000       0.00000       0.00000       0.00000       0.00000       0.00000       0.00000       0.00000       0.00000       0.00000       0.00000       0.00000       0.00000       0.00000       0.00000       0.00000       0.00000       0.00000       48.5100       50.1249       41.0219       27.2971       15.7388       7.67440       2.93718      0.737596       0.00000       0.00000       0.00000       0.00000       0.00000       0.00000       0.00000       0.00000       0.00000       0.00000       0.00000       0.00000       0.00000       0.00000       0.00000       0.00000       0.00000       0.00000       0.00000       0.00000       0.00000       0.00000       0.00000       0.00000       0.00000       0.00000       0.00000       0.00000
   5  11 1960.6663    0.4900  0.5138  9.8736 -0.0082       10.5891  0.0406   0.0252   0.0851    0.1092   0.0000       2.44064   434.8539       4.15127       10.4911      -4.74645      -12.6197      -2.33224     -0.114319     -0.378251     -0.123172     -0.109960       0.00000       0.00000       0.00000       0.00000       0.00000       0.00000       0.00000       0.00000       0.00000       0.00000       0.00000       0.00000       0.00000       0.00000       0.00000       0.00000       0.00000       0.00000       0.00000       0.00000       0.00000       0.00000       0.00000       0.00000       0.00000       0.00000       9.23599       11.8036       9.30100       7.59366       5.89746       2.66028       1.83692      0.519335      0.259519     0.0660569       0.00000       0.00000       0.00000       0.00000       0.00000       0.00000       0.00000       0.00000       0.00000       0.00000       0.00000       0.00000       0.00000       0.00000       0.00000       0.00000       0.00000       0.00000       0.00000       0.00000       0.00000       0.00000       0.00000       0.00000       0.00000       0.00000
   5  12 2098.5380    0.6400  0.5031 10.3590 -0.0016       10.0556  0.0413   0.0290   0.0639    0.1129   0.0000       2.28776   438.5260       28.5901       14.3122      -7.19056      -2.63688     -0.484162     -0.380359     -0.132824      0.115813   0.000991348       0.00000       0.00000       0.00000       0.00000       0.00000       0.00000       0.00000       0.00000       0.00000       0.00000       0.00000       0.00000       0.00000       0.00000       0.00000       0.00000       0.00000       0.00000       0.00000       0.00000       0.00000       0.00000       0.00000       0.00000       0.00000       0.00000       12.3867       13.8551       12.6058       7.94592       5.37804       3.09757       1.32241      0.709549      0.251900     0.0476311       0.00000       0.00000       0.00000       0.00000       0.00000       0.00000       0.00000       0.00000       0.00000       0.00000       0.00000       0.00000       0.00000       0.00000       0.00000       0.00000       0.00000       0.00000       0.00000       0.00000       0.00000       0.00000       0.00000       0.00000       0.00000       0.00000
   5  13 2235.4490    1.0057  0.6652 10.2554  0.0049       4.17551  0.0418   0.0398   0.0742    0.2334   0.0000       1.29632   411.0894       15.2846       7.94349      -12.6436      -3.48188      -3.39406      -1.19365      -1.43188     -0.155480    -0.0276209       0.00000       0.00000       0.00000       0.00000       0.00000       0.00000       0.00000       0.00000       0.00000       0.00000       0.00000       0.00000       0.00000       0.00000       0.00000       0.00000       0.00000       0.00000       0.00000       0.00000       0.00000       0.00000       0.00000       0.00000       0.00000       0.00000       10.4639       11.1378       10.0721       7.75736       5.05368       3.00864       1.52977      0.670855      0.211159     0.0460065       0.00000       0.00000       0.00000       0.00000       0.00000       0.00000       0.00000       0.00000       0.00000       0.00000       0.00000       0.00000       0.00000       0.00000       0.00000       0.00000       0.00000       0.00000       0.00000       0.00000       0.00000       0.00000       0.00000       0.00000       0.00000       0.00000
   5  14 2371.1652    1.3221  0.7554 10.9014 -0.0073       3.03383  0.0437   0.0490   0.0814    0.2537   0.0000       1.20447   452.6038       27.2990       8.39017       6.93243       1.93770       5.79185       3.35351     -0.776536     -0.253554      0.116036       0.00000       0.00000       0.00000       0.00000       0.00000       0.00000       0.00000       0.00000       0.00000       0.00000       0.00000       0.00000       0.00000       0.00000       0.00000       0.00000       0.00000       0.00000       0.00000       0.00000       0.00000       0.00000       0.00000       0.00000       0.00000       0.00000       11.0354       12.2126       10.0670       8.31615       5.42866       3.16195       1.68423      0.651037      0.214079     0.0571697       0.00000       0.00000       0.00000       0.00000       0.00000       0.00000       0.00000       0.00000       0.00000       0.00000       0.00000       0.00000       0.00000       0.00000       0.00000       0.00000       0.00000       0.00000       0.00000       0.00000       0.00000       0.00000       0.00000       0.00000       0.00000       0.00000
   5  15 2506.1771    1.7225  0.7814 11.6357 -0.0207       3.17332  0.0503   0.0686   0.0856    0.2491   0.0000       1.33216   418.9341       16.3286       17.6773      -3.53560       5.22649       3.54392      0.996339      -2.58218      0.124775    -0.0681322       0.00000       0.00000       0.00000       0.00000       0.00000       0.00000       0.00000       0.00000       0.00000       0.00000       0.00000       0.00000       0.00000       0.00000       0.00000       0.00000       0.00000       0.00000       0.00000       0.00000       0.00000       0.00000       0.00000       0.00000       0.00000       0.00000       12.0019       12.4401       10.9733       9.11424       5.58475       3.55189       1.81553      0.802610      0.214969     0.0545108       0.00000       0.00000       0.00000       0.00000       0.00000       0.00000       0.00000       0.00000       0.00000       0.00000       0.00000       0.00000       0.00000       0.00000       0.00000       0.00000       0.00000       0.00000       0.00000       0.00000       0.00000       0.00000       0.00000       0.00000       0.00000       0.00000
   5  16 2641.3978    2.2352  0.9941 11.4249 -0.0068       2.33884  0.0505   0.0775   0.0923    0.4854   0.0000       1.02700   445.0330       42.0517       13.5537       2.86201      -3.26272      -6.90009       2.84726      0.431108     0.0425251    -0.0758419       0.00000       0.00000       0.00000       0.00000       0.00000       0.00000       0.00000       0.00000       0.00000       0.00000       0.00000       0.00000       0.00000       0.00000       0.00000       0.00000       0.00000       0.00000       0.00000       0.00000       0.00000       0.00000       0.00000       0.00000       0.00000       0.00000       11.5620       12.5695       11.4144       8.58826       5.65683       3.37602       1.80246      0.748065      0.251865     0.0576065       0.00000       0.00000       0.00000       0.00000       0.00000       0.00000       0.00000       0.00000       0.00000       0.00000       0.00000       0.00000       0.00000       0.00000       0.00000       0.00000       0.00000       0.00000       0.00000       0.00000       0.00000       0.00000       0.00000       0.00000       0.00000       0.00000
   5  18 2913.9947    3.9631  0.8196  8.5365  0.0082       1.49223  0.0413   0.1437   0.0898    4.9159   0.0000      0.761931   430.2833       43.6900       21.3835       13.5668       10.0240      -7.30079      0.674594     -0.737279     -0.145932    -0.0708763       0.00000       0.00000       0.00000       0.00000       0.00000       0.00000       0.00000       0.00000       0.00000       0.00000       0.00000       0.00000       0.00000       0.00000       0.00000       0.00000       0.00000       0.00000       0.00000       0.00000       0.00000       0.00000       0.00000       0.00000       0.00000       0.00000       11.0052       12.2765       10.4405       7.88424       4.67186       2.86714       1.43153      0.632125      0.188353     0.0470976       0.00000       0.00000       0.00000       0.00000       0.00000       0.00000       0.00000       0.00000       0.00000       0.00000       0.00000       0.00000       0.00000       0.00000       0.00000       0.00000       0.00000       0.00000       0.00000       0.00000       0.00000       0.00000       0.00000       0.00000       0.00000       0.00000
   5  19 3050.1060    4.0894  1.0102 12.3246  0.0012     -0.617981  0.0677   0.1574   0.1038    1.0405   0.0000      0.941983   441.3328       54.3998       14.9729       9.75033       8.53545      -4.52198     -0.519082      0.382027     0.0762818   0.000807691       0.00000       0.00000       0.00000       0.00000       0.00000       0.00000       0.00000       0.00000       0.00000       0.00000       0.00000       0.00000       0.00000       0.00000       0.00000       0.00000       0.00000       0.00000       0.00000       0.00000       0.00000       0.00000       0.00000       0.00000       0.00000       0.00000       13.8634       15.0170       11.6505       11.6132       6.95145       5.11088       1.94200      0.996198      0.235152     0.0798550       0.00000       0.00000       0.00000       0.00000       0.00000       0.00000       0.00000       0.00000       0.00000       0.00000       0.00000       0.00000       0.00000       0.00000       0.00000       0.00000       0.00000       0.00000       0.00000       0.00000       0.00000       0.00000       0.00000       0.00000       0.00000       0.00000
   5  20 3186.4964    4.0740  1.2456 13.1586 -0.0105     -0.519386  0.0655   0.1472   0.1267    0.5746   0.0000      0.854665   439.4836       32.4234       22.3946       18.0074       5.42448      -2.78807       1.71964       1.01761    -0.0803216     0.0534616       0.00000       0.00000       0.00000       0.00000       0.00000       0.00000       0.00000       0.00000       0.00000       0.00000       0.00000       0.00000       0.00000       0.00000       0.00000       0.00000       0.00000       0.00000       0.00000       0.00000       0.00000       0.00000       0.00000       0.00000       0.00000       0.00000       14.0240       15.0336       13.4526       10.4809       7.32176       4.40225       2.10212      0.944684      0.312004     0.0695525       0.00000       0.00000       0.00000       0.00000       0.00000       0.00000       0.00000       0.00000       0.00000       0.00000       0.00000       0.00000       0.00000       0.00000       0.00000       0.00000       0.00000       0.00000       0.00000       0.00000       0.00000       0.00000       0.00000       0.00000       0.00000       0.00000
   5  21 3322.9460    3.6817  1.6847 12.2864 -0.0076      0.593227  0.0764   0.1086   0.1511    0.6507   0.0000      0.510665   424.6352       55.0471       16.8782       19.0669       4.91673       3.42207       4.80954     -0.730617    -0.0413682     -0.182363       0.00000       0.00000       0.00000       0.00000       0.00000       0.00000       0.00000       0.00000       0.00000       0.00000       0.00000       0.00000       0.00000       0.00000       0.00000       0.00000       0.00000       0.00000       0.00000       0.00000       0.00000       0.00000       0.00000       0.00000       0.00000       0.00000       15.7236       17.3301       15.3758       12.5651       8.02697       5.03267       2.60256       1.12510      0.349047     0.0884141       0.00000       0.00000       0.00000       0.00000       0.00000       0.00000       0.00000       0.00000       0.00000       0.00000       0.00000       0.00000       0.00000       0.00000       0.00000       0.00000       0.00000       0.00000       0.00000       0.00000       0.00000       0.00000       0.00000       0.00000       0.00000       0.00000
   5  23 3597.1254    2.7701  3.6901 11.1591 -0.0018      0.719135  0.1159   0.0547   0.2084    0.3495   0.0000      0.224458   448.8141       62.6007       36.5401       18.3738      -2.12817      -8.73017      0.174975      -1.53369   -0.00452448     -0.117604       0.00000       0.00000       0.00000       0.00000       0.00000       0.00000       0.00000       0.00000       0.00000       0.00000       0.00000       0.00000       0.00000       0.00000       0.00000       0.00000       0.00000       0.00000       0.00000       0.00000       0.00000       0.00000       0.00000       0.00000       0.00000       0.00000       24.4577       26.8605       24.7750       18.5271       11.8494       6.91605       3.91782       1.60720      0.551869      0.121110       0.00000       0.00000       0.00000       0.00000       0.00000       0.00000       0.00000       0.00000       0.00000       0.00000       0.00000       0.00000       0.00000       0.00000       0.00000       0.00000       0.00000       0.00000       0.00000       0.00000       0.00000       0.00000       0.00000       0.00000       0.00000       0.00000
   6  12 2142.6032    0.8101  0.6352  9.7592  0.0014       5.24308  0.0348   0.0301   0.0776    0.1689   0.0000       1.41992   431.8833      -3.43791       27.6912      0.234645      -6.63675       2.07110     -0.596427      0.704903     -0.380861     -0.157361    -0.0349812     0.0117376       0.00000       0.00000       0.00000       0.00000       0.00000       0.00000       0.00000       0.00000       0.00000       0.00000       0.00000       0.00000       0.00000       0.00000       0.00000       0.00000       0.00000       0.00000       0.00000       0.00000       0.00000       0.00000       0.00000       0.00000       7.38283       7.89795       7.78440       6.19372       4.52695       3.08118       1.75992      0.877397      0.423875      0.158336     0.0483712    0.00915108       0.00000       0.00000       0.00000       0.00000       0.00000       0.00000       0.00000       0.00000       0.00000       0.00000       0.00000       0.00000       0.00000       0.00000       0.00000       0.00000       0.00000       0.00000       0.00000       0.00000       0.00000       0.00000       0.00000       0.00000
   6  13 2279.9117    1.0123  0.7249 10.3927 -0.0036       4.58261  0.0484   0.0351   0.0754    0.1723   0.0000       1.25529   450.7197       26.5184       16.2691       3.97745      0.906393      0.988283      0.420817     -0.375756      0.472187    -0.0488257     0.0160892   -0.00148849       0.00000       0.00000       0.00000       0.00000       0.00000       0.00000       0.00000       0.00000       0.00000       0.00000       0.00000       0.00000       0.00000       0.00000       0.00000       0.00000       0.00000       0.00000       0.00000       0.00000       0.00000       0.00000       0.00000       0.00000       12.6526       15.8730       13.1887       10.1959       6.51706       3.82086       2.08205       1.01184      0.451988      0.161711     0.0516908     0.0127306       0.00000       0.00000       0.00000       0.00000       0.00000       0.00000       0.00000       0.00000       0.00000       0.00000       0.00000       0.00000       0.00000       0.00000       0.00000       0.00000       0.00000       0.00000       0.00000       0.00000       0.00000       0.00000       0.00000       0.00000
   6  14 2415.7580    1.4460  1.0633 10.6729 -0.0042       5.25179  0.0530   0.0459   0.0939    0.2910   0.0000       1.02491   437.7805       31.3065       11.9099      0.386896      -3.34353      -7.19561       2.89104     0.0782247     -0.213222     0.0736185    0.00622739     0.0156429       0.00000       0.00000       0.00000       0.00000       0.00000       0.00000       0.00000       0.00000       0.00000       0.00000       0.00000       0.00000       0.00000       0.00000       0.00000       0.00000       0.00000       0.00000       0.00000       0.00000       0.00000       0.00000       0.00000       0.00000       10.0575       10.8828       10.6316       8.49877       6.11808       4.24959       2.48385       1.20750      0.608174      0.225006     0.0640562     0.0127544       0.00000       0.00000       0.00000       0.00000       0.00000       0.00000       0.00000       0.00000       0.00000       0.00000       0.00000       0.00000       0.00000       0.00000       0.00000       0.00000       0.00000       0.00000       0.00000       0.00000       0.00000       0.00000       0.00000       0.00000
   6  15 2551.1935    1.9292  1.0122 11.2799 -0.0058       3.77430  0.0485   0.0598   0.0962    0.2608   0.0000       1.15351   433.4967       13.7814       1.69692       9.62143       3.83399      -3.27453      0.432896     -0.441259      -1.54676     0.0302355     0.0722032    -0.0274038       0.00000       0.00000       0.00000       0.00000       0.00000       0.00000       0.00000       0.00000       0.00000       0.00000       0.00000       0.00000       0.00000       0.00000       0.00000       0.00000       0.00000       0.00000       0.00000       0.00000       0.00000       0.00000       0.00000       0.00000       9.69039       10.8757       9.63923       7.79667       6.29886       4.01657       2.33410       1.13853      0.513204      0.183600     0.0624105     0.0127276       0.00000       0.00000       0.00000       0.00000       0.00000       0.00000       0.00000       0.00000       0.00000       0.00000       0.00000       0.00000       0.00000       0.00000       0.00000       0.00000       0.00000       0.00000       0.00000       0.00000       0.00000       0.00000       0.00000       0.00000
   6  16 2687.2576    2.5514  0.8938 11.6049 -0.0004       1.23775  0.0420   0.0800   0.0798    0.3021   0.0000       1.02671   441.0269       12.2608       5.53128       8.04240       7.21675       4.94567       1.03085    -0.0458381      0.643212    -0.0690690   -0.00580848  -0.000521731       0.00000       0.00000       0.00000       0.00000       0.00000       0.00000       0.00000       0.00000       0.00000       0.00000       0.00000       0.00000       0.00000       0.00000       0.00000       0.00000       0.00000       0.00000       0.00000       0.00000       0.00000       0.00000       0.00000       0.00000       7.88825       8.38175       8.49549       6.80570       5.09941       3.49770       2.04680       1.07087      0.504914      0.191533     0.0566438     0.0108973       0.00000       0.00000       0.00000       0.00000       0.00000       0.00000       0.00000       0.00000       0.00000       0.00000       0.00000       0.00000       0.00000       0.00000       0.00000       0.00000       0.00000       0.00000       0.00000       0.00000       0.00000       0.00000       0.00000       0.00000
   6  17 2823.9338    3.0091  0.8550 12.4093 -0.0019       1.56245  0.0417   0.0968   0.0844    0.2135   0.0000       1.03239   430.1439       22.6778       27.6203       1.74134       1.99631       2.87731      0.266750      -1.10580      0.512295      0.153766    -0.0178244    -0.0109510       0.00000       0.00000       0.00000       0.00000       0.00000       0.00000       0.00000       0.00000       0.00000       0.00000       0.00000       0.00000       0.00000       0.00000       0.00000       0.00000       0.00000       0.00000       0.00000       0.00000       0.00000       0.00000       0.00000       0.00000       8.68171       10.1745       8.56875       7.27210       5.56727       3.60024       2.10528      0.941455      0.468851      0.159613     0.0539939     0.0124508       0.00000       0.00000       0.00000       0.00000       0.00000       0.00000       0.00000       0.00000       0.00000       0.00000       0.00000       0.00000       0.00000       0.00000       0.00000       0.00000       0.00000       0.00000       0.00000       0.00000       0.00000       0.00000       0.00000       0.00000
   6  18 2960.9106    3.5431  0.8657 12.9509 -0.0098       1.96964  0.0488   0.1165   0.0837    0.2237   0.0000       1.02934   445.4043       29.7721      -1.28901       2.99051       4.64939      -2.36267       1.81291      -1.42779     -0.495024    -0.0392612     0.0413841    0.00621383       0.00000       0.00000       0.00000       0.00000       0.00000       0.00000       0.00000       0.00000       0.00000       0.00000       0.00000       0.00000       0.00000       0.00000       0.00000       0.00000       0.00000       0.00000       0.00000       0.00000       0.00000       0.00000       0.00000       0.00000       9.85344       10.1126       10.6393       8.12646       5.88544       4.33015       2.46019       1.10761      0.577792      0.229188     0.0626082     0.0104582       0.00000       0.00000       0.00000       0.00000       0.00000       0.00000       0.00000       0.00000       0.00000       0.00000       0.00000       0.00000       0.00000       0.00000       0.00000       0.00000       0.00000       0.00000       0.00000       0.00000       0.00000       0.00000       0.00000       0.00000
   6  19 3097.6953    3.8329  1.1022 12.9938 -0.0157       2.95931  0.0548   0.1241   0.1017    0.3144   0.0000       1.22989   415.4317       55.1079       20.9881       16.0396       2.15256      -5.20237      -2.71898      -1.30122       1.28652     0.0988153     0.0235438    0.00455686       0.00000       0.00000       0.00000       0.00000       0.00000       0.00000       0.00000       0.00000       0.00000       0.00000       0.00000       0.00000       0.00000       0.00000       0.00000       0.00000       0.00000       0.00000       0.00000       0.00000       0.00000       0.00000       0.00000       0.00000       9.56254       10.4963       10.6761       7.96424       6.32939       3.98420       2.40832       1.29628      0.579997      0.224870     0.0734615     0.0131740       0.00000       0.00000       0.00000       0.00000       0.00000       0.00000       0.00000       0.00000       0.00000       0.00000       0.00000       0.00000       0.00000       0.00000       0.00000       0.00000       0.00000       0.00000       0.00000       0.00000       0.00000       0.00000       0.00000       0.00000
   6  20 3234.2697    3.9182  1.2452 12.9349 -0.0064      0.596415  0.0616   0.1161   0.1041    0.3017   0.0000      0.917247   418.4671       30.3923      -14.8685      -6.24699      0.321397      -4.93872     -0.986184      -2.59433     -0.716551     -0.363755     0.0410921    -0.0284262       0.00000       0.00000       0.00000       0.00000       0.00000       0.00000       0.00000       0.00000       0.00000       0.00000       0.00000       0.00000       0.00000       0.00000       0.00000       0.00000       0.00000       0.00000       0.00000       0.00000       0.00000       0.00000       0.00000       0.00000       11.6062       13.5683       12.5359       9.55288       7.01433       4.52570       2.57024       1.34453      0.602705      0.239696     0.0749268     0.0149864       0.00000       0.00000       0.00000       0.00000       0.00000       0.00000       0.00000       0.00000       0.00000       0.00000       0.00000       0.00000       0.00000       0.00000       0.00000       0.00000       0.00000       0.00000       0.00000       0.00000       0.00000       0.00000       0.00000       0.00000
   6  21 3371.5404    3.4462  1.9616 12.3615 -0.0034       1.84290  0.0763   0.0805   0.1392    0.2315   0.0000      0.507591   437.7595       78.3867      -11.8384      -17.8972       6.82390      -7.56597     -0.952679      -1.68484      0.658657     -0.807156     0.0431915     0.0199607       0.00000       0.00000       0.00000       0.00000       0.00000       0.00000       0.00000       0.00000       0.00000       0.00000       0.00000       0.00000       0.00000       0.00000       0.00000       0.00000       0.00000       0.00000       0.00000       0.00000       0.00000       0.00000       0.00000       0.00000       14.1038       15.9851       14.1728       12.3920       8.71187       5.72770       3.38652       1.80675      0.783811      0.299175     0.0862582     0.0195946       0.00000       0.00000       0.00000       0.00000       0.00000       0.00000       0.00000       0.00000       0.00000       0.00000       0.00000       0.00000       0.00000       0.00000       0.00000       0.00000       0.00000       0.00000       0.00000       0.00000       0.00000       0.00000       0.00000       0.00000
   6  22 3508.7617    2.9530  2.9092 11.3455  0.0003      0.632739  0.0897   0.0551   0.1718    0.2714   0.0000      0.317450   438.2785       39.0850       28.4263       12.0057       4.96349      -6.22266    -0.0221737      -1.12705      -1.69935     -0.230646     0.0979570    0.00326113       0.00000       0.00000       0.00000       0.00000       0.00000       0.00000       0.00000       0.00000       0.00000       0.00000       0.00000       0.00000       0.00000       0.00000       0.00000       0.00000       0.00000       0.00000       0.00000       0.00000       0.00000       0.00000       0.00000       0.00000       15.5938       17.7406       17.0360       13.9576       10.5392       6.55285       4.18595       2.17986       1.01061      0.367211      0.122663     0.0240635       0.00000       0.00000       0.00000       0.00000       0.00000       0.00000       0.00000       0.00000       0.00000       0.00000       0.00000       0.00000       0.00000       0.00000       0.00000       0.00000       0.00000       0.00000       0.00000       0.00000       0.00000       0.00000       0.00000       0.00000
   6  23 3646.4725    2.5567  4.3340 10.9685  0.0006      0.186616  0.1164   0.0404   0.2200    0.1803   0.0000      0.170044   415.5201       50.2074       11.4598       27.2548       1.06950      -4.11966       3.72608     -0.168095      -1.18941     -0.378419      0.102529    -0.0441353       0.00000       0.00000       0.00000       0.00000       0.00000       0.00000       0.00000       0.00000       0.00000       0.00000       0.00000       0.00000       0.00000       0.00000       0.00000       0.00000       0.00000       0.00000       0.00000       0.00000       0.00000       0.00000       0.00000       0.00000       19.7542       24.9615       21.9015       18.2143       13.4524       8.82248       5.31765       2.52088       1.27928      0.471654      0.159472     0.0356306       0.00000       0.00000       0.00000       0.00000       0.00000       0.00000       0.00000       0.00000       0.00000       0.00000       0.00000       0.00000       0.00000       0.00000       0.00000       0.00000       0.00000       0.00000       0.00000       0.00000       0.00000       0.00000       0.00000       0.00000
   6  24 3784.6659    2.1577  5.4178 10.6855  0.0001      0.286451  0.1337   0.0315   0.2497    0.1460   0.0000      0.122224   440.2230       78.7978      -5.97692      -11.7073      -22.9482       8.79033      0.199825     -0.916312     -0.990077     -0.303355      0.218230   -0.00452248       0.00000       0.00000       0.00000       0.00000       0.00000       0.00000       0.00000       0.00000       0.00000       0.00000       0.00000       0.00000       0.00000       0.00000       0.00000       0.00000       0.00000       0.00000       0.00000       0.00000       0.00000       0.00000       0.00000       0.00000       22.9977       27.0038       24.4494       21.0671       15.3718       10.3693       6.03170       3.22977       1.42105      0.564180      0.170943     0.0372696       0.00000       0.00000       0.00000       0.00000       0.00000       0.00000       0.00000       0.00000       0.00000       0.00000       0.00000       0.00000       0.00000       0.00000       0.00000       0.00000       0.00000       0.00000       0.00000       0.00000       0.00000       0.00000       0.00000       0.00000
   6  25 3922.8614    1.7784  7.8337 10.3745 -0.0032      0.296400  0.1685   0.0224   0.3281    0.0966   0.0000     0.0895640   445.8490       132.403       3.49996      -6.27903       5.28249       5.33824      -2.79490      -6.20114     -0.887133     -0.254749     -0.283096     -0.105753       0.00000       0.00000       0.00000       0.00000       0.00000       0.00000       0.00000       0.00000       0.00000       0.00000       0.00000       0.00000       0.00000       0.00000       0.00000       0.00000       0.00000       0.00000       0.00000       0.00000       0.00000       0.00000       0.00000       0.00000       28.5259       32.7585       31.9275       25.4760       19.1805       12.3862       7.45028       3.95848       1.79515      0.708591      0.226742     0.0435585       0.00000       0.00000       0.00000       0.00000       0.00000       0.00000       0.00000       0.00000       0.00000       0.00000       0.00000       0.00000       0.00000       0.00000       0.00000       0.00000       0.00000       0.00000       0.00000       0.00000       0.00000       0.00000       0.00000       0.00000
   7  10 1906.9002    0.4547  0.3835  9.7653 -0.0019       7.45314  0.0318   0.0205   0.0512    0.0824   0.0000       2.62111   435.8964       9.71045       12.5340       2.24195       1.47705     -0.751091     -0.427981     -0.454731      0.281562     -0.177957    -0.0737170   -0.00961788    0.00595741   -0.00119694       0.00000       0.00000       0.00000       0.00000       0.00000       0.00000       0.00000       0.00000       0.00000       0.00000       0.00000       0.00000       0.00000       0.00000       0.00000       0.00000       0.00000       0.00000       0.00000       0.00000       0.00000       0.00000       6.59829       6.95358       5.97876       4.89793       4.75712       3.87265       2.23974       1.32066      0.623625      0.249606      0.105884     0.0436968     0.0113484    0.00207764       0.00000       0.00000       0.00000       0.00000       0.00000       0.00000       0.00000       0.00000       0.00000       0.00000       0.00000       0.00000       0.00000       0.00000       0.00000       0.00000       0.00000       0.00000       0.00000       0.00000       0.00000       0.00000
   7  11 2045.8927    0.6136  0.5280  9.6434  0.0003       9.93528  0.0327   0.0230   0.0578    0.1073   0.0000       1.75548   439.6751       8.07608       4.00152       3.75119       3.19387      -2.72456      -2.63688      0.744382    -0.0420295     -0.220414      0.146749    -0.0311005    -0.0118474   -0.00112468       0.00000       0.00000       0.00000       0.00000       0.00000       0.00000       0.00000       0.00000       0.00000       0.00000       0.00000       0.00000       0.00000       0.00000       0.00000       0.00000       0.00000       0.00000       0.00000       0.00000       0.00000       0.00000       5.72997       6.35454       6.27090       5.88381       4.44991       3.19831       1.81625       1.39450      0.757684      0.317618      0.127136     0.0498820     0.0117329    0.00249995       0.00000       0.00000       0.00000       0.00000       0.00000       0.00000       0.00000       0.00000       0.00000       0.00000       0.00000       0.00000       0.00000       0.00000       0.00000       0.00000       0.00000       0.00000       0.00000       0.00000       0.00000       0.00000
   7  12 2184.6967    0.8841  0.6005  9.8051  0.0044       6.32554  0.0318   0.0304   0.0623    0.1552   0.0000       1.32098   439.3224       15.5880       21.2991      -1.69739      -3.00641      0.564012       2.79455      0.827521     -0.335718     -0.130682      0.194628     0.0306802     0.0267638   0.000135997       0.00000       0.00000       0.00000       0.00000       0.00000       0.00000       0.00000       0.00000       0.00000       0.00000       0.00000       0.00000       0.00000       0.00000       0.00000       0.00000       0.00000       0.00000       0.00000       0.00000       0.00000       0.00000       5.57614       6.45310       5.72542       5.03878       4.40026       3.27387       2.09092       1.19813      0.651376      0.256588      0.118353     0.0403627     0.0119897    0.00237157       0.00000       0.00000       0.00000       0.00000       0.00000       0.00000       0.00000       0.00000       0.00000       0.00000       0.00000       0.00000       0.00000       0.00000       0.00000       0.00000       0.00000       0.00000       0.00000       0.00000       0.00000       0.00000
   7  13 2322.1932    1.2058  0.7586 10.2097 -0.0072       2.93106  0.0369   0.0375   0.0686    0.2176   0.0000       1.02541   447.9250       2.69976       20.2392       3.27000       3.77114      -4.47242       2.91307      0.442303      0.532202     -0.927600      0.105954    0.00766960     0.0161343    0.00279265       0.00000       0.00000       0.00000       0.00000       0.00000       0.00000       0.00000       0.00000       0.00000       0.00000       0.00000       0.00000       0.00000       0.00000       0.00000       0.00000       0.00000       0.00000       0.00000       0.00000       0.00000       0.00000       6.26023       7.37638       7.39239       5.74358       5.00680       3.31102       2.13129       1.33043      0.715065      0.322231      0.134018     0.0507344     0.0154154    0.00257431       0.00000       0.00000       0.00000       0.00000       0.00000       0.00000       0.00000       0.00000       0.00000       0.00000       0.00000       0.00000       0.00000       0.00000       0.00000       0.00000       0.00000       0.00000       0.00000       0.00000       0.00000       0.00000
   7  14 2458.3860    1.6049  0.8733 11.0778 -0.0191       3.61957  0.0413   0.0485   0.0821    0.2103   0.0000       1.04278   453.8758       13.2825     -0.352163       9.34465       1.97084     -0.781489      -1.69430      -1.16758     -0.383295      0.709368      0.161338     0.0758290    0.00831583   -0.00686321       0.00000       0.00000       0.00000       0.00000       0.00000       0.00000       0.00000       0.00000       0.00000       0.00000       0.00000       0.00000       0.00000       0.00000       0.00000       0.00000       0.00000       0.00000       0.00000       0.00000       0.00000       0.00000       6.94066       7.97604       7.63042       6.25062       5.31841       3.81054       2.36762       1.42127      0.744021      0.320971      0.139136     0.0520840     0.0145806    0.00269474       0.00000       0.00000       0.00000       0.00000       0.00000       0.00000       0.00000       0.00000       0.00000       0.00000       0.00000       0.00000       0.00000       0.00000       0.00000       0.00000       0.00000       0.00000       0.00000       0.00000       0.00000       0.00000
   7  15 2594.4987    2.1129  0.8038 11.5835 -0.0046       3.41092  0.0424   0.0655   0.0713    0.1931   0.0000       1.01376   430.3858       4.92254       7.46419       19.7369       9.57891      -8.79413      -3.07543     -0.432532       2.12286      0.197490      0.231077    -0.0845618    0.00985621   0.000131217       0.00000       0.00000       0.00000       0.00000       0.00000       0.00000       0.00000       0.00000       0.00000       0.00000       0.00000       0.00000       0.00000       0.00000       0.00000       0.00000       0.00000       0.00000       0.00000       0.00000       0.00000       0.00000       7.52771       8.05531       7.65018       6.21392       5.75325       4.63401       2.65960       1.60615      0.850937      0.313371      0.155004     0.0604504     0.0150074    0.00276846       0.00000       0.00000       0.00000       0.00000       0.00000       0.00000       0.00000       0.00000       0.00000       0.00000       0.00000       0.00000       0.00000       0.00000       0.00000       0.00000       0.00000       0.00000       0.00000       0.00000       0.00000       0.00000
   7  16 2731.3469    2.6847  0.9005 11.8577  0.0011       2.59693  0.0423   0.0777   0.0795    0.2299   0.0000       1.09563   442.1771       16.4787       10.8665       8.40001       4.35779       2.99167       1.32081      -3.16609      0.551505    -0.0228778     -0.185365     0.0181888    0.00124452   6.18652e-05       0.00000       0.00000       0.00000       0.00000       0.00000       0.00000       0.00000       0.00000       0.00000       0.00000       0.00000       0.00000       0.00000       0.00000       0.00000       0.00000       0.00000       0.00000       0.00000       0.00000       0.00000       0.00000       7.77382       8.16293       8.65952       7.32621       5.33411       3.48867       2.30919       1.44639      0.788487      0.375258      0.151664     0.0494920     0.0128903    0.00214963       0.00000       0.00000       0.00000       0.00000       0.00000       0.00000       0.00000       0.00000       0.00000       0.00000       0.00000       0.00000       0.00000       0.00000       0.00000       0.00000       0.00000       0.00000       0.00000       0.00000       0.00000       0.00000
   7  17 2868.5110    3.3944  0.8529 12.7147  0.0008      0.517294  0.0410   0.1014   0.0778    0.1784   0.0000       1.02764   440.5227       40.5519       4.86658       14.1649     -0.911397      -2.40194       2.39930       1.36333     -0.259443      0.134669     -0.135239     0.0263776     0.0113568   -0.00147051       0.00000       0.00000       0.00000       0.00000       0.00000       0.00000       0.00000       0.00000       0.00000       0.00000       0.00000       0.00000       0.00000       0.00000       0.00000       0.00000       0.00000       0.00000       0.00000       0.00000       0.00000       0.00000       7.11073       7.57595       6.95691       7.07789       5.42513       3.47575       2.34045       1.57429      0.880640      0.381619      0.142743     0.0459119     0.0131115    0.00275932       0.00000       0.00000       0.00000       0.00000       0.00000       0.00000       0.00000       0.00000       0.00000       0.00000       0.00000       0.00000       0.00000       0.00000       0.00000       0.00000       0.00000       0.00000       0.00000       0.00000       0.00000       0.00000
   7  18 3005.8610    3.8581  0.9028 12.6465 -0.0028      0.940835  0.0413   0.1108   0.0793    0.2315   0.0000       1.13869   445.5713       24.9378       7.52032       2.79742       3.16930      -7.48271      -2.60940      -2.78485      0.236749      0.228083     -0.100067    -0.0206488   -0.00852025  -0.000429375       0.00000       0.00000       0.00000       0.00000       0.00000       0.00000       0.00000       0.00000       0.00000       0.00000       0.00000       0.00000       0.00000       0.00000       0.00000       0.00000       0.00000       0.00000       0.00000       0.00000       0.00000       0.00000       6.91475       7.93959       7.54232       6.68203       4.91806       3.67039       2.15662       1.41930      0.700612      0.356331      0.131493     0.0508394     0.0122424    0.00269497       0.00000       0.00000       0.00000       0.00000       0.00000       0.00000       0.00000       0.00000       0.00000       0.00000       0.00000       0.00000       0.00000       0.00000       0.00000       0.00000       0.00000       0.00000       0.00000       0.00000       0.00000       0.00000
   7  19 3143.0825    3.9734  1.0959 12.7192 -0.0049     -0.490076  0.0551   0.1101   0.0917    0.2947   0.0000       1.21274   450.8870       50.6895      -2.26401       9.56451       9.22454      -7.68644      -4.38147      -1.45302      0.585051     -0.246946    -0.0743404    -0.0133075     0.0323087  -0.000535499       0.00000       0.00000       0.00000       0.00000       0.00000       0.00000       0.00000       0.00000       0.00000       0.00000       0.00000       0.00000       0.00000       0.00000       0.00000       0.00000       0.00000       0.00000       0.00000       0.00000       0.00000       0.00000       10.3657       10.4995       8.48999       7.77221       7.44931       6.21284       3.90907       2.02857      0.954617      0.388946      0.160141     0.0540134     0.0145709    0.00277209       0.00000       0.00000       0.00000       0.00000       0.00000       0.00000       0.00000       0.00000       0.00000       0.00000       0.00000       0.00000       0.00000       0.00000       0.00000       0.00000       0.00000       0.00000       0.00000       0.00000       0.00000       0.00000
   7  20 3280.2074    3.6512  1.4319 12.9348  0.0004     -0.717985  0.0639   0.0972   0.1048    0.1889   0.0000      0.610949   446.8329       62.1545     -0.364268       1.08212      -11.4866      -1.88591     -0.503161      -5.82641     -0.124884     -0.347070     0.0474942     -0.106352     0.0127566  -0.000475456       0.00000       0.00000       0.00000       0.00000       0.00000       0.00000       0.00000       0.00000       0.00000       0.00000       0.00000       0.00000       0.00000       0.00000       0.00000       0.00000       0.00000       0.00000       0.00000       0.00000       0.00000       0.00000       9.65753       11.6601       10.6008       9.50391       7.12193       5.30981       3.33042       2.01170       1.02398      0.496858      0.202824     0.0719678     0.0190305    0.00422889       0.00000       0.00000       0.00000       0.00000       0.00000       0.00000       0.00000       0.00000       0.00000       0.00000       0.00000       0.00000       0.00000       0.00000       0.00000       0.00000       0.00000       0.00000       0.00000       0.00000       0.00000       0.00000
   7  21 3417.9093    3.2242  2.0219 12.2158  0.0003      0.726387  0.0691   0.0690   0.1283    0.1715   0.0000      0.381304   448.7387       46.5670       20.7885      -2.54769      -7.06713      -6.53381      -1.41042     -0.760878     -0.391433     -0.655143      0.103630     -0.104239    -0.0191631    0.00504761       0.00000       0.00000       0.00000       0.00000       0.00000       0.00000       0.00000       0.00000       0.00000       0.00000       0.00000       0.00000       0.00000       0.00000       0.00000       0.00000       0.00000       0.00000       0.00000       0.00000       0.00000       0.00000       10.5475       12.3248       11.5657       10.0343       7.93612       5.49477       3.50454       2.14288       1.12392      0.520476      0.207168     0.0750866     0.0211907    0.00415190       0.00000       0.00000       0.00000       0.00000       0.00000       0.00000       0.00000       0.00000       0.00000       0.00000       0.00000       0.00000       0.00000       0.00000       0.00000       0.00000       0.00000       0.00000       0.00000       0.00000       0.00000       0.00000
   7  22 3556.0828    2.8454  3.3538 11.1709 -0.0002       1.09969  0.0894   0.0453   0.1625    0.1832   0.0000      0.221109   425.3870       56.4922       32.5294       24.8597       28.9593       1.26924      -5.19140      -1.19803       1.64948      0.415325    -0.0577317    -0.0532273    -0.0242247   0.000402078       0.00000       0.00000       0.00000       0.00000       0.00000       0.00000       0.00000       0.00000       0.00000       0.00000       0.00000       0.00000       0.00000       0.00000       0.00000       0.00000       0.00000       0.00000       0.00000       0.00000       0.00000       0.00000       13.6504       16.2377       15.1512       13.1817       10.3623       7.31140       4.69834       2.78634       1.49823      0.667634      0.287531      0.100341     0.0289177    0.00566699       0.00000       0.00000       0.00000       0.00000       0.00000       0.00000       0.00000       0.00000       0.00000       0.00000       0.00000       0.00000       0.00000       0.00000       0.00000       0.00000       0.00000       0.00000       0.00000       0.00000       0.00000       0.00000
   7  23 3694.1867    2.4073  4.4352 10.6496 -0.0001      0.548893  0.1063   0.0331   0.1912    0.1657   0.0000      0.157419   423.5316       53.1143      -7.18188      -8.97268      -15.4153      -18.1013      0.754172      -7.31208      -1.43718     -0.824259     -0.478442     -0.122263    -0.0344544   -0.00370845       0.00000       0.00000       0.00000       0.00000       0.00000       0.00000       0.00000       0.00000       0.00000       0.00000       0.00000       0.00000       0.00000       0.00000       0.00000       0.00000       0.00000       0.00000       0.00000       0.00000       0.00000       0.00000       15.9186       19.4372       17.7666       15.7203       12.2889       8.89945       5.78087       3.30219       1.73532      0.828471      0.347859      0.122361     0.0353662    0.00717225       0.00000       0.00000       0.00000       0.00000       0.00000       0.00000       0.00000       0.00000       0.00000       0.00000       0.00000       0.00000       0.00000       0.00000       0.00000       0.00000       0.00000       0.00000       0.00000       0.00000       0.00000       0.00000
   7  24 3832.8917    2.0303  6.6462 10.3519 -0.0009      0.385650  0.1386   0.0243   0.2611    0.1086   0.0000      0.100016   450.2740       58.4115       26.8383       24.4897       14.3759       17.5011      -18.3710      -8.62354       3.96626       2.44751     -0.901234     -0.634753     0.0704898    0.00242834       0.00000       0.00000       0.00000       0.00000       0.00000       0.00000       0.00000       0.00000       0.00000       0.00000       0.00000       0.00000       0.00000       0.00000       0.00000       0.00000       0.00000       0.00000       0.00000       0.00000       0.00000       0.00000       20.6915       25.0724       23.5235       21.0549       15.4446       11.2413       7.03836       4.30402       2.21849       1.09572      0.437732      0.162288     0.0434728    0.00911243       0.00000       0.00000       0.00000       0.00000       0.00000       0.00000       0.00000       0.00000       0.00000       0.00000       0.00000       0.00000       0.00000       0.00000       0.00000       0.00000       0.00000       0.00000       0.00000       0.00000       0.00000       0.00000
   7  26 4110.6539    1.4902 10.0487 10.1566 -0.0011      0.190304  0.1883   0.0162   0.3802    0.0655   0.0000     0.0686585   431.4914       58.1702       47.4240      -18.0596       21.0547       16.6802       13.4865      -8.11760      -2.49738      0.597392     -0.355161     0.0692710     0.0546735    -0.0172938       0.00000       0.00000       0.00000       0.00000       0.00000       0.00000       0.00000       0.00000       0.00000       0.00000       0.00000       0.00000       0.00000       0.00000       0.00000       0.00000       0.00000       0.00000       0.00000       0.00000       0.00000       0.00000       27.1425       33.0647       31.8213       27.3799       21.1894       15.0849       9.87721       5.75735       3.14465       1.47339      0.637684      0.223180     0.0640907     0.0121287       0.00000       0.00000       0.00000       0.00000       0.00000       0.00000       0.00000       0.00000       0.00000       0.00000       0.00000       0.00000       0.00000       0.00000       0.00000       0.00000       0.00000       0.00000       0.00000       0.00000       0.00000       0.00000
   7  27 4249.1415    1.2396 12.4089 10.0856 -0.0007     -0.112392  0.2550   0.0142   0.4631    0.0584   0.0000     0.0755181   438.2250       88.3368     -0.325817       27.3065       29.3810       20.1076      -7.00125      -2.07913     -0.931967      -4.15245    0.00863003      0.110961      0.123610   -0.00624950       0.00000       0.00000       0.00000       0.00000       0.00000       0.00000       0.00000       0.00000       0.00000       0.00000       0.00000       0.00000       0.00000       0.00000       0.00000       0.00000       0.00000       0.00000       0.00000       0.00000       0.00000       0.00000       33.3795       38.9802       38.8571       32.5020       26.5175       18.8354       12.2265       7.35197       3.87506       1.86110      0.769423      0.281042     0.0807073     0.0142266       0.00000       0.00000       0.00000       0.00000       0.00000       0.00000       0.00000       0.00000       0.00000       0.00000       0.00000       0.00000       0.00000       0.00000       0.00000       0.00000       0.00000       0.00000       0.00000       0.00000       0.00000       0.00000
   8  10 1946.1718    0.5247  0.3596  9.7805 -0.0036       12.8882  0.0268   0.0234   0.0452    0.0813   0.0000       2.47157   436.8359      0.663401       8.80361       5.44142      -2.24995     -0.964044      -1.25820     -0.285138     -0.396134     0.0181959     -0.140976    0.00172255     0.0107206    -0.0109102  -0.000657282  -0.000970931       0.00000       0.00000       0.00000       0.00000       0.00000       0.00000       0.00000       0.00000       0.00000       0.00000       0.00000       0.00000       0.00000       0.00000       0.00000       0.00000       0.00000       0.00000       0.00000       0.00000       4.80302       4.91325       5.66350       4.87058       3.46683       2.93961       2.03538       1.17316      0.747352      0.388513      0.184335     0.0927159     0.0364659     0.0108348    0.00218793   0.000366183       0.00000       0.00000       0.00000       0.00000       0.00000       0.00000       0.00000       0.00000       0.00000       0.00000       0.00000       0.00000       0.00000       0.00000       0.00000       0.00000       0.00000       0.00000       0.00000       0.00000
   8  11 2086.1880    0.7115  0.6029  9.6303 -0.0015       5.64687  0.0346   0.0235   0.0649    0.1246   0.0000       1.29681   436.2107       1.17516       7.51896       7.30119      -2.84039      -6.09251     0.0891726      -1.17687     -0.185348      0.452483      0.226878    -0.0208921     0.0482265    0.00884326  -2.52401e-05   0.000604371       0.00000       0.00000       0.00000       0.00000       0.00000       0.00000       0.00000       0.00000       0.00000       0.00000       0.00000       0.00000       0.00000       0.00000       0.00000       0.00000       0.00000       0.00000       0.00000       0.00000       7.10968       8.68056       8.89746       7.20624       5.24056       3.75380       2.27453       1.33020      0.845931      0.437114      0.195773     0.0937183     0.0391509     0.0118375    0.00276154   0.000477164       0.00000       0.00000       0.00000       0.00000       0.00000       0.00000       0.00000       0.00000       0.00000       0.00000       0.00000       0.00000       0.00000       0.00000       0.00000       0.00000       0.00000       0.00000       0.00000       0.00000
   8  12 2225.3137    0.9289  0.6877 10.3049 -0.0022       5.91180  0.0339   0.0286   0.0629    0.1277   0.0000       1.25409   434.4525       12.3360       18.4165       4.83991      -1.70505       1.20094      -3.18086      0.556249     -0.493656    -0.0951462      0.107511     0.0214159    -0.0194733    0.00322056    0.00341851   0.000967126       0.00000       0.00000       0.00000       0.00000       0.00000       0.00000       0.00000       0.00000       0.00000       0.00000       0.00000       0.00000       0.00000       0.00000       0.00000       0.00000       0.00000       0.00000       0.00000       0.00000       4.97486       6.38523       5.98260       5.11420       4.59706       3.28156       2.36880       1.48988      0.881727      0.479592      0.216582      0.100363     0.0375368     0.0129731    0.00375965   0.000648894       0.00000       0.00000       0.00000       0.00000       0.00000       0.00000       0.00000       0.00000       0.00000       0.00000       0.00000       0.00000       0.00000       0.00000       0.00000       0.00000       0.00000       0.00000       0.00000       0.00000
   8  13 2362.9846    1.1879  0.9537 10.5789  0.0052       2.55282  0.0417   0.0329   0.0859    0.1580   0.0000       1.14760   436.4440       4.25361       19.7640       6.12558      -4.66912       6.85813       2.98357     -0.829119      -2.04118    -0.0986347      0.155608     -0.174564   -0.00478348    -0.0158436   -0.00456345   0.000274939       0.00000       0.00000       0.00000       0.00000       0.00000       0.00000       0.00000       0.00000       0.00000       0.00000       0.00000       0.00000       0.00000       0.00000       0.00000       0.00000       0.00000       0.00000       0.00000       0.00000       6.21914       6.87719       7.15485       6.32284       5.02286       3.87992       2.67241       1.62973       1.04073      0.563595      0.238997      0.122739     0.0452012     0.0142720    0.00357478   0.000608606       0.00000       0.00000       0.00000       0.00000       0.00000       0.00000       0.00000       0.00000       0.00000       0.00000       0.00000       0.00000       0.00000       0.00000       0.00000       0.00000       0.00000       0.00000       0.00000       0.00000
   8  14 2499.5843    1.7354  0.9644 10.9561  0.0005       1.75015  0.0459   0.0460   0.0793    0.1967   0.0000      0.914909   425.1183       2.71339       9.24254       3.36243       2.95965      -4.33233      0.211533      0.269846       1.89329     -0.500182     0.0893166     0.0284356    0.00316992    -0.0148941   -0.00187951   0.000594045       0.00000       0.00000       0.00000       0.00000       0.00000       0.00000       0.00000       0.00000       0.00000       0.00000       0.00000       0.00000       0.00000       0.00000       0.00000       0.00000       0.00000       0.00000       0.00000       0.00000       5.59637       7.78495       7.53218       6.23642       6.03435       3.44921       3.22872       1.67422       1.07677      0.648926      0.234853      0.152228     0.0469840     0.0154811    0.00581088   0.000878847       0.00000       0.00000       0.00000       0.00000       0.00000       0.00000       0.00000       0.00000       0.00000       0.00000       0.00000       0.00000       0.00000       0.00000       0.00000       0.00000       0.00000       0.00000       0.00000       0.00000
   8  15 2636.3502    2.1744  0.8243 11.7898 -0.0015       3.11071  0.0376   0.0617   0.0703    0.1654   0.0000      0.890071   427.0469       27.6010       14.0577      -2.93340       3.56599       9.31779       1.20696     -0.306043       1.15349     -0.319944     -0.646846    -0.0659565     0.0236956     0.0104992   -0.00102742  -0.000449355       0.00000       0.00000       0.00000       0.00000       0.00000       0.00000       0.00000       0.00000       0.00000       0.00000       0.00000       0.00000       0.00000       0.00000       0.00000       0.00000       0.00000       0.00000       0.00000       0.00000       5.65403       7.05779       6.36995       6.26178       4.59771       3.78212       2.42409       1.64922      0.942813      0.514992      0.246494      0.109491     0.0401410     0.0136472    0.00307575   0.000740557       0.00000       0.00000       0.00000       0.00000       0.00000       0.00000       0.00000       0.00000       0.00000       0.00000       0.00000       0.00000       0.00000       0.00000       0.00000       0.00000       0.00000       0.00000       0.00000       0.00000
   8  16 2773.9532    2.9984  0.7074 12.3858  0.0063       1.97848  0.0326   0.0924   0.0648    0.1593   0.0000      0.789344   424.1517       21.4576       6.46857       6.70123      0.944392      -7.40467      -1.08856      -2.95768      0.154761      0.377606     -0.439458    0.00258395    -0.0507615   3.98371e-05  -0.000248103   0.000527390       0.00000       0.00000       0.00000       0.00000       0.00000       0.00000       0.00000       0.00000       0.00000       0.00000       0.00000       0.00000       0.00000       0.00000       0.00000       0.00000       0.00000       0.00000       0.00000       0.00000       5.63355       7.06310       6.69213       5.70986       4.52475       3.32538       2.15535       1.40370      0.806050      0.399278      0.217048     0.0795623     0.0345348     0.0112668    0.00288240   0.000519022       0.00000       0.00000       0.00000       0.00000       0.00000       0.00000       0.00000       0.00000       0.00000       0.00000       0.00000       0.00000       0.00000       0.00000       0.00000       0.00000       0.00000       0.00000       0.00000       0.00000
   8  17 2911.7294    3.6332  0.8660 12.5814 -0.0006     -0.574480  0.0383   0.0989   0.0702    0.1904   0.0000      0.875232   437.7597       12.9915       4.04295       3.54241      0.227857       11.2558       3.88766     -0.195481      -1.85821      -1.01222      0.161885    -0.0311430     0.0205242    -0.0152804    0.00156661  -0.000793610       0.00000       0.00000       0.00000       0.00000       0.00000       0.00000       0.00000       0.00000       0.00000       0.00000       0.00000       0.00000       0.00000       0.00000       0.00000       0.00000       0.00000       0.00000       0.00000       0.00000       5.52078       6.52409       6.50732       5.51827       4.63752       3.60795       2.54586       1.58403      0.911200      0.466721      0.242008     0.0982536     0.0408265     0.0132213    0.00340132   0.000587541       0.00000       0.00000       0.00000       0.00000       0.00000       0.00000       0.00000       0.00000       0.00000       0.00000       0.00000       0.00000       0.00000       0.00000       0.00000       0.00000       0.00000       0.00000       0.00000       0.00000
   8  18 3049.4584    3.9136  1.1334 12.5462 -0.0005       4.25123  0.0500   0.0979   0.0861    0.2507   0.0000       1.43273   442.9245       37.1348       12.9619      -2.23031      -3.58667      -5.07780      0.843361     0.0693250      0.945829     -0.107211    -0.0853200      0.109104    -0.0219017    0.00731217    0.00529529  -0.000130461       0.00000       0.00000       0.00000       0.00000       0.00000       0.00000       0.00000       0.00000       0.00000       0.00000       0.00000       0.00000       0.00000       0.00000       0.00000       0.00000       0.00000       0.00000       0.00000       0.00000       7.15023       9.04867       7.74574       6.87436       5.81324       4.70993       3.27418       2.08066       1.09357      0.552287      0.292545      0.114370     0.0459066     0.0150670    0.00399290   0.000777144       0.00000       0.00000       0.00000       0.00000       0.00000       0.00000       0.00000       0.00000       0.00000       0.00000       0.00000       0.00000       0.00000       0.00000       0.00000       0.00000       0.00000       0.00000       0.00000       0.00000
   8  19 3186.9868    3.9936  1.1974 12.9372 -0.0128     0.0751308  0.0470   0.1040   0.0967    0.2022   0.0000      0.857352   440.4872       41.0977      -5.31531       16.1371       2.99207     -0.151883      -3.56803      0.561346      -1.17180      -2.04203     -0.402980     -0.163134    -0.0423991     0.0175682    0.00555478   0.000217090       0.00000       0.00000       0.00000       0.00000       0.00000       0.00000       0.00000       0.00000       0.00000       0.00000       0.00000       0.00000       0.00000       0.00000       0.00000       0.00000       0.00000       0.00000       0.00000       0.00000       6.37421       7.98617       7.56939       6.87581       5.59722       4.08930       3.03548       1.85812       1.11173      0.580781      0.299584      0.120875     0.0501938     0.0148843    0.00445979   0.000813771       0.00000       0.00000       0.00000       0.00000       0.00000       0.00000       0.00000       0.00000       0.00000       0.00000       0.00000       0.00000       0.00000       0.00000       0.00000       0.00000       0.00000       0.00000       0.00000       0.00000
   8  20 3324.7623    3.7837  1.7800 12.3233 -0.0012       1.13110  0.0630   0.0747   0.1045    0.1660   0.0000      0.424690   454.3503       24.2963       17.6067       4.65043      -2.86418       1.59839      -1.88290      -2.85775      0.749561      -1.03459      0.447676     -0.135646     0.0623067   -0.00852803   0.000785614    0.00149701       0.00000       0.00000       0.00000       0.00000       0.00000       0.00000       0.00000       0.00000       0.00000       0.00000       0.00000       0.00000       0.00000       0.00000       0.00000       0.00000       0.00000       0.00000       0.00000       0.00000       8.44273       10.5539       9.62286       9.09139       7.39184       5.42002       3.81932       2.38979       1.50511      0.722086      0.410332      0.146551     0.0647553     0.0189075    0.00557860    0.00108015       0.00000       0.00000       0.00000       0.00000       0.00000       0.00000       0.00000       0.00000       0.00000       0.00000       0.00000       0.00000       0.00000       0.00000       0.00000       0.00000       0.00000       0.00000       0.00000       0.00000
   8  21 3462.8248    3.1541  2.2849 12.0615 -0.0033      0.744089  0.0705   0.0590   0.1231    0.1343   0.0000      0.369149   429.2749       63.2606       30.0739       19.9022       7.16119      -9.80041      -5.18286      -6.60114      0.310837      -1.43569      0.337140     -0.125224     0.0384860    -0.0268240    0.00334849   0.000991387       0.00000       0.00000       0.00000       0.00000       0.00000       0.00000       0.00000       0.00000       0.00000       0.00000       0.00000       0.00000       0.00000       0.00000       0.00000       0.00000       0.00000       0.00000       0.00000       0.00000       9.60210       11.1135       11.0626       10.1852       7.91316       5.80521       4.20700       2.66094       1.52551      0.853471      0.419489      0.187423     0.0677054     0.0212971    0.00557363    0.00102587       0.00000       0.00000       0.00000       0.00000       0.00000       0.00000       0.00000       0.00000       0.00000       0.00000       0.00000       0.00000       0.00000       0.00000       0.00000       0.00000       0.00000       0.00000       0.00000       0.00000
   8  22 3601.4362    2.6246  3.3090 11.5094 -0.0010      0.619417  0.0911   0.0419   0.1470    0.1164   0.0000      0.224123   421.1663       49.9126       28.1867       23.7502       15.3268       1.75270       2.09801      -7.58571      0.574140       1.25785      0.369329    -0.0851960     0.0853532    -0.0648418   -0.00194860    0.00101010       0.00000       0.00000       0.00000       0.00000       0.00000       0.00000       0.00000       0.00000       0.00000       0.00000       0.00000       0.00000       0.00000       0.00000       0.00000       0.00000       0.00000       0.00000       0.00000       0.00000       11.6978       13.9192       13.2138       12.6184       10.0823       7.50357       5.22678       3.45349       2.03965       1.14209      0.537168      0.241235     0.0872578     0.0285491    0.00731890    0.00142427       0.00000       0.00000       0.00000       0.00000       0.00000       0.00000       0.00000       0.00000       0.00000       0.00000       0.00000       0.00000       0.00000       0.00000       0.00000       0.00000       0.00000       0.00000       0.00000       0.00000
   8  23 3740.1483    2.2390  4.9571 10.6057 -0.0011      0.479203  0.1026   0.0276   0.1912    0.1140   0.0000      0.126173   443.5560       41.9613       32.3826       5.04626      -10.8901       8.03927       2.44264      -15.5059       2.66413      -2.07839    -0.0944315     -0.410648      0.162631    -0.0443585    -0.0101014    0.00216877       0.00000       0.00000       0.00000       0.00000       0.00000       0.00000       0.00000       0.00000       0.00000       0.00000       0.00000       0.00000       0.00000       0.00000       0.00000       0.00000       0.00000       0.00000       0.00000       0.00000       13.6746       16.7384       15.8586       14.3600       12.0076       8.79815       6.23386       3.93007       2.42118       1.25358      0.624675      0.260294      0.104097     0.0323541    0.00914637    0.00163049       0.00000       0.00000       0.00000       0.00000       0.00000       0.00000       0.00000       0.00000       0.00000       0.00000       0.00000       0.00000       0.00000       0.00000       0.00000       0.00000       0.00000       0.00000       0.00000       0.00000
   8  24 3878.9526    1.8785  6.5849 10.5345 -0.0038      0.246470  0.1290   0.0216   0.2433    0.0820   0.0000     0.0965651   418.8084       37.5494       6.71386       34.4861       5.10302     -0.662082      0.786334       5.47641      -2.12717      -3.50196       1.24246     -0.604831     -0.179650     0.0230121    0.00800325   -0.00499424       0.00000       0.00000       0.00000       0.00000       0.00000       0.00000       0.00000       0.00000       0.00000       0.00000       0.00000       0.00000       0.00000       0.00000       0.00000       0.00000       0.00000       0.00000       0.00000       0.00000       16.8559       20.3374       20.0837       17.8945       14.7260       10.9830       7.65944       4.90111       2.94748       1.59664      0.767771      0.340454      0.130793     0.0426564     0.0113162    0.00199493       0.00000       0.00000       0.00000       0.00000       0.00000       0.00000       0.00000       0.00000       0.00000       0.00000       0.00000       0.00000       0.00000       0.00000       0.00000       0.00000       0.00000       0.00000       0.00000       0.00000
   8  25 4018.0024    1.6515  8.5784 10.1431 -0.0012     0.0273093  0.1565   0.0168   0.2907    0.0713   0.0000     0.0733831   440.0656       43.2823      -5.70443       45.6527       21.3629       2.44195      -12.2715      -6.50819       4.94032       1.10907      -1.12536      -1.14624    -0.0613735     0.0188709     0.0225224  -0.000162829       0.00000       0.00000       0.00000       0.00000       0.00000       0.00000       0.00000       0.00000       0.00000       0.00000       0.00000       0.00000       0.00000       0.00000       0.00000       0.00000       0.00000       0.00000       0.00000       0.00000       19.4312       23.6983       23.8432       20.6241       17.5977       12.9033       9.10856       5.84901       3.53405       1.87164      0.943596      0.400415      0.159605     0.0524678     0.0142994    0.00237329       0.00000       0.00000       0.00000       0.00000       0.00000       0.00000       0.00000       0.00000       0.00000       0.00000       0.00000       0.00000       0.00000       0.00000       0.00000       0.00000       0.00000       0.00000       0.00000       0.00000
   8  29 4575.2536    0.8597 20.1076 10.0879 -0.0011     -0.233133  0.5096   0.0091   0.7688    0.0362   0.0000     0.0842517   413.1785       184.424       156.908       74.3881       26.1202       25.8339       12.3716      -30.2261       15.8457       8.45747      0.720825      -1.15964      -1.04020      0.107843      0.107482   -0.00563523       0.00000       0.00000       0.00000       0.00000       0.00000       0.00000       0.00000       0.00000       0.00000       0.00000       0.00000       0.00000       0.00000       0.00000       0.00000       0.00000       0.00000       0.00000       0.00000       0.00000       44.3386       54.0427       54.2214       48.6108       40.8714       30.9349       22.0793       14.5290       8.85067       4.73891       2.47347       1.03192      0.411665      0.130481     0.0336721    0.00572401       0.00000       0.00000       0.00000       0.00000       0.00000       0.00000       0.00000       0.00000       0.00000       0.00000       0.00000       0.00000       0.00000       0.00000       0.00000       0.00000       0.00000       0.00000       0.00000       0.00000
   9   9 1843.6706    0.3998  0.3328  9.6481  0.0002       14.1686  0.0230   0.0175   0.0424    0.0633   0.0000       3.05309   431.9596       5.89699       5.91620       6.42679      0.499403       2.92355     0.0233780      -1.76814     -0.762399     -0.422746     -0.315595     0.0552777     0.0549689   -0.00794236     0.0108076   9.10439e-05  -0.000157638  -0.000135350       0.00000       0.00000       0.00000       0.00000       0.00000       0.00000       0.00000       0.00000       0.00000       0.00000       0.00000       0.00000       0.00000       0.00000       0.00000       0.00000       0.00000       0.00000       3.70406       3.81760       3.93487       4.00790       3.23793       2.37992       1.90384       1.32365      0.829458      0.451017      0.272715      0.144886     0.0621231     0.0231751    0.00811201    0.00215426   0.000549243   9.33535e-05       0.00000       0.00000       0.00000       0.00000       0.00000       0.00000       0.00000       0.00000       0.00000       0.00000       0.00000       0.00000       0.00000       0.00000       0.00000       0.00000       0.00000       0.00000
   9  10 1984.3053    0.5615  0.4103  9.7770 -0.0007       10.2463  0.0309   0.0207   0.0440    0.0861   0.0000       2.05643   438.9940      -1.10969       8.46339      -1.41401       5.78029       4.56395     -0.909702      0.623289      0.632621     -0.626028     -0.345212     0.0242353     0.0622119    -0.0137741    -0.0107221   -0.00215760  -0.000554167   5.36295e-05       0.00000       0.00000       0.00000       0.00000       0.00000       0.00000       0.00000       0.00000       0.00000       0.00000       0.00000       0.00000       0.00000       0.00000       0.00000       0.00000       0.00000       0.00000       3.69669       5.04432       5.36638       4.07181       4.22785       2.97072       2.16398       1.63146      0.898284      0.585659      0.321333      0.143036     0.0794906     0.0279682     0.0108047    0.00410362   0.000993305   0.000144530       0.00000       0.00000       0.00000       0.00000       0.00000       0.00000       0.00000       0.00000       0.00000       0.00000       0.00000       0.00000       0.00000       0.00000       0.00000       0.00000       0.00000       0.00000
   9  11 2125.1820    0.7665  0.6461  9.6880 -0.0126       5.28015  0.0368   0.0230   0.0540    0.1521   0.0000       1.14751   439.6634      0.479011     -0.187060      -4.97854       6.71295      -4.56128      -2.15095     0.0340987       1.77358    -0.0390192     -0.687683     -0.212613    -0.0769159     0.0258037    0.00153331    0.00683664  -0.000962883  -3.07188e-05       0.00000       0.00000       0.00000       0.00000       0.00000       0.00000       0.00000       0.00000       0.00000       0.00000       0.00000       0.00000       0.00000       0.00000       0.00000       0.00000       0.00000       0.00000       5.39360       5.96254       5.99491       5.79036       5.43837       3.74482       2.28591       1.74829       1.26139      0.820004      0.442778      0.199306     0.0831875     0.0308595     0.0112069    0.00384002   0.000914186   0.000140119       0.00000       0.00000       0.00000       0.00000       0.00000       0.00000       0.00000       0.00000       0.00000       0.00000       0.00000       0.00000       0.00000       0.00000       0.00000       0.00000       0.00000       0.00000
   9  12 2264.7174    1.0599  0.8242 10.2628 -0.0044       4.66859  0.0400   0.0290   0.0670    0.1463   0.0000       1.02518   438.3953       8.74779       19.7186       6.87803      -2.08304       4.86938      -5.76480      0.439281    -0.0609572     -0.352942    -0.0621490     0.0526081    -0.0754133     0.0149632    -0.0156021    0.00389370  -2.01480e-05   5.01473e-05       0.00000       0.00000       0.00000       0.00000       0.00000       0.00000       0.00000       0.00000       0.00000       0.00000       0.00000       0.00000       0.00000       0.00000       0.00000       0.00000       0.00000       0.00000       5.13784       5.73223       5.97575       5.65721       4.48081       3.90050       2.91803       1.86554       1.23520      0.737614      0.387918      0.194802     0.0868313     0.0378257     0.0136200    0.00370812   0.000866707   0.000155341       0.00000       0.00000       0.00000       0.00000       0.00000       0.00000       0.00000       0.00000       0.00000       0.00000       0.00000       0.00000       0.00000       0.00000       0.00000       0.00000       0.00000       0.00000
   9  13 2402.5310    1.4070  0.8390 10.9986 -0.0052       5.19746  0.0377   0.0384   0.0714    0.1308   0.0000       1.08341   438.5395       13.3260       12.0860      -4.32250     -0.190240      -1.94993      -6.36825      -1.19541      0.238841     -0.247146      0.137437      0.259153    -0.0409568    -0.0371411  -1.47870e-05   -0.00405284  -0.000335488  -6.95819e-05       0.00000       0.00000       0.00000       0.00000       0.00000       0.00000       0.00000       0.00000       0.00000       0.00000       0.00000       0.00000       0.00000       0.00000       0.00000       0.00000       0.00000       0.00000       4.90472       5.87077       5.48208       5.23633       4.36713       3.72210       2.82028       1.86023       1.15053      0.677182      0.338031      0.181813     0.0747811     0.0337294     0.0111435    0.00338064   0.000825410   0.000157841       0.00000       0.00000       0.00000       0.00000       0.00000       0.00000       0.00000       0.00000       0.00000       0.00000       0.00000       0.00000       0.00000       0.00000       0.00000       0.00000       0.00000       0.00000
   9  14 2539.7695    1.9618  0.8861 11.3070 -0.0077       3.60161  0.0355   0.0523   0.0747    0.1684   0.0000      0.884009   439.9533       11.1395       13.1779       4.10739     -0.180870      -1.00387       3.55769       1.91575       1.69327      -1.29991     0.0883795     -0.153269    -0.0852921     0.0593143    0.00437082   -0.00193586  -0.000463564   0.000174203       0.00000       0.00000       0.00000       0.00000       0.00000       0.00000       0.00000       0.00000       0.00000       0.00000       0.00000       0.00000       0.00000       0.00000       0.00000       0.00000       0.00000       0.00000       4.57450       5.63634       5.26457       5.43197       4.09019       3.48518       2.53861       1.71869       1.12522      0.611629      0.365228      0.164588     0.0852655     0.0302322     0.0122042    0.00319442   0.000804030   0.000168280       0.00000       0.00000       0.00000       0.00000       0.00000       0.00000       0.00000       0.00000       0.00000       0.00000       0.00000       0.00000       0.00000       0.00000       0.00000       0.00000       0.00000       0.00000
   9  15 2677.2261    2.3346  0.9180 12.0381 -0.0019       2.72521  0.0393   0.0621   0.0735    0.1360   0.0000       1.05191   440.2102       17.0272       4.13228       5.98552       1.15607     -0.666398      -1.35169      -1.55928     -0.292113     -0.943756    -0.0600567     0.0310541    -0.0646827    -0.0257937    0.00903526    0.00382717  -0.000664086   9.01813e-05       0.00000       0.00000       0.00000       0.00000       0.00000       0.00000       0.00000       0.00000       0.00000       0.00000       0.00000       0.00000       0.00000       0.00000       0.00000       0.00000       0.00000       0.00000       5.31974       6.62078       5.99930       5.84223       4.80768       3.82989       2.60927       1.82552       1.15569      0.682106      0.371674      0.168605     0.0798848     0.0286589     0.0107932    0.00329917   0.000795320   0.000159467       0.00000       0.00000       0.00000       0.00000       0.00000       0.00000       0.00000       0.00000       0.00000       0.00000       0.00000       0.00000       0.00000       0.00000       0.00000       0.00000       0.00000       0.00000
   9  16 2815.3907    3.0312  0.8943 11.9231 -0.0064       1.21420  0.0364   0.0790   0.0669    0.2050   0.0000      0.943908   435.2421       26.2221       13.7395       12.3100      -4.24567      0.371076      -2.18299      -2.13241       2.51090     -0.180711      0.510027      0.239149     0.0117787   -0.00931056    -0.0170179    0.00235897   0.000569302  -2.09482e-05       0.00000       0.00000       0.00000       0.00000       0.00000       0.00000       0.00000       0.00000       0.00000       0.00000       0.00000       0.00000       0.00000       0.00000       0.00000       0.00000       0.00000       0.00000       4.70896       5.42985       5.79738       5.01435       4.47447       3.40010       2.56033       1.90207       1.07629      0.622714      0.350717      0.185474     0.0836322     0.0326321     0.0112785    0.00384808   0.000895842   0.000137180       0.00000       0.00000       0.00000       0.00000       0.00000       0.00000       0.00000       0.00000       0.00000       0.00000       0.00000       0.00000       0.00000       0.00000       0.00000       0.00000       0.00000       0.00000
   9  17 2953.7984    3.7061  0.8675 12.5828 -0.0065      0.274539  0.0368   0.0941   0.0643    0.1643   0.0000      0.818293   437.1890       34.8971       16.6773       7.09378       4.17426      -3.66386     -0.539146     -0.389969       2.04703    -0.0850856    -0.0230464     -0.246230     0.0856483    -0.0154891    -0.0269199    0.00298104   0.000184966   0.000181042       0.00000       0.00000       0.00000       0.00000       0.00000       0.00000       0.00000       0.00000       0.00000       0.00000       0.00000       0.00000       0.00000       0.00000       0.00000       0.00000       0.00000       0.00000       4.93577       6.45389       6.36664       5.57008       4.55279       3.46546       2.64761       1.56699       1.05695      0.630514      0.306631      0.158850     0.0701918     0.0332923     0.0111353    0.00323034   0.000896703   0.000142949       0.00000       0.00000       0.00000       0.00000       0.00000       0.00000       0.00000       0.00000       0.00000       0.00000       0.00000       0.00000       0.00000       0.00000       0.00000       0.00000       0.00000       0.00000
   9  18 3091.8524    3.8754  1.1260 13.0854 -0.0062       2.18319  0.0471   0.0945   0.0791    0.1575   0.0000      0.770565   434.8239       28.0448       16.3746      -8.38060       1.76915      0.703485      -1.61268      -2.85315     -0.164796     -0.605481      0.243479      0.105891     0.0170551    -0.0419789    -0.0105294    0.00170463   0.000990489   2.11221e-05       0.00000       0.00000       0.00000       0.00000       0.00000       0.00000       0.00000       0.00000       0.00000       0.00000       0.00000       0.00000       0.00000       0.00000       0.00000       0.00000       0.00000       0.00000       5.86347       7.19229       7.01697       6.67546       5.32664       4.30849       2.93130       2.11644       1.28056      0.798082      0.418720      0.211527     0.0942149     0.0385378     0.0132733    0.00426467   0.000929967   0.000181356       0.00000       0.00000       0.00000       0.00000       0.00000       0.00000       0.00000       0.00000       0.00000       0.00000       0.00000       0.00000       0.00000       0.00000       0.00000       0.00000       0.00000       0.00000
   9  19 3229.7877    3.8251  1.3752 12.7690  0.0004       1.37191  0.0502   0.0858   0.0915    0.1639   0.0000      0.700094   428.3382       30.8040       12.5928       3.91377      -5.65877      -10.5170      0.687747     -0.767776      -1.56516      -1.95077     -0.748793      0.109448     -0.107552    -0.0350407    0.00157963  -0.000284463  -0.000782125  -0.000173995       0.00000       0.00000       0.00000       0.00000       0.00000       0.00000       0.00000       0.00000       0.00000       0.00000       0.00000       0.00000       0.00000       0.00000       0.00000       0.00000       0.00000       0.00000       6.14260       7.18120       7.41450       6.83295       5.72214       4.53817       3.08055       2.15836       1.43863      0.848796      0.463787      0.225835     0.0998755     0.0404559     0.0151053    0.00456771    0.00105702   0.000180757       0.00000       0.00000       0.00000       0.00000       0.00000       0.00000       0.00000       0.00000       0.00000       0.00000       0.00000       0.00000       0.00000       0.00000       0.00000       0.00000       0.00000       0.00000
   9  20 3368.1017    3.4520  1.8385 12.4190 -0.0020       1.13692  0.0601   0.0662   0.1075    0.1302   0.0000      0.463450   426.7603       32.2932       12.4357       15.1443       1.17010      -4.30611       4.51966      0.119769       1.60360      -2.38250     -0.167050     -0.229713    -0.0233133    -0.0536199    -0.0108496    0.00301870   -0.00113267  -1.99460e-05       0.00000       0.00000       0.00000       0.00000       0.00000       0.00000       0.00000       0.00000       0.00000       0.00000       0.00000       0.00000       0.00000       0.00000       0.00000       0.00000       0.00000       0.00000       7.08923       9.11631       8.41169       7.95505       6.78782       5.34133       3.94673       2.65833       1.71347      0.977444      0.529485      0.265650      0.116395     0.0476538     0.0174908    0.00522990    0.00135812   0.000247724       0.00000       0.00000       0.00000       0.00000       0.00000       0.00000       0.00000       0.00000       0.00000       0.00000       0.00000       0.00000       0.00000       0.00000       0.00000       0.00000       0.00000       0.00000
   9  21 3506.8272    2.9359  2.7300 11.9547 -0.0030       1.27547  0.0756   0.0484   0.1342    0.0933   0.0000      0.289168   431.6003       49.1898       14.2676       22.5028      -8.72151      -7.67392      -6.57476       7.62202       2.95216      -2.69630     -0.772857      0.515410     -0.438566     0.0380482    -0.0255753    0.00733674    0.00217116  -0.000281897       0.00000       0.00000       0.00000       0.00000       0.00000       0.00000       0.00000       0.00000       0.00000       0.00000       0.00000       0.00000       0.00000       0.00000       0.00000       0.00000       0.00000       0.00000       9.06738       10.7375       10.3399       9.65441       8.25323       6.49832       4.88122       3.33606       2.12410       1.14333      0.658897      0.331639      0.145141     0.0561561     0.0209953    0.00609964    0.00155314   0.000264741       0.00000       0.00000       0.00000       0.00000       0.00000       0.00000       0.00000       0.00000       0.00000       0.00000       0.00000       0.00000       0.00000       0.00000       0.00000       0.00000       0.00000       0.00000
   9  22 3645.7634    2.4609  3.8422 11.4580 -0.0057      0.672562  0.0916   0.0348   0.1599    0.0785   0.0000      0.191183   419.2820       29.9255       7.07270       16.8214      -7.29822      -8.38462      -5.97539     -0.396803      -2.59950      -5.78220       1.03210     -0.419650     -0.388576     0.0950422     0.0264471    -0.0102684   0.000359503   0.000422037       0.00000       0.00000       0.00000       0.00000       0.00000       0.00000       0.00000       0.00000       0.00000       0.00000       0.00000       0.00000       0.00000       0.00000       0.00000       0.00000       0.00000       0.00000       10.3388       13.1584       12.6953       11.7721       9.90400       7.92377       5.75636       3.95882       2.48422       1.48765      0.794298      0.394584      0.181756     0.0739841     0.0266414    0.00833985    0.00204881   0.000362965       0.00000       0.00000       0.00000       0.00000       0.00000       0.00000       0.00000       0.00000       0.00000       0.00000       0.00000       0.00000       0.00000       0.00000       0.00000       0.00000       0.00000       0.00000
   9  23 3784.7310    2.0685  4.9755 11.1266  0.0001      0.388795  0.1085   0.0265   0.1916    0.0713   0.0000      0.141840   438.8916       63.0618       36.0084       7.33386      -35.1266     -0.838230      -1.68153      -2.23660      -2.30901      -1.27422      0.108241      0.538772     0.0525446     -0.122337    0.00659022   -0.00472378   -0.00193688  -7.99065e-05       0.00000       0.00000       0.00000       0.00000       0.00000       0.00000       0.00000       0.00000       0.00000       0.00000       0.00000       0.00000       0.00000       0.00000       0.00000       0.00000       0.00000       0.00000       12.4827       15.0263       15.6379       13.8745       11.8181       9.11014       6.70015       4.38482       2.89170       1.70364      0.926915      0.447680      0.210908     0.0861525     0.0314437    0.00937739    0.00237950   0.000373336       0.00000       0.00000       0.00000       0.00000       0.00000       0.00000       0.00000       0.00000       0.00000       0.00000       0.00000       0.00000       0.00000       0.00000       0.00000       0.00000       0.00000       0.00000
   9  24 3924.4171    1.7823  7.2792 10.5111 -0.0027      0.356587  0.1341   0.0190   0.2443    0.0643   0.0000     0.0848671   441.2588       18.7279      -3.21471       19.3312      -19.7530      -37.9406      -1.19579      -1.56757       3.72974      -2.20440      -2.16705     -0.103479      0.239816      0.174104    -0.0515779   -0.00370740    0.00228791  -0.000508253       0.00000       0.00000       0.00000       0.00000       0.00000       0.00000       0.00000       0.00000       0.00000       0.00000       0.00000       0.00000       0.00000       0.00000       0.00000       0.00000       0.00000       0.00000       15.5321       19.3253       19.2565       17.7127       14.8429       11.3947       8.45116       5.73034       3.60022       2.16157       1.15241      0.586815      0.264181      0.109962     0.0383222     0.0119475    0.00297975   0.000498686       0.00000       0.00000       0.00000       0.00000       0.00000       0.00000       0.00000       0.00000       0.00000       0.00000       0.00000       0.00000       0.00000       0.00000       0.00000       0.00000       0.00000       0.00000
   9  27 4343.0880    1.1449 14.8469 10.0221 -0.0003     -0.203764  0.2822   0.0110   0.4914    0.0438   0.0000     0.0686639   406.8605       3.77344       67.4032      -41.3224      -17.3818      -5.69658       9.49704       8.74391       8.53108      -7.96944      -3.49462       1.06928      0.360935     -0.392990    -0.0958668    0.00630968    0.00121772    0.00127288       0.00000       0.00000       0.00000       0.00000       0.00000       0.00000       0.00000       0.00000       0.00000       0.00000       0.00000       0.00000       0.00000       0.00000       0.00000       0.00000       0.00000       0.00000       25.8724       31.9448       32.9886       29.8882       26.2333       20.3451       15.3408       10.5274       6.73907       3.96636       2.18321       1.10941      0.503501      0.208189     0.0757686     0.0234212    0.00583088   0.000907523       0.00000       0.00000       0.00000       0.00000       0.00000       0.00000       0.00000       0.00000       0.00000       0.00000       0.00000       0.00000       0.00000       0.00000       0.00000       0.00000       0.00000       0.00000
  10   8 1737.8550    0.2956  0.2820  9.4974 -0.0041       12.9924  0.0212   0.0153   0.0445    0.0536   0.0000       3.84596   435.2055     -0.854343       11.6569       1.05384      -5.32786       1.33290      0.756370       1.14638      0.676201     -0.634496     -0.487384      0.117912     0.0286386    0.00987309   0.000117040    0.00530760   -0.00506566   0.000165343  -0.000123326  -1.23689e-05       0.00000       0.00000       0.00000       0.00000       0.00000       0.00000       0.00000       0.00000       0.00000       0.00000       0.00000       0.00000       0.00000       0.00000       0.00000       0.00000       2.76096       3.13639       3.37003       3.12990       2.88430       2.25180       1.84779       1.28394      0.888412      0.537574      0.326105      0.177741     0.0864470     0.0451607     0.0175220    0.00698747    0.00254834   0.000666045   0.000155016   2.29643e-05       0.00000       0.00000       0.00000       0.00000       0.00000       0.00000       0.00000       0.00000       0.00000       0.00000       0.00000       0.00000       0.00000       0.00000       0.00000       0.00000
  10  10 2021.5460    0.5902  0.4012  9.8754 -0.0019       10.1741  0.0225   0.0228   0.0438    0.0780   0.0000       1.87149   431.4971       1.64681       1.07274      -4.19141       2.99717      -1.00947     -0.756904    -0.0272363      0.883298      -1.43124     -0.498713      0.193038    -0.0373692     0.0832191     0.0133699    -0.0152016  -0.000212689   6.10337e-06  -4.50211e-06   1.53295e-05       0.00000       0.00000       0.00000       0.00000       0.00000       0.00000       0.00000       0.00000       0.00000       0.00000       0.00000       0.00000       0.00000       0.00000       0.00000       0.00000       3.14791       3.47744       3.75743       3.57201       3.12131       2.48870       1.78647       1.31418      0.943302      0.598429      0.347743      0.191959      0.102183     0.0428362     0.0190512    0.00694982    0.00240920   0.000641694   0.000137637   2.14183e-05       0.00000       0.00000       0.00000       0.00000       0.00000       0.00000       0.00000       0.00000       0.00000       0.00000       0.00000       0.00000       0.00000       0.00000       0.00000       0.00000
  10  11 2163.0341    0.8405  0.6330 10.0234 -0.0047       7.20038  0.0308   0.0244   0.0557    0.1204   0.0000       1.19918   431.6213       9.64897       10.8450       2.13656       6.77736      -2.59935       2.82417       1.65667      0.234155     -0.591329   -0.00296808     -0.301323     0.0625187    0.00324144  -0.000922868    0.00855824    0.00122884    0.00213354  -0.000454621  -3.15418e-05       0.00000       0.00000       0.00000       0.00000       0.00000       0.00000       0.00000       0.00000       0.00000       0.00000       0.00000       0.00000       0.00000       0.00000       0.00000       0.00000       3.87094       5.11358       4.72369       4.86033       3.87818       3.23536       2.34328       1.65513       1.17968      0.677639      0.440199      0.224092      0.130217     0.0496495     0.0247489    0.00799590    0.00317529   0.000800175   0.000196399   3.79383e-05       0.00000       0.00000       0.00000       0.00000       0.00000       0.00000       0.00000       0.00000       0.00000       0.00000       0.00000       0.00000       0.00000       0.00000       0.00000       0.00000
  10  12 2302.9471    1.1769  0.8231 10.1777  0.0043       3.96456  0.0375   0.0299   0.0636    0.1683   0.0000      0.949113   436.2666       8.58817       11.9988       1.35154       7.95180      -3.13449      -3.78160      -3.04669       3.68178      0.892446      0.132126    -0.0835963    -0.0533176    -0.0889303    -0.0222442     0.0146278    0.00495911  -0.000357103   1.16104e-05  -2.67628e-05       0.00000       0.00000       0.00000       0.00000       0.00000       0.00000       0.00000       0.00000       0.00000       0.00000       0.00000       0.00000       0.00000       0.00000       0.00000       0.00000       3.98436       5.17165       5.47891       4.98628       4.30239       3.51184       2.50064       1.89120       1.27369      0.792047      0.472014      0.266785      0.141964     0.0641542     0.0280075     0.0109422    0.00382748    0.00111249   0.000244071   4.10006e-05       0.00000       0.00000       0.00000       0.00000       0.00000       0.00000       0.00000       0.00000       0.00000       0.00000       0.00000       0.00000       0.00000       0.00000       0.00000       0.00000
  10  13 2440.9737    1.4906  1.0205 10.9041 -0.0060       4.79397  0.0426   0.0367   0.0750    0.1544   0.0000      0.986566   435.5542       16.0065       9.23462       1.87338      -3.33982      -3.25497      -3.52332     -0.892119     0.0996584      -1.31464      -1.17029    -0.0526729     0.0950579     0.0448382     0.0196213     0.0234137   -0.00159323   -0.00113592   0.000194047   4.16236e-05       0.00000       0.00000       0.00000       0.00000       0.00000       0.00000       0.00000       0.00000       0.00000       0.00000       0.00000       0.00000       0.00000       0.00000       0.00000       0.00000       4.72650       5.97419       5.67353       5.32060       4.93499       3.88115       2.85452       1.98181       1.43404      0.858081      0.567782      0.267491      0.144150     0.0600474     0.0271905    0.00901611    0.00374020   0.000992393   0.000253221   3.97882e-05       0.00000       0.00000       0.00000       0.00000       0.00000       0.00000       0.00000       0.00000       0.00000       0.00000       0.00000       0.00000       0.00000       0.00000       0.00000       0.00000
  10  14 2578.8493    2.0852  0.9099 11.4211 -0.0078       2.14568  0.0368   0.0503   0.0643    0.1530   0.0000      0.945458   432.5950       10.1427       11.8180       3.17540     -0.830165     -0.462801      -1.23917      0.187406      0.757922      -1.31346     0.0329005      0.378201     -0.158239    -0.0519283    -0.0117891   8.21229e-06    0.00504227  -0.000147878   0.000211177  -1.06887e-05       0.00000       0.00000       0.00000       0.00000       0.00000       0.00000       0.00000       0.00000       0.00000       0.00000       0.00000       0.00000       0.00000       0.00000       0.00000       0.00000       4.37928       5.70553       5.56066       5.40759       4.39909       3.52796       2.61636       1.85658       1.16423      0.774705      0.451644      0.237533      0.119065     0.0592151     0.0252297    0.00916972    0.00305864   0.000934088   0.000217512   3.91417e-05       0.00000       0.00000       0.00000       0.00000       0.00000       0.00000       0.00000       0.00000       0.00000       0.00000       0.00000       0.00000       0.00000       0.00000       0.00000       0.00000
  10  15 2717.1261    2.6093  0.9271 11.8153 -0.0032      0.685356  0.0366   0.0643   0.0668    0.1630   0.0000      0.800463   440.2952       13.2323       17.0917       4.22409    -0.0408730      -2.91358      -1.36784      -2.12324      0.454850     -0.446165    -0.0257054      0.649946     0.0211075    -0.0246625    -0.0288718   -0.00175874   -0.00193200   8.70934e-05   0.000330251   2.79601e-05       0.00000       0.00000       0.00000       0.00000       0.00000       0.00000       0.00000       0.00000       0.00000       0.00000       0.00000       0.00000       0.00000       0.00000       0.00000       0.00000       4.23539       5.06490       5.28418       4.71433       4.38322       3.27601       2.70948       1.96981       1.25501      0.801577      0.443773      0.255117      0.139299     0.0563995     0.0275909    0.00952335    0.00314336   0.000990500   0.000236287   3.28220e-05       0.00000       0.00000       0.00000       0.00000       0.00000       0.00000       0.00000       0.00000       0.00000       0.00000       0.00000       0.00000       0.00000       0.00000       0.00000       0.00000
  10  16 2855.8949    3.2836  0.9845 12.0702 -0.0013       2.24863  0.0375   0.0766   0.0671    0.1884   0.0000      0.829081   428.2046       21.7826       9.48394       10.3283      -7.63218     -0.799646      -3.13460       1.41988       2.14075      0.259323      0.227675     -0.219122     0.0844014     0.0302060     0.0332497     0.0141366    0.00248679  -0.000232120   0.000338272   3.98005e-05       0.00000       0.00000       0.00000       0.00000       0.00000       0.00000       0.00000       0.00000       0.00000       0.00000       0.00000       0.00000       0.00000       0.00000       0.00000       0.00000       4.34621       5.17497       5.28086       4.89769       4.14198       3.56037       2.70714       1.86307       1.34956      0.792592      0.448717      0.259402      0.135237     0.0553058     0.0256183     0.0101495    0.00342324   0.000882692   0.000208222   3.47516e-05       0.00000       0.00000       0.00000       0.00000       0.00000       0.00000       0.00000       0.00000       0.00000       0.00000       0.00000       0.00000       0.00000       0.00000       0.00000       0.00000
  10  17 2994.7041    3.7284  0.9112 13.0152 -0.0098      0.306772  0.0381   0.0955   0.0720    0.1347   0.0000       1.02553   432.9673       23.9662       9.89780       4.61538      -1.66500     -0.361527       2.05598     -0.593864      -1.92270      -2.39445     -0.364836      0.252398    0.00139067    -0.0244072    -0.0335664    0.00646292  -0.000325618   0.000707723   0.000290822   6.79686e-06       0.00000       0.00000       0.00000       0.00000       0.00000       0.00000       0.00000       0.00000       0.00000       0.00000       0.00000       0.00000       0.00000       0.00000       0.00000       0.00000       4.28659       5.67912       5.03342       5.23712       4.23917       3.73495       2.93562       1.93631       1.39044      0.863063      0.506852      0.261605      0.137170     0.0592684     0.0277290     0.0102139    0.00358865   0.000924663   0.000244124   4.54709e-05       0.00000       0.00000       0.00000       0.00000       0.00000       0.00000       0.00000       0.00000       0.00000       0.00000       0.00000       0.00000       0.00000       0.00000       0.00000       0.00000
  10  18 3133.1606    3.9980  1.0749 13.0322 -0.0006     0.0137304  0.0417   0.0946   0.0743    0.1541   0.0000      0.960728   443.0300       15.2260       12.5463       10.5567       9.26290      -4.11679      -3.86957      -2.23070      0.834674     -0.295850     -0.158275     0.0431939      0.156549     0.0507324    0.00521973     0.0115731    0.00574581    0.00204796  -0.000232535   2.82341e-05       0.00000       0.00000       0.00000       0.00000       0.00000       0.00000       0.00000       0.00000       0.00000       0.00000       0.00000       0.00000       0.00000       0.00000       0.00000       0.00000       4.61281       5.79509       5.71547       5.63030       4.65277       3.89023       2.79283       2.18759       1.32801      0.880603      0.525982      0.271343      0.144268     0.0669392     0.0293089     0.0101895    0.00359007    0.00111350   0.000230210   4.26535e-05       0.00000       0.00000       0.00000       0.00000       0.00000       0.00000       0.00000       0.00000       0.00000       0.00000       0.00000       0.00000       0.00000       0.00000       0.00000       0.00000
  10  19 3271.5042    3.7005  1.2431 13.1993 -0.0091      -1.31610  0.0525   0.0877   0.0837    0.1399   0.0000       1.28113   453.0963       44.0265       12.1761       12.4288       3.43761      -6.02680       2.68527      -1.80035     -0.178768     -0.380910      0.393860     -0.246896     -0.257451     -0.162883    -0.0515206     0.0123042   -0.00417131  -0.000454231   0.000100397  -2.59285e-05       0.00000       0.00000       0.00000       0.00000       0.00000       0.00000       0.00000       0.00000       0.00000       0.00000       0.00000       0.00000       0.00000       0.00000       0.00000       0.00000       5.15314       6.70498       6.19149       6.62579       5.05674       4.83414       3.29953       2.59582       1.55624       1.14925      0.592760      0.361395      0.163176     0.0877499     0.0333043     0.0146713    0.00409116    0.00141609   0.000267283   5.77279e-05       0.00000       0.00000       0.00000       0.00000       0.00000       0.00000       0.00000       0.00000       0.00000       0.00000       0.00000       0.00000       0.00000       0.00000       0.00000       0.00000
  10  20 3410.6207    3.2625  1.7543 12.7120 -0.0012       1.79189  0.0588   0.0647   0.1003    0.1006   0.0000      0.631109   442.0734       41.5204       5.10741       20.8917      -2.66182      -5.35169      -5.43279      -4.36497      0.275286     -0.808292     -0.828600     -0.869759    -0.0895004     0.0785748    -0.0722999    -0.0219067   -0.00600157    0.00137598   0.000445027   4.65068e-05       0.00000       0.00000       0.00000       0.00000       0.00000       0.00000       0.00000       0.00000       0.00000       0.00000       0.00000       0.00000       0.00000       0.00000       0.00000       0.00000       6.22877       8.37116       8.16211       7.79376       6.46678       5.29458       3.87716       2.87066       1.82617       1.14238      0.688121      0.359724      0.191935     0.0869716     0.0392776     0.0139395    0.00508495    0.00151487   0.000349642   6.12721e-05       0.00000       0.00000       0.00000       0.00000       0.00000       0.00000       0.00000       0.00000       0.00000       0.00000       0.00000       0.00000       0.00000       0.00000       0.00000       0.00000
  10  21 3549.6084    2.7433  3.0274 11.8483 -0.0017      0.845539  0.0733   0.0403   0.1378    0.0755   0.0000      0.264312   445.2326       50.0831      -6.24912      -3.89608       9.44620       1.22379      -8.09386      -2.53640      -6.92230      -1.77890      -1.91771     -0.343111    -0.0278120      0.144903   -0.00823212     0.0359539    -0.0100582  -0.000452232   0.000204361   9.33920e-05       0.00000       0.00000       0.00000       0.00000       0.00000       0.00000       0.00000       0.00000       0.00000       0.00000       0.00000       0.00000       0.00000       0.00000       0.00000       0.00000       7.64686       9.46098       9.43376       8.99446       7.91412       6.21961       4.92719       3.56606       2.39061       1.44823      0.852260      0.484848      0.239387      0.118251     0.0460546     0.0184542    0.00608425    0.00178367   0.000432557   6.81258e-05       0.00000       0.00000       0.00000       0.00000       0.00000       0.00000       0.00000       0.00000       0.00000       0.00000       0.00000       0.00000       0.00000       0.00000       0.00000       0.00000
  10  22 3688.8412    2.2821  4.0613 11.3785 -0.0032      0.330476  0.0911   0.0303   0.1583    0.0687   0.0000      0.168846   432.2411       38.3184       18.5847       13.8400      -14.1316       5.98723      -6.94913      -7.94970      -2.88829      -2.03231       1.56065      0.365900     0.0792671     -0.147909    -0.0100327   -0.00452817    -0.0145852   0.000419137   -0.00168840   1.41533e-05       0.00000       0.00000       0.00000       0.00000       0.00000       0.00000       0.00000       0.00000       0.00000       0.00000       0.00000       0.00000       0.00000       0.00000       0.00000       0.00000       9.52847       11.5729       11.8078       10.9338       9.90942       7.89906       6.00142       4.22271       2.91643       1.86354       1.10189      0.600140      0.303776      0.137911     0.0598673     0.0227541    0.00777577    0.00223870   0.000535297   8.11320e-05       0.00000       0.00000       0.00000       0.00000       0.00000       0.00000       0.00000       0.00000       0.00000       0.00000       0.00000       0.00000       0.00000       0.00000       0.00000       0.00000
  10  23 3828.6909    2.0229  5.7710 10.8240 -0.0041      0.433841  0.1101   0.0227   0.1952    0.0646   0.0000      0.100639   430.0862       66.4509       28.6547       24.9511      -4.13514       1.22640      -14.3160      0.560839      -4.64184      -6.92527       5.13272      0.425661      0.521931      0.377468    -0.0917302     0.0121029    0.00233675    0.00317508  -0.000522937  -1.01733e-05       0.00000       0.00000       0.00000       0.00000       0.00000       0.00000       0.00000       0.00000       0.00000       0.00000       0.00000       0.00000       0.00000       0.00000       0.00000       0.00000       11.1625       13.8026       13.9390       13.1742       11.6091       9.22358       7.32620       5.00078       3.50515       2.16959       1.29420      0.704712      0.359337      0.166202     0.0712917     0.0274140    0.00926976    0.00258727   0.000652365   0.000100243       0.00000       0.00000       0.00000       0.00000       0.00000       0.00000       0.00000       0.00000       0.00000       0.00000       0.00000       0.00000       0.00000       0.00000       0.00000       0.00000
  10  24 3968.3503    1.6667  7.5181 10.5974 -0.0024      0.327911  0.1362   0.0174   0.2396    0.0529   0.0000     0.0849410   461.6641       55.1747       23.4140       5.44526       25.7298      -11.8597       2.89947      -2.48619       2.20908     -0.764651      -3.17325       1.48662      0.242752      0.232599     -0.108948    -0.0392644    -0.0271319  -0.000422033   0.000734962  -1.10668e-05       0.00000       0.00000       0.00000       0.00000       0.00000       0.00000       0.00000       0.00000       0.00000       0.00000       0.00000       0.00000       0.00000       0.00000       0.00000       0.00000       13.5194       16.8747       17.1530       16.3361       14.0008       11.5723       8.60443       6.31459       4.19764       2.68221       1.59991      0.872735      0.444566      0.209151     0.0894828     0.0339121     0.0116334    0.00338779   0.000762506   0.000125440       0.00000       0.00000       0.00000       0.00000       0.00000       0.00000       0.00000       0.00000       0.00000       0.00000       0.00000       0.00000       0.00000       0.00000       0.00000       0.00000
  10  25 4108.5844    1.4516 10.3109 10.2583 -0.0017     0.0805357  0.1707   0.0137   0.3166    0.0466   0.0000     0.0661202   418.2675      -7.33480       32.9676      -24.9822       15.4580      -17.5076      -19.6435      -15.4125      -2.23199      -3.20370      -1.45797      0.443877     -0.580795      0.749215    -0.0405727     0.0363217     0.0135145   -0.00638635   0.000485383   0.000107476       0.00000       0.00000       0.00000       0.00000       0.00000       0.00000       0.00000       0.00000       0.00000       0.00000       0.00000       0.00000       0.00000       0.00000       0.00000       0.00000       16.2986       20.5790       20.7421       19.5587       17.2044       14.0309       10.6310       7.71562       5.15870       3.33107       1.93809       1.07586      0.544400      0.254585      0.108898     0.0423640     0.0142112    0.00422948   0.000964301   0.000152003       0.00000       0.00000       0.00000       0.00000       0.00000       0.00000       0.00000       0.00000       0.00000       0.00000       0.00000       0.00000       0.00000       0.00000       0.00000       0.00000
  10  27 4387.5306    1.0470 16.0755 10.0663 -0.0014     -0.285853  0.3111   0.0098   0.5313    0.0390   0.0000     0.0708477   388.8245       11.7353       40.1230      -26.4805       4.61872      -13.0172      -8.57997      -17.7128      0.327393       4.15684     -0.147867     -0.831817      0.104906     -0.683329      0.158131     0.0219233    -0.0211302     0.0104109   -0.00104389  -3.44538e-06       0.00000       0.00000       0.00000       0.00000       0.00000       0.00000       0.00000       0.00000       0.00000       0.00000       0.00000       0.00000       0.00000       0.00000       0.00000       0.00000       25.0225       31.2644       32.5394       30.5866       27.0038       21.7088       17.0271       12.0610       8.35504       5.27887       3.13882       1.76091      0.892095      0.427519      0.180553     0.0709202     0.0238644    0.00680668    0.00158841   0.000237069       0.00000       0.00000       0.00000       0.00000       0.00000       0.00000       0.00000       0.00000       0.00000       0.00000       0.00000       0.00000       0.00000       0.00000       0.00000       0.00000
  11   8 1772.2600    0.3316  0.2679  9.5635 -0.0034       16.6697  0.0236   0.0173   0.0425    0.0530   0.0000       3.76700   432.3865       4.21493       10.9055      -2.48335      -5.53786      0.254794     -0.182596      0.765327      -1.40765     -0.306005      0.169282    -0.0951745      0.144266     0.0888932    -0.0126000    -0.0215061  -0.000108634   -0.00142796  -0.000488887   2.49745e-05   9.15538e-05   1.64651e-06       0.00000       0.00000       0.00000       0.00000       0.00000       0.00000       0.00000       0.00000       0.00000       0.00000       0.00000       0.00000       0.00000       0.00000       3.48455       3.92213       3.55211       3.11396       2.83960       2.88629       2.42024       1.75253       1.31928      0.757627      0.416552      0.244545      0.125124     0.0678044     0.0304614     0.0137678    0.00454343    0.00169730   0.000545389   0.000135159   3.30493e-05   5.21098e-06       0.00000       0.00000       0.00000       0.00000       0.00000       0.00000       0.00000       0.00000       0.00000       0.00000       0.00000       0.00000       0.00000       0.00000
  11  10 2058.0404    0.6658  0.5327  9.7579 -0.0049       5.95206  0.0284   0.0202   0.0497    0.0877   0.0000       1.29896   436.2593       1.11408       17.1570       6.93937      -6.43370       1.86974       1.69652     -0.472252     -0.592654     -0.124363   -0.00328717   -0.00876996      0.126066    0.00299065     0.0191588   -0.00723787     0.0133835  -0.000794088  -0.000964975  -0.000142393  -3.20273e-05   1.01437e-05       0.00000       0.00000       0.00000       0.00000       0.00000       0.00000       0.00000       0.00000       0.00000       0.00000       0.00000       0.00000       0.00000       0.00000       3.50025       3.99354       3.60273       3.72020       4.07838       3.21633       2.26814       1.35276       1.11389      0.884881      0.625168      0.362331      0.183947     0.0856580     0.0344937     0.0158915    0.00579837    0.00224403   0.000726735   0.000197738   5.01820e-05   6.92769e-06       0.00000       0.00000       0.00000       0.00000       0.00000       0.00000       0.00000       0.00000       0.00000       0.00000       0.00000       0.00000       0.00000       0.00000
  11  11 2199.9166    0.9026  0.6612 10.1574 -0.0005       6.34038  0.0301   0.0256   0.0549    0.1037   0.0000       1.14395   431.8099       8.90999       6.82521       3.79616      -2.88725     -0.666974       2.09211      -3.16262      0.367962      -1.02555     -0.858342     -0.199763    -0.0336110     0.0135444     0.0424882    -0.0266229   -0.00737864   -0.00106301   0.000984387   1.73236e-05  -7.82037e-05   1.33241e-05       0.00000       0.00000       0.00000       0.00000       0.00000       0.00000       0.00000       0.00000       0.00000       0.00000       0.00000       0.00000       0.00000       0.00000       3.31639       4.18003       3.96510       4.20553       3.39695       2.98321       2.33816       1.82738       1.25535      0.797777      0.490178      0.296818      0.161935     0.0884392     0.0404337     0.0183651    0.00677947    0.00251831   0.000770499   0.000206738   4.42790e-05   8.57517e-06       0.00000       0.00000       0.00000       0.00000       0.00000       0.00000       0.00000       0.00000       0.00000       0.00000       0.00000       0.00000       0.00000       0.00000
  11  12 2340.1311    1.2302  0.8431 10.6825 -0.0003       3.76047  0.0357   0.0315   0.0641    0.1280   0.0000       1.07894   437.6596       3.84892       15.9975       1.21244      0.299065      -1.75392       1.34904      0.661549     -0.728790      0.338433      0.235946      0.521524     0.0415475     0.0157892    0.00673666     0.0167579    0.00480063  -0.000189894   -0.00121535   0.000347105  -0.000102597  -3.65883e-06       0.00000       0.00000       0.00000       0.00000       0.00000       0.00000       0.00000       0.00000       0.00000       0.00000       0.00000       0.00000       0.00000       0.00000       4.14280       5.38217       5.26745       4.79484       4.36834       3.48325       2.94459       1.99438       1.51873      0.893556      0.558860      0.318930      0.167802     0.0918630     0.0371303     0.0189788    0.00662352    0.00273484   0.000873687   0.000223893   6.05264e-05   8.19388e-06       0.00000       0.00000       0.00000       0.00000       0.00000       0.00000       0.00000       0.00000       0.00000       0.00000       0.00000       0.00000       0.00000       0.00000
  11  13 2478.6233    1.6933  0.9094 10.9216 -0.0057       1.42165  0.0361   0.0398   0.0653    0.1777   0.0000      0.869777   441.6198       11.6205       7.86159      -9.79825       3.62546       2.10241     -0.218908       1.08782     -0.573298     -0.361508      0.503434      0.322920     -0.107705    -0.0638251     0.0785626    -0.0346201    0.00807305    0.00151181   0.000878294  -0.000168155   3.48204e-05   3.10049e-06       0.00000       0.00000       0.00000       0.00000       0.00000       0.00000       0.00000       0.00000       0.00000       0.00000       0.00000       0.00000       0.00000       0.00000       4.15849       5.22726       5.00625       4.69385       4.10872       3.65403       2.80274       2.18448       1.47253      0.936868      0.571676      0.323324      0.170456     0.0889562     0.0407402     0.0185114    0.00694301    0.00260388   0.000858108   0.000235516   4.69431e-05   8.42483e-06       0.00000       0.00000       0.00000       0.00000       0.00000       0.00000       0.00000       0.00000       0.00000       0.00000       0.00000       0.00000       0.00000       0.00000
  11  14 2617.0810    2.1635  0.9412 11.7578 -0.0005       1.30925  0.0360   0.0524   0.0673    0.1333   0.0000      0.792910   439.6681       12.4164       10.4123      -7.25737      -2.01757       6.85491      0.230879       2.71300       1.06752      0.420582      -1.16512      0.108770     0.0217071   -0.00597574     0.0294891   -0.00275045   5.80232e-05    0.00443689   0.000276596   0.000125447   2.07945e-05   5.26057e-06       0.00000       0.00000       0.00000       0.00000       0.00000       0.00000       0.00000       0.00000       0.00000       0.00000       0.00000       0.00000       0.00000       0.00000       4.16750       5.05359       4.87188       4.67589       4.27758       3.51718       2.79239       2.10368       1.44331      0.952969      0.594170      0.347087      0.181875     0.0916824     0.0455736     0.0182583    0.00729245    0.00263725   0.000825364   0.000235065   5.19880e-05   8.03645e-06       0.00000       0.00000       0.00000       0.00000       0.00000       0.00000       0.00000       0.00000       0.00000       0.00000       0.00000       0.00000       0.00000       0.00000
  11  15 2756.2962    2.7222  0.8821 12.0852 -0.0021       3.53017  0.0345   0.0640   0.0584    0.1343   0.0000      0.927639   441.3155       6.93779       8.30830       10.8907      -2.01249      -8.57188      0.881268     -0.438021       1.93885     -0.914205      -1.44942     0.0906412     0.0248776      0.212753     0.0577317    -0.0299811   -0.00863658  -5.71040e-05   0.000301907   0.000288917  -1.33970e-05  -1.00687e-05       0.00000       0.00000       0.00000       0.00000       0.00000       0.00000       0.00000       0.00000       0.00000       0.00000       0.00000       0.00000       0.00000       0.00000       3.80183       4.57569       4.82255       4.27296       3.88150       3.36003       2.46525       1.89837       1.34320      0.847346      0.540287      0.317000      0.164166     0.0856595     0.0421628     0.0170154    0.00686821    0.00264810   0.000888986   0.000230679   4.57023e-05   6.85378e-06       0.00000       0.00000       0.00000       0.00000       0.00000       0.00000       0.00000       0.00000       0.00000       0.00000       0.00000       0.00000       0.00000       0.00000
  11  16 2895.5886    3.3383  0.8597 12.3522 -0.0068      0.414493  0.0351   0.0824   0.0586    0.1557   0.0000      0.861218   441.3257       10.1274       14.2915       12.9771      -1.34046      -4.50507      -2.32719      -3.65093     -0.626560      -1.38468     -0.302718     -0.897357      0.110335  -0.000918485    -0.0661640    -0.0253631    0.00759551    0.00325175   0.000411415  -0.000156048   4.25302e-06  -2.45246e-06       0.00000       0.00000       0.00000       0.00000       0.00000       0.00000       0.00000       0.00000       0.00000       0.00000       0.00000       0.00000       0.00000       0.00000       4.02860       4.84370       5.07182       4.78795       4.42878       3.40749       2.80279       1.87252       1.30270      0.969805      0.592059      0.380054      0.179904     0.0921329     0.0471261     0.0194179    0.00809234    0.00297651   0.000818695   0.000247647   5.85653e-05   7.77927e-06       0.00000       0.00000       0.00000       0.00000       0.00000       0.00000       0.00000       0.00000       0.00000       0.00000       0.00000       0.00000       0.00000       0.00000
  11  17 3034.8225    3.7348  0.9875 12.8651 -0.0034      0.759361  0.0359   0.0863   0.0686    0.1333   0.0000      0.733629   436.4034       21.1801       11.3769       14.5431       2.28600      -3.71829       2.16016     -0.428607      0.425925     -0.407577     0.0588954      0.365564   -0.00244040    -0.0227239    -0.0852661    0.00310767    -0.0119007   0.000376232   -0.00144020   0.000152413   0.000121833   1.21009e-05       0.00000       0.00000       0.00000       0.00000       0.00000       0.00000       0.00000       0.00000       0.00000       0.00000       0.00000       0.00000       0.00000       0.00000       3.85030       4.63466       4.91318       4.55874       4.12567       3.38984       2.57747       1.87869       1.30827      0.873523      0.577676      0.331506      0.175491     0.0915734     0.0425359     0.0195467    0.00744696    0.00275142   0.000906942   0.000243956   5.20435e-05   7.57604e-06       0.00000       0.00000       0.00000       0.00000       0.00000       0.00000       0.00000       0.00000       0.00000       0.00000       0.00000       0.00000       0.00000       0.00000
  11  19 3312.7257    3.6517  1.4636 12.8602 -0.0092      0.546433  0.0507   0.0719   0.0836    0.1190   0.0000      0.638362   448.7197       27.3947       11.1671       7.17873      -6.64670      -3.32799      -5.31463      -1.36210      -1.65953      -1.32148     -0.481309     -0.654401     -0.168941      0.172951    -0.0343779    -0.0369037   -0.00565474    0.00272899  -4.15203e-05   2.18041e-05  -2.35176e-05   1.38800e-06       0.00000       0.00000       0.00000       0.00000       0.00000       0.00000       0.00000       0.00000       0.00000       0.00000       0.00000       0.00000       0.00000       0.00000       5.10117       6.26824       6.31728       5.90176       5.16242       4.45895       3.55068       2.59641       1.83253       1.20379      0.729192      0.417159      0.236252      0.118614     0.0543153     0.0248652     0.0101200    0.00360980    0.00114466   0.000307502   6.56753e-05   1.01816e-05       0.00000       0.00000       0.00000       0.00000       0.00000       0.00000       0.00000       0.00000       0.00000       0.00000       0.00000       0.00000       0.00000       0.00000
  11  20 3452.1350    3.1816  2.2872 11.9754 -0.0007      0.778272  0.0603   0.0487   0.1058    0.0964   0.0000      0.287728   433.5160       41.2527       10.7427       22.6596       2.05437      -6.94623       8.57926      -2.92132      -2.96810      -3.33186       1.36551     0.0963008     -0.171959     -0.262839    -0.0242866    -0.0180054    -0.0129572   0.000635097   0.000505190  -2.13662e-05  -0.000122348  -5.50405e-06       0.00000       0.00000       0.00000       0.00000       0.00000       0.00000       0.00000       0.00000       0.00000       0.00000       0.00000       0.00000       0.00000       0.00000       5.97911       7.74864       7.89825       7.47800       6.58403       5.35872       4.05170       3.02366       2.17143       1.37553      0.857759      0.508696      0.290854      0.144367     0.0729037     0.0285778     0.0124730    0.00441905    0.00149265   0.000398889   8.85738e-05   1.36722e-05       0.00000       0.00000       0.00000       0.00000       0.00000       0.00000       0.00000       0.00000       0.00000       0.00000       0.00000       0.00000       0.00000       0.00000
  11  21 3591.8198    2.6426  3.3840 11.4555 -0.0008      0.909723  0.0743   0.0342   0.1313    0.0741   0.0000      0.179042   440.4345       42.9287       8.61281       17.4605       5.31954      -11.7683     -0.533062      -5.80563       3.08465      -1.51839     -0.133935      0.255033     0.0965179     -0.222956     -0.111663    0.00306680    -0.0144605    0.00188855  -0.000960280   0.000214480   2.38190e-06   4.17593e-06       0.00000       0.00000       0.00000       0.00000       0.00000       0.00000       0.00000       0.00000       0.00000       0.00000       0.00000       0.00000       0.00000       0.00000       7.49192       9.18639       9.10965       8.73451       7.78621       6.55756       5.40497       3.87938       2.75632       1.81711       1.14256      0.648780      0.356047      0.182233     0.0838867     0.0390689     0.0153343    0.00547823    0.00174266   0.000464842   0.000109837   1.65237e-05       0.00000       0.00000       0.00000       0.00000       0.00000       0.00000       0.00000       0.00000       0.00000       0.00000       0.00000       0.00000       0.00000       0.00000
  11  22 3731.7309    2.2390  4.7271 11.0062 -0.0022      0.738979  0.0895   0.0255   0.1679    0.0621   0.0000      0.127127   425.7935       25.5776       24.4871      -3.69779       24.6405      -11.8555      -2.26293       4.07005       5.40589      -1.40047       2.77936     -0.381678      0.162538     -0.542137    -0.0494672     0.0219226    0.00662429     0.0224559   0.000498709  -1.51269e-05  -0.000149454   7.88001e-06       0.00000       0.00000       0.00000       0.00000       0.00000       0.00000       0.00000       0.00000       0.00000       0.00000       0.00000       0.00000       0.00000       0.00000       8.39902       10.1523       10.6354       10.2817       9.10700       7.76214       6.01772       4.35475       3.24264       2.09560       1.34470      0.802075      0.436907      0.226716      0.107911     0.0466906     0.0188942    0.00711432    0.00225055   0.000581933   0.000132453   2.00236e-05       0.00000       0.00000       0.00000       0.00000       0.00000       0.00000       0.00000       0.00000       0.00000       0.00000       0.00000       0.00000       0.00000       0.00000
  11  24 4011.5539    1.5867  8.2194 10.4645 -0.0021      0.271405  0.1338   0.0150   0.2538    0.0466   0.0000     0.0778035   448.4543       48.8927       9.37746      -12.6489       10.3936      -28.0257       13.0007       1.61942       2.93651       1.85682      -2.17932       1.78264      0.923603     -0.581756      0.235279    -0.0145407    0.00248017     0.0156196    0.00750117  -0.000492424  -0.000343635   1.63640e-05       0.00000       0.00000       0.00000       0.00000       0.00000       0.00000       0.00000       0.00000       0.00000       0.00000       0.00000       0.00000       0.00000       0.00000       12.2942       15.1535       15.6094       14.8295       13.4385       10.9803       8.89303       6.57842       4.60750       3.08339       1.91314       1.13415      0.623372      0.318014      0.156284     0.0667928     0.0274873    0.00980880    0.00311246   0.000870786   0.000194632   2.79926e-05       0.00000       0.00000       0.00000       0.00000       0.00000       0.00000       0.00000       0.00000       0.00000       0.00000       0.00000       0.00000       0.00000       0.00000
  11  25 4151.8703    1.3714 11.0603 10.2724 -0.0020     0.0451246  0.1824   0.0128   0.3231    0.0425   0.0000     0.0632904   428.9321       48.5704       19.7614       17.9702       20.3694       4.96406      -10.5369      -6.46323      -4.24349       6.70898      0.197266       1.20910       1.00199     -0.435059      0.248726     0.0770456    -0.0817240     0.0120271    0.00367469  -0.000637883  -0.000150864   3.17768e-05       0.00000       0.00000       0.00000       0.00000       0.00000       0.00000       0.00000       0.00000       0.00000       0.00000       0.00000       0.00000       0.00000       0.00000       15.8640       19.6574       20.1605       19.2056       17.3713       14.2266       11.9301       8.72542       6.20839       4.06378       2.56857       1.48559      0.832623      0.434514      0.204379     0.0935995     0.0369394     0.0132340    0.00422519    0.00114355   0.000264503   3.74377e-05       0.00000       0.00000       0.00000       0.00000       0.00000       0.00000       0.00000       0.00000       0.00000       0.00000       0.00000       0.00000       0.00000       0.00000
  11  26 4292.4542    1.1716 13.6227 10.1405 -0.0016     0.0118805  0.2391   0.0109   0.4101    0.0393   0.0000     0.0651755   403.3702       8.98326       2.10971       6.04313       32.6127       2.72987      -22.4685      -11.2926       22.4217       2.47050      -4.92357       2.69328      0.658700      0.297019     -0.456112     -0.117226     0.0322734    -0.0101643   -0.00806592   0.000642748   0.000419219  -6.27965e-06       0.00000       0.00000       0.00000       0.00000       0.00000       0.00000       0.00000       0.00000       0.00000       0.00000       0.00000       0.00000       0.00000       0.00000       18.8088       24.0341       24.4496       23.4255       21.4284       17.6555       14.1679       10.5563       7.63362       5.02029       3.16325       1.89325       1.05541      0.542255      0.265485      0.113401     0.0466213     0.0169229    0.00546623    0.00149377   0.000332458   4.80486e-05       0.00000       0.00000       0.00000       0.00000       0.00000       0.00000       0.00000       0.00000       0.00000       0.00000       0.00000       0.00000       0.00000       0.00000
  11  27 4432.8032    0.9895 16.4185 10.0982  0.0005     -0.146041  0.3288   0.0089   0.5078    0.0335   0.0000     0.0731258   410.7966       104.914       12.3792      -21.6886       22.8302       19.8751       1.53125      -9.01140       1.44345       6.40315       7.68101     -0.703958      -1.38203      0.777649      0.275262     0.0174540     0.0518824    -0.0180191    0.00244038   -0.00219657  -0.000795985   0.000116656       0.00000       0.00000       0.00000       0.00000       0.00000       0.00000       0.00000       0.00000       0.00000       0.00000       0.00000       0.00000       0.00000       0.00000       23.0037       29.6409       30.2049       29.2831       26.0677       22.1509       17.5756       13.1509       9.40191       6.33522       4.03702       2.42124       1.32918      0.698041      0.336949      0.150178     0.0602624     0.0220904    0.00698632    0.00188724   0.000407644   6.13242e-05       0.00000       0.00000       0.00000       0.00000       0.00000       0.00000       0.00000       0.00000       0.00000       0.00000       0.00000       0.00000       0.00000       0.00000
  12   8 1805.8438    0.3641  0.3101  9.5361 -0.0100       13.3986  0.0285   0.0194   0.0433    0.0594   0.0000       2.93107   435.3186      -1.05232       9.81482      -2.41196      -1.75750     -0.834545       2.10276      -1.37021      0.436050       1.07562     -0.135246     -0.237955     0.0643658    -0.0596476     0.0217266     0.0102107    0.00366250   -0.00433612   -0.00107987  -3.39077e-05  -0.000109134   1.59659e-05   2.47644e-05   1.13794e-06       0.00000       0.00000       0.00000       0.00000       0.00000       0.00000       0.00000       0.00000       0.00000       0.00000       0.00000       0.00000       2.50118       4.72692       2.71390       4.42263       2.87226       3.49453       2.34184       1.94583       1.24210      0.999266      0.641398      0.372194      0.251931      0.106552     0.0766349     0.0205535     0.0167438    0.00388572    0.00263980   0.000588061   0.000282963   6.79156e-05   1.63389e-05   3.52170e-06       0.00000       0.00000       0.00000       0.00000       0.00000       0.00000       0.00000       0.00000       0.00000       0.00000       0.00000       0.00000
  12   9 1950.0285    0.4945  0.4933  9.5553 -0.0043       9.41358  0.0296   0.0153   0.0462    0.0725   0.0000       1.68423   435.6178       4.23368       14.3717      0.227731      -3.74832      -2.43516       1.92938       2.12582     -0.130872     -0.554846     -0.662402      0.453644     -0.154885    0.00913759    -0.0247578   -0.00816894    0.00249137   0.000792340   -0.00153651   0.000446110   7.44772e-06  -1.45379e-05   2.39602e-06   5.98319e-07       0.00000       0.00000       0.00000       0.00000       0.00000       0.00000       0.00000       0.00000       0.00000       0.00000       0.00000       0.00000       2.90747       3.75559       3.56832       3.85306       3.40198       2.86041       2.50843       1.70293       1.30564      0.824924      0.691491      0.387290      0.239774      0.113203     0.0631217     0.0313937     0.0146924    0.00601693    0.00231238   0.000698058   0.000249989   5.31756e-05   1.44352e-05   2.17772e-06       0.00000       0.00000       0.00000       0.00000       0.00000       0.00000       0.00000       0.00000       0.00000       0.00000       0.00000       0.00000
  12  10 2093.7474    0.6828  0.5821  9.7788 -0.0069       8.44273  0.0344   0.0199   0.0491    0.0862   0.0000       1.20582   434.4913      -3.68894       12.6008      -3.37114      -4.23410      -3.20632      -4.34414     -0.324970       2.95988      0.437030      0.326365     -0.625621     -0.228891     0.0935608    -0.0420299   -0.00639357    -0.0308897   0.000398093  -0.000936515   0.000685097   0.000272619   6.99239e-07   8.70973e-06  -3.23872e-07       0.00000       0.00000       0.00000       0.00000       0.00000       0.00000       0.00000       0.00000       0.00000       0.00000       0.00000       0.00000       2.75949       4.80820       3.92295       4.92665       3.41979       3.78039       2.57269       2.26328       1.64974      0.977501      0.786928      0.395247      0.285715      0.121415     0.0858534     0.0317228     0.0204302    0.00599587    0.00319115   0.000857741   0.000369995   7.79203e-05   1.78571e-05   3.60069e-06       0.00000       0.00000       0.00000       0.00000       0.00000       0.00000       0.00000       0.00000       0.00000       0.00000       0.00000       0.00000
  12  12 2376.4499    1.2988  0.7675 10.9334 -0.0031       4.35353  0.0316   0.0324   0.0568    0.1103   0.0000      0.943948   439.5953       13.5546       10.0891      -1.26538      -1.58406      -2.20006      -2.89285     -0.331619     -0.829263      0.158324      0.250740     0.0239722      0.327922      0.166533     0.0156413    0.00639450    -0.0107637   -0.00178064   -0.00146304   1.05748e-05   6.36798e-05   6.71989e-05  -5.03033e-06   1.81536e-06       0.00000       0.00000       0.00000       0.00000       0.00000       0.00000       0.00000       0.00000       0.00000       0.00000       0.00000       0.00000       2.99268       3.98829       3.67425       4.01993       3.29550       3.21897       2.35355       2.04877       1.33644       1.00670      0.645674      0.432690      0.224770      0.143977     0.0642378     0.0359145     0.0152997    0.00700895    0.00218892   0.000918782   0.000243245   7.14530e-05   1.26770e-05   2.49135e-06       0.00000       0.00000       0.00000       0.00000       0.00000       0.00000       0.00000       0.00000       0.00000       0.00000       0.00000       0.00000
  12  13 2515.6206    1.6925  0.9781 11.1751 -0.0045       2.19560  0.0384   0.0384   0.0648    0.1431   0.0000      0.851071   439.4048       7.29659       17.7330       2.73454      -6.26526      -2.39938      -3.87770      -3.93578      -2.91326     -0.314927     -0.681447      0.229573    -0.0629890     0.0578716     0.0305956     0.0272758     0.0207067    -0.0128847    0.00197498   0.000757856  -0.000143802   5.07202e-05   1.17586e-05  -1.81832e-06       0.00000       0.00000       0.00000       0.00000       0.00000       0.00000       0.00000       0.00000       0.00000       0.00000       0.00000       0.00000       3.71433       4.60456       4.82190       4.82230       3.94801       3.52729       2.99904       2.10228       1.53314       1.13160      0.708959      0.405704      0.255000      0.151689     0.0690057     0.0339532     0.0157127    0.00769776    0.00274485   0.000911513   0.000254012   6.55887e-05   1.43177e-05   2.24508e-06       0.00000       0.00000       0.00000       0.00000       0.00000       0.00000       0.00000       0.00000       0.00000       0.00000       0.00000       0.00000
  12  14 2654.8009    2.2794  0.9598 11.7105  0.0010       2.16698  0.0367   0.0517   0.0632    0.1506   0.0000      0.817521   435.1872       12.2335       8.69268       5.15096       4.82975      -2.25370      -1.91632      -2.25701      0.216764      0.397263      -1.63521     0.0734414    -0.0245774    -0.0596201    -0.0197829   -0.00128834   -0.00297522    0.00204372  -5.51980e-08   0.000439592  -0.000321523  -1.40086e-05  -1.18822e-05  -2.32353e-06       0.00000       0.00000       0.00000       0.00000       0.00000       0.00000       0.00000       0.00000       0.00000       0.00000       0.00000       0.00000       3.59429       4.21248       4.40935       4.35559       3.99849       3.43340       2.50271       2.08328       1.47845       1.01092      0.687814      0.429708      0.242783      0.145334     0.0712310     0.0341068     0.0157095    0.00627507    0.00217663   0.000837903   0.000253260   6.62911e-05   1.22285e-05   1.93940e-06       0.00000       0.00000       0.00000       0.00000       0.00000       0.00000       0.00000       0.00000       0.00000       0.00000       0.00000       0.00000
  12  15 2794.8089    2.8198  0.9174 12.2617 -0.0029       2.91217  0.0333   0.0662   0.0647    0.1373   0.0000      0.822497   437.7698       13.4375       14.5198       3.19829      -5.08657      -2.50176      -2.24621      -2.58146       1.14033      0.505630     -0.453618    -0.0843063      0.220927      0.104838   -0.00171510     0.0352537    0.00411665   -0.00307183   -0.00431549  -0.000730475  -0.000224740  -6.33865e-05  -4.71656e-06   2.37407e-07       0.00000       0.00000       0.00000       0.00000       0.00000       0.00000       0.00000       0.00000       0.00000       0.00000       0.00000       0.00000       3.56655       4.12946       4.30001       4.21583       3.74571       3.33153       2.56641       1.84671       1.44254      0.980024      0.633814      0.398852      0.242021      0.129116     0.0675427     0.0309829     0.0136480    0.00554255    0.00231977   0.000771384   0.000229670   5.30827e-05   1.12117e-05   1.70071e-06       0.00000       0.00000       0.00000       0.00000       0.00000       0.00000       0.00000       0.00000       0.00000       0.00000       0.00000       0.00000
  12  16 2934.6188    3.6342  0.7839 12.8545 -0.0046       2.73191  0.0298   0.0890   0.0550    0.1138   0.0000      0.833243   442.1855       20.7210       15.5896       3.21348      -7.38034      -3.94708      0.216031      -1.35342      0.517969      -1.18922      -1.14870    -0.0551226     -0.318539      0.249080     0.0559724    -0.0122842   -0.00555062    0.00180653   -0.00166920    0.00108862   0.000201139   5.58626e-05  -2.04916e-05  -2.11858e-06       0.00000       0.00000       0.00000       0.00000       0.00000       0.00000       0.00000       0.00000       0.00000       0.00000       0.00000       0.00000       3.30599       4.02017       4.15935       3.67846       3.25743       3.01238       2.54300       2.00216       1.50636      0.957335      0.598315      0.364977      0.203411      0.104451     0.0577884     0.0291150     0.0123984    0.00507907    0.00208120   0.000738122   0.000224135   5.38123e-05   1.14167e-05   1.58925e-06       0.00000       0.00000       0.00000       0.00000       0.00000       0.00000       0.00000       0.00000       0.00000       0.00000       0.00000       0.00000
  12  17 3074.1416    3.9571  0.9919 12.8396 -0.0059       1.56209  0.0353   0.0877   0.0650    0.1497   0.0000      0.729752   438.1938       21.8493       6.40672       7.15101      -1.45371       2.28515       1.33399      -1.57542       1.66300      -1.87223     -0.445255      0.122762     -0.162609     0.0669785      0.104908     0.0233906   -0.00406412    0.00192648   -0.00403533  -0.000293648   4.05314e-05   3.34910e-05  -1.61159e-05   1.03262e-06       0.00000       0.00000       0.00000       0.00000       0.00000       0.00000       0.00000       0.00000       0.00000       0.00000       0.00000       0.00000       3.15528       4.34507       4.14817       4.30284       3.69198       3.20574       2.64241       1.87259       1.43582      0.991088      0.654097      0.386394      0.241501      0.133077     0.0673573     0.0319223     0.0145821    0.00640098    0.00247123   0.000822675   0.000253631   6.40638e-05   1.52167e-05   2.43026e-06       0.00000       0.00000       0.00000       0.00000       0.00000       0.00000       0.00000       0.00000       0.00000       0.00000       0.00000       0.00000
  12  18 3213.5769    3.8302  1.3857 12.8430 -0.0064       2.37679  0.0485   0.0747   0.0791    0.1103   0.0000      0.636593   442.5425       34.0927       5.85383       2.46915       18.9198      -1.10647      -4.31055      -4.69554      -2.32307      -2.99902     0.0691022     0.0162790    -0.0922774     -0.246267    -0.0457210     0.0175850    -0.0139162   -0.00436776    0.00334960   0.000893229   0.000249168  -6.78849e-06  -7.60504e-06  -8.13424e-07       0.00000       0.00000       0.00000       0.00000       0.00000       0.00000       0.00000       0.00000       0.00000       0.00000       0.00000       0.00000       4.15270       5.59034       5.63839       5.49872       5.08555       3.98807       3.31907       2.35984       1.89954       1.16374      0.830460      0.483728      0.300483      0.164043     0.0838957     0.0437596     0.0173680    0.00799616    0.00285050    0.00102197   0.000338662   8.00617e-05   2.01293e-05   2.70844e-06       0.00000       0.00000       0.00000       0.00000       0.00000       0.00000       0.00000       0.00000       0.00000       0.00000       0.00000       0.00000
  12  19 3353.0609    3.4169  1.7834 12.5793 -0.0020       1.16059  0.0536   0.0594   0.0915    0.0883   0.0000      0.473558   435.5930       32.6022       6.70896       3.99756      -8.98710       2.90800       5.30646      -6.98738       1.14509      -1.29556     -0.273664      -1.26242      0.134449   -0.00574259    -0.0646703    0.00379051    -0.0106415   -0.00239415    0.00880888   1.91217e-05  -0.000273867   0.000231084   2.93285e-05   1.92636e-07       0.00000       0.00000       0.00000       0.00000       0.00000       0.00000       0.00000       0.00000       0.00000       0.00000       0.00000       0.00000       4.81315       5.95951       6.08500       5.97831       5.34960       4.53193       3.69947       2.91838       2.16080       1.40124      0.944255      0.563710      0.340642      0.186917      0.100728     0.0486383     0.0219446    0.00885198    0.00339448    0.00113260   0.000367765   8.99318e-05   1.95654e-05   2.83581e-06       0.00000       0.00000       0.00000       0.00000       0.00000       0.00000       0.00000       0.00000       0.00000       0.00000       0.00000       0.00000
  12  20 3492.8480    2.9698  2.5249 11.9475 -0.0018      0.806034  0.0625   0.0432   0.1070    0.0810   0.0000      0.267957   433.1009       24.2564      0.221506       3.70677      -1.14302      0.603747       1.15366      -2.94451      -1.06569      -2.99949     -0.553144      0.116482      0.120182     -0.133674    0.00489899   -0.00805830     0.0162941   0.000265146  -0.000732295  -0.000342122   0.000250793  -0.000132505   1.88189e-05  -7.81422e-07       0.00000       0.00000       0.00000       0.00000       0.00000       0.00000       0.00000       0.00000       0.00000       0.00000       0.00000       0.00000       5.66006       7.06818       7.17806       6.92436       6.41813       5.29535       4.33211       3.28731       2.40859       1.69244       1.06400      0.672130      0.391352      0.222362      0.113233     0.0540941     0.0244108     0.0100890    0.00385304    0.00133784   0.000392478   0.000108750   2.31226e-05   3.24129e-06       0.00000       0.00000       0.00000       0.00000       0.00000       0.00000       0.00000       0.00000       0.00000       0.00000       0.00000       0.00000
  12  21 3633.1816    2.5295  3.5820 11.4872  0.0000      0.865140  0.0740   0.0309   0.1324    0.0611   0.0000      0.161973   424.3597       30.8257       17.7220       15.9727      -1.44586      -18.0045       1.92907       3.49989       4.87177      -4.17700     -0.886062       1.06097      0.495409     0.0864940    0.00138332     0.0596112    0.00302684     0.0254269   0.000663516    0.00128964   4.71446e-05   1.73048e-05  -2.02377e-05  -2.50757e-06       0.00000       0.00000       0.00000       0.00000       0.00000       0.00000       0.00000       0.00000       0.00000       0.00000       0.00000       0.00000       6.61178       8.17212       8.34736       8.20371       7.37742       6.32912       5.17557       4.12864       2.91503       2.08077       1.32650      0.797262      0.492369      0.267989      0.141028     0.0684610     0.0305761     0.0130930    0.00498041    0.00161756   0.000511707   0.000136276   2.75719e-05   4.14650e-06       0.00000       0.00000       0.00000       0.00000       0.00000       0.00000       0.00000       0.00000       0.00000       0.00000       0.00000       0.00000
  12  22 3773.3494    2.0984  5.3220 11.0145  0.0004      0.750396  0.0961   0.0220   0.1697    0.0502   0.0000      0.112445   435.5974       46.7947       10.5533       10.8351      -14.5140       3.92143     -0.741033       4.63255       1.62860      -2.10492      -2.14141     -0.413946      0.369757     -0.599565     -0.129591    -0.0133225    -0.0150533   -0.00223120    0.00170024    0.00320365   -0.00100740  -0.000222117  -3.80777e-05  -1.31975e-06       0.00000       0.00000       0.00000       0.00000       0.00000       0.00000       0.00000       0.00000       0.00000       0.00000       0.00000       0.00000       8.12799       10.5704       10.5281       10.4527       9.35682       8.05271       6.64958       5.13212       3.84986       2.52731       1.72370       1.03003      0.613478      0.341127      0.175110     0.0883793     0.0384693     0.0167268    0.00612755    0.00217174   0.000687852   0.000170514   3.83610e-05   5.65039e-06       0.00000       0.00000       0.00000       0.00000       0.00000       0.00000       0.00000       0.00000       0.00000       0.00000       0.00000       0.00000
  12  23 3913.7516    1.7868  7.1756 10.5921 -0.0004      0.304082  0.1183   0.0168   0.2080    0.0484   0.0000     0.0817084   469.1912       57.2603       13.7107      -7.47130       26.5971     -0.427249      -13.4892       8.83300      -1.07253       2.13692      0.862812     -0.895295    -0.0727643      0.201344     -0.148735      0.154515     0.0448719   -0.00716369   -0.00828294   -0.00157619   0.000660203   0.000375273   2.12175e-05  -1.81952e-05       0.00000       0.00000       0.00000       0.00000       0.00000       0.00000       0.00000       0.00000       0.00000       0.00000       0.00000       0.00000       9.92938       12.6245       12.8532       12.3369       11.2863       9.66000       8.10196       6.29967       4.52283       3.14544       2.06499       1.28121      0.748314      0.408560      0.212119      0.109429     0.0468251     0.0207165    0.00763551    0.00263872   0.000805109   0.000213915   4.52020e-05   6.49498e-06       0.00000       0.00000       0.00000       0.00000       0.00000       0.00000       0.00000       0.00000       0.00000       0.00000       0.00000       0.00000
  12  24 4054.3051    1.4816  9.2389 10.4370  0.0011      0.284620  0.1497   0.0139   0.2679    0.0419   0.0000     0.0706962   447.7774       87.5138      -6.05951      -3.71180      -10.6727      -10.7259      -6.07466       9.89245       1.27583      -3.24306      -3.55046      -1.07917      0.751707      0.391682     -0.286802     -0.143060     0.0876402     0.0103906   -0.00180317   -0.00375136    0.00341185   9.08631e-05  -5.53886e-05  -1.22057e-05       0.00000       0.00000       0.00000       0.00000       0.00000       0.00000       0.00000       0.00000       0.00000       0.00000       0.00000       0.00000       12.0843       15.3060       15.9053       15.3240       14.1742       12.0597       9.76113       7.49887       5.53089       3.85490       2.52097       1.56614      0.940953      0.518252      0.268453      0.134130     0.0574929     0.0253291    0.00957945    0.00332394    0.00103002   0.000268835   5.63444e-05   7.91487e-06       0.00000       0.00000       0.00000       0.00000       0.00000       0.00000       0.00000       0.00000       0.00000       0.00000       0.00000       0.00000
  13   9 1983.9113    0.5382  0.4992  9.6086 -0.0112       8.57042  0.0280   0.0155   0.0430    0.0714   0.0000       1.53771   437.0674      -1.31222       14.9952       6.22057       1.81297      0.837012      -1.47954       1.44189      -1.87601       1.46165     -0.319315      0.110195     -0.218578     -0.157413     0.0171388     0.0128046    0.00210275   -0.00464675   -0.00156514  -0.000267313  -0.000423610   0.000255551   7.10895e-05   3.24467e-06  -2.04102e-06   8.17472e-07       0.00000       0.00000       0.00000       0.00000       0.00000       0.00000       0.00000       0.00000       0.00000       0.00000       3.02326       3.11659       3.56845       3.84450       2.88644       2.58131       2.72783       2.01095       1.24812       1.08072      0.785148      0.432836      0.265765      0.171935     0.0936019     0.0410641     0.0197170     0.0119680    0.00563039    0.00225351   0.000698638   0.000186642   5.24381e-05   1.27895e-05   2.61836e-06   3.79630e-07       0.00000       0.00000       0.00000       0.00000       0.00000       0.00000       0.00000       0.00000       0.00000       0.00000
  13  10 2128.6058    0.7827  0.5739  9.7414 -0.0042       5.30128  0.0265   0.0216   0.0472    0.0965   0.0000      0.990826   439.5115       4.72246       18.2415       7.37172       2.54167      -4.53601    -0.0863620       1.74746       2.21852      -1.50192      0.436424      0.438865    -0.0769666     -0.283571     0.0324257     0.0763058     0.0212795     0.0122542    0.00259500   0.000118229  -0.000278626  -0.000106263  -7.32201e-05  -1.89099e-05   1.82391e-06  -1.94147e-07       0.00000       0.00000       0.00000       0.00000       0.00000       0.00000       0.00000       0.00000       0.00000       0.00000       3.29151       4.53987       4.77679       4.58965       3.86286       3.23090       2.61854       1.89089       1.36026      0.925626      0.585786      0.353178      0.219463      0.117699     0.0616982     0.0355817     0.0179627    0.00730850    0.00348410    0.00144865   0.000538420   0.000166721   4.87334e-05   1.21445e-05   2.40195e-06   3.73013e-07       0.00000       0.00000       0.00000       0.00000       0.00000       0.00000       0.00000       0.00000       0.00000       0.00000
  13  11 2271.2729    1.0652  0.7375 10.4256 -0.0049       5.59741  0.0370   0.0250   0.0497    0.0994   0.0000      0.966530   436.1013       2.55116       14.5107       7.15942       3.05739      -2.02939       2.46070     -0.266800     0.0370707      0.125875      0.490254     -0.673699     -0.284280      0.106422     0.0479343     0.0311296    -0.0108620   -0.00565120   -0.00252181   -0.00195250  -0.000887668  -2.83480e-06  -8.59932e-06  -3.10200e-06  -1.34322e-06   8.12535e-07       0.00000       0.00000       0.00000       0.00000       0.00000       0.00000       0.00000       0.00000       0.00000       0.00000       2.71106       4.62027       3.47246       4.69969       3.22076       3.87534       2.55737       2.42336       1.53968       1.29691      0.829573      0.568485      0.361677      0.190666      0.125452     0.0504775     0.0332804     0.0114166    0.00690092    0.00201703    0.00102746   0.000264177   8.95900e-05   2.32019e-05   4.00577e-06   9.05575e-07       0.00000       0.00000       0.00000       0.00000       0.00000       0.00000       0.00000       0.00000       0.00000       0.00000
  13  12 2412.0265    1.4340  0.8988 10.8556 -0.0093       4.37854  0.0342   0.0323   0.0582    0.1159   0.0000      0.832118   441.3568       11.8067       6.04650       6.87804      -7.57315      -1.27381       1.33564       2.07390     -0.965539      -1.83085      0.403893      -1.07794      0.254503    -0.0203179    0.00553471    -0.0216846    -0.0241176     0.0102936  -0.000866415    0.00174704   0.000400374   6.34036e-05  -7.61371e-05   1.30558e-05  -3.72371e-06   8.21395e-08       0.00000       0.00000       0.00000       0.00000       0.00000       0.00000       0.00000       0.00000       0.00000       0.00000       3.11230       3.80767       4.16432       3.98378       3.76481       3.22764       2.54612       1.93739       1.50446       1.06652      0.703519      0.493849      0.304531      0.171636     0.0974578     0.0505019     0.0256339     0.0111386    0.00483126    0.00189747   0.000751580   0.000245418   7.01252e-05   1.75871e-05   3.43285e-06   4.52707e-07       0.00000       0.00000       0.00000       0.00000       0.00000       0.00000       0.00000       0.00000       0.00000       0.00000
  13  13 2551.8282    1.8834  0.8320 11.5757 -0.0120       1.67735  0.0356   0.0453   0.0568    0.1191   0.0000      0.844317   438.3610       6.83946       7.18667     -0.706235       1.77538      -4.69481      -4.66287      -1.82079       1.17523     -0.688812    -0.0234318     -0.725932      0.365586     0.0913907      0.169322     0.0293104     0.0597371    0.00742132    0.00407511   -0.00191887   0.000512100   0.000301402  -5.67003e-06   9.97260e-06  -7.52320e-07  -6.27977e-07       0.00000       0.00000       0.00000       0.00000       0.00000       0.00000       0.00000       0.00000       0.00000       0.00000       3.70738       4.75985       4.28925       3.64322       3.39753       3.38818       3.30444       2.70043       2.10615       1.41168      0.942263      0.550306      0.324251      0.171046     0.0958834     0.0469762     0.0216084     0.0115260    0.00422300    0.00190285   0.000690965   0.000228696   7.14018e-05   1.63176e-05   3.86190e-06   5.26968e-07       0.00000       0.00000       0.00000       0.00000       0.00000       0.00000       0.00000       0.00000       0.00000       0.00000
  13  14 2691.8874    2.4017  0.9437 11.6760 -0.0028       2.29058  0.0398   0.0533   0.0610    0.1535   0.0000      0.831969   441.1468       17.6429       17.4412       4.05799       8.29490     -0.855722      -1.04645      -1.52658     -0.468387       2.09497      0.233049     -0.596456    -0.0323544      0.194157    -0.0285093    -0.0955469     0.0118634   -0.00814803   -0.00316169   0.000713230   0.000286775  -7.32599e-05   3.35370e-05  -1.11331e-05  -1.21300e-06  -6.38794e-07       0.00000       0.00000       0.00000       0.00000       0.00000       0.00000       0.00000       0.00000       0.00000       0.00000       4.12818       5.61338       6.03944       5.88372       5.07642       4.04932       3.13159       2.30508       1.63114       1.05086      0.722490      0.468604      0.293519      0.157756     0.0844137     0.0512194     0.0244793     0.0120423    0.00462053    0.00202775   0.000679047   0.000230070   6.67849e-05   1.55443e-05   3.33609e-06   4.85180e-07       0.00000       0.00000       0.00000       0.00000       0.00000       0.00000       0.00000       0.00000       0.00000       0.00000
  13  15 2832.4081    3.0566  0.9485 12.5068  0.0021       1.22741  0.0351   0.0684   0.0634    0.1290   0.0000      0.924983   436.4679       2.78088       15.0497       3.07018     -0.160635       3.50249      -5.16597      -2.33347       3.76779      -1.44032      0.302152     -0.471001      0.368616    -0.0270407   -0.00725450     0.0161899     0.0158268    0.00418111    0.00237192    0.00114583  -0.000982259   7.51317e-06   3.61787e-05  -1.40509e-05  -5.15102e-06  -1.16446e-06       0.00000       0.00000       0.00000       0.00000       0.00000       0.00000       0.00000       0.00000       0.00000       0.00000       3.09741       3.78712       3.96402       4.00778       3.55921       3.05003       2.60497       2.09435       1.44852       1.10815      0.757396      0.464791      0.289009      0.177643     0.0989138     0.0500564     0.0239417     0.0120085    0.00519245    0.00210654   0.000706223   0.000223688   6.64703e-05   1.71086e-05   3.28315e-06   4.87589e-07       0.00000       0.00000       0.00000       0.00000       0.00000       0.00000       0.00000       0.00000       0.00000       0.00000
  13  16 2972.8068    3.5908  0.9992 12.6179 -0.0028      0.722975  0.0378   0.0774   0.0621    0.1530   0.0000      0.788507   439.5726       13.1210       17.7490       4.91142       1.41799       2.53550     -0.346576     -0.302686       1.22733     -0.828099     0.0649734     0.0586109     0.0965231     -0.136777      0.113941    -0.0259007   -0.00240393     0.0136291    0.00218724   0.000332165   0.000112279  -0.000197462  -5.48101e-05   3.57020e-05  -2.65934e-06  -2.51840e-07       0.00000       0.00000       0.00000       0.00000       0.00000       0.00000       0.00000       0.00000       0.00000       0.00000       3.52481       4.58976       4.30378       4.04866       3.52807       3.30731       2.94537       2.54379       1.90625       1.37319      0.814711      0.520558      0.297524      0.171380     0.0889691     0.0516234     0.0240143     0.0114753    0.00452914    0.00199511   0.000688493   0.000238105   6.40369e-05   1.83252e-05   3.42730e-06   5.47433e-07       0.00000       0.00000       0.00000       0.00000       0.00000       0.00000       0.00000       0.00000       0.00000       0.00000
  13  17 3112.7693    3.8533  0.9777 13.1712 -0.0045      0.738089  0.0339   0.0858   0.0667    0.1134   0.0000      0.741793   438.9214       22.1486       14.1558       6.45333       1.18715      -5.45482      -1.47761      -4.73929      0.335876      -1.44007     0.0739264     -0.383491     0.0950765      0.184038     0.0301024     0.0137084    -0.0753624    0.00181845    0.00440876  -0.000592155   0.000292225   0.000130665  -0.000120407   2.77179e-06   3.96246e-06   3.47480e-07       0.00000       0.00000       0.00000       0.00000       0.00000       0.00000       0.00000       0.00000       0.00000       0.00000       3.23089       3.71445       3.86084       3.99619       3.62755       3.10909       2.51687       2.09742       1.52137       1.03061      0.738756      0.499399      0.310003      0.167506     0.0932737     0.0516623     0.0270664     0.0119988    0.00492155    0.00188466   0.000676568   0.000217328   6.41997e-05   1.48802e-05   2.97544e-06   4.41439e-07       0.00000       0.00000       0.00000       0.00000       0.00000       0.00000       0.00000       0.00000       0.00000       0.00000
  13  18 3252.6932    3.7572  1.3841 12.8214 -0.0026      0.992020  0.0469   0.0697   0.0774    0.1102   0.0000      0.543532   442.0180       29.3284       6.97207       6.69628       7.09685      -5.32894       2.37014      -1.29317      -1.59560     0.0587744     -0.118615      -1.01144    -0.0984169     -0.320467     -0.131569     0.0912991    0.00794332    -0.0122910   -0.00513469   -0.00161074  -0.000418057   0.000608208   9.30026e-05   4.72813e-05   1.45342e-06   6.37937e-07       0.00000       0.00000       0.00000       0.00000       0.00000       0.00000       0.00000       0.00000       0.00000       0.00000       3.99532       4.93661       5.09791       5.08852       4.46015       4.20950       3.28266       2.64892       1.91144       1.43350      0.958481      0.642061      0.381622      0.225192      0.129720     0.0622442     0.0309499     0.0149176    0.00629219    0.00244110   0.000941917   0.000302705   8.83174e-05   2.19552e-05   3.91825e-06   6.58131e-07       0.00000       0.00000       0.00000       0.00000       0.00000       0.00000       0.00000       0.00000       0.00000       0.00000
  13  19 3392.8653    3.2492  2.1063 12.2437 -0.0042       1.72702  0.0538   0.0496   0.0945    0.0818   0.0000      0.323730   439.2502       28.9252       2.13261       16.8897       8.42061      -1.00437      -2.08106      -1.33012       2.56727      -2.14166      0.240865     -0.922853      -1.09765     -0.300103     0.0820218     0.0741965     0.0421734   -0.00254242     0.0108669    0.00434558   0.000567437   8.52046e-05   2.58137e-05  -1.72393e-05  -1.07475e-05  -8.40895e-07       0.00000       0.00000       0.00000       0.00000       0.00000       0.00000       0.00000       0.00000       0.00000       0.00000       4.59624       5.52700       5.95853       5.77229       5.19795       4.66811       3.82090       2.96290       2.28808       1.60455       1.09957      0.716559      0.432849      0.259342      0.142184     0.0749161     0.0362009     0.0172055    0.00728808    0.00294170    0.00107043   0.000364566   0.000100494   2.43424e-05   4.90421e-06   6.68226e-07       0.00000       0.00000       0.00000       0.00000       0.00000       0.00000       0.00000       0.00000       0.00000       0.00000
  13  20 3533.0635    2.8221  2.7772 11.8611 -0.0007      0.650432  0.0629   0.0379   0.1142    0.0665   0.0000      0.257907   441.5111       39.2200       8.56886      -2.71062       2.91404      -8.67763      -8.61660      -2.27304      -1.09343     -0.561383      0.246942      -1.27864      0.620790     -0.405613      0.248841    -0.0924921    -0.0127678     0.0253540     0.0131188   -0.00417963   0.000976144   0.000347775   2.38879e-05  -1.93550e-05   7.15857e-06   7.94371e-07       0.00000       0.00000       0.00000       0.00000       0.00000       0.00000       0.00000       0.00000       0.00000       0.00000       5.25089       6.65871       7.00246       6.75138       6.12636       5.34106       4.48229       3.38877       2.64428       1.78861       1.26348      0.815018      0.488641      0.287828      0.163335     0.0812619     0.0405338     0.0195875    0.00828551    0.00322858    0.00122691   0.000410943   0.000117641   2.76896e-05   6.03346e-06   8.10003e-07       0.00000       0.00000       0.00000       0.00000       0.00000       0.00000       0.00000       0.00000       0.00000       0.00000
  13  21 3673.6849    2.3832  4.1760 11.2246 -0.0005      0.468780  0.0781   0.0261   0.1384    0.0563   0.0000      0.133370   429.3134       43.0424       30.4834       13.2066       11.3856      -5.68234      -12.5299       1.40598       2.40151      -4.30946     -0.746822     -0.937624      0.190921    -0.0558891      0.152863    -0.0511405    -0.0351155   0.000680708    -0.0128160   0.000355119  -0.000812125  -0.000518008   0.000123359   2.68146e-05  -9.38539e-06  -1.16193e-07       0.00000       0.00000       0.00000       0.00000       0.00000       0.00000       0.00000       0.00000       0.00000       0.00000       6.57213       8.28304       8.32552       8.30853       7.63533       6.55809       5.62828       4.47068       3.32720       2.35946       1.63460       1.04284      0.646002      0.369052      0.206518      0.107720     0.0529540     0.0253271     0.0105659    0.00423306    0.00150806   0.000488777   0.000147043   3.66429e-05   7.63070e-06   1.06014e-06       0.00000       0.00000       0.00000       0.00000       0.00000       0.00000       0.00000       0.00000       0.00000       0.00000
  13  22 3814.3501    1.9612  5.9138 10.9623  0.0000      0.295563  0.1009   0.0192   0.1813    0.0440   0.0000     0.0963607   424.7357       26.1712       17.5801       15.7573       2.62554       14.3310      -9.04259      -17.9055      0.491200       1.72318      0.274601      -1.31249     -0.756918      0.364676      0.260600     -0.275437     0.0136326    0.00451444    -0.0186653    0.00197915   -0.00116490   7.33609e-05  -4.05612e-05   5.21052e-05  -1.07090e-06  -5.19118e-07       0.00000       0.00000       0.00000       0.00000       0.00000       0.00000       0.00000       0.00000       0.00000       0.00000       7.98875       10.1354       10.3540       10.2383       9.49376       8.31587       6.95616       5.38637       4.08769       2.89479       2.05486       1.30766      0.820939      0.480843      0.267023      0.138479     0.0683742     0.0317242     0.0138766    0.00549394    0.00199016   0.000654607   0.000194339   4.68843e-05   9.86313e-06   1.35030e-06       0.00000       0.00000       0.00000       0.00000       0.00000       0.00000       0.00000       0.00000       0.00000       0.00000
  13  23 3955.1069    1.6839  7.4582 10.6714 -0.0021      0.344431  0.1222   0.0155   0.2180    0.0417   0.0000     0.0788902   435.0894       30.9898      -18.7046       6.11156      -6.09569      -2.41387      -25.3017      -6.73022       9.88644      -4.80977      -5.48682     -0.415778       1.66298     -0.367022     0.0222553     0.0636035     0.0236761     0.0582365    -0.0387143    -0.0149595    0.00220691   -0.00109237   0.000371031   3.59306e-05   3.93553e-05  -2.28148e-06       0.00000       0.00000       0.00000       0.00000       0.00000       0.00000       0.00000       0.00000       0.00000       0.00000       9.14388       12.0236       12.4936       12.3227       11.2160       9.82660       8.19271       6.48047       4.92866       3.51239       2.38288       1.55870      0.949649      0.566091      0.316894      0.164351     0.0832959     0.0378383     0.0169062    0.00658289    0.00246691   0.000822599   0.000239231   6.04026e-05   1.23181e-05   1.70903e-06       0.00000       0.00000       0.00000       0.00000       0.00000       0.00000       0.00000       0.00000       0.00000       0.00000
  13  25 4237.1711    1.2215 13.0715 10.1904 -0.0029      0.136892  0.2100   0.0104   0.3610    0.0359   0.0000     0.0622603   466.6716       50.6007      0.532698       8.78892       12.1893      -8.10405       11.9141       15.5023       4.35517      -13.9901      -2.48109      -1.42437      0.685581      0.635452     0.0168327    -0.0330612      0.278887    -0.0981891    -0.0329588   0.000532842    0.00107524   4.97594e-05  -9.59641e-05  -5.12489e-05  -3.61003e-05   1.39659e-06       0.00000       0.00000       0.00000       0.00000       0.00000       0.00000       0.00000       0.00000       0.00000       0.00000       13.9328       18.2139       18.9395       18.5630       17.1431       14.9497       12.8510       9.88690       7.63919       5.36491       3.78127       2.46480       1.52972      0.892556      0.494080      0.265867      0.129180     0.0633343     0.0261652     0.0109039    0.00390687    0.00131139   0.000379963   9.29504e-05   1.95554e-05   2.59713e-06       0.00000       0.00000       0.00000       0.00000       0.00000       0.00000       0.00000       0.00000       0.00000       0.00000
  13  26 4378.8046    1.0714 15.3722 10.1049  0.0005     0.0425840  0.2687   0.0087   0.4352    0.0323   0.0000     0.0668073   433.2395       53.7105      -32.1406       19.2476       9.42459      -4.26664       10.6070      -21.2918      -7.88767     -0.580993      -1.72444       3.38994      0.552599     -0.857255     -0.473656      0.153422     -0.138898    -0.0992590    0.00403734     0.0174278   -0.00831006  -0.000582977  -0.000328871  -0.000122854  -6.95846e-05   4.20503e-06       0.00000       0.00000       0.00000       0.00000       0.00000       0.00000       0.00000       0.00000       0.00000       0.00000       16.7380       21.4395       22.4225       22.0784       20.2428       17.8469       15.0880       12.0076       9.30776       6.52342       4.53646       2.96757       1.85160       1.07457      0.610470      0.325088      0.160462     0.0772569     0.0320493     0.0131374    0.00481850    0.00158871   0.000461959   0.000110992   2.25163e-05   3.05591e-06       0.00000       0.00000       0.00000       0.00000       0.00000       0.00000       0.00000       0.00000       0.00000       0.00000
  13  27 4519.8758    0.8831 18.1894  9.9860 -0.0016    -0.0575458  0.3675   0.0070   0.5381    0.0287   0.0000     0.0745937   433.8554       24.8467       26.3239       36.6155       13.4630      -28.1622      -8.64355       32.4571       19.1835      -16.4721      -7.68031       2.12188      -1.06252      -2.92555      0.281517    -0.0351063     -0.170277     0.0901226     0.0573749    -0.0325099   -0.00352030  -0.000194024   0.000375205  -0.000122412  -2.13903e-05  -3.64346e-06       0.00000       0.00000       0.00000       0.00000       0.00000       0.00000       0.00000       0.00000       0.00000       0.00000       20.3316       26.3921       28.1544       27.5627       25.1334       22.0718       18.7878       14.5458       11.2125       8.06640       5.57202       3.63376       2.33141       1.33808      0.763468      0.404183      0.205089     0.0938423     0.0414651     0.0166591    0.00622523    0.00197926   0.000580132   0.000139703   2.82777e-05   3.76950e-06       0.00000       0.00000       0.00000       0.00000       0.00000       0.00000       0.00000       0.00000       0.00000       0.00000
  14  10 2162.6705    0.8559  0.6596  9.8522  0.0017       5.62179  0.0282   0.0200   0.0463    0.0950   0.0000      0.956919   438.1323      -1.88793       10.1352    -0.0866313     -0.626704      -2.96594       1.55023      -3.57356      0.920811       1.05774     0.0972550     -0.111995      0.101028     -0.120225     0.0873899    -0.0374152     0.0496465     0.0184777    -0.0115334    0.00254271  -0.000833252   0.000283004   0.000220915   8.91602e-05  -1.26452e-05   2.59520e-06  -1.01540e-06   4.00404e-08       0.00000       0.00000       0.00000       0.00000       0.00000       0.00000       0.00000       0.00000       2.52035       2.92212       2.88217       3.26596       2.97697       2.60945       2.16806       1.87117       1.34517       1.00370      0.734892      0.493234      0.331447      0.190866      0.120252     0.0640455     0.0341383     0.0170878    0.00859930    0.00349630    0.00141983   0.000507944   0.000177042   4.99140e-05   1.57341e-05   3.67573e-06   7.03798e-07   1.06561e-07       0.00000       0.00000       0.00000       0.00000       0.00000       0.00000       0.00000       0.00000
  14  12 2446.7900    1.5589  0.8503 10.8437 -0.0039       1.62364  0.0320   0.0339   0.0533    0.1161   0.0000      0.800564   439.2625       2.04895       11.1886       3.55225      -3.84298    -0.0833126      -1.67767      0.799164      -1.80413      -1.62832      0.859336     -0.303561     -0.414939      0.147471      0.368960    -0.0302004   -0.00232110   -0.00892247    0.00727402    0.00316406    0.00223169  -0.000204112  -0.000140176  -5.79607e-06   4.29230e-05  -2.90510e-06  -3.27027e-07   7.87064e-08       0.00000       0.00000       0.00000       0.00000       0.00000       0.00000       0.00000       0.00000       3.09427       3.72427       3.39071       3.32341       3.35963       3.27264       2.79899       2.05903       1.49664       1.11975      0.863995      0.635570      0.412509      0.244667      0.132318     0.0685746     0.0328525     0.0166114    0.00762171    0.00327240    0.00132947   0.000533071   0.000174837   5.72949e-05   1.53497e-05   3.70587e-06   7.55227e-07   1.07318e-07       0.00000       0.00000       0.00000       0.00000       0.00000       0.00000       0.00000       0.00000
  14  13 2587.4938    2.0298  0.8844 11.4165 -0.0041       2.13098  0.0338   0.0432   0.0552    0.1186   0.0000      0.718269   439.8829       3.02070       6.27308       5.25313      -3.85733      -7.47884       5.97695     -0.804968      0.520096      0.249892  -0.000349795     -0.358934     -0.177792     -0.325459     0.0875355    -0.0222996    0.00893708    -0.0434294   -0.00673436    0.00647111   -0.00163733  -0.000183022  -1.45381e-05   0.000120998   3.10967e-06  -1.84616e-06   3.00737e-07   8.77060e-08       0.00000       0.00000       0.00000       0.00000       0.00000       0.00000       0.00000       0.00000       3.04210       3.47358       4.12149       4.20354       3.48423       3.00862       2.85714       2.05214       1.45429       1.12581      0.838113      0.522354      0.314392      0.212375      0.129125     0.0709133     0.0334308     0.0175004    0.00907208    0.00441270    0.00182575   0.000673202   0.000211391   6.31497e-05   1.58625e-05   3.72408e-06   7.60994e-07   9.73740e-08       0.00000       0.00000       0.00000       0.00000       0.00000       0.00000       0.00000       0.00000
  14  14 2728.4013    2.6180  0.8741 11.9588 -0.0059       2.26245  0.0301   0.0560   0.0548    0.1401   0.0000      0.739791   439.5900       11.2412       15.8814       1.15547      -1.01183      -2.69331       2.28029      -4.09334      -3.51033      -1.48985     -0.593982    0.00332441     -0.225269     0.0293713    -0.0191983    -0.0649192     0.0230792     0.0247376  -0.000126673   0.000969597    0.00179750   0.000167572   1.46945e-05   4.89746e-05  -2.44081e-05  -1.00233e-06  -4.57631e-07  -1.47302e-07       0.00000       0.00000       0.00000       0.00000       0.00000       0.00000       0.00000       0.00000       2.76217       3.38452       3.42322       3.30927       3.08098       2.73381       2.44071       2.01684       1.61340       1.10014      0.787863      0.537161      0.335333      0.199483      0.112974     0.0633181     0.0327498     0.0169932    0.00812263    0.00349829    0.00138678   0.000527883   0.000183523   6.03318e-05   1.61570e-05   3.73279e-06   7.84343e-07   1.00127e-07       0.00000       0.00000       0.00000       0.00000       0.00000       0.00000       0.00000       0.00000
  14  15 2869.4680    3.2531  1.0204 12.1350 -0.0017       1.37045  0.0349   0.0654   0.0591    0.1710   0.0000      0.692322   434.2281       12.5587       13.4431       2.80410      -2.65044      -5.12148      -4.75908      -1.59023       2.10721     -0.640611      0.738161    0.00638892     0.0742491     -0.171052    0.00495447     0.0335261    -0.0185997     0.0152175  -0.000119130   0.000561777    0.00163527  -0.000444887   0.000165305  -4.15400e-05  -1.20205e-05   1.76414e-06   3.92188e-07   3.95243e-08       0.00000       0.00000       0.00000       0.00000       0.00000       0.00000       0.00000       0.00000       2.96079       3.60845       3.91130       3.68057       3.46358       3.04631       2.57330       2.09242       1.62919       1.14440      0.798481      0.546954      0.354565      0.206236      0.120056     0.0683915     0.0349443     0.0185271    0.00860549    0.00374769    0.00144512   0.000593169   0.000205143   6.47589e-05   1.80594e-05   4.18300e-06   7.97540e-07   1.02901e-07       0.00000       0.00000       0.00000       0.00000       0.00000       0.00000       0.00000       0.00000
  14  16 3010.4440    3.9369  0.9945 12.6697 -0.0050       2.46771  0.0337   0.0800   0.0600    0.1607   0.0000      0.808979   439.6081       17.4501       8.16893       10.2556     -0.467909      -3.41556       2.08410    -0.0109548     -0.259844      -1.04760      0.128326     -0.614925     -0.187705     -0.169600    -0.0974059   0.000837443    -0.0120311    0.00894810  -0.000512415   -0.00168018   -0.00163070   0.000275872   0.000269211  -2.48943e-05  -2.47063e-05  -5.44573e-07  -6.38738e-07  -1.33954e-07       0.00000       0.00000       0.00000       0.00000       0.00000       0.00000       0.00000       0.00000       2.75573       3.51508       3.71332       3.57316       3.32302       3.04978       2.37733       2.06486       1.58458       1.09640      0.834579      0.516528      0.343762      0.203623      0.123714     0.0664105     0.0360786     0.0175968    0.00856421    0.00368919    0.00152517   0.000553145   0.000204292   6.56882e-05   2.02076e-05   4.23050e-06   8.11863e-07   1.16859e-07       0.00000       0.00000       0.00000       0.00000       0.00000       0.00000       0.00000       0.00000
  14  17 3150.8159    3.8550  1.0957 13.3036 -0.0070      0.296019  0.0399   0.0817   0.0690    0.1189   0.0000      0.851900   435.8586       26.7132       9.26768       9.53565      -6.87659       2.25541      -1.81153      -2.89730      -2.97965      -1.58456      -1.19651      0.245361      0.232991      0.558983    0.00380148    -0.0199550    -0.0151038    -0.0232823   -0.00355394   -0.00269286   9.33940e-06  -0.000446346   0.000195477  -1.35878e-05   5.34367e-06   8.73551e-07   6.67307e-07  -2.20586e-08       0.00000       0.00000       0.00000       0.00000       0.00000       0.00000       0.00000       0.00000       3.20783       4.06452       4.26737       4.18708       3.69189       3.42182       2.99988       2.26457       1.80848       1.34332      0.920063      0.618343      0.396094      0.248790      0.140265     0.0749720     0.0447489     0.0189398     0.0104448    0.00381747    0.00206195   0.000672708   0.000263046   7.66770e-05   2.01275e-05   4.82604e-06   9.75111e-07   1.33972e-07       0.00000       0.00000       0.00000       0.00000       0.00000       0.00000       0.00000       0.00000
  14  19 3431.8857    3.1473  2.3543 12.0724 -0.0038      0.771274  0.0562   0.0428   0.0934    0.0757   0.0000      0.262618   437.8363       28.1175       22.5804       9.90995       5.92899      -2.26443       1.14800      -5.89593       6.64677      -3.94159      0.690305     -0.142702      0.159737     -0.315489     -0.264893      0.138174   -0.00626866    -0.0186660   -0.00324007    0.00257553    0.00247701  -0.000522664   0.000655834   2.53176e-05  -1.77221e-05  -1.03500e-06   8.04219e-07  -2.62459e-07       0.00000       0.00000       0.00000       0.00000       0.00000       0.00000       0.00000       0.00000       4.28042       5.44322       5.77400       5.72171       5.20416       4.80770       4.03444       3.04749       2.51067       1.71241       1.27896      0.865499      0.584088      0.333632      0.201806      0.108519     0.0574135     0.0289764     0.0138799    0.00596526    0.00245867   0.000972636   0.000358923   0.000109398   3.12780e-05   6.67523e-06   1.45115e-06   1.90513e-07       0.00000       0.00000       0.00000       0.00000       0.00000       0.00000       0.00000       0.00000
  14  20 3572.7577    2.6754  3.3442 11.6234  0.0000      0.834027  0.0661   0.0316   0.1201    0.0600   0.0000      0.165610   440.2597       28.3024       4.08928       19.6406       6.17270      -16.2093      -1.73164       3.38101      -5.10843      -5.35429     -0.933826    -0.0507377    -0.0753296      -1.54443      0.373635      0.221882     -0.198599    -0.0298872     0.0140894    0.00683913   0.000883999   -0.00214274   0.000173091  -2.35588e-05  -1.49790e-06  -4.47420e-06  -1.08723e-06  -3.92921e-07       0.00000       0.00000       0.00000       0.00000       0.00000       0.00000       0.00000       0.00000       5.13788       6.49104       6.78951       6.83151       6.41696       5.54505       4.69926       3.65243       2.82462       2.03717       1.48898       1.01038      0.646466      0.409138      0.235408      0.130949     0.0693592     0.0341122     0.0165422    0.00713141    0.00302425    0.00110880   0.000387869   0.000124779   3.42181e-05   8.14702e-06   1.65499e-06   2.16308e-07       0.00000       0.00000       0.00000       0.00000       0.00000       0.00000       0.00000       0.00000
  14  21 3713.8730    2.2803  4.5349 11.1549 -0.0013      0.720336  0.0814   0.0232   0.1418    0.0524   0.0000      0.122367   444.4803       48.8586       19.7477       6.67896       12.0610      -5.71873      -1.78966       1.45512     -0.840982      -1.77886      -4.44513      -1.62880     -0.780242     0.0110114     -0.102004     -0.218824    -0.0831322    -0.0970557    -0.0175927  -0.000376734    0.00664630   -0.00115956   9.71023e-05  -4.50866e-05   1.78832e-05  -6.99616e-06   1.07284e-06  -7.40675e-08       0.00000       0.00000       0.00000       0.00000       0.00000       0.00000       0.00000       0.00000       5.93768       7.69443       7.71367       8.07471       7.15830       6.71107       5.52746       4.52631       3.45549       2.56931       1.81779       1.24020      0.805581      0.490953      0.285118      0.159302     0.0837440     0.0427665     0.0196494    0.00893238    0.00359609    0.00141024   0.000488369   0.000154331   4.30184e-05   1.02686e-05   1.98625e-06   2.96698e-07       0.00000       0.00000       0.00000       0.00000       0.00000       0.00000       0.00000       0.00000
  14  23 3996.4359    1.6017  8.1129 10.5265 -0.0015      0.517582  0.1235   0.0138   0.2225    0.0407   0.0000     0.0741830   442.8280       26.0168       8.33983       13.8884      -13.6526      -10.6037       4.31623      -16.2904      -5.01232      -1.08742       2.34292      -1.24389      0.376787    -0.0998933     -0.537772     -0.304055     -0.179566     0.0315706    -0.0190666    0.00421715   0.000712595   -0.00286069   -0.00211918  -8.37114e-05   7.19892e-05  -7.43584e-06  -3.49427e-06   9.73879e-09       0.00000       0.00000       0.00000       0.00000       0.00000       0.00000       0.00000       0.00000       8.86363       11.5847       12.0606       11.9027       11.2545       9.65584       8.32109       6.74289       5.12731       3.79102       2.70995       1.77927       1.16940      0.717470      0.418875      0.234315      0.125291     0.0631271     0.0291927     0.0133574    0.00545178    0.00209277   0.000715869   0.000227262   6.58232e-05   1.58180e-05   3.10381e-06   4.01081e-07       0.00000       0.00000       0.00000       0.00000       0.00000       0.00000       0.00000       0.00000
  14  26 4419.9132    0.9816 15.8951 10.1293  0.0004    -0.0344520  0.2865   0.0077   0.4522    0.0290   0.0000     0.0702910   418.3938       38.7677      -3.42612       6.09421       24.1621       1.67295      -17.4782       13.2104       7.90623      -7.20641       9.82881      -3.94816      0.727084      -2.44142     -0.174854      0.508142      0.287198     0.0796388     0.0260722   -0.00301209     0.0194767   -0.00273312   0.000588762   0.000485094   3.46874e-05  -9.63909e-08  -2.31864e-07   9.61190e-07       0.00000       0.00000       0.00000       0.00000       0.00000       0.00000       0.00000       0.00000       15.8602       20.6980       21.7579       21.7291       20.5283       17.9689       15.4309       12.3786       9.61042       7.04567       5.19396       3.43988       2.33634       1.41435      0.846340      0.474096      0.254729      0.131526     0.0600713     0.0281080     0.0111936    0.00439641    0.00150308   0.000466417   0.000134412   3.06193e-05   5.99978e-06   7.71808e-07       0.00000       0.00000       0.00000       0.00000       0.00000       0.00000       0.00000       0.00000
  15   9 2049.7099    0.6211  0.5402  9.7980 -0.0075       7.60681  0.0350   0.0177   0.0455    0.0718   0.0000       1.22993   436.2563      -1.98310       17.1228      0.560920      -2.78410    0.00173466      -4.41384    -0.0637516     -0.700635     -0.646812     -0.266870     -0.168686     -0.316766      0.259736    -0.0860756    -0.0477632    -0.0689763    0.00789531    -0.0116904   0.000107341  -0.000906454   0.000355917  -4.69504e-05  -1.93544e-05  -5.50382e-05   2.22192e-06  -2.47912e-06   4.20268e-07  -7.92908e-08   1.32500e-08       0.00000       0.00000       0.00000       0.00000       0.00000       0.00000       2.12741       4.32532       2.69044       4.55032       2.84586       3.85739       2.46654       2.71784       1.65175       1.45785      0.963743      0.726205      0.470992      0.279562      0.197537     0.0914982     0.0667389     0.0238431     0.0175344    0.00511328    0.00402106   0.000989913   0.000677120   0.000153374   8.71960e-05   2.01263e-05   7.01016e-06   1.66061e-06   3.08268e-07   6.56229e-08       0.00000       0.00000       0.00000       0.00000       0.00000       0.00000
  15  10 2195.9741    0.8820  0.7031 10.0797 -0.0116       6.70322  0.0282   0.0207   0.0474    0.0886   0.0000      0.959442   440.2588       4.78130       16.7854       2.37092      -1.57514       4.18477    -0.0956870      -1.55734      -3.36443      0.362296      0.278373      0.164424      0.463065     -0.226625     0.0787731     0.0866361     0.0590232   -0.00487648    -0.0163974    0.00349461   0.000121465   0.000559030   0.000374254  -2.45300e-05   9.12411e-06  -2.19396e-06   1.12231e-05  -6.90446e-08   2.48416e-07  -1.44951e-08       0.00000       0.00000       0.00000       0.00000       0.00000       0.00000       2.41282       3.15491       3.14753       3.03661       2.75574       2.63376       2.20148       2.02037       1.56694       1.15434      0.858907      0.559927      0.360466      0.242145      0.128624     0.0838763     0.0435147     0.0218616     0.0119534    0.00572627    0.00250881    0.00105797   0.000449867   0.000150237   4.73969e-05   1.75122e-05   4.55468e-06   1.01544e-06   1.77214e-07   2.72594e-08       0.00000       0.00000       0.00000       0.00000       0.00000       0.00000
  15  11 2339.6860    1.2561  0.8489 10.4105 -0.0029       4.35152  0.0305   0.0256   0.0520    0.1050   0.0000      0.809334   438.9650       5.54649       18.9333     -0.214475      -2.15034      -8.87588      -1.57340      0.884237     -0.707647      -2.01643      0.387553      0.780296      0.201429      0.521088     0.0226643     0.0145506     0.0270869     0.0185352     0.0129498   -0.00250869   -0.00137278    0.00333562   0.000209380  -0.000212570  -6.69382e-05   1.01569e-05  -5.44567e-06  -9.26095e-07   2.16772e-07  -5.83670e-08       0.00000       0.00000       0.00000       0.00000       0.00000       0.00000       2.40477       3.16329       3.09524       3.29542       2.90299       2.81469       2.29040       1.96161       1.44327       1.11301      0.808646      0.574737      0.386523      0.243786      0.148773     0.0826287     0.0483589     0.0234605     0.0134384    0.00563044    0.00292890    0.00108283   0.000492199   0.000153179   5.72794e-05   1.60914e-05   4.61262e-06   1.04626e-06   1.88601e-07   3.02100e-08       0.00000       0.00000       0.00000       0.00000       0.00000       0.00000
  15  12 2481.2633    1.6856  1.0140 10.8634 -0.0011       3.86706  0.0378   0.0325   0.0571    0.1280   0.0000      0.793502   440.7961       6.42139       12.1730       4.53448       2.89938       1.10598      0.876385      -1.48294    0.00928195      -1.36385      -1.12435     -0.144417      0.593688     -0.264051      0.124293  -0.000713197     0.0356557     0.0140742   -0.00511259    -0.0102751   -0.00420307  -0.000265243  -0.000403894  -2.91195e-05   3.66636e-05  -1.44188e-05   1.15572e-05   6.68999e-07  -8.87591e-08   1.03850e-08       0.00000       0.00000       0.00000       0.00000       0.00000       0.00000       2.84547       3.40167       3.51245       3.84420       3.60695       2.93827       2.71334       2.29279       1.64801       1.14906      0.980339      0.659179      0.454771      0.269504      0.178954      0.104793     0.0546501     0.0277163     0.0151916    0.00777979    0.00359786    0.00141634   0.000539576   0.000181762   5.75900e-05   1.73535e-05   5.44556e-06   1.15040e-06   2.36039e-07   2.96695e-08       0.00000       0.00000       0.00000       0.00000       0.00000       0.00000
  15  13 2622.4574    2.0577  1.0151 11.3451 -0.0018      0.520932  0.0348   0.0399   0.0599    0.1279   0.0000      0.692742   437.8672       8.33237       12.8340       2.47218      -4.96831      -6.57619      -1.89621      0.575397       1.02372      -1.39416     -0.687333     -0.823977     -0.458904     -0.380502      0.292248      0.113776    -0.0557068     0.0330145     0.0359674    0.00929671  -0.000715032   0.000602722  -0.000185905  -3.54382e-05   5.19621e-05  -2.22800e-06   1.23516e-06   2.47907e-06   1.66905e-07   3.32206e-08       0.00000       0.00000       0.00000       0.00000       0.00000       0.00000       2.80661       3.59565       3.50233       3.51615       3.23694       2.98267       2.59371       2.17923       1.83331       1.35979       1.01188      0.646215      0.398664      0.253527      0.165469     0.0994957     0.0542013     0.0273987     0.0134511    0.00679114    0.00286410    0.00128319   0.000471845   0.000174641   5.88852e-05   1.83552e-05   4.88804e-06   1.05763e-06   2.25022e-07   3.01642e-08       0.00000       0.00000       0.00000       0.00000       0.00000       0.00000
  15  14 2764.4053    2.6711  0.9151 12.2625 -0.0049       3.53989  0.0314   0.0574   0.0564    0.1080   0.0000      0.750938   439.3504       15.2650       7.19645      0.616025      -3.13149      0.858111       2.41996      -1.16215       1.41013     -0.692274      -1.20402     -0.249040      0.298538     -0.268662     0.0430973     -0.204803     0.0615572     0.0159171   -0.00190928    0.00651678   -0.00199418   -0.00196424   2.85671e-05  -6.22656e-05  -2.04657e-05  -2.67682e-05   1.22490e-06  -7.61159e-08   3.37489e-07  -1.73593e-08       0.00000       0.00000       0.00000       0.00000       0.00000       0.00000       2.44924       3.10452       3.06437       3.14726       2.99985       2.66092       2.39436       1.94203       1.50369       1.11096      0.831900      0.601172      0.400906      0.250661      0.155550     0.0884516     0.0494619     0.0246976     0.0130713    0.00622230    0.00288881    0.00117491   0.000468453   0.000161415   5.70356e-05   1.66963e-05   4.55045e-06   1.08931e-06   2.13524e-07   2.77953e-08       0.00000       0.00000       0.00000       0.00000       0.00000       0.00000
  15  16 3047.3212    3.8904  0.9643 12.7350 -0.0032      0.364453  0.0315   0.0772   0.0569    0.1385   0.0000      0.781999   436.9397       16.1335       7.66155       1.49060     -0.328717      -5.80380       1.97813      -2.04424     -0.474753      0.478820     -0.218389    -0.0638864      0.487744     0.0389318     -0.198325    -0.0927096   -0.00558077     0.0290432    -0.0181702   -0.00636029    0.00597904    0.00199876   0.000597940  -0.000190805  -8.39015e-05  -6.02612e-06  -5.94596e-06  -1.12855e-06  -5.07293e-08  -4.91943e-08       0.00000       0.00000       0.00000       0.00000       0.00000       0.00000       2.42403       3.03396       3.14228       3.08119       2.96738       2.68490       2.25987       1.90389       1.48280       1.16797      0.810017      0.570292      0.372270      0.239239      0.147229     0.0872937     0.0480662     0.0258934     0.0125637    0.00617671    0.00264347    0.00116663   0.000440286   0.000170330   5.59457e-05   1.71065e-05   4.52166e-06   1.09274e-06   1.89590e-07   2.64963e-08       0.00000       0.00000       0.00000       0.00000       0.00000       0.00000
  15  17 3188.2690    3.9295  1.2726 12.8064 -0.0016      0.347092  0.0400   0.0724   0.0689    0.1353   0.0000      0.560666   443.5068       16.5558       7.85837       5.39718       5.14797      -4.71280      -5.04598     -0.903225       2.25562      -1.21283      0.660880       1.07294     -0.163520     -0.614173    -0.0667033    -0.0326472     0.0693830     0.0212485     0.0213479   -0.00520719   -0.00145142    0.00127759   0.000449566  -0.000157748  -1.34180e-05  -2.51649e-05  -3.91186e-06   1.69735e-06   5.37173e-07  -5.40767e-08       0.00000       0.00000       0.00000       0.00000       0.00000       0.00000       2.99988       3.69762       4.19080       3.92835       3.73276       3.44415       2.72733       2.33672       1.90641       1.34535       1.00085      0.695425      0.428570      0.292730      0.174563      0.103547     0.0577939     0.0315512     0.0156211    0.00734502    0.00344959    0.00142905   0.000549113   0.000202579   7.26797e-05   2.37205e-05   5.85862e-06   1.27809e-06   2.26153e-07   2.89664e-08       0.00000       0.00000       0.00000       0.00000       0.00000       0.00000
  15  18 3329.2547    3.6252  1.8695 12.2031  0.0006       1.02160  0.0474   0.0534   0.0816    0.1130   0.0000      0.345241   442.6295       20.5016       12.6553       18.3233      -1.96479      0.771016      -2.59746      -2.51401       2.47029      -1.52834      -1.48198     -0.729130     -0.199811     -0.332313    -0.0753178     -0.191149    -0.0343919     0.0384311     0.0170475   -0.00762062   -0.00341837   -0.00321805   1.68128e-05   0.000186943   8.05246e-06   2.27391e-05  -7.09742e-06  -6.68382e-07   4.43563e-08  -1.58796e-08       0.00000       0.00000       0.00000       0.00000       0.00000       0.00000       3.41882       4.32337       4.77747       4.67178       4.41142       3.92487       3.28738       2.75859       2.12757       1.60600       1.17705      0.784816      0.533969      0.348998      0.210397      0.118369     0.0712151     0.0376645     0.0191387    0.00885584    0.00408734    0.00178780   0.000715372   0.000247579   8.61140e-05   2.61224e-05   7.23258e-06   1.62311e-06   2.94795e-07   3.79946e-08       0.00000       0.00000       0.00000       0.00000       0.00000       0.00000
  15  19 3470.2516    3.0723  2.5938 12.0234 -0.0013      0.114470  0.0585   0.0401   0.0983    0.0741   0.0000      0.248094   445.6515       21.7067       6.83980       3.82185       6.74487       2.14905       1.38767       4.58697     -0.563502       2.73857      -2.18282      -1.37019       1.30100    -0.0342973      0.144155   -0.00641892    -0.0417950     0.0219478   -0.00426654   -0.00281260   -0.00370725   1.30231e-05   -0.00150073   0.000185633   0.000129074  -1.72492e-05   1.33778e-06   1.19753e-06  -3.31056e-08  -1.68705e-08       0.00000       0.00000       0.00000       0.00000       0.00000       0.00000       4.21337       5.17068       5.45880       5.44010       5.11463       4.67227       4.08820       3.36485       2.58782       1.96762       1.46328       1.01650      0.681489      0.440364      0.269331      0.150402     0.0862338     0.0460856     0.0224391     0.0111291    0.00485493    0.00223706   0.000833311   0.000306404   0.000102954   3.08463e-05   8.40663e-06   1.91126e-06   3.50353e-07   4.48767e-08       0.00000       0.00000       0.00000       0.00000       0.00000       0.00000
  15  20 3611.8126    2.6096  3.7839 11.3145 -0.0026      0.579876  0.0693   0.0280   0.1221    0.0639   0.0000      0.126978   437.8592       25.1601       10.3471       8.84402      -6.33834      -9.11170       8.61902       10.0963       2.28721      -2.19549     -0.105954      -1.01251      0.922283      0.617687     -0.247502     0.0121637     0.0943529    -0.0226765    -0.0340835     0.0116172    0.00511739    0.00143584    0.00115107  -0.000373186   0.000276079  -5.33520e-06  -1.01328e-06  -6.96629e-07   3.31230e-07  -7.56300e-08       0.00000       0.00000       0.00000       0.00000       0.00000       0.00000       4.98455       6.24755       6.52300       6.66798       6.22373       5.73786       4.73374       4.02137       3.07536       2.32927       1.66540       1.20687      0.807322      0.526334      0.306536      0.181688      0.101521     0.0536042     0.0277275     0.0132295    0.00575706    0.00246098   0.000981777   0.000356075   0.000120516   3.77660e-05   9.91759e-06   2.34626e-06   4.13101e-07   5.76989e-08       0.00000       0.00000       0.00000       0.00000       0.00000       0.00000
  15  21 3753.3642    2.1062  5.4492 10.8858 -0.0020      0.659177  0.0880   0.0194   0.1549    0.0481   0.0000     0.0935534   437.9490       26.8216       5.55120       23.9641     -0.911819      -12.5562       3.13940      -1.64297      -3.45226      -3.62162       6.11022     -0.417332      0.349321     -0.438443     -0.283489      0.215934    -0.0796510    -0.0993320    -0.0107952   -0.00604766    0.00591153    0.00187569   -0.00163728  -0.000432681   0.000282476  -9.19423e-05  -4.66322e-06  -3.45006e-06  -1.05698e-07  -5.55041e-08       0.00000       0.00000       0.00000       0.00000       0.00000       0.00000       6.10107       7.91778       8.10534       8.41495       7.84266       7.02714       6.02982       4.97530       3.85121       2.91517       2.13587       1.52074      0.990025      0.637484      0.400201      0.232510      0.129320     0.0678841     0.0345237     0.0167879    0.00764271    0.00322160    0.00125220   0.000455877   0.000156466   4.72143e-05   1.26773e-05   3.01876e-06   5.63204e-07   7.52335e-08       0.00000       0.00000       0.00000       0.00000       0.00000       0.00000
  15  22 3894.9613    1.7910  7.0012 10.6635  0.0005      0.456771  0.1085   0.0155   0.1884    0.0410   0.0000     0.0776365   439.0618       23.2777       13.5381       14.8689      -24.0891      -21.4972      0.884319      -4.87366       4.05032      -6.55457     -0.119219      -1.86786      -1.32822      0.924095      0.404927     -0.317759      0.129792    -0.0647668    -0.0347599     0.0197661   -0.00610333    0.00797989    0.00340687   7.49496e-05  -0.000187613   7.58579e-05  -5.78462e-06   6.10140e-06  -1.88435e-08   6.76873e-08       0.00000       0.00000       0.00000       0.00000       0.00000       0.00000       7.12679       9.31235       9.86146       9.88020       9.32081       8.50769       7.15236       5.82022       4.72113       3.48727       2.59896       1.76510       1.21302      0.760906      0.478635      0.281605      0.157891     0.0837640     0.0425547     0.0206130    0.00917304    0.00393164    0.00155902   0.000581886   0.000197112   5.99212e-05   1.65541e-05   3.62529e-06   7.02776e-07   9.02907e-08       0.00000       0.00000       0.00000       0.00000       0.00000       0.00000
  15  23 4036.7179    1.5410  9.6798 10.3639 -0.0008      0.461075  0.1395   0.0123   0.2433    0.0375   0.0000     0.0608234   438.6307       35.5837       17.3009       2.56822     0.0753735      0.942633       13.1678       10.4895    -0.0484398      -3.73610       1.17292      -1.05523      0.323044    -0.0102584     -0.265009      0.366266      0.431951     0.0721908    -0.0815584    0.00155084     0.0213083   0.000436266   -0.00270018  -0.000232067  -9.38853e-06   6.79261e-05  -1.03269e-05   4.76553e-06   1.47927e-06  -7.25794e-08       0.00000       0.00000       0.00000       0.00000       0.00000       0.00000       8.99303       11.6414       12.4282       12.2824       11.6760       10.2741       9.08989       7.36220       5.85174       4.41617       3.23604       2.21164       1.51534      0.952217      0.590288      0.344163      0.195559      0.102136     0.0536607     0.0248776     0.0117612    0.00479775    0.00200136   0.000710319   0.000242382   7.23779e-05   2.01046e-05   4.57067e-06   8.73213e-07   1.06135e-07       0.00000       0.00000       0.00000       0.00000       0.00000       0.00000
  15  24 4178.5092    1.3051 11.7778 10.2436 -0.0016      0.293357  0.1767   0.0103   0.3063    0.0349   0.0000     0.0626065   431.5053       33.7980      -4.67203      -3.09743       20.4063      -3.56590      -9.01569       14.9670       12.7176      -15.0792      -2.77135      -3.29691      -2.96222     -0.159069       1.72152      -1.00116    -0.0575752      0.152482     -0.149753    -0.0438598     0.0101802    0.00396848  -0.000629219  -0.000267005   0.000283681   4.02439e-06   4.70615e-06   5.75463e-06   3.66870e-07  -3.93996e-08       0.00000       0.00000       0.00000       0.00000       0.00000       0.00000       10.5824       14.1126       14.4127       14.8018       13.9428       12.6420       10.8364       8.89288       7.12189       5.26368       3.93619       2.76152       1.85654       1.19330      0.733266      0.433099      0.239283      0.128789     0.0651159     0.0314979     0.0142811    0.00603826    0.00237688   0.000884073   0.000298348   9.29451e-05   2.49118e-05   5.67627e-06   1.09137e-06   1.41284e-07       0.00000       0.00000       0.00000       0.00000       0.00000       0.00000
  15  25 4320.1517    1.0994 14.3048 10.1481  0.0005      0.124759  0.2374   0.0085   0.3819    0.0311   0.0000     0.0675220   452.2816       37.2932       3.91131      -7.61308       5.17510      -1.52354       11.6605      -10.6765       11.3107      -3.99831       6.05079      -4.45053       3.83121    -0.0942928      -1.34052     -0.296285      0.336828    -0.0313169    -0.0399007     0.0523804    -0.0192005     0.0153075    0.00352632   0.000851595   1.51617e-05  -7.43394e-05  -2.50625e-05   7.94220e-06  -4.40307e-07  -1.62242e-07       0.00000       0.00000       0.00000       0.00000       0.00000       0.00000       13.1547       17.2499       18.1544       18.2795       17.4938       15.5235       13.5312       11.0294       8.80036       6.60122       4.91819       3.39393       2.33884       1.48962      0.924152      0.540269      0.302263      0.166723     0.0819540     0.0404970     0.0179474    0.00789963    0.00302417    0.00115114   0.000377830   0.000115819   3.17319e-05   7.12720e-06   1.35510e-06   1.68044e-07       0.00000       0.00000       0.00000       0.00000       0.00000       0.00000
  15  27 4604.4137    0.8127 21.1101  9.9451  0.0013     0.0428272  0.4510   0.0059   0.6031    0.0233   0.0000     0.0781813   419.8356       15.1158       3.39645       1.05914       5.86187       11.0160      -34.1974      -28.6697      -25.2516      -9.74403       3.40876       11.7103       4.33759      -4.03502      -1.49428      0.217798      0.614101    -0.0531473    -0.0488560    -0.0502116    -0.0150662     0.0116183    -0.0108571   0.000598057    0.00130012   0.000115258  -7.25892e-05  -1.33919e-06   1.51952e-06  -1.74018e-07       0.00000       0.00000       0.00000       0.00000       0.00000       0.00000       20.4028       26.7396       28.3306       28.4441       27.3027       24.3664       21.1201       17.1938       13.9384       10.4332       7.78474       5.36085       3.72567       2.36163       1.48252      0.876779      0.495336      0.266195      0.136294     0.0652924     0.0297721     0.0125802    0.00503678    0.00185870   0.000623938   0.000187269   5.11592e-05   1.12818e-05   2.13987e-06   2.62947e-07       0.00000       0.00000       0.00000       0.00000       0.00000       0.00000
  16   8 1933.2086    0.4979  0.4203  9.5926 -0.0061       10.4958  0.0237   0.0147   0.0353    0.0588   0.0000       1.59690   437.6528       3.41174       15.1697     -0.532541      -2.06143      0.254718      -1.60044       1.22143     -0.783037      0.833682      0.136392     -0.240321      0.323292      0.100602      0.100318     0.0416770    -0.0177154     0.0285488    0.00970154    -0.0109117   0.000465024   -0.00273984   6.77534e-05  -0.000150624  -1.20413e-05   2.04687e-05  -1.33009e-06   4.33317e-06   1.25982e-06   1.88679e-07  -1.13750e-08  -4.13477e-09       0.00000       0.00000       0.00000       0.00000       1.73104       2.46938       2.28902       2.76439       2.36212       2.36658       1.64872       1.75729       1.22273       1.12652      0.638978      0.549157      0.369770      0.280699      0.141344      0.105929     0.0474917     0.0385217     0.0166163     0.0115507    0.00410309    0.00240066   0.000741030   0.000423616   0.000118053   5.95805e-05   1.25723e-05   5.35106e-06   1.11234e-06   3.24082e-07   4.09925e-08   8.13170e-09       0.00000       0.00000       0.00000       0.00000
  16   9 2081.7192    0.6506  0.6155  9.7682 -0.0031       6.01688  0.0233   0.0160   0.0465    0.0734   0.0000       1.10729   440.9284      0.346691       9.42518      -3.90402      -2.08547      -2.97684     -0.271314      0.318545      -1.95693       1.54055      -1.23682      0.307765     0.0623531     -0.460014      0.167713     0.0524479    -0.0495705    0.00209951    0.00218871    0.00562540    0.00128100    0.00164635   -0.00141750   0.000214756   0.000157909  -7.71566e-05  -2.09719e-05   4.57549e-06   6.92432e-07   6.47563e-07   6.65322e-10  -6.90516e-09       0.00000       0.00000       0.00000       0.00000       1.89675       2.54045       2.56968       2.58854       2.45581       2.25710       1.89133       1.64931       1.27077       1.00381      0.731503      0.511130      0.355993      0.240189      0.147542     0.0871692     0.0532094     0.0282311     0.0159682    0.00780138    0.00396540    0.00161900   0.000775598   0.000302451   0.000122866   3.90847e-05   1.36616e-05   3.94389e-06   1.08663e-06   2.43452e-07   4.15457e-08   5.80792e-09       0.00000       0.00000       0.00000       0.00000
  16  10 2228.5050    0.9699  0.7535  9.9869 -0.0041       3.76774  0.0287   0.0205   0.0481    0.1056   0.0000      0.807867   438.3073       4.30170       11.0769     -0.610829       1.30230     -0.602001       2.01298      -2.04488    -0.0231453     -0.566052     -0.586670      0.532864      0.270539      0.158291     0.0560208     0.0601779    -0.0197963     0.0595787    0.00924689    0.00539560   -0.00157199  -0.000287104   0.000843352   0.000545044   6.45239e-05  -4.92774e-05   1.61244e-05   3.88378e-06   2.58378e-07  -6.63250e-08  -3.65110e-08   6.61626e-10       0.00000       0.00000       0.00000       0.00000       2.13509       2.85444       2.87575       3.05653       2.92374       2.65460       2.20883       1.75603       1.58194       1.05231      0.884549      0.541299      0.449887      0.265854      0.184186      0.103286     0.0637286     0.0371618     0.0186604     0.0104665    0.00459187    0.00217949   0.000865264   0.000386455   0.000130507   5.37158e-05   1.65655e-05   4.81544e-06   1.44071e-06   2.39319e-07   5.90412e-08   7.06830e-09       0.00000       0.00000       0.00000       0.00000
  16  11 2372.6871    1.3110  1.0105 10.4768  0.0022       2.56303  0.0334   0.0251   0.0597    0.1118   0.0000      0.751802   438.5759      0.115850       15.7273       1.98122      -1.70381      -4.56373       1.82771      -1.15214      -1.63894     -0.339513     -0.528116     -0.282133      0.351176     -0.710376      0.236123      0.244840     -0.108465     -0.118549    -0.0152518     0.0109882    0.00136492  -0.000671685   -0.00199533  -0.000755108   0.000153399   5.96974e-05  -2.73354e-05   8.85878e-07  -2.59718e-06  -6.84539e-08   1.95346e-08  -5.84195e-11       0.00000       0.00000       0.00000       0.00000       2.56814       3.05415       3.08063       3.25005       3.16450       2.94174       2.56296       1.99379       1.56839       1.16448      0.947812      0.688816      0.472728      0.313704      0.206620      0.129774     0.0758238     0.0393796     0.0202118     0.0102615    0.00504483    0.00230083   0.000998596   0.000403248   0.000148202   5.04783e-05   1.68258e-05   4.72998e-06   1.21963e-06   2.58328e-07   5.04766e-08   6.24129e-09       0.00000       0.00000       0.00000       0.00000
  16  12 2515.0224    1.6834  1.1185 11.2302  0.0015       2.07156  0.0409   0.0314   0.0631    0.1067   0.0000      0.766668   437.2181       6.26932       15.5790       2.96186      0.605417     -0.276487      -1.40011      -2.94236      0.362372      -1.43827      0.400291     -0.204328      0.183103     -0.344375      0.144527      0.130276    -0.0117734    -0.0233035    -0.0102608   -0.00260174    0.00569650  -0.000705644  -0.000998400   0.000730391  -9.86985e-06  -3.61636e-05  -3.03955e-05   6.33401e-06   2.39395e-07  -6.91951e-08   8.88886e-08  -7.80555e-09       0.00000       0.00000       0.00000       0.00000       2.53466       3.49620       3.45381       3.85294       3.41943       3.12913       2.75786       2.15841       1.89737       1.29722       1.03874      0.671797      0.537660      0.334456      0.205849      0.132485     0.0730359     0.0438235     0.0217959     0.0126297    0.00566442    0.00276012    0.00106622   0.000491727   0.000175531   6.77119e-05   1.89181e-05   6.05677e-06   1.58540e-06   3.09409e-07   7.18216e-08   9.43883e-09       0.00000       0.00000       0.00000       0.00000
  16  13 2657.1283    2.3176  0.9846 11.5221 -0.0057       3.69399  0.0306   0.0437   0.0547    0.1200   0.0000      0.659041   438.4800       14.3459       16.2390       1.52512      -3.57798       3.71914      0.345037      -2.20458     -0.316671      -1.31344      0.186403     -0.331335     -0.461893     -0.337164     0.0734632     -0.149930      0.146287     0.0560415     0.0181226    0.00476367    0.00183568    0.00351584   0.000628481   2.90660e-06  -0.000311056   1.23653e-05  -3.25637e-05  -1.39439e-06  -4.14287e-07  -1.79438e-07   5.05414e-08   7.47906e-09       0.00000       0.00000       0.00000       0.00000       2.31172       2.91732       3.23240       3.26732       3.00297       2.82420       2.29412       1.88171       1.49228       1.13984      0.805007      0.611797      0.403914      0.273554      0.176329      0.106444     0.0601401     0.0358784     0.0186789    0.00940606    0.00443368    0.00212397   0.000908610   0.000365159   0.000137081   5.28086e-05   1.68242e-05   4.83022e-06   1.16862e-06   2.69737e-07   4.53775e-08   6.21301e-09       0.00000       0.00000       0.00000       0.00000
  16  14 2799.7349    2.9362  0.9056 12.2673  0.0008       2.05823  0.0375   0.0599   0.0537    0.1088   0.0000      0.741785   438.2221       13.0963       10.2921     -0.278229      -1.47190     -0.448737      -2.80525      -4.08388       2.80575      -2.57076     -0.186219     0.0251337     0.0806919    -0.0163344      0.377924     0.0235695    -0.0476537    -0.0445285     0.0177054     0.0275855   -0.00342306   -0.00145352   0.000378022  -0.000128375  -9.44502e-05  -8.51861e-05   4.13682e-06  -1.40897e-06  -2.26590e-06   6.75200e-08   1.33166e-08  -4.36615e-09       0.00000       0.00000       0.00000       0.00000       2.30062       3.68902       3.20697       3.90776       3.04220       3.32887       2.45608       2.34172       1.65429       1.39234      0.971555      0.711688      0.513161      0.314599      0.226879      0.113722     0.0836495     0.0331098     0.0255836    0.00885796    0.00636989    0.00204331    0.00127558   0.000352597   0.000206030   4.80291e-05   2.34547e-05   5.31286e-06   1.76575e-06   3.64789e-07   6.22922e-08   1.18176e-08       0.00000       0.00000       0.00000       0.00000
  16  15 2942.0318    3.5297  0.9211 12.5990 -0.0033       3.21574  0.0297   0.0702   0.0519    0.1123   0.0000      0.734733   441.3002       19.5612       16.2429       2.42949       3.11539      0.810659      -5.87778      -2.00864      -3.55229      -1.92123     -0.633417      0.413679     -0.474787      0.160651     -0.336496      0.281547     0.0778627    -0.0117209     0.0143582    0.00884483    0.00670152  -4.60683e-05   0.000568150  -6.99174e-05   4.66206e-05  -4.14615e-05  -8.25454e-06  -2.61246e-06  -4.19038e-07  -1.63485e-08   3.62943e-08  -2.25536e-09       0.00000       0.00000       0.00000       0.00000       2.16146       2.72083       2.72147       2.83208       2.61037       2.43790       2.17737       1.83712       1.52651       1.09330      0.860671      0.581346      0.438638      0.279244      0.179390     0.0995053     0.0602269     0.0331458     0.0181603    0.00936122    0.00450462    0.00201258   0.000888660   0.000360948   0.000134099   4.61863e-05   1.54938e-05   4.34483e-06   1.22978e-06   2.36596e-07   4.95865e-08   6.44075e-09       0.00000       0.00000       0.00000       0.00000
  16  16 3083.7251    3.9662  1.0685 12.6814 -0.0037       1.11813  0.0327   0.0732   0.0598    0.1513   0.0000      0.756525   438.4368       16.2480       15.0228       6.42993      -2.29910      -5.36610      -3.40889      -2.41201       1.66919      -2.66827     -0.305740     -0.966698     -0.610113    -0.0461431     0.0471916    -0.0923467     -0.107813     0.0633463    0.00989200    -0.0100040    0.00254727  -4.92092e-05   0.000249785   0.000124755   0.000274586   1.19069e-05   8.42356e-06   2.82699e-06   2.62606e-06  -3.95060e-07   5.36634e-08  -3.06305e-10       0.00000       0.00000       0.00000       0.00000       2.25920       2.98533       3.22819       3.08594       2.95923       2.70952       2.28698       1.99207       1.56060       1.23910      0.908960      0.639831      0.424159      0.281514      0.181808      0.107635     0.0655616     0.0354742     0.0194293    0.00960550    0.00471269    0.00215568   0.000962638   0.000390102   0.000151511   5.17448e-05   1.81427e-05   5.24539e-06   1.41128e-06   3.13168e-07   5.25566e-08   6.87883e-09       0.00000       0.00000       0.00000       0.00000
  16  17 3225.2846    3.8058  1.2990 12.7029 -0.0050      0.639045  0.0383   0.0663   0.0675    0.1326   0.0000      0.565389   434.1594       18.6573     -0.663157       3.06273       1.98410      -1.33429       1.99232     -0.419179      0.510954      0.830432      -1.28767      -1.26531     -0.676431      0.463511      0.127972     -0.148982    -0.0657473    -0.0286796    -0.0336801   -0.00507420    0.00501757  -0.000972890  -0.000604597   0.000516679  -8.27464e-05   5.52134e-05   9.29851e-06  -5.61697e-06   2.47693e-06  -6.33585e-07  -2.36009e-08  -2.05325e-10       0.00000       0.00000       0.00000       0.00000       2.69888       3.34787       3.43341       3.49745       3.22567       3.01881       2.65655       2.26253       1.82677       1.43380       1.02219      0.744321      0.519746      0.348670      0.208369      0.127011     0.0735496     0.0413579     0.0228466     0.0114060    0.00573613    0.00240961    0.00112143   0.000433054   0.000176489   5.88682e-05   1.89233e-05   5.54679e-06   1.37536e-06   3.16675e-07   5.51005e-08   7.46049e-09       0.00000       0.00000       0.00000       0.00000
  16  18 3366.7547    3.4346  1.8625 12.4419 -0.0037      0.984064  0.0477   0.0525   0.0821    0.1020   0.0000      0.336719   442.9603       23.7625       13.8552       1.75622      -5.01362      -2.03285       2.24528      -3.08673       1.27035      -1.22730      -1.01873     -0.807553     -0.867692     -0.786765     -0.130508     -0.241252     0.0494909    0.00793092   -0.00199748    -0.0168638   0.000416868    0.00627054    0.00172795  -5.69251e-05  -3.69867e-06   2.71206e-06  -3.72733e-05  -8.68969e-06  -5.88504e-07   1.78183e-07   4.22666e-08  -2.27489e-09       0.00000       0.00000       0.00000       0.00000       3.17815       4.25450       4.32214       4.59749       4.25847       3.92581       3.27626       2.72603       2.24788       1.63847       1.24606      0.894592      0.625075      0.411544      0.269501      0.154947     0.0947342     0.0527851     0.0284781     0.0145785    0.00707590    0.00311435    0.00141428   0.000552464   0.000209291   7.50863e-05   2.60407e-05   7.34576e-06   1.93902e-06   4.10845e-07   7.98940e-08   1.08084e-08       0.00000       0.00000       0.00000       0.00000
  16  19 3508.4763    2.9051  2.8109 11.8155 -0.0059      0.793085  0.0603   0.0362   0.1008    0.0774   0.0000      0.207564   435.6923       18.0782       4.76249      -1.02665      -2.93723      -2.94680       5.48370       1.66148      -4.86027       1.74763       3.69963      -1.74853      -1.19517      0.106667     -0.187944      0.133112    -0.0227614      0.143300     0.0198559   -0.00422667     0.0165249   -0.00232000    0.00119761  -9.74521e-05  -0.000330486  -0.000166079   3.27138e-06   1.55835e-05  -1.58300e-07  -1.46647e-06   1.85507e-07   1.00494e-08       0.00000       0.00000       0.00000       0.00000       4.13277       5.31056       5.22143       5.54335       5.29945       4.81076       4.12985       3.39478       2.79867       2.14081       1.62703       1.12974      0.780589      0.511144      0.327071      0.205094      0.120166     0.0670388     0.0348644     0.0179430    0.00867083    0.00380190    0.00167465   0.000667400   0.000254031   8.96275e-05   2.85218e-05   8.55125e-06   2.22585e-06   4.94903e-07   9.49855e-08   1.22318e-08       0.00000       0.00000       0.00000       0.00000
  16  20 3650.3902    2.4474  3.9621 11.3240 -0.0006      0.722560  0.0696   0.0252   0.1277    0.0574   0.0000      0.135223   439.6232       26.2927       9.36823       3.12291      -7.39197       3.05670       1.64724      -11.0338       1.19194      -1.73617       2.70349      -2.03506     -0.351353      0.294788    -0.0786568     -0.268191     -0.148539     0.0593574     0.0758868     0.0301880    -0.0179977   0.000186785    0.00242147    0.00144664  -0.000387479   6.76143e-05  -3.73614e-05   1.97128e-05   1.53250e-06  -2.08706e-07  -2.18007e-08   2.71542e-08       0.00000       0.00000       0.00000       0.00000       4.75198       5.96338       6.31487       6.52604       6.09082       5.49924       4.90178       3.99931       3.20959       2.44600       1.84887       1.30873      0.923381      0.600448      0.391261      0.231143      0.136706     0.0764280     0.0412106     0.0208193     0.0101832    0.00465603    0.00207569   0.000832031   0.000317290   0.000111126   3.59159e-05   1.01208e-05   2.72079e-06   5.90537e-07   1.11365e-07   1.36299e-08       0.00000       0.00000       0.00000       0.00000
  16  21 3792.2552    2.0587  5.3374 10.9579 -0.0021      0.528971  0.0856   0.0192   0.1515    0.0482   0.0000     0.0958879   438.7703       38.8290      -5.63218       1.07184       5.68229       8.51757     -0.910361      -2.97808      -2.69639     -0.731042     -0.219138      0.491282      0.247088     -0.635593     -0.230310    -0.0359012    -0.0722013     0.0832019    -0.0168092     0.0411780    -0.0258705   -0.00426658    0.00243948  -0.000537008   0.000522557  -1.02055e-05  -2.26926e-05   1.29734e-05   1.00412e-06  -8.20550e-07  -2.09659e-07  -2.83791e-08       0.00000       0.00000       0.00000       0.00000       5.83103       7.34230       7.66132       7.64027       7.29625       6.55891       5.88517       4.90575       4.04522       3.15550       2.33607       1.63249       1.12227      0.723716      0.473135      0.279915      0.165769     0.0935682     0.0505013     0.0249110     0.0121813    0.00554246    0.00246580   0.000979905   0.000380343   0.000133494   4.35946e-05   1.22695e-05   3.31367e-06   7.29481e-07   1.35058e-07   1.61973e-08       0.00000       0.00000       0.00000       0.00000
  16  22 3934.3934    1.7761  7.5253 10.5907 -0.0008      0.460529  0.1074   0.0144   0.1944    0.0396   0.0000     0.0682220   441.2934       28.5530       9.19317       1.76738      -5.84504      0.367312      -13.0449      -10.8410       4.90244      -2.12657      -3.35228      -1.58214       3.36558      -1.90531     -0.159229      0.130398      0.214608     -0.140693    -0.0397040     0.0283872     0.0169533    0.00300649   -0.00266832    0.00175187   0.000183284  -0.000253977  -2.21142e-05  -6.63082e-06   3.65956e-06   5.54368e-08  -6.89856e-08   2.29531e-08       0.00000       0.00000       0.00000       0.00000       6.81939       9.01737       9.44808       9.44737       9.24315       8.09252       7.30215       5.96357       4.78128       3.68889       2.79170       1.95525       1.37869      0.881657      0.576357      0.350308      0.202828      0.113767     0.0599398     0.0305483     0.0147766    0.00691198    0.00298113    0.00122299   0.000465270   0.000168025   5.35935e-05   1.58558e-05   4.37176e-06   9.71558e-07   1.81814e-07   2.11710e-08       0.00000       0.00000       0.00000       0.00000
  16  23 4076.6535    1.4644 10.1953 10.3566 -0.0027      0.344806  0.1429   0.0112   0.2550    0.0356   0.0000     0.0593409   456.8292       35.5228       4.90014       8.19162     -0.697115       11.2868      -6.83668      -17.6990      -4.32388      -5.39780       5.46767      -6.04285     -0.911345       3.37771    -0.0886682      -1.53298   -0.00361789      0.299344      0.109042    -0.0471177    -0.0268797    0.00899164   -0.00621274    0.00384945   0.000287746   0.000183539   0.000117433   1.24833e-05  -3.06513e-06  -2.64619e-06  -2.41120e-07   3.10102e-08       0.00000       0.00000       0.00000       0.00000       8.51456       11.1690       11.6862       11.9492       11.4417       10.3734       8.95868       7.55700       5.92118       4.61906       3.47790       2.45777       1.75316       1.15095      0.734355      0.450558      0.264275      0.146605     0.0790451     0.0407449     0.0193132    0.00927519    0.00380880    0.00164352   0.000615365   0.000218530   7.04875e-05   2.08703e-05   5.60886e-06   1.22599e-06   2.20042e-07   2.77192e-08       0.00000       0.00000       0.00000       0.00000
  16  24 4218.5838    1.2793 13.0940 10.2259  0.0000      0.278335  0.1917   0.0094   0.3246    0.0328   0.0000     0.0568671   444.0839       30.4125       2.90206      -45.6379       21.6773       9.61423      -6.50698     -0.449536      -1.67461      -2.56938       7.69996      -8.71870      -1.95563      0.386017      0.405285       1.42648     -0.740769     0.0256282      0.179923     0.0611884   -0.00967574    -0.0115915   -0.00638624    0.00240215  -0.000684835  -0.000577129  -1.59815e-05   8.70737e-06  -4.45612e-06  -1.62033e-06  -1.46364e-08   6.91706e-09       0.00000       0.00000       0.00000       0.00000       10.5611       14.0074       14.5935       14.8672       14.2085       12.8737       11.3106       9.44933       7.63624       5.86618       4.44070       3.11508       2.24299       1.46894      0.943562      0.566942      0.340803      0.188049      0.104386     0.0524048     0.0260206     0.0116963    0.00521162    0.00209842   0.000825864   0.000281698   9.34737e-05   2.68625e-05   7.22352e-06   1.55447e-06   2.87752e-07   3.53584e-08       0.00000       0.00000       0.00000       0.00000
  16  25 4361.4217    1.0805 15.5671 10.1728  0.0011      0.247306  0.2507   0.0076   0.4002    0.0280   0.0000     0.0651397   413.0108       45.6828       11.7115       4.94982       14.7025       11.5780       5.57518      -23.8980       20.6067       7.61399      -5.26454      -4.56562      -1.95258      0.173579       1.32671     -0.624474    -0.0968982      0.116548      0.289757    -0.0409078    0.00818473     0.0153536    0.00538953   -0.00274025   -0.00128731   0.000306714   0.000228236  -9.74784e-06   2.99508e-06   5.54277e-07  -2.50047e-07  -1.12953e-08       0.00000       0.00000       0.00000       0.00000       12.7448       16.7317       17.9728       18.1748       17.3617       15.7129       13.6437       11.2933       9.14392       7.11728       5.25471       3.79791       2.67343       1.74585       1.14260      0.702767      0.415180      0.237314      0.126074     0.0663869     0.0319978     0.0149039    0.00641979    0.00266633    0.00100196   0.000364997   0.000115605   3.32869e-05   8.71524e-06   1.91011e-06   3.40449e-07   4.16406e-08       0.00000       0.00000       0.00000       0.00000
  17   8 1963.4228    0.5190  0.4333  9.5841 -0.0032       11.3110  0.0218   0.0144   0.0341    0.0588   0.0000       1.47154   439.4861     -0.305000       15.9084       2.29991      -3.28721       2.04703       1.27015     -0.106527       1.35523      0.766570      -1.39772      0.142074      0.150131     -0.749520    0.00432504     0.0975519     0.0105741   -0.00591746     0.0298122   -0.00808322   -0.00638435   0.000631625  -0.000384325  -0.000617515   7.62464e-05  -5.36861e-05  -2.47489e-05  -1.10838e-07   2.21423e-06  -7.36621e-07  -8.89993e-08  -5.06922e-08  -4.04861e-09  -6.58590e-10       0.00000       0.00000       1.73969       2.30388       2.42352       2.24741       2.05832       1.96647       1.87798       1.55271       1.41191       1.06361      0.887803      0.544542      0.412791      0.290265      0.167561      0.102095     0.0669353     0.0365534     0.0196896     0.0118135    0.00563269    0.00288893    0.00132887   0.000520694   0.000254829   0.000110440   3.67123e-05   1.25384e-05   3.97032e-06   1.17423e-06   2.89328e-07   5.29374e-08   1.17624e-08   1.29325e-09       0.00000       0.00000
  17   9 2113.0993    0.7566  0.5670  9.9092 -0.0051       6.43002  0.0242   0.0181   0.0406    0.0748   0.0000      0.995455   438.8388       1.07532       13.7565       1.75268      -5.10192      -3.69551      -1.31150    -0.0834843     0.0282917      -1.16087      0.820999     -0.197918      0.353185      0.226074    -0.0597369     -0.175308     0.0160973     0.0451280     0.0181239    -0.0208852   -0.00837806   -0.00224326   0.000596516   0.000635229   0.000160172   1.98993e-06  -2.53037e-05  -5.78451e-06   2.21536e-07   5.24691e-07   9.39026e-08  -8.72582e-09   1.62993e-09   1.95921e-10       0.00000       0.00000       1.77668       2.37393       2.73099       2.67792       2.62252       2.26575       2.00789       1.58498       1.28914       1.10731      0.692081      0.565326      0.413187      0.230274      0.180767      0.108395     0.0689046     0.0386500     0.0225723     0.0128746    0.00604097    0.00308187    0.00167866   0.000570352   0.000278712   0.000106917   4.24231e-05   1.54967e-05   4.55995e-06   1.07462e-06   3.33721e-07   7.37949e-08   1.18831e-08   1.38266e-09       0.00000       0.00000
  17  10 2260.4335    1.0730  0.8062 10.0649 -0.0031       3.56048  0.0263   0.0212   0.0474    0.1050   0.0000      0.747996   438.9885       3.13151       11.7990      0.561158      -1.26356     -0.942041      -2.57194       1.51868      -2.34555      0.351263      0.688044     -0.767826     0.0552653      0.233158      0.379804     0.0126853    -0.0290497    -0.0743922     0.0164383   -0.00742607    -0.0121541   0.000377321   0.000923055   0.000791440  -0.000117742  -1.53560e-05  -4.89285e-05  -2.04519e-05   2.26377e-06   1.89831e-07  -3.24839e-07   7.26499e-09   3.38520e-09   8.58431e-11       0.00000       0.00000       1.90037       2.37194       2.62741       2.57614       2.41630       2.32458       1.94462       1.74111       1.46578       1.07580      0.838701      0.636650      0.430630      0.285356      0.206165      0.113791     0.0746544     0.0431232     0.0241044     0.0127194    0.00708283    0.00318648    0.00161940   0.000680873   0.000312777   0.000104625   4.08440e-05   1.47053e-05   5.00152e-06   1.24958e-06   3.25505e-07   6.35711e-08   1.11390e-08   1.42759e-09       0.00000       0.00000
  17  11 2405.1510    1.3639  0.9181 10.7941 -0.0056       2.53796  0.0289   0.0268   0.0521    0.1023   0.0000      0.741058   438.7443       6.92224       12.3895      -2.35662      -1.80884     -0.749287       2.67528     -0.887835     -0.998962      -1.57683      -1.01338      -1.45348     -0.206209     0.0893447     -0.236291     -0.174414    0.00206965    -0.0627841     0.0336427   5.46871e-05    0.00205006   0.000342809   0.000296104  -0.000514282  -0.000204468   1.03739e-05  -2.96055e-05   1.18040e-05  -1.12434e-06   2.47447e-06   3.15657e-07  -1.60165e-07   2.51121e-08   4.17234e-10       0.00000       0.00000       1.95686       2.50518       2.75249       2.78594       2.63531       2.45425       2.12629       1.76596       1.41904       1.13992      0.867585      0.648261      0.422338      0.302206      0.198223      0.126209     0.0762682     0.0448484     0.0259944     0.0136652    0.00669970    0.00334369    0.00155373   0.000730430   0.000296672   0.000122078   4.35390e-05   1.49090e-05   4.78694e-06   1.36517e-06   3.23228e-07   7.28955e-08   1.22964e-08   1.55351e-09       0.00000       0.00000
  17  12 2548.2857    1.8077  1.0037 11.3901 -0.0044       2.50377  0.0344   0.0332   0.0569    0.1009   0.0000      0.758034   440.5712       4.08376       14.6558       3.21736      0.466027     -0.902599      -3.33264      -4.38995      -1.33713     0.0732270      0.938299     -0.185376      0.779500     -0.489771     0.0890451      0.163060    -0.0594997    -0.0567549    -0.0355413    0.00963935     0.0175522   -0.00558848  -0.000872953  -0.000268452   0.000655803   0.000124522  -6.63656e-05  -3.70323e-05   4.81978e-06   4.40162e-06   2.85749e-07   4.79968e-08  -7.87658e-09   2.41355e-09       0.00000       0.00000       2.42235       3.31216       3.55777       3.57109       3.35822       2.99193       2.59887       2.09712       1.75863       1.30870      0.983606      0.684959      0.504393      0.323491      0.217699      0.132862     0.0785004     0.0463539     0.0263828     0.0145323    0.00710444    0.00357460    0.00166566   0.000717683   0.000295296   0.000121090   4.44658e-05   1.59615e-05   4.78921e-06   1.34159e-06   3.48543e-07   7.17822e-08   1.39318e-08   1.62849e-09       0.00000       0.00000
  17  13 2691.2578    2.4166  0.9789 11.8718 -0.0016       2.33679  0.0331   0.0449   0.0556    0.1017   0.0000      0.670218   443.7846       9.79368       15.1630       3.09240      -4.40592      -2.64560      -2.66115      -2.51783      0.639792      -1.71328     -0.584463     -0.626993     0.0514429     -0.661537     0.0460418     0.0948870     0.0284645    0.00671851     0.0149378    -0.0141938     0.0194619    0.00160738  -0.000762675  -0.000139858   0.000381313   7.39856e-05   4.55811e-05   6.35225e-06   5.30904e-07  -1.53787e-06  -2.84188e-07   1.54602e-07  -1.56382e-08   8.18370e-10       0.00000       0.00000       2.27183       3.07288       3.08367       3.36349       3.18807       2.83572       2.45975       2.00958       1.74480       1.32737      0.941279      0.695849      0.522534      0.352096      0.230904      0.139806     0.0840860     0.0487732     0.0293095     0.0159499    0.00838667    0.00378021    0.00195419   0.000691872   0.000339873   0.000119235   4.91866e-05   1.62188e-05   5.18081e-06   1.41291e-06   3.69156e-07   8.33437e-08   1.56967e-08   1.98506e-09       0.00000       0.00000
  17  14 2834.5565    3.0858  0.9537 12.1612  0.0007       2.36418  0.0293   0.0571   0.0526    0.1190   0.0000      0.794797   441.0498       11.1916       12.8475       2.54334      0.755667      -2.65542     -0.121247      -3.72433       1.80079      -1.42964      -1.53670      0.256414      0.747089     -0.711487    0.00277041      0.130837    -0.0249902    -0.0135704    -0.0242686    0.00456411     0.0116373   -0.00319615   0.000429977  -0.000302179  -8.52032e-05  -0.000112252   2.70915e-05  -1.80439e-05   6.29913e-06   4.76678e-08  -1.22565e-07  -2.33079e-08  -8.25594e-09  -7.99948e-10       0.00000       0.00000       2.15806       2.91593       3.07738       3.17105       2.99655       2.68058       2.34124       1.84062       1.55204       1.15474      0.873961      0.618235      0.443340      0.295055      0.189578      0.122062     0.0731545     0.0427235     0.0239066     0.0125967    0.00662479    0.00314262    0.00148790   0.000624869   0.000266867   0.000104031   4.04166e-05   1.34883e-05   4.23051e-06   1.21445e-06   3.03096e-07   6.58101e-08   1.31600e-08   1.54743e-09       0.00000       0.00000
  17  15 2977.4421    3.5740  0.9018 12.8329 -0.0068      0.501405  0.0302   0.0713   0.0526    0.0961   0.0000      0.778307   438.7369       15.6672       11.9152       9.74116     -0.239966      -2.16530       6.25558      -4.07861      -1.42327      -1.23875     -0.386527      0.274795     -0.115680      0.271205      0.189858     0.0960783     -0.152599    -0.0186992    0.00727601     0.0158831    0.00548490    0.00267720  -9.70208e-06  -0.000582666  -8.95062e-05  -0.000202040   2.00510e-05   6.46296e-06  -1.48596e-06  -5.81257e-07  -9.63633e-07   7.08674e-08   1.34607e-08  -1.01099e-09       0.00000       0.00000       1.98033       2.64400       2.59380       2.88314       2.66366       2.41827       2.07014       1.80084       1.53220       1.12482      0.894160      0.589629      0.462688      0.292609      0.207110      0.114859     0.0779799     0.0428034     0.0256201     0.0141021    0.00723648    0.00361482    0.00159230   0.000714507   0.000286252   0.000117117   4.01824e-05   1.37421e-05   4.55375e-06   1.17948e-06   3.49105e-07   6.15606e-08   1.35588e-08   1.75664e-09       0.00000       0.00000
  17  16 3119.7287    3.8535  1.0668 13.1596 -0.0041      0.930218  0.0457   0.0726   0.0581    0.1022   0.0000      0.684535   437.5277       11.6859       13.6805       10.2061      -3.12063     -0.539760       4.50516      -7.42834       2.78849     -0.570411      0.594756     -0.227963      0.292706   0.000582888     0.0722709    -0.0107807    -0.0392784     0.0450360     0.0532178    -0.0104838    0.00552985   -0.00302771  -0.000937230  -0.000709272  -9.72565e-06   5.33348e-05   5.60584e-05   6.96700e-06   2.86556e-06   2.35378e-06  -1.48094e-07  -4.77561e-08   1.93259e-08  -1.91348e-10       0.00000       0.00000       3.40117       4.62326       4.48021       3.90231       3.03448       2.80785       3.03429       3.11466       2.95116       2.34515       1.70483       1.19135      0.757600      0.474102      0.263174      0.169505     0.0851699     0.0545360     0.0285010     0.0161202    0.00836159    0.00387516    0.00199696   0.000775503   0.000369328   0.000129489   5.09840e-05   1.76698e-05   4.92152e-06   1.69512e-06   3.61821e-07   8.57269e-08   1.63807e-08   1.98003e-09       0.00000       0.00000
  17  17 3261.7759    3.7377  1.5260 12.7390 -0.0028       1.62146  0.0422   0.0605   0.0724    0.1059   0.0000      0.500446   441.4192       19.0137       12.5000       2.74270       6.39996      -3.81234      -1.88896      -2.77653     -0.978320      -1.23997       2.33513     -0.439550     0.0600189     -0.155300     -0.391392     -0.200281     0.0560655      0.107639    -0.0125905    0.00559807    0.00789677  -0.000158071   -0.00370148   6.32815e-05  -0.000356230  -0.000198824  -5.13932e-05  -6.18230e-06  -3.71062e-06   1.35067e-06   3.71360e-07   3.77543e-08   7.05367e-09   9.32625e-10       0.00000       0.00000       2.67910       3.61995       3.65921       3.82235       3.59066       3.27717       2.94091       2.36099       2.03407       1.48045       1.19519      0.826267      0.606110      0.405192      0.269503      0.166842     0.0992569     0.0594421     0.0323580     0.0178325    0.00889374    0.00439564    0.00203815   0.000907614   0.000375697   0.000150007   5.38889e-05   1.91676e-05   5.83035e-06   1.69792e-06   4.25700e-07   8.60325e-08   1.79895e-08   2.16335e-09       0.00000       0.00000
  17  18 3403.8039    3.2688  2.2292 12.0155 -0.0027      0.539402  0.0495   0.0437   0.0866    0.1006   0.0000      0.279894   448.3730       20.4419       17.0333       5.86073      -2.61049       1.69048       3.34311      -4.03506      0.781164      -1.07759      -1.74891     -0.900987      -1.37477     -0.627267     0.0132743    -0.0407850    -0.0699400    -0.0650970    -0.0552681     0.0183418     0.0198226    0.00460397   -0.00438742   0.000924444  -0.000123251  -9.09881e-05  -4.37342e-05  -3.23305e-05   3.08349e-06  -1.62907e-06   7.04154e-07   7.13734e-08   1.29212e-08  -2.27896e-09       0.00000       0.00000       3.14017       4.07311       4.24077       4.43090       4.14533       3.82463       3.31641       2.88170       2.29718       1.88398       1.37895       1.03808      0.712504      0.482149      0.314214      0.203107      0.121438     0.0755124     0.0384608     0.0225436     0.0111376    0.00573988    0.00254734    0.00117409   0.000477321   0.000193850   6.53708e-05   2.49590e-05   7.03064e-06   2.09806e-06   5.14742e-07   1.17170e-07   1.92149e-08   2.55944e-09       0.00000       0.00000
  17  19 3545.9626    2.8466  3.1011 11.5432 -0.0004      0.554240  0.0605   0.0330   0.1055    0.0816   0.0000      0.166007   443.1618       28.3762       18.5736       12.0922      -2.96269      -7.40405      -4.23956      -12.3563      -1.27495       2.11250      -1.34899      0.678323      0.533156     -0.477138     -0.286474      0.415742     0.0731106   -0.00629883    -0.0828013   -0.00647618     0.0126895   -0.00819968   0.000635357  -0.000819754  -0.000296448  -0.000284822   6.81009e-05   1.66699e-05   5.24902e-06   1.74260e-06  -3.83283e-07   1.55350e-08  -2.53457e-10   2.79202e-09       0.00000       0.00000       3.75152       4.87529       5.07076       5.24302       4.97610       4.53694       4.08490       3.40409       2.78346       2.19378       1.69506       1.22012      0.856414      0.569453      0.388240      0.241447      0.149594     0.0858023     0.0497908     0.0253307     0.0133916    0.00639543    0.00302919    0.00137439   0.000569849   0.000219603   8.40853e-05   2.75506e-05   8.95710e-06   2.42709e-06   6.40152e-07   1.35756e-07   2.47755e-08   2.98630e-09       0.00000       0.00000
  17  20 3688.5077    2.3618  4.6400 11.0124 -0.0006      0.743555  0.0739   0.0218   0.1325    0.0562   0.0000      0.102902   430.2314       31.5216       15.1192      -2.73473       3.17039      -7.28349     -0.476070      -1.13238      0.828697      0.292274     -0.496121      0.297769       1.00349     0.0427157     0.0679508    -0.0300828     -0.144921      0.161382    -0.0717996    -0.0424420   0.000189959    -0.0109318    0.00498701   0.000941385  -0.000696103   0.000588264   0.000123067  -1.24155e-05  -2.73058e-05   3.46685e-06  -3.47703e-07  -3.68604e-07   2.21772e-08  -6.33660e-09       0.00000       0.00000       4.59615       5.83060       6.23566       6.31669       6.23469       5.63909       5.02488       4.16923       3.38865       2.73416       2.01817       1.48088       1.08529      0.737606      0.481497      0.305760      0.185967      0.109156     0.0609912     0.0332241     0.0171000    0.00835376    0.00383650    0.00168173   0.000710705   0.000284428   0.000105666   3.59046e-05   1.09639e-05   3.12471e-06   8.08635e-07   1.78701e-07   3.07541e-08   3.60094e-09       0.00000       0.00000
  17  21 3830.7837    1.9894  6.3684 10.6819 -0.0020      0.426116  0.0903   0.0161   0.1673    0.0451   0.0000     0.0753850   439.7486       25.3919       4.82484       7.58743      -3.96563      -18.4109     -0.291463      -2.46040      -5.08122      -3.92892     -0.667253      -2.39396      -1.18536      0.248829     -0.144256      0.762013    -0.0672035     -0.130011    -0.0432637     0.0775472   -0.00342548    0.00288777   -0.00875977    0.00400642   0.000475190   9.40112e-05   4.32184e-05  -3.55256e-06  -2.27168e-05   5.92323e-06   9.31769e-08  -1.80518e-07   2.14629e-08  -4.55899e-09       0.00000       0.00000       5.55850       7.31252       7.53365       7.71058       7.54115       6.92838       6.02834       5.10877       4.22846       3.31346       2.54757       1.82013       1.31738      0.893235      0.592209      0.369895      0.227967      0.132624     0.0754084     0.0404040     0.0207944    0.00999451    0.00471470    0.00203449   0.000872052   0.000340493   0.000126756   4.28794e-05   1.37753e-05   3.91407e-06   1.01136e-06   2.12997e-07   3.83751e-08   4.66558e-09       0.00000       0.00000
  17  22 3973.1818    1.6765  8.2612 10.4985 -0.0012      0.362216  0.1131   0.0130   0.2054    0.0380   0.0000     0.0613494   435.7545       32.8372      -9.60681       2.79301      -1.82241       5.03095       6.82269     -0.764801       9.33429       1.02886      0.378352      -1.60713       2.22266      0.193198     -0.349961     -0.429528      0.547104      0.239208    -0.0357349     0.0131875     0.0486650    0.00140683   -0.00659284   -0.00134802   0.000744691  -9.53785e-05  -0.000153101   9.26504e-05  -1.04310e-05   5.37550e-06   9.51868e-07   1.84362e-07  -7.13291e-08  -2.53269e-09       0.00000       0.00000       6.69518       8.73955       9.40193       9.47725       9.29178       8.28837       7.38367       6.21971       5.08869       3.99198       3.04763       2.21372       1.56902       1.07803      0.705094      0.446571      0.271842      0.158393     0.0909262     0.0482916     0.0251155     0.0122418    0.00573593    0.00256017    0.00106925   0.000421622   0.000156900   5.26774e-05   1.69236e-05   4.84163e-06   1.22964e-06   2.67984e-07   4.67432e-08   5.41104e-09       0.00000       0.00000
  17  23 4116.0881    1.3996 11.3010 10.3178 -0.0019      0.352633  0.1570   0.0102   0.2762    0.0336   0.0000     0.0576852   423.1386       43.3524     -0.153951       3.28476       7.80989       10.0175       1.50095      -4.91997      -5.75312      -2.53983       1.46842       2.48564      -4.65580     -0.535894      0.699884     -0.400596     -0.300811    -0.0399631      0.273906    -0.0600631    -0.0517387     0.0524629   -0.00634637   -0.00907127   0.000446527   8.70197e-05  -0.000272143  -7.33873e-05  -1.38930e-05  -1.05741e-07  -2.69744e-06   1.00231e-06  -5.21721e-09  -5.15524e-09       0.00000       0.00000       8.69850       11.2228       12.2077       12.4486       11.7936       10.7712       9.51473       8.06681       6.58967       5.14364       3.99353       2.84785       2.04030       1.39223      0.915010      0.579971      0.354210      0.208340      0.118423     0.0645464     0.0327307     0.0165723    0.00756139    0.00349974    0.00142235   0.000580648   0.000207481   7.09858e-05   2.20434e-05   6.31233e-06   1.58496e-06   3.31840e-07   5.86864e-08   6.99001e-09       0.00000       0.00000
  17  24 4259.0195    1.2104 14.0514 10.2010 -0.0022      0.259059  0.2066   0.0083   0.3423    0.0305   0.0000     0.0594075   447.9502       8.06309       1.87847      -4.45702      -20.2371       9.57099      -26.6825       4.78980      -7.49138      -6.44405       4.06794      -1.65735      -2.97589      -1.39084     -0.539482       1.12310      0.465943     -0.495754    -0.0505375      0.109214    0.00585899   -0.00457385   -0.00914496    0.00371247   0.000556270    0.00140443  -0.000364611   4.32099e-05   2.10341e-05   1.65779e-05   4.47864e-08   3.00313e-07  -1.17519e-07   2.30460e-09       0.00000       0.00000       10.2947       13.4867       14.3902       14.7680       14.2034       12.9115       11.5559       9.75318       7.97207       6.27219       4.77983       3.55703       2.53387       1.72268       1.14223      0.732325      0.451848      0.260789      0.149809     0.0802819     0.0418310     0.0205722     0.0100056    0.00427379    0.00184339   0.000714536   0.000268498   8.99300e-05   2.85358e-05   7.94691e-06   2.00485e-06   4.30442e-07   7.42587e-08   8.85013e-09       0.00000       0.00000
  18   8 1992.9178    0.5652  0.5381  9.4787 -0.0130       7.71442  0.0252   0.0141   0.0376    0.0750   0.0000       1.14752   439.1437      -2.68359       16.0363     -0.394109      -2.55877      -2.17739       2.37034    -0.0216056     -0.253530      -1.50618      0.794210       1.38498     -0.428419    -0.0280461     0.0947362    -0.0289483     -0.181045    -0.0340400     0.0266095     0.0216704    0.00810101    0.00357227    0.00144949   -0.00319309   0.000287772   0.000297782   1.11075e-06  -3.70746e-05   2.06281e-05   2.21267e-06  -1.02008e-07  -4.88564e-07   1.20556e-07   9.02242e-09  -1.90851e-09   6.68645e-10       1.59097       2.23336       2.31123       2.56598       2.00578       2.29520       1.79258       1.66355       1.37334       1.15292      0.819170      0.691027      0.444362      0.317078      0.213210      0.139594     0.0870773     0.0510214     0.0311285     0.0177971    0.00930758    0.00486090    0.00236608    0.00123287   0.000517667   0.000236533   8.95159e-05   3.78430e-05   1.34467e-05   4.56992e-06   1.41159e-06   3.69101e-07   8.12906e-08   1.82578e-08   2.83588e-09   4.65912e-10
  18  10 2291.7639    1.0980  0.7702 10.4307 -0.0013       4.96282  0.0259   0.0228   0.0468    0.0888   0.0000      0.852526   436.9442       2.13387       15.0903      0.540306     -0.871515      -1.54963       2.72001      -2.62071     -0.319742     -0.561841      -1.17282      0.110371      0.713109      0.115392     -0.146772    -0.0286287      0.156147     0.0245096     0.0334704   -0.00410630   -0.00517240    0.00545679  -0.000319449  -0.000169248   0.000282427  -0.000100127   4.80037e-05  -8.77339e-06  -1.84329e-05  -9.08432e-06   1.01521e-07   4.18691e-08  -1.51974e-08   1.20021e-08   1.07483e-09   9.61052e-10       1.73881       2.21802       2.34742       2.56172       2.34577       2.18592       1.91530       1.68499       1.36395       1.06318      0.873725      0.604651      0.462878      0.314916      0.199766      0.142283     0.0892149     0.0516025     0.0321781     0.0172879    0.00951784    0.00490147    0.00258491    0.00113282   0.000585968   0.000208879   9.54763e-05   3.49039e-05   1.29042e-05   3.68593e-06   1.18582e-06   3.44299e-07   8.06189e-08   1.58438e-08   2.91439e-09   3.69665e-10
  18  11 2437.0205    1.4820  0.9065 11.1036 -0.0091       3.54670  0.0314   0.0284   0.0510    0.0914   0.0000      0.790837   442.1891       2.98436       11.8012       1.36216      -3.24903       1.91635       2.60819      -2.11915      0.135087      0.920841       2.84315      0.211617     -0.296276      0.284637    -0.0152504      0.131811    -0.0235955      0.162932     0.0105759    -0.0129999    0.00114016   -0.00189792    0.00207701  -0.000892958  -0.000942189   0.000627711  -8.18645e-05  -1.21965e-05  -1.60075e-06  -9.65890e-07   9.20119e-08  -2.14266e-07  -4.61095e-08  -1.06414e-08   1.64695e-09  -2.23268e-10       1.99860       2.59036       2.65445       2.65179       2.70039       2.40069       2.15928       1.85945       1.65450       1.29084       1.07182      0.724467      0.521948      0.384705      0.240876      0.163022     0.0971584     0.0608774     0.0357961     0.0208284     0.0111676    0.00576919    0.00280758    0.00126499   0.000591492   0.000243499   0.000103299   3.82605e-05   1.33339e-05   4.28988e-06   1.34676e-06   4.12301e-07   9.18065e-08   1.92842e-08   3.59725e-09   3.89127e-10
  18  12 2581.0402    1.9422  0.9994 11.4553 -0.0029       3.54473  0.0307   0.0351   0.0539    0.1005   0.0000      0.738487   434.3843       4.81608       9.24480       6.12398       2.83610       1.79353      -1.14493       1.82104       1.58663      -1.05162     -0.153888     -0.520332      0.666116     -0.558978      0.234243      0.147419      0.169956    -0.0316617     0.0119177     0.0251269     0.0216318    0.00216879   -0.00318385   -0.00115915   0.000343427  -0.000191861   8.02275e-07   3.22201e-05   3.11018e-06   8.04444e-08  -9.31257e-08  -5.28764e-07  -6.66386e-08   3.34643e-08  -1.09130e-09  -3.36433e-10       2.10194       2.71105       2.77133       2.70440       2.54165       2.30272       2.09079       1.94408       1.76224       1.41315       1.07519      0.802149      0.544203      0.380239      0.239007      0.153826     0.0928648     0.0562171     0.0337473     0.0184673     0.0104012    0.00537936    0.00260166    0.00122564   0.000541237   0.000233403   8.90589e-05   3.43644e-05   1.25886e-05   4.09038e-06   1.30125e-06   3.59768e-07   8.22873e-08   1.83535e-08   3.09855e-09   3.63373e-10
  18  13 2724.8842    2.5889  0.8844 11.8538 -0.0002       1.40017  0.0258   0.0481   0.0510    0.1036   0.0000      0.692862   436.8301       7.39023       9.21440       2.61167      -1.53075      -2.60673       3.23089      -1.10507      0.308702      -1.51560     -0.626504      0.574876     0.0691262     0.0869564     -0.500529   -0.00305380    -0.0144836    -0.0285267     0.0388059    0.00881213   -0.00864949  -0.000786770   -0.00135882   0.000358941   0.000357679  -6.29185e-05   0.000100306   3.38067e-06   7.54989e-07   8.05444e-06   1.27984e-06  -1.50210e-07   1.33284e-07   2.26505e-08  -7.26934e-10  -2.22587e-10       1.76898       2.17862       2.27463       2.40188       2.33846       2.20792       1.90745       1.60614       1.34436       1.05440      0.857433      0.609757      0.429333      0.323774      0.215628      0.135672     0.0875915     0.0537471     0.0310576     0.0177816    0.00950316    0.00493365    0.00231282    0.00110126   0.000466756   0.000217709   8.60098e-05   3.25344e-05   1.06621e-05   3.71426e-06   1.14792e-06   3.17431e-07   7.36994e-08   1.53889e-08   2.76491e-09   3.31654e-10
  18  14 2868.8822    3.1554  0.9334 12.4096 -0.0034       1.89435  0.0298   0.0576   0.0498    0.0985   0.0000      0.764049   434.6017       12.1838       15.2172       6.05269       2.19990     -0.678298      -3.55659      -6.92288     -0.922719     -0.833953     -0.934435     -0.895590      0.521273     -0.497901     -0.199732      0.222121    -0.0353340    -0.0973271     0.0117251     0.0197072    0.00907210   -0.00437159   -0.00239846  -0.000245500   -0.00120701  -0.000142642  -6.09679e-05  -3.22764e-05  -1.27146e-05   3.54474e-06   7.83437e-07  -5.27833e-08  -9.15646e-09  -4.79525e-09   3.89085e-09   1.05459e-10       1.91626       2.32390       2.62089       2.74086       2.52480       2.26162       2.02160       1.89197       1.44588       1.19784      0.902014      0.677546      0.493326      0.326113      0.226357      0.144578     0.0907725     0.0543092     0.0328748     0.0180153    0.00983788    0.00527293    0.00265018    0.00123927   0.000604714   0.000240639   9.85537e-05   3.66208e-05   1.29328e-05   4.11545e-06   1.23005e-06   3.28379e-07   8.69667e-08   1.71893e-08   2.64414e-09   3.45860e-10
  18  15 3012.3135    3.7703  1.0704 12.5730 -0.0063      0.402007  0.0333   0.0639   0.0541    0.1213   0.0000      0.674945   440.0189       13.8025       10.6503       3.54070      0.561372       2.05559     -0.620727      -3.36283      -1.54442      -1.37992     -0.714320     -0.683986     -0.265094      0.448308      0.299940      0.156855     -0.150050     0.0208912   0.000632283    -0.0356129   -0.00260813    0.00818492    0.00478054  -0.000323005  -0.000210204   2.90068e-05  -0.000113211   2.61064e-05   9.64097e-06   4.95758e-07  -1.02591e-06  -9.14665e-08   7.70701e-08   1.46560e-08  -5.17704e-09   3.75336e-10       2.08669       2.65938       2.67225       2.77916       2.66987       2.48298       2.24738       1.90140       1.64991       1.27442       1.01231      0.750317      0.537079      0.369965      0.250360      0.164537      0.101452     0.0612441     0.0357174     0.0201943     0.0107596    0.00532137    0.00276791    0.00125090   0.000587970   0.000232528   9.95039e-05   3.51482e-05   1.32048e-05   4.28402e-06   1.30951e-06   3.59471e-07   8.51725e-08   1.77858e-08   3.33885e-09   3.85682e-10
  18  16 3155.1849    4.0175  1.1678 12.7982 -0.0003       1.38028  0.0346   0.0681   0.0631    0.1246   0.0000      0.586968   435.7722       15.8808       6.00584       9.51326       1.13330      -3.71594      -4.67291      -2.34969     -0.125741      -2.07900       1.10573     -0.182267      0.306620     -0.321746    -0.0319333      0.308082    0.00233810    -0.0190785     0.0136301     0.0126370    0.00180246    0.00248615    0.00202187   -0.00204984   0.000283927   0.000281213   0.000134896  -5.23221e-05   1.31562e-05  -1.70955e-06  -3.55397e-08  -3.92775e-07   1.71463e-07   6.92563e-09  -3.11046e-09  -1.68871e-10       2.28452       3.01784       3.06912       3.05741       2.81253       2.66967       2.37729       2.17188       1.81588       1.47892       1.16133      0.832516      0.591387      0.395970      0.255668      0.168209      0.103851     0.0609678     0.0361830     0.0194776     0.0104544    0.00543984    0.00269521    0.00124491   0.000592330   0.000236399   9.82556e-05   3.76241e-05   1.33232e-05   4.22074e-06   1.33365e-06   3.77575e-07   9.36378e-08   1.87754e-08   3.24274e-09   4.15714e-10
  18  17 3297.7893    3.6186  1.4484 12.7987 -0.0036       1.34820  0.0396   0.0583   0.0676    0.0919   0.0000      0.491925   435.2171       16.5761       14.1612       6.14511      0.255431      -2.75802      -2.95993      -3.67291       2.57888      -1.70994      0.513167     -0.415622       1.09425     -0.698700      0.163008     -0.562267      0.128680     0.0621174    -0.0763386     0.0263302    -0.0206727    0.00893956  -0.000334713  -0.000698532   0.000105985  -4.58507e-05  -0.000165475  -6.42957e-05  -1.12422e-05  -9.97214e-06  -9.79469e-07   2.98850e-07   2.18003e-07   1.71755e-08  -2.88116e-09  -1.10503e-10       2.31180       3.18846       3.24274       3.36178       3.21946       2.98343       2.68230       2.33453       1.90715       1.51625       1.18687      0.863133      0.650538      0.447853      0.305486      0.191889      0.126516     0.0740409     0.0436695     0.0238540     0.0128571    0.00715538    0.00334283    0.00162162   0.000716546   0.000319639   0.000124977   5.04803e-05   1.68768e-05   5.72312e-06   1.77885e-06   4.77681e-07   1.25420e-07   2.52567e-08   4.49055e-09   5.48203e-10
  18  18 3440.5026    3.2063  2.3037 12.0990 -0.0037      0.854086  0.0493   0.0410   0.0886    0.0835   0.0000      0.264262   439.4402       33.1415       21.8293       1.37026       4.13114      -11.6378      -6.14999      -7.41769       1.95220      -1.78216      -4.56994      0.279182      0.305068     -0.357640     -0.166662      0.129209    -0.0855170    -0.0847502    -0.0605346     0.0496818     0.0147413    0.00299235  -0.000542132   0.000261531   0.000388368   1.35775e-05  -0.000189668   6.73874e-05   4.18797e-07   1.58368e-06  -3.73514e-06   1.30930e-07   1.68222e-07  -8.59119e-09   7.80797e-10   5.94543e-10       3.01957       3.86364       4.09230       4.20505       4.04967       3.68715       3.38956       2.84524       2.33836       1.89413       1.47748       1.11700      0.773643      0.540013      0.368446      0.236034      0.154242     0.0915346     0.0549282     0.0291101     0.0162619    0.00818412    0.00403778    0.00193354   0.000860704   0.000384790   0.000150429   5.71779e-05   2.06288e-05   6.58438e-06   2.11866e-06   5.45894e-07   1.37402e-07   2.96601e-08   4.98812e-09   5.76749e-10
  18  19 3583.2415    2.6485  3.5064 11.4564 -0.0019      0.815846  0.0639   0.0284   0.1094    0.0693   0.0000      0.144545   438.5640       25.2279       2.05547       8.36961       7.34662      -5.37427      -1.03563      -7.60977      -2.84486      -5.25710      -1.44342      0.452969      0.847834     -0.580878      0.522006     -0.363753     0.0402200     0.0503957    -0.0969256    -0.0149330    0.00538991    -0.0114105    0.00338208    0.00225725    0.00248570  -0.000249512   0.000159899  -1.07116e-05  -1.72686e-05  -8.20109e-06   4.58996e-06  -3.85297e-07  -2.89100e-07   7.80305e-09  -1.66115e-09  -5.79113e-10       3.75282       4.81298       5.11302       5.34522       5.27114       4.72245       4.23863       3.60270       3.05208       2.40710       1.77527       1.38386       1.01176      0.719141      0.471916      0.313774      0.196619      0.118426     0.0698875     0.0382119     0.0214441     0.0113974    0.00552080    0.00269682    0.00113064   0.000508141   0.000189722   7.69117e-05   2.74093e-05   8.94136e-06   2.77066e-06   7.56802e-07   1.82743e-07   4.05208e-08   6.77031e-09   7.65789e-10
  18  20 3726.0576    2.2672  4.9500 11.0266 -0.0021      0.644507  0.0776   0.0204   0.1348    0.0518   0.0000     0.0971906   433.2835       29.9933       2.55791       10.9424      -4.24410       8.18718      -12.4311      -5.97845      -1.20084       1.65067      0.475818       1.04004      0.514826     -0.648786     -0.621124      0.398012      0.162079    -0.0892364      0.189278     0.0787377    -0.0416069    0.00691629   -0.00145674   -0.00286631   0.000409585   0.000214450  -6.19126e-06  -0.000146471   1.19523e-05  -1.20001e-06   1.26828e-06  -9.46032e-07  -6.75974e-08   8.07583e-08  -8.19618e-09   1.97984e-09       4.58673       5.79285       6.18352       6.40793       6.23339       5.69263       5.18688       4.32974       3.66805       2.87645       2.28508       1.67725       1.22594      0.862679      0.568700      0.380410      0.239178      0.146509     0.0843150     0.0473922     0.0252977     0.0133372    0.00658879    0.00304711    0.00141613   0.000582348   0.000243974   9.23643e-05   3.26602e-05   1.07642e-05   3.25622e-06   9.22926e-07   2.17853e-07   4.61259e-08   8.18649e-09   8.99335e-10
  18  21 3868.9938    1.9015  7.0113 10.5652  0.0006      0.502049  0.0950   0.0145   0.1737    0.0412   0.0000     0.0675887   434.0296       33.2335       19.9902      -1.22690      -3.83575      -2.23809      -9.68503       5.27899      -6.16912      -8.64284      -1.43919       3.37370      -1.56710      0.288327      0.194451      0.229574     -0.338541     -0.186117     0.0712517     0.0816298    -0.0351199    0.00653418   -0.00407905   -0.00769418   -0.00465230  -0.000291892  -0.000535203   4.87946e-05  -6.69286e-05  -3.95581e-06   3.76242e-06  -1.40296e-06  -3.30347e-07  -1.95782e-09  -4.60509e-09   9.58384e-10       5.49365       7.08073       7.52115       7.76112       7.61399       6.85627       6.22172       5.32780       4.46812       3.45037       2.70557       2.03832       1.49171       1.02886      0.702193      0.450062      0.291520      0.174653      0.100814     0.0569338     0.0305138     0.0162989    0.00813342    0.00380216    0.00175886   0.000722619   0.000296958   0.000111616   3.91119e-05   1.32280e-05   4.05062e-06   1.09616e-06   2.74742e-07   5.70829e-08   1.00112e-08   1.10990e-09
  18  22 4011.8364    1.5889  8.9811 10.3935 -0.0023      0.397311  0.1187   0.0115   0.2131    0.0352   0.0000     0.0586846   439.9132       43.7326       2.51698       10.8283     -0.239906      -7.29351       13.0768      -16.6216      -3.69175     -0.195731     -0.910402      0.242999    -0.0336443      -1.16285     -0.805149      0.542307     -0.207949     -0.220903     -0.209140    -0.0286488     0.0418876     0.0267151    0.00871137   -0.00876904    0.00239669   0.000866622   0.000412848  -2.85338e-05   2.78254e-06  -9.28627e-06   8.97901e-06  -6.40639e-07   9.57527e-08   3.90395e-08   1.13984e-08   1.13204e-09       6.66567       8.79928       9.38838       9.60255       9.25600       8.57046       7.62357       6.49445       5.36719       4.32025       3.33619       2.45428       1.80437       1.25273      0.848148      0.550382      0.345361      0.211143      0.122454     0.0695202     0.0372842     0.0195714    0.00956467    0.00452398    0.00204570   0.000879511   0.000358227   0.000138317   4.88653e-05   1.64004e-05   4.91988e-06   1.37158e-06   3.39581e-07   7.03497e-08   1.19562e-08   1.38008e-09
  18  23 4154.6507    1.3607 11.7814 10.3329 -0.0011      0.320474  0.1602   0.0096   0.2774    0.0304   0.0000     0.0567361   441.4484       39.5726       10.6406      -7.27836      -7.57197       1.98411      -3.19853       13.9667      -5.74841      -4.85546       1.95987       2.81859    -0.0495482      0.223589       1.16280      0.937747     -0.769294      0.566027      0.269159   -0.00598486     0.0744728    0.00530655    -0.0140080    -0.0113252    0.00391630    0.00100924   0.000253040  -0.000178005  -5.41368e-06   3.80375e-05  -1.08729e-05  -9.85018e-07   2.98411e-07   1.55264e-07  -1.21081e-08   1.04287e-09       8.30358       10.6590       11.5235       11.8465       11.5259       10.5606       9.42042       7.98230       6.67180       5.32343       4.14731       3.09281       2.25582       1.55408       1.05868      0.697865      0.442851      0.271508      0.158136     0.0895067     0.0484916     0.0249801     0.0126243    0.00594027    0.00269400    0.00113871   0.000467975   0.000175928   6.33551e-05   2.09510e-05   6.30386e-06   1.73063e-06   4.22535e-07   8.71971e-08   1.48277e-08   1.66768e-09
  18  24 4297.8751    1.1495 14.5610 10.2092 -0.0003      0.195558  0.2212   0.0075   0.3463    0.0276   0.0000     0.0614127   437.0236       44.6211       61.5389      -27.4105      -36.6655      -10.9142       5.57523       5.35400      -8.61777      -6.09748       8.72155      -2.08068      -1.86420      -5.46350       1.78689       1.20681     -0.525401     -0.525183      0.113571      0.143917      0.160630    -0.0332224     0.0147322     0.0102825   -0.00109481   -0.00282944  -0.000445964   0.000114847  -8.85591e-05   2.08057e-05   2.92668e-06  -1.16734e-07   7.81110e-07   1.51750e-07  -1.71584e-08   1.08112e-09       9.88474       13.1885       14.0120       14.3485       14.0095       12.9955       11.7649       9.92768       8.42514       6.59924       5.20539       3.93468       2.86366       1.99114       1.37733      0.897909      0.565865      0.348193      0.204192      0.113229     0.0624729     0.0322389     0.0159644    0.00773033    0.00342304    0.00152727   0.000598210   0.000230391   8.37761e-05   2.78418e-05   8.47542e-06   2.30331e-06   5.61914e-07   1.16816e-07   2.02785e-08   2.27095e-09
  18  25 4440.7125    0.9444 16.0845 10.1900 -0.0009      0.106972  0.2756   0.0066   0.4170    0.0243   0.0000     0.0725723   431.4281       10.1483       30.3706       19.0601      -2.07496      -22.7315       2.71307       2.51871      -2.85920      -15.2125      -11.5330      -1.27976      0.338600      -1.81162     -0.638291      0.945064      0.780525      0.534130    -0.0146950    -0.0497744    -0.0666997     0.0680785    -0.0208869    -0.0110007   0.000710807    0.00115725   0.000258887  -0.000207324  -3.87812e-05   0.000104003   4.31566e-06   5.62773e-06   3.18297e-07   3.12285e-08  -9.94157e-09   2.15383e-09       11.7004       15.6398       17.0622       17.0431       16.9070       15.4844       13.7965       11.9461       9.92824       7.91967       6.25258       4.61791       3.39488       2.38865       1.62985       1.06401      0.686852      0.410634      0.249890      0.139749     0.0768485     0.0402817     0.0199071    0.00969851    0.00430848    0.00190123   0.000754029   0.000295018   0.000103805   3.38097e-05   1.05416e-05   2.84628e-06   6.97985e-07   1.40913e-07   2.36303e-08   2.63897e-09
  19   8 2021.8891    0.6140  0.5129  9.6674 -0.0041       10.8051  0.0218   0.0151   0.0356    0.0623   0.0000       1.22124   436.7052       1.32923       11.8451      0.758103     -0.636939      -1.19966     -0.847058     -0.525034     -0.903477     -0.853243     -0.831078     0.0606706      0.499512     0.0866706     -0.101781    -0.0921758    -0.0651207     0.0409026     0.0100294    0.00620591    0.00723815  -0.000687182   -0.00286634   0.000889544   0.000460251  -0.000205957   7.15369e-05  -0.000124942   3.68382e-05   4.26111e-06  -3.11195e-06   8.48803e-07   2.75518e-08  -1.96204e-08  -2.31909e-08  -8.39273e-09       1.42369       1.86296       2.13368       2.04296       1.96712       1.92384       1.65613       1.51838       1.19570       1.03852      0.719091      0.593688      0.466000      0.295240      0.210842      0.153704     0.0880171     0.0576404     0.0363792     0.0192659     0.0109230    0.00618398    0.00318664    0.00156523   0.000771919   0.000372148   0.000161565   6.25001e-05   2.32873e-05   1.02766e-05   3.68190e-06   1.08977e-06   3.04071e-07   8.70584e-08   2.06707e-08   4.11130e-09
  19   9 2173.8910    0.8862  0.6687 10.0157 -0.0000       5.34312  0.0236   0.0184   0.0404    0.0789   0.0000      0.824796   438.2354      0.696523       14.8072     -0.288027      -3.69739       2.93235      -1.41129      -1.66394       1.49674     -0.952363     0.0801485      0.254013      0.146809      0.190382     -0.498289    -0.0899574      0.101617     0.0576661     0.0323730    -0.0227007    0.00324901   -0.00146084    0.00153043  -0.000582669   0.000353836  -0.000241551   7.22239e-05   0.000124202   2.16037e-05  -5.33552e-06  -9.30183e-07   5.69593e-09   2.42251e-07  -5.60074e-08   2.76373e-08  -2.94810e-09       1.49113       2.09965       2.23083       2.32191       2.18831       2.07957       1.77466       1.63955       1.25339       1.09391      0.819397      0.630052      0.442012      0.331529      0.225683      0.150217     0.0974004     0.0611354     0.0366932     0.0223123     0.0118904    0.00717870    0.00320947    0.00184412   0.000837543   0.000364487   0.000179382   7.15460e-05   2.73314e-05   1.06554e-05   3.34849e-06   1.12598e-06   3.44358e-07   9.55743e-08   2.20433e-08   4.82183e-09
  19  10 2322.4948    1.2074  0.8337 10.2575  0.0015       4.41601  0.0263   0.0224   0.0462    0.1041   0.0000      0.697393   440.1996       2.22751       5.70709       2.03980     -0.713104      -3.35158     -0.886940      -1.03389     -0.200497       1.03017       1.48983     0.0968396     -0.597158     -0.224121      0.213330     -0.115982     -0.225926     0.0954681     0.0168688    -0.0419482     0.0118746    0.00212561   -0.00256643   -0.00340250   2.09609e-06   0.000577016  -6.52264e-05  -6.67982e-05   9.34744e-06  -1.11196e-05   1.36566e-06  -4.50121e-07   4.24536e-07  -2.51441e-08   1.47213e-08  -5.65059e-10       1.84437       2.39832       2.71072       2.76173       2.62695       2.39780       2.13338       1.75252       1.42789       1.20185      0.955780      0.672339      0.477401      0.357714      0.229192      0.155219     0.0973054     0.0652777     0.0388819     0.0222239     0.0127720    0.00703803    0.00361395    0.00180121   0.000786630   0.000377016   0.000165675   7.58944e-05   2.82480e-05   1.07556e-05   3.50770e-06   1.07788e-06   3.20612e-07   9.12282e-08   1.96811e-08   4.21664e-09
  19  11 2468.3404    1.6138  0.9531 11.2168 -0.0039       3.77666  0.0316   0.0296   0.0519    0.0963   0.0000      0.763158   437.6588       4.59309       11.1591      0.255884     -0.248392       1.64904      -3.56906      -2.90751      -2.85396       1.52693       1.49040     -0.290649     -0.415517      0.267068     -0.163386     -0.120710     -0.231729    0.00395054    -0.0345583   -0.00577209  -0.000873208     0.0142887  -9.91962e-05   6.00088e-05  -5.27472e-05   0.000200986  -6.96566e-05   3.37733e-05   1.02740e-05  -6.72706e-06  -1.31208e-06  -8.78032e-07   1.76320e-07  -1.62956e-08   3.72512e-08  -5.62206e-09       2.07720       2.59534       2.61169       2.54266       2.49732       2.42384       2.30328       2.09422       1.66528       1.33977       1.09241      0.800537      0.623729      0.454839      0.310010      0.208147      0.131370     0.0807159     0.0481849     0.0259564     0.0149166    0.00799665    0.00390669    0.00208901   0.000973253   0.000418236   0.000200579   8.21028e-05   3.06614e-05   1.16936e-05   3.88748e-06   1.15362e-06   3.62808e-07   1.03206e-07   2.43468e-08   4.70547e-09
  19  12 2613.2292    2.1182  1.0861 11.3754 -0.0014       1.82281  0.0305   0.0357   0.0562    0.1245   0.0000      0.669870   439.9020       7.52836       13.2466       5.90953      -5.80163      -2.93075      -1.30281     -0.547201     -0.330007     -0.842857      0.781356      -1.81488     -0.272910      0.337575    -0.0739078    0.00403457     0.0371077   -0.00460431     0.0487848     0.0213150   -0.00517998    0.00236762   -0.00105976    0.00155269  -0.000216661  -0.000515476  -6.82079e-05   2.47611e-05   6.04917e-06   1.15561e-05  -4.87420e-06  -2.38142e-06   7.83802e-07   6.54279e-08  -1.18489e-08   3.83480e-09       1.89180       2.31773       2.41352       2.58548       2.40896       2.26358       2.04291       1.84338       1.58644       1.28174       1.00266      0.762543      0.579044      0.399567      0.268225      0.179548      0.119533     0.0733044     0.0440166     0.0254112     0.0142565    0.00765537    0.00416942    0.00209799    0.00100027   0.000468557   0.000186303   7.95120e-05   3.09783e-05   1.14284e-05   3.89752e-06   1.23181e-06   3.58660e-07   9.50657e-08   2.24022e-08   4.38469e-09
  19  13 2758.1559    2.7331  0.9655 11.9124 -0.0030       2.01413  0.0302   0.0483   0.0500    0.1073   0.0000      0.658526   436.1730       9.68908       14.7040      -2.10930    0.00428887      -1.89363      -1.12330      -1.09825     -0.238133      -2.17213       2.33052      0.956471      0.873890      0.113461    0.00446429     0.0648413    -0.0452267     0.0164098     0.0273238    -0.0238389     0.0167482    0.00385452   -0.00741236   -0.00122092  -0.000573120  -0.000894667  -0.000159151   7.39932e-05   1.22590e-05  -1.29006e-05   2.58700e-06   2.55505e-06  -8.96243e-08  -5.55959e-08   4.22767e-08  -2.87492e-09       2.14882       2.98516       3.35022       3.36270       3.24905       2.89279       2.51687       2.12951       1.64791       1.30185      0.990955      0.718001      0.532162      0.368302      0.255580      0.166578      0.103222     0.0657100     0.0390954     0.0218193     0.0122258    0.00679893    0.00362742    0.00171277   0.000853432   0.000379846   0.000179551   6.93516e-05   2.82054e-05   1.00625e-05   3.52614e-06   1.11624e-06   3.21493e-07   9.10087e-08   2.30455e-08   4.51072e-09
  19  14 2902.7694    3.3365  0.9139 12.4482 -0.0001       1.66017  0.0266   0.0595   0.0489    0.0996   0.0000      0.622532   437.2347       6.61483       13.4694       3.52072      -3.03304      0.698848      -1.35502      0.213648    -0.0136761      -2.01497      0.255487     -0.518784      0.201999     -0.186215     -0.199687     -0.390155     0.0769266     0.0327690    -0.0594254    -0.0451141    0.00800885   -0.00127492   -0.00200815  -0.000728016  -0.000269876  -8.30820e-05  -0.000182043  -0.000136656  -7.01252e-05  -7.74819e-06   1.35870e-06   2.68966e-06   4.69281e-08  -2.36970e-07   8.60812e-09   9.30588e-09       1.65849       2.20801       2.22581       2.32388       2.19587       2.17602       1.90020       1.64310       1.41146       1.12568      0.866276      0.692158      0.492770      0.360547      0.243836      0.168844      0.104008     0.0684894     0.0408223     0.0227647     0.0130317    0.00697172    0.00370673    0.00179165   0.000836314   0.000396902   0.000166680   7.20138e-05   2.61552e-05   1.01611e-05   3.63760e-06   1.17556e-06   3.40955e-07   9.21978e-08   2.00547e-08   4.43186e-09
  19  15 3046.8763    3.9354  0.9805 12.7418 -0.0035       2.30471  0.0295   0.0682   0.0491    0.1120   0.0000      0.632204   435.7558       14.0653       5.93698       7.48610       4.10912      -5.13458      0.810866       2.73761      -2.60225     -0.798209     -0.100338     -0.531615      0.134319     -0.755051      0.105387     -0.111003      0.108603     0.0130299    0.00565328    -0.0125021     0.0115279   -0.00670513    0.00379830  -0.000293384  -0.000885789  -0.000131717  -1.47726e-06  -0.000250160   1.45577e-05  -1.30891e-05   3.56574e-06  -1.05243e-06  -1.93533e-07   7.47797e-08  -1.50607e-08  -4.38361e-09       1.89152       2.42074       2.46042       2.49272       2.48456       2.44346       2.16789       1.77816       1.47508       1.21734      0.974626      0.742500      0.540635      0.387789      0.259562      0.181036      0.118753     0.0749682     0.0454109     0.0259373     0.0146200    0.00743442    0.00381268    0.00185199   0.000905429   0.000375150   0.000177205   7.11171e-05   2.92611e-05   1.06612e-05   3.77101e-06   1.15147e-06   3.49638e-07   9.28237e-08   2.15279e-08   4.41673e-09
  19  16 3190.1112    3.6594  1.3893 12.8925 -0.0035       1.22932  0.0379   0.0564   0.0659    0.0799   0.0000      0.559992   438.9118       24.0483       16.3119       1.19935      -6.17321      -3.51591      -2.57257       2.04632       1.94832      -5.16154    -0.0360625     -0.772827     -0.136564     -0.440538      0.240783      0.277264     -0.214929    -0.0230126     0.0805613     0.0426009   -0.00559232   -0.00537233   -0.00815347   -0.00171975    0.00189933  -0.000517417   0.000132617  -2.59515e-06  -3.86103e-05  -3.53060e-06   1.34074e-06   4.34984e-06   3.02376e-07  -5.25879e-08  -3.30780e-08   6.39235e-09       2.15395       2.83267       2.98052       3.02584       3.02855       2.80491       2.49450       2.14497       1.85625       1.46836       1.10530      0.877808      0.628615      0.478484      0.325517      0.211797      0.143635     0.0846055     0.0521532     0.0300569     0.0173783    0.00934624    0.00485899    0.00251668    0.00115141   0.000534087   0.000219351   9.55740e-05   3.64031e-05   1.37259e-05   4.71802e-06   1.58587e-06   4.86398e-07   1.21291e-07   2.86232e-08   6.05763e-09
  19  17 3333.3024    3.4725  1.7190 12.7413 -0.0026      0.969187  0.0428   0.0490   0.0742    0.0736   0.0000      0.404347   441.4154       15.5000       17.9980       1.31566      -2.78978     -0.536265       3.32017      -2.45409      -2.48546      -2.52936      0.617841     -0.683163      0.443759      0.275839     -0.102418      0.221068    -0.0939645    -0.0456466    -0.0531439     0.0408392   -0.00740151    0.00571373   -0.00298914  -0.000761254    0.00169573   0.000649312  -3.99928e-05  -2.83286e-05   1.00966e-05  -7.29969e-06  -1.78182e-07  -3.03996e-07   9.80817e-08  -4.44728e-08  -5.39739e-10   5.53383e-09       2.46777       3.24840       3.27534       3.45525       3.39432       3.21041       2.85381       2.45833       2.05268       1.64714       1.29389      0.961385      0.733602      0.532423      0.380717      0.248481      0.159873     0.0976022     0.0599364     0.0343315     0.0201112     0.0104389    0.00550072    0.00266790    0.00127926   0.000565964   0.000251902   0.000103651   4.09001e-05   1.46815e-05   5.30462e-06   1.63526e-06   5.03471e-07   1.33408e-07   3.23944e-08   6.54800e-09
  19  18 3476.6528    2.9617  2.4692 12.1139 -0.0012       1.05548  0.0525   0.0353   0.0886    0.0651   0.0000      0.231608   438.1410       32.7978       6.01357       3.96569      -6.72926       1.84393       3.22771      -8.53416       2.44218       1.89516       4.22056      -3.49532      0.453517     0.0550074      0.337611     -0.988195     -0.165190    -0.0282589     0.0238806     0.0382088    0.00484954    -0.0165443    0.00450976    0.00419146   0.000892347  -0.000353908  -0.000701079  -5.97293e-05   0.000131804  -2.32094e-05   2.63928e-06  -2.37296e-06   6.90225e-07   1.40854e-07  -1.54572e-08  -1.53375e-08       2.96387       4.06551       4.07818       4.51711       4.10581       3.95291       3.36581       3.15500       2.56789       2.13661       1.60598       1.26586      0.933769      0.650188      0.454272      0.298418      0.197611      0.119015     0.0754040     0.0408020     0.0248189     0.0127281    0.00705898    0.00343921    0.00172738   0.000737323   0.000340244   0.000131439   5.36390e-05   1.89372e-05   7.11282e-06   2.11854e-06   6.70831e-07   1.67615e-07   4.17154e-08   8.32594e-09
  19  19 3620.0780    2.5637  4.0798 11.3137 -0.0008      0.973438  0.0665   0.0240   0.1173    0.0571   0.0000      0.124937   439.6390       30.6307       8.68213       5.74017       2.55336      -2.84154      -3.88498      -2.59889     -0.819968      -3.00626      0.241465     -0.925029       1.37555     -0.437127    -0.0796355    -0.0916388     -0.473228    -0.0142013     0.0312101     0.0585997    -0.0746012     0.0277448    0.00940681   -0.00341542   0.000681962   1.42684e-05   0.000370521   2.34054e-05   2.98874e-05   2.16981e-07  -9.06793e-06   2.05828e-06  -5.14382e-07  -1.23601e-08  -1.75796e-09  -7.33925e-09       3.73367       4.77157       5.13172       5.38610       5.11884       4.80677       4.33345       3.77013       3.16658       2.58086       2.02230       1.57905       1.13232      0.802127      0.559524      0.377273      0.244520      0.151790     0.0911103     0.0552459     0.0307930     0.0163678    0.00841502    0.00430466    0.00211318   0.000953741   0.000420516   0.000171279   6.75816e-05   2.47442e-05   8.52127e-06   2.80286e-06   8.09462e-07   2.13610e-07   5.01016e-08   1.05561e-08
  19  20 3763.1794    2.1543  5.6445 10.9229 -0.0007      0.479940  0.0824   0.0178   0.1437    0.0459   0.0000     0.0821471   442.4323       26.8349       16.9981       6.87283       5.39143       8.99226      -3.47375       3.61407       7.67413      -2.12460      -1.32921      -1.83660      -1.05709      0.307004    -0.0790970    -0.0624483      0.105490    -0.0787480     0.0851762     0.0603523   -0.00854312   -0.00485966    0.00723905   -0.00349052    0.00265463    0.00127410   0.000270890  -1.88577e-05  -0.000189303  -2.23371e-05   5.72052e-06  -6.52077e-07  -1.65533e-06  -4.56018e-07  -6.79154e-08   1.50739e-08       4.64450       6.03627       6.38977       6.48085       6.47017       5.92835       5.63614       4.63729       3.98241       3.15712       2.55501       1.94672       1.43575       1.03240      0.705401      0.482178      0.308836      0.199511      0.118218     0.0682332     0.0377810     0.0207505     0.0104954    0.00542476    0.00249264    0.00118662   0.000504779   0.000220223   8.18353e-05   3.17035e-05   1.06584e-05   3.48443e-06   1.00395e-06   2.77906e-07   6.35791e-08   1.36326e-08
  19  21 3906.7376    1.8355  7.7882 10.5200 -0.0008      0.440715  0.1010   0.0132   0.1808    0.0373   0.0000     0.0595356   435.4758       27.6056       23.1514     -0.126073       2.28192      -7.04195      -11.2991      -7.23496       8.16845      -12.4929       2.65031      0.266819      -2.22409      0.661707     0.0125749     -0.298741      0.257663      0.330431    -0.0863543      0.173450     0.0349655    -0.0131218    -0.0226100   -0.00924308   -0.00161795  -0.000297320  -0.000116401   0.000158258  -8.43942e-06  -2.78626e-06   3.31609e-06   5.48267e-06  -1.49592e-06  -3.48558e-07   7.56405e-08   7.34546e-09       5.48998       6.99601       7.59752       7.78922       7.64614       7.08125       6.37601       5.53685       4.62576       3.83476       2.96479       2.27625       1.66853       1.18663      0.836660      0.556273      0.361741      0.221388      0.138147     0.0805647     0.0455126     0.0247413     0.0127685    0.00634621    0.00306262    0.00140390   0.000617018   0.000251656   9.88555e-05   3.70700e-05   1.27491e-05   4.07630e-06   1.21301e-06   3.16485e-07   7.73040e-08   1.57065e-08
  19  22 4049.9322    1.5550  9.8621 10.3223 -0.0013      0.337092  0.1265   0.0104   0.2207    0.0332   0.0000     0.0547591   448.3409       29.0718      0.141260      -4.72234      -8.43321       8.24394      -5.52459      -2.69781      -3.94308      -2.48923       4.51332      0.439990       1.64303       1.52380       2.85469      0.700270      0.261247      0.208220      0.329433    -0.0267134   -0.00258152    -0.0318805   -0.00934905    0.00830336   -0.00204576   -0.00539316   0.000176607  -0.000406175   1.08785e-05   5.75958e-06  -1.02021e-05   4.52998e-06   1.59220e-06   3.49235e-07   7.40336e-08   7.01560e-09       6.48772       8.55471       9.10483       9.34063       9.15373       8.50711       7.72472       6.61341       5.70842       4.56631       3.65314       2.74276       2.03266       1.45731       1.01871      0.677280      0.437679      0.273742      0.166817     0.0977155     0.0556949     0.0300620     0.0157160    0.00783959    0.00375151    0.00172580   0.000751887   0.000314126   0.000123173   4.52883e-05   1.58713e-05   5.07947e-06   1.51317e-06   4.02699e-07   9.43420e-08   1.93432e-08
  19  24 4336.4091    1.0889 15.0247 10.1973  0.0004      0.114602  0.2310   0.0069   0.3582    0.0260   0.0000     0.0605336   443.0036       58.8251       2.88354      -11.5676      -14.8444      -13.0760      -4.11099       3.38763       6.41284      -4.57462       2.13481      -4.64111       4.54617       3.38038      -3.10441      -1.00288       1.35807     -0.728283     0.0302093      0.147891    -0.0508714    -0.0948524     0.0179549   -0.00534648   -0.00524356   -0.00367683    0.00247476  -0.000624220   0.000104859  -0.000118856  -4.31945e-06   1.36895e-05  -2.18902e-06  -4.96439e-07   9.90894e-08  -2.85165e-08       9.95293       12.8058       13.9936       14.3776       14.1889       13.2445       11.7706       10.2403       8.77379       7.02371       5.69704       4.28387       3.19631       2.25663       1.58539       1.06458      0.699938      0.444726      0.274376      0.159339     0.0907351     0.0498343     0.0260052     0.0130533    0.00630398    0.00286813    0.00128294   0.000522823   0.000205609   7.61999e-05   2.64836e-05   8.43712e-06   2.50026e-06   6.60734e-07   1.52978e-07   3.01114e-08
  20   9 2203.2596    0.9190  0.6889 10.0457 -0.0040       5.72923  0.0224   0.0186   0.0414    0.0850   0.0000      0.799880   436.8943       5.02426       16.7616      -2.87251      -4.10982      0.411369       2.21258     -0.568776      -1.23394     -0.768481      0.566932     -0.206098      0.254245      0.330893      0.114182     -0.312426     -0.165090    -0.0620808    -0.0549101    -0.0377613   -0.00407234     0.0146640    0.00501982   -0.00202101   -0.00140487  -5.25365e-05   0.000424296   7.17288e-05  -5.74863e-05  -2.52231e-05   3.95957e-06  -1.67536e-06  -5.86102e-07   3.34491e-08  -7.48670e-08  -3.44044e-08       1.45345       1.90406       1.85359       1.90019       1.93254       1.92197       1.78592       1.47985       1.23446      0.985804      0.788950      0.651321      0.468943      0.355934      0.257047      0.172781      0.120070     0.0756950     0.0506565     0.0277686     0.0161594    0.00888670    0.00477678    0.00251039    0.00118597   0.000559866   0.000270204   0.000116679   5.22079e-05   1.98274e-05   7.44624e-06   2.78968e-06   9.06446e-07   2.96085e-07   8.78848e-08   1.98448e-08
  20  10 2352.5924    1.2811  0.9478 10.4852 -0.0021       5.08874  0.0279   0.0218   0.0495    0.0936   0.0000      0.716540   437.9998       8.73641       13.2394     -0.413208     -0.119741     -0.497160      -1.01973      0.294140       1.20214      -1.95955      0.833693     -0.862760      0.414296      0.116834    0.00648628      0.104435     -0.163109     0.0111654     0.0188201    -0.0197361    -0.0256622     0.0128081    0.00201676   -0.00169208   -0.00151267  -0.000406450   0.000105414  -9.23441e-05  -6.43932e-05   9.72145e-06   5.27221e-06   3.98096e-06   4.00111e-07  -1.34121e-07   8.00993e-08  -2.96696e-08       1.54597       2.17313       2.11575       2.33439       2.05901       2.19910       1.77663       1.77336       1.40007       1.25499      0.899099      0.760124      0.536741      0.410091      0.286678      0.203575      0.126753     0.0828517     0.0503182     0.0302554     0.0180548     0.0100423    0.00549122    0.00279463    0.00145852   0.000661175   0.000327491   0.000134194   6.17095e-05   2.23581e-05   9.12536e-06   3.15287e-06   1.15543e-06   3.38910e-07   1.00270e-07   2.51398e-08
  20  11 2499.1059    1.6727  1.0115 11.2829 -0.0017       2.77777  0.0295   0.0297   0.0553    0.0967   0.0000      0.729028   437.9174       6.08599       9.85854     -0.317084     -0.619140      -2.50457      0.622288     -0.962801      0.628039      -1.19191      -1.13057      0.889332      0.594896      0.196274     -0.393806   -0.00633563    -0.0126516    -0.0331654    -0.0132200    -0.0219021    0.00620949     0.0173225   -0.00199811  -0.000492653    0.00279788  -0.000388210   3.71147e-05  -0.000346993   3.04054e-05  -2.98933e-05   1.97992e-05  -2.75950e-06  -5.32165e-07  -3.14526e-07  -7.19505e-08  -6.67217e-08       1.77010       2.15652       2.36871       2.54851       2.34844       2.27423       2.04544       1.82694       1.53520       1.17665      0.974729      0.765792      0.563823      0.420865      0.297469      0.197392      0.135705     0.0900073     0.0534255     0.0327958     0.0183332     0.0108098    0.00545192    0.00312031    0.00153340   0.000791901   0.000336987   0.000165817   6.53449e-05   2.84583e-05   9.51937e-06   3.54096e-06   1.08224e-06   3.74886e-07   1.00356e-07   2.58337e-08
  20  12 2645.0893    2.2044  0.9619 11.8029 -0.0057       2.59387  0.0282   0.0392   0.0513    0.0978   0.0000      0.645194   442.8482       7.70546       13.4422      -1.70579       1.48191      -2.16225       2.43828      -2.72230      0.876040      -1.44438     0.0127538      0.334934     -0.265576     -0.445372      0.474776      0.221639     0.0304010      0.197902     0.0209199    -0.0415109     0.0170364   -0.00764519   0.000747723   -0.00302717    0.00118294  -0.000515029  -0.000335692   0.000180696   5.88614e-05   1.31201e-05   1.62925e-05   6.11012e-07   1.93960e-06  -2.54975e-07  -4.40989e-08  -3.79636e-08       1.73577       2.22723       2.38722       2.58844       2.53433       2.30030       2.09424       1.77832       1.48457       1.20219      0.996743      0.719525      0.521917      0.405893      0.292593      0.198232      0.125132     0.0829246     0.0519467     0.0323880     0.0173628     0.0109814    0.00587926    0.00313735    0.00143392   0.000697447   0.000326866   0.000155790   6.44397e-05   2.57823e-05   9.49044e-06   3.48935e-06   1.02386e-06   3.59726e-07   9.67316e-08   2.70489e-08
  20  13 2790.9653    2.7773  0.9505 12.2361 -0.0023       3.14991  0.0277   0.0484   0.0501    0.0939   0.0000      0.673455   439.1772       9.02778       11.7104       4.38590      -1.05477       2.75932     -0.358590      -1.62363       1.09469    -0.0388257     -0.509496     -0.958906      0.109763     -0.476842     -0.450662      0.140989      0.144864   -0.00685058    -0.0582059    -0.0246406    -0.0127402     0.0148495    0.00452834   -0.00293250  -0.000104582   0.000664026  -8.05943e-05   5.14889e-05  -2.56767e-05  -1.00062e-05   3.45876e-06  -1.99805e-06   4.39156e-08  -3.82704e-07  -1.73030e-07  -1.40314e-08       1.58831       2.05253       2.30572       2.34068       2.22949       2.14535       1.89630       1.66287       1.39067       1.16451      0.926847      0.737032      0.517079      0.385925      0.268090      0.182196      0.116483     0.0840813     0.0475806     0.0301898     0.0175956    0.00987210    0.00520581    0.00274118    0.00141471   0.000683614   0.000297047   0.000143005   5.96598e-05   2.52389e-05   9.06244e-06   3.23817e-06   1.14071e-06   3.61913e-07   9.78090e-08   2.67653e-08
  20  14 2936.1641    3.5663  0.9308 12.5437  0.0005       1.56706  0.0329   0.0635   0.0478    0.1028   0.0000      0.652027   437.4133       8.70027       14.8433       4.63394      -2.00424     -0.162796      -3.69673      -2.15536       1.60470     -0.588673    -0.0251732      -2.39117      0.704046     -0.330217     -0.102405    -0.0807765    -0.0279369    -0.0600953      0.106329   -0.00892776    0.00453777   0.000713817   0.000504440   2.30326e-05   0.000825570  -0.000449946   0.000719062   3.27145e-05  -7.36574e-06   1.56891e-05   5.89951e-06  -4.44943e-07  -1.43128e-06  -1.86532e-07   7.72846e-08   7.35731e-09       2.61539       3.43023       3.24448       2.89692       2.58590       2.49023       2.44858       2.32032       2.18991       1.98957       1.67682       1.31225      0.913161      0.590000      0.365516      0.231145      0.158615      0.104974     0.0674827     0.0381016     0.0211953     0.0107332    0.00566631    0.00281075    0.00134339   0.000635401   0.000288233   0.000123460   5.18164e-05   2.15188e-05   7.99150e-06   2.91852e-06   9.76330e-07   2.83698e-07   8.44697e-08   2.13140e-08
  20  15 3080.7608    3.9852  0.9955 12.9553 -0.0017       1.45020  0.0306   0.0687   0.0495    0.1003   0.0000      0.694800   440.6675       14.8371       10.6170       4.90002      -2.95823      -2.28219      0.352272      -1.41243       2.05826      -2.09375      -1.58316      -2.61607      0.647548    -0.0140282     0.0945595     -0.369130     -0.158441     0.0317262     0.0536165    -0.0328791     0.0240839    -0.0145477   -0.00689876   -0.00231181   0.000194543   0.000895237   0.000138418   0.000223032   9.30988e-05  -3.03114e-06   1.27690e-05   2.44273e-06  -6.54823e-07  -5.38196e-07  -6.94532e-08  -1.31841e-08       1.95550       2.56122       2.80197       2.92562       2.86993       2.58322       2.31158       2.01995       1.68216       1.27257       1.06483      0.843102      0.601201      0.421836      0.284072      0.207351      0.134797     0.0870731     0.0541846     0.0333986     0.0188138     0.0107127    0.00537614    0.00292326    0.00147749   0.000753092   0.000354789   0.000157103   6.47469e-05   2.47431e-05   8.93736e-06   3.42213e-06   1.03166e-06   3.59603e-07   1.00585e-07   2.76520e-08
  20  16 3224.6777    3.8087  1.3249 12.8544 -0.0061      0.532681  0.0362   0.0577   0.0610    0.0875   0.0000      0.526940   437.4287       14.1388       12.9015       2.12514      -1.28433      -2.00717     -0.619003      -1.85302       1.78425     -0.809011     -0.751636      -1.96101      0.158372     -0.690297      0.316619      0.186469      0.165906      0.236191    -0.0461658     0.0886848     0.0133344    0.00320628    0.00750095    0.00126554    0.00189938   -0.00138853  -0.000483498  -0.000141396   2.62105e-05   2.83718e-05  -8.90759e-06  -7.47639e-07   1.60685e-06   1.07903e-06  -2.87009e-07   2.02340e-08       2.01555       2.52390       2.72453       2.88952       2.59114       2.52462       2.34306       1.99692       1.79072       1.51844       1.16667      0.925841      0.700843      0.492338      0.324550      0.236657      0.149949     0.0988656     0.0610654     0.0383691     0.0207068     0.0120098    0.00674670    0.00352340    0.00173257   0.000868213   0.000407961   0.000179315   7.06877e-05   2.97077e-05   1.17452e-05   4.29414e-06   1.39609e-06   4.20941e-07   1.10584e-07   2.93307e-08
  20  17 3368.5417    3.4299  1.8640 12.4791 -0.0031       1.17797  0.0425   0.0442   0.0712    0.0680   0.0000      0.311922   438.0304       17.0971       18.7862       4.66060      -3.06061    -0.0187823       2.31656      -3.66384      -4.18051      -1.71811      0.216326     -0.582509     0.0653721     -0.741671      0.529041      0.267248     0.0416319    -0.0315711     -0.173627     0.0316861    -0.0112468     0.0237971    0.00628819   0.000876067    0.00245807   -0.00145106  -0.000171925   0.000388279   7.26290e-06  -4.74835e-05   1.15896e-05   3.22507e-06   8.83716e-07  -4.51742e-07  -3.73036e-07   1.49793e-08       2.35517       3.10740       3.17522       3.40640       3.36146       3.16232       2.80740       2.41023       2.05575       1.73623       1.34522       1.05663      0.782922      0.562627      0.410530      0.269410      0.188349      0.115979     0.0755764     0.0450567     0.0267523     0.0151478    0.00809309    0.00419680    0.00214622   0.000993302   0.000475399   0.000198276   8.83587e-05   3.38028e-05   1.32509e-05   4.71745e-06   1.56978e-06   4.91874e-07   1.39766e-07   3.42945e-08
  20  18 3512.3214    2.9175  2.8642 11.8674 -0.0025      0.723944  0.0530   0.0310   0.0933    0.0592   0.0000      0.186527   440.0634       23.0160       13.5538       5.74332       3.42733      -4.00523       4.63275      -4.94560      -1.73174     -0.415123      -2.26630     -0.146724    -0.0115941     0.0806507      0.970599     -0.241853     -0.231540      0.177825     -0.136233     0.0137192     0.0327254    -0.0123555    0.00890614     0.0128965  -0.000243169   -0.00226786  -0.000885237  -6.97175e-05   0.000201327  -3.74487e-05   2.89045e-06  -2.49804e-06   1.02257e-06  -4.18896e-07   1.31801e-08   2.78575e-08       2.80466       3.71863       3.76822       4.13247       3.92691       3.78577       3.39924       2.95144       2.56438       2.06991       1.73918       1.30858      0.980945      0.700184      0.513912      0.344200      0.230709      0.146689     0.0936962     0.0562513     0.0332477     0.0190263    0.00990188    0.00537944    0.00253878    0.00129846   0.000569563   0.000270519   0.000109303   4.60093e-05   1.61578e-05   6.17919e-06   1.95416e-06   6.34441e-07   1.78073e-07   4.57624e-08
  20  19 3656.3895    2.4166  4.1006 11.3745  0.0010      0.943012  0.0670   0.0226   0.1143    0.0498   0.0000      0.122017   439.9021       30.0906       22.7796      -3.53261      -1.70399      -2.47294      -3.53744      -6.68538       7.69235       3.76375       1.49752     -0.128210      -1.20957      -1.21805      0.564861      0.264006    -0.0207542     -0.137584     0.0131303    -0.0107724    -0.0435450    -0.0219166    0.00967759    0.00905219    0.00206318   0.000236197  -0.000622428   3.79483e-05   6.47285e-05   8.50957e-05  -1.32788e-05   3.53253e-06   2.87507e-06  -8.69916e-07  -3.36143e-07   4.78953e-08       3.72718       4.77914       5.26853       5.35719       5.21810       4.90068       4.48026       3.81979       3.30698       2.64485       2.13678       1.62392       1.21772      0.891796      0.639000      0.429140      0.282720      0.184658      0.114862     0.0686672     0.0398956     0.0225740     0.0124491    0.00658421    0.00320923    0.00159456   0.000711894   0.000336182   0.000136240   5.76260e-05   2.08524e-05   7.62354e-06   2.55374e-06   7.99401e-07   2.25696e-07   5.78233e-08
  20  20 3800.0130    2.0750  5.9529 10.8615 -0.0018      0.475467  0.0813   0.0163   0.1478    0.0427   0.0000     0.0784208   444.7550       27.6969      -5.67365      -11.6509      -8.31126      -5.56044       7.68604       1.51525     -0.511385       1.72017      -2.86990      -3.73798      0.464573       1.03776      0.795037     0.0907320      0.356491    -0.0490970     -0.207712     0.0855841    0.00665757    -0.0463025    -0.0502677   0.000806935    0.00143966  -8.20901e-05   -0.00140798   0.000289968   0.000126125   8.04389e-06  -2.43461e-06   1.08892e-05  -1.64767e-06   6.46935e-07   4.50950e-07  -3.28963e-09       4.31544       5.61330       5.98593       6.16482       6.13932       5.65523       5.19775       4.59892       3.97118       3.29772       2.60689       2.02419       1.53179       1.10084      0.800465      0.535469      0.359666      0.225522      0.144797     0.0851901     0.0506498     0.0286575     0.0157060    0.00815169    0.00415786    0.00196317   0.000930700   0.000404982   0.000175617   6.79348e-05   2.65155e-05   9.51002e-06   3.23729e-06   1.00409e-06   2.87726e-07   7.41535e-08
  20  21 3943.6994    1.7663  8.6325 10.4391 -0.0017      0.273644  0.1064   0.0117   0.1906    0.0342   0.0000     0.0529906   443.5572       28.5557       4.56349       21.4851      -14.9610      -17.4840       7.18705      0.643134      -9.68505      -6.69875       5.38145       3.62095    -0.0160246      -1.62707      -1.17271      -1.41510      0.427599      0.189348     0.0965732     -0.162354    0.00399877    0.00552072    -0.0229330   -0.00180336  -0.000572727  -0.000380139   -0.00211126  -0.000988310  -9.06882e-05   0.000115700  -1.81229e-05  -1.12649e-05  -1.23078e-06   1.15856e-06  -3.91692e-07  -2.38787e-09       5.40500       7.03196       7.53091       7.83630       7.74899       7.32184       6.58178       5.75770       4.90053       4.06172       3.21636       2.49157       1.88805       1.37045      0.974586      0.661206      0.449942      0.286135      0.181332      0.108749     0.0636592     0.0360519     0.0196078     0.0102147    0.00525392    0.00249494    0.00115856   0.000512887   0.000218190   8.66555e-05   3.38567e-05   1.20557e-05   4.03461e-06   1.26727e-06   3.59612e-07   9.28590e-08
  20  22 4087.8598    1.4850 11.1213 10.3020 -0.0019      0.309082  0.1395   0.0094   0.2464    0.0307   0.0000     0.0524627   446.8958       20.1437      -3.77296     -0.668282      -10.8100      -2.00307      -3.71483       3.74611       6.11128      -13.1304      -3.98758      0.541365     -0.561870      0.474175       1.79750      -1.32872       1.50379      0.526094     0.0886964     -0.171404    -0.0815812     0.0372577    -0.0267530    0.00674140    0.00181792   0.000385009   -0.00139126   0.000121083  -0.000146685  -9.96755e-05   2.63985e-05  -1.34324e-05   4.23852e-06  -3.34645e-06   1.25755e-08  -1.59762e-07       6.58792       8.70494       9.41678       9.55590       9.56835       8.81063       8.04758       7.16237       6.09357       5.01035       4.03951       3.10484       2.37367       1.68470       1.22359      0.819329      0.555789      0.356273      0.222863      0.135534     0.0785071     0.0442968     0.0244488     0.0127409    0.00645783    0.00312967    0.00146713   0.000649496   0.000274527   0.000110232   4.24013e-05   1.50594e-05   5.12459e-06   1.62327e-06   4.54762e-07   1.20161e-07
  20  23 4230.6705    1.2448 12.9116 10.2287 -0.0011     0.0267374  0.1793   0.0078   0.2920    0.0280   0.0000     0.0556599   430.2269       49.3997       7.98001       21.3806       13.2944      -12.0129      -26.2653       6.47552       9.65216       1.95840      -9.78648      -2.02670      0.457136       1.17421      -2.16394      -1.20910     -0.283374      0.431514    -0.0527067     -0.233985     -0.120495      0.156554    -0.0441745     0.0152787  -0.000476029   0.000360624   -0.00382701  -0.000498135   0.000242584  -0.000141866  -4.18482e-05  -9.98361e-06   5.99256e-07  -1.79313e-06  -1.08217e-06  -2.30161e-07       7.85358       10.4845       11.2377       11.6887       11.3787       10.7341       9.82136       8.63971       7.27249       5.95293       4.76671       3.72360       2.81314       2.04588       1.47621      0.987751      0.681124      0.432707      0.275774      0.164606     0.0954595     0.0540234     0.0298346     0.0154987    0.00793006    0.00384964    0.00176852   0.000815232   0.000335477   0.000137909   5.26320e-05   1.87837e-05   6.28816e-06   1.99075e-06   5.57103e-07   1.42812e-07
  20  24 4375.7718    1.0461 16.1707 10.2153  0.0003      0.254838  0.2488   0.0064   0.3884    0.0237   0.0000     0.0641008   446.7301       16.2769       5.65884       24.9690       17.6475       7.21153      -8.53657      -3.55401       6.48878       3.41451      -9.03364       7.44318      -1.23938      -2.42214      -1.09829     0.0943489       1.08638      0.648121     -0.114473     -0.147168     -0.117972    -0.0358028     0.0404911     0.0121044  -0.000764599   -0.00774039   -0.00347333    0.00228936   4.89789e-06   5.77124e-05   5.06660e-05   3.35584e-05   1.35582e-05  -2.47118e-06   5.91101e-07   8.07614e-08       9.63555       13.1894       14.1645       14.5894       14.4207       13.4304       12.3438       10.8423       9.04657       7.70918       6.10687       4.71749       3.61938       2.58453       1.87133       1.27130      0.865857      0.555861      0.351840      0.214570      0.126136     0.0722154     0.0391357     0.0205149     0.0106592    0.00510814    0.00239082    0.00107300   0.000458915   0.000183532   7.14224e-05   2.54534e-05   8.51099e-06   2.64391e-06   7.24961e-07   1.92791e-07
  21   8 2077.8447    0.7054  0.6207  9.7603 -0.0006       7.73479  0.0209   0.0139   0.0372    0.0659   0.0000      0.984562   437.6930       3.03471       15.0973      0.567771      -3.57398      0.575276      -1.96673      0.910360      0.757980     -0.322043     -0.880368      0.353272     -0.244252     -0.100075      0.190029     0.0194089     -0.115384    -0.0137972    -0.0448189    -0.0144350     0.0255178   -0.00177810  -0.000680380   -0.00161282   -0.00102655  -0.000942531   0.000439332   7.11710e-05  -7.48159e-05   1.63440e-05   5.81051e-06  -3.61315e-06   4.79202e-07   4.70072e-07   1.94630e-07   8.51262e-08       1.24039       1.68262       1.84500       1.80853       1.82459       1.64190       1.52776       1.36175       1.20891      0.981415      0.845692      0.623056      0.488046      0.353639      0.242617      0.176237      0.111251     0.0751228     0.0494088     0.0289381     0.0185037    0.00971194    0.00602842    0.00319146    0.00171163   0.000845393   0.000421208   0.000195657   8.81326e-05   3.96469e-05   1.50971e-05   6.25939e-06   2.30223e-06   7.91282e-07   2.64011e-07   7.58130e-08
  21   9 2232.0407    0.9866  0.7632 10.1284 -0.0030       5.56272  0.0239   0.0184   0.0442    0.0891   0.0000      0.804093   437.6038       3.15413       12.5704     -0.162281      -3.10258       1.02795       1.20538       1.76994     -0.155200     -0.939509      0.705961     -0.851785      -1.02743     -0.254751      0.148818    -0.0348656     -0.162780     0.0415606     0.0447205    0.00911041   -0.00246016    -0.0154505  -0.000202232   -0.00449503  -0.000376902   0.000210040  -0.000626779  -6.08977e-05   0.000110191  -1.23090e-05   1.06079e-05  -9.22955e-06  -2.23075e-07  -9.29226e-07   1.13208e-07   4.33939e-08       1.46939       1.68642       1.83247       1.97875       2.09846       1.83872       1.64018       1.55444       1.34181       1.01503      0.854852      0.759202      0.560361      0.377790      0.252331      0.199382      0.142055     0.0897101     0.0568280     0.0359166     0.0241208     0.0138618    0.00730634    0.00355305    0.00192543    0.00109002   0.000555733   0.000269290   0.000115741   4.76502e-05   1.77409e-05   6.74040e-06   2.44750e-06   8.56918e-07   2.96259e-07   8.90170e-08
  21  10 2382.0921    1.3628  0.9155 10.6080 -0.0037       3.91097  0.0267   0.0229   0.0479    0.0954   0.0000      0.704290   434.9159       3.58415       12.4392       5.93211      -2.90454      0.553246     -0.452604      -1.39744      0.941869     -0.174781      0.894894     0.0731422      0.194460      -1.10678     -0.191509      0.186116    -0.0502516    -0.0763187    -0.0923171     0.0343392     0.0301532   -0.00101955    0.00568375    0.00187423   -0.00197881  -0.000670705   0.000735471  -0.000181649   3.01808e-05  -1.90118e-05   2.12410e-06  -7.09418e-06  -8.69758e-07  -1.35258e-07   3.39176e-09  -8.18115e-08       1.48678       1.97386       2.15520       2.28976       2.09187       1.97860       1.89891       1.59270       1.44688       1.14926      0.957873      0.744468      0.569157      0.403006      0.294922      0.207735      0.140052     0.0876586     0.0583544     0.0353753     0.0219933     0.0123922    0.00700064    0.00400533    0.00192760    0.00102583   0.000499456   0.000250267   0.000111184   4.79793e-05   1.95963e-05   7.68761e-06   2.76166e-06   1.00492e-06   3.17257e-07   9.49138e-08
  21  11 2529.4512    1.7950  0.9392 11.4584 -0.0029       3.03088  0.0276   0.0310   0.0482    0.0883   0.0000      0.667955   439.4453       4.55456       13.2049      0.581588       1.73462      -1.34044       1.55200      -1.16488      0.681323     -0.617820      0.159482      -1.44774      0.296200    -0.0679965      0.186021     0.0526741    -0.0811019   -0.00318039    -0.0660462     0.0767300   -0.00846031    -0.0179285    0.00522344    0.00427467   -0.00507900  -0.000644315  -0.000336102   0.000294750   4.89117e-05   4.18861e-05   7.12122e-06   5.27072e-06  -1.85400e-06  -1.54114e-06  -2.59223e-07   2.97327e-08       1.58930       2.12983       2.30299       2.36586       2.39880       2.24323       1.99643       1.77103       1.44740       1.15474      0.947805      0.738405      0.578599      0.413510      0.289655      0.210594      0.139238     0.0968556     0.0641023     0.0373385     0.0237288     0.0132313    0.00720704    0.00409900    0.00210324    0.00108731   0.000544831   0.000249496   0.000114058   4.78686e-05   2.06942e-05   7.36339e-06   2.80365e-06   1.02274e-06   3.14124e-07   9.72274e-08
  21  12 2676.3859    2.3450  1.0197 11.9052 -0.0040       2.52998  0.0289   0.0395   0.0515    0.0978   0.0000      0.665879   437.0681       10.0225       13.3586       2.90718      -6.06168      -2.97657       2.40174      -3.80676       2.36008     0.0386265       1.25876     -0.401177       1.02207     -0.647702     -0.158691     -0.357087     -0.212580    -0.0457893     0.0202662    -0.0175068    -0.0475066     0.0339492   -0.00429739    -0.0104392  -0.000468250   0.000888659  -5.72505e-05  -0.000141004  -0.000110581  -1.31935e-05   4.52928e-05   8.91278e-06  -2.30819e-06   5.08715e-08   4.67355e-08   6.22970e-08       1.62864       2.08452       2.28559       2.28730       2.16424       2.07596       1.83606       1.77854       1.52713       1.29125       1.06274      0.848723      0.630987      0.465833      0.313174      0.225129      0.147603     0.0970910     0.0626107     0.0383453     0.0231772     0.0133357    0.00746997    0.00411654    0.00220840    0.00107866   0.000562051   0.000258547   0.000117951   4.87274e-05   2.11299e-05   7.65997e-06   2.96414e-06   1.01660e-06   3.37846e-07   1.00792e-07
  21  13 2823.1486    3.0919  0.9129 12.2503 -0.0024       1.26393  0.0252   0.0524   0.0455    0.1086   0.0000      0.606520   437.3943       11.4444       9.77375     -0.399775      -1.10842       2.48939      -1.97178     -0.593496    -0.0806175      -3.01029    -0.0306416      0.148976     0.0128228    -0.0397584     -0.164955      0.104803     -0.144446  -0.000902869     0.0228678     0.0132826     0.0174995   -0.00959988   -0.00397884   -0.00440696    0.00254986  -0.000461750  -0.000278656  -0.000186091   3.29538e-06  -2.72159e-05  -1.01807e-05  -3.03122e-06   3.36934e-06  -2.32261e-07   4.78911e-07   1.55541e-07       1.44848       1.89088       2.06675       2.18639       2.02032       1.94444       1.78450       1.56070       1.37763       1.11615      0.944292      0.723901      0.548860      0.394870      0.281274      0.196102      0.130482     0.0862352     0.0561954     0.0354232     0.0204776     0.0120166    0.00704458    0.00359591    0.00201068   0.000969770   0.000487603   0.000226866   0.000107876   4.63050e-05   1.86780e-05   7.21273e-06   2.83286e-06   9.04654e-07   3.13145e-07   9.35690e-08
  21  14 2969.1702    3.6316  0.9849 12.6145 -0.0072       1.80381  0.0289   0.0605   0.0462    0.1087   0.0000      0.556620   437.1970       10.6055       13.2890       3.18724      0.395424      0.815923     -0.473007      -2.15369      -3.68273      -2.74444      -1.12021       1.20599      0.184762      0.144198    0.00192315      0.196517    -0.0965840      0.127869    -0.0338126     0.0251872     0.0267342   -0.00129037   -0.00214208    0.00258272   0.000526224  -2.61046e-05   0.000353639   0.000133581  -0.000168575   9.42273e-06   2.97483e-06  -1.08513e-05   6.09255e-06   2.32903e-07  -8.76451e-07   1.33172e-07       1.62558       2.17188       2.20565       2.50960       2.31514       2.20506       1.90072       1.83546       1.52554       1.26601      0.979719      0.816924      0.608086      0.431774      0.303750      0.225354      0.152500     0.0969644     0.0587178     0.0368702     0.0246502     0.0138859    0.00778948    0.00394676    0.00215642    0.00112498   0.000598484   0.000271149   0.000125775   4.79456e-05   2.06246e-05   7.48792e-06   2.79797e-06   9.40261e-07   3.25807e-07   9.02831e-08
  21  15 3114.2293    3.9043  1.1249 12.8762 -0.0056       1.40942  0.0315   0.0615   0.0550    0.1038   0.0000      0.641956   437.9991       13.1924       12.6597       5.20848      -2.45014     -0.962966      0.788968      -2.90130      0.563645      -2.44785     0.0837680     0.0903783       1.16346      -1.00107    -0.0727670      0.167448     0.0238439     -0.126261    0.00486922     0.0821281     0.0159388    0.00605158    0.00849373    0.00479177  -0.000926489   -0.00179356   -0.00134739  -0.000109968  -4.40825e-05  -5.61811e-05  -2.05893e-05  -1.02484e-06  -3.66856e-06  -5.94531e-07  -6.15151e-08   3.87172e-08       1.70960       2.19830       2.44459       2.55285       2.53517       2.39704       2.11172       1.85150       1.55002       1.19990       1.00406      0.786805      0.580931      0.427048      0.313987      0.220558      0.156412     0.0996651     0.0628854     0.0416251     0.0243185     0.0147008    0.00830638    0.00423679    0.00222299    0.00117776   0.000563030   0.000260988   0.000129291   5.08189e-05   2.09502e-05   8.17024e-06   3.08126e-06   9.97620e-07   3.35559e-07   1.09897e-07
  21  16 3258.8713    3.7494  1.4027 12.8052  0.0003      0.963840  0.0356   0.0535   0.0606    0.0816   0.0000      0.511302   442.1775       12.9829       15.0092       3.68796      -2.89931    -0.0795172      -4.49285      -6.64299      0.804576      -1.64149     0.0567983      -1.31840       1.08772     0.0813966     -0.183216     -0.374848     0.0742593      0.105176    -0.0930194    0.00930572     0.0286095     0.0101009    0.00304261    0.00616865   -0.00297075   -0.00120121  -1.55497e-05  -0.000118662   4.57097e-06  -5.31676e-05   2.97545e-05   2.51584e-06   3.62730e-06   2.50500e-07   1.55229e-07  -8.41465e-08       1.98305       2.36644       2.42309       2.71066       2.65259       2.50714       2.28039       2.04727       1.75681       1.48192       1.15752      0.915905      0.725673      0.543936      0.375545      0.261407      0.182901      0.119911     0.0803284     0.0502122     0.0284936     0.0165280    0.00936158    0.00550640    0.00281148    0.00141033   0.000698763   0.000321067   0.000144735   5.68257e-05   2.44682e-05   9.37850e-06   3.52753e-06   1.22188e-06   3.60073e-07   1.13812e-07
  21  17 3403.2742    3.2679  1.9749 12.5369 -0.0031      0.541218  0.0428   0.0401   0.0747    0.0576   0.0000      0.298791   438.6095       20.8100       13.3099       8.85361     0.0575827      0.595704      -4.17112      -3.89885       3.04425      -2.71936     -0.618983      -3.99639     -0.185756    -0.0244815     -0.291229      0.209892     -0.203354      0.399346     0.0242226     -0.132239     0.0585500    0.00313006    -0.0192109    0.00283087    0.00576384   0.000169152  -0.000728112   0.000658835   0.000283724  -7.46051e-05   1.35147e-06   2.41647e-05  -1.98669e-06  -1.21657e-06  -4.00555e-07   1.50164e-07       2.29152       2.87210       3.04126       3.20763       3.13654       3.05388       2.75994       2.43550       2.05135       1.70498       1.42612       1.13708      0.854484      0.625112      0.449141      0.299131      0.208538      0.147643     0.0949390     0.0581625     0.0354444     0.0197583     0.0111306    0.00615760    0.00324852    0.00162211   0.000799230   0.000376006   0.000163302   7.37946e-05   3.06452e-05   1.17298e-05   4.11615e-06   1.43275e-06   4.86282e-07   1.44459e-07
  21  18 3547.6942    2.7283  3.2017 11.8168 -0.0003      0.906829  0.0559   0.0267   0.0971    0.0467   0.0000      0.157646   439.9246       20.9114       18.1883       2.91721       3.48648       3.55045      -7.95917      -6.80391       4.67048      -5.34407      -2.23216      0.497397      -1.11206     -0.485572     0.0875281     -0.148277     -0.250281     -0.270502     0.0372625     0.0764212    -0.0142791    0.00770010   0.000325273    0.00293581   -0.00106305   -0.00230543  -0.000109291   0.000851520  -0.000381014  -1.86376e-05  -2.02170e-05   1.93639e-05   1.01492e-06   1.49283e-06  -4.67225e-07  -3.34938e-08       2.87513       3.75818       4.11033       4.30113       4.23062       4.09987       3.59517       3.18079       2.62918       2.23817       1.75502       1.36981       1.05443      0.770687      0.569906      0.399814      0.269518      0.181214      0.114005     0.0736289     0.0430132     0.0257398     0.0145097    0.00790702    0.00414152    0.00209811   0.000997713   0.000484574   0.000209355   9.43546e-05   3.70036e-05   1.50119e-05   5.55338e-06   1.94404e-06   6.30910e-07   1.92028e-07
  21  19 3692.1834    2.3232  4.9195 11.0373 -0.0011      0.617609  0.0704   0.0187   0.1236    0.0466   0.0000     0.0912672   436.5889       27.2583       14.3548      -2.03553      -10.5286       1.65145       4.90348      -8.11831      -1.61426     -0.184524      -1.53313      -4.03164      0.728833     -0.470079      0.364186     -0.294312     0.0207560    -0.0626514     0.0513220    -0.0995991    -0.0150827     0.0492272    -0.0251186   -0.00456244    0.00339959    0.00138724   -0.00168675  -0.000297220  -0.000189853  -0.000109301   1.61210e-06  -1.40956e-05  -2.26134e-06   1.79331e-06  -1.30941e-07  -2.29044e-07       3.58407       4.68809       5.09831       5.40411       5.25858       4.92795       4.56070       3.87978       3.44725       2.76595       2.32605       1.74677       1.34241       1.00179      0.730018      0.505449      0.346508      0.227103      0.144309     0.0897216     0.0553516     0.0324372     0.0182081     0.0100999    0.00518510    0.00269765    0.00129993   0.000603522   0.000277509   0.000116903   4.98829e-05   1.93711e-05   6.97772e-06   2.46480e-06   7.84914e-07   2.41531e-07
  21  20 3836.5693    1.9847  6.3704 10.7876 -0.0016      0.481571  0.0835   0.0147   0.1517    0.0389   0.0000     0.0707898   444.5278       30.7484       18.5738       8.86270      -4.03024       3.89792      -5.24528      -4.84103      -3.75317      -3.37060      0.783663      -3.07051      0.159689      -1.20049     -0.494143     -0.347440      0.494861      0.286416      0.110589      0.212328     0.0735133     0.0690647    -0.0218584    -0.0158800   -0.00859260    0.00394779    0.00265430   0.000762888  -0.000185464   0.000107015   0.000116455  -1.13683e-05  -1.48493e-05   2.21893e-06  -2.33582e-07  -7.78401e-08       4.20420       5.42349       5.94849       6.21460       6.10866       5.74756       5.34948       4.59551       3.99700       3.29852       2.63731       2.13038       1.57833       1.19999      0.851087      0.602082      0.404089      0.273605      0.176372      0.106643     0.0662509     0.0378917     0.0216284     0.0115955    0.00620717    0.00319147    0.00153004   0.000725592   0.000323591   0.000144093   5.80589e-05   2.28313e-05   8.28389e-06   2.92872e-06   9.63107e-07   2.86072e-07
  21  21 3980.6489    1.6842  8.8354 10.5106 -0.0015      0.284326  0.1102   0.0110   0.1942    0.0314   0.0000     0.0560067   442.4253       20.9656       3.49083       8.07162       20.7670      -6.88682       4.68136      -9.28803      -3.79875      -5.17549      0.823058      -3.19926      -2.53644     -0.780115       2.69752     -0.868791     -0.875275     -0.827890     -0.786137     0.0396498    -0.0210437    -0.0716164  -0.000318457     0.0160568   -0.00854384  -0.000818555  -0.000277564   0.000783649  -0.000541460  -0.000261671   0.000173896   4.46185e-05  -1.31206e-05  -6.60363e-06   1.13261e-07   4.42071e-07       5.24771       6.98747       7.45723       7.87915       7.67116       7.17265       6.62180       5.89517       5.09809       4.18131       3.40616       2.64842       2.05943       1.49134       1.10736      0.760800      0.525472      0.340544      0.219894      0.136753     0.0820630     0.0483151     0.0272620     0.0149893    0.00796118    0.00400091    0.00200158   0.000939364   0.000424429   0.000182001   7.51425e-05   2.87785e-05   1.07755e-05   3.73082e-06   1.19113e-06   3.65085e-07
  21  22 4124.9670    1.4285 11.7217 10.2859 -0.0021      0.235245  0.1476   0.0085   0.2542    0.0292   0.0000     0.0520319   423.6524       32.9867       18.9115       19.6760      -16.8294      -18.5148       12.7937      -2.68026       8.22582       7.18570      -8.41695      -6.35082      -1.74928      0.987398     -0.444556     -0.192914     -0.619071       1.04495     -0.738218      0.157966     0.0358627     0.0411582    -0.0291172    -0.0507517    0.00996308     0.0106668   -0.00298234  -0.000228586  -0.000933187  -0.000262650  -3.46442e-05   3.63674e-05  -1.23509e-05   4.26877e-06   1.46177e-06  -3.61598e-07       6.59176       8.60364       9.25914       9.66827       9.52374       9.06760       8.29233       7.27905       6.25914       5.24585       4.19552       3.29480       2.54372       1.88807       1.37297      0.949054      0.660982      0.430656      0.280346      0.172384      0.104296     0.0616394     0.0342356     0.0190787    0.00989980    0.00516263    0.00249016    0.00115557   0.000532006   0.000223693   9.40142e-05   3.67579e-05   1.34866e-05   4.81286e-06   1.49514e-06   4.62498e-07
  21  23 4269.4054    1.1891 14.2677 10.2709 -0.0000      0.151812  0.1994   0.0070   0.3239    0.0255   0.0000     0.0555634   441.1132       44.3228       18.0941       1.14709       26.0279      -18.6608       20.2380      -4.30196      -9.23116      -3.42709       1.92941      -3.06413      -3.25615      0.613061       2.26874      0.794838      0.827296       1.19222    -0.0318568    -0.0281062      0.206677     -0.217040    -0.0402577   0.000158422  -0.000898679    -0.0179106    0.00492716  -0.000591602   0.000390000   0.000380291   6.88361e-05  -2.55974e-05   2.03374e-05   4.41352e-07   1.13470e-06   2.72864e-08       8.03073       10.5457       11.4070       11.8246       11.8398       11.2851       10.1527       9.02325       7.70684       6.61030       5.27535       4.15135       3.18959       2.37207       1.70643       1.21787      0.824460      0.546051      0.355509      0.221743      0.134720     0.0794331     0.0451676     0.0247531     0.0131062    0.00658686    0.00328192    0.00149145   0.000704835   0.000288401   0.000124362   4.71603e-05   1.80535e-05   6.27781e-06   1.97858e-06   6.00300e-07
  21  24 4413.9532    0.9803 16.4146 10.2286 -0.0014      0.301400  0.2538   0.0061   0.3856    0.0230   0.0000     0.0677250   445.0992       6.02388       1.61937       17.3961      -7.61205      -2.66582       22.9973       8.02440      -2.95648      -21.6553       3.02455      -4.93017      -2.02666      -1.98944       4.55201      0.292823     -0.776702      0.177968      0.623611     -0.358110     0.0846303    -0.0189366   -0.00953089   0.000102828    -0.0321335   0.000315657    0.00137072    0.00121135  -0.000293966   0.000200665   0.000145638   7.96452e-05   5.78222e-06  -1.21292e-05  -3.05412e-06   5.90426e-07       9.45849       12.4804       13.6164       14.2056       14.0225       13.2491       12.1758       10.7111       9.15163       7.72450       6.25692       4.90864       3.78147       2.77656       2.05445       1.42228      0.986044      0.649620      0.425503      0.263006      0.162595     0.0942916     0.0543136     0.0296644     0.0157257    0.00803341    0.00393641    0.00185724   0.000846920   0.000364930   0.000151602   5.93425e-05   2.17098e-05   7.61631e-06   2.40564e-06   7.21957e-07
  22   7 1945.1749    0.5380  0.4581  9.5212 -0.0088       10.5643  0.0177   0.0127   0.0320    0.0550   0.0000       1.27493   440.5164       1.50393       14.8247      -1.56027     -0.154012      0.667479     -0.863256      -3.26759    -0.0284798    -0.0141345      0.768253     0.0523650    -0.0911922     -0.464040     -0.223349     0.0210304     -0.133692    -0.0997710    -0.0327991    -0.0131227     0.0153586   -0.00761177   -0.00737859   -0.00168430    0.00500545   0.000685202   0.000243935   0.000111275  -9.16740e-05   2.26023e-05   2.31247e-05   1.55775e-05  -6.83290e-06  -8.65074e-07  -6.18723e-07   9.03907e-08       1.08235       1.53136       1.52766       1.69604       1.55203       1.64404       1.43713       1.33579       1.05697      0.905660      0.706457      0.539224      0.414558      0.352347      0.242195      0.189301      0.126187     0.0861912     0.0539477     0.0325975     0.0213124     0.0126129    0.00686691    0.00419850    0.00230418    0.00114428   0.000566844   0.000303430   0.000135386   5.96914e-05   2.55150e-05   1.18431e-05   4.77291e-06   1.81561e-06   6.39681e-07   2.32369e-07
  22   8 2104.8835    0.7477  0.6518  9.8613 -0.0038       7.93514  0.0217   0.0148   0.0381    0.0679   0.0000      0.909395   437.6134       1.11057       15.5093     -0.232479      -2.53731     -0.841193      0.466882      -1.91952      -1.93691      0.827141       1.20665     -0.584422     -0.207891     0.0865270     0.0669164      0.234083    -0.0301747      0.119518    -0.0589178     0.0152997     0.0129712    -0.0182292   -0.00568920   -0.00493566   0.000501319   0.000893829   0.000343290   2.00539e-05   0.000120284  -5.33065e-05  -5.82766e-05   2.26294e-06   4.86927e-06  -5.23174e-07   1.19782e-07  -2.84199e-07       1.35656       1.78897       1.86369       2.05361       1.93808       1.90587       1.72249       1.49699       1.25548       1.04863      0.913226      0.706620      0.518077      0.386320      0.290998      0.205768      0.140328     0.0961713     0.0627623     0.0404259     0.0247108     0.0161842    0.00914520    0.00507712    0.00271535    0.00145799   0.000699212   0.000361373   0.000158524   7.86821e-05   3.41234e-05   1.55947e-05   5.51080e-06   2.22914e-06   7.40532e-07   2.48045e-07
  22   9 2260.1917    1.0815  0.7947 10.2112 -0.0014       6.23446  0.0231   0.0190   0.0422    0.0849   0.0000      0.725021   440.0705       1.83682       14.6515       1.46669     -0.370926       1.20995      -4.06980      -1.46501       1.63442     -0.799047     -0.197228      0.288801      0.375975     -0.457980      0.495764      0.473051      0.184847     -0.201676     -0.138690    0.00790446     0.0209350   -0.00292239   -0.00143471   -0.00164368   0.000426234   -0.00102028   0.000487412   0.000293118   0.000131549   7.16518e-05   3.06003e-05  -4.14227e-06  -8.61522e-06   3.67665e-06   5.40353e-07   1.55013e-09       1.23863       1.62898       1.79979       1.76982       1.84803       1.69648       1.57858       1.39840       1.28287       1.07122      0.879259      0.682538      0.539986      0.403758      0.305689      0.209257      0.144905     0.0976693     0.0631457     0.0409841     0.0251463     0.0143007    0.00864430    0.00499944    0.00278513    0.00145355   0.000753219   0.000360842   0.000172321   7.98363e-05   3.43117e-05   1.36644e-05   6.11301e-06   2.17556e-06   7.78022e-07   2.72939e-07
  22  10 2410.9872    1.4620  0.9360 10.8667 -0.0059       5.03932  0.0267   0.0247   0.0455    0.0942   0.0000      0.707839   439.1703       1.51234       9.60229       2.92309       1.29586      0.279189      -1.20907      0.473014      0.958232      0.395877     -0.412473      0.497277     -0.553252      0.526305      0.128719     0.0191173     0.0367924      0.151071     0.0558637     0.0459738   -0.00881480   -0.00189819    0.00706368    0.00172532   0.000902643   0.000400520  -5.93933e-06   6.29573e-05   0.000464563  -0.000170826  -4.87111e-05  -1.51642e-06   7.83442e-06  -3.34055e-06  -9.44323e-07  -1.96659e-07       1.36141       1.75764       1.89885       1.99763       1.99501       1.80883       1.79881       1.51967       1.31120       1.13539      0.939009      0.744780      0.574046      0.433054      0.314944      0.217147      0.153349      0.104853     0.0695211     0.0446356     0.0280561     0.0163827    0.00960746    0.00546968    0.00302813    0.00157574   0.000803760   0.000405513   0.000186463   9.10177e-05   3.66727e-05   1.69727e-05   6.40509e-06   2.57251e-06   8.50383e-07   2.92097e-07
  22  11 2559.3527    1.9406  1.0077 11.3047 -0.0003       2.14934  0.0268   0.0310   0.0487    0.0934   0.0000      0.657248   440.6247       4.11916       17.6361      0.440151     -0.117236      -1.18075    -0.0654102     -0.499231       1.56627      0.295493      0.337952      0.961078      0.819497     -0.568014    0.00462065    -0.0564008     -0.262958     -0.107229    -0.0351227     0.0431559   9.03798e-05   0.000797421    0.00453532    0.00562417    0.00365783  -0.000624359   -0.00110989  -0.000656017  -0.000104103  -0.000113991   2.86746e-06   3.42610e-06   6.71938e-06  -1.06138e-06  -1.82967e-07  -1.31905e-07       1.48236       1.90637       2.00587       2.12688       1.92298       1.93157       1.87690       1.67226       1.41615       1.21531      0.937137      0.721716      0.580877      0.457653      0.337095      0.246026      0.175416      0.112280     0.0710855     0.0444798     0.0269029     0.0163136    0.00925576    0.00526569    0.00286835    0.00146390   0.000788683   0.000375880   0.000183715   8.16525e-05   3.54784e-05   1.50673e-05   6.19408e-06   2.35419e-06   8.92013e-07   2.78977e-07
  22  12 2707.2621    2.5481  0.8968 12.0508  0.0020       1.60626  0.0243   0.0432   0.0451    0.0882   0.0000      0.625142   437.9042       8.89986       11.9930     -0.132384      -2.71976      -2.13322      -3.03831      -1.99880       1.91237      -2.04152     -0.126409     -0.151872      0.170137     0.0980579     -0.434661     -0.167656     0.0800773     0.0895515    -0.0259206     0.0350534   -0.00402071    0.00766017   -0.00429194   -0.00421672   -0.00203686   0.000692273   -0.00143418   0.000514574   0.000179655  -7.97428e-05  -1.21221e-05   7.60537e-06   4.04708e-06   1.36327e-06  -1.04737e-06  -4.31419e-08       1.37994       1.75771       1.92364       2.05731       1.97391       1.87040       1.76767       1.53384       1.33713       1.08760      0.881665      0.683156      0.535798      0.413088      0.302369      0.212223      0.153934      0.100550     0.0644466     0.0410674     0.0259491     0.0151155    0.00859362    0.00514742    0.00273853    0.00145544   0.000729793   0.000381636   0.000180709   7.87174e-05   3.43348e-05   1.45544e-05   6.02645e-06   2.27040e-06   7.88537e-07   2.66417e-07
  22  13 2854.9684    3.1191  0.9461 12.3644 -0.0071       2.05495  0.0269   0.0525   0.0481    0.1024   0.0000      0.648160   438.2986       8.70823       14.0617       2.97996       2.64482      -1.66177     -0.641886     0.0237318     -0.465672      -3.08565      0.715751     -0.339584     -0.542356    -0.0327303     -0.407184      0.275001      0.103398     0.0199899     -0.103374     0.0212428    -0.0425818    0.00218973     0.0126003   -0.00185746    0.00251972    0.00124132   -0.00109330  -0.000575569   0.000139760  -8.18950e-05  -3.24554e-06   5.67426e-06  -6.61449e-06  -1.36658e-06   2.80794e-07  -4.92572e-08       1.56507       1.88055       2.00423       2.11773       2.05896       1.92570       1.92604       1.68559       1.43127       1.19143      0.970643      0.775663      0.595075      0.442375      0.342979      0.250419      0.175108      0.109881     0.0726879     0.0482092     0.0288655     0.0163290    0.00960734    0.00578832    0.00313680    0.00152308   0.000760051   0.000381256   0.000196352   8.99629e-05   3.77606e-05   1.55876e-05   6.29927e-06   2.29147e-06   8.24483e-07   2.60810e-07
  22  14 3001.6427    3.6811  0.9441 13.0127 -0.0021      0.873741  0.0254   0.0623   0.0478    0.0826   0.0000      0.692489   437.6742       9.19279       13.5940       2.00322      -1.16622      0.932959       1.17270      -2.43132      0.805631     -0.779522     -0.311713     -0.787026      0.431107     -0.134698     -0.805057      0.132069     0.0478810      0.170227     0.0130574     0.0637288    -0.0275462    -0.0111129  -0.000610344    0.00406938    0.00320738   0.000557079   0.000270222   0.000712560  -0.000215759  -0.000144411  -4.52599e-05  -1.02251e-05  -6.46674e-06   1.18343e-06   5.44027e-07  -2.16572e-07       1.40667       1.82191       1.93968       2.01361       1.96261       1.87690       1.69112       1.53402       1.37532       1.14358      0.915653      0.735641      0.567841      0.421532      0.310367      0.217514      0.151925      0.101748     0.0645743     0.0404903     0.0258320     0.0154091    0.00884868    0.00509816    0.00272701    0.00144841   0.000761163   0.000374366   0.000176906   8.00528e-05   3.32733e-05   1.40758e-05   5.70682e-06   2.09644e-06   7.60002e-07   2.68873e-07
  22  15 3147.3100    3.8885  1.1400 13.1025 -0.0013      0.952331  0.0317   0.0611   0.0548    0.0928   0.0000      0.650975   440.7801       13.9710       13.6246       4.73623      0.129650      -2.24867      -1.06294      -3.68889       2.37494      0.120185      0.405094      -1.28521     -0.650158     -0.588791     -0.177879     0.0424954     -0.206172     0.0642895    -0.0396855     0.0474146     0.0306401     0.0307685    -0.0119367   -0.00205746   -0.00169105    0.00172103  -1.72528e-05  -0.000863963   4.43872e-05   4.53921e-05  -1.77653e-05  -1.09364e-05   4.02315e-07  -1.71970e-06   8.61712e-07  -1.03834e-07       1.55180       2.13668       2.13765       2.41867       2.26850       2.17625       1.89443       1.87039       1.56119       1.36037       1.06138      0.869288      0.669406      0.513814      0.369669      0.254214      0.182861      0.119249     0.0828693     0.0495047     0.0320029     0.0184225     0.0109737    0.00611672    0.00350545    0.00179391    0.00100654   0.000458791   0.000228202   0.000101807   4.40777e-05   1.80850e-05   7.54348e-06   2.62256e-06   9.84668e-07   3.11507e-07
  22  16 3292.5619    3.5785  1.6048 12.6516 -0.0025      0.348920  0.0384   0.0465   0.0633    0.0688   0.0000      0.408035   439.3332       23.1137       14.2636       4.71266      -4.99724      -2.63610       2.77828      -5.19971      -1.23539      -4.35603      0.905610     -0.668641     0.0415112      0.622990     -0.563664     -0.221561     -0.218450      0.188933     0.0291394     0.0327641     0.0248510   -0.00115646    0.00960109    -0.0111846   -0.00154009    0.00111172   0.000385181  -0.000941495   0.000474338   0.000122385   1.45234e-05  -6.62578e-06   1.42923e-05  -3.95709e-06  -1.27865e-06   2.77653e-07       1.97656       2.59490       2.87118       2.94467       2.84226       2.69253       2.42887       2.17151       1.93510       1.62923       1.29990       1.07427      0.801902      0.588922      0.430329      0.305275      0.207931      0.139896     0.0910908     0.0570599     0.0353924     0.0224884     0.0126101    0.00715818    0.00387620    0.00207209    0.00105041   0.000529771   0.000251836   0.000110161   5.06671e-05   2.03646e-05   8.14662e-06   3.03945e-06   1.13245e-06   3.93535e-07
  22  17 3437.6728    3.1542  2.2971 12.1554 -0.0026      0.629458  0.0457   0.0343   0.0762    0.0547   0.0000      0.220295   437.5815       21.6249       15.1462       4.96498      -6.18737     0.0984779      -7.11240      0.478710      -1.21380      -7.00108       1.18053       1.67567       1.33027      -1.78524      0.227148     -0.309990      0.631513    -0.0221371     -0.129150    -0.0714178     0.0235908    0.00145714   0.000117226    -0.0133706    0.00240164   -0.00164252  -0.000445034   0.000659631  -0.000183966  -0.000106041   4.78825e-05  -2.50552e-05  -1.62107e-05   1.03964e-06   2.99155e-06   1.97853e-07       2.21063       2.98400       3.07819       3.34712       3.17817       3.05959       2.82653       2.61356       2.21008       1.88976       1.49460       1.22758      0.944617      0.708502      0.526921      0.376912      0.260351      0.175870      0.114114     0.0726269     0.0445470     0.0268903     0.0156620    0.00887281    0.00472812    0.00260331    0.00132669   0.000647085   0.000315459   0.000142132   6.44180e-05   2.52777e-05   1.04568e-05   3.86534e-06   1.35475e-06   4.65168e-07
  22  18 3582.6948    2.6031  3.6907 11.5972 -0.0012      0.812843  0.0592   0.0234   0.1023    0.0426   0.0000      0.125026   439.1905       22.1776       17.9795       4.42374     -0.266142       2.40983      -5.96566      -5.20414       2.94256      -3.68908   -0.00225495      -5.17529       2.34485     0.0488047     -0.110508      0.275705     -0.906392     -0.184357      0.194182     0.0924228     -0.105416    0.00479656     0.0241041    0.00382790   -0.00126938   -0.00562014   -0.00208076   -0.00135218  -0.000613286   0.000239723  -1.36462e-05   3.52452e-05  -2.42578e-05  -5.43021e-06   9.40244e-07  -2.78306e-07       2.94224       3.88510       4.10215       4.20621       4.11651       4.02718       3.65813       3.26982       2.86898       2.46695       2.06028       1.64829       1.26435      0.927605      0.677163      0.482748      0.339669      0.220825      0.148216     0.0931236     0.0594472     0.0354626     0.0208601     0.0116512    0.00635626    0.00329755    0.00165776   0.000831545   0.000398190   0.000175872   7.97635e-05   3.23522e-05   1.31228e-05   5.01151e-06   1.79744e-06   6.14200e-07
  22  19 3727.8763    2.1992  5.2270 11.0513 -0.0009      0.673480  0.0724   0.0170   0.1283    0.0403   0.0000     0.0882504   438.5836       24.8890       17.3396      -3.82494       8.96019      -6.55573       2.34902      -1.15507       4.16611      -8.58368      0.399757      -1.02447    -0.0964876     -0.660751       1.16436    -0.0340520    -0.0304257      0.278442     -0.253071    -0.0737076     0.0335050     0.0318397     0.0177775    -0.0333472    0.00697228    0.00433357   0.000820117   -0.00148079   0.000316159   0.000368549   0.000116445  -3.86501e-05  -9.01500e-06   2.99686e-06   1.38400e-06   5.81457e-07       3.54111       4.56665       4.93799       5.11423       5.11120       4.82734       4.46513       4.00604       3.46613       2.92458       2.33303       1.87863       1.43971       1.10715      0.817592      0.587282      0.407291      0.271082      0.179939      0.114487     0.0696446     0.0422066     0.0243880     0.0141172    0.00766614    0.00406796    0.00208271    0.00100494   0.000491184   0.000217410   9.84759e-05   3.94561e-05   1.61701e-05   6.01592e-06   2.18666e-06   7.35970e-07
  22  20 3872.6793    1.8432  7.1253 10.7767 -0.0012      0.553803  0.0928   0.0131   0.1640    0.0334   0.0000     0.0672083   432.1260       20.8750       14.4205      -1.22199       1.14135       2.27480       5.78660      -7.16145       8.60730      -2.97579      -3.55220     -0.815335      -4.60456      0.733932       1.66469     -0.380617     0.0669442      0.291266    -0.0398193     -0.175022      0.185245    -0.0208457     0.0130716    -0.0122428    0.00299177    0.00136002   -0.00437138  -0.000433511   0.000289568  -0.000509054   5.68913e-06  -2.00633e-05   4.70481e-05   5.99003e-06  -5.35166e-06  -1.42818e-07       4.34819       5.74616       6.21783       6.45396       6.55695       6.08182       5.74092       5.02022       4.38523       3.62097       2.99451       2.37201       1.86888       1.39023       1.01207      0.736595      0.510602      0.344306      0.228288      0.145188     0.0908374     0.0544434     0.0316957     0.0179695    0.00981869    0.00513647    0.00270403    0.00130602   0.000635515   0.000290605   0.000125269   5.24453e-05   2.11201e-05   7.85804e-06   2.84658e-06   9.60781e-07
  22  21 4017.1373    1.5931  9.7886 10.4115 -0.0009      0.319799  0.1184   0.0099   0.2104    0.0297   0.0000     0.0534682   438.6249       26.0623       8.99418       11.0294      0.613157       5.23992       1.66306       4.83123      -4.40060      -2.88716       6.24362       4.07417       3.07244      -1.41245      0.361180       1.12409       1.51758      0.193470    -0.0438705      0.239455     -0.103902     0.0393271    0.00502225    -0.0201287     0.0175069    0.00265791    0.00379928  -0.000910019   0.000498161   0.000679969  -7.37390e-05  -3.05562e-05   1.56004e-05   1.06115e-05  -2.23967e-06   6.73947e-07       5.37679       6.99036       7.71250       7.88500       7.91507       7.49176       6.92459       6.20832       5.33068       4.47815       3.69359       2.92174       2.25097       1.72705       1.26620      0.901518      0.615715      0.424506      0.284124      0.175917      0.111674     0.0655159     0.0386544     0.0218960     0.0120446    0.00647230    0.00326115    0.00162474   0.000757638   0.000349318   0.000154916   6.58487e-05   2.60805e-05   9.90108e-06   3.43452e-06   1.20096e-06
  22  22 4161.9685    1.3769 12.6609 10.2789 -0.0016      0.222566  0.1610   0.0077   0.2657    0.0266   0.0000     0.0521803   442.1676       34.6115       9.44679      -4.28056      0.895324      -1.07773      -12.7903      -5.60649       12.2392      -3.79986       5.66308      -3.86398      0.370426      -1.38337       3.03869       3.10623      0.727286    -0.0866737     -0.391269      0.108052     0.0304260     0.0908202     0.0683548    -0.0192060    0.00479038     0.0283406   0.000679572   -0.00322215  -0.000110317  -0.000230104   3.90839e-05   0.000132526  -3.36485e-05  -9.56559e-06  -6.61555e-06  -2.71471e-06       6.56214       8.60176       9.40631       9.92944       9.65016       9.28500       8.52232       7.58229       6.59917       5.50538       4.52789       3.58147       2.78280       2.12895       1.54430       1.09017      0.777330      0.519338      0.340505      0.223185      0.136305     0.0813055     0.0479923     0.0271548     0.0151062    0.00792127    0.00408206    0.00201643   0.000971103   0.000438048   0.000192277   8.02504e-05   3.25224e-05   1.25305e-05   4.35676e-06   1.44923e-06
  22  23 4307.0006    1.1427 14.6288 10.2788 -0.0008      0.180166  0.2079   0.0064   0.3252    0.0230   0.0000     0.0603709   441.4713       49.9860       38.1668      -1.51757       22.4231      -13.9283      -9.62420      -10.8573       8.09008      -9.00068       6.46940       1.63482      -3.80243      -3.30482       3.97481      -1.57322      -1.16536     -0.454561     -0.104681      0.532847     -0.194631    -0.0112696    -0.0638980     0.0248137     0.0324522     0.0175183   -0.00262634    0.00323631    0.00138995   0.000525594  -7.64528e-05   2.38157e-06  -2.49244e-05   7.66269e-06  -7.43174e-06   9.94729e-07       7.64464       10.2919       11.0196       11.5169       11.6073       10.8688       10.1746       8.99945       7.86566       6.69684       5.54308       4.39344       3.41950       2.59782       1.90829       1.35263      0.967740      0.640730      0.433647      0.271896      0.174451      0.104027     0.0618773     0.0346865     0.0195107     0.0101267    0.00529454    0.00263022    0.00122837   0.000581776   0.000242860   0.000108238   4.15182e-05   1.61547e-05   5.53225e-06   1.85603e-06
  23   6 1804.2381    0.3960  0.3119  9.5591 -0.0054       11.1651  0.0151   0.0110   0.0260    0.0401   0.0000       2.13642   439.8249       2.13302       15.4502     -0.371953     -0.561125     -0.717366     -0.515678    0.00904797     0.0239800     -0.136304      0.551943      0.596560     -0.186117     -0.126297     0.0522478     0.0355624     0.0441658      0.140907  -0.000180666   -0.00800854     0.0137500   -0.00293292   0.000151861   -0.00482575  -0.000572589    0.00168915    0.00111516   0.000180079  -0.000137334  -0.000144424  -8.43341e-06  -2.25227e-05  -1.42180e-05  -1.14828e-06  -1.10872e-06  -1.24957e-07       1.01966       1.33988       1.32775       1.36813       1.42478       1.44457       1.39493       1.16507      0.875969      0.753867      0.652170      0.554752      0.454901      0.334928      0.236454      0.148801      0.107874     0.0883824     0.0614209     0.0421940     0.0278884     0.0163684    0.00919555    0.00505748    0.00261860    0.00145942   0.000709878   0.000370108   0.000184058   8.86380e-05   3.73039e-05   1.88720e-05   7.07754e-06   3.42852e-06   1.32793e-06   4.42750e-07
  23   7 1969.7087    0.5491  0.5158  9.6408 -0.0035       10.1508  0.0186   0.0121   0.0334    0.0552   0.0000       1.25572   439.1525       1.86782       18.0629     -0.919071     -0.808699     -0.500942      0.594097    -0.0705306     0.0949368      0.134863     -0.185102     -0.322018      0.457637     0.0720996    -0.0926922      0.210049      0.194505     0.0365539    -0.0607468     0.0721356    -0.0363722    -0.0241634    0.00202105    0.00319067   -0.00100629  -0.000453106   -0.00114086   0.000471119   4.33336e-05  -0.000162311   4.45678e-05   1.81878e-05  -1.37436e-05  -2.08284e-06   2.26673e-06  -7.62564e-09       1.08949       1.35688       1.47282       1.49966       1.57476       1.46603       1.30626       1.22121       1.06078      0.923474      0.807428      0.623129      0.486052      0.371996      0.266123      0.198649      0.143756     0.0933076     0.0642520     0.0387780     0.0276929     0.0165283     0.0100790    0.00606069    0.00334751    0.00183642   0.000955504   0.000462562   0.000254568   0.000114147   5.17487e-05   2.32611e-05   9.87083e-06   3.83735e-06   1.62867e-06   5.53585e-07
  23   8 2131.1852    0.7914  0.6941  9.9242  0.0006       5.97997  0.0259   0.0147   0.0389    0.0676   0.0000      0.908115   439.2840       3.09167       12.5646       2.43740     -0.517911       1.34995     -0.476001       1.17371       1.87357      0.330396      0.106008     -0.142675      0.106708    0.00439071      0.341559    -0.0260985     -0.264773     0.0820374      0.157487     0.0608372    0.00226043     0.0163680    0.00627532   -0.00907863   -0.00336685   -0.00224874   -0.00106292  -9.46430e-05   7.51643e-05   8.43979e-05  -4.29150e-05   7.25335e-06  -1.61264e-06   2.04234e-06   3.14865e-06   5.18133e-08       1.72297       2.37190       2.42796       2.30076       1.82371       1.62079       1.60778       1.70678       1.67610       1.63632       1.43496       1.18248      0.894958      0.654897      0.469010      0.298385      0.191032      0.128544     0.0839407     0.0484889     0.0311588     0.0186681     0.0113326    0.00636209    0.00335798    0.00182163    0.00104640   0.000534618   0.000234573   0.000116993   5.72976e-05   2.51798e-05   1.15534e-05   4.78972e-06   1.83724e-06   6.36828e-07
  23   9 2287.6002    1.1399  0.8041 10.5258 -0.0016       4.91925  0.0233   0.0197   0.0423    0.0756   0.0000      0.798559   438.6014       5.22344       14.2575       1.27256      -2.46084      -2.18548      0.345382      -2.20711     -0.146861      0.431934       1.01405      0.177444      0.233446     -0.448186      0.130446      0.193859     -0.138002    -0.0716169      0.114388     0.0411516    -0.0434797    -0.0127455    0.00663853    0.00578725    0.00431202    0.00186498   -0.00313386   0.000303334   0.000683687  -6.42433e-05  -8.29601e-05  -1.92343e-05   1.37633e-05   2.57671e-06   9.59518e-07  -8.45077e-07       1.23904       1.57536       1.57977       1.80070       1.75874       1.68298       1.56514       1.38293       1.26043       1.01832      0.877597      0.719586      0.568382      0.402336      0.310796      0.231165      0.165358      0.107878     0.0725288     0.0485348     0.0316417     0.0190006     0.0113957    0.00688479    0.00390569    0.00212304    0.00107967   0.000534789   0.000280923   0.000136501   6.55818e-05   2.79264e-05   1.14620e-05   4.33072e-06   1.78343e-06   6.31603e-07
  23  10 2439.3038    1.5922  0.9696 11.1141 -0.0031       2.44356  0.0271   0.0253   0.0470    0.0878   0.0000      0.691227   436.7487       3.40142       12.0365      0.260380      -5.02758      0.824497     -0.544746     -0.457417     -0.966743      0.536856      0.988056     0.0318939      0.648798     -0.130606    -0.0371936      0.592172     0.0925656    -0.0512234   -0.00487965     0.0712986   -0.00595367    -0.0130949     0.0141967    0.00249748   -0.00670028   -0.00179657    0.00127271   0.000775251  -0.000504829   0.000197455   7.79372e-05  -2.31425e-05  -7.36060e-06   4.11798e-06  -1.59904e-06   2.98741e-07       1.44113       1.78245       1.96024       2.07739       2.17196       2.03619       1.79412       1.56272       1.41171       1.21248      0.993038      0.791859      0.610285      0.451116      0.339917      0.247578      0.183388      0.120794     0.0798432     0.0502333     0.0333860     0.0215035     0.0136052    0.00772740    0.00450301    0.00238334    0.00124666   0.000649970   0.000328796   0.000151051   7.08991e-05   2.84698e-05   1.32960e-05   4.85950e-06   1.96275e-06   7.29857e-07
  23  11 2588.8160    2.0214  1.0671 11.5108 -0.0001       2.02428  0.0281   0.0312   0.0494    0.0918   0.0000      0.613142   437.2539       6.76796       14.9305       1.73457       1.61326      -2.05078      -1.19675      -1.53808      0.437447      0.853496     -0.404471     -0.532019      0.454953     -0.336881    -0.0439099     -0.118961    -0.0608932     -0.282025    -0.0641015     0.0563727     0.0212470    -0.0359131     0.0216481   0.000444326   -0.00342695   -0.00467517    0.00108874   0.000443664  -0.000554142  -0.000122548   5.11460e-05   6.87319e-07  -1.49697e-05   5.43788e-07  -1.77702e-06   7.32591e-07       1.36687       1.76895       1.95257       2.05150       2.05701       1.97270       1.82387       1.60150       1.41688       1.15686      0.968903      0.754040      0.602129      0.472769      0.345687      0.240883      0.182388      0.123783     0.0830649     0.0535398     0.0348066     0.0212162     0.0125297    0.00738925    0.00413979    0.00228852    0.00123898   0.000611466   0.000329273   0.000148314   6.84695e-05   2.96392e-05   1.26307e-05   5.30758e-06   2.15336e-06   7.47430e-07
  23  12 2737.8217    2.6953  1.0534 11.8054 -0.0033       1.83984  0.0269   0.0418   0.0497    0.1072   0.0000      0.547304   440.7131       6.67090       12.1775       1.51083      0.906424      -2.17153      -1.13440      -2.24700       2.25595      -2.76760      -1.02545     0.0544762     -0.442811     0.0357932     0.0497067     -0.227355   -0.00185046    -0.0417518    0.00823107     0.0113263     0.0134925   0.000111875   -0.00311647    0.00189916   -0.00604198   -0.00228110   -0.00100863   0.000156747   0.000388969  -0.000469483   5.08235e-05   1.93426e-06   8.08458e-06  -5.10127e-06  -2.15784e-06  -8.27580e-07       1.48435       1.94124       1.96707       2.08583       2.13634       2.10547       1.95105       1.66766       1.37878       1.16947      0.982854      0.799832      0.643457      0.466155      0.343827      0.241332      0.174114      0.123258     0.0859496     0.0556708     0.0366786     0.0223043     0.0134915    0.00747967    0.00410180    0.00218053    0.00113402   0.000580406   0.000284008   0.000132387   6.15767e-05   2.65282e-05   1.14243e-05   4.59715e-06   1.76655e-06   6.43215e-07
  23  13 2886.3628    3.2776  1.0093 12.4383 -0.0023       3.02066  0.0286   0.0521   0.0457    0.1012   0.0000      0.621470   436.0852       6.56688       12.6425       3.14596      -2.09575      -2.60704      -2.44082     -0.279673      0.461310      -1.97334     -0.646801      -3.05941     -0.136985   -0.00191244     -0.976166     -0.486014     -0.222056    -0.0602898    -0.0608028    -0.0434002    -0.0447424    -0.0136924   -0.00398983   -0.00412935   -0.00195261   0.000641540   0.000209031  -0.000135546  -0.000170897   0.000211280   8.36642e-05   1.37889e-05  -1.72162e-05   7.93281e-06  -2.66333e-06  -2.16337e-07       1.54919       2.02951       2.14237       2.24896       2.25373       2.16844       2.04015       1.78462       1.53931       1.25174       1.01798      0.791756      0.600435      0.470108      0.372292      0.285445      0.202512      0.132496     0.0874436     0.0559039     0.0352070     0.0215431     0.0126957    0.00779433    0.00441570    0.00236872    0.00122894   0.000609658   0.000303912   0.000149557   6.80305e-05   3.11389e-05   1.23639e-05   5.35252e-06   1.91739e-06   7.31232e-07
  23  14 3033.6847    3.9181  0.9682 12.7564 -0.0039      0.915717  0.0272   0.0629   0.0468    0.1035   0.0000      0.574800   439.1664       8.52302       12.1623      0.358805      -3.46197      -1.02081      -1.55243      -3.23250       1.52217     -0.919664     -0.918028      -1.11100       1.30906     0.0877721      0.350845    -0.0423653    -0.0640943      0.174284    -0.0306362     0.0984999    -0.0607488   -0.00336394    0.00257203    0.00744436   0.000122140   -0.00155451    0.00154581   0.000854145   6.68484e-05  -0.000134947  -1.94371e-05  -1.38792e-05   1.07444e-05  -5.56138e-06  -2.27040e-06   1.16727e-07       1.46548       2.01199       2.04311       2.24547       2.14052       2.10153       1.99836       1.68960       1.54143       1.14036       1.01299      0.738716      0.628243      0.445172      0.361581      0.255283      0.185734      0.125653     0.0839554     0.0552616     0.0332951     0.0210670     0.0122050    0.00716109    0.00397108    0.00222994    0.00113039   0.000591827   0.000282207   0.000138003   6.05127e-05   2.87763e-05   1.17214e-05   4.87056e-06   1.77606e-06   7.00417e-07
  23  15 3180.0103    3.9111  1.2295 13.0327 -0.0044       2.29695  0.0324   0.0577   0.0553    0.0869   0.0000      0.544896   439.4264       11.1452       14.2074      0.780640     -0.593537      -3.95440      -6.77851      -1.31734     -0.351997      -1.14474      0.270764      -2.30658      0.766392     -0.291597      0.525675      0.210356     -0.229481     0.0495733    -0.0369630     0.0240450    0.00199843   -0.00897694   -0.00104718   -0.00619310    0.00471198   -0.00151996   0.000751410  -0.000232299   0.000622139  -0.000139698  -6.65977e-05  -2.74155e-05  -1.27475e-05  -1.33143e-06  -1.16951e-06   1.63657e-07       1.58357       2.05574       2.32482       2.31590       2.42407       2.32908       2.16232       1.81530       1.58356       1.27153       1.08645      0.886867      0.693554      0.523544      0.369660      0.269387      0.193295      0.132380     0.0944337     0.0612032     0.0397859     0.0240678     0.0148341    0.00809098    0.00463233    0.00253168    0.00129820   0.000682981   0.000338288   0.000163608   7.22110e-05   3.41109e-05   1.40198e-05   5.55393e-06   2.21029e-06   8.35594e-07
  23  16 3325.9603    3.4846  1.8545 12.5748 -0.0023       1.36376  0.0391   0.0417   0.0674    0.0603   0.0000      0.341057   440.0069       16.0647       13.2748       6.58640      0.564016     -0.857506      -2.69178      -4.76747      0.732648      -2.65189       1.71891     -0.200163     -0.234636      0.520219      0.105799      0.160070      0.180371    -0.0728373     -0.137922     0.0989093    -0.0746522    -0.0402864     0.0338092    0.00236321   0.000639936   -0.00161626  -0.000469443  -0.000754460   1.99006e-06  -0.000157909  -2.98032e-05   8.46881e-05   4.44587e-07   5.58881e-07  -1.73693e-06  -3.73155e-07       1.80894       2.42403       2.55256       2.71198       2.74007       2.56104       2.43786       2.10890       1.87402       1.59179       1.33173       1.05104      0.841601      0.636182      0.467321      0.346860      0.238928      0.171014      0.113685     0.0716537     0.0488257     0.0289788     0.0180389     0.0103788    0.00580535    0.00328781    0.00163476   0.000922723   0.000418887   0.000215003   9.51637e-05   4.14341e-05   1.82840e-05   7.35852e-06   2.78666e-06   1.04913e-06
  23  17 3471.6934    3.0449  2.6092 11.8809 -0.0017      0.542744  0.0456   0.0297   0.0799    0.0500   0.0000      0.194588   441.0659       16.9522       18.9645      -1.54934       1.32491      -1.67278     0.0742743      -6.87661      -2.21692      -3.56244      -2.94240      -1.51148      0.785102     -0.808134      0.667224     -0.322615      0.372981    -0.0133304      0.104711      0.150254     0.0200835     0.0965082     0.0179219    -0.0212901     0.0108571   0.000181604   -0.00142918  -0.000553996   1.58118e-05   0.000510932   2.29635e-05  -0.000109876  -3.45004e-05   1.82597e-05  -8.68672e-07  -1.54432e-06       2.14945       2.82547       3.02818       3.11228       3.17280       3.00421       2.75623       2.52167       2.17361       1.89198       1.57041       1.30069      0.999468      0.746342      0.564446      0.402346      0.283765      0.194669      0.131424     0.0859329     0.0556533     0.0342913     0.0201441     0.0121718    0.00677744    0.00371690    0.00195258   0.000992023   0.000497044   0.000238638   0.000112577   4.89396e-05   2.10038e-05   8.59902e-06   3.20352e-06   1.14998e-06
  23  18 3617.3925    2.5318  3.7426 11.5814 -0.0024      0.880147  0.0572   0.0218   0.1021    0.0391   0.0000      0.119465   436.7071       23.8014       11.7143       2.91656      -3.08542      -3.75580       2.10648      -2.46761      -3.42982      -3.17984     -0.757467      -1.26532     -0.497321       1.21534     -0.955225    -0.0156888      0.165804      0.424184      0.200117     -0.322792     0.0963759      0.117550    -0.0156445    0.00313009   -0.00459232   -0.00926594   -0.00265813   2.36960e-05    0.00113717  -0.000798631  -7.24386e-05  -2.02083e-05   2.15433e-05   2.07615e-06  -1.33237e-06   1.40824e-06       2.73986       3.64947       3.89950       4.20591       4.07747       3.87563       3.51612       3.17598       2.86167       2.43673       1.98279       1.61841       1.28231      0.964132      0.709504      0.502106      0.360141      0.248816      0.164293      0.108279     0.0672545     0.0433166     0.0256932     0.0149483    0.00838670    0.00459431    0.00253129    0.00129073   0.000657104   0.000307399   0.000140595   6.20533e-05   2.58974e-05   1.05499e-05   4.03095e-06   1.50260e-06
  23  19 3762.9683    2.0971  5.4592 11.1421 -0.0019      0.815476  0.0748   0.0159   0.1333    0.0349   0.0000     0.0861111   434.9688       24.3853       12.6721       8.81677      -6.13782      -9.84409       2.03658      -1.86384      -1.87930      -3.67827       4.73340      -1.20372      -2.87625      -1.85642       1.19640     -0.220176     -0.990425      0.437630      0.233944    0.00188212    -0.0858480     0.0111153     0.0321760    0.00446455    0.00834593    0.00133673   -0.00444505   0.000487743   0.000534362   0.000160952  -0.000257387  -0.000142912  -2.37164e-06   4.49581e-07   1.13530e-06  -4.25194e-07       3.46953       4.56222       4.85967       5.02637       5.08508       4.88473       4.65312       4.03543       3.60195       2.97544       2.50738       2.04424       1.60417       1.24259      0.894750      0.663848      0.463941      0.324190      0.222290      0.142809     0.0926373     0.0565282     0.0336605     0.0195394     0.0108117    0.00598285    0.00314074    0.00161292   0.000812195   0.000380966   0.000178998   7.76174e-05   3.39547e-05   1.34809e-05   5.26228e-06   1.93303e-06
  23  20 3908.3921    1.7914  7.7155 10.7413 -0.0001      0.581654  0.0948   0.0119   0.1701    0.0304   0.0000     0.0640868   435.9261       26.9920       4.92142      -8.75854      0.172520       7.33537      -3.69563      -5.45314       1.62823      0.658009      -2.41053      -4.80060       1.95903      0.663314       1.11898     0.0430795      0.328292      0.809948     0.0589188      0.356777     0.0423178    -0.0758837    0.00749299     0.0259694     0.0181370   -0.00828938   -0.00377669    0.00301643   -0.00103773  -0.000168161   4.68504e-05  -7.76216e-05  -2.69808e-05  -2.06201e-05  -5.94172e-06   1.36754e-06       4.28554       5.50839       6.09460       6.35675       6.30326       5.99790       5.56005       5.10272       4.31578       3.73732       3.10983       2.55380       1.96338       1.51677       1.10695      0.807470      0.563038      0.395330      0.263118      0.175645      0.112400     0.0682086     0.0411457     0.0240330     0.0136232    0.00750497    0.00392394    0.00205344    0.00100175   0.000492834   0.000229401   0.000100886   4.32392e-05   1.76872e-05   6.80695e-06   2.49601e-06
  23  21 4053.2743    1.5429 10.4232 10.4172 -0.0004      0.196290  0.1256   0.0090   0.2170    0.0274   0.0000     0.0545713   439.2927       18.7108       8.61169       7.82667       6.38537      -9.15422       12.3110      -2.35202      -11.9578      -5.93755       6.60211      -5.94591       3.09453     -0.843356       2.63085     -0.217052     -0.365019      0.256258      0.169092      0.117345    -0.0117630     0.0124382   0.000565193     0.0179121   -0.00738594   -0.00517024   0.000965197    0.00131882  -0.000797015  -0.000752978   5.25639e-05  -9.09277e-05  -6.26462e-05  -1.68833e-06  -1.53016e-06   2.57515e-06       5.20693       7.02655       7.48481       7.90315       7.87881       7.45895       6.99549       6.28424       5.54371       4.71852       3.90579       3.19048       2.49296       1.92163       1.41978       1.03016      0.731294      0.506864      0.341602      0.222810      0.141729     0.0878276     0.0536660     0.0304645     0.0175303    0.00950430    0.00513407    0.00264847    0.00130825   0.000636941   0.000284495   0.000132326   5.38808e-05   2.27174e-05   8.32888e-06   3.16862e-06
  23  23 4344.1817    1.0623 15.1729 10.2997 -0.0021      0.355738  0.2224   0.0060   0.3390    0.0217   0.0000     0.0608297   408.8563       26.5591       30.7992      -8.36055      -17.9428      -9.95087       17.7492       8.06412      -3.44855      -1.98823      -4.82011       5.53240      0.965620      -3.60295      -1.48234       1.86824     -0.476018      0.224071     -0.862895     -0.291930     0.0286060      0.146090     0.0395014     -0.215336    -0.0262081   0.000289640    -0.0116896   -0.00643899   0.000235242   0.000360345  -0.000979116  -0.000421548   6.25042e-05   0.000135255   6.76058e-06  -1.29323e-05       7.71113       10.1712       11.2327       11.3933       11.6886       11.1485       10.5439       9.31253       8.36355       6.89277       5.76129       4.67808       3.68350       2.83527       2.15516       1.55133       1.12559      0.784306      0.520081      0.340038      0.223514      0.134063     0.0824250     0.0484642     0.0271137     0.0149815    0.00803776    0.00415699    0.00206002    0.00100925   0.000465542   0.000206040   8.64584e-05   3.64138e-05   1.35181e-05   4.94895e-06
  24   7 1993.6919    0.6058  0.5154  9.6041 -0.0008       9.40640  0.0187   0.0125   0.0310    0.0574   0.0000       1.10696   439.4333      -1.28405       13.8548     -0.487946     -0.731700       2.10461       1.27416     0.0509364     0.0955166     -0.524961       1.33309      0.199943    -0.0195609     -0.502679      0.547778     -0.218302    -0.0341506    -0.0102611     0.0525647     0.0111306     0.0182498   -0.00841447    0.00312723    0.00305020    0.00281915   -0.00311011    0.00139421  -0.000275253   9.36942e-05  -0.000301006   0.000136236  -2.92042e-05  -4.68995e-07   1.01118e-05   1.92775e-06  -1.10070e-06       1.02392       1.38477       1.47442       1.48573       1.48445       1.43991       1.25968       1.22797       1.09274      0.932299      0.851034      0.658263      0.549730      0.408702      0.298738      0.207286      0.152545      0.101179     0.0749125     0.0442983     0.0297287     0.0204597     0.0120816    0.00787666    0.00413243    0.00240974    0.00133678   0.000690775   0.000354504   0.000196323   8.26109e-05   4.02563e-05   1.91869e-05   8.04273e-06   3.21981e-06   1.37287e-06
  24   8 2156.8866    0.8607  0.7094  9.9752  0.0001       5.73671  0.0194   0.0154   0.0389    0.0701   0.0000      0.794144   439.3921      0.466719       14.8356       2.35885      0.243254      0.303040       1.60145      -1.39875       1.88325     -0.838139     0.0237402     -0.107805      0.684586      0.194207      0.556919      0.133946    -0.0247789    -0.0154298    -0.0500613   -0.00510372     0.0180729   -0.00455170   0.000896516   -0.00283211  -0.000294935   -0.00188993  -0.000320341   0.000656701   0.000149427  -0.000204394   9.34159e-05   4.25169e-05  -1.40578e-06   3.08854e-07   3.17301e-06   1.38924e-06       1.06670       1.36052       1.44766       1.52372       1.47659       1.46962       1.36953       1.23317       1.10538      0.986125      0.782569      0.621790      0.503740      0.384000      0.316815      0.222450      0.162696      0.110681     0.0766663     0.0504482     0.0329095     0.0202599     0.0119653    0.00712226    0.00436919    0.00251769    0.00141189   0.000714398   0.000367658   0.000191395   8.62334e-05   3.96122e-05   1.85878e-05   7.68098e-06   3.29778e-06   1.33851e-06
  24   9 2314.4633    1.2187  0.8621 10.5754 -0.0039       4.82840  0.0241   0.0198   0.0423    0.0766   0.0000      0.732271   437.1991       1.82986       13.7166     -0.176028     -0.403599       1.10863       1.17557       1.03534       1.86442      0.474671    -0.0144949      0.252987      0.845261      0.100431     -0.145349      0.207737      0.498604      0.155052     0.0277950    -0.0635015     0.0422928     0.0253209     0.0103475    -0.0135676   -0.00114663    0.00207931    0.00133462   0.000330186  -9.54378e-05   9.84694e-06   0.000119257  -3.24427e-05  -1.13465e-05   3.31183e-06   8.40873e-07  -5.34198e-08       1.15250       1.49773       1.71264       1.71797       1.72931       1.64641       1.60038       1.39387       1.23815       1.06641      0.874671      0.721107      0.577082      0.454618      0.333843      0.241330      0.170790      0.126175     0.0876272     0.0550187     0.0376444     0.0239381     0.0145617    0.00830593    0.00492824    0.00282736    0.00150453   0.000790740   0.000439386   0.000218348   0.000105217   4.76154e-05   2.05875e-05   9.65779e-06   4.10241e-06   1.60450e-06
  24  10 2467.1999    1.6680  0.9820 10.9136 -0.0008       2.47086  0.0258   0.0261   0.0457    0.1021   0.0000      0.634376   439.7848       4.04796       15.4520       1.66579      -1.37087      -2.19929     -0.825056      -1.68805      -2.55263      0.567064     -0.154892      -1.05431      0.422505     0.0655252     -0.118254     0.0582318     -0.224771     0.0604296    -0.0428647     0.0226993  -0.000706954    -0.0535583     0.0217443   -0.00789093   0.000307953    0.00435852  -0.000187616   -0.00272748  -0.000189256   2.63127e-05  -0.000112168  -8.31357e-05   4.20562e-05   7.77235e-06  -1.79658e-06  -1.43590e-06       1.30080       1.63814       1.77094       1.96647       1.92881       1.83028       1.74640       1.57079       1.36646       1.10992      0.927095      0.762764      0.622957      0.461336      0.355673      0.260903      0.196059      0.134351     0.0904443     0.0603957     0.0410493     0.0266491     0.0147219    0.00902320    0.00544062    0.00327559    0.00164720   0.000815534   0.000449308   0.000235783   0.000118552   5.20026e-05   2.40285e-05   9.84632e-06   4.39891e-06   1.64642e-06
  24  11 2617.8157    2.2011  0.9239 11.8182 -0.0030       1.37980  0.0244   0.0366   0.0474    0.0837   0.0000      0.695633   439.7398       4.39393       14.4923       4.13044      -2.92181       1.09762     -0.663453      0.226284       2.21006      -3.39219      0.620293      0.953492     -0.145478     -0.752145      0.465356     -0.179053     -0.175265     0.0466903      0.177362     -0.104675    -0.0943725    -0.0281166    -0.0159724  -0.000381834  -0.000629379    0.00455771   -0.00153169  -0.000278086   0.000162933  -0.000312391   6.80328e-06   7.26055e-05  -1.85553e-05   6.87489e-06  -4.63278e-06   5.03599e-07       1.30065       1.51353       1.62717       1.89378       1.82385       1.66185       1.62782       1.45803       1.25829       1.12085      0.970066      0.762242      0.587021      0.458771      0.359142      0.256820      0.188904      0.133290     0.0873124     0.0577820     0.0378517     0.0254099     0.0148440    0.00903631    0.00551577    0.00324260    0.00167556   0.000882738   0.000455585   0.000241600   0.000111042   5.11716e-05   2.23218e-05   1.01458e-05   4.36324e-06   1.70481e-06
  24  13 2917.2005    3.4074  0.9912 12.6819 -0.0012       1.97457  0.0265   0.0527   0.0454    0.0896   0.0000      0.642916   440.2263       10.3014       9.35300       2.16464      -1.86428     -0.157744       1.48809      -1.30227       1.09890     -0.913396     -0.417413    -0.0495705      0.594495      0.416659     -0.411582     -0.146101     0.0423458     0.0665064     0.0293727    -0.0226785     0.0336682   -0.00741251    0.00431136   -0.00997570   -0.00336225   -0.00506022    0.00210612   -0.00158412   2.27009e-05  -1.74768e-05  -4.25523e-05   3.08407e-05  -7.60676e-06  -3.52956e-06   4.71098e-06   1.96310e-06       1.33967       1.83262       1.94525       2.01117       2.00317       1.88998       1.72072       1.62084       1.42553       1.20297       1.01542      0.798100      0.637982      0.502174      0.358988      0.282580      0.192304      0.140327     0.0896901     0.0591001     0.0382188     0.0238128     0.0149469    0.00881244    0.00526734    0.00278902    0.00160765   0.000856188   0.000429425   0.000227977   0.000106581   4.95821e-05   2.30477e-05   8.99875e-06   3.92661e-06   1.52657e-06
  24  14 3065.2504    3.8496  1.0628 12.9459 -0.0037      0.306346  0.0285   0.0591   0.0489    0.0896   0.0000      0.623533   439.4560       11.6658       12.0635       3.22844      -2.71465      -4.60919       2.00135      -5.43775       1.37673      -2.87730      -1.01372      0.130663     0.0689728      0.211844     0.0689034      0.367537    -0.0813082     0.0373557    -0.0985708     0.0361408     0.0332012     0.0342380    -0.0339149   -0.00865720    0.00450696    0.00266300    0.00195290   0.000120420  -0.000526328  -0.000158655  -3.97436e-05   5.15278e-05  -5.42299e-05   7.29698e-06   6.74274e-06  -2.02742e-06       1.39865       1.81141       1.79902       1.99494       2.03231       1.96326       1.78611       1.62558       1.41368       1.21026      0.981881      0.838160      0.664658      0.526378      0.372025      0.272149      0.194298      0.140722     0.0977907     0.0654347     0.0430720     0.0279368     0.0168633     0.0102635    0.00570309    0.00321698    0.00176189   0.000946611   0.000506639   0.000239649   0.000122875   5.28286e-05   2.41027e-05   9.72022e-06   4.17936e-06   1.56476e-06
  24  15 3212.3413    3.8625  1.3235 13.0286 -0.0015       1.42686  0.0325   0.0547   0.0577    0.0803   0.0000      0.475244   439.6263       12.9861       10.7868       4.17799      -2.89779      -1.73577     -0.328309      -5.92846      -1.23776      -2.87971     -0.178320      -1.07245     -0.970528     -0.899222     -0.626376     0.0954632    -0.0891501    0.00410911   -0.00448139    -0.0960690    -0.0699301   -0.00185622   -0.00669390   -0.00191205    0.00174321    0.00130114  -0.000861977  -0.000747927  -6.69544e-05  -0.000333638   7.69459e-05   2.29671e-06   2.76195e-05  -4.14947e-06   2.54060e-06   2.04132e-07       1.59079       2.03464       2.12804       2.26851       2.24741       2.33284       2.14519       1.92636       1.59179       1.32608       1.10914      0.934101      0.775873      0.586805      0.444006      0.303306      0.220633      0.157731      0.116427     0.0799007     0.0535497     0.0327846     0.0199997     0.0114742    0.00662457    0.00348757    0.00204613    0.00103269   0.000551162   0.000262479   0.000128058   5.99730e-05   2.67167e-05   1.16122e-05   4.72238e-06   1.95668e-06
  24  16 3358.8256    3.4074  2.0252 12.2651 -0.0015      0.493741  0.0393   0.0372   0.0680    0.0576   0.0000      0.269688   441.0154       15.9501       11.6725       6.02913       1.15595      -11.7025      -1.16556      -4.66092       3.73704      -3.52538      -1.23551      -1.75178      0.716205       1.28005      0.828980     -0.174372     -0.177553    0.00303949      0.153333    0.00891728     0.0405458    -0.0318382   -0.00573666    -0.0159205    0.00447887   -0.00111468    0.00198913   0.000710035  -0.000646122  -0.000339876  -0.000263945  -9.39723e-05   1.36120e-05   1.57947e-05   1.13257e-05  -5.54396e-08       1.82779       2.35584       2.51387       2.67752       2.64195       2.59250       2.34270       2.15361       1.93745       1.62048       1.38598       1.12658      0.894296      0.701334      0.515446      0.376101      0.272357      0.190714      0.131595     0.0869650     0.0573933     0.0358164     0.0226494     0.0133620    0.00770995    0.00435009    0.00238491    0.00127973   0.000654426   0.000338140   0.000156323   7.37534e-05   3.27663e-05   1.41757e-05   5.70901e-06   2.29959e-06
  24  17 3505.4298    2.9197  2.7904 11.9453 -0.0019      0.700849  0.0478   0.0279   0.0817    0.0444   0.0000      0.165567   439.0431       20.5987       11.7693       9.94029      -3.04213      -7.25788      0.303537      0.953537       2.41906      -5.37590      -1.69338      -1.96192      0.356514     -0.938436      0.466366      0.607176     -0.401654    -0.0764113    -0.0561039    -0.0550863    -0.0735340    -0.0295026   -0.00455440    -0.0474287    -0.0119713    0.00257656   -0.00252341   -0.00238895   0.000453535   0.000218456   0.000128954  -5.72754e-05  -8.27739e-06   1.44964e-05   1.68552e-05   5.47352e-06       2.16920       2.85684       3.03852       3.28907       3.20321       3.13771       2.90586       2.61369       2.30193       1.94193       1.68569       1.38397       1.08169      0.837470      0.633796      0.458498      0.320285      0.229602      0.163158      0.107986     0.0697838     0.0440731     0.0282955     0.0166616    0.00940209    0.00535532    0.00295563    0.00160207   0.000832005   0.000406512   0.000190156   9.17630e-05   4.15216e-05   1.84182e-05   7.30613e-06   2.93941e-06
[truncated: 1,624,117 more chars]
