# Supplementary material for: Global-Mode Analysis of Full-Disk Data from the Michelson Doppler Imager and the Helioseismic and Magnetic Imager
Source: Sol Phys. 2018 Jan 31;293(2):29. doi: 10.1007/s11207-017-1201-5 (PMC6566312; doi:10.1007/s11207-017-1201-5)
Supplement: Supplementary file 3 — (TAR 230.0 MB) [file 11207_2017_1201_MOESM3_ESM.tar › MDI/mdifdasym.2262.18]

   0  14 2093.2987    0.9771  0.4620 10.5379  0.0000      -10.0980  0.2101   0.1830   0.2295    0.4352   0.0000       12.5646    -0.0000       0.00000       0.00000       0.00000       0.00000       0.00000       0.00000       0.00000       0.00000       0.00000       0.00000       0.00000       0.00000       0.00000       0.00000       0.00000       0.00000       0.00000       0.00000       0.00000       0.00000       0.00000       0.00000       0.00000       0.00000       0.00000       0.00000       0.00000       0.00000       0.00000       0.00000       0.00000       0.00000       0.00000       0.00000       0.00000
   0  15 2228.9814    1.0451  1.2882 10.0191 -0.0010       8.33327  0.2500   0.1633   0.7085    1.1546   0.0000       5.97716    -0.0000       0.00000       0.00000       0.00000       0.00000       0.00000       0.00000       0.00000       0.00000       0.00000       0.00000       0.00000       0.00000       0.00000       0.00000       0.00000       0.00000       0.00000       0.00000       0.00000       0.00000       0.00000       0.00000       0.00000       0.00000       0.00000       0.00000       0.00000       0.00000       0.00000       0.00000       0.00000       0.00000       0.00000       0.00000       0.00000
   0  16 2362.7676    1.1076  0.9982 11.4697 -0.0894     0.0948383  0.2985   0.2182   0.5433    0.7431   0.0000       7.36356    -0.0000       0.00000       0.00000       0.00000       0.00000       0.00000       0.00000       0.00000       0.00000       0.00000       0.00000       0.00000       0.00000       0.00000       0.00000       0.00000       0.00000       0.00000       0.00000       0.00000       0.00000       0.00000       0.00000       0.00000       0.00000       0.00000       0.00000       0.00000       0.00000       0.00000       0.00000       0.00000       0.00000       0.00000       0.00000       0.00000
   0  21 3033.7831    4.4809  0.9489  6.4777  0.0000      -3.15186  0.1582   0.5727   0.4202  679.6292   0.0000       3.78982    -0.0000       0.00000       0.00000       0.00000       0.00000       0.00000       0.00000       0.00000       0.00000       0.00000       0.00000       0.00000       0.00000       0.00000       0.00000       0.00000       0.00000       0.00000       0.00000       0.00000       0.00000       0.00000       0.00000       0.00000       0.00000       0.00000       0.00000       0.00000       0.00000       0.00000       0.00000       0.00000       0.00000       0.00000       0.00000       0.00000
   0  23 3303.3750    4.6366  1.8590  2.3282  0.0000     -0.886732  0.3169   0.5702   0.6632 1000.0000   0.0000       2.62804    -0.0000       0.00000       0.00000       0.00000       0.00000       0.00000       0.00000       0.00000       0.00000       0.00000       0.00000       0.00000       0.00000       0.00000       0.00000       0.00000       0.00000       0.00000       0.00000       0.00000       0.00000       0.00000       0.00000       0.00000       0.00000       0.00000       0.00000       0.00000       0.00000       0.00000       0.00000       0.00000       0.00000       0.00000       0.00000       0.00000
   1  12 1885.0337    0.5518  0.9787  9.2882  0.0049       4.76363  0.1635   0.0457   0.2021    0.3690   0.0000       3.04044   370.5145       24.6458       0.00000       0.00000       0.00000       0.00000       0.00000       0.00000       0.00000       0.00000       0.00000       0.00000       0.00000       0.00000       0.00000       0.00000       0.00000       0.00000       163.510       78.3833       0.00000       0.00000       0.00000       0.00000       0.00000       0.00000       0.00000       0.00000       0.00000       0.00000       0.00000       0.00000       0.00000       0.00000       0.00000       0.00000
   1  13 2020.6797    0.7350  1.0729  9.1025  0.0038       1.31814  0.1359   0.0504   0.2111    0.6740   0.0000       2.07115   445.0814      -96.0085       0.00000       0.00000       0.00000       0.00000       0.00000       0.00000       0.00000       0.00000       0.00000       0.00000       0.00000       0.00000       0.00000       0.00000       0.00000       0.00000       138.882       64.4651       0.00000       0.00000       0.00000       0.00000       0.00000       0.00000       0.00000       0.00000       0.00000       0.00000       0.00000       0.00000       0.00000       0.00000       0.00000       0.00000
   1  14 2156.8136    0.9739  1.1510  8.6943  0.0000       1.83669  0.1548   0.0646   0.2288    1.5409   0.0000       2.00480   468.2760     -0.410772       0.00000       0.00000       0.00000       0.00000       0.00000       0.00000       0.00000       0.00000       0.00000       0.00000       0.00000       0.00000       0.00000       0.00000       0.00000       0.00000       167.294       70.2603       0.00000       0.00000       0.00000       0.00000       0.00000       0.00000       0.00000       0.00000       0.00000       0.00000       0.00000       0.00000       0.00000       0.00000       0.00000       0.00000
   1  15 2291.9256    1.2777  1.1594  9.6020  0.0000       1.48239  0.1573   0.0873   0.2178    1.1909   0.0000       2.43242   260.3266      -2.24111       0.00000       0.00000       0.00000       0.00000       0.00000       0.00000       0.00000       0.00000       0.00000       0.00000       0.00000       0.00000       0.00000       0.00000       0.00000       0.00000       148.063       69.2944       0.00000       0.00000       0.00000       0.00000       0.00000       0.00000       0.00000       0.00000       0.00000       0.00000       0.00000       0.00000       0.00000       0.00000       0.00000       0.00000
   1  18 2693.5058    2.8039  1.1121 -2.8382  0.0000       1.91348  0.1113   0.2044   0.2767 1000.0000   0.0000       2.19120   540.1838      -32.6804       0.00000       0.00000       0.00000       0.00000       0.00000       0.00000       0.00000       0.00000       0.00000       0.00000       0.00000       0.00000       0.00000       0.00000       0.00000       0.00000       100.368       49.8080       0.00000       0.00000       0.00000       0.00000       0.00000       0.00000       0.00000       0.00000       0.00000       0.00000       0.00000       0.00000       0.00000       0.00000       0.00000       0.00000
   1  19 2828.3952    3.6287  0.7288  3.2990  0.0000       3.22427  0.0757   0.2830   0.1804 1000.0000   0.0000       1.71752   518.7797      -1.52108       0.00000       0.00000       0.00000       0.00000       0.00000       0.00000       0.00000       0.00000       0.00000       0.00000       0.00000       0.00000       0.00000       0.00000       0.00000       0.00000       77.2698       41.3444       0.00000       0.00000       0.00000       0.00000       0.00000       0.00000       0.00000       0.00000       0.00000       0.00000       0.00000       0.00000       0.00000       0.00000       0.00000       0.00000
   1  20 2963.3766    3.9973  0.8009 12.2764  0.0000      -1.96822  0.1107   0.3101   0.2507    0.7598   0.0000       1.88364   545.0778      -42.1650       0.00000       0.00000       0.00000       0.00000       0.00000       0.00000       0.00000       0.00000       0.00000       0.00000       0.00000       0.00000       0.00000       0.00000       0.00000       0.00000       124.643       55.1262       0.00000       0.00000       0.00000       0.00000       0.00000       0.00000       0.00000       0.00000       0.00000       0.00000       0.00000       0.00000       0.00000       0.00000       0.00000       0.00000
   1  21 3098.4110    4.3447  1.2111  0.6170  0.0000     -0.589156  0.1799   0.3225   0.2403 1000.0000   0.0000       3.58418   585.8100       10.3233       0.00000       0.00000       0.00000       0.00000       0.00000       0.00000       0.00000       0.00000       0.00000       0.00000       0.00000       0.00000       0.00000       0.00000       0.00000       0.00000       121.941       68.6548       0.00000       0.00000       0.00000       0.00000       0.00000       0.00000       0.00000       0.00000       0.00000       0.00000       0.00000       0.00000       0.00000       0.00000       0.00000       0.00000
   1  22 3233.3491    4.4531  0.9627 12.0161 -0.0029      -1.41470  0.1437   0.2983   0.2095    1.4301   0.0000       2.19398   485.8798      -119.506       0.00000       0.00000       0.00000       0.00000       0.00000       0.00000       0.00000       0.00000       0.00000       0.00000       0.00000       0.00000       0.00000       0.00000       0.00000       0.00000       140.154       60.4430       0.00000       0.00000       0.00000       0.00000       0.00000       0.00000       0.00000       0.00000       0.00000       0.00000       0.00000       0.00000       0.00000       0.00000       0.00000       0.00000
   1  23 3368.5575    3.5536  2.6286 -1.6984  0.0000    -0.0212350  0.2009   0.1511   0.4324 1000.0000   0.0000      0.609179   535.0433      -21.8481       0.00000       0.00000       0.00000       0.00000       0.00000       0.00000       0.00000       0.00000       0.00000       0.00000       0.00000       0.00000       0.00000       0.00000       0.00000       0.00000       176.873       94.7119       0.00000       0.00000       0.00000       0.00000       0.00000       0.00000       0.00000       0.00000       0.00000       0.00000       0.00000       0.00000       0.00000       0.00000       0.00000       0.00000
   1  24 3504.0553    3.2319  3.4510  0.3468  0.0000      0.196670  0.2725   0.1228   0.4628 1000.0000   0.0000      0.510698   651.5184       43.7724       0.00000       0.00000       0.00000       0.00000       0.00000       0.00000       0.00000       0.00000       0.00000       0.00000       0.00000       0.00000       0.00000       0.00000       0.00000       0.00000       214.467       127.697       0.00000       0.00000       0.00000       0.00000       0.00000       0.00000       0.00000       0.00000       0.00000       0.00000       0.00000       0.00000       0.00000       0.00000       0.00000       0.00000
   1  25 3640.5482    2.8748  4.5091 -3.6021  0.0000      0.435458  0.2885   0.0943   0.5562 1000.0000   0.0000      0.419659   566.5027       232.543       0.00000       0.00000       0.00000       0.00000       0.00000       0.00000       0.00000       0.00000       0.00000       0.00000       0.00000       0.00000       0.00000       0.00000       0.00000       0.00000       234.604       133.323       0.00000       0.00000       0.00000       0.00000       0.00000       0.00000       0.00000       0.00000       0.00000       0.00000       0.00000       0.00000       0.00000       0.00000       0.00000       0.00000
   2  12 1945.7937    0.6432  0.6236  9.4199  0.0000     0.0691948  0.0716   0.0461   0.1413    0.3667   0.0000       1.79439   388.8154       14.5542      -17.0920      -8.58651       0.00000       0.00000       0.00000       0.00000       0.00000       0.00000       0.00000       0.00000       0.00000       0.00000       0.00000       0.00000       0.00000       0.00000       51.5342       40.7818       20.9562       7.28876       0.00000       0.00000       0.00000       0.00000       0.00000       0.00000       0.00000       0.00000       0.00000       0.00000       0.00000       0.00000       0.00000       0.00000
   2  14 2217.6017    1.0408  0.8141  8.3329  0.0000       2.63271  0.0703   0.0611   0.1439    1.9014   0.0000       1.55190   388.3629      -12.0421      -10.3970      -5.59030       0.00000       0.00000       0.00000       0.00000       0.00000       0.00000       0.00000       0.00000       0.00000       0.00000       0.00000       0.00000       0.00000       0.00000       44.6615       34.7092       18.3577       6.52121       0.00000       0.00000       0.00000       0.00000       0.00000       0.00000       0.00000       0.00000       0.00000       0.00000       0.00000       0.00000       0.00000       0.00000
   2  15 2352.3809    1.4068  1.0385  9.7567  0.0000       3.08951  0.0916   0.0736   0.1647    0.9911   0.0000       1.52449   384.6367       14.5922       16.1243     -0.184140       0.00000       0.00000       0.00000       0.00000       0.00000       0.00000       0.00000       0.00000       0.00000       0.00000       0.00000       0.00000       0.00000       0.00000       56.2313       44.0959       22.3609       7.62984       0.00000       0.00000       0.00000       0.00000       0.00000       0.00000       0.00000       0.00000       0.00000       0.00000       0.00000       0.00000       0.00000       0.00000
   2  16 2486.0629    1.8000  0.9993  9.7178  0.0000       3.83964  0.0899   0.0953   0.1656    1.5543   0.0000       1.80796   398.4481       35.6886       26.5210       1.94890       0.00000       0.00000       0.00000       0.00000       0.00000       0.00000       0.00000       0.00000       0.00000       0.00000       0.00000       0.00000       0.00000       0.00000       45.2040       38.5445       21.1980       8.18531       0.00000       0.00000       0.00000       0.00000       0.00000       0.00000       0.00000       0.00000       0.00000       0.00000       0.00000       0.00000       0.00000       0.00000
   2  17 2619.7442    2.2921  0.9830 -4.1847  0.0000       1.21299  0.0917   0.1214   0.1679 1000.0000   0.0000       1.57543   419.5638       36.6604      -5.38956       4.64967       0.00000       0.00000       0.00000       0.00000       0.00000       0.00000       0.00000       0.00000       0.00000       0.00000       0.00000       0.00000       0.00000       0.00000       47.5437       34.5343       24.8887       7.91583       0.00000       0.00000       0.00000       0.00000       0.00000       0.00000       0.00000       0.00000       0.00000       0.00000       0.00000       0.00000       0.00000       0.00000
   2  18 2754.5847    2.9164  1.1023  5.4690  0.0000       1.94186  0.0984   0.1514   0.1589  428.7984   0.0000       1.28571   424.0913      -37.5312       27.5852      -7.75761       0.00000       0.00000       0.00000       0.00000       0.00000       0.00000       0.00000       0.00000       0.00000       0.00000       0.00000       0.00000       0.00000       0.00000       58.9182       49.1089       22.6255       8.85633       0.00000       0.00000       0.00000       0.00000       0.00000       0.00000       0.00000       0.00000       0.00000       0.00000       0.00000       0.00000       0.00000       0.00000
   2  19 2889.7084    3.5053  0.9955  2.1136  0.0000       1.60646  0.0909   0.1830   0.1571 1000.0000   0.0000       1.66186   475.7697       36.2743      -16.5623       3.48921       0.00000       0.00000       0.00000       0.00000       0.00000       0.00000       0.00000       0.00000       0.00000       0.00000       0.00000       0.00000       0.00000       0.00000       43.2954       35.1176       26.3670       8.79279       0.00000       0.00000       0.00000       0.00000       0.00000       0.00000       0.00000       0.00000       0.00000       0.00000       0.00000       0.00000       0.00000       0.00000
   2  20 3024.9140    4.5145  0.8223 11.8364  0.0000      0.242803  0.0758   0.2542   0.1316    1.3562   0.0000       1.41064   398.4572       21.0135       7.47318      -2.92241       0.00000       0.00000       0.00000       0.00000       0.00000       0.00000       0.00000       0.00000       0.00000       0.00000       0.00000       0.00000       0.00000       0.00000       45.4849       35.0089       22.3998       7.09008       0.00000       0.00000       0.00000       0.00000       0.00000       0.00000       0.00000       0.00000       0.00000       0.00000       0.00000       0.00000       0.00000       0.00000
   2  22 3295.3867    3.9759  1.4007  5.4290  0.0000       1.92429  0.1224   0.1811   0.1966  679.4359   0.0000       1.06536   435.6272       10.6634       57.3884      -4.88715       0.00000       0.00000       0.00000       0.00000       0.00000       0.00000       0.00000       0.00000       0.00000       0.00000       0.00000       0.00000       0.00000       0.00000       71.3221       55.7841       24.9151       9.28223       0.00000       0.00000       0.00000       0.00000       0.00000       0.00000       0.00000       0.00000       0.00000       0.00000       0.00000       0.00000       0.00000       0.00000
   2  23 3431.2578    3.3381  2.8201 11.1242  0.0000       1.48133  0.1602   0.1158   0.2857    0.8305   0.0000      0.581078   492.2294      -52.4415      -3.36027      0.934527       0.00000       0.00000       0.00000       0.00000       0.00000       0.00000       0.00000       0.00000       0.00000       0.00000       0.00000       0.00000       0.00000       0.00000       78.5289       70.0025       35.1355       14.9396       0.00000       0.00000       0.00000       0.00000       0.00000       0.00000       0.00000       0.00000       0.00000       0.00000       0.00000       0.00000       0.00000       0.00000
   2  24 3566.9188    3.1521  3.8183  4.9749  0.0000      0.111846  0.1691   0.0890   0.3819  243.4080   0.0000      0.338723   412.8854      -27.4591       7.31355       1.64162       0.00000       0.00000       0.00000       0.00000       0.00000       0.00000       0.00000       0.00000       0.00000       0.00000       0.00000       0.00000       0.00000       0.00000       82.2478       69.9146       39.3623       15.0788       0.00000       0.00000       0.00000       0.00000       0.00000       0.00000       0.00000       0.00000       0.00000       0.00000       0.00000       0.00000       0.00000       0.00000
   3  13 2137.8544    0.8565  0.7833  9.7890  0.0000       5.50141  0.0624   0.0510   0.1578    0.3781   0.0000       2.12486   432.4269      -14.7751       16.1569       6.37069       6.73389      -1.91685       0.00000       0.00000       0.00000       0.00000       0.00000       0.00000       0.00000       0.00000       0.00000       0.00000       0.00000       0.00000       23.2822       22.3751       17.3688       9.43172       4.82110       1.39376       0.00000       0.00000       0.00000       0.00000       0.00000       0.00000       0.00000       0.00000       0.00000       0.00000       0.00000       0.00000
   3  14 2273.4750    1.1669  0.8833  9.4410  0.0000       2.36767  0.0783   0.0596   0.1295    0.8264   0.0000       1.56834   469.9000       49.7190       4.13021      -12.6702      -1.07054       1.26951       0.00000       0.00000       0.00000       0.00000       0.00000       0.00000       0.00000       0.00000       0.00000       0.00000       0.00000       0.00000       33.9416       33.2469       20.5964       11.3983       4.53674       1.55621       0.00000       0.00000       0.00000       0.00000       0.00000       0.00000       0.00000       0.00000       0.00000       0.00000       0.00000       0.00000
   3  15 2407.5790    1.4097  1.1018 10.7492  0.0000       1.40197  0.0938   0.0721   0.1914    0.4568   0.0000       1.64003   418.1988      -31.7328       22.5358       4.02347     -0.162140       1.07852       0.00000       0.00000       0.00000       0.00000       0.00000       0.00000       0.00000       0.00000       0.00000       0.00000       0.00000       0.00000       40.1333       39.4777       25.6942       12.0600       5.90126       1.75423       0.00000       0.00000       0.00000       0.00000       0.00000       0.00000       0.00000       0.00000       0.00000       0.00000       0.00000       0.00000
   3  17 2676.2072    2.5378  0.9810  5.4390  0.0000       1.31623  0.0824   0.1488   0.1498  206.4842   0.0000       1.54543   434.1073       1.73547       6.28929     -0.976003      -1.28118      -2.85086       0.00000       0.00000       0.00000       0.00000       0.00000       0.00000       0.00000       0.00000       0.00000       0.00000       0.00000       0.00000       29.7917       26.8707       20.9407       12.1173       5.18291       1.41517       0.00000       0.00000       0.00000       0.00000       0.00000       0.00000       0.00000       0.00000       0.00000       0.00000       0.00000       0.00000
   3  18 2811.4448    2.9558  0.8760 11.6091  0.0000     -0.105662  0.0760   0.1459   0.1323    0.6378   0.0000       1.55918   435.1324       21.0636       30.7545       11.2805      -2.37687      -1.62247       0.00000       0.00000       0.00000       0.00000       0.00000       0.00000       0.00000       0.00000       0.00000       0.00000       0.00000       0.00000       29.0394       28.7234       20.2961       10.0096       5.03853       1.53487       0.00000       0.00000       0.00000       0.00000       0.00000       0.00000       0.00000       0.00000       0.00000       0.00000       0.00000       0.00000
   3  19 2947.1598    3.7129  1.0740 10.9962  0.0000       1.69813  0.0780   0.1774   0.1625    2.2177   0.0000       1.44632   442.1905       51.6045      -1.23433      -10.4405      -1.60995     -0.582805       0.00000       0.00000       0.00000       0.00000       0.00000       0.00000       0.00000       0.00000       0.00000       0.00000       0.00000       0.00000       27.6154       27.1286       19.7480       10.7486       5.36041       1.62162       0.00000       0.00000       0.00000       0.00000       0.00000       0.00000       0.00000       0.00000       0.00000       0.00000       0.00000       0.00000
   3  20 3082.3100    4.3458  1.0573 11.9195  0.0000     0.0642656  0.0771   0.2020   0.1676    1.1863   0.0000       2.06113   381.5638       7.52920       24.1458      -19.3858      -7.89704     -0.342532       0.00000       0.00000       0.00000       0.00000       0.00000       0.00000       0.00000       0.00000       0.00000       0.00000       0.00000       0.00000       28.6833       27.2751       19.2674       10.4282       4.70297       1.45660       0.00000       0.00000       0.00000       0.00000       0.00000       0.00000       0.00000       0.00000       0.00000       0.00000       0.00000       0.00000
   3  21 3217.8937    4.2014  1.2871 12.3069  0.0000      -1.00620  0.0872   0.1917   0.1805    0.8180   0.0000       1.45140   404.5749      -27.1816       20.7700      -19.2628     -0.568673       1.25812       0.00000       0.00000       0.00000       0.00000       0.00000       0.00000       0.00000       0.00000       0.00000       0.00000       0.00000       0.00000       29.8034       29.3969       22.1996       13.0897       6.18564       1.88725       0.00000       0.00000       0.00000       0.00000       0.00000       0.00000       0.00000       0.00000       0.00000       0.00000       0.00000       0.00000
   3  23 3489.6754    3.2385  2.5740 11.1455  0.0000      0.203443  0.1268   0.1087   0.2565    0.6678   0.0000      0.385894   407.4579       35.4496      -26.5054       18.5607      -16.1419      -5.37877       0.00000       0.00000       0.00000       0.00000       0.00000       0.00000       0.00000       0.00000       0.00000       0.00000       0.00000       0.00000       46.8755       44.3090       32.7432       17.1994       8.42967       2.38176       0.00000       0.00000       0.00000       0.00000       0.00000       0.00000       0.00000       0.00000       0.00000       0.00000       0.00000       0.00000
   3  24 3626.5193    2.6984  4.1078 10.4111  0.0000      0.615021  0.1656   0.0702   0.3355    0.5132   0.0000      0.276762   436.4180      -81.8509      -48.7353      -19.3375      -5.43935      -5.03543       0.00000       0.00000       0.00000       0.00000       0.00000       0.00000       0.00000       0.00000       0.00000       0.00000       0.00000       0.00000       57.8794       53.7793       39.1362       23.6623       9.78265       2.95771       0.00000       0.00000       0.00000       0.00000       0.00000       0.00000       0.00000       0.00000       0.00000       0.00000       0.00000       0.00000
   3  25 3763.0754    2.3360  5.5852 10.1751  0.0000      0.186665  0.2071   0.0553   0.3938    0.4159   0.0000      0.211450   383.5691       52.3482      -26.2706      -41.9819      -15.5548     -0.626251       0.00000       0.00000       0.00000       0.00000       0.00000       0.00000       0.00000       0.00000       0.00000       0.00000       0.00000       0.00000       69.9773       67.2318       49.2060       27.3020       12.8613       3.88254       0.00000       0.00000       0.00000       0.00000       0.00000       0.00000       0.00000       0.00000       0.00000       0.00000       0.00000       0.00000
   4  11 1914.8011    0.5044  0.4142  9.5021 -0.0006       10.9112  0.0767   0.0416   0.1156    0.1465   0.0000       4.01567   442.0191       6.95639       25.1021       11.5419       7.97726      0.166652     -0.609749      0.268376       0.00000       0.00000       0.00000       0.00000       0.00000       0.00000       0.00000       0.00000       0.00000       0.00000       41.9895       45.5413       29.5934       18.8283       8.47483       4.04560       1.57262      0.271598       0.00000       0.00000       0.00000       0.00000       0.00000       0.00000       0.00000       0.00000       0.00000       0.00000
   4  13 2188.2965    0.9022  0.7075  9.7602 -0.0036      0.461110  0.0748   0.0489   0.1159    0.3416   0.0000       1.97359   447.6447       9.50364      -31.3365       23.6802      0.783161      -7.54202       3.77321     -0.673029       0.00000       0.00000       0.00000       0.00000       0.00000       0.00000       0.00000       0.00000       0.00000       0.00000       19.2798       20.3655       19.4168       10.8985       6.23710       4.33323       1.81653      0.400276       0.00000       0.00000       0.00000       0.00000       0.00000       0.00000       0.00000       0.00000       0.00000       0.00000
   4  14 2324.2728    1.3394  0.9317  8.5022  0.0008       3.27261  0.0823   0.0589   0.1349    1.6520   0.0000       1.89471   456.9610      -42.2116       39.6031       8.79226     -0.294047       2.16899      0.150103     -0.135864       0.00000       0.00000       0.00000       0.00000       0.00000       0.00000       0.00000       0.00000       0.00000       0.00000       27.1758       30.6714       22.2975       12.9196       6.41353       3.09630       1.21671      0.368804       0.00000       0.00000       0.00000       0.00000       0.00000       0.00000       0.00000       0.00000       0.00000       0.00000
   4  15 2458.5928    1.7073  0.7841  9.7320  0.0036   -0.00204153  0.0645   0.0814   0.1275    0.9027   0.0000       1.48804   446.9769       19.0746      -5.19208       13.5897      -11.0009      0.270717      0.233881     -0.706113       0.00000       0.00000       0.00000       0.00000       0.00000       0.00000       0.00000       0.00000       0.00000       0.00000       20.8736       20.8274       16.2429       12.1998       7.17419       2.94889       1.08028      0.301376       0.00000       0.00000       0.00000       0.00000       0.00000       0.00000       0.00000       0.00000       0.00000       0.00000
   4  16 2593.2096    1.9841  1.3047  2.2783  0.0000       1.85349  0.0909   0.0855   0.1757 1000.0000   0.0000       1.27183   451.2661      -7.87512       11.4304      -18.2862      -2.57874    -0.0768886       0.00000       0.00000       0.00000       0.00000       0.00000       0.00000       0.00000       0.00000       0.00000       0.00000       0.00000       0.00000       24.0895       22.8130       19.4547       15.3645       9.03493       4.12297       1.52096      0.361393       0.00000       0.00000       0.00000       0.00000       0.00000       0.00000       0.00000       0.00000       0.00000       0.00000
   4  17 2728.4291    2.8178  0.9743  4.7709  0.0000     -0.249561  0.0706   0.1199   0.1372  488.0203   0.0000       1.21322   462.2834       1.95613      -11.7673      -8.82152      0.238611      -3.03867       0.00000       0.00000       0.00000       0.00000       0.00000       0.00000       0.00000       0.00000       0.00000       0.00000       0.00000       0.00000       20.5917       17.4185       15.7054       13.7464       8.18511       3.67383       1.16994      0.273185       0.00000       0.00000       0.00000       0.00000       0.00000       0.00000       0.00000       0.00000       0.00000       0.00000
   4  18 2864.3778    3.7377  0.7998 10.8394  0.0015       1.95726  0.0622   0.1698   0.1065    1.4692   0.0000       1.01937   417.4755       12.5799       16.3281      -5.38008       6.39896      -7.23407      0.906227     -0.456007       0.00000       0.00000       0.00000       0.00000       0.00000       0.00000       0.00000       0.00000       0.00000       0.00000       16.8580       17.4479       14.1006       11.0960       6.52045       3.08362       1.17357      0.332384       0.00000       0.00000       0.00000       0.00000       0.00000       0.00000       0.00000       0.00000       0.00000       0.00000
   4  19 3000.2193    4.2009  0.8493 11.9109 -0.0085       1.25523  0.0558   0.1970   0.1115    0.9497   0.0000       1.15167   420.0589       13.0894       3.78047      -18.3989      -8.50615      -4.32146     -0.202939     -0.472742       0.00000       0.00000       0.00000       0.00000       0.00000       0.00000       0.00000       0.00000       0.00000       0.00000       17.1238       18.4764       14.0017       10.3173       5.64379       2.83663      0.963514      0.308534       0.00000       0.00000       0.00000       0.00000       0.00000       0.00000       0.00000       0.00000       0.00000       0.00000
   4  20 3136.0530    4.1805  1.3490 11.5334 -0.0059       1.73393  0.0850   0.1648   0.1583    1.4260   0.0000       1.24786   438.4620       31.7579       10.9712      -21.8250      -5.29443      -6.80120      0.605249     -0.524329       0.00000       0.00000       0.00000       0.00000       0.00000       0.00000       0.00000       0.00000       0.00000       0.00000       22.7524       23.5824       19.1452       14.2542       7.50992       4.16722       1.35864      0.393758       0.00000       0.00000       0.00000       0.00000       0.00000       0.00000       0.00000       0.00000       0.00000       0.00000
   4  21 3271.8590    4.0607  1.6174 11.8303  0.0030     -0.343449  0.1053   0.1549   0.1826    0.7961   0.0000      0.898947   416.0472      -3.86758       9.00386      -19.7538       3.29813      -3.31850     -0.107533     -0.581617       0.00000       0.00000       0.00000       0.00000       0.00000       0.00000       0.00000       0.00000       0.00000       0.00000       25.4161       25.7980       24.7569       15.4870       9.05156       5.34662       2.17681      0.465624       0.00000       0.00000       0.00000       0.00000       0.00000       0.00000       0.00000       0.00000       0.00000       0.00000
   4  22 3408.3884    3.6074  1.9391 11.4210 -0.0088       1.25397  0.1001   0.1160   0.1952    0.6589   0.0000      0.530520   427.5075       40.2289      -12.0522      -18.4048      -4.00236      -8.32034       1.87251     -0.809405       0.00000       0.00000       0.00000       0.00000       0.00000       0.00000       0.00000       0.00000       0.00000       0.00000       26.3875       25.5160       22.1607       16.8195       9.62191       4.90783       1.70664      0.444604       0.00000       0.00000       0.00000       0.00000       0.00000       0.00000       0.00000       0.00000       0.00000       0.00000
   4  23 3544.8376    2.9775  3.3778 10.6444 -0.0001      0.775581  0.1359   0.0733   0.2546    0.4495   0.0000      0.326800   453.9337      -3.68040       32.4300      -35.1245      -10.7566      -2.27784     -0.297627     -0.385246       0.00000       0.00000       0.00000       0.00000       0.00000       0.00000       0.00000       0.00000       0.00000       0.00000       35.5014       34.6469       30.4854       21.2488       12.6849       6.32644       2.33971      0.554337       0.00000       0.00000       0.00000       0.00000       0.00000       0.00000       0.00000       0.00000       0.00000       0.00000
   4  24 3682.0416    2.4826  4.1780 10.9019 -0.0017      0.641664  0.1593   0.0589   0.2906    0.2408   0.0000      0.264876   414.6413      -2.13119       42.7071      -7.48446      -15.7756      -2.16594      -3.80185     -0.308994       0.00000       0.00000       0.00000       0.00000       0.00000       0.00000       0.00000       0.00000       0.00000       0.00000       42.0186       43.1303       35.6423       25.4300       15.3636       7.14887       2.73918      0.708578       0.00000       0.00000       0.00000       0.00000       0.00000       0.00000       0.00000       0.00000       0.00000       0.00000
   4  25 3818.9673    2.1942  6.6106  9.7890 -0.0014      0.229461  0.1952   0.0384   0.3773    0.2891   0.0000      0.139671   377.5614      -93.5412       22.3539      -48.6720       8.84705      -3.14671      -3.10676     -0.614601       0.00000       0.00000       0.00000       0.00000       0.00000       0.00000       0.00000       0.00000       0.00000       0.00000       49.4858       53.0232       43.6315       29.5325       17.1911       8.47588       3.37240      0.883378       0.00000       0.00000       0.00000       0.00000       0.00000       0.00000       0.00000       0.00000       0.00000       0.00000
   4  26 3956.9617    1.8869  7.8441  9.9225  0.0001      0.351022  0.2486   0.0344   0.4372    0.2129   0.0000      0.130698   499.8901       76.9053       44.4516      0.618147     0.0318462      -4.30013      -6.60469      -4.46877       0.00000       0.00000       0.00000       0.00000       0.00000       0.00000       0.00000       0.00000       0.00000       0.00000       64.4617       67.0725       54.9437       38.0321       22.4318       10.5336       4.16283       1.07141       0.00000       0.00000       0.00000       0.00000       0.00000       0.00000       0.00000       0.00000       0.00000       0.00000
   5  11 1960.6502    0.5940  0.4078  9.2918 -0.0012       7.68965  0.0352   0.0342   0.0647    0.1700   0.0000       2.46330   416.3057      -2.17883   -0.00595061      -1.62712       7.07416      -6.29623       2.06743      -1.27479     -0.155454     0.0209710       0.00000       0.00000       0.00000       0.00000       0.00000       0.00000       0.00000       0.00000       9.43588       10.6280       9.29053       7.03433       4.45994       2.73268       1.38342      0.639861      0.194872     0.0466818       0.00000       0.00000       0.00000       0.00000       0.00000       0.00000       0.00000       0.00000
   5  12 2098.5045    0.6968  0.5920  9.7382 -0.0008       5.15648  0.0452   0.0362   0.0955    0.1883   0.0000       1.87541   429.5477       19.0288       17.0863      0.359031     -0.387753      0.445845      -2.47701     -0.151058     0.0999981     0.0347463       0.00000       0.00000       0.00000       0.00000       0.00000       0.00000       0.00000       0.00000       10.8880       12.3339       10.5987       8.58065       6.16563       3.75953       1.70091      0.797617      0.271771     0.0681300       0.00000       0.00000       0.00000       0.00000       0.00000       0.00000       0.00000       0.00000
   5  13 2235.4526    1.0220  0.7183  9.8590 -0.0089       3.31520  0.0713   0.0452   0.0939    0.3056   0.0000       1.48649   407.5941       2.29119       18.9367      -8.70889       4.65666       1.86957      -1.64597    -0.0691988     -0.107462    -0.0845110       0.00000       0.00000       0.00000       0.00000       0.00000       0.00000       0.00000       0.00000       13.5204       20.2144       13.6409       12.7805       9.29702       4.59181       3.01696      0.848024      0.426438      0.125323       0.00000       0.00000       0.00000       0.00000       0.00000       0.00000       0.00000       0.00000
   5  14 2371.2163    1.3110  0.7539 10.8860 -0.0003       2.37004  0.0604   0.0595   0.1061    0.2148   0.0000       1.64676   413.2293       11.6490       18.0217       6.95082      -8.23465      -8.31299     -0.788837      0.335336    -0.0201280    -0.0180845       0.00000       0.00000       0.00000       0.00000       0.00000       0.00000       0.00000       0.00000       13.8009       17.3935       12.5516       12.0891       6.41249       4.68541       1.82532       1.02261      0.238513     0.0934294       0.00000       0.00000       0.00000       0.00000       0.00000       0.00000       0.00000       0.00000
   5  15 2506.2304    1.8311  0.8977 10.6832 -0.0047       3.82452  0.0522   0.0804   0.1288    0.4539   0.0000       1.26358   429.4135       1.14033       11.4958      -6.71004       2.71832       1.03688     -0.227829      0.331097      0.278612    -0.0478726       0.00000       0.00000       0.00000       0.00000       0.00000       0.00000       0.00000       0.00000       14.0066       16.3035       14.0793       10.0555       6.56068       3.43982       1.99892      0.758139      0.299203     0.0674423       0.00000       0.00000       0.00000       0.00000       0.00000       0.00000       0.00000       0.00000
   5  16 2641.2791    2.2662  0.8762 11.3673  0.0009       1.01229  0.0560   0.0994   0.1117    0.4030   0.0000       1.66026   445.9274      -20.6803       12.1005      -4.23085      -4.50436      -3.63544      -1.09658     -0.601410      0.284836     0.0780350       0.00000       0.00000       0.00000       0.00000       0.00000       0.00000       0.00000       0.00000       13.2738       13.2255       13.0227       9.93507       6.51157       4.13714       2.02767      0.930779      0.286676     0.0624548       0.00000       0.00000       0.00000       0.00000       0.00000       0.00000       0.00000       0.00000
   5  18 2913.6872    3.7252  0.9867 10.7669 -0.0005     -0.912092  0.0642   0.1509   0.1174    2.2527   0.0000       1.13386   439.7802       17.2780       3.81789      -2.88598       5.92912      -6.36507     -0.732811     -0.174372      0.473962      0.122656       0.00000       0.00000       0.00000       0.00000       0.00000       0.00000       0.00000       0.00000       14.1842       15.4813       13.3578       10.5930       7.53321       4.27936       2.31847      0.874916      0.315867     0.0726264       0.00000       0.00000       0.00000       0.00000       0.00000       0.00000       0.00000       0.00000
   5  20 3186.4335    4.5273  1.3302  6.1813  0.0000       1.56791  0.0770   0.1701   0.1401  342.9901   0.0000      0.945025   426.5195       29.4393       20.5896      -13.7747      -7.76413      0.170818       0.00000       0.00000       0.00000       0.00000       0.00000       0.00000       0.00000       0.00000       0.00000       0.00000       0.00000       0.00000       15.6406       17.7173       16.9464       12.2379       8.31002       5.21708       2.50898       1.22078      0.409862     0.0860496       0.00000       0.00000       0.00000       0.00000       0.00000       0.00000       0.00000       0.00000
   5  21 3322.6821    3.7089  1.5022 12.5720  0.0141     0.0598093  0.0838   0.1434   0.1772    0.4190   0.0000       1.04885   456.9701       34.3081       22.6229      -3.75392       17.1041      -7.49364      0.138070      -1.26343     0.0412270     -0.183999       0.00000       0.00000       0.00000       0.00000       0.00000       0.00000       0.00000       0.00000       19.1999       21.8142       18.4562       14.4026       9.73645       5.70582       2.73974       1.23629      0.406813     0.0994321       0.00000       0.00000       0.00000       0.00000       0.00000       0.00000       0.00000       0.00000
   5  22 3459.5333    3.3744  2.3883 10.7600  0.0023      0.426816  0.1132   0.0906   0.1839    0.8588   0.0000      0.424621   442.1753       12.0783       10.8595       12.3624       10.6771      -15.8360    -0.0307823      0.120471     -0.213996     -0.106286       0.00000       0.00000       0.00000       0.00000       0.00000       0.00000       0.00000       0.00000       21.5173       25.6852       23.5375       16.5901       11.5774       7.43088       3.11452       1.69364      0.578775      0.133638       0.00000       0.00000       0.00000       0.00000       0.00000       0.00000       0.00000       0.00000
   5  23 3597.0501    2.8654  3.7512 10.3435  0.0003      0.687096  0.1314   0.0661   0.2630    0.6140   0.0000      0.243807   420.8426       18.1050      -22.7953      -14.2672      -1.38812      -4.12684      0.249048      0.142679      0.220532    -0.0402003       0.00000       0.00000       0.00000       0.00000       0.00000       0.00000       0.00000       0.00000       26.5840       31.1234       26.8477       20.8420       14.5103       8.62000       4.22669       1.90649      0.657620      0.156140       0.00000       0.00000       0.00000       0.00000       0.00000       0.00000       0.00000       0.00000
   5  24 3734.1398    2.3497  5.0291 10.4458 -0.0008      0.332773  0.1606   0.0459   0.3046    0.2553   0.0000      0.178192   442.5548       42.6440       52.3351      -21.7214      -37.9080     -0.222954       8.85439      -1.99508     -0.520601     0.0109041       0.00000       0.00000       0.00000       0.00000       0.00000       0.00000       0.00000       0.00000       32.6836       38.8440       33.8066       25.3915       17.8260       9.98062       5.36960       2.21410      0.838108      0.194901       0.00000       0.00000       0.00000       0.00000       0.00000       0.00000       0.00000       0.00000
   5  25 3871.9097    1.9605  7.6253 10.1580 -0.0001      0.263168  0.2065   0.0316   0.4005    0.1436   0.0000      0.111339   432.4224       121.418     -0.525190       20.9352       1.59345       9.66967       1.06630      -1.15309      0.621124   -0.00896605       0.00000       0.00000       0.00000       0.00000       0.00000       0.00000       0.00000       0.00000       41.0970       49.1019       41.6417       33.1260       22.0815       12.8997       6.85766       2.84352       1.01593      0.250029       0.00000       0.00000       0.00000       0.00000       0.00000       0.00000       0.00000       0.00000
   5  27 4147.8813    1.4969 10.5945 10.0189  0.0025     0.0899430  0.2995   0.0253   0.5331    0.1123   0.0000      0.106917   485.9436       41.9250      -20.6165      -18.2098      -1.07660      -14.0411       11.2425       4.16998      -2.26880     -0.383802       0.00000       0.00000       0.00000       0.00000       0.00000       0.00000       0.00000       0.00000       53.8842       65.2662       55.7908       43.4048       29.6957       16.9336       9.32187       3.78034       1.40327      0.336231       0.00000       0.00000       0.00000       0.00000       0.00000       0.00000       0.00000       0.00000
   6  11 2004.1176    0.5343  0.5199  9.3485 -0.0065       12.5578  0.0474   0.0276   0.0827    0.1269   0.0000       2.71847   438.7139      -10.5964       30.6329     -0.540758      -7.84586       3.08503      0.342896     -0.261154     -0.732894     -0.162622      0.105301    0.00523982       0.00000       0.00000       0.00000       0.00000       0.00000       0.00000       9.91913       8.78343       10.2197       10.1783       6.16477       3.38926       2.81193       1.80130      0.746711      0.247999     0.0673416     0.0139200       0.00000       0.00000       0.00000       0.00000       0.00000       0.00000
   6  12 2142.6372    0.8355  0.5761  9.5291 -0.0047       7.28247  0.0446   0.0388   0.0804    0.1997   0.0000       1.64710   435.4273      -8.41528       2.22011       7.14041     -0.344682      -3.51393      -1.94257      0.975621     -0.154641    0.00709954    -0.0993681   -0.00450863       0.00000       0.00000       0.00000       0.00000       0.00000       0.00000       9.51298       9.23245       9.74836       7.26440       6.10526       4.42972       2.48268       1.17470      0.596469      0.235363     0.0725811     0.0118654       0.00000       0.00000       0.00000       0.00000       0.00000       0.00000
   6  13 2279.9413    1.0291  0.9057  9.5345 -0.0132       6.01540  0.0628   0.0421   0.0968    0.3596   0.0000       1.41706   445.5313       3.67041      -8.95777       2.90168       2.21168      -5.73614      -2.53699      0.442106      -1.48586     -0.298538      0.147121    -0.0171843       0.00000       0.00000       0.00000       0.00000       0.00000       0.00000       11.1711       12.5993       10.0451       9.69361       7.63613       5.30330       2.91875       1.50360      0.639037      0.251237     0.0740007     0.0183696       0.00000       0.00000       0.00000       0.00000       0.00000       0.00000
   6  14 2415.7215    1.5006  0.9766 10.2080 -0.0052       5.42729  0.0720   0.0561   0.1008    0.3481   0.0000       1.42579   423.3778      -10.8937      -9.63000      -1.88584       13.9568       1.43343     -0.251649      -1.86315     -0.890525     -0.184355      0.108634    0.00589764       0.00000       0.00000       0.00000       0.00000       0.00000       0.00000       13.1948       13.5355       12.7982       10.9260       8.17022       4.81877       3.24394       1.68370      0.761804      0.258829     0.0838337     0.0156938       0.00000       0.00000       0.00000       0.00000       0.00000       0.00000
   6  15 2551.1886    1.8695  0.9085 10.7188 -0.0037       3.90019  0.0562   0.0691   0.0995    0.3132   0.0000       1.29682   428.2467       4.12022      0.914035      -2.31666       1.86354      -2.28415       3.53193     -0.650426     -0.718221     -0.249083     0.0365326     0.0208301       0.00000       0.00000       0.00000       0.00000       0.00000       0.00000       11.1466       13.3230       12.4915       9.47514       6.93046       4.29402       2.43293       1.39445      0.575035      0.244427     0.0760972     0.0154169       0.00000       0.00000       0.00000       0.00000       0.00000       0.00000
   6  16 2687.2393    2.7086  0.8362 11.5097 -0.0014       2.26906  0.0493   0.1072   0.0906    0.3199   0.0000       1.14488   433.7776       29.1937       11.5030       5.24283       11.2149      -2.61418       1.00697      0.721293     -0.244352     -0.399273      0.195291    0.00978138       0.00000       0.00000       0.00000       0.00000       0.00000       0.00000       10.0739       10.9462       10.0610       8.08099       6.71991       4.37709       2.56907       1.23125      0.538635      0.211811     0.0702956     0.0133377       0.00000       0.00000       0.00000       0.00000       0.00000       0.00000
   6  17 2823.8439    3.0261  1.0307 11.8055  0.0020       1.71105  0.0552   0.1066   0.1156    0.3005   0.0000       1.12348   429.1788       17.8805       10.6979      -19.2939      -4.29695     -0.354584       4.30221      -1.39689     -0.334027     0.0720374     0.0202458    -0.0218545       0.00000       0.00000       0.00000       0.00000       0.00000       0.00000       11.1814       12.8339       10.9156       9.46579       7.03301       4.60866       2.67127       1.39213      0.556820      0.216672     0.0649328     0.0153821       0.00000       0.00000       0.00000       0.00000       0.00000       0.00000
   6  18 2960.8586    3.8656  0.8033 12.2705 -0.0007       3.86851  0.0461   0.1513   0.0932    0.2790   0.0000       1.19614   453.5287       19.2029       24.1258       1.61715      -5.04122     -0.651070     -0.547818     -0.529603     -0.169630     0.0517797    -0.0647119    0.00499476       0.00000       0.00000       0.00000       0.00000       0.00000       0.00000       9.99828       10.4250       9.41854       8.00324       6.36638       4.00065       2.37374       1.21655      0.511778      0.184464     0.0591489     0.0113995       0.00000       0.00000       0.00000       0.00000       0.00000       0.00000
   6  19 3097.4983    3.8040  1.1411 12.6210 -0.0130       4.71948  0.0643   0.1427   0.1302    0.3162   0.0000       1.75429   442.2698       6.83804     -0.149213      -22.2440    -0.0155606      -7.91295      -3.01367     -0.500808     -0.713729     -0.332370    -0.0519867   -0.00981904       0.00000       0.00000       0.00000       0.00000       0.00000       0.00000       11.7364       14.2087       12.1881       10.3035       7.54964       4.95440       2.82149       1.50638      0.631997      0.252390     0.0778340     0.0186824       0.00000       0.00000       0.00000       0.00000       0.00000       0.00000
   6  20 3234.0677    4.2770  1.3498 12.0119 -0.0165    -0.0115102  0.0761   0.1506   0.1277    0.7241   0.0000      0.928922   428.6338       19.5701       21.8452      -14.5392      -4.65516      -5.61536       1.84309      -4.67480   -0.00374740     -0.585163     0.0654954   -0.00399868       0.00000       0.00000       0.00000       0.00000       0.00000       0.00000       18.4503       22.5458       19.6410       15.0557       9.57997       5.77061       3.21445       1.52102      0.752727      0.273154     0.0823204     0.0188072       0.00000       0.00000       0.00000       0.00000       0.00000       0.00000
   6  21 3371.2525    3.8199  1.8804 11.4454 -0.0084       1.19518  0.0866   0.1059   0.1506    0.5404   0.0000      0.484458   461.3829      -18.6891       15.6158       9.77517      -11.9704       2.49802      -7.14575      -2.97768       1.15478      0.213354     0.0966265     0.0112819       0.00000       0.00000       0.00000       0.00000       0.00000       0.00000       14.5456       17.2943       15.4058       13.6243       9.32199       6.84599       3.81265       2.04672      0.904983      0.380091      0.101898     0.0248227       0.00000       0.00000       0.00000       0.00000       0.00000       0.00000
   6  22 3508.7628    3.1785  2.3785 11.5688 -0.0108       1.42652  0.1005   0.0840   0.1954    0.3451   0.0000      0.446792   442.4609       5.53501       4.37229      -35.4488       6.12519       5.62334      -1.45313      -7.14988      -1.09961     -0.128484     0.0190970     0.0122690       0.00000       0.00000       0.00000       0.00000       0.00000       0.00000       17.4463       21.0898       17.6247       16.5693       11.2197       8.54574       4.41093       2.63283       1.03604      0.464612      0.114181     0.0312407       0.00000       0.00000       0.00000       0.00000       0.00000       0.00000
   6  23 3646.6488    2.6142  3.8257 10.5127 -0.0030       1.00519  0.1268   0.0525   0.2389    0.2758   0.0000      0.235334   405.6603       20.6336      -16.8703      -23.3643      -3.95796      -3.56633       12.7391      -4.08197      0.227784      0.172287     -0.161814     0.0256782       0.00000       0.00000       0.00000       0.00000       0.00000       0.00000       21.8143       25.3467       24.8823       19.5538       14.5092       9.26558       5.60492       3.08779       1.33651      0.545128      0.174157     0.0338387       0.00000       0.00000       0.00000       0.00000       0.00000       0.00000
   6  24 3784.3877    2.1291  5.5341 10.5339 -0.0023      0.491831  0.1662   0.0381   0.3192    0.1491   0.0000      0.167955   327.4178       2.47463       45.0551       10.1376      -11.6094      -2.98893       3.56410      -3.36598       1.09598      0.209513     -0.475347     0.0404915       0.00000       0.00000       0.00000       0.00000       0.00000       0.00000       28.1116       34.2204       31.8235       25.3269       19.9105       12.3079       7.51355       3.86599       1.76204      0.688410      0.239985     0.0472481       0.00000       0.00000       0.00000       0.00000       0.00000       0.00000
   6  25 3922.3704    1.8770  7.5007 10.1247 -0.0013      0.298586  0.1952   0.0296   0.3909    0.1205   0.0000      0.113877   432.4039       26.2187       6.87328      -10.8020      -2.30909       35.5359      -4.03993      -7.45097      0.523855     -0.428935     -0.421300     -0.138872       0.00000       0.00000       0.00000       0.00000       0.00000       0.00000       32.9376       38.7455       34.9385       30.0026       22.3853       14.6895       8.83235       4.45442       2.08828      0.779456      0.252307     0.0544767       0.00000       0.00000       0.00000       0.00000       0.00000       0.00000
   7  12 2184.6619    0.8361  0.8284  9.6039 -0.0024       6.09309  0.0518   0.0318   0.0951    0.2024   0.0000       1.61977   436.5150      -4.24894       14.5142       5.64963      -3.91082      0.270670     -0.664035      -1.62076      0.758877      0.191542      0.373717     0.0259076    -0.0122663   0.000805150       0.00000       0.00000       0.00000       0.00000       8.33003       9.86002       9.35894       7.33403       6.99716       4.87315       3.16240       1.85971      0.929345      0.419917      0.175552     0.0680737     0.0209612    0.00354341       0.00000       0.00000       0.00000       0.00000
   7  13 2322.2239    1.2790  0.7487  9.6893 -0.0033       3.50465  0.0489   0.0526   0.0854    0.3019   0.0000       1.22069   441.7782      -1.43085       1.96316       5.46788       2.25418      -12.4269       3.57315       3.74380      0.466331     -0.473733     -0.164066      0.123795    -0.0157561    0.00176821       0.00000       0.00000       0.00000       0.00000       8.24534       7.73287       8.21728       8.33348       6.43164       3.69885       2.82601       2.02077       1.07937      0.514597      0.176666     0.0558647     0.0160008    0.00290267       0.00000       0.00000       0.00000       0.00000
   7  14 2458.4404    1.6021  0.8519 10.2526 -0.0027       4.89979  0.0528   0.0562   0.0862    0.2689   0.0000       1.24556   436.5389       11.8236       7.08004      -3.39131      -12.3593      -7.67358       3.41983      -1.31756      0.894363     -0.457687    -0.0525750   -0.00491253    -0.0175722   -0.00377199       0.00000       0.00000       0.00000       0.00000       8.01307       10.5271       8.78921       8.72929       6.46604       4.74137       3.48105       1.59098       1.09832      0.403914      0.228195     0.0567594     0.0198963    0.00451056       0.00000       0.00000       0.00000       0.00000
   7  15 2594.3897    2.0501  1.0291 11.4443  0.0087       4.15910  0.0617   0.0724   0.1083    0.1882   0.0000       1.53875   428.5974       15.5185     -0.719674       9.16501       4.93871      -5.21077       4.49399      -1.91513     -0.569950     -0.561285     -0.299694     -0.119279    -0.0241781    0.00355506       0.00000       0.00000       0.00000       0.00000       9.65078       10.5403       11.0857       8.86845       7.25348       5.29722       3.11742       2.05082       1.11618      0.471323      0.212158     0.0811545     0.0209506    0.00351878       0.00000       0.00000       0.00000       0.00000
   7  16 2731.2603    2.8114  0.7887 11.9276 -0.0092       2.07310  0.0464   0.1049   0.0847    0.2048   0.0000       1.26658   441.7855      -6.31096       2.52517       1.09800       6.71749      -4.73951      -3.98234      -1.88203      -1.10029     -0.194153      0.286923     -0.105127    -0.0301439    0.00334371       0.00000       0.00000       0.00000       0.00000       7.59970       8.64133       8.86429       7.70443       5.41830       4.28448       2.87673       1.50505      0.847487      0.422247      0.194623     0.0628911     0.0164961    0.00328546       0.00000       0.00000       0.00000       0.00000
   7  17 2868.4774    3.5001  0.9400 11.3183 -0.0106       1.15928  0.0472   0.1214   0.0987    0.5581   0.0000      0.928864   422.9246       16.1745       8.61857     -0.923337       1.84095      -4.65243     -0.970254      -1.60098      0.411172     -0.581161     0.0610086    -0.0588848   0.000745124   -0.00737528       0.00000       0.00000       0.00000       0.00000       8.86356       10.3524       9.12019       7.87055       6.13787       4.58445       2.82605       1.54270      0.784941      0.352187      0.148285     0.0499111     0.0143069    0.00311740       0.00000       0.00000       0.00000       0.00000
   7  18 3005.9300    4.0377  0.9724 11.7751 -0.0018       3.02679  0.0471   0.1376   0.1025    0.4068   0.0000       1.06314   448.2593       12.4614       17.6946       7.21040       1.87200     -0.996077      0.483114      -1.73866       2.01199     -0.368480     -0.242123    -0.0830145    0.00470221   2.55582e-06       0.00000       0.00000       0.00000       0.00000       8.23577       9.90574       8.97853       7.63455       6.16875       4.13863       2.71817       1.48355      0.799233      0.354779      0.152941     0.0507763     0.0152074    0.00305139       0.00000       0.00000       0.00000       0.00000
   7  19 3142.9737    4.2177  1.0054 12.7762 -0.0066       1.82379  0.0580   0.1499   0.1025    0.2487   0.0000       1.16660   428.4420       21.9374       1.16188       3.82128       1.22801      0.530200      -1.94615       1.44809      0.674995      -1.16994     -0.268108     0.0259529    -0.0125395    0.00240447       0.00000       0.00000       0.00000       0.00000       8.59881       10.3962       10.7176       7.80905       7.76711       4.50811       3.33390       2.05798      0.984598      0.562239      0.190719     0.0755521     0.0253689    0.00389702       0.00000       0.00000       0.00000       0.00000
   7  20 3280.2033    3.8432  1.3979 12.6851 -0.0074       2.15879  0.0704   0.1179   0.1314    0.2057   0.0000      0.945510   430.6370       13.4123      -3.77059       7.13150      -14.1978      -5.34594      -6.25609     -0.876053      0.888248      -1.34828     -0.319801      0.121141     0.0191185   -0.00709464       0.00000       0.00000       0.00000       0.00000       10.6422       12.5057       12.1692       10.2762       8.16060       5.46094       3.56425       2.22085       1.14238      0.571762      0.214213     0.0808534     0.0227910    0.00437271       0.00000       0.00000       0.00000       0.00000
   7  21 3417.7257    3.4689  2.1158 11.4110 -0.0046       1.34039  0.0862   0.0830   0.1409    0.3028   0.0000      0.497918   437.6592       23.3042       13.3685      -17.5240       9.35654      0.793101      -8.64564      -4.02732       1.07297      0.541617      0.153945    -0.0756529   0.000804972   -0.00549230       0.00000       0.00000       0.00000       0.00000       12.7219       15.0834       14.4930       12.6060       9.82566       6.59581       4.56203       2.64836       1.42620      0.698754      0.278256     0.0950663     0.0285229    0.00550970       0.00000       0.00000       0.00000       0.00000
   7  23 3693.8559    2.4001  4.2419 10.8731 -0.0041      0.241140  0.1269   0.0436   0.2432    0.1485   0.0000      0.203519   439.5342       12.9638      -4.75581       29.2484       11.9285      -28.6629      -7.78752      -3.10682       2.84019      0.729466      0.709741      0.124264     0.0318579    0.00330098       0.00000       0.00000       0.00000       0.00000       19.3164       23.0647       21.9200       18.7640       15.0839       10.5355       7.03773       4.05138       2.11240       1.04011      0.421922      0.148270     0.0441218    0.00830192       0.00000       0.00000       0.00000       0.00000
   7  24 3832.7715    2.1132  6.5847  9.9849 -0.0002      0.575274  0.1625   0.0298   0.2993    0.1295   0.0000      0.111520   459.9657       18.2382       32.9705       10.0243       30.2942      -4.00050      -11.3431       1.64471       2.87598     -0.227411       1.18751      0.305147    -0.0825876     0.0126079       0.00000       0.00000       0.00000       0.00000       23.7858       29.1977       26.9858       23.2732       18.5776       13.4037       8.71316       4.93552       2.64754       1.22146      0.530418      0.187022     0.0549397     0.0106655       0.00000       0.00000       0.00000       0.00000
   7  25 3970.5334    1.7695  8.0729 10.0709 -0.0028     0.0670349  0.1945   0.0248   0.3646    0.0911   0.0000      0.102126   423.1666       57.6616       16.7707       16.8746      -24.2408      -9.64857       10.5008      -18.0021       10.0065       1.76901      -1.05877     -0.255520     0.0563570    -0.0187377       0.00000       0.00000       0.00000       0.00000       27.7388       33.3988       31.4881       27.8955       22.1464       15.5940       10.5156       6.09443       3.30832       1.56431      0.652884      0.223898     0.0665811     0.0127452       0.00000       0.00000       0.00000       0.00000
   8   9 1806.2639    0.3760  0.3564  9.1555 -0.0130       18.4618  0.0582   0.0260   0.0577    0.0945   0.0000       4.55567   434.3754       9.37173       11.7294     -0.462943      -1.07184      -6.33222      0.803194       3.25290      -1.09768      0.351556     -0.563328     0.0448485    -0.0507837     0.0232778    0.00376202   0.000633645       0.00000       0.00000       8.31312       9.00648       12.6918       7.62522       8.24428       5.54831       3.36710       3.56154       1.23924      0.818952      0.559582      0.168563     0.0733254     0.0327938    0.00714087   0.000833693       0.00000       0.00000
   8  10 1946.1806    0.5628  0.4499  9.3336 -0.0096       10.1057  0.0325   0.0258   0.0621    0.1161   0.0000       2.42065   431.5010      -10.1861       9.58184       6.13956       1.93350      -1.90561     0.0929277     -0.704766     -0.600237    -0.0101214      0.348660     -0.158604  -0.000988752    -0.0175105  -0.000116339  -0.000487307       0.00000       0.00000       4.75698       5.83021       5.77582       5.09981       4.25058       3.33543       2.34680       1.47645      0.921885      0.439297      0.254357     0.0953424     0.0439725     0.0131437    0.00350788   0.000618313       0.00000       0.00000
   8  11 2086.1842    0.7203  0.5339  9.4911 -0.0001       6.10239  0.0415   0.0317   0.0658    0.1419   0.0000       1.61870   436.4805      -6.86370      -4.85995      -5.08147     -0.362094      -5.01299      0.633873      -1.68285      -1.54829      0.620825      0.131950     0.0875090     0.0648790    -0.0108746   -0.00208535   0.000653713       0.00000       0.00000       6.18044       8.78768       7.97972       6.79442       6.29159       3.74922       3.27478       1.67376       1.14969      0.583988      0.250816      0.136105     0.0477526     0.0145394    0.00557444   0.000910126       0.00000       0.00000
   8  12 2225.2894    0.9507  0.6754  9.8057 -0.0017       7.52829  0.0494   0.0352   0.0721    0.1713   0.0000       1.42441   440.3043      -6.21435       3.44254       3.03011      0.795823       3.84515       1.29411       1.89415      0.440604      0.253804      0.124329    0.00385693     0.0346757    -0.0147098   -0.00251981  -0.000177465       0.00000       0.00000       6.37620       8.85522       8.14330       8.36184       5.66825       4.82400       3.62704       1.95541       1.40659      0.585912      0.407894      0.142141     0.0741010     0.0179929    0.00532051    0.00115835       0.00000       0.00000
   8  13 2363.0337    1.3506  0.8925 10.3321  0.0005       5.33083  0.0754   0.0449   0.0962    0.2157   0.0000       1.45562   438.5969       5.87719       1.52765      -6.60418       4.04356      -1.60302       3.55424      0.899760   -0.00464028    -0.0950920     -0.200235    -0.0887336   -0.00172763    0.00695656   0.000690290  -0.000267867       0.00000       0.00000       12.3148       13.7816       10.3450       8.54302       8.78426       8.73243       5.80421       3.59570       1.63639      0.782887      0.302092      0.120620     0.0498637     0.0162699    0.00389778   0.000754466       0.00000       0.00000
   8  14 2499.5706    1.8201  0.8476 10.8281 -0.0081       4.10252  0.0415   0.0630   0.0889    0.2181   0.0000       1.09737   436.8348       9.61547       14.6808      -12.5733       5.02819      -3.53090      0.322843      -1.42831     -0.612414      -1.26755     0.0639961   -0.00256999     0.0835742    0.00536326   -0.00542855  -0.000200329       0.00000       0.00000       6.51124       7.51739       7.30952       6.84328       5.53574       3.94786       2.88925       1.83714       1.04424      0.583722      0.291347      0.123292     0.0447130     0.0138531    0.00380336   0.000700712       0.00000       0.00000
   8  15 2636.2754    2.3927  0.8899 10.8624 -0.0007       2.72096  0.0459   0.0763   0.0841    0.2909   0.0000       1.04791   435.7651       6.75561       8.61926      -5.71322      -2.90684      0.478332      0.253699      0.789064      0.523422      0.129888     0.0902227    -0.0271723     0.0651323   -0.00972092    0.00141111   0.000802454       0.00000       0.00000       6.88246       8.44368       7.68554       7.13255       5.82332       4.37549       3.20789       1.92763       1.16573      0.553645      0.304115      0.113854     0.0506727     0.0141264    0.00428068   0.000797599       0.00000       0.00000
   8  16 2773.8619    2.9947  0.8244 11.4079 -0.0051      0.866415  0.0416   0.1002   0.0806    0.3325   0.0000      0.914066   441.6261      -7.73196       7.78286       4.66289      -1.79737      -11.0463      -2.64400       1.23413       1.01652     -0.378215      0.118299     -0.245586   -0.00510361     0.0311001    0.00710271   0.000250984       0.00000       0.00000       6.45159       7.11640       7.76987       6.38090       5.35367       4.30351       2.76469       1.70811       1.17682      0.593477      0.255992      0.124811     0.0525112     0.0163089    0.00397401   0.000630130       0.00000       0.00000
   8  17 2911.5999    3.6533  0.8441 12.0967 -0.0086      0.918766  0.0712   0.1179   0.0783    0.2498   0.0000       1.26284   436.7765       6.02915      -4.85893       5.18289       2.35027     -0.704117      -6.37244       1.02964     -0.864666      0.544945      0.520135     -0.120969   -0.00645112     0.0221769    0.00171378    0.00124419       0.00000       0.00000       11.7652       15.8960       15.5578       13.0720       9.04172       5.74163       3.82553       2.07380       1.10845      0.583413      0.273306      0.123719     0.0464131     0.0163323    0.00476786   0.000867207       0.00000       0.00000
   8  18 3049.3206    3.7545  1.1070 12.7268 -0.0036       2.23678  0.0573   0.1193   0.1054    0.2212   0.0000       1.10200   426.4953      0.296373      -4.32216      -1.35971       2.75113      -2.56746       3.26075      -1.97302       1.25331     0.0140965     0.0791299    -0.0453303     0.0184496    0.00208719    0.00174395  -0.000867376       0.00000       0.00000       7.57395       9.96252       8.66859       8.59186       6.35456       5.57011       3.56961       2.39948       1.32234      0.760204      0.318153      0.165296     0.0582386     0.0207719    0.00471493    0.00111543       0.00000       0.00000
   8  19 3186.9106    4.2072  1.1688 12.5500 -0.0037       1.17025  0.0575   0.1256   0.1075    0.2671   0.0000       1.02233   432.6130       6.88077       15.3970       7.79383       2.12322     -0.992340      -1.02344      -2.74311      0.676629      0.263929      0.104764     -0.102043    -0.0247670    -0.0177386   -0.00282499   8.26925e-05       0.00000       0.00000       7.33515       9.55183       8.53391       7.87494       6.61103       5.06044       3.72470       2.19778       1.33739      0.708101      0.320305      0.155652     0.0591570     0.0183374    0.00540413    0.00102439       0.00000       0.00000
   8  20 3324.5971    3.8746  1.4821 12.3124  0.0105       1.34141  0.0673   0.1059   0.1191    0.2171   0.0000      0.835522   430.5351       11.1944       9.79559      -12.3032      0.171341      -8.10341      -2.51788      -5.90762       1.81564      0.660189      0.493923     -0.165600    -0.0494095     0.0164759   -0.00755270   -0.00145107       0.00000       0.00000       9.53888       10.9719       10.5002       9.75497       7.99499       5.81013       3.93059       2.65299       1.58127      0.821532      0.409985      0.157905     0.0623452     0.0198408    0.00520335   0.000942374       0.00000       0.00000
   8  21 3462.7065    3.2624  2.5573 11.4647  0.0020      0.482446  0.0854   0.0669   0.1565    0.1723   0.0000      0.385884   437.5374       8.34934       24.6166      -16.6932       14.7293      -7.45330       1.12823      -4.48923       1.40096     -0.176297     -0.439943     -0.268540      0.171735     0.0562238    0.00207539   -0.00102152       0.00000       0.00000       11.3024       13.3198       13.3125       11.6380       9.68617       7.49153       5.12022       3.37629       1.90548       1.00926      0.529437      0.217228     0.0866268     0.0290015    0.00733200    0.00132536       0.00000       0.00000
   8  22 3601.1848    2.7928  3.2810 11.1271 -0.0006      0.464632  0.1028   0.0531   0.1740    0.1646   0.0000      0.243419   426.3659       63.0414       5.83404      -10.0995      -15.2556      -7.89139       6.09425      -3.68161      -6.38869     -0.117579      0.433662    -0.0790850     0.0179583     0.0160777    0.00144298    0.00101499       0.00000       0.00000       13.8306       16.8399       16.5420       14.4113       11.9825       8.72206       6.42315       3.89721       2.35587       1.17371      0.649441      0.256597      0.106703     0.0323631    0.00928501    0.00158433       0.00000       0.00000
   8  23 3739.9197    2.2748  4.9804 10.5147  0.0002      0.428423  0.1337   0.0346   0.2260    0.1262   0.0000      0.154343   456.8042      -11.4988       53.2544      -9.51732       21.3310      -14.0158      -1.17041      -5.19389      -1.05431       2.73892     -0.394608     -0.119309     -0.141706     0.0243871   -0.00806883   0.000101477       0.00000       0.00000       16.7783       21.0415       20.0792       18.1880       14.6170       11.3718       7.80592       5.13538       2.89217       1.58284      0.799792      0.343743      0.131529     0.0447195     0.0114043    0.00217702       0.00000       0.00000
   8  24 3878.6811    1.9431  6.3531 10.2853  0.0003      0.216255  0.1573   0.0271   0.2731    0.0988   0.0000      0.116844   458.3183      -34.0820     -0.334708       15.9150       36.0182      -13.6904       15.9766       5.90033       3.11997       1.95255     -0.765008      0.127355     -0.107265     0.0487779   -0.00934258    0.00169908       0.00000       0.00000       19.3952       25.0979       23.6856       21.6973       17.7029       13.3286       9.49862       6.07421       3.45874       1.94017      0.914453      0.425218      0.156738     0.0537643     0.0145454    0.00271991       0.00000       0.00000
   8  25 4017.6573    1.6661  8.9107  9.9915  0.0001     0.0556322  0.1990   0.0215   0.3673    0.0818   0.0000     0.0873098   437.4465      -39.1272       11.7171      -18.6312       6.94950      -14.0868       11.5296      -3.04870      -1.34267      -1.39175       1.25402      0.646499    -0.0864453     -0.115492   -0.00912181    0.00436376       0.00000       0.00000       24.9032       30.7520       30.0603       26.4447       21.8987       16.7763       11.5325       7.37130       4.42195       2.25464       1.18472      0.478102      0.199680     0.0650262     0.0172361    0.00305002       0.00000       0.00000
   8  26 4156.9263    1.4408 11.4419  9.9440 -0.0037    -0.0178502  0.2510   0.0182   0.4633    0.0636   0.0000     0.0763243   477.7187       49.0475      -9.44833      -33.5171       21.5326      -33.2902      -21.2351       1.99824       6.19247      -6.22236     -0.892787      0.799924      0.458714     -0.139056    -0.0132160    0.00573172       0.00000       0.00000       29.8912       36.6427       36.9097       32.0456       26.7583       19.7119       14.0494       9.04441       5.21625       2.86569       1.43930      0.632738      0.241476     0.0811340     0.0216209    0.00360393       0.00000       0.00000
   8  28 4435.5537    1.0092 15.9252  9.9396 -0.0010     -0.180822  0.4267   0.0145   0.7258    0.0495   0.0000      0.101114   388.7561      -21.8086       48.9211      -63.8567       9.18803       40.1416       1.64672      -26.2363      -11.4180       17.3179     -0.668197      -2.68145      0.218079      0.292427    -0.0519104   -0.00231132       0.00000       0.00000       43.7569       52.8262       53.3745       48.3083       39.6015       29.1950       21.2335       13.8617       8.31497       4.59325       2.35432       1.02040      0.387052      0.123460     0.0321383    0.00547286       0.00000       0.00000
   9  10 1984.2935    0.5749  0.5011  9.2773 -0.0073       7.52431  0.0314   0.0239   0.0632    0.1105   0.0000       1.80816   437.7005      -1.49261       18.7365      0.608417      -4.50147      -1.11167      -1.65049      0.775889       1.96754      0.124733     -0.243846     -0.271903    -0.0968732     0.0175822    0.00561128  -0.000975615   0.000193593   2.25200e-05       4.38726       5.49023       5.14631       5.04725       4.30167       3.31386       2.46553       1.52067       1.16233      0.658994      0.369738      0.170438     0.0789982     0.0314385     0.0119983    0.00319475   0.000918271   0.000162390
   9  11 2125.2441    0.8032  0.6456  9.4941 -0.0122       8.55260  0.0480   0.0301   0.0705    0.1580   0.0000       1.43747   432.7432      -3.27579       6.15651       5.07842       3.98406      -4.67426      -1.05983      -2.30065      0.229342     -0.953523     -0.115625      0.260426     0.0535448  -4.94472e-05    -0.0312099    0.00117992  -5.78372e-05   0.000358975       5.72292       7.85915       6.85053       6.93202       6.69305       3.91344       3.68744       2.07456       1.61656      0.951885      0.470628      0.296893     0.0905858     0.0513947     0.0152097    0.00441024    0.00160513   0.000250311
   9  12 2264.6468    1.1779  0.7229  9.5838 -0.0072       5.91423  0.0359   0.0414   0.0736    0.2055   0.0000       1.14361   437.7638      0.476785       1.91931       6.82506      -4.20967      -1.86291       2.20414      -2.85582     -0.434337     -0.724234     0.0897246     -0.165098   -0.00843909   -0.00892060    0.00159326   7.34465e-05   -0.00104104   0.000408048       4.85483       5.22695       5.59817       5.50502       4.38588       3.38642       2.73737       1.94708       1.13400      0.673326      0.379012      0.207272     0.0920487     0.0368797     0.0119076    0.00359861   0.000864791   0.000148858
   9  14 2539.7059    1.8945  0.9176 10.9899 -0.0093       4.34115  0.0476   0.0603   0.0876    0.1983   0.0000       1.04218   438.0686       13.1697       9.72865      -6.36239     -0.937308       1.51678     -0.587019     -0.507556     -0.309178      0.550419      0.134615     0.0746099    -0.0182055     0.0125686     0.0129065   -0.00350491    0.00179488   8.54700e-05       6.51050       7.11671       7.58930       7.25123       5.73045       4.53253       3.33392       2.54206       1.47725      0.762954      0.484420      0.268430      0.113408     0.0423528     0.0153135    0.00473854    0.00101652   0.000180853
   9  15 2677.1718    2.4666  0.9061 11.4527  0.0014       2.56130  0.0443   0.0779   0.0841    0.1998   0.0000      0.995605   431.8816      -4.52338       15.2023       4.28316      -3.60416       1.14273       3.08289     -0.439215       1.75885     -0.691721     -0.318665     -0.153964     0.0555248    -0.0398789    -0.0149810   0.000872402   0.000828065   0.000112048       6.29960       7.37696       6.85248       6.63403       5.67636       4.35424       3.31026       2.26287       1.46055      0.771112      0.456342      0.217196     0.0982632     0.0350772     0.0134512    0.00370811    0.00100661   0.000174362
   9  16 2815.4016    2.9493  1.0100 11.7926 -0.0071       3.28969  0.0543   0.0919   0.0832    0.2252   0.0000       1.13322   437.4628       5.07939       9.95172      -5.79444       11.0622      -4.78100       3.08820      -5.18296       1.85349     -0.633692     -0.799788      0.229844    -0.0154171    -0.0330031  -0.000554568   0.000609559   0.000646802  -0.000204064       6.75978       8.22758       7.95463       7.55498       6.37522       4.60508       3.69014       2.50058       1.55128      0.906833      0.464317      0.265903      0.101112     0.0481354     0.0141778    0.00444938    0.00123450   0.000204460
   9  17 2953.6689    3.7570  0.8995 12.1749 -0.0027      0.587799  0.0432   0.1151   0.0802    0.2330   0.0000       1.05886   442.9972       6.14466       6.35757      -6.58518       2.88890      -3.21978       1.39535       1.49243      0.736348      0.826486      -1.11234    -0.0848675    -0.0182040    -0.0230256   -0.00273412   -0.00458026  -0.000586361  -8.99747e-05       6.29726       6.49227       5.95326       6.46230       5.74931       4.47700       3.08457       2.16343       1.49803      0.926547      0.499110      0.222560     0.0975889     0.0366015     0.0125083    0.00364927   0.000863740   0.000158812
   9  18 3091.6313    4.3152  0.8711 12.3723 -0.0016      0.524612  0.0531   0.1330   0.0772    0.2321   0.0000      0.868328   444.3488       3.25718       9.89323      -11.2062       5.83698      -8.91142     -0.278567      -5.47841       1.91719     -0.731754    0.00258994     -0.191389     -0.175031     0.0232212     0.0178462    0.00549853  -0.000136983   8.28435e-05       6.07814       9.19845       6.97706       7.56876       6.05160       5.28591       4.04076       2.61627       1.80406      0.848657      0.582848      0.191266      0.139233     0.0361749     0.0199537    0.00468715    0.00149155   0.000305705
   9  19 3229.7199    4.1576  1.1250 12.6580 -0.0075       1.44108  0.0532   0.1213   0.0995    0.2233   0.0000      0.907092   438.2914       2.04407       25.9001      -1.63139      -11.4799      -10.9652      -2.17868       1.54949      -1.67195     -0.741010      0.467618     0.0387244    -0.0126978     -0.121241    -0.0178246     0.0130434    0.00157393   9.43392e-05       7.15386       8.48419       7.92476       7.30418       6.32334       5.03679       3.74925       2.52835       1.54788      0.907241      0.464625      0.226639      0.100385     0.0410366     0.0137224    0.00448433    0.00108053   0.000185552
   9  20 3367.9879    3.5704  1.7916 12.1517  0.0016       1.98713  0.0733   0.0844   0.1195    0.1530   0.0000      0.610074   428.0160       17.8147       20.6329       2.25280    -0.0809511      -7.50464       1.21472     -0.395281      -1.78996      -2.03145     -0.678427     -0.137808      0.213550     0.0745540    -0.0442244   -0.00502763    0.00217126   0.000202651       8.26108       10.5315       10.2761       9.17508       8.36155       6.29667       5.00372       3.17533       2.13682       1.22147      0.662701      0.333872      0.148131     0.0621564     0.0227215    0.00680830    0.00186934   0.000298975
   9  21 3506.5769    3.0875  2.7991 11.1974 -0.0021      0.594371  0.0865   0.0573   0.1541    0.1459   0.0000      0.318905   432.9446       24.0746       14.3676      -6.14843      -24.7885      -10.1344       7.49223      -3.58157       3.21287      0.570650     -0.313983    -0.0508431    0.00922289    -0.0158658     0.0276519  -0.000829362   -0.00113986  -9.65864e-05       9.91898       12.7829       12.2783       11.7119       9.32254       7.63744       5.52464       3.78171       2.32488       1.39311      0.748268      0.367250      0.176587     0.0709500     0.0255463    0.00788221    0.00189648   0.000362487
   9  22 3645.5372    2.5962  3.7995 11.0978 -0.0018      0.428889  0.1046   0.0438   0.1917    0.1052   0.0000      0.202540   415.5049       9.16964       14.3880     -0.723511       5.40682      -12.6085       3.80028       3.44463     -0.381072      -1.86371       1.14717     -0.409137     0.0234147     0.0627705     0.0110715     0.0203842   -0.00122733  -0.000502800       12.3960       14.7467       14.2640       13.8057       11.6757       9.05378       6.79363       4.65132       2.93000       1.74048      0.964366      0.455108      0.220706     0.0833729     0.0298108    0.00899296    0.00227337   0.000397804
   9  23 3784.6697    2.2216  5.2892 10.4077 -0.0009      0.544253  0.1278   0.0319   0.2282    0.1032   0.0000      0.137386   447.9410       15.1013       10.8732      -5.04288      -29.8834      -7.13271      -20.2454      -4.14762       9.32037      -1.55648      -3.28407     -0.125048     0.0638329     -0.137973    -0.0446011    -0.0110656   -0.00404741   0.000441334       14.5888       17.6112       16.7407       16.3359       13.5127       11.1923       7.73299       5.55992       3.46557       2.10814       1.12226      0.548356      0.246009     0.0999282     0.0350933     0.0112609    0.00254540   0.000488548
   9  24 3923.8907    1.8439  7.3723 10.1925 -0.0023      0.261968  0.1615   0.0232   0.2977    0.0756   0.0000      0.101559   419.9816       11.1543      -16.9555      -33.5468       14.5767      -12.8856       9.18330      -7.10439      0.549108       2.18448       1.61859     -0.380309    -0.0302691      0.244155     0.0289295     0.0266399   -0.00142796   0.000343117       18.5816       22.6907       21.7263       20.4283       17.4882       14.0595       10.1169       7.19987       4.40781       2.56387       1.41032      0.693264      0.315184      0.122793     0.0449290     0.0143674    0.00339203   0.000593173
   9  25 4063.8156    1.5995  9.6838  9.9523 -0.0007      0.231775  0.1984   0.0192   0.3694    0.0654   0.0000     0.0811426   378.8621       20.7504       45.1356      -32.9768       3.90154      -10.0530       22.0640       4.17698       4.14782      0.828323     -0.995668     -0.727909      0.333641    -0.0597672    -0.0655536    -0.0240702    0.00313160  -0.000188012       22.1478       26.4046       26.0478       24.0969       21.0876       16.7111       12.5364       8.43517       5.45186       3.19504       1.70206      0.863038      0.374853      0.159439     0.0562281     0.0171533    0.00429917   0.000693537
   9  27 4342.8283    1.1460 16.2208  9.8451 -0.0020     -0.101403  0.3956   0.0138   0.6584    0.0492   0.0000     0.0856770   398.9756       65.2877       3.14450       13.1378       30.8350      -4.62913      -7.44534       14.6960      -9.23548      -10.5151       3.12507      0.585375      0.680135     -0.172281     -0.114331     0.0477407     0.0226685   0.000343328       34.1382       42.2460       44.2769       39.3233       34.5597       27.4844       20.3466       13.7309       9.15276       5.38655       2.92021       1.49522      0.661436      0.283579      0.104693     0.0318741    0.00782628    0.00120392
   9  28 4482.9342    0.9632 17.0230  9.8108  0.0072     -0.143734  0.4619   0.0132   0.7372    0.0479   0.0000      0.101952   474.5989       13.6819       46.2144       13.0552      -13.8106       38.8806       12.2595      -17.7657       5.14045       3.87817       3.48966       1.08079      0.935650      0.524309     0.0136192    -0.0529103   0.000349230    0.00233045       39.0084       47.9463       50.0021       44.5702       40.0910       31.2972       23.8482       16.5058       10.4112       6.17791       3.47356       1.67856      0.819336      0.321143      0.118957     0.0368575    0.00910102    0.00138397
  10  10 2021.5210    0.6273  0.5000  9.2011 -0.0113       4.90588  0.0349   0.0241   0.0548    0.1258   0.0000       1.49190   436.8518       6.17272       11.4190      -4.87310      -5.57019       2.59602      0.300108      -1.40799      -1.65235       1.48662      0.350013   -0.00454434     -0.131424     -0.102428    0.00610993     0.0200791   -0.00396468   -0.00155526       4.58498       5.04781       5.37364       5.45076       4.11255       3.50413       2.98629       1.67835       1.25899      0.885254      0.537855      0.256135      0.123842     0.0724130     0.0298568     0.0117735    0.00343933   0.000798361
  10  11 2163.0550    0.8941  0.5989  9.5982  0.0029       6.34727  0.0314   0.0316   0.0630    0.1439   0.0000       1.33248   433.6613      -5.29846       11.4442      -3.06788      -4.74333       3.33440       1.57600      0.593571      0.812791      0.975762     -0.847488    -0.0513498     0.0533195      0.101737    -0.0290761   -0.00236420   -0.00485407  -0.000962454       4.15296       4.64733       5.34436       4.56025       3.81676       3.45434       2.47562       1.81424       1.29232      0.719611      0.392171      0.255372      0.129744     0.0547725     0.0238789     0.0105277    0.00349587   0.000910508
  10  12 2302.9847    1.1481  0.6852  9.9852  0.0016       5.31985  0.0378   0.0374   0.0661    0.1732   0.0000       1.17644   437.6767       1.40391       16.9306       11.5009       2.26313      -8.72682      -4.27924      0.557155       1.68520      0.579905     -0.374999      0.328082      0.131188    0.00848090    -0.0250641    0.00368017    0.00804213   -0.00163126       4.90074       5.72507       6.01379       5.77979       4.73378       4.00542       3.12917       2.03995       1.40717      0.938363      0.595593      0.269527      0.136838     0.0682362     0.0307234     0.0111255    0.00383593    0.00100104
  10  13 2440.9108    1.7041  0.7890 10.4979 -0.0018       3.36630  0.0438   0.0537   0.0700    0.1904   0.0000       1.03602   442.1902       10.4780       7.85746      -2.90917      -4.97615      -6.49442      -5.68418      0.653243       1.27607      -1.44074    -0.0683128      0.159730     -0.315609    -0.0238252     0.0234816   0.000766042    0.00193843   7.81808e-05       5.52718       5.78269       5.94090       6.65515       5.37877       3.86193       3.26939       2.44050       1.63820      0.929615      0.580209      0.350887      0.194135     0.0861118     0.0336295     0.0117648    0.00356635   0.000957507
  10  14 2578.7863    2.0241  0.9723 11.1999 -0.0070       3.23789  0.0516   0.0603   0.0794    0.1813   0.0000       1.01650   441.9304      -13.7497       7.00594      -6.31138      -3.64542      -8.45146      0.349495      -3.47478      0.455867       1.19127     -0.592669     0.0919596    -0.0593183     -0.136951     0.0455196    0.00501545    0.00441877    0.00262241       6.36843       7.84315       7.71606       7.23098       6.09796       5.16773       3.60579       2.54543       1.73876       1.12604      0.636096      0.350237      0.181148     0.0688682     0.0343100     0.0126033    0.00441093    0.00123896
  10  15 2717.1180    2.7796  0.7890 11.5233 -0.0011       2.24416  0.0383   0.0853   0.0664    0.1868   0.0000       1.07856   433.3586      -1.23142       8.27978       4.92523      -3.73640      0.189030      -1.61218      0.983022       1.09393      0.193317     -0.325135    -0.0934200     0.0508976    -0.0251891    -0.0179345   -0.00578923   0.000255241    0.00152338       4.82723       5.57871       5.79809       5.55892       4.40262       3.75025       3.03566       2.00436       1.35815      0.843011      0.515386      0.248763      0.132323     0.0653793     0.0288069     0.0105428    0.00349834   0.000880527
  10  16 2855.7872    3.1904  0.8581 12.0202 -0.0045      0.255354  0.0370   0.0969   0.0780    0.1755   0.0000      0.960483   433.1678       19.1635     -0.965827      -4.42405       4.47311      -4.00703       2.07140      -1.34145      -1.32523     -0.347796      0.628387      0.138729      0.111370     0.0150179    -0.0147779    0.00303702   -0.00384257  -0.000927096       4.29786       5.03810       5.41137       5.11288       4.09757       3.64106       2.71720       1.99650       1.30651      0.862401      0.474727      0.279220      0.137624     0.0675590     0.0284760     0.0115214    0.00355683    0.00106320
  10  17 2994.6066    4.2342  0.7832 12.5524 -0.0097      0.923392  0.0358   0.1465   0.0767    0.1756   0.0000      0.855585   441.0376       6.50500       12.6123      -4.48105       1.59035      -7.90707      -3.31723      -2.82753      -1.63718      0.427623     -0.411131     -0.503949      0.155780      0.115332     0.0422081   0.000237703    0.00373067   0.000244262       4.70708       5.90954       5.91659       5.36036       4.56400       3.82322       2.74730       1.81221       1.34137      0.748572      0.474131      0.239437      0.120964     0.0521487     0.0237954    0.00862299    0.00344294   0.000836841
  10  18 3133.1315    4.1697  0.9446 12.8665 -0.0039       2.30621  0.0460   0.1233   0.0790    0.1705   0.0000      0.919155   440.0387       6.34162       14.6488      -1.87233      0.825605      -9.54324      -1.29047     -0.504291       2.23154      0.897636     -0.380448     0.0906871     -0.148070    -0.0600453   0.000321479    -0.0142338   -0.00170294    0.00139859       4.96028       5.93763       6.46036       5.77441       4.82657       4.29147       3.38297       2.34949       1.65133      0.994674      0.568352      0.330764      0.155262     0.0843106     0.0317262     0.0147492    0.00469356    0.00127009
  10  19 3271.5564    3.9667  1.5035 11.9907 -0.0015       1.76247  0.0674   0.0914   0.1004    0.1935   0.0000      0.649407   432.1298       15.5866      -1.35227      -3.47067       5.43268      -6.36038       3.84977      0.288586      0.657858      0.452223     -0.218297     -0.307803     -0.113998     0.0834922     0.0899231   0.000138920    0.00168055    0.00187657       6.78480       8.11197       9.32928       7.10286       7.35860       5.86942       4.01231       3.37192       1.94013       1.24830      0.836989      0.375385      0.207054      0.104930     0.0417761     0.0149087    0.00619572    0.00183597
  10  20 3410.5259    3.3932  1.9864 11.9505 -0.0023       1.43845  0.0654   0.0719   0.1283    0.1297   0.0000      0.480208   451.4016       14.6791      -7.82130      -11.5582      -12.6622      -21.3131       1.06812      -1.00063      -1.30259      -1.35631      0.129044      0.222449     -0.112332    0.00473751     0.0426761   -0.00168832    -0.0107419    0.00117041       7.53640       8.95089       8.84948       8.39345       7.12895       5.98476       4.61338       3.42780       2.16568       1.35178      0.774478      0.423004      0.217433      0.101142     0.0429007     0.0158272    0.00524815    0.00152387
  10  21 3549.3708    2.9109  3.2661 10.9937 -0.0014      0.763938  0.0877   0.0456   0.1557    0.1109   0.0000      0.228696   428.1128       6.85554       13.6792       2.21273       6.34462      -24.1789       4.67115      -1.79339     0.0192753      -4.21413     -0.830573     -0.353258     -0.187035     0.0891884     0.0329705    -0.0395248   -0.00310577    0.00404829       9.48510       11.3244       11.3063       11.0939       9.56257       7.61671       5.80133       4.28697       2.86886       1.75892       1.06624      0.578072      0.305772      0.137825     0.0585222     0.0208987    0.00735111    0.00206248
  10  22 3689.1605    2.3791  4.3482 10.7995  0.0021      0.954406  0.1096   0.0346   0.1961    0.0854   0.0000      0.180213   442.4406       13.0710       7.00047      -13.9258       4.11085      0.651437      -8.82910      -8.49558       2.69494     -0.859954      -1.24036     -0.356582     -0.109556     -0.139529     0.0699100    -0.0185654    0.00502592    0.00757203       11.3315       13.9254       14.2014       13.0935       11.7209       9.26029       7.35453       5.10272       3.46639       2.21574       1.23476      0.706440      0.354461      0.161561     0.0711780     0.0278612    0.00893810    0.00269078
  10  24 3967.9449    1.7294  8.4822 10.0866 -0.0036      0.236636  0.1682   0.0198   0.3121    0.0632   0.0000     0.0843737   478.0204       17.2082      -20.1525       10.3234       47.9668      -13.1044      -11.6805      -16.0971      -5.28143       6.08357      0.295435      0.569254     -0.317407     -0.229768      0.116534    0.00599770     0.0257683    0.00771595       16.4000       20.4413       20.9839       19.6637       17.0364       14.1462       11.0313       7.79497       5.21843       3.39458       2.01831       1.05861      0.560241      0.255301      0.117225     0.0430894     0.0146738    0.00421448
  10  25 4108.1548    1.4775 10.7284 10.0033 -0.0016     0.0619301  0.2158   0.0173   0.3856    0.0544   0.0000     0.0762466   455.1005      -34.4959       2.42931      -19.2447      -11.7466       16.2527      0.431944      -5.64758       2.89001      -7.92937       2.31344      0.490377       1.14788     -0.386914      0.256492     0.0520250     0.0148811   0.000319659       19.9729       25.8898       26.0382       24.1659       21.4914       17.0937       13.7597       9.60338       6.60492       4.07604       2.41539       1.32028      0.699397      0.315917      0.140547     0.0534684     0.0177709    0.00522719
  10  26 4248.0925    1.2588 13.2358  9.9232  0.0003     0.0182382  0.2863   0.0156   0.4936    0.0512   0.0000     0.0802998   445.3860       2.06833      -2.29459      -18.9132       15.7967      -16.2769     -0.617010      -8.23133      -1.79433      -5.34359      -2.24792       1.31814      0.304863     -0.139670     0.0158851     0.0630442    -0.0264170   -0.00267849       25.1493       31.6957       32.0026       30.4968       26.5643       21.5999       16.4364       12.0347       7.99954       5.11478       3.05439       1.66779      0.865413      0.400615      0.174107     0.0650067     0.0219915    0.00647088
  10  27 4387.9988    1.0631 16.3003  9.8592  0.0020     -0.128261  0.3968   0.0129   0.6518    0.0457   0.0000     0.0908252   386.2973      -14.2594       65.6849      -70.0594       42.6250      -14.3679       7.23465      -9.53940       28.1396       1.11165     -0.715513       3.27683      -2.24991      0.121349     0.0528382    -0.0848952     0.0107832   -0.00313552       31.3132       39.2854       40.5997       38.0593       33.6798       27.3776       21.2273       15.2172       10.4410       6.71096       3.95171       2.19607       1.14537      0.518920      0.231395     0.0882678     0.0293345    0.00858521
  11   8 1772.2813    0.3291  0.2851  9.2576 -0.0338       23.6105  0.0301   0.0212   0.0501    0.0664   0.0000       4.24916   438.6392      0.960350       17.0318      -2.25014      -1.89813      -3.74804      0.105506      -2.76426      0.876133      0.473457     -0.509588     -0.446945     -0.154352     -0.141935     0.0193329    -0.0230294   -0.00135510  -0.000587736       3.76636       5.00520       5.06230       5.50791       3.94472       3.33064       2.55588       1.88884       1.32572      0.755403      0.529003      0.302112      0.187527     0.0787395     0.0547804     0.0161480    0.00986806    0.00275505
  11  10 2058.1043    0.7015  0.4387  9.6010 -0.0026       10.3958  0.0347   0.0271   0.0523    0.0915   0.0000       1.98870   437.3211       9.52431       11.8103       3.02541      -1.12641       5.60104      -1.30974     -0.970729    -0.0981837      0.622948      0.108288     0.0622544     0.0178751    -0.0417696    -0.0491914   -0.00323121   -0.00731445  -0.000975639       4.08949       3.67792       3.89445       5.41797       4.57610       2.76705       2.40212       2.23531       1.56757      0.909044      0.476363      0.333503      0.249793      0.128474     0.0601867     0.0247638    0.00879391    0.00263536
  11  11 2199.8462    0.9469  0.7287  9.6341 -0.0002       4.61585  0.0335   0.0291   0.0675    0.1500   0.0000       1.13574   434.4387      -2.83564       5.97130      0.999058       1.40546     -0.927006      0.401219       1.83567      0.282096      -1.06977     -0.280789     0.0223434      0.206126     0.0180468    -0.0705890   -0.00837605   -0.00484424  -0.000823768       3.94613       4.67708       4.63344       4.33734       4.12799       3.37557       2.79658       2.08144       1.37897       1.00544      0.588135      0.366075      0.184018     0.0906474     0.0486365     0.0183387    0.00792615    0.00279332
  11  13 2478.6458    1.7088  0.9125 11.0957 -0.0075       3.78958  0.0447   0.0514   0.0776    0.1580   0.0000       1.12060   437.6557       1.66613       12.2009       13.1212      -4.94391      -5.86622      -4.69870     -0.643058     -0.300896       1.44222     0.0876252     -0.553313     -0.348765    -0.0775255    -0.0660829     0.0156492   -0.00755098    0.00804290       4.56604       5.40894       5.96530       5.24657       4.57191       4.25129       3.13389       2.46268       1.66876       1.14583      0.667867      0.399626      0.230199      0.113159     0.0548984     0.0242470     0.0108027    0.00374255
  11  14 2617.0564    2.2391  0.9492 11.2221 -0.0036       2.57521  0.0456   0.0615   0.0731    0.1825   0.0000       1.01782   444.4217     -0.966638       5.40564      -2.30347      -7.32812      0.769214      -2.08867     -0.784613     -0.542956      -1.50572     0.0350725     -0.503303     0.0135532    -0.0860457     0.0326741    0.00553098   0.000842148   0.000704196       4.81546       5.25098       5.23950       5.68078       5.09554       4.08260       3.17845       2.41639       1.70047       1.12788      0.777571      0.442493      0.248256      0.125924     0.0588266     0.0252949    0.00940750    0.00314829
  11  15 2756.2756    2.7958  1.0325 11.5091 -0.0102       2.00795  0.0446   0.0779   0.0819    0.2124   0.0000      0.982295   444.4835       1.59775       1.82253      -9.25592       2.26181      -5.46992      -1.75893      -3.40534       1.01262     -0.389126     -0.770941    0.00260777     -0.528914     0.0223796      0.124049     0.0222146    0.00344798    0.00197087       4.78369       5.11654       5.69463       5.87831       4.93290       4.04324       3.10952       2.47216       1.62487       1.09200      0.735548      0.415237      0.233152      0.124518     0.0612120     0.0275362     0.0102831    0.00337541
  11  16 2895.4848    3.6548  0.8054 12.0848 -0.0019      0.899301  0.0348   0.1084   0.0691    0.1742   0.0000      0.876086   442.8515       5.23172       9.12256      -2.82713       1.48260      -8.91449       4.56998      -1.73661      -2.06725      -2.26368     -0.221648     0.0722916     -0.188735     0.0403380     0.0271951    0.00918737    0.00416217    0.00481780       3.91334       4.85757       4.93697       4.62064       4.31967       3.58015       2.67913       1.82959       1.42911      0.918126      0.599524      0.355674      0.189444     0.0932629     0.0456444     0.0180025    0.00758705    0.00292266
  11  17 3034.6006    3.8783  1.0466 12.5219 -0.0072       1.02641  0.0459   0.1026   0.0819    0.1927   0.0000      0.897210   432.8534       7.77267       15.0305      -1.28587      0.242307      -2.77195       1.26064      -1.80517     -0.618269      0.101309      0.599729     -0.495105     -0.276010      0.156159    0.00255950     0.0147106  -0.000961659   -0.00350160       4.69278       5.76351       5.76086       5.65342       4.83856       4.41478       3.25259       2.43257       1.67199       1.18265      0.706113      0.434404      0.225565      0.115275     0.0548928     0.0235038    0.00975482    0.00366326
  11  18 3173.5952    4.2660  1.1393 12.7753 -0.0055      0.308953  0.0518   0.1123   0.0857    0.1826   0.0000      0.992648   445.3080       4.50734       27.8592       2.27679      -5.55930      -10.4686       1.89532      -5.88483     -0.420240     -0.912156      0.336503     -0.214238    0.00609215     -0.102790     0.0274053   -0.00322461    -0.0143497   -0.00111647       5.47780       6.77725       6.46970       5.62595       5.08923       4.76698       4.04831       3.13127       2.08510       1.37771      0.761201      0.454077      0.222722      0.121962     0.0550653     0.0258472     0.0101321    0.00388938
  11  19 3312.4822    3.7965  1.5330 12.1812 -0.0025      0.555903  0.0581   0.0855   0.0979    0.1551   0.0000      0.559081   443.4615       1.13220       20.4831      -10.3990       4.16462      -10.7529      -1.63353      -1.13620  -0.000549835      -2.05969      0.101978     -0.616601    -0.0204266     -0.129589     0.0722984     0.0271427   -0.00368894    0.00603598       6.25215       7.60819       7.18338       6.95615       6.29937       5.47163       4.27445       3.07116       2.19717       1.44084      0.945558      0.510631      0.283113      0.136918     0.0614324     0.0281754     0.0108519    0.00386248
  11  20 3451.9037    3.2596  2.3237 11.8160 -0.0032       1.09510  0.0749   0.0605   0.1274    0.1039   0.0000      0.337178   446.0051       10.4510       19.2115      -7.04664       9.28152      -13.9634    -0.0116827      -8.84980      -1.62545      -1.78822     -0.411806     -0.181675     0.0996143    -0.0374232    -0.0758576     0.0244324    -0.0127317  -0.000419067       7.70335       8.79479       8.54253       8.64162       8.17839       6.96179       5.01261       3.60054       2.70206       1.91490       1.22112      0.737001      0.385204      0.192681     0.0846999     0.0366805     0.0140425    0.00562338
  11  21 3591.6136    2.7666  3.7414 11.0181 -0.0020      0.883695  0.0910   0.0398   0.1678    0.0874   0.0000      0.188331   444.3207     0.0113515       15.3370      -7.73829       8.91422      -26.0777       10.2822      -1.25118     -0.353913      -1.00614     0.0732548       1.19736      0.689030     -0.417598      0.281011    -0.0269389    0.00907819   -0.00825879       9.26238       11.2666       11.1154       10.3592       9.67403       8.07677       6.44429       4.80312       3.40293       2.21300       1.34873      0.775482      0.436105      0.215409      0.100519     0.0426304     0.0173003    0.00619877
  11  22 3731.5078    2.2518  4.8258 10.8342 -0.0020      0.991505  0.1106   0.0309   0.2045    0.0719   0.0000      0.153447   423.5564       18.3207      -2.52133      -25.1312       9.24621      -14.1070      -4.57940      -3.24232     -0.846683     -0.515924       4.19166      0.279824      0.228629    -0.0912965    -0.0316636     0.0409152    0.00832876     0.0140566       10.3802       13.2654       13.3481       13.1198       11.2098       9.41296       7.54673       5.67315       3.85091       2.62334       1.59536      0.934036      0.522944      0.270539      0.127856     0.0577720     0.0232088    0.00806716
  11  23 3871.2974    1.9187  6.2044 10.5376 -0.0013      0.444615  0.1303   0.0243   0.2422    0.0645   0.0000      0.120224   437.4654       15.0444       9.75280       1.18808      -19.1096      -20.2573      -9.00582      -9.87059     -0.255804      0.750289     -0.500692       2.08718      0.763002     -0.286792     -0.211414   -0.00253702    0.00170114    -0.0104228       12.3699       15.6018       15.6238       15.1391       13.2376       11.1193       8.98359       6.67823       4.64670       3.05887       1.93702       1.10015      0.629631      0.317291      0.152595     0.0679412     0.0270129    0.00942883
  11  25 4151.2170    1.4220 11.2924 10.0166 -0.0025     -0.163372  0.2168   0.0160   0.3947    0.0510   0.0000     0.0769057   409.4450       26.2792       4.24287      -6.44877       4.39538      -12.0881       7.53290      -3.26165       2.23623      -2.42096       4.60662      0.339790       1.21593      0.368717      0.209007      0.104066    -0.0172506     0.0287851       18.3523       23.2953       23.9632       23.2379       20.5569       17.0688       13.4247       10.0651       7.13429       4.78572       2.95864       1.79746      0.994930      0.522697      0.246107      0.109921     0.0430309     0.0159659
  11  26 4291.7950    1.2215 14.4367  9.9295  0.0013     -0.160193  0.3030   0.0141   0.5306    0.0470   0.0000     0.0726402   421.1542       39.0915       26.4608      -25.3015      -29.8377       17.9840       17.3980      -16.1007      -16.5100       8.16998       2.70661      0.876452      0.529453      0.814150     -0.321597     0.0168601      0.102837    -0.0169220       23.0993       29.9958       30.5867       29.1100       26.9152       21.9020       17.5877       12.9509       9.25203       6.26485       3.93115       2.35771       1.29691      0.659382      0.325030      0.137633     0.0556325     0.0201220
  11  27 4433.4892    1.0145 18.2370  9.8667 -0.0013     0.0980234  0.4436   0.0107   0.6799    0.0400   0.0000     0.0906308   416.2933       16.6912      -56.2006      -17.6936       30.5288       7.38252      -5.73896      -7.69375       9.09081       5.16953      -7.65704       4.42502       1.68020       1.19504     -0.569416     0.0834014    0.00833084    -0.0199231       30.3616       38.2885       39.0289       36.5678       34.1815       28.7260       22.9505       17.3460       12.4831       8.22083       5.23477       3.08774       1.72678      0.877713      0.430517      0.183584     0.0725764     0.0267223
  12  10 2093.7123    0.7726  0.5322  9.5228 -0.0077       6.83619  0.0368   0.0262   0.0509    0.1061   0.0000       1.40039   441.8864      0.460324       10.9952      -7.49148      -2.63670       3.93420      -1.27925       1.42474      0.898027      0.706209      0.711464    -0.0171127     -0.230694      0.151480     0.0166649     0.0374482  -0.000803288    0.00171144       3.72869       4.29823       5.32714       4.74782       3.81047       4.15767       2.73618       1.85429       1.78180      0.983287      0.676740      0.441229      0.264608      0.121186     0.0745432     0.0354861     0.0137813    0.00612798
  12  11 2235.9309    1.0773  0.7156  9.7065  0.0012       2.90685  0.0303   0.0319   0.0642    0.1436   0.0000      0.972048   442.5299      0.834336       6.35092       1.11926      -1.94701     -0.628173      0.850869     -0.413447       1.05691      -1.61541     -0.462299      0.419037     -0.154948      0.112935    0.00820742    -0.0214633     0.0267936    0.00834916       3.09703       4.21910       4.12604       4.18708       3.75752       2.97832       2.47977       1.80243       1.39082      0.897843      0.617501      0.362907      0.230341      0.117821     0.0642128     0.0311532     0.0131463    0.00566527
  12  12 2376.4873    1.3888  0.7896 10.5716 -0.0055       4.57033  0.0460   0.0407   0.0654    0.1423   0.0000       1.13893   439.4441       2.42410       12.8335      -6.92998      -4.67490     -0.743976      -1.92753      0.600173     -0.106792      0.297369      0.901218     -0.285427     -0.301551      0.121121    -0.0545168    -0.0966719     0.0119035    0.00351103       4.40220       5.53153       4.59377       5.64455       4.85692       4.62564       3.06150       2.39933       1.75097       1.28085      0.940666      0.556690      0.368372      0.175515     0.0938193     0.0448968     0.0169736    0.00800053
  12  13 2515.5678    1.8979  1.0248 10.4734 -0.0046       2.67872  0.0412   0.0497   0.0802    0.2759   0.0000      0.824682   428.4841      -2.41130       10.3750      -4.06622       2.81330      -2.78922      -4.88029      -3.69504      0.672050     0.0972366     -0.978080     -0.771797      0.212051      0.148341     0.0475043    -0.0348492    0.00156769     0.0137079       4.49679       5.24129       5.16280       5.01942       4.74647       4.10698       3.19813       2.64514       1.98609       1.31234      0.817822      0.472893      0.299878      0.170985     0.0875153     0.0391944     0.0170840    0.00700633
  12  14 2654.6869    2.5539  0.8892 11.0403 -0.0011       1.77242  0.0372   0.0676   0.0671    0.2554   0.0000      0.882772   446.0168       3.31751       10.7203      0.786465      -4.24895      -1.70690      0.318867      -2.43052       3.75905     -0.180882     -0.384877     0.0978902     -0.229032      0.112982     0.0195523     0.0273710    0.00726854   -0.00142317       3.57158       4.41544       4.44751       4.74849       3.96849       3.35944       2.72268       2.21068       1.49639       1.06906      0.660923      0.441596      0.242709      0.141431     0.0712343     0.0376004     0.0161455    0.00708241
  12  15 2794.6218    3.0756  0.8748 11.5553 -0.0040       1.76158  0.0441   0.0841   0.0635    0.2269   0.0000      0.812229   432.4890       9.11043       11.1115      -11.4627      -5.51380      -7.64014       3.12022      -8.25463      0.835579     -0.382524      -1.57418      0.127166     0.0966719     0.0158834    -0.0884904     0.0160962    0.00935624    0.00207607       4.66628       4.34456       5.50450       6.12644       4.66318       3.65067       3.82632       2.90526       1.67579       1.22591      0.951924      0.585381      0.285609      0.162015     0.0927212     0.0495741     0.0229542    0.00877294
  12  16 2934.4810    3.8239  0.7707 12.0999 -0.0000       1.50136  0.0343   0.1062   0.0578    0.1741   0.0000      0.820259   441.3378      0.406913       5.65438      -1.04511       4.45051      -1.75481      -3.15575      -1.28942       1.16853       1.03534     -0.557476     -0.320094     -0.146181     0.0614313     0.0290113     0.0231373    0.00827920    0.00790305       3.40646       4.33831       4.31030       4.58896       3.88419       3.28587       2.70659       1.95432       1.50105      0.980764      0.675453      0.375744      0.244081      0.137931     0.0727546     0.0317740     0.0161671    0.00657556
  12  17 3074.0217    4.3265  0.8254 12.5546 -0.0038       1.95579  0.0317   0.1232   0.0693    0.1670   0.0000      0.777894   439.5971       11.7908       15.4210       8.89769       3.28734      -10.0237       2.50146       1.07175     -0.864642     -0.539115      0.280423     -0.511004      0.147145     -0.154423     0.0533073    0.00388063    0.00794695    0.00653658       3.65925       4.43912       4.59118       4.10796       3.61828       3.35523       2.78854       2.10281       1.56775       1.06057      0.651402      0.401482      0.220622      0.130478     0.0638848     0.0283808     0.0143698    0.00604190
  12  18 3213.4839    4.0448  1.2327 12.3668 -0.0038       1.98599  0.0497   0.0971   0.0885    0.1781   0.0000      0.957819   444.8002       5.83427       15.7687       1.91967      -5.26194      0.922226      -6.95531      -4.14144      -1.43070       3.17053      -1.01952      0.421686      0.167130     -0.295837    -0.0892595     0.0659164   -0.00658835    0.00795312       4.46359       5.63139       5.47477       5.33917       4.82794       4.23376       3.54791       2.78573       2.13024       1.39515      0.891798      0.510936      0.306894      0.182678     0.0900893     0.0408538     0.0200383    0.00778162
  12  19 3352.8008    3.6458  1.6711 12.2540 -0.0071      0.108539  0.0605   0.0759   0.1012    0.1222   0.0000      0.601369   437.1938       14.8114       3.54923      -7.43807      -6.51163      -11.5664     -0.717834      -3.20224      -4.66820      -1.14611     -0.252868      -1.96347      0.131038     0.0211928      0.155927     0.0501902     0.0525328     0.0227789       5.34113       7.00625       6.92293       7.00311       5.97093       5.15682       4.19895       3.37895       2.30145       1.65344       1.00445      0.680271      0.351971      0.201450      0.103739     0.0518171     0.0244611    0.00953871
  12  20 3492.6052    3.1721  2.6657 11.2819 -0.0015      0.540606  0.0747   0.0506   0.1250    0.1045   0.0000      0.261660   437.1736       9.13564       5.99941       6.95824    -0.0513537      0.597725       10.1689      -8.79105       2.01494       1.71564     -0.902075      0.497813    -0.0828444      0.141614     -0.112076    0.00635614     0.0558559    0.00927280       6.48105       7.90066       8.14716       7.88673       7.12177       6.15536       4.98436       3.91207       2.97622       1.90906       1.29005      0.759775      0.473590      0.244511      0.138611     0.0651745     0.0290200     0.0115177
  12  21 3632.8371    2.6073  3.6752 11.1271 -0.0010      0.457078  0.0881   0.0375   0.1590    0.0759   0.0000      0.178085   431.6248       14.2417       15.6915      -9.44980       8.77122      -13.9157      -1.94953       1.47564       2.37854      -3.30878      0.991115      0.821040     -0.454590    -0.0945096     -0.120758     0.0433304     0.0414252     0.0189719       8.01581       9.81364       9.97539       9.71148       8.83644       7.73809       6.30155       4.67097       3.46241       2.39315       1.60861       1.01814      0.575904      0.310760      0.157345     0.0807661     0.0335813     0.0150938
  12  22 3772.8716    2.1988  5.2320 10.6695 -0.0015      0.591596  0.1121   0.0274   0.1980    0.0662   0.0000      0.124456   457.5052       32.2831       1.07092      -13.0628      -3.80228       9.51420      -11.1530      -8.32385      0.476462      -4.91338      -2.99128     -0.252230      0.863249      0.559101     -0.132579     0.0312777     0.0290582    -0.0118775       10.0400       12.6803       12.8618       12.1620       11.3633       9.51473       7.94868       5.96139       4.40596       3.00727       2.00277       1.20300      0.705197      0.400608      0.197492     0.0956424     0.0434077     0.0182999
  12  23 3913.4802    1.8370  7.1542 10.3533 -0.0010      0.361116  0.1420   0.0211   0.2453    0.0586   0.0000     0.0965418   442.5518       7.94103      -13.5639      -21.7193       7.34449      -7.58503      -12.6248       4.19648      -1.92903       2.56939      0.805995     -0.165266      0.926715     -0.580980     -0.389635      0.142351   -0.00975177    -0.0502435       12.1815       14.6283       15.1682       15.1733       13.7367       11.6036       9.38987       7.28522       5.42764       3.72224       2.41118       1.51214      0.911454      0.499643      0.263795      0.129875     0.0551270     0.0235969
  12  24 4054.2554    1.5806  9.7748 10.0868  0.0004      0.223453  0.1831   0.0172   0.3251    0.0547   0.0000     0.0767587   469.3693      -11.0973      -25.2056       22.2461     -0.480186      -11.3261      -8.81640      -15.1197       5.71028      0.606106      -2.31342      -1.88282     -0.354686      0.195847      0.318060      0.203139     0.0611803     0.0192931       14.7142       18.9436       19.1384       19.5332       17.3022       14.6815       12.0134       9.14598       6.73121       4.68720       3.05446       1.93918       1.12688      0.643009      0.327461      0.161970     0.0714140     0.0302151
  12  25 4194.3492    1.3046 11.5111  9.9850 -0.0042     0.0227524  0.2263   0.0144   0.4019    0.0474   0.0000     0.0816780   457.2951       7.38513       16.7826       19.8210     -0.421401      -6.15211      -2.85745       23.6279       12.6366      -11.4073      -4.48796      0.429089       1.84113      -1.22899      0.434599      0.432125     0.0927118    -0.0549586       17.3441       21.8954       22.7155       22.2017       20.6085       17.1002       14.1291       10.8244       7.77745       5.52625       3.64551       2.28348       1.33622      0.745600      0.380981      0.189225     0.0833877     0.0356799
  12  26 4334.9151    1.1471 14.6638  9.9079 -0.0038     -0.167388  0.3109   0.0125   0.5188    0.0428   0.0000     0.0811185   467.3713      -6.50872      -20.6965      -14.6397       12.2015       16.6600      -3.19787      -5.39033      -7.03491      -11.7150       5.69353       6.15552      -1.57882      0.151970      0.676774      0.474272     0.0968492    -0.0422564       21.3890       27.6271       28.1666       28.0968       25.6174       21.6306       17.7633       13.8383       10.2468       7.05939       4.66800       2.89324       1.73244      0.977746      0.498701      0.253292      0.106064     0.0465213
  12  28 4616.7157    0.7956 20.2960  9.7620  0.0021     -0.267072  0.5724   0.0089   0.8180    0.0336   0.0000      0.110629   440.6859      -17.7363       25.1783      0.825152       72.9201      -10.3549      -1.88659      -8.82477       3.24819       25.9561       5.20759      -3.37563      -2.33940     -0.362518      0.662826     -0.181968      0.105679    -0.0802755       33.6756       44.0333       46.1208       44.2461       40.5095       34.4363       29.1641       21.7975       16.5208       11.3631       7.60819       4.76078       2.79419       1.60413      0.825408      0.402708      0.180446     0.0759783
  13   9 1983.9575    0.5821  0.4151  9.5059 -0.0133       11.4933  0.0240   0.0230   0.0481    0.0770   0.0000       1.92455   436.2707       3.74898       8.77689      -3.08578       6.51060     -0.365577      0.452402     -0.796879      -1.90152       1.10362     -0.627914       1.09634     0.0833254    -0.0930102      0.120963    -0.0881072    0.00114938    -0.0172500       2.36349       2.94912       2.96045       3.17953       2.89069       2.23745       2.09330       1.53241       1.38210      0.838492      0.571485      0.408605      0.217769      0.140017     0.0827266     0.0420539     0.0204853     0.0106137
  13  10 2128.6054    0.8196  0.6090  9.3238 -0.0040       6.42696  0.0301   0.0243   0.0521    0.1194   0.0000       1.21319   438.6363      -1.91015       13.0245      -2.42135      -4.53213      -3.09571      -1.59328       4.23059     -0.267512     -0.292947      0.359642     -0.205452     -0.780684     -0.268290    -0.0921651   -0.00856607   -0.00247899    0.00260515       2.94548       3.78385       3.52236       3.83094       3.26767       2.98916       2.37321       1.96780       1.54479       1.07390      0.676691      0.432064      0.263891      0.165571     0.0877626     0.0505515     0.0233911    0.00960421
  13  11 2271.2510    1.1055  0.8088  9.6254 -0.0089       4.21375  0.0334   0.0297   0.0623    0.1689   0.0000      0.874721   430.6726       1.49085       8.71661      -1.98471      -3.65028      -3.76587       3.89191      -3.33453     -0.558984      -1.43215       1.38921      0.173296      0.161822     0.0581662     0.0695261     0.0408733    -0.0159650    -0.0147203       3.60170       4.37800       4.71371       4.63189       4.10706       3.34563       2.89780       2.17959       1.54537       1.07531      0.784158      0.508920      0.286934      0.178337     0.0964670     0.0483557     0.0238438     0.0117741
  13  12 2411.9627    1.4835  0.8443 10.5488 -0.0046       3.55705  0.0373   0.0401   0.0672    0.1351   0.0000      0.995263   430.8474      -1.49133       11.5986      -7.76690      -6.56685      0.168381       3.49465       2.45892       2.39936     -0.225581     -0.447892     -0.112729     0.0235692     -0.255257    -0.0812409    -0.0383420     0.0194339    -0.0131960       4.09984       5.60107       5.88426       5.78250       5.08187       4.03393       3.26012       2.39988       1.68577       1.22597      0.760461      0.518404      0.283202      0.192745     0.0981601     0.0547436     0.0249137     0.0121388
  13  13 2551.7929    2.0083  0.9634 10.9579 -0.0019      0.897249  0.0384   0.0521   0.0723    0.1812   0.0000      0.887836   439.9126       2.22488       15.6880       5.05664       4.07586      -5.12627      -4.98917       2.49879      -2.92842     -0.953065     -0.422178      0.506359      0.353161    -0.0712815     0.0923611     0.0409907     0.0150571    0.00240804       3.61001       4.68679       4.61752       4.61105       4.32826       3.64815       2.93747       2.36432       1.63365       1.27618      0.821797      0.537065      0.348541      0.193168      0.103911     0.0572007     0.0274081     0.0116128
  13  14 2691.8159    2.5022  0.9869 11.5248  0.0008       2.64227  0.0409   0.0674   0.0749    0.1807   0.0000      0.866833   433.5445      0.440929       14.2624   -0.00652554       10.6511      -5.51380      -3.23668      -3.22683      0.745585      0.488959     -0.587845      0.645495      0.214308     -0.117521      0.156132     0.0647246    -0.0119914    -0.0238435       3.75231       4.62166       4.73663       4.69180       4.33743       3.75334       3.04169       2.29500       1.78247       1.24683      0.859261      0.554079      0.351925      0.200095      0.113682     0.0569252     0.0304220     0.0121171
  13  15 2832.2590    3.2281  0.9757 11.8346 -0.0026       1.74251  0.0420   0.0819   0.0703    0.2118   0.0000      0.865958   445.0436     -0.360001       13.5395      -4.75007      -4.64238      -2.64958      -2.44904       1.94345       1.26783     -0.242393      -1.39891     -0.240346     -0.113760     0.0498773     -0.127141   -0.00897540     0.0563113     0.0195475       3.85386       4.42575       4.51563       4.85275       4.21773       3.48401       3.11244       2.58086       1.87969       1.29856      0.902188      0.587620      0.357674      0.196620      0.111731     0.0612494     0.0323774     0.0141440
  13  16 2972.7399    3.7585  0.9247 12.4751  0.0007       2.38136  0.0381   0.0967   0.0697    0.1624   0.0000      0.992370   439.7520       5.12533       12.5570     -0.788611      -5.14446     -0.760012      -2.82879      -1.82402      0.306667      0.656409     -0.957637     0.0769125     -0.198691     -0.108936     0.0880652     0.0258034     0.0140929     0.0246471       3.42642       4.10460       4.26647       4.32927       4.08317       3.23464       2.85571       2.20120       1.64573       1.09676      0.823190      0.544920      0.337839      0.185335      0.106296     0.0548406     0.0293618     0.0141637
  13  17 3112.6451    4.2952  0.9982 12.5882 -0.0016      0.364728  0.0379   0.1086   0.0727    0.1781   0.0000      0.815715   439.0677       3.87063       8.18877      0.453836       3.18163      -5.32119     -0.517238     -0.413341       1.85056     -0.575870      -2.05624      0.935907     -0.193009     -0.222431     0.0132020     0.0759291     0.0177586     0.0182604       3.60135       4.33800       4.45876       4.17955       3.88283       3.51264       3.01051       2.37619       1.82768       1.27768      0.866978      0.565599      0.339638      0.196120      0.102900     0.0560703     0.0271163     0.0128460
  13  18 3252.5422    4.0736  1.2842 12.4992 -0.0055      0.934651  0.0470   0.0928   0.0853    0.1615   0.0000      0.701019   444.3324       9.52653       19.2483      -5.38438      -6.40030       4.44791      -4.60893      -5.50762       1.47830      -1.62480      -1.15205      0.291085     -0.318752      0.115244     0.0272197   0.000281244    -0.0873382     0.0158363       3.99465       5.08067       5.19354       5.20827       4.60718       4.21628       3.43576       2.59972       1.94647       1.39553      0.959577      0.638179      0.397879      0.218531      0.127786     0.0630702     0.0317572     0.0146278
  13  19 3392.4986    3.5563  1.8389 11.9351 -0.0086      0.348236  0.0579   0.0668   0.1017    0.1233   0.0000      0.450422   443.6781       11.1859       4.73202       4.48323      -1.06576      -5.42514      -2.91351      -4.82714      0.312575     -0.887907      -1.85986    -0.0469852      0.293097      0.281403     -0.213510      0.106240     0.0885722     0.0235132       4.85313       5.57467       6.04311       6.40292       5.39764       4.89129       3.85280       3.20655       2.32515       1.66489       1.15050      0.742004      0.446611      0.276044      0.158522     0.0803717     0.0401215     0.0191854
  13  20 3533.0026    2.8628  2.8928 11.4561 -0.0017      0.789560  0.0751   0.0438   0.1353    0.0850   0.0000      0.250932   445.8592       2.45137      -2.13696      -5.78456      -6.02830      -13.9192     -0.140814      -4.39684       5.25168     -0.586126       2.53439     -0.355422      0.512823      0.337334      0.133302      0.100789     0.0311049   -0.00735792       6.22348       7.94744       8.20605       7.99757       7.14671       6.30434       5.43018       4.25808       3.25011       2.38734       1.45853      0.992212      0.580998      0.348185      0.187129      0.102222     0.0492128     0.0219887
  13  21 3673.2793    2.4753  4.0001 11.0092 -0.0005      0.280267  0.0907   0.0329   0.1587    0.0692   0.0000      0.158855   447.1119       21.2028       16.5119      -20.6639      0.164026      -11.6893       6.35596      -3.94916      -4.25090      0.187502       1.53962     -0.125944     -0.285447     -0.243744      0.488877     0.0480321   -0.00454051    -0.0395885       7.32314       9.45893       9.11929       9.93830       8.71228       7.89815       6.13007       5.03353       3.74522       2.75745       1.84212       1.18531      0.732528      0.452624      0.247934      0.130196     0.0620921     0.0283371
  13  22 3814.3195    2.1039  5.5306 10.7668 -0.0042      0.613949  0.1130   0.0256   0.1994    0.0573   0.0000      0.111293   436.6468      -12.3542       29.2534       4.52183      -7.43262      -18.7674      -7.07668      -3.02436       1.37155      -5.20293       4.65993      -1.83656      0.648398      0.839989    -0.0434458     -0.449598    -0.0485232     0.0301452       9.03146       11.2026       11.4751       11.4982       10.5927       9.36896       7.93128       6.21932       4.64600       3.34919       2.36358       1.49694      0.919843      0.546680      0.310295      0.155139     0.0752153     0.0364402
  13  23 3954.9856    1.7414  8.0282 10.3052 -0.0010      0.382048  0.1489   0.0187   0.2611    0.0540   0.0000     0.0859536   438.6422       14.9109       7.52940      -38.3401       1.51872      0.404212       3.74663      -4.93266    -0.0847280      -4.22192       2.59926       3.83042     -0.208670     -0.766857      0.397494      0.204842     -0.175849     0.0337630       11.4047       14.5910       15.2802       14.9220       13.6426       11.8916       10.1747       7.72419       6.00061       4.22603       2.91200       1.87148       1.15054      0.691245      0.373730      0.201062     0.0951037     0.0446770
  13  24 4096.2351    1.5120 10.2878 10.1012 -0.0007      0.284668  0.1815   0.0157   0.3342    0.0500   0.0000     0.0775616   448.4280       24.1622       38.0422       6.87666      -6.51863       11.8811      -5.26470       4.48958      -1.21715       2.64130       2.41951      -2.82748      -1.46736      -1.06023    -0.0681993     0.0780613     -0.259974     0.0141751       13.3233       17.0253       17.7790       17.7157       16.2586       14.2039       11.6256       9.23578       6.96628       4.95758       3.41436       2.22974       1.41174      0.808683      0.447211      0.241988      0.118083     0.0536483
  13  26 4378.4696    1.0698 15.0592  9.9274 -0.0010     0.0741296  0.3173   0.0112   0.5326    0.0394   0.0000     0.0808078   449.0432      0.276014       14.9850      -58.4717       9.96019       33.8165      -3.65528       11.9503      -14.1964      -7.33302       7.16748       4.40013       2.74849      0.662427    -0.0488320     -0.253465     -0.103681     0.0213294       20.7623       25.8629       27.0884       26.7696       24.8088       21.6090       18.0064       14.4838       10.6940       7.84276       5.37030       3.50186       2.21137       1.28532      0.707454      0.383469      0.182757     0.0859953
  14   9 2017.0385    0.6323  0.5868  9.1489 -0.0054       6.00204  0.0421   0.0190   0.0498    0.1141   0.0000       1.28355   439.0482      0.641343       17.2696      -4.77943      -5.70883      -1.00165      -2.48031     -0.971179      0.425138       1.49926      0.722406     -0.132955     0.0642222    -0.0487899    -0.0586157   -0.00841776    -0.0855376     0.0136364       4.99752       5.37015       3.96841       4.23116       5.14699       5.54336       4.42832       2.89986       1.48588       1.36565       1.32112       1.11176      0.737613      0.425995      0.223564      0.109423     0.0490695     0.0203297
  14  10 2162.5957    0.8716  0.6663  9.6092 -0.0018       6.65419  0.0319   0.0268   0.0635    0.1117   0.0000       1.11723   438.3129      -1.27677       11.5373       3.54668       3.40049      -4.34613       2.00482      0.861552     -0.624658      -1.02789     0.0269529      0.701680      0.262605     -0.180229     -0.162161     -0.107916     0.0734798    -0.0164626       3.55042       4.68589       4.38118       3.83054       3.25932       3.17137       3.09606       2.78328       2.16349       1.56828       1.00680      0.656368      0.360656      0.206939      0.119710     0.0623297     0.0314519     0.0156638
  14  11 2305.7658    1.2469  0.8564  9.8339  0.0036       4.48281  0.0333   0.0310   0.0636    0.1465   0.0000      0.896317   433.8847       6.33229       10.8382      0.585916       1.50950       1.03878      -3.20693      -2.92909      0.360460       1.82024    -0.0446653     -0.505584     -0.129833      0.173636    -0.0464607    -0.0242853     0.0751332    -0.0160109       2.81640       3.39946       3.57834       3.65602       3.24690       3.20385       2.41424       2.11886       1.55525       1.09862      0.820824      0.590955      0.363197      0.226372      0.127500     0.0714059     0.0366216     0.0193062
  14  12 2446.8584    1.6522  0.9178 10.5507  0.0005       4.20277  0.0380   0.0418   0.0660    0.1627   0.0000      0.913026   435.9466      -4.18915       16.1540       5.72455      -4.11648      -6.67372      -5.11536      -1.91761     -0.481869       1.00938    -0.0719338      -1.20165     0.0208721    -0.0645997      0.139870     0.0569927     0.0246847    -0.0269313       3.16324       3.99136       4.18667       4.21209       3.66534       3.45154       3.05210       2.09510       1.87656       1.25833      0.922451      0.600147      0.405681      0.225777      0.145869     0.0789483     0.0395953     0.0194759
  14  13 2587.4438    2.0223  0.9793 11.3532 -0.0103       1.45282  0.0405   0.0505   0.0707    0.1362   0.0000      0.954125   433.4865       3.97947       12.2265      -8.18327      -3.35628      -4.18611       6.61232     -0.704290     -0.187139     -0.252470     -0.240629     -0.456065      -1.17274      0.590054     -0.136318      0.182584    -0.0124200   -0.00536447       3.35401       3.94691       4.20582       4.30016       4.12358       3.37084       2.89813       2.41294       1.77859       1.30504      0.960479      0.623027      0.401321      0.249707      0.150133     0.0887743     0.0424848     0.0211666
  14  14 2728.3036    2.6141  0.9333 11.8006 -0.0019       1.52832  0.0377   0.0662   0.0702    0.1441   0.0000      0.916273   440.4064       4.24474       6.70740      -3.03919     -0.204680     -0.172973      -1.22722      -2.77121      0.502435    -0.0765179       1.66572    -0.0902207    -0.0236914     0.0583087      0.165484     0.0502136    0.00176105    -0.0525420       3.17318       4.02663       4.52267       4.19020       3.94146       3.46884       2.95879       2.24579       1.80519       1.33291      0.858212      0.622412      0.391527      0.236661      0.132932     0.0761969     0.0420208     0.0197673
  14  15 2869.3744    3.5252  0.9283 12.0487 -0.0036       2.09892  0.0374   0.0897   0.0672    0.1930   0.0000      0.862928   440.2821       9.99277       14.8880      -5.34467     -0.457105      -2.81182      -4.55947      -2.98543       1.36337      -2.01863      -1.56718      0.125852     -0.175337    -0.0534193     -0.106872     0.0481062    -0.0730131    -0.0231644       3.12601       4.16657       4.50902       4.20534       4.03384       3.27013       2.94836       2.14267       1.62979       1.27108      0.843606      0.590778      0.338114      0.228963      0.135529     0.0734343     0.0371445     0.0181521
  14  16 3010.2430    3.9583  1.0307 12.4540  0.0030      0.982713  0.0429   0.0978   0.0697    0.1835   0.0000      0.856692   441.8052     -0.321432       13.2034   0.000933409       2.45792      -7.50391     -0.469465      -3.19147       3.88720      -2.31287      -2.46761       1.32790      0.503924      0.184374    0.00108226     0.0615666     0.0138503     0.0318421       3.29650       4.14440       4.15553       4.41676       3.99271       3.62030       2.99404       2.34314       1.93585       1.37681       1.00203      0.649607      0.420244      0.267097      0.154512     0.0875147     0.0465266     0.0234493
  14  17 3150.6823    4.1157  1.0323 12.7865  0.0036       1.23861  0.0423   0.0998   0.0710    0.1584   0.0000      0.904243   439.9952       8.29229       20.2008      -12.4911       2.04207      -10.0827       1.19202      -5.73834     -0.373434      -2.14343    -0.0515057      0.890160      0.420557     -0.106599    -0.0771678     0.0721943    0.00829003    -0.0237822       3.73097       4.94269       5.16463       5.35642       4.67074       4.06833       3.31139       2.55380       1.89698       1.35844      0.936047      0.636810      0.402820      0.260147      0.145603     0.0801606     0.0439532     0.0221704
  14  18 3290.9797    3.8525  1.2388 12.8121 -0.0060      0.368013  0.0510   0.0898   0.0801    0.1363   0.0000      0.762485   433.3253       10.9393       9.46197      -7.03053      -1.74438      -14.5816      -5.77436       1.39028      -3.22552      -4.78899     -0.467013    0.00607750      0.279665      0.215077     0.0727623    -0.0364346     0.0172100     0.0454589       3.96443       5.10869       5.14184       5.43134       4.74212       4.43146       3.67259       2.94310       2.34597       1.82744       1.14901      0.824561      0.455177      0.330660      0.185797      0.102082     0.0561788     0.0268349
  14  19 3431.6450    3.3445  2.1392 12.0481 -0.0033      0.843920  0.0618   0.0582   0.1106    0.0974   0.0000      0.361258   441.5722       6.89014       17.3538     0.0525999       5.11477      -13.8175      -6.68363      -1.48562      -3.29585     -0.415489     -0.789452      -1.04495     -0.807120      0.142369    -0.0412042      0.124210    -0.0635489     0.0432143       4.91764       6.24230       5.99931       6.18816       5.75072       5.28605       4.47620       3.56769       2.74911       2.03163       1.46779      0.983006      0.634567      0.384849      0.226238      0.121905     0.0632657     0.0307339
  14  20 3572.4839    2.7499  3.2001 11.3957  0.0007      0.633628  0.0769   0.0399   0.1407    0.0760   0.0000      0.230916   433.6599       15.7080       8.65988      -19.0018      -15.2171     -0.787289      -4.50432     -0.690673       2.98739       5.36099      -3.94953      -3.48347     -0.447192     -0.362659      0.171126    -0.0582287     0.0176857   -0.00734050       5.91474       7.53808       7.85755       7.96209       7.27018       6.43839       5.29297       4.39797       3.41087       2.43114       1.74739       1.17566      0.725953      0.464637      0.264474      0.149632     0.0790430     0.0397826
  14  21 3713.4174    2.3379  4.7235 10.8589 -0.0005      0.235817  0.0978   0.0282   0.1721    0.0650   0.0000      0.135291   433.6819      -13.8570       18.6281     -0.877942       3.24028      0.972472       7.95557      -8.60877       3.19510      0.206164      0.768137      0.531811      0.775852     -0.112071     -0.630115     0.0909065     0.0690027     0.0517841       7.52731       9.65017       9.87158       9.92722       9.13204       8.03231       6.88441       5.53869       4.38880       3.14826       2.21042       1.47846      0.953241      0.582362      0.330914      0.188397     0.0990866     0.0510137
  14  22 3854.6069    1.9672  6.7426 10.4581 -0.0002      0.331625  0.1216   0.0208   0.2215    0.0540   0.0000     0.0887057   430.2783      -6.70234      -4.68488      -3.70833      -3.95139      -11.3645      -6.50382       4.59227     -0.741988       1.80209      -2.99441      0.270780      0.556053     -0.559539     -0.404741      0.187844     0.0977275     0.0917853       8.85014       11.4105       12.1269       12.1150       11.0063       9.80741       8.27921       6.63649       5.06471       3.76821       2.66901       1.75774       1.13517      0.709387      0.413741      0.236715      0.117585     0.0602504
  14  23 3995.8564    1.6718  8.6630 10.3002 -0.0002      0.318055  0.1507   0.0173   0.2788    0.0484   0.0000     0.0762714   448.5191       29.4962      -16.6330      -24.4683      -7.91923      -9.18629       11.4042       2.92000       5.68833      -5.58884      0.348682      0.536754       1.02817     -0.153735     0.0645279     -0.393818    -0.0569459    -0.0268517       10.8247       14.1633       14.6604       14.6281       13.9624       12.1117       10.1471       8.31703       6.38102       4.69497       3.40128       2.21678       1.44943      0.894220      0.530164      0.297344      0.150619     0.0758181
  14  24 4137.0595    1.4699 11.3872 10.0477 -0.0013      0.159654  0.1979   0.0146   0.3538    0.0471   0.0000     0.0714900   472.7910       1.36584       4.07947       29.3420       14.5582      -20.1143      -14.0711       20.9023       7.17777      -1.99895      -2.86305      -1.95593       1.35640     -0.742042     0.0550709     -0.538323     -0.202246      0.172692       13.1427       17.0026       17.6307       17.7450       16.6168       14.5789       12.6306       10.1522       7.75589       5.73339       4.11299       2.82635       1.78082       1.11118      0.653221      0.361942      0.182802     0.0937851
  14  26 4419.5110    1.0109 17.5380  9.9183 -0.0015    -0.0416937  0.3865   0.0094   0.5874    0.0342   0.0000     0.0850193   444.7405       27.4391       21.7291      -73.1654       1.99476       44.1245       1.57151      -4.06485       1.33869       5.66278       9.05256      -14.5508      -4.18545       2.98762       1.02369      0.216635      0.101756    -0.0952734       20.6475       26.9592       28.7637       28.0361       26.3588       23.6633       19.8086       16.4310       12.5700       9.33536       6.74463       4.51009       3.00132       1.81920       1.08222      0.607948      0.303524      0.155200
  15   7 1753.8366    0.3347  0.2536  9.2290 -0.0112       17.7550  0.0238   0.0178   0.0366    0.0533   0.0000       4.06464   438.7158      0.669900       12.0556       1.51297      -1.22050       3.79373      0.649145      0.631463    -0.0616731     0.0692690      0.128190     -0.340531      0.449164     -0.153639     0.0299735      0.119446     0.0137527     0.0253823       2.08099       2.30605       2.77612       2.97541       2.08532       2.46130       1.95895       1.23041       1.16388      0.933768      0.535894      0.437269      0.343780      0.210409      0.103358     0.0824723     0.0468921     0.0219208
  15   8 1902.3743    0.4963  0.3760  9.2417 -0.0088       12.3348  0.0222   0.0194   0.0419    0.0682   0.0000       1.94779   439.5698      0.240170       11.3303      -3.50530      -1.34436    -0.0360783      -1.09884       1.49963      0.142180     0.0230071      0.654577      0.150478     -0.151445    -0.0380210     -0.128029      0.159636    0.00119243    -0.0344203       2.08718       2.57973       2.64846       2.48987       2.57967       2.25783       2.07315       1.62169       1.31335      0.915316      0.685373      0.502465      0.368155      0.212456      0.130192     0.0750644     0.0396802     0.0215024
  15   9 2049.7005    0.7319  0.5116  9.3852 -0.0058       8.38653  0.0252   0.0225   0.0421    0.0984   0.0000       1.28667   439.1378      -1.14714       11.8062      -1.28117       3.20621      -2.67679       1.26307      0.427285     -0.831797     -0.445244      0.455307      0.572293     -0.169658      0.155254      0.305540    -0.0541961     0.0228772   -0.00846612       2.25381       2.92495       3.18708       3.05328       2.90161       2.67953       2.11616       1.74569       1.37587      0.995908      0.757990      0.518744      0.318926      0.214721      0.136549     0.0785680     0.0442098     0.0211129
  15  10 2195.9041    0.9576  0.6425  9.7022 -0.0046       6.42329  0.0299   0.0260   0.0498    0.1077   0.0000       1.07379   434.1259       2.27303       15.3878     -0.129712      -3.21559      -3.56952       1.33572       1.51740      0.553534      0.629304    -0.0409360     -0.188952    0.00184581    -0.0523357     0.0476474      0.144318      0.100024     0.0108146       2.53849       3.23103       3.46363       3.08239       3.09500       2.93181       2.46814       2.07444       1.64476       1.11520      0.945265      0.588400      0.403649      0.256921      0.153729     0.0824718     0.0516716     0.0250652
  15  11 2339.5881    1.2919  0.8595 10.2744 -0.0028       3.13985  0.0397   0.0314   0.0602    0.1299   0.0000      0.922909   433.9885      0.966281       12.1379      -4.67112       2.20957       2.96855      -1.83560      0.447325      -3.51431     -0.826579     -0.467665      0.302424     0.0763058    0.00419288      0.284173    -0.0411787    0.00964913    0.00929082       3.11573       4.40275       4.38357       4.49238       4.24464       3.49825       3.10271       2.30703       1.88322       1.52207       1.00460      0.698735      0.446637      0.274654      0.184492      0.105394     0.0610948     0.0307127
  15  12 2481.1758    1.7955  0.8133 10.7571 -0.0012       4.00033  0.0325   0.0449   0.0611    0.1316   0.0000      0.881954   442.8171      -1.89080       12.0676      -2.18867     0.0141042       1.45022      -1.04494      -3.12477      0.379911     -0.392718      0.235842      -1.12717      0.510561      0.189114     -0.110732      0.130932    -0.0195079     0.0227950       2.81927       3.34289       3.12782       3.29828       3.43529       2.94387       2.57739       2.07782       1.52205       1.21964      0.878037      0.642756      0.436772      0.288704      0.169112     0.0997943     0.0529941     0.0273973
  15  13 2622.4568    2.3078  1.0022 11.0239 -0.0046       1.76314  0.0394   0.0538   0.0677    0.1802   0.0000      0.799367   439.9439    -0.0143012       9.65353     0.0553229       4.65844      -2.56297      -2.05181     -0.280267       1.64979     -0.434219     -0.483877     -0.341942     0.0442717     -0.455030      0.294728     0.0356125    -0.0737321   -0.00653311       3.31649       3.84262       3.69097       3.45572       3.70868       3.62975       3.05364       2.48083       1.64847       1.29567       1.05262      0.772554      0.546964      0.350602      0.213554      0.116043     0.0592008     0.0295037
  15  14 2764.2744    2.9687  0.8797 11.6112  0.0016       3.73148  0.0365   0.0715   0.0578    0.1639   0.0000      0.989336   440.0757       5.09325       12.3154       4.89655       1.98460      -7.65170      -2.23756      -5.60046       2.30066      -1.86184      -2.47795     -0.581785     -0.397265     -0.176897      0.134635      0.180925     0.0182652   -0.00264273       3.07721       3.75139       3.88827       3.70891       3.28929       3.14939       2.76927       2.44991       1.97877       1.45759       1.03655      0.701000      0.463516      0.281994      0.158491      0.101292     0.0529497     0.0264625
  15  15 2905.8692    3.4950  0.8546 12.1480 -0.0055     0.0527443  0.0332   0.0882   0.0598    0.1717   0.0000      0.971344   432.9646       5.98772       14.1092      -3.56100      0.331282      -5.15211       1.17727      -2.43908      -1.30146     -0.296780      0.410312     -0.307720   -0.00601291    -0.0991498     0.0955354      0.115822    -0.0381715     0.0296593       2.76968       3.47153       3.55417       3.60012       3.18845       2.87632       2.57952       2.18115       1.74980       1.30665      0.946090      0.626587      0.407117      0.250892      0.155806     0.0897278     0.0501805     0.0269803
  15  16 3047.2099    4.1488  0.9379 12.6337 -0.0128      0.645386  0.0355   0.1033   0.0647    0.1711   0.0000      0.772351   440.1210      0.503703       8.40552      -3.87086       7.35881      -4.32096       2.35027     -0.831847      -1.82810     -0.645341     -0.840161    -0.0721891     -0.535820     -0.685511      0.409141      0.161187     0.0185903   -0.00717817       2.78291       3.48731       3.57148       3.55471       3.40508       3.14264       2.56741       2.21468       1.74272       1.37017      0.931774      0.673653      0.443137      0.281093      0.171670      0.107668     0.0558318     0.0297993
  15  17 3188.1853    4.2886  1.1892 12.7210  0.0045     0.0893005  0.0437   0.0977   0.0829    0.1812   0.0000      0.853088   443.1000       5.60396       14.4932     -0.948703       4.23888      -4.67099       4.00973      -2.83144       2.88912      0.635868     -0.984605      0.342693     -0.270619      0.715045    -0.0246841    -0.0316617    -0.0421328     0.0160280       3.24744       4.01348       4.18936       4.28756       4.01369       3.58603       3.14296       2.40119       1.93338       1.48684       1.08447      0.727597      0.495966      0.316128      0.199739      0.113035     0.0648274     0.0346162
  15  18 3328.9538    3.7842  1.7780 12.3340 -0.0045      0.100048  0.0647   0.0724   0.0978    0.1267   0.0000      0.454691   438.5731       17.3338       12.1540      -7.68549       1.73744      -4.71101      0.954681     -0.437179     -0.191312      -3.30349     -0.996683       1.26003      0.648449      0.282618      0.291609      0.239716    -0.0281134    -0.0468329       6.23970       7.94856       7.64204       6.32808       5.11858       5.12922       5.38852       5.14155       4.41114       3.26539       2.24533       1.42896      0.821539      0.488420      0.261096      0.143588     0.0810423     0.0428950
  15  19 3470.1796    3.1692  2.5508 11.7198  0.0003      0.411944  0.0674   0.0484   0.1161    0.0921   0.0000      0.258564   440.1537       14.7612       11.3624      -4.42888      -2.33802      -9.04802       1.67195      -3.41350      -1.32537      -1.16165     0.0744666     -0.864288     -0.683965    -0.0549996    -0.0677475    -0.0651954    -0.0598271    -0.0153718       4.75398       6.03653       6.36329       6.22050       5.96555       5.47520       4.69662       3.70903       3.08846       2.19992       1.59797       1.18327      0.788656      0.502310      0.298845      0.173435     0.0935211     0.0515838
  15  20 3611.8233    2.6823  3.6553 11.1305 -0.0016      0.936008  0.0781   0.0352   0.1462    0.0760   0.0000      0.171151   429.2544       12.8530       9.67052      -6.41097       3.20061      -7.76438       8.72967      -3.30669     -0.888914     -0.622309      -3.52959       2.19285     -0.456883      0.427864    -0.0365686      0.375969    -0.0169135      0.120824       5.62200       7.18411       7.53647       7.60674       7.05390       6.46805       5.43601       4.46886       3.38829       2.62931       1.90765       1.32139      0.876205      0.558867      0.352130      0.202076      0.111626     0.0593597
  15  21 3753.0927    2.2793  5.0636 10.5840 -0.0023      0.575376  0.0958   0.0253   0.1726    0.0661   0.0000      0.119922   442.6078     -0.594922       9.97753       3.28478      -6.22761      -11.1784      -5.15038      -8.66158      -5.87725     -0.231054       2.44572     -0.675251    0.00926449      0.431851      0.390481     0.0798202     -0.166539    -0.0509733       6.78280       8.84237       9.13190       9.13556       8.74828       7.58946       6.73993       5.47644       4.32386       3.33220       2.35604       1.66422       1.06783      0.688687      0.425355      0.246944      0.137643     0.0716580
  15  22 3894.3618    1.8776  6.8370 10.4627 -0.0020      0.326661  0.1220   0.0197   0.2196    0.0505   0.0000     0.0907503   439.0282       9.58903       13.9582       4.87930      -12.7092      -1.24331      -4.90668      0.979875     -0.901120      -6.40025       1.13485       1.12887      0.770499      0.496786     -0.271028      0.656669      0.257870     -0.133611       8.33073       10.6910       11.0681       11.2968       10.6640       9.56997       8.32303       6.77488       5.41197       4.01954       2.98787       2.06366       1.39653      0.891660      0.542128      0.320081      0.176130     0.0918541
  15  24 4177.8186    1.3381 11.9263 10.0733 -0.0004      0.197336  0.2134   0.0132   0.3768    0.0413   0.0000     0.0744667   453.6317       3.46498       46.2324      -2.27783      -3.26744       3.90866      0.650313      -11.2365       2.73085     -0.782700       1.00362      -3.66770      0.990522      -2.34096     0.0546769      0.536399      0.200273    -0.0504804       12.9877       17.0836       17.7051       17.8391       16.8230       15.3220       13.0873       10.5857       8.63308       6.38916       4.74706       3.28862       2.18163       1.42115      0.852095      0.510898      0.273971      0.145838
  15  25 4320.0956    1.1408 15.0359  9.8888  0.0002      0.150016  0.2978   0.0104   0.4810    0.0388   0.0000     0.0799639   433.2033      -30.7256       4.91260      -7.96731       6.49037      -18.5035       20.0841       9.33508      -9.80772      -2.43282       2.50297      -3.28230      0.572166     -0.864191      0.535730     -0.179591     0.0281227    -0.0315965       16.2873       21.3547       22.4734       22.8207       21.9892       18.9379       16.7640       13.5669       10.9314       8.08347       6.04500       4.17939       2.82338       1.81094       1.10959      0.653176      0.355255      0.191614
  16   8 1933.1995    0.5200  0.4485  9.2739 -0.0085       9.34116  0.0256   0.0179   0.0454    0.0697   0.0000       1.70223   438.7743       5.40848       11.9030     0.0340520      -3.41076     -0.810897       3.04239      -1.12970      0.427556     -0.180768      0.806633      0.228907      0.666649     0.0917553     0.0906084     0.0114939     0.0686284     0.0184931       2.56380       3.48451       3.96606       3.98023       3.85123       3.12215       2.66788       1.98179       1.41271       1.10825      0.787532      0.491366      0.377517      0.251964      0.151511     0.0920635     0.0610235     0.0298550
  16   9 2081.7250    0.7417  0.5228  9.4713 -0.0030       8.87040  0.0306   0.0227   0.0461    0.0877   0.0000       1.31344   438.7345      0.207026       8.98182      -2.29005      0.462983      -1.33677     -0.372835       1.45314       1.44694     -0.694732      -1.13264     -0.446445      0.219359     -0.522156     -0.225357     0.0190564     0.0585060  -7.90422e-06       3.01750       3.31620       2.76746       2.43619       2.83411       3.46374       3.15731       2.26040       1.49468       1.02646      0.867102      0.820041      0.673913      0.447079      0.278185      0.148631     0.0768872     0.0373954
  16  10 2228.5230    0.9999  0.6966  9.9057 -0.0059       4.79891  0.0276   0.0269   0.0520    0.1139   0.0000       1.01792   442.5106      -2.21595       10.8344       5.59156     -0.219402       1.58109      -5.03493       1.68356     -0.365244      -1.16083     0.0514411      0.175768     -0.606663      -1.01912    -0.0918504     0.0616664      0.155042  -0.000698666       2.24309       2.75238       3.02749       2.96311       2.82103       2.49182       2.25675       1.82889       1.51839       1.15812      0.846694      0.602154      0.404113      0.282261      0.161150      0.104165     0.0603787     0.0327988
  16  11 2372.6830    1.4937  0.9539 10.1922 -0.0032       2.66571  0.0354   0.0343   0.0655    0.1436   0.0000      0.828768   437.3268      -1.63358       10.2193      -1.31359       4.80235      -1.52560     -0.251612       2.54656      -4.80097      -2.95425      0.946272    -0.0678699  -0.000452894    -0.0343469     0.0303068     0.0204843    -0.0879371     0.0538743       2.56298       2.93353       3.30790       3.59227       3.18783       2.87796       2.43266       2.21237       1.68402       1.22379      0.969296      0.704165      0.465214      0.311192      0.198989      0.123020     0.0726207     0.0392126
  16  12 2514.9434    1.8950  0.9628 10.6567  0.0005       3.05340  0.0347   0.0422   0.0613    0.1556   0.0000      0.752753   439.6001       2.27945       9.27824      -2.36482       5.20525     -0.294923       1.40972       1.15075       3.37998       2.06146     -0.437731     -0.997936   -0.00573854      0.139463    0.00991110     0.0957112     0.0301420    -0.0309286       2.77968       3.69292       4.02046       4.00987       3.71885       3.31892       2.78922       2.24444       1.76577       1.37292      0.933146      0.698083      0.475548      0.311055      0.196081      0.118750     0.0652419     0.0378658
  16  13 2657.0559    2.4889  0.9216 11.3774 -0.0031       3.39724  0.0338   0.0572   0.0611    0.1406   0.0000      0.777641   434.7617       3.36031       13.0965      -2.77121      -8.54103      -4.51150      -2.04917      -1.37865      0.823174      0.923352       1.80975     -0.481832     -0.626098     -0.981456     0.0779385      0.105660     0.0473280    -0.0255733       2.68431       3.24306       3.42376       3.45486       3.19355       2.97643       2.57031       2.15430       1.70908       1.32182      0.992301      0.697557      0.484098      0.320073      0.194907      0.121650     0.0705276     0.0378024
  16  14 2799.6662    2.9926  0.9136 11.9543  0.0016       3.08010  0.0346   0.0693   0.0603    0.1346   0.0000      0.882169   445.3352      0.609935       16.5855      -7.32598       4.48766      -5.53448      -2.24668      -3.61703     -0.234552     -0.921435      -1.77251     -0.262779      0.679622     0.0943055     0.0793364     -0.181829     -0.114632    -0.0131985       2.73285       3.37905       3.34399       3.26750       3.08235       2.99541       2.64899       2.32694       1.77550       1.36330       1.06402      0.750129      0.514668      0.334061      0.210738      0.129951     0.0735183     0.0381593
  16  15 2941.9453    3.7679  0.8420 12.3796  0.0000       1.31616  0.0308   0.0930   0.0640    0.1339   0.0000      0.869167   435.1339       10.8351       13.7551     -0.127487      0.477370      -7.13087      -1.52175       1.28503     -0.185170      -3.60137    -0.0964008     -0.149551      0.598088     -0.154704    -0.0520218      0.119769     0.0614274     0.0491467       2.78936       3.31578       3.33116       3.23889       3.26178       3.04666       2.72753       2.18063       1.56756       1.16410      0.886021      0.701614      0.513817      0.352325      0.220171      0.129969     0.0697839     0.0341067
  16  16 3083.6763    4.1865  0.9817 12.6731  0.0006       1.52376  0.0372   0.0941   0.0625    0.1586   0.0000      0.825614   439.0196      -3.13399       15.3801      -4.61866      0.445777      -4.58081    -0.0417761      0.680508       2.10664     -0.547787    -0.0441118      0.515321      0.368650     -0.550221     -0.198381     0.0401492    -0.0312240     0.0133194       2.72221       3.56480       3.51733       3.61053       3.47165       3.15132       2.76616       2.28110       1.93940       1.37688       1.11478      0.753563      0.516791      0.350381      0.216404      0.131585     0.0737713     0.0432013
  16  17 3225.1492    3.9885  1.3014 12.4635 -0.0045      0.725770  0.0430   0.0841   0.0832    0.1651   0.0000      0.743241   440.3194       2.10187       10.2550      -9.42427     -0.618761      -3.38597       5.86550     -0.502901      -3.10689       2.34315     -0.108122      -1.31446     -0.332229      0.484975    -0.0525214     -0.195013     -0.131868    -0.0229029       2.92140       3.75991       3.73222       3.83776       3.63060       3.43689       3.04603       2.53565       2.00556       1.49699       1.14824      0.842153      0.592585      0.396305      0.247132      0.148194     0.0842533     0.0464150
  16  18 3366.5637    3.6750  1.8611 12.0200 -0.0010      0.573443  0.0528   0.0648   0.0979    0.1394   0.0000      0.416675   435.0336       6.42698       17.8764      0.477724      -11.1962      -9.69074       1.66702       7.42629       2.48704      -1.65984       2.99226       1.25690     0.0920897      0.253799     -0.462765      0.134261      0.116458    -0.0822063       3.64166       4.69708       4.87810       5.18540       4.73895       4.26602       3.77079       3.10122       2.46079       1.80825       1.40649      0.990183      0.695064      0.456789      0.287127      0.176637      0.100744     0.0550053
  16  19 3508.2194    3.1276  2.4986 11.8027 -0.0029      0.381178  0.0639   0.0490   0.1167    0.0993   0.0000      0.280058   431.5958       8.26554       10.1830       2.84947      -1.73373      -8.58473      -4.20794      -1.48339       5.89134      -4.85700       1.02794     -0.784029      -1.50574     -0.204801    -0.0506144     0.0729753     0.0118303     0.0773293       4.45217       5.62859       5.92429       5.97430       5.64346       5.13587       4.52561       3.71844       3.00926       2.24926       1.69128       1.22164      0.840392      0.559484      0.343880      0.217396      0.119724     0.0677122
  16  20 3650.2200    2.5609  3.8624 11.1216 -0.0008      0.718522  0.0799   0.0324   0.1482    0.0755   0.0000      0.156206   436.6522       5.07857       12.5563      -6.83270      -13.5327      -1.42984      -5.02246      -6.67222      0.978495      -3.50313       1.60471     0.0983848     -0.497967       1.16714     -0.238602      0.310063    -0.0338706    -0.0138798       5.63069       7.05247       7.62881       7.70377       7.37778       6.55519       5.62163       4.69550       3.69582       2.90857       2.14022       1.48179       1.03805      0.698283      0.433851      0.264685      0.153741     0.0891909
  16  21 3791.9448    2.1465  5.4161 10.7084 -0.0005      0.376492  0.1009   0.0236   0.1826    0.0574   0.0000      0.112732   449.5139       3.92765      0.258719       19.5560      -12.1030      -24.3761      -10.2579       3.34398       1.35891       3.01471       1.91245      -2.40061      0.724657      0.548058      0.147493     -0.206909      0.365757    -0.0354906       6.64658       8.56034       9.01878       9.17265       8.70308       7.87154       6.93637       5.54294       4.63285       3.52955       2.66428       1.86570       1.27677      0.835124      0.532524      0.330462      0.191729      0.106345
  16  22 3934.2431    1.8094  7.7900 10.3192  0.0006      0.429347  0.1328   0.0175   0.2328    0.0490   0.0000     0.0779827   426.7167       9.76315      -1.91547      -10.7869      -9.39968      -11.1042      -11.2540      -14.4173       6.89729      -6.59234      -6.06999      -1.37374       3.05331      -1.36511      -1.05469      0.135091      0.104122      0.122620       8.45846       11.1332       11.6321       11.9078       11.1313       10.2226       8.80207       7.38337       5.89924       4.48320       3.39336       2.39879       1.66809       1.08970      0.696449      0.421537      0.241444      0.135641
  16  23 4076.2439    1.5413 10.5839 10.1654 -0.0000      0.241874  0.1744   0.0145   0.3084    0.0424   0.0000     0.0669391   446.1339       29.8944      -4.17024       2.84903      -8.74007       3.72255       6.31446       1.60325      -8.54664     0.0632729     -0.753479       1.30204      -3.81079      -1.13964      0.202160      0.536237     -0.688177    -0.0175435       10.4535       13.6113       14.0263       14.2286       13.8032       12.4751       11.0355       9.07551       7.38339       5.66447       4.22630       3.06082       2.11350       1.40708      0.878070      0.539751      0.308325      0.171393
  16  24 4218.5563    1.2770 12.9179 10.0999 -0.0013      0.326982  0.2300   0.0121   0.3987    0.0386   0.0000     0.0727172   452.2704       32.8881       10.0284       4.10165      -1.72917      -14.2325      -4.84435      -1.66026      -1.36456      -6.87098       5.77194       5.73465      -3.90024      -2.12959       1.44329      0.735514      0.228869      0.105515       12.6770       16.5058       17.6583       17.5553       16.8977       15.6117       13.2795       11.3278       9.11772       6.99686       5.30428       3.75736       2.61206       1.73579       1.10575      0.665824      0.381908      0.216056
  16  25 4360.3101    1.1043 16.0013  9.9536 -0.0000      0.155065  0.3142   0.0094   0.4865    0.0338   0.0000     0.0806484   454.9245       26.1853       30.8876      -23.2395       24.1214      -16.6381       5.29875      -32.1791       10.1313      -4.86423       2.06155      -10.5842      -1.18500   0.000753255       1.26091      -1.38835      0.292117      0.298936       15.4543       20.4302       21.7541       22.0828       20.7271       19.2651       16.5349       13.9931       11.1642       8.53585       6.47898       4.68452       3.24925       2.16665       1.37662      0.846991      0.472574      0.264998
  17   6 1657.0942    0.2636  0.1834  9.3072 -0.0124       18.1446  0.0193   0.0172   0.0339    0.0436   0.0000       6.66392   438.4779     -0.263930       13.5002     -0.238782      0.105862      -5.91280      -1.51294       2.67434      0.404751      0.886406      0.262064      0.703085    -0.0857733      0.137458     0.0452949     -0.152466     -0.122829    -0.0386238       1.75834       1.68054       2.19538       2.38233       1.72498       1.62816       1.58729       1.39536       1.11624       1.03462      0.722142      0.554977      0.373040      0.207423      0.140328      0.109697     0.0675708     0.0343278
  17   7 1812.0187    0.4144  0.2687  9.2107 -0.0044       16.3159  0.0280   0.0184   0.0368    0.0532   0.0000       3.17971   438.9430      0.586907       19.4697      -1.82859      0.987790       3.26191       1.62737      -1.00209      -1.06040     -0.203340      0.838911      0.217742     -0.125218     0.0377329    -0.0291391    -0.0242269    0.00549097    -0.0588217       2.41510       2.01277       3.55393       3.92739       2.26259       2.67650       3.13367       1.82061       1.36612       1.70690      0.895719      0.428588      0.536161      0.367347      0.142623      0.112679     0.0961184     0.0385212
  17   8 1963.3545    0.5804  0.4648  9.2743 -0.0050       8.05466  0.0238   0.0183   0.0451    0.0757   0.0000       1.48976   436.5219       7.19874       11.0527      -2.00639      0.788816     -0.255322       3.78891      0.627514       2.22714     -0.865218     -0.370355     -0.609604      0.786218     0.0230095     -0.122399     0.0625889     0.0546510    -0.0203018       2.05616       2.79326       2.73229       2.57605       2.62150       2.19608       2.10698       1.74541       1.56009       1.25539      0.910405      0.669155      0.402493      0.277885      0.180287      0.108874     0.0618981     0.0362822
  17   9 2113.0849    0.7505  0.6619  9.5030  0.0007       5.14381  0.0270   0.0195   0.0502    0.0952   0.0000       1.03728   439.6083      0.601868       13.8255      -4.26143      -4.36374      0.184322       2.07099     -0.633905      -1.84480      0.834029     -0.554335     -0.249507     -0.570880      0.388069     0.0453987     0.0372389      0.108022    -0.0103552       2.12620       2.78940       2.90018       3.07242       2.83785       2.61913       2.14667       2.02702       1.59236       1.31210      0.820426      0.725138      0.485280      0.332840      0.198412      0.135071     0.0791870     0.0451811
  17  10 2260.3713    1.1015  0.7886  9.8157 -0.0041       4.35382  0.0292   0.0264   0.0550    0.1363   0.0000      0.892766   444.8474      0.706783       15.0850      -1.09054    0.00955004       5.37379      0.767577      -6.25518      -1.90378     -0.784716     0.0780060     -0.648998     -0.481962     -0.292269    -0.0570883      0.100049    -0.0848238     0.0248510       2.06870       2.66744       2.76007       2.96094       2.75897       2.60040       2.18177       1.91609       1.53507       1.19543      0.922985      0.659131      0.475891      0.304170      0.214328      0.130406     0.0831968     0.0464076
  17  11 2405.0711    1.5810  0.8364 10.6132 -0.0009       1.78365  0.0308   0.0378   0.0579    0.1179   0.0000      0.867125   438.5627       7.27255       16.3511       1.12169       1.39692      -7.34743      -5.09353     0.0293116      0.562302      -3.05001     -0.740594     -0.481901     -0.609519    -0.0767699      0.429903      0.115237     0.0229252     0.0738320       2.25069       2.73161       3.00217       3.20277       2.90504       2.69357       2.38244       1.86772       1.55685       1.27636      0.944772      0.697059      0.451873      0.309202      0.204349      0.139006     0.0833651     0.0506761
  17  12 2548.1990    2.0125  0.9227 11.0594 -0.0039       2.29589  0.0339   0.0449   0.0570    0.1328   0.0000      0.772402   438.9816       1.31764       16.2785       1.19029      -1.34603       2.49866       1.45667      -3.05749      0.418437      -1.38770       1.12476      0.129096     -0.798231     -0.309388     -0.316665     0.0232133    -0.0458930    -0.0671849       2.27552       2.76804       2.98304       3.19798       3.07893       2.63191       2.44783       2.04478       1.71323       1.35717      0.976771      0.760030      0.500280      0.368705      0.233912      0.146101     0.0865817     0.0517830
  17  13 2691.1351    2.5903  0.9591 11.3202  0.0016       2.16444  0.0337   0.0572   0.0631    0.1470   0.0000      0.727851   438.8367      0.173108       4.92426      -1.75314      -7.03559      -2.62235      -1.20544      -2.06397      0.410933      0.566487      -1.48939     -0.145398      0.280304    -0.0264838     0.0918456     -0.198402    0.00174284     0.0568805       2.55002       3.22663       3.21404       3.40007       3.24537       3.19436       2.68876       2.10250       1.56974       1.28636      0.991981      0.729458      0.520697      0.353237      0.243074      0.149294     0.0902859     0.0552027
  17  14 2834.5567    3.2602  0.8609 12.0481 -0.0006       3.60297  0.0289   0.0746   0.0591    0.1218   0.0000      0.754883   437.0287       4.90247       10.7951      0.304471      -2.02697      -8.45807      -1.82645      -2.62824    -0.0300204      0.688390     -0.433421     -0.209958    -0.0298592      0.176356    -0.0358310    -0.0706889     -0.106190     0.0182640       2.12809       2.64547       2.71294       2.80472       2.78807       2.51643       2.26828       1.89946       1.52513       1.15639      0.830828      0.652337      0.493460      0.339295      0.217824      0.135820     0.0784431     0.0467913
  17  16 3119.5818    4.0398  1.0248 12.8532  0.0008       1.91561  0.0381   0.0927   0.0645    0.1360   0.0000      0.824981   441.0480       11.8885       8.59248      -9.91686      -1.50624      -10.8572       2.00484      -2.24030       3.07361      -4.08296     -0.403428    -0.0304165      0.105841     -0.294263      0.122076      0.221755     -0.355155    -0.0890530       2.57404       3.25462       3.29502       3.59858       3.49001       3.16851       2.65793       2.23689       1.87787       1.45513       1.11059      0.770247      0.551091      0.383744      0.255775      0.155215      0.100488     0.0567412
  17  17 3261.6243    4.0074  1.4220 12.5146  0.0027       2.01300  0.0466   0.0781   0.0787    0.1462   0.0000      0.629741   435.8413       4.96771       19.4167      -2.28941      0.753671      -11.4002     0.0592768      -5.36899       2.94135      0.499909      -1.59920      0.267169      0.132701      0.157161     -0.121016     -0.150700     -0.227724   -0.00902240       3.00086       3.85589       3.93845       4.19394       3.81819       3.57519       3.13581       2.74109       2.21662       1.76322       1.33131      0.975053      0.666394      0.464810      0.290607      0.189024      0.112930     0.0656494
  17  18 3403.7215    3.5063  2.1394 11.3884 -0.0000       1.12334  0.0567   0.0560   0.0952    0.1792   0.0000      0.330184   442.6092       12.4187       10.9860       2.11122       2.72078      -5.93678      -1.87849      -4.32735     -0.857735       1.61574       2.91106      0.620255      -1.77330     -0.236725     0.0957702     -0.167034    -0.0625765     0.0323412       3.67859       4.71477       4.89135       4.79399       4.58673       4.16613       3.87197       3.22138       2.77368       2.20323       1.65567       1.18358      0.839220      0.548937      0.352554      0.223021      0.135774     0.0783609
  17  19 3545.8040    2.9404  2.9990 11.4229 -0.0001      0.846516  0.0703   0.0409   0.1222    0.0939   0.0000      0.233144   449.5587       7.35774       10.8263      -6.38004       3.96281      -19.4706      -11.3186     -0.689281      0.197543      -4.52531     -0.683652      0.206255      0.300984     0.0522385     -0.105861      0.529999     -0.180029     0.0935143       4.48820       5.69716       5.93060       6.22765       5.75803       5.50254       4.69469       3.99808       3.25353       2.58345       1.91256       1.43892      0.982557      0.675612      0.446777      0.280309      0.168846     0.0993502
  17  20 3688.1565    2.4264  4.6054 10.8190 -0.0003      0.483002  0.0871   0.0274   0.1566    0.0706   0.0000      0.124697   443.5561       2.26607       15.6623      -16.4056       2.77572      -6.19444       3.32602      -3.91068       1.84456     -0.788999      -4.33751      0.719407      0.162467      0.338859     -0.563825      0.169227      0.255772     0.0224064       5.55315       7.20162       7.55938       7.74202       7.30128       6.78081       5.89183       5.15848       4.14272       3.29703       2.50451       1.83315       1.27517      0.864586      0.568002      0.356646      0.214280      0.124846
  17  21 3830.5808    2.1300  6.6311 10.3384 -0.0009      0.372438  0.1097   0.0202   0.1956    0.0568   0.0000     0.0794106   439.3120       6.43530       16.2630       2.92508      -18.0582      -15.4456       3.71910      -7.67899       4.33249       2.59648     -0.762405      0.963018     -0.331862     -0.877241      0.939501      0.491025    -0.0732505      0.182232       6.76498       8.83469       9.31493       9.35329       9.11338       8.43124       7.36047       6.32049       4.94904       3.86363       2.96956       2.16081       1.57253       1.08568      0.690624      0.438410      0.264271      0.149050
  17  22 3973.0039    1.7696  8.1137 10.2090 -0.0013      0.414527  0.1265   0.0162   0.2381    0.0469   0.0000     0.0742628   444.1499      -11.3449      -3.96095       6.75748      -8.47365      -11.5560       8.32620     0.0952791      -6.06595    -0.0622998      -1.19610       4.05540      0.819552    0.00790099      -1.24593      0.530933    -0.0127019     0.0827377       7.66720       9.96825       10.6750       10.7659       10.3430       9.50086       8.41616       7.11009       5.80042       4.55312       3.46185       2.53128       1.78062       1.23204      0.785324      0.503851      0.299253      0.171530
  17  24 4258.3098    1.2778 14.1633  9.9985 -0.0033      0.272846  0.2465   0.0109   0.4128    0.0367   0.0000     0.0664679   434.0541       7.67089       6.28280      -30.9910       23.0035      -10.5911     -0.511817      -4.57937       22.1346      -3.57769      -11.8340      -4.68562      -6.65868      -1.71316     -0.257627     -0.615567       1.36886      0.129661       12.7614       16.4207       18.1704       18.2571       17.4853       16.0833       14.0511       11.9786       9.51109       7.51793       5.65751       4.20932       3.01551       2.07522       1.36311      0.862354      0.503983      0.298331
  18   7 1840.0373    0.4269  0.3944  9.2230 -0.0016       11.5833  0.0217   0.0153   0.0404    0.0580   0.0000       2.25066   438.8023     0.0618514       16.2682      -1.48947      -2.90914      -1.46387       2.21651      -2.22973     -0.526143      0.672795    -0.0972963     -0.888034     0.0509034      0.258266      0.124865    -0.0217594    0.00925252    0.00662921       1.66389       2.09563       2.22815       2.24920       2.14392       2.04367       1.80417       1.65546       1.22746       1.09632      0.814783      0.646121      0.402730      0.284496      0.197060      0.123464     0.0838351     0.0510670
  18   8 1992.8809    0.6024  0.5073  9.2993 -0.0042       6.88249  0.0223   0.0171   0.0399    0.0816   0.0000       1.29980   436.7738      -1.53930       13.1692      -3.54720      -2.38883      -5.61071      -2.10114     -0.193358      0.123186     -0.205431      -1.62913     -0.140728      0.334544     -0.409775      0.141456    -0.0162740    0.00345299     0.0690304       1.72631       2.07679       2.24395       2.35751       2.24218       2.08776       1.87370       1.46575       1.26781       1.01215      0.820347      0.589102      0.411321      0.309327      0.191435      0.129753     0.0850432     0.0544691
  18   9 2143.7478    0.8257  0.6669  9.6037 -0.0050       4.52787  0.0265   0.0210   0.0497    0.0994   0.0000      0.938618   439.2737      0.809155       11.5544      -5.35845      -1.06056    0.00843045       2.05105      -1.88519      -2.32301     -0.488788     -0.726425     0.0376462      0.180209     -0.258901     0.0602075     -0.263820     0.0856742     0.0437986       2.06098       2.67977       2.93605       3.02708       2.88548       2.54870       2.37886       1.88534       1.45722       1.15067      0.904537      0.666768      0.479759      0.338994      0.220779      0.152538     0.0915358     0.0586949
  18  10 2291.7401    1.1791  0.7342 10.2426 -0.0041       5.32132  0.0287   0.0294   0.0511    0.1090   0.0000      0.925587   435.9733       2.79145       14.9430      -4.93057       2.24947       1.35885      0.282304      0.969283     -0.457212      -2.40226     -0.368606      0.576878     -0.194738      0.446636      0.243522      0.107691     0.0650083    -0.0747993       2.01231       2.61892       2.86094       2.78778       2.81486       2.56516       2.32566       1.97006       1.47581       1.19385      0.864244      0.691761      0.532264      0.358856      0.257754      0.159262      0.101305     0.0609259
  18  11 2436.9579    1.6160  0.9300 10.6211 -0.0018       1.97546  0.0319   0.0357   0.0618    0.1342   0.0000      0.802952   437.6255      -2.35319       11.0762      -1.20017      -2.37332      -2.71295      -2.81031      -1.20907      -1.13650       1.46966      0.231993      -1.11006       1.36452      0.362051      0.180533     0.0612241     0.0379546     0.0973489       2.14233       2.81594       2.96885       2.89983       2.86737       2.64441       2.39671       1.99136       1.74878       1.32087       1.07197      0.765150      0.555158      0.382760      0.257633      0.165091      0.100440     0.0650838
  18  12 2580.9293    2.1519  0.8896 11.2881 -0.0018       2.47895  0.0302   0.0487   0.0592    0.1170   0.0000      0.844841   440.6293      0.630453       13.9357    -0.0712229       2.51976      -6.74082       3.00202     -0.128362       1.10020       1.81350     -0.643870      -1.38565     -0.148424     -0.148126     -0.356539     0.0533482    -0.0837085    -0.0570011       2.13058       2.68598       3.07694       3.21680       3.00549       2.67459       2.44162       1.94940       1.55562       1.21949      0.972046      0.678121      0.507409      0.357506      0.230827      0.161874     0.0946135     0.0588962
  18  13 2724.7652    2.7059  0.9252 11.6097 -0.0021      0.185743  0.0316   0.0581   0.0575    0.1359   0.0000      0.880546   440.9739       2.02037       9.52778      -5.60095      -3.85724      -1.42816      -2.98884      0.979467      -1.43251     -0.200215      0.694118      -1.44288      0.376180      0.204987     -0.216604    -0.0105786    -0.0289702     0.0604205       2.21077       2.86925       3.02929       3.07761       3.05294       2.74821       2.46823       2.02072       1.68075       1.32567      0.983814      0.760438      0.540410      0.387642      0.248432      0.165882      0.102611     0.0656455
  18  14 2868.7433    3.4804  0.8440 11.9953  0.0011      0.249776  0.0298   0.0759   0.0528    0.1370   0.0000      0.822881   441.7836     -0.175805       14.1443      -2.28230     -0.371282      -7.65727     -0.647672      -3.44929     -0.753723     -0.241214     -0.773566     -0.475912    -0.0139540      0.171179     0.0237020    -0.0330317     -0.122448     0.0266613       2.04462       2.72772       3.01659       2.95162       2.89780       2.62534       2.27667       1.90951       1.65293       1.22434      0.927853      0.685252      0.518951      0.357259      0.232397      0.150165     0.0939850     0.0571950
  18  15 3012.2491    4.0245  0.9771 12.2942  0.0013     -0.194377  0.0329   0.0821   0.0584    0.1466   0.0000      0.715228   437.9441       9.02847       15.1412     -0.893468       3.00737      -3.24620     -0.216793      -2.74858       1.57091      -2.48869     -0.247070      0.727625    -0.0377928     -0.439973      0.249368   -0.00147905     0.0683457   -0.00263444       2.09570       2.66699       3.00546       3.03046       3.03759       2.58063       2.42267       1.97646       1.68988       1.28187      0.985161      0.758717      0.513132      0.377246      0.258554      0.161159      0.101817     0.0621376
  18  16 3154.9630    4.1467  1.0848 12.7973 -0.0004      0.233806  0.0378   0.0877   0.0680    0.1301   0.0000      0.672629   435.9322       7.11623       9.31502      -2.89917      -1.25515      -7.63997     0.0808812       1.20129      -2.83149      -4.33424     -0.880302     -0.497079     -0.210995     0.0224352      0.214962     0.0808086     -0.269471    -0.0457559       2.41755       3.11221       3.16231       3.33580       3.07140       2.83075       2.52876       2.25387       2.00061       1.51523       1.20058      0.867392      0.631231      0.424479      0.285026      0.180537      0.111934     0.0683614
  18  17 3297.6422    3.7108  1.5397 12.7073 -0.0127       1.49329  0.0480   0.0691   0.0857    0.1020   0.0000      0.521779   437.7412       9.29575       8.22057      -4.07778      -7.66447      -7.37800      -2.07419      -8.42072      -2.45177      -2.81277      0.841526      -2.29929      -1.34939      0.331019      0.181632    -0.0920102     -0.104233    0.00163254       2.91291       3.67256       3.85787       4.20646       3.85956       3.71636       3.13317       2.80449       2.25637       1.80322       1.31898       1.00748      0.733855      0.542507      0.359291      0.242767      0.135067     0.0876976
  18  18 3440.3432    3.3149  2.2069 11.8709 -0.0012       1.04278  0.0560   0.0518   0.1052    0.1122   0.0000      0.329320   440.2847       4.78626       5.92478      -9.46179      -6.66180      -13.9657      -3.30068      -2.97005     -0.352891      0.991075       1.71754      -1.72575     -0.838214     -0.260361      0.174784     -0.227919     0.0633951     0.0142341       3.42123       4.53635       4.67564       5.14823       4.70833       4.46944       3.84604       3.24567       2.73630       2.06449       1.63177       1.21793      0.876758      0.606877      0.406088      0.263120      0.170426      0.104109
  18  19 3582.9832    2.8661  3.2629 11.1574 -0.0002      0.927871  0.0683   0.0371   0.1236    0.0980   0.0000      0.187310   443.7160       14.9297      0.788533      -3.92628       8.00255      -1.42086       3.20356       1.19620       1.84095      -1.08142      -1.69581    -0.0741604      0.799804      0.726313      0.313059      0.204943     -0.351302      0.203102       4.22436       5.35493       5.85218       6.00862       5.71785       5.35456       4.68965       3.98716       3.26430       2.55662       1.93749       1.49685       1.08490      0.747586      0.504522      0.336375      0.205722      0.128668
  18  20 3725.7216    2.3700  4.7106 10.8994 -0.0017      0.559990  0.0893   0.0264   0.1588    0.0652   0.0000      0.128701   439.6559       8.07555       10.9909      -7.07330       7.27473      -10.3863      -1.44709       3.24616      -2.42878      0.889265       3.51202      -6.39005    -0.0602290       1.23956      0.677264      0.701823      0.414565      0.233006       5.49309       7.10194       7.26249       7.44451       7.00454       6.73916       6.14822       5.27997       4.24624       3.44970       2.64438       2.01047       1.45076       1.02660      0.684148      0.437339      0.276038      0.162688
  18  21 3868.6863    2.0164  6.4818 10.3847 -0.0023      0.328597  0.1059   0.0190   0.1910    0.0531   0.0000     0.0823361   445.5575       7.00594       12.3888       3.83306      -10.7416      -22.7965     -0.484152      -9.63047       3.60499       1.90822      -1.62325      0.940178       2.88178     -0.631381     -0.834174     -0.461044      0.130137     -0.220712       6.15284       7.85968       8.46774       8.73564       8.48443       7.91158       6.89527       5.87899       4.94635       3.86246       3.02257       2.23744       1.63696       1.14013      0.770872      0.499321      0.316800      0.191580
  18  22 4011.7430    1.6608  9.0774 10.1422 -0.0002      0.410610  0.1401   0.0147   0.2552    0.0440   0.0000     0.0651740   436.4449       21.3477       11.6205       17.4221       4.70418      -26.7683      0.711388       2.07182     -0.401046       4.55296      -4.87358      -1.45651      -2.48271       1.62535       2.44297      -1.20631     -0.147727     -0.105665       7.90868       10.1569       10.7255       11.0938       10.7661       9.85954       8.98213       7.57468       6.42947       5.03794       4.00456       2.95067       2.13846       1.46585       1.01515      0.643218      0.410165      0.242965
  18  23 4154.8601    1.3734 11.6275 10.1327 -0.0011      0.374242  0.1910   0.0120   0.3379    0.0372   0.0000     0.0717956   444.4957       1.49818      -2.71305      -10.6101       19.8776      -4.49226       6.48579       18.2887      -3.93573      -6.56439      -5.42730       1.71132      -2.85544     -0.336520      -1.31261       1.55433    -0.0710794    -0.0402818       9.96226       13.1356       14.0071       14.1284       13.9305       12.6739       11.3289       9.85639       8.05012       6.41285       5.00818       3.73247       2.69234       1.90980       1.25659      0.821580      0.514559      0.309046
  19   7 1867.3593    0.4505  0.4014  9.3216 -0.0029       12.3877  0.0209   0.0145   0.0374    0.0558   0.0000       2.07616   440.0466     -0.441791       15.7997     -0.753039      -4.88115      -2.18961      -1.80500      0.621752      0.951738      0.579902      0.295549    -0.0516721     -0.452227     0.0124729    -0.0406623     -0.124037      0.151886      0.104107       1.65904       2.01793       2.11867       2.13355       2.08818       1.92522       1.68311       1.50500       1.30646       1.10039      0.901476      0.678745      0.467059      0.308697      0.215146      0.142282     0.0976530     0.0571923
  19   8 2021.8399    0.6727  0.5031  9.3780 -0.0034       8.80077  0.0227   0.0198   0.0422    0.0780   0.0000       1.23071   438.7793      -1.33805       16.3647     -0.936893      -2.98932      -3.55256      0.240150      0.219635      0.717979     -0.380958     -0.254770      0.432029     0.0105720    -0.0133513     0.0733354      0.176166     -0.160175     0.0665215       1.77432       2.22935       2.46913       2.33331       2.32511       2.31529       1.92251       1.70787       1.38225      0.985781      0.799996      0.656067      0.479992      0.342701      0.227100      0.162784      0.101458     0.0680878
  19   9 2173.8736    0.8998  0.7727  9.4161 -0.0026       6.61477  0.0272   0.0202   0.0511    0.1101   0.0000      0.893735   438.9876       6.07735       14.1948       6.88101       3.60013      -1.99153      -2.13789      -1.69942      -2.05927      -1.46300      0.813571      0.846472      0.369929      0.166628     -0.186760      0.194950      0.176619    -0.0381492       1.74603       2.10110       2.38883       2.46310       2.38300       2.29776       1.94912       1.67180       1.48920       1.21773      0.869774      0.696413      0.525682      0.373611      0.253265      0.168185      0.112005     0.0699611
  19  10 2322.4846    1.2843  0.8028 10.1845 -0.0040       5.29172  0.0288   0.0290   0.0512    0.1134   0.0000      0.828890   436.8192       1.71174       11.1794     -0.271171      0.584751     -0.982015       1.97960     -0.518047       1.98978      -1.38657     -0.423959       1.45770     -0.502582     -0.465636     0.0277150      0.469087     0.0553064    -0.0425481       1.97014       2.30956       2.42739       2.52342       2.59193       2.41755       2.12391       1.78228       1.54945       1.31339      0.996083      0.735036      0.543721      0.411522      0.288723      0.184747      0.120204     0.0764437
  19  11 2468.2759    1.7420  0.9226 10.8382  0.0000       2.31287  0.0332   0.0375   0.0576    0.1201   0.0000      0.842567   437.5699      0.442759       14.1155      -5.30388      -1.80842       4.85322      -3.54568     -0.784338       2.63985      -1.74854      0.803050     -0.431293     -0.895656      0.979500      0.129021     -0.175107     -0.324186   -0.00846367       1.86413       2.66866       2.65577       2.82119       2.73578       2.56201       2.35165       1.95885       1.69142       1.32560       1.15298      0.789746      0.623737      0.418933      0.291337      0.199531      0.124057     0.0799072
  19  12 2613.1508    2.2643  0.9763 11.2693 -0.0026       1.60760  0.0350   0.0473   0.0566    0.1398   0.0000      0.794849   437.0579      0.114830       18.3233      -2.12443      -7.37888      -3.12028     0.0254636      0.350805      -2.84033     0.0262722      -1.32120     -0.886330      0.363383      0.788697     0.0620944     -0.308800    -0.0476193    -0.0350872       2.06196       2.51155       2.84685       2.88911       2.79791       2.77284       2.33993       1.98158       1.75179       1.34073       1.03841      0.828927      0.587509      0.437943      0.317577      0.210965      0.130087     0.0809815
  19  13 2758.0866    2.8795  0.9498 11.6052 -0.0037       1.40514  0.0334   0.0588   0.0537    0.1374   0.0000      0.734561   440.4822       6.26253       11.4420      -3.76461     -0.746183       1.58047       2.46795      -1.39371      -1.89491      -2.22863      0.435186      -1.01177     -0.420374     0.0580968     0.0428857     0.0590640      0.152369      0.177734       2.19599       2.80176       2.84931       2.88133       2.93312       2.76304       2.51164       2.05903       1.70570       1.37310       1.12623      0.837978      0.580310      0.441110      0.304311      0.208802      0.133094     0.0802891
  19  14 2902.6932    3.5181  0.9097 12.1811 -0.0057       1.45258  0.0302   0.0748   0.0560    0.1300   0.0000      0.736897   442.1334       1.27854       11.4775      -3.83982      -3.74460      -4.84677       2.28892      -4.47714      0.311489      -3.30922      0.380935      -1.08864     -0.701299     -0.448724    -0.0658031      0.395681    -0.0985288     0.0180616       1.88188       2.46166       2.44077       2.65342       2.44162       2.39387       2.13355       1.92881       1.55197       1.28610       1.04404      0.785160      0.569259      0.393448      0.289553      0.192195      0.117951     0.0740329
  19  15 3046.6923    4.2234  0.9784 12.5435 -0.0020      0.828405  0.0317   0.0865   0.0579    0.1373   0.0000      0.655498   439.0050       4.95219       11.7259      -2.31621     -0.873052      -5.04904     0.0640237      -4.67099       1.12331      -1.08137      0.164202     -0.624854     -0.101686      0.873432     0.0304537     0.0277018     -0.122481     0.0424963       2.02389       2.40938       2.79840       2.87110       2.79723       2.63530       2.24584       1.97088       1.63830       1.28030       1.04001      0.749512      0.552285      0.421146      0.297827      0.182943      0.125666     0.0768835
  19  16 3190.1030    4.0530  1.1826 13.0025 -0.0010       3.00307  0.0427   0.0840   0.0686    0.1157   0.0000      0.817709   437.0313       5.05780       17.4278      -8.84390      -1.62313      -4.93137       3.71043      -4.27736       3.34891      -1.00181     -0.361671      0.446586     -0.219574      0.386730     -0.503498    -0.0488717      0.129710    -0.0561047       2.51675       3.28849       3.45059       3.74541       3.63644       3.32167       2.89830       2.44746       2.04950       1.64637       1.29882      0.960789      0.706491      0.482709      0.348567      0.235274      0.147416     0.0931434
  19  17 3333.1087    3.7763  1.6903 12.2558 -0.0009      0.829317  0.0475   0.0613   0.0795    0.1012   0.0000      0.457793   435.2529       8.00383       12.4192       1.84439      -2.98951      -9.01819      -3.16952     -0.472543       1.79286      -3.23184      0.478286     -0.113642      0.503080     -0.255862      0.147629   -0.00428377   -0.00283564    -0.0807444       2.84368       3.50140       3.72850       3.78780       3.67627       3.61592       3.17850       2.73286       2.25644       1.86910       1.41933       1.12034      0.828178      0.598301      0.399896      0.273927      0.182463      0.111067
  19  18 3476.5042    3.0715  2.5672 11.5635 -0.0014       1.34132  0.0611   0.0422   0.1037    0.0903   0.0000      0.257568   443.2551       6.40808       15.7595     -0.790913      -8.62260      -12.8997       5.18155      -2.00144      -2.23322     -0.681616       1.39082      0.324098     -0.658847      -1.10315      0.548346     -0.266497     0.0394531      0.252699       3.41478       4.37129       4.55939       4.86790       4.67865       4.35214       3.96401       3.38859       2.95438       2.29225       1.77814       1.38508       1.01525      0.753116      0.516225      0.347065      0.220202      0.135122
  19  19 3619.8039    2.6770  3.8213 11.0769 -0.0019      0.833481  0.0757   0.0310   0.1335    0.0739   0.0000      0.160735   436.2818       4.28605       9.76518       5.59649       7.61050      -2.49622      -6.03323     -0.589453     -0.996496      0.865220      -1.09538    -0.0569287      -1.16645      0.455875     0.0607285      0.189476     -0.129048    -0.0166504       4.24664       5.47346       5.79866       5.92722       5.79167       5.37476       5.01345       4.15624       3.58825       2.93258       2.34746       1.76001       1.31870      0.905022      0.622357      0.417289      0.275822      0.174416
  19  20 3763.2389    2.2650  5.4451 10.5359 -0.0007      0.699424  0.0924   0.0225   0.1672    0.0623   0.0000     0.0997481   443.2413       9.74661       8.45053      -1.39410      -3.71746      -17.7274       1.50625     -0.879153      -5.08401       2.69990       2.41445      -3.52068       1.55892       1.23946       1.28977     -0.279450    -0.0906373      0.273271       5.54452       6.84906       7.22958       7.49916       7.37949       6.99411       6.37860       5.46623       4.44908       3.49087       2.72193       2.08521       1.61540       1.17563      0.836407      0.545782      0.356553      0.216211
  19  21 3906.4759    1.8670  7.4087 10.3109 -0.0006      0.385113  0.1167   0.0163   0.2119    0.0451   0.0000     0.0779001   435.1706       14.2194       22.5210      -4.26014      -3.56218      -8.17330       13.9574      -1.83848      -4.51418       2.01545       1.09694      -5.61049      -2.77020       2.18189      0.354672     -0.402571      0.225288    -0.0582827       6.09667       8.17782       8.62005       8.96960       8.67347       8.22841       7.40743       6.39013       5.45151       4.29951       3.39639       2.59641       1.94667       1.40043      0.961545      0.642266      0.410360      0.253426
  19  22 4049.7840    1.5745 10.2692 10.0996 -0.0001      0.330560  0.1554   0.0130   0.2783    0.0390   0.0000     0.0631720   434.2774       10.5005       13.1718       18.7594      -10.2007      -4.51988      0.877286       6.03632       16.5885      -2.36153      -4.49655      -1.54525       1.64165      -1.33350     0.0203652     -0.172578     -0.534491     0.0344421       7.98373       10.2327       11.1538       11.3407       11.0993       10.1106       9.43391       8.17482       6.93401       5.61800       4.42580       3.34818       2.51617       1.79732       1.21454      0.825880      0.522951      0.324373
  19  23 4192.8221    1.3737 12.4168 10.0496 -0.0001      0.261608  0.1971   0.0113   0.3354    0.0354   0.0000     0.0655858   442.6088      -22.8214       3.95751      -1.18856       9.82464     -0.857879       4.73408      -3.77278       1.98130      0.468795      -8.31571      -7.53479       3.10328       3.85149      0.547072     -0.769843     -0.640579     0.0298074       9.42256       12.5515       13.5832       13.8381       13.7347       12.5476       11.4148       9.69071       8.32513       6.58942       5.35194       3.96530       2.98686       2.09506       1.44452      0.977465      0.611827      0.393805
  19  24 4335.9467    1.1038 14.9519 10.0070 -0.0019     0.0102540  0.2794   0.0090   0.4385    0.0316   0.0000     0.0764602   405.1626       15.3829      -20.3094       9.48126       17.9381      -22.8790      -20.3740      -5.82948       16.6894      -1.21770       4.15721      -2.85334       4.58488      0.584930      0.105416     -0.605198     -0.853470      0.724238       11.9281       15.9299       16.7875       17.7222       17.1657       16.2751       14.3339       12.4049       10.6674       8.62488       6.87849       5.17234       3.87701       2.73238       1.93642       1.27929      0.805893      0.511191
  19  25 4479.8554    0.9321 17.4459  9.9003 -0.0006     0.0776459  0.3570   0.0076   0.5329    0.0282   0.0000     0.0876838   458.2406       18.7358      -2.24374       8.41309       4.45377      -3.53721       8.07528      -11.8395      -10.1710       6.02335       7.05599       1.71725      -2.05104    -0.0959602       4.99523      -3.12557      -1.84536       1.00202       14.0226       18.4943       19.9962       20.8671       20.2547       18.7748       17.0719       14.8098       12.4559       10.1659       8.14963       6.16398       4.57611       3.26524       2.29385       1.53992      0.959895      0.604648
  20   7 1893.9600    0.4983  0.3663  9.3687 -0.0050       9.53758  0.0174   0.0158   0.0319    0.0568   0.0000       1.80074   437.6939      0.342259       16.0100      0.337926      -3.21909       1.94339      0.175557      0.340239     -0.350914     -0.975715     -0.346849     -0.800788      0.643848      0.518455      0.179401      0.125290    -0.0924233     0.0940131       1.18642       1.51556       1.65307       1.72898       1.57880       1.50221       1.36736       1.22090       1.07551      0.938357      0.719947      0.566573      0.435909      0.289399      0.215576      0.136702     0.0899220     0.0599519
  20   9 2203.2355    0.9844  0.8043  9.5021 -0.0008       5.34249  0.0257   0.0218   0.0546    0.1277   0.0000      0.858250   438.7713      -1.88274       15.4664      -1.69097     -0.972585       1.59264      -2.38233      -1.73326      0.242718     -0.161916     0.0876436      0.192453      0.883006    -0.0380546    -0.0146874   -0.00432205     -0.222087     0.0523344       1.59867       2.03412       2.13635       2.22599       2.25360       2.00038       1.91452       1.56937       1.41796       1.13856      0.931195      0.709005      0.519756      0.392348      0.269100      0.186507      0.122774     0.0799529
  20  10 2352.5427    1.3444  0.8412 10.2726 -0.0041       2.93575  0.0304   0.0294   0.0519    0.1166   0.0000      0.772352   439.7658       4.17459       14.7218      0.533482       3.54610     -0.659132     -0.705561      -3.04738      -4.15396     -0.976830      -2.17461      -1.71646     -0.286825     -0.176744    -0.0384091    -0.0204222    -0.0555224     0.0898371       2.21630       2.90872       2.94162       2.75434       2.53196       2.44179       2.33395       2.15327       2.01442       1.59993       1.31874       1.05583      0.728105      0.501392      0.340256      0.223910      0.138855     0.0941791
  20  11 2499.0970    1.7980  1.0683 10.7511 -0.0054       3.38429  0.0337   0.0361   0.0621    0.1450   0.0000      0.741004   439.3231       2.90229       12.9423     -0.751642      0.905740      -5.36400      -1.41288      -1.04408     -0.833287      -1.26619      0.957541      0.772108      -1.39457      0.670097     -0.203453      0.159716     -0.180212      0.137708       1.99875       2.53207       2.70179       2.82151       2.68004       2.51106       2.33945       2.04526       1.72827       1.44781       1.10438      0.839625      0.638019      0.486950      0.349132      0.234269      0.151863     0.0941011
  20  12 2645.0654    2.3959  0.9789 11.4593 -0.0042       3.37390  0.0338   0.0488   0.0581    0.1259   0.0000      0.796819   438.4080       1.14572       14.5699     -0.661628       3.20210       3.85778      0.567437      -4.30123       2.37016       2.06024       2.85036     -0.600018     -0.558258     -0.701373     -0.408072     -0.246393     -0.224079    -0.0505710       1.92184       2.54527       2.74637       2.77953       2.82379       2.55612       2.44728       1.96778       1.68385       1.35071       1.06235      0.794767      0.627311      0.460853      0.319817      0.220866      0.148995     0.0957257
  20  13 2790.8099    3.1059  0.8991 11.7982 -0.0033       1.85840  0.0294   0.0631   0.0513    0.1304   0.0000      0.735714   438.9156       4.22743       15.1914      -3.17223      -3.38676      -1.22177      0.651848     -0.598508     -0.942645       1.46687      -1.02986      0.186051      0.414282     -0.326883     -0.108751      0.304919    -0.0520355    -0.0201575       1.80153       2.26735       2.52461       2.62815       2.39886       2.30272       2.11091       1.79184       1.58988       1.32223       1.04096      0.787389      0.613739      0.415475      0.299651      0.200670      0.129542     0.0855007
  20  14 2936.0302    3.6747  0.9337 12.3664 -0.0059       1.40234  0.0295   0.0788   0.0560    0.1204   0.0000      0.555824   436.4581       5.52457       15.7541      -2.91580      -3.43615     -0.668775      0.505735      -4.48367      -1.20791      -3.59618       1.00791    -0.0107306     -0.381797   0.000133408      0.506819      0.139445     -0.203432     0.0409852       1.73815       2.24534       2.34807       2.49864       2.37297       2.34203       2.09868       1.85445       1.56428       1.25889       1.00622      0.722363      0.590112      0.434609      0.316667      0.207827      0.137168     0.0937119
  20  15 3080.5422    4.1424  0.9861 12.8348 -0.0023     -0.691346  0.0324   0.0844   0.0580    0.1138   0.0000      0.573406   441.4013       2.03084       10.3358      -4.60659     -0.988748      -7.33035       2.89318      -1.30526       1.71114      -2.62631      -1.14709       1.03405    -0.0193277     -0.619972     -0.231727     -0.242528     -0.105310     0.0881313       1.88525       2.57915       2.62437       2.82333       2.72899       2.55713       2.37847       1.93216       1.73151       1.33586       1.16330      0.809213      0.647024      0.446243      0.336057      0.226890      0.144289     0.0946433
  20  16 3224.5049    4.0384  1.2291 12.7160 -0.0071     -0.294739  0.0422   0.0738   0.0675    0.1054   0.0000      0.579283   437.8346       4.09085       12.3274      -3.23028      -3.88886      -5.42690       4.72100      0.693300       1.01870      -4.59060     -0.500491     -0.138652     -0.218912      0.160549     -0.248339      0.484067    -0.0199532      0.106893       2.27342       2.96812       3.21814       3.44359       3.09929       3.05364       2.84372       2.22871       1.97934       1.66641       1.30086      0.954545      0.733621      0.534186      0.377833      0.255155      0.171095      0.107918
  20  17 3368.3480    3.6494  1.9351 12.0833 -0.0007       1.08060  0.0486   0.0534   0.0836    0.0854   0.0000      0.277081   433.2266       6.83034      0.353991      -6.11164      -1.53954      -8.08497       3.22108      -4.46396       2.38859      -1.50621       1.76035     0.0557162      0.671297       1.01784    -0.0459127      0.335783     -0.294508      0.215132       2.66182       3.40247       3.61715       3.88523       3.65710       3.55280       3.16264       2.76811       2.35910       1.89509       1.56078       1.18136      0.916928      0.640259      0.455432      0.305650      0.210373      0.138722
  20  18 3512.3224    3.0017  3.0173 11.4603 -0.0014       1.34555  0.0628   0.0365   0.1124    0.0728   0.0000      0.206505   433.7536       5.66206       15.2751      -5.72067      -6.07350      -9.43972      0.224206      -1.97011      0.195040      -4.67671      -4.64655      -1.47099       2.08787       1.11410     -0.173948    -0.0366882     -0.145258      0.414161       3.40936       4.37531       4.56164       4.76005       4.70040       4.59838       4.07666       3.50402       2.89793       2.47072       2.00143       1.52707       1.15701      0.817189      0.582647      0.404586      0.269913      0.176401
  20  19 3656.0558    2.5297  4.1281 10.9636 -0.0006      0.775192  0.0757   0.0271   0.1369    0.0678   0.0000      0.138862   437.1439       6.59959       23.1590      0.157540      -13.7319      -14.6915      -6.42296      -9.21516      -2.47523      -6.53309      -2.22216      0.683090      0.752134      0.707554      0.665456     -0.116924     -0.118289     -0.165487       4.20872       5.36536       5.60097       5.98011       5.89104       5.52646       4.89559       4.30118       3.78543       3.11005       2.43745       1.90826       1.42193       1.03057      0.717261      0.499336      0.326416      0.208703
  20  20 3799.9137    2.1495  6.1268 10.4411 -0.0009      0.506900  0.0953   0.0194   0.1789    0.0549   0.0000     0.0845586   439.7574       9.01684       5.09421      -9.63124      -8.02502      0.828375      -2.71565      -8.99832       2.07030      -1.90956      -4.95856       3.71774      -3.13100     -0.845741      0.580078      0.700767     -0.914354     0.0261857       5.06657       6.57329       6.99955       7.37646       7.09279       6.54305       6.20497       5.31842       4.62983       3.80757       3.03624       2.36348       1.75912       1.28037      0.897023      0.618984      0.404490      0.254973
  20  21 3943.6835    1.8088  8.6386 10.1831  0.0003      0.408583  0.1264   0.0145   0.2293    0.0428   0.0000     0.0654773   434.0144       27.5878       9.61515      -12.4381      -25.8327       3.81168       5.13334      -11.7102       9.23203       2.71376       6.30545       1.00101       2.53784      -1.32972       2.09330      0.307024     -0.711035     0.0390452       6.38254       8.28156       8.83246       9.17335       8.84320       8.56186       7.80604       6.85830       5.75981       4.81307       3.84893       3.01769       2.22932       1.66001       1.14376      0.794460      0.520917      0.336670
  20  22 4087.2408    1.5715 10.4843 10.0836 -0.0009      0.227507  0.1541   0.0124   0.2749    0.0381   0.0000     0.0612499   449.5507       7.56067       13.0055      -8.98123       1.20381      -6.42972       17.2772      -13.7202       6.33732      -9.24639       4.22631       3.55550      -3.56151       2.66047       2.20417    -0.0181579     -0.707823      0.251752       7.44364       9.91746       10.6499       10.9427       10.6172       10.0146       9.11116       8.18328       6.85931       5.66970       4.54728       3.49707       2.65141       1.91660       1.35226      0.926531      0.601280      0.382705
  20  23 4231.0332    1.2807 12.6766 10.1084  0.0011      0.149051  0.2076   0.0105   0.3513    0.0332   0.0000     0.0676181   411.9665       5.77721       16.7299       7.06051      -13.0707      -15.0595       15.8756     -0.802189       1.13309       10.1749       6.65520       4.92331      0.455132      -1.57177     -0.902425      0.632196      0.512599     -0.186627       9.39923       12.2060       13.2649       13.6349       13.2272       12.6649       11.4127       10.1570       8.61766       7.07237       5.61489       4.35008       3.28672       2.45372       1.72335       1.18106      0.770227      0.498164
  20  24 4374.6094    1.0579 15.8897 10.0298  0.0018      0.140861  0.2998   0.0083   0.4608    0.0295   0.0000     0.0800822   425.8073       26.9220       26.0632      -18.7551       4.81736      -10.3151       23.3585       7.34912      -6.24386      -1.62116       12.1997      0.549652      0.206329       4.44442      -1.70068      -1.27648     -0.523354      0.897572       11.8898       15.7944       16.9700       17.9396       17.1568       16.5391       14.6341       13.1777       11.0501       9.10606       7.38008       5.66703       4.29186       3.15433       2.19091       1.52585      0.982651      0.643622
  21   7 1919.8873    0.5247  0.4688  9.2689 -0.0020       9.82835  0.0200   0.0148   0.0399    0.0634   0.0000       1.52240   438.2186       2.72198       15.8458     -0.811460      -2.27773      0.518108       1.59381     -0.193219      -1.65655     -0.103534     -0.157971      0.757408      0.399921     -0.157516    -0.0820877      0.176175    -0.0117081    -0.0483621       1.36484       1.64767       1.78778       1.86962       1.85397       1.82019       1.64012       1.46246       1.21764      0.928927      0.871920      0.643907      0.508700      0.346630      0.250594      0.183578      0.124960     0.0795301
  21   8 2077.8343    0.7461  0.6154  9.3276 -0.0022       7.68655  0.0239   0.0178   0.0419    0.0891   0.0000       1.10691   436.2581       1.90833       16.9763     -0.681994      -2.53390      -3.35533     -0.587753      -1.71242       2.22972      -1.20951     -0.699124      0.807865      0.435609      0.342518      0.320146      0.126934     0.0225796    -0.0829793       1.64672       2.25657       2.55902       2.68688       2.57488       2.48625       2.13903       1.76457       1.47740       1.20123      0.877206      0.719631      0.536459      0.381235      0.280724      0.184649      0.131872     0.0852559
  21   9 2231.9961    1.0386  0.7692  9.9643 -0.0019       4.73373  0.0258   0.0230   0.0502    0.1018   0.0000      0.883934   438.1281      -2.06616       9.80311      0.982255      -1.67363      -4.40452     -0.243458      -1.43500       2.11230     -0.142389     -0.569298      -1.91271      0.211241     0.0332815     -0.136299     -0.210253    -0.0294921    -0.0598730       1.67689       2.05702       2.24318       2.31168       2.19800       2.18555       2.01508       1.66945       1.43378       1.19413       1.02748      0.795995      0.581508      0.423586      0.303523      0.218909      0.144793     0.0980123
  21  10 2382.0221    1.4367  0.9563 10.3505  0.0001       3.17232  0.0315   0.0282   0.0553    0.1202   0.0000      0.745278   439.2487      -3.90858       16.3411       3.87168      -5.89081     -0.775332     -0.487480      0.659760       1.09883      0.803390      0.277488       1.59427      0.189870     -0.638423     -0.141915      0.280805    -0.0675728    -0.0743567       1.88168       2.46635       2.44100       2.55334       2.38428       2.33339       2.23248       2.00437       1.75635       1.43297       1.15203      0.891095      0.680688      0.523785      0.379082      0.271676      0.178871      0.111032
  21  11 2529.4277    1.9577  0.9622 10.9839 -0.0020       3.15955  0.0325   0.0379   0.0530    0.1171   0.0000      0.710522   438.4363       1.73958       11.9445      0.144902      -2.38710      -1.45290      -3.93727      -1.37561     -0.169819      0.652162      0.505891    -0.0320108     -0.139232     -0.292224    -0.0529569   0.000259854      0.212154      0.181344       1.80332       2.33095       2.37816       2.52267       2.64391       2.29659       2.17846       1.88591       1.67278       1.36482       1.09304      0.859111      0.648509      0.485769      0.355093      0.241041      0.165296      0.104761
  21  12 2676.3711    2.6202  0.9947 11.5822 -0.0012       4.23478  0.0302   0.0519   0.0585    0.1219   0.0000      0.706256   436.2149     -0.100544       13.0021      -2.72140      -1.51113      -2.62792      -2.25205      -3.01676    0.00908489      0.541479      -1.37417     -0.110180     -0.517202      0.449935      0.408916     -0.307638     -0.204453     0.0307417       1.75203       2.32253       2.45741       2.47057       2.34507       2.31959       2.03217       1.97918       1.63439       1.39170       1.10854      0.886789      0.655771      0.502238      0.343347      0.245247      0.167696      0.110506
  21  13 2823.1077    3.2295  0.9396 11.7002 -0.0027       2.02713  0.0307   0.0635   0.0540    0.1533   0.0000      0.755400   440.3630       3.28474       15.7250      -1.30150      -4.89937      -3.90895     -0.572651      -1.68498      -2.88300     -0.374147       1.58725     -0.923957      0.381376      0.375045    -0.0178729     -0.344742     0.0848016      0.128916       1.90834       2.54166       2.67365       2.68051       2.47594       2.36420       2.13076       1.94805       1.72630       1.52799       1.25480      0.977972      0.722156      0.524408      0.337019      0.237333      0.153882      0.100089
  21  14 2968.9916    3.8660  0.9273 12.2085 -0.0022       1.04241  0.0289   0.0771   0.0510    0.1330   0.0000      0.657154   439.6654       3.99204       15.6190      0.161832      -6.81497      -3.06356       2.00316      -3.32937     -0.571574      -1.09391      0.232452     0.0408942     -0.102723      0.248248     -0.443693      0.220324      0.109521      0.234726       1.69456       2.11004       2.28995       2.42387       2.40275       2.27535       2.02387       1.77098       1.52199       1.25441      0.989910      0.769760      0.569529      0.451684      0.325549      0.221662      0.148620     0.0987470
  21  15 3114.1177    4.2688  1.0000 12.6345 -0.0029       1.93800  0.0301   0.0831   0.0595    0.1263   0.0000      0.700464   438.9013      0.595751       16.1830     0.0584381     -0.476473      -5.76862       1.68101      -2.22285       1.12532      -2.69000     -0.611021     -0.822339      0.112818      0.118657    -0.0375446      0.116038      0.212771    -0.0173072       1.77768       2.26281       2.34171       2.45207       2.40931       2.14018       1.99541       1.87000       1.62884       1.40505       1.09556      0.905424      0.677417      0.475060      0.344051      0.238374      0.162454      0.100811
  21  16 3258.6862    4.1269  1.3405 12.4574 -0.0023      0.800514  0.0400   0.0702   0.0663    0.1254   0.0000      0.599497   437.2180       7.73953       9.07812      -2.27481      -2.69492      -7.03664     -0.453538      -2.35843       1.62650     -0.247258     -0.594803      0.984359     -0.350751     -0.469914     -0.554407     -0.146873      0.162657      0.150691       2.20907       2.87256       3.05117       3.25092       3.24487       3.08663       2.59867       2.31197       1.97876       1.68325       1.30620       1.02613      0.765552      0.570611      0.397133      0.291892      0.192211      0.123244
  21  17 3403.0869    3.4642  2.0406 12.0622  0.0009      0.517234  0.0492   0.0485   0.0868    0.0713   0.0000      0.319010   437.2837       7.86257       13.0073      -8.61197      -1.01035      -7.28293     -0.580168      -10.8979       6.82511      0.191669       1.86779      0.360764       1.21037      0.128349      0.681516      0.351713     -0.308690     0.0446003       2.50647       3.24697       3.48230       3.75089       3.57182       3.48955       3.19458       2.77008       2.36205       2.00334       1.55324       1.24249      0.946594      0.718503      0.503397      0.360854      0.241556      0.160813
  21  18 3547.4675    2.8655  2.9378 11.6351 -0.0008      0.867926  0.0620   0.0353   0.1093    0.0622   0.0000      0.202312   443.1677       10.2424       12.2010      -2.96221     -0.890382      -12.0114       1.97107       6.54215       3.40572      -3.41390       2.52578       1.06339     -0.767231    -0.0885633     -0.441800    -0.0540808     -0.165130      0.369036       3.18389       4.22307       4.52455       4.72022       4.68345       4.45311       4.02064       3.53140       3.00192       2.50065       1.97796       1.52846       1.19756      0.884707      0.646237      0.441958      0.309348      0.202877
  21  19 3692.0996    2.4204  4.6676 10.7651 -0.0023      0.820965  0.0791   0.0239   0.1421    0.0609   0.0000      0.113743   431.8216     -0.765780       12.0604      -4.90705       7.54323      -6.74272       2.84029      -10.8478      -12.3139      -2.85270      -1.84516      0.552169      -1.01763      0.307898    -0.0518534     -0.622620      0.499972      0.306047       4.07963       5.26429       5.57393       5.89932       5.80660       5.51067       5.08367       4.43027       3.86309       3.10178       2.55692       2.02733       1.53945       1.14783      0.806097      0.569006      0.389309      0.260790
  21  20 3836.3406    2.0858  6.1809 10.4534 -0.0008      0.602492  0.0961   0.0184   0.1721    0.0496   0.0000     0.0851898   431.3803       6.88685       12.1823      -2.65207       4.16718       1.08746      -4.18914      -11.7124     -0.536697      -4.17265      -2.90926     -0.932424       1.19034      -1.92357     -0.408799      -1.46128    -0.0907873      0.490793       4.81335       6.37165       6.81211       7.13081       7.04464       6.59164       6.17174       5.30549       4.55926       3.81346       3.04370       2.43082       1.82424       1.34389      0.988492      0.683690      0.456134      0.301861
  21  21 3980.5626    1.7544  8.9538 10.1290 -0.0006      0.375756  0.1273   0.0136   0.2281    0.0407   0.0000     0.0645168   443.6888      -10.2473       16.5646       5.58837       4.89754      0.340596       7.80871     -0.952951      -5.06918       7.49021      -5.93360     -0.720763      0.474635      0.854860      -1.63031      0.147975      0.342584    -0.0322415       6.15122       7.99778       8.59663       8.82314       8.75918       8.34745       7.64294       6.90162       5.82733       4.91535       3.96059       3.08651       2.35584       1.79155       1.28041      0.896376      0.609380      0.396902
  21  22 4124.3451    1.4673 11.3579 10.1000 -0.0011     0.0998200  0.1693   0.0111   0.2988    0.0346   0.0000     0.0627246   435.2947      -19.0743       8.02655      -6.76344     -0.958608      -14.0834      -29.2665     -0.381416       10.0412      -4.44563      -5.09057       1.10042     -0.572761       2.01479      0.327478      0.225685       1.12008    -0.0192777       7.64951       10.0150       10.9215       11.4061       11.0537       10.6492       9.66479       8.52963       7.39525       5.98466       4.87210       3.86254       2.92939       2.17825       1.58820       1.08984      0.741543      0.492310
  21  23 4269.1529    1.2208 14.3306 10.0620 -0.0009      0.233519  0.2397   0.0091   0.3926    0.0308   0.0000     0.0658581   437.2978       19.0517       14.7894      0.181191      -3.87664      -18.6776       3.39986      -2.10823       21.3428      -9.98118      -8.95200      -9.34955     -0.401691       5.18967       1.15607      -1.05309     -0.341608       1.00045       9.54400       12.6720       13.2675       14.3206       13.6235       13.3455       12.0362       10.8706       9.27096       7.58064       6.21987       4.87039       3.79004       2.78172       2.02811       1.41899      0.954663      0.637491
  21  24 4413.7428    1.0282 17.4563 10.0036 -0.0012      0.354222  0.3242   0.0077   0.4809    0.0269   0.0000     0.0812243   429.8659       47.6742       50.7166      -28.6386       1.58176       11.5113       16.0882       10.3746       20.0128     -0.997627       16.6443       10.8260      0.484810      -2.32954       3.67587       1.22971      0.755905      0.672152       11.7603       15.3442       16.9755       17.4604       17.2620       16.3724       15.0377       13.1994       11.5179       9.47826       7.77219       6.14387       4.67512       3.48072       2.52326       1.77644       1.16063      0.783737
  22   5 1611.3647    0.2206  0.2146  9.1591 -0.0027       23.9072  0.0172   0.0101   0.0298    0.0374   0.0000       7.20964   439.7904      0.531572       18.5057      -1.91144      -2.17192       2.17883      0.668428     0.0390266      -1.59314      0.186175     -0.126754      0.420030     -0.280520      0.314815     -0.252017      0.202186    -0.0431892     0.0272888       1.06136       1.42722       1.55444       1.71404       1.34267       1.60181       1.21335       1.11886       1.08278      0.933378      0.712723      0.610865      0.495296      0.322693      0.240202      0.174682      0.126329     0.0680870
  22   6 1781.5591    0.3795  0.2862  9.2093 -0.0080       14.5981  0.0211   0.0132   0.0283    0.0465   0.0000       3.05540   440.0987     -0.599327       17.2164    -0.0967079      -3.01561     -0.215891      -1.15053     -0.522063    -0.0710323     -0.666804       1.29948      0.461119     -0.269635     -0.346438    -0.0355155     -0.127079     0.0795772     0.0322950       1.47487       1.81446       1.96417       2.06198       1.86637       1.26917       1.39160       1.57183       1.38947       1.15593      0.996167      0.881869      0.665883      0.425241      0.319479      0.188370      0.143781     0.0912204
  22   7 1945.1373    0.5910  0.4429  9.3553 -0.0017       8.28768  0.0189   0.0158   0.0339    0.0616   0.0000       1.43803   438.8877      -1.23390       13.7714      -1.75303     -0.992650       1.47308      0.545305     0.0861385     -0.292055      0.546409      0.300695      0.441733     -0.274417    -0.0527763      0.147746      0.216408    -0.0186433    -0.0255999       1.20658       1.51526       1.64721       1.54836       1.59042       1.57380       1.37931       1.33109       1.14036      0.947351      0.845423      0.674908      0.522412      0.394201      0.271849      0.200190      0.123693     0.0885814
  22   8 2104.8993    0.8125  0.7050  9.3579  0.0008       7.91553  0.0241   0.0181   0.0474    0.0969   0.0000      0.957670   440.0860      -1.52561       18.4011      0.557695    -0.0965970      0.399284      -2.74549      -1.85191       1.49640     -0.110383      -2.15874     -0.463964      0.497099     -0.318528     -0.202067      0.137846    -0.0541953    -0.0399118       1.53836       2.02646       2.13973       2.33350       2.19360       2.21430       1.87318       1.64158       1.46535       1.20279      0.938201      0.755409      0.577898      0.438079      0.305674      0.237175      0.148649      0.104232
  22   9 2260.0616    1.1175  0.7635  9.9194 -0.0001       5.57271  0.0269   0.0237   0.0494    0.1012   0.0000      0.865063   440.8353      0.824971       14.0701      -2.08787      -2.16502      0.939341     -0.453844      -1.21513     -0.166193     0.0106629     -0.412531      0.232550      0.589189      0.561401      0.118435     -0.176173     -0.208898      0.111469       1.67453       2.26406       2.39296       2.27398       2.06141       1.80517       1.76455       1.71384       1.65245       1.43821       1.21606      0.971801      0.749030      0.526574      0.377922      0.249270      0.169254      0.107388
  22  10 2411.0048    1.5336  1.0349 10.3001 -0.0007       4.28548  0.0318   0.0293   0.0582    0.1388   0.0000      0.752063   438.4862       3.39949       11.8400      -2.02479      -1.37478      -1.00463      -2.61992      -3.58416     -0.856213       2.07254    -0.0426076     -0.461902     0.0327301      0.587811      0.643615     -0.227459    -0.0550484     -0.205416       1.60729       2.03135       2.25678       2.48129       2.27907       2.17836       2.01765       1.92594       1.53980       1.33676       1.10684      0.897386      0.633811      0.522722      0.365631      0.271554      0.173371      0.123308
  22  11 2559.3439    1.9838  1.0959 10.8768 -0.0038       3.07849  0.0325   0.0370   0.0615    0.1329   0.0000      0.732492   439.1173       4.16396       13.7700      -1.68274     -0.983313      -5.83537      0.839216       1.20860     -0.705831      -2.23423       1.08901      -1.22531     -0.505158       1.09601     0.0455457      0.223859    0.00127510    0.00838007       1.80866       2.30352       2.41947       2.50586       2.48758       2.45218       2.22559       1.97947       1.64617       1.40891       1.15828      0.960052      0.712307      0.534721      0.384844      0.273401      0.188417      0.126439
  22  12 2707.2173    2.6423  0.8766 11.7739 -0.0029       1.76699  0.0267   0.0543   0.0529    0.1053   0.0000      0.749780   440.9209       2.63335       12.6000     -0.191986     -0.656005      -5.98393       3.70461      0.516977      0.677917     -0.435020      0.944567      0.274420     0.0404109       1.29014     -0.292450      0.157008     -0.217772     -0.188080       1.54551       2.01763       2.04844       2.09296       2.02998       1.97886       1.90220       1.66919       1.44947       1.22306      0.996661      0.794022      0.613605      0.461834      0.333952      0.245519      0.172997      0.115684
  22  13 2854.8856    3.4689  0.8589 12.1774 -0.0034       2.89749  0.0258   0.0709   0.0514    0.1153   0.0000      0.810574   437.8945       4.43227       15.8676      -4.78234      0.500576      -6.87814      -1.27619     0.0926431     -0.862682      0.946908     -0.367068     -0.488162      -1.22420       1.01432     0.0191713      0.801976     -0.105593    -0.0543900       1.42949       1.85970       2.02150       2.15486       2.14380       2.01969       1.86759       1.60221       1.40107       1.13507      0.975891      0.737020      0.545804      0.433947      0.318492      0.231249      0.158223      0.103167
  22  14 3001.4854    3.9234  0.9725 12.4983 -0.0001      0.613597  0.0284   0.0769   0.0558    0.1195   0.0000      0.663603   439.4700       6.16503       8.87486      -1.78552      0.344781      -7.02005      -2.23156      0.714579      0.974689      -1.06662       2.41100     -0.193906     -0.316315     0.0760871    -0.0571728     -0.332024    -0.0117888      0.130866       1.56918       2.09280       2.16629       2.23828       2.17803       2.14224       1.97574       1.84892       1.47128       1.30823       1.01845      0.845760      0.629926      0.491050      0.353176      0.257810      0.170809      0.120492
  22  15 3147.2061    4.1667  1.0029 12.8497  0.0016       2.62874  0.0306   0.0830   0.0598    0.1046   0.0000      0.769335   438.5258       2.93408       14.5581      -1.09596      -1.89807      -8.71490      -1.38587     -0.712487       3.68051     -0.755713       1.25048       1.09434      -1.61446      0.126041      0.341497     -0.153352      0.145900    -0.0336208       1.66929       2.25415       2.38158       2.51457       2.40362       2.29160       2.08079       1.84512       1.65003       1.38876       1.13139      0.916520      0.708634      0.502798      0.368907      0.247302      0.174361      0.120358
  22  16 3292.4192    3.7577  1.5508 12.3995 -0.0001      0.371730  0.0431   0.0590   0.0721    0.0888   0.0000      0.506558   440.4323       5.95786       14.4842      -6.96711      -3.04256      -3.55473       2.61530      -5.21161     -0.944159      -1.85623     0.0146380     -0.198875      0.889552     -0.442141    -0.0670400     0.0532188    -0.0776590    -0.0499781       2.16944       2.72909       2.92643       3.23003       3.16455       2.82821       2.75010       2.43880       2.06627       1.75937       1.37196       1.13637      0.888768      0.668337      0.462572      0.342041      0.241209      0.157554
  22  17 3437.5182    3.3197  2.3035 11.8075 -0.0019      0.927115  0.0522   0.0425   0.0900    0.0708   0.0000      0.251604   438.8669       3.26519       16.3828     -0.218769      -2.91670      -6.80042       5.98295      -5.03126       1.22812      -4.67520       1.24540      -1.68732      -2.36502      -1.28079      0.510060      0.349977     -0.767281     0.0673761       2.70545       3.36134       3.62043       3.87275       3.90456       3.58639       3.32623       2.99055       2.56525       2.14040       1.75472       1.35412       1.08241      0.808271      0.586777      0.428744      0.290539      0.198148
  22  18 3582.5257    2.7415  3.4395 11.3166 -0.0011      0.847099  0.0664   0.0298   0.1160    0.0564   0.0000      0.163743   439.6930       16.0218       6.78873      -14.1998     -0.969121      -8.43828       1.48448      -9.54429      -1.16510      -3.50510       1.31320      0.599078       2.46211     -0.472960       1.85758      0.996267     -0.463830     -0.220273       3.26949       4.30294       4.59669       4.88355       4.75037       4.47907       4.15895       3.70474       3.22234       2.68465       2.20575       1.74208       1.35690       1.01721      0.738487      0.525804      0.360487      0.245520
  22  19 3727.5767    2.3167  4.9347 10.7569 -0.0007      0.889615  0.0814   0.0216   0.1468    0.0520   0.0000      0.111283   438.6246       20.4853       4.64701      -18.4061       1.37709      -5.47964      -2.51572      -7.35556      -1.26632       1.22725      0.933834      -2.30740      -2.14852     -0.290483     -0.461022      0.486673     0.0601494      0.178949       3.98566       5.16987       5.57724       5.89133       5.84034       5.52334       5.15298       4.40247       3.89459       3.27431       2.70541       2.12868       1.62001       1.25016      0.884706      0.642705      0.454109      0.297511
  22  20 3872.3492    1.9590  6.7096 10.4857 -0.0007      0.513994  0.0999   0.0169   0.1846    0.0423   0.0000     0.0804329   436.9483       10.7980       14.1219     -0.239715      -8.08637      -9.33012      -2.06043      -13.5676     0.0656870      -8.13008      -6.33537     -0.645382     -0.715596       2.04557     -0.756636     0.0683055     -0.305325      0.515259       4.84445       6.18796       6.69827       7.02177       7.08182       6.70529       6.15476       5.49862       4.74800       3.99133       3.23879       2.61427       1.99380       1.52798       1.11454      0.793555      0.547922      0.372847
  22  21 4016.9351    1.6456  9.0959 10.2218 -0.0002      0.394374  0.1311   0.0129   0.2366    0.0361   0.0000     0.0670042   449.7000      0.591390       9.45698      -15.7350       11.1863      -3.31069      -9.93601       7.06247       12.8593      -4.86243       1.48987      -3.15808       2.85796      -1.91800      0.540358      0.233432     -0.150504      0.304833       6.02527       7.81205       8.37983       8.88710       8.80349       8.34094       7.67487       6.89888       6.01432       4.99623       4.11358       3.30876       2.57549       1.88974       1.40759      0.994340      0.692413      0.467181
  22  22 4161.3820    1.3853 11.8139 10.0924 -0.0003      0.128431  0.1797   0.0102   0.3084    0.0322   0.0000     0.0676019   447.5908      -1.31288       23.4906       9.93455      -14.0707      -6.03241       3.08136      -8.59320       13.6172      -3.39328      -2.95994      -5.26186       1.58714      -2.67761      0.305089       1.48160       1.04037      0.386639       7.39730       9.68357       10.5180       11.0273       10.9778       10.4176       9.64185       8.59052       7.46472       6.34861       5.15459       4.12182       3.19371       2.43227       1.75994       1.27125      0.865920      0.583090
  22  23 4305.7572    1.1875 14.6783 10.0069 -0.0011     0.0319837  0.2433   0.0083   0.3902    0.0290   0.0000     0.0700292   437.4562      -1.20116      -10.8930      -21.7808      -3.11762       8.30618      -1.94241       3.05557      -10.8194       4.63045       8.77545     0.0396605       3.52602      -1.16354       3.88211     -0.834808      -1.67951     0.0679411       9.14274       12.1789       13.1346       13.9156       13.7543       13.1009       11.9528       10.7039       9.25203       7.95022       6.51133       5.11958       4.04088       2.96453       2.22862       1.56838       1.06796      0.713668
  23   6 1804.2750    0.4043  0.3492  9.2674 -0.0041       14.1072  0.0165   0.0128   0.0334    0.0465   0.0000       2.37873   439.1735      -1.38261       19.2425    -0.0121647      -3.15537      0.102387      -1.31961      -1.89431      -1.09776     -0.299956      0.888199     -0.116333     -0.226614    -0.0154171     -0.160481    -0.0891951      0.173202     0.0894810       1.00972       1.22713       1.46112       1.49891       1.50397       1.29671       1.34303       1.18928      0.982586      0.942587      0.662684      0.601873      0.430924      0.339990      0.255022      0.193413      0.126279     0.0831528
  23   7 1969.7071    0.5792  0.5646  9.4012  0.0004       9.06283  0.0228   0.0143   0.0435    0.0637   0.0000       1.38639   439.3339      -3.45561       19.7097      -1.03314      -4.49765      -3.97165      0.455129       2.18690       1.13234       1.58330     -0.570619    -0.0104948      0.529630      0.111804     -0.364661     -0.143572     -0.186260    -0.0141475       1.27905       1.76740       1.77070       2.04343       1.61978       1.74538       1.33664       1.50946       1.26315       1.22607      0.924830      0.807469      0.578624      0.479431      0.337109      0.237443      0.156321      0.119507
  23   8 2131.1976    0.8826  0.6904  9.3687  0.0003       6.63097  0.0236   0.0187   0.0417    0.1002   0.0000      0.854687   439.3046    -0.0721934       14.6838      -1.75082      -3.28134      0.152368      -1.08331      -2.85640     -0.261890     -0.303713     -0.858787     -0.614049     -0.438189    -0.0761707      0.507464      0.278211     -0.298208     0.0375866       1.37508       1.86901       2.07520       2.15009       2.26056       2.08194       1.83437       1.59076       1.36382       1.19138      0.976660      0.749428      0.568374      0.426247      0.341049      0.235371      0.163833      0.109636
  23   9 2287.6070    1.2493  0.8299  9.9525  0.0012       4.84676  0.0263   0.0246   0.0478    0.1156   0.0000      0.777892   440.7105      -3.19779       11.8488      -2.56330     -0.168486      -1.92626      -1.57501      -3.35609       1.38220       2.13853      0.565990     -0.202604      0.930929      0.240216      0.388428     -0.195255      0.435223     0.0465617       1.40056       1.86838       1.94924       2.14568       1.98471       1.92291       1.67468       1.69857       1.39296       1.26702       1.01535      0.809490      0.658260      0.474399      0.355880      0.258311      0.185652      0.119297
  23  10 2439.3508    1.6669  1.0717 10.2846 -0.0028       4.19980  0.0320   0.0303   0.0577    0.1492   0.0000      0.680375   437.4438       3.44502       16.5292      0.772862     0.0727746      -2.06532      -1.82001      -1.85378     -0.164741      0.118085      0.929256     -0.183356    -0.0790064     -0.102494     -0.464052    -0.0700827     -0.479924    -0.0118880       1.59601       2.20315       2.18469       2.46055       2.35256       2.32981       2.11816       1.93292       1.66470       1.28300       1.09134      0.926777      0.717920      0.536896      0.390045      0.273031      0.199330      0.139652
  23  11 2588.8714    2.1017  1.1546 10.9459 -0.0025       3.92746  0.0342   0.0370   0.0602    0.1324   0.0000      0.784777   439.6419     -0.187174       14.9802      -2.33454       3.76910      -4.21163     -0.563977     -0.699680      -1.48179      0.747230    -0.0963228       1.82469      -1.12356      -1.16093      0.340703     -0.205111     -0.102519      0.189526       1.68579       2.20457       2.29413       2.32899       2.24757       2.19282       2.06813       1.90747       1.69807       1.50433       1.23287      0.971800      0.762164      0.605024      0.423907      0.320944      0.225656      0.159339
  23  12 2737.6825    2.8720  0.9138 11.7802 -0.0052      0.740763  0.0269   0.0552   0.0511    0.1116   0.0000      0.686949   438.3876       2.31781       14.2745      -3.09958      -5.19662      -4.24398       1.79805    -0.0109718      0.967079      -3.65268       2.59078      0.599764     -0.460512      0.596622     -0.373427      0.507288     0.0583490    0.00604492       1.41666       1.81370       1.97973       2.02969       2.03100       1.93706       1.82035       1.68294       1.40400       1.19054       1.01557      0.828518      0.624989      0.507095      0.348442      0.262538      0.186830      0.120430
  23  13 2886.2298    3.5448  0.9117 12.2591 -0.0015       1.47233  0.0269   0.0683   0.0515    0.1149   0.0000      0.726014   437.0068       3.74634       16.2429      -1.18200       2.61774      -4.44596       1.96894      -3.80463       1.54663      -3.10516      -1.83058      0.563008     -0.348615     -0.966514      0.130547     0.0666362     0.0214337     0.0314634       1.42859       1.89335       2.04322       2.12175       2.02841       2.00659       1.83480       1.68245       1.50996       1.21530       1.03949      0.788409      0.655509      0.491956      0.366365      0.267524      0.182837      0.126187
  23  14 3033.5531    4.0722  0.9392 12.6349 -0.0019     0.0110427  0.0291   0.0790   0.0512    0.1188   0.0000      0.669166   437.0284       4.10677       13.9006    -0.0737847      -5.30830      -5.20876       1.22108      -1.11084       2.03071      -2.54211      0.717256       1.70784       1.20681      -1.08610     -0.589925      0.500134      0.282300     -0.247309       1.55999       1.95221       2.21141       2.19081       2.16199       2.11132       2.02429       1.78164       1.56047       1.34541       1.04389      0.863566      0.647497      0.510444      0.396454      0.282721      0.208625      0.138375
  23  15 3179.8176    4.1774  1.1786 12.8600 -0.0030       1.21819  0.0351   0.0752   0.0644    0.1159   0.0000      0.659050   438.4663       2.56664       13.0249       1.51685      0.506235      -3.06055      -2.59930      -4.96447      -1.12359      -2.02298      0.563618     -0.728973      0.231696     -0.813680      0.137632     -0.566413      0.346375      0.221005       1.71294       2.19401       2.23379       2.52469       2.52654       2.33832       2.16989       1.98120       1.75758       1.40612       1.17512      0.964836      0.748990      0.569098      0.409123      0.325557      0.223948      0.152570
  23  16 3325.7344    3.8059  1.6899 12.3387 -0.0017      0.368919  0.0426   0.0558   0.0730    0.0833   0.0000      0.403396   436.6999       8.80053       12.1955      -1.22289     -0.106492      -8.11396       2.54744      -2.48741      -1.94073      -1.49344       2.73910      0.285247     -0.898857      0.914032     -0.190776      0.523361     0.0889714     -0.127188       2.09698       2.72277       2.88955       2.90844       2.97403       2.83097       2.67439       2.44805       2.14596       1.78408       1.49611       1.13320      0.944337      0.722872      0.539024      0.393209      0.276859      0.193031
  23  17 3471.5757    3.2156  2.4392 11.8211 -0.0006       1.04169  0.0527   0.0390   0.0926    0.0599   0.0000      0.250121   442.7552       1.74667       11.2181      -4.16203      0.978070      -10.1684       3.24869      -1.12236      -2.21182      -4.66354      -1.75754       1.30353    -0.0876063     -0.180698     -0.635774    -0.0105122      0.324099      0.115700       2.46706       3.11831       3.43541       3.55283       3.63759       3.47387       3.21191       2.79075       2.44424       2.08049       1.73089       1.38372       1.08521      0.816151      0.624253      0.440929      0.311334      0.216840
  23  18 3617.2050    2.6474  3.8576 11.1698 -0.0004      0.973513  0.0685   0.0267   0.1197    0.0510   0.0000      0.140002   441.6008       1.32045       12.2441      -3.65790      -11.9888      -13.6105      -1.50356      -1.79058      -2.15595      -3.46538      -1.15409       2.18363      -2.30384      0.270099       1.56571      0.527394      0.116880    -0.0825864       3.20010       4.18268       4.46545       4.63799       4.56017       4.35162       4.10463       3.72101       3.28667       2.81004       2.33207       1.86639       1.48829       1.15110      0.818736      0.602840      0.427351      0.288371
  23  19 3762.9226    2.2359  5.6373 10.6397 -0.0016      0.879394  0.0863   0.0192   0.1513    0.0466   0.0000     0.0936846   439.9516       18.0686       5.58693      -1.54234      -10.0864      -10.6352      -1.54212       1.03384       3.24429      -5.41001       5.88661     0.0508175      0.888025      0.836724     -0.567630     -0.103179     -0.524552      0.577283       3.96501       5.15221       5.53634       5.70159       5.91934       5.51038       5.20446       4.58885       4.08882       3.39987       2.88527       2.32217       1.78559       1.36899       1.02478      0.751208      0.529373      0.357655
  23  20 3907.9439    1.8630  7.2934 10.4067 -0.0000      0.468704  0.1040   0.0149   0.1914    0.0393   0.0000     0.0755706   450.9581       14.0738       10.3597      -9.33856     -0.875729      -11.2106     -0.770413       5.60439       1.41755       3.87204      -3.77799       2.79117      0.230294      0.623043     -0.962288     -0.103290     -0.586220      0.786448       4.71348       6.11416       6.83715       7.05089       6.98662       6.67489       6.31704       5.65514       4.83663       4.08641       3.40720       2.77215       2.16735       1.63060       1.23902      0.884978      0.622875      0.430227
  23  21 4052.9140    1.5937 10.2516 10.2609 -0.0002      0.279254  0.1456   0.0118   0.2533    0.0323   0.0000     0.0622398   429.1498       24.0781       24.7634      -8.02585      -3.89511      -15.2376       7.59268      -3.46752      -8.04419       8.36422       2.54207      -4.24940      -1.30701       1.31765       1.26990      0.400358     -0.201532     0.0350354       6.07842       8.01176       8.66791       9.06122       9.01653       8.64394       8.18829       7.16918       6.47453       5.39455       4.52008       3.59731       2.83684       2.19179       1.62169       1.19404      0.834772      0.576656
  23  22 4198.2026    1.3439 13.0094 10.1321  0.0009      0.189042  0.1997   0.0093   0.3305    0.0300   0.0000     0.0629458   431.3642      -4.55275       16.9548       3.28955       11.4347      -12.2951       7.22660      -6.23714     -0.964248      0.114414       7.73537     -0.187687       1.64158     -0.199822       1.00333       3.52192     -0.345661      0.236685       7.74040       10.0878       11.0253       11.4145       11.6057       11.0106       10.2859       9.20523       8.11379       6.79034       5.68444       4.47714       3.62021       2.72643       2.07929       1.47600       1.05166      0.725285
  23  23 4344.2745    1.1022 15.3248 10.0526 -0.0018      0.376020  0.2606   0.0077   0.4116    0.0271   0.0000     0.0745365   432.3318       42.8928       7.17563      -21.2024      -6.34079       14.9034      -11.8992       3.54461      -7.29056      -1.89273      -8.16756       8.25590       7.79925       2.92017      -3.32930      -3.34728       2.91675     -0.173098       9.17947       12.0644       13.2711       13.7108       14.0086       13.2657       12.2490       11.0927       9.72481       8.28034       6.88602       5.50064       4.35694       3.37279       2.48545       1.81967       1.26070      0.872454
  24   7 1993.6614    0.6395  0.5542  9.4891 -0.0027       9.92435  0.0194   0.0157   0.0418    0.0662   0.0000       1.31699   439.6404       1.27759       17.0622      -1.68745      0.167340     -0.301338       1.17832    -0.0735519      0.284949      -1.02916     -0.692248     -0.784771      0.561194     -0.650250     -0.144257      0.265197    -0.0795674     0.0571504       1.12272       1.49293       1.62588       1.69806       1.62982       1.51850       1.50481       1.38947       1.22945       1.02626      0.849393      0.668211      0.490334      0.410213      0.313725      0.244463      0.174853      0.125676
  24   8 2156.8420    0.9400  0.6671  9.6333 -0.0017       4.61065  0.0219   0.0198   0.0412    0.0918   0.0000      0.854691   438.0892       3.06693       15.1994      -1.45802      -1.18834      -2.35393     -0.289826      -1.81432     0.0297348     -0.264829       1.84489     -0.263756      0.126740     0.0610289      0.530222    -0.0105891      0.113453    -0.0782470       1.15847       1.42834       1.70845       1.76016       1.65970       1.58310       1.58010       1.29872       1.20162       1.09084      0.865703      0.692604      0.576246      0.430606      0.321228      0.230494      0.171235      0.120788
  24   9 2314.4542    1.2864  0.8648 10.0479 -0.0035       5.30274  0.0261   0.0249   0.0487    0.1213   0.0000      0.781542   438.6735      -1.16604       14.6624      -2.31687      -3.69731     -0.577946       1.42373      -1.99790    -0.0908715       1.17840       2.14375      0.293904      -1.66674      0.361172      0.212234      0.137085    -0.0316920    -0.0657816       1.33718       1.70752       1.87524       1.87608       1.89411       1.89285       1.79701       1.57114       1.42257       1.20478      0.971638      0.837805      0.639525      0.511311      0.374012      0.276975      0.206882      0.138895
  24  10 2467.0791    1.7522  1.0264 10.7033  0.0013       1.09782  0.0307   0.0318   0.0549    0.1276   0.0000      0.724239   439.9009      0.734106       14.1358      0.373129      -3.80920     -0.512080      -1.70713      -1.48904     -0.682337     -0.329296     0.0581194     -0.762336     -0.456781     -0.873287      0.114438      0.184815     -0.349510      0.198970       1.43549       1.93174       2.09856       2.12677       2.15814       2.03451       1.88746       1.70018       1.59933       1.32580       1.15592      0.921870      0.766267      0.566995      0.425837      0.299089      0.221626      0.157444
  24  11 2617.7801    2.2341  1.0496 11.3134 -0.0024       2.52241  0.0312   0.0403   0.0558    0.1183   0.0000      0.681996   439.3640      0.266907       12.9799      -5.25061      -2.44611      -3.68392      -1.08879      -2.41807      -1.41990     -0.321669     -0.963284       2.26316     -0.685263      0.272439     -0.173468    -0.0353318     -0.372501    -0.0269230       1.56223       2.04067       2.09593       2.08918       2.20328       2.11506       2.02925       1.89086       1.58094       1.37350       1.08921      0.884210      0.717726      0.552368      0.430117      0.326005      0.242483      0.167847
  24  12 2767.7480    2.8976  1.0566 11.5769  0.0004       1.80881  0.0293   0.0510   0.0553    0.1292   0.0000      0.619387   438.9439       4.82702       16.2704      -4.92147      -2.60440      -1.97678      0.869157     -0.774178      -1.81341       1.13271     -0.785351      -1.75610      0.589555      0.553771     -0.178934     0.0334496     0.0507103     0.0545933       1.39599       1.85919       2.00475       2.14733       2.05020       1.98879       1.86721       1.69008       1.49489       1.27910       1.06029      0.922144      0.698357      0.541305      0.399604      0.294317      0.203592      0.140984
  24  13 2917.0904    3.6743  0.9590 12.5173 -0.0022       3.69050  0.0276   0.0693   0.0530    0.1050   0.0000      0.905496   438.6408       3.25969       13.4154       1.08714      -2.75607      -3.27081      -2.05384     -0.854937     -0.203532     -0.794835     -0.927025     -0.478417     -0.318081      0.192869    -0.0155593      0.142789     0.0860867    -0.0367051       1.32729       1.70707       1.86765       1.94826       1.97466       1.90122       1.72332       1.54628       1.44305       1.17100       1.03207      0.820928      0.646061      0.496449      0.377369      0.277365      0.201862      0.140325
  24  14 3065.1255    4.0776  1.0564 12.4571 -0.0030    -0.0383115  0.0302   0.0719   0.0558    0.1300   0.0000      0.692653   437.1712       5.34926       14.7837      -3.85462      -3.14946      -3.73569      -2.31532      -4.18282      0.856150      -1.00511     -0.596190      -1.09725     -0.540545      0.500446      0.101795      0.161048      0.430318      0.161166       1.51257       1.91878       1.98144       2.21733       2.09715       2.11190       1.81213       1.73107       1.53280       1.40182       1.14708      0.885251      0.733070      0.556715      0.425866      0.314238      0.226595      0.151685
  24  15 3212.1689    4.1706  1.2508 12.4461 -0.0019       1.20070  0.0334   0.0693   0.0604    0.1296   0.0000      0.464180   443.0924       4.32544       15.3292      -3.23765     -0.769866      -6.71857      -1.29203      -4.78255      -3.76737       1.96704      -1.07308      -1.37523   -0.00524242      0.511428      0.365738    -0.0326681     -0.129173      0.157694       1.58254       1.99168       2.19740       2.26502       2.28596       2.18420       2.10435       1.85108       1.70130       1.47073       1.14735      0.968480      0.795595      0.608084      0.465892      0.338059      0.236286      0.172139
  24  16 3358.7386    3.5296  1.9700 12.2712 -0.0015      0.735834  0.0450   0.0479   0.0842    0.0686   0.0000      0.349219   440.3230       10.2381       13.4395      -5.62686      0.495884      -5.30308     -0.310309      -3.23038      -3.40974      0.131056       2.90142      0.903472      -1.17859       1.12901     -0.709477      0.594667      0.268527     0.0545462       2.19368       2.90677       3.21950       3.42475       3.33713       3.13951       2.92513       2.62492       2.29314       1.93216       1.62415       1.29290       1.01728      0.773906      0.576706      0.433778      0.307159      0.228456
  24  17 3505.0880    3.0246  2.7783 11.6985 -0.0010      0.654393  0.0553   0.0337   0.0968    0.0547   0.0000      0.209265   446.2536     -0.952330       6.69519       3.68593      -1.40096      -12.7895      0.750982       1.84157      -2.92089      0.640374     -0.804992      0.368219       2.02186     0.0768708     -0.597367     -0.779623     -0.221083    -0.0892048       2.40916       3.14565       3.47945       3.64644       3.57686       3.55373       3.24596       2.93004       2.59775       2.25059       1.85197       1.58637       1.22472      0.920385      0.739218      0.521632      0.367717      0.260186
  24  18 3651.4024    2.5454  4.0608 11.1682 -0.0006      0.731348  0.0676   0.0242   0.1238    0.0453   0.0000      0.130686   436.7755       6.52948       14.1197       1.57288      -4.74021      -4.62302       2.25535      -3.38949      -5.05193      -4.55938      -4.91972      0.752942      -1.54356      0.576293       1.06658      0.939616     -0.135341      0.321864       3.08753       3.93230       4.38268       4.57855       4.62782       4.37228       4.05026       3.69740       3.25699       2.77425       2.33029       1.87156       1.51898       1.15241      0.872231      0.643267      0.452245      0.321167
  24  19 3797.2600    2.1350  6.0163 10.7218 -0.0000      0.469422  0.0899   0.0177   0.1592    0.0404   0.0000     0.0889268   432.6330      -1.82668       5.04655       1.50378       2.34975      -13.6621      0.887395       3.98675      -3.26161      -1.85784      -1.84307       4.89550       1.11007      -3.55797     -0.199809      0.908558     -0.884756     0.0154970       3.97939       5.11871       5.63178       5.97331       5.91447       5.64953       5.33043       4.77401       4.27830       3.58517       3.03449       2.45521       1.99123       1.52786       1.15128      0.825664      0.597271      0.419146
  24  20 3942.9779    1.8262  8.1224 10.2971 -0.0003      0.252271  0.1101   0.0138   0.2025    0.0395   0.0000     0.0657734   446.6934       3.03405       13.6675      -1.04417       4.35774      -20.9667       4.02685      -3.19637       2.80901       3.30417       2.54035       4.03372       4.19906      0.593543       2.00919      -1.12541     -0.950425     -0.939035       4.84054       6.27672       6.85841       7.13397       7.13139       6.94105       6.50422       5.79236       5.23278       4.37622       3.71082       3.01699       2.43686       1.85740       1.39924       1.02969      0.740650      0.520467
  25   4 1489.4565    0.1656  0.1154  9.2204  0.0106       16.4427  0.0186   0.0113   0.0247    0.0282   0.0000       17.5204   439.7682     -0.226744       20.7013    -0.0102355      -2.15554       2.35970      0.385225     -0.760751      0.318279      0.481563     0.0151579    -0.0436340    -0.0472116      0.102460      0.304378      0.112770    -0.0429324    -0.0184032      0.982441       1.00627       1.62430       1.29675       1.50402       1.63816       1.00805       1.21101       1.13480      0.733230      0.760916      0.601925      0.453829      0.339454      0.222534      0.195643      0.155401     0.0958200
  25   6 1847.9145    0.4395  0.4122  9.2130 -0.0048       8.54373  0.0197   0.0122   0.0332    0.0539   0.0000       1.85282   440.4980       2.38225       19.5697      -4.24395      -1.22791       1.18113      -1.25384      -2.11926     -0.584332     -0.680581     -0.988632     0.0354191      0.790420      0.177304    -0.0333890      0.347675    -0.0733079     0.0347105       1.10975       1.53445       1.56988       1.66539       1.49453       1.64538       1.60822       1.51937       1.36029       1.10227      0.843776      0.652178      0.552279      0.466009      0.358910      0.316585      0.220508      0.165885
  25   8 2181.8450    0.9440  0.7989  9.7394 -0.0017       5.17955  0.0244   0.0188   0.0468    0.0920   0.0000      0.839361   441.9826       1.67972       14.6099      -2.82174      -1.28583       1.22228       2.73592      -2.85738      0.182496      0.948183      0.306801       1.37021      0.368489     -0.380769    -0.0721439     -0.261188      0.334737      0.208782       1.18282       1.55787       1.64678       1.76349       1.74355       1.72726       1.64311       1.49740       1.33329       1.09000      0.937786      0.798131      0.621612      0.481613      0.378733      0.278531      0.212319      0.154755
  25   9 2340.6907    1.3935  0.9077 10.3252 -0.0048       5.45537  0.0297   0.0268   0.0477    0.1056   0.0000      0.727075   441.0341      0.802948       11.9869      -3.90974      -2.37304      0.942740       1.63871      -3.06624       1.88353      -3.07207      -2.22062     -0.217537       1.21278     -0.249969     -0.279898     -0.722745      0.257567    -0.0472607       1.58737       1.99656       1.98193       2.04597       1.99071       1.92804       1.91702       1.89140       1.61793       1.38949       1.17097      0.905385      0.691653      0.546172      0.457462      0.392723      0.309521      0.210265
  25  10 2494.5507    1.8460  0.9929 10.9790 -0.0052       4.14903  0.0300   0.0335   0.0516    0.1052   0.0000      0.733561   439.0505     -0.897678       14.3283       1.26602       1.10451       1.19600       1.79343      -5.66252     -0.152238      -2.37171       1.42304       1.97323      0.202986     -0.329366     -0.398962      0.724550    -0.0572090    0.00707592       1.37369       1.81807       1.91467       2.03597       2.02968       1.91074       1.84017       1.65542       1.51669       1.29744       1.13958      0.907932      0.742314      0.565593      0.444794      0.319557      0.236338      0.167753
  25  11 2646.3581    2.4295  1.0700 11.2932 -0.0014       1.93980  0.0314   0.0427   0.0539    0.1312   0.0000      0.702641   438.5902       3.58795       17.2803      -2.96754      0.567308      -1.59235      -4.18259      0.675119      -1.81073      -1.96333      0.260966      0.460541      0.367752      0.568854     -0.526528    -0.0374033     -0.280789      0.105560       1.43212       1.87764       1.97415       2.20417       2.06212       2.08068       1.94740       1.76931       1.58958       1.34051       1.15456      0.939433      0.739326      0.569252      0.450757      0.337019      0.249853      0.180768
  25  12 2797.4541    3.1820  0.9113 12.0879 -0.0036       1.51509  0.0269   0.0591   0.0477    0.0962   0.0000      0.784508   437.7474      0.999545       15.6582       1.40202       1.12247      -5.41090       3.14476     -0.979941     -0.518088      -1.37989     -0.402287     -0.878527     -0.109224      0.671550    -0.0962459      0.254993      0.157397    -0.0390635       1.24005       1.61052       1.77971       1.88037       1.83679       1.77958       1.72611       1.55518       1.34064       1.18589      0.981407      0.787549      0.631288      0.517553      0.385043      0.283257      0.211524      0.143657
  25  13 2947.5170    3.8649  0.8601 12.5207  0.0000      0.388192  0.0247   0.0733   0.0470    0.0962   0.0000      0.663947   436.1016       3.33216       11.8254      -2.57534      -2.24685      -1.93950     -0.776040      -3.59083     -0.627737     -0.787500       1.09979       1.17238      0.113031    -0.0238254      0.654359      0.343133    -0.0280704    -0.0440366       1.13575       1.54006       1.62318       1.77480       1.72792       1.70642       1.56759       1.41958       1.29817       1.16847      0.914820      0.771320      0.649695      0.507922      0.377683      0.269672      0.193772      0.140898
  25  14 3096.3559    4.2768  1.0376 12.6804  0.0007       1.82702  0.0306   0.0766   0.0536    0.1194   0.0000      0.662465   439.0121       5.55836       12.8503      -1.45987     -0.523084      -4.90380      -3.38480      -1.43179      -1.88422     -0.386264     -0.932050      0.186986      0.432728      0.349728      0.456988     0.0866607     -0.317049     -0.120877       1.52990       1.94556       1.99224       2.14078       2.26396       2.23082       2.02345       1.76965       1.59937       1.34971       1.11232      0.919549      0.754324      0.588603      0.442424      0.314541      0.241039      0.169951
  25  15 3243.9697    3.9724  1.4310 12.5968 -0.0041      0.539035  0.0371   0.0615   0.0672    0.0897   0.0000      0.596666   438.0639       6.67984       12.1648      -5.70927       2.61625      -4.72368     -0.929015      -5.04653      -2.18930      -2.32246      -1.44496      0.423127       1.23734       1.00274     -0.469544      0.876869      0.213730      0.126099       1.60285       2.03009       2.28326       2.38228       2.35724       2.35419       2.18854       1.96170       1.78080       1.51002       1.28721       1.01476      0.845498      0.651103      0.504891      0.376194      0.280887      0.199103
  25  16 3391.2444    3.5146  1.8481 12.2907 -0.0027      0.174078  0.0435   0.0477   0.0756    0.0700   0.0000      0.339996   438.7839       5.72547       13.3713      -2.77115      -2.84219      -5.06701       2.97713      -6.04811       1.23741       1.05841     -0.121625      0.709194      0.357369      0.548449     -0.523521      0.196521      0.148837    -0.0712574       1.87912       2.46810       2.61291       2.89663       2.83484       2.71302       2.65446       2.33936       2.10039       1.77266       1.51825       1.21545       1.01081      0.776785      0.612987      0.437689      0.322283      0.235056
  25  17 3538.4722    2.8989  3.0620 11.5658 -0.0002      0.697711  0.0563   0.0305   0.1020    0.0486   0.0000      0.167448   439.5785       7.21061       11.9730       1.08462       1.26796      -5.06668      -2.09421      -5.71968       2.97424      -2.07265       3.48519      -4.44555      -2.92991      0.964554      0.768291    -0.0902675    -0.0455235      0.171154       2.38619       3.19210       3.46008       3.55343       3.64393       3.59109       3.32921       3.04288       2.65093       2.31397       1.97653       1.56156       1.29774       1.00507      0.774290      0.582007      0.414500      0.300195
  25  18 3685.4273    2.4551  4.6591 10.9238  0.0002      0.659148  0.0721   0.0212   0.1291    0.0423   0.0000      0.107960   434.2888     -0.100377       8.96887      -10.4618      -9.74438      -1.97786      -4.24584      -7.40688      0.949808     -0.554670     -0.482125     -0.219774       1.18908     0.0579110      0.946007     -0.203686    -0.0697286    -0.0610138       3.10459       4.10755       4.42781       4.59657       4.71278       4.47534       4.25518       3.90072       3.46971       2.98782       2.48765       2.06736       1.67558       1.31017       1.00448      0.738684      0.542569      0.381342
  25  19 3831.7822    2.0080  6.3290 10.6979 -0.0006      0.508668  0.0917   0.0162   0.1669    0.0362   0.0000     0.0834892   438.9437       6.03807       18.2202      -5.81296       3.90940     -0.517109      -12.6615     -0.938948       1.48964      -3.27411      -6.44061      -1.36295       3.33904       1.37975       1.79207     -0.200963     -0.217408     -0.108763       3.78560       5.04083       5.46592       5.83547       5.86742       5.70340       5.27534       4.83938       4.25999       3.69395       3.13268       2.56855       2.06567       1.61210       1.22524      0.936029      0.661901      0.466717
  25  20 3978.1374    1.7011  8.8653 10.3605 -0.0006      0.460956  0.1219   0.0124   0.2239    0.0333   0.0000     0.0706615   444.7581       5.89763       17.2457      -31.9910      -2.02472      -6.22390       3.70069      -10.5348      -11.0886      -2.98157      -1.37301       4.98512      0.418496       1.49599       1.81142     -0.973696     -0.444980     -0.140831       4.90878       6.42536       7.01586       7.36466       7.50210       7.10636       6.73672       6.22940       5.47777       4.73184       4.02257       3.28812       2.67565       2.07789       1.60815       1.19682      0.854527      0.614281
  25  22 4270.1232    1.2250 13.8716 10.0404  0.0010    -0.0119750  0.2214   0.0079   0.3491    0.0286   0.0000     0.0694633   439.4888       9.97118       23.4760       7.66527       12.9119      -16.5125      -1.99017      -21.1127       13.4864      -7.28736       3.27088       5.52495       5.65910      -4.40729     -0.358469      -2.04241      -2.45033     -0.857754       7.62239       10.0887       11.0898       11.6921       11.7432       11.2755       10.6599       9.76642       8.58238       7.45053       6.17323       5.16609       4.13223       3.26053       2.52159       1.86519       1.31400      0.946448
  26   4 1508.7101    0.1675  0.1669  9.1962  0.0055       37.7105  0.0187   0.0086   0.0298    0.0317   0.0000       13.3728   441.2924     -0.350495       21.6250      0.524856      -2.47387      -2.48800    0.00556886     -0.600081     -0.517303      -1.07365     -0.805138     0.0618541     0.0617772     -0.103531    -0.0314725     0.0951943     0.0766930    -0.0204753       1.19106       1.57476       1.67756       1.77074       1.53331       1.34957       1.16562       1.28304       1.28593       1.34130       1.27351      0.889049      0.651197      0.550932      0.372640      0.342295      0.226529      0.169559
  26   5 1694.0681    0.3124  0.2749  9.1698 -0.0114       12.7177  0.0151   0.0111   0.0270    0.0410   0.0000       3.38851   440.5118     -0.276671       19.7491      -1.24946      -1.20370     -0.397228       2.20765      -1.08520     -0.533702       1.54524      0.518999      0.233416   -0.00208044      0.688034     -0.158756     0.0756178     -0.154558    -0.0120417      0.837929       1.13758       1.21570       1.27977       1.33763       1.25336       1.14958       1.07338      0.919361      0.898461      0.717416      0.604165      0.473433      0.406855      0.282432      0.225928      0.164561      0.110472
  26   6 1869.0896    0.4889  0.3957  9.3632 -0.0051       14.2585  0.0165   0.0139   0.0319    0.0487   0.0000       1.85126   439.0359     -0.302976       18.5814      -1.34420     -0.601452      0.524590     -0.662245       2.25384     -0.634687      0.958236     -0.803097     -0.695944      0.466141     -0.360197    -0.0261646      0.232201      0.190027     -0.199202      0.865988       1.11739       1.19407       1.29088       1.21228       1.21799       1.23337       1.07424      0.938070      0.838181      0.704314      0.584757      0.460976      0.380269      0.291477      0.215737      0.163450      0.120894
  26   7 2039.8275    0.7102  0.5973  9.3665 -0.0017       8.72478  0.0204   0.0157   0.0382    0.0740   0.0000       1.11476   441.2306      0.947406       17.7487      -2.03162      -4.47937      0.733937     -0.192629     -0.229330      -1.54605      0.826670   -0.00228607      -1.31950     -0.612756      0.537460     0.0492160     -0.397316      0.216762    -0.0234432       1.06342       1.34446       1.46320       1.58975       1.59123       1.57020       1.48313       1.39511       1.14742       1.06109      0.834732      0.663380      0.548587      0.434491      0.346027      0.273253      0.205400      0.145413
  26   8 2206.1407    1.0352  0.8009  9.8720 -0.0017       5.58149  0.0254   0.0197   0.0436    0.0873   0.0000      0.872405   439.7580      -1.58893       18.3320      -1.43829      -5.26939      -1.47955      0.543579     -0.584675      -2.58512      -1.99803       1.25077      -1.20893     -0.144671     -0.716129     -0.360828     0.0649636     -0.163197     -0.300206       1.12372       1.52309       1.69641       1.75596       1.81800       1.76182       1.67795       1.43704       1.39469       1.08383      0.962615      0.798677      0.637082      0.508145      0.381761      0.296707      0.218262      0.152214
  26   9 2366.1438    1.4264  0.9480 10.4800 -0.0024       3.92212  0.0271   0.0260   0.0515    0.0940   0.0000      0.797651   438.5783       2.07321       13.4366       1.47947      -1.81975      -2.34121       2.27689      -1.95198      0.516297      -1.39843       1.00664      0.470295       1.32754     -0.852711      0.687794    -0.0707904     -0.116173     -0.316770       1.22957       1.56490       1.71290       1.76875       1.75633       1.75380       1.62115       1.51495       1.36852       1.17523       1.03040      0.845409      0.690606      0.555296      0.423783      0.318304      0.234962      0.165481
  26  10 2521.2868    1.9893  1.0233 10.9684 -0.0019       2.06361  0.0282   0.0342   0.0537    0.1100   0.0000      0.694489   438.6221      -2.80514       14.8014      -1.43875      -1.56375      -3.02118       1.09749     0.0362597     -0.294120     -0.329285     -0.219835      0.105328      -1.01039      0.516934      0.162942     -0.171668     -0.289648     -0.115635       1.29225       1.69791       1.78175       1.84216       1.98859       1.93128       1.81391       1.57597       1.40984       1.19224       1.08042      0.904458      0.716414      0.552550      0.432078      0.326104      0.238044      0.172664
  26  11 2674.4599    2.5914  0.8936 11.7618 -0.0007       1.78691  0.0268   0.0483   0.0468    0.1014   0.0000      0.705052   438.5200       2.02193       16.3890      -1.73903      -1.85858      -1.26377      -1.14198      -3.04591      0.588064       1.30962       2.65915      -1.52939     -0.956544      0.403446     -0.269671      0.226728     -0.369989      0.366974       1.32628       1.79375       1.89616       2.11139       2.14805       2.07443       1.88150       1.71546       1.50660       1.28757       1.07341      0.857269      0.683051      0.548228      0.417311      0.312793      0.234563      0.171774
  26  12 2826.7060    3.2867  0.9779 11.9010 -0.0018       1.34431  0.0270   0.0576   0.0485    0.1228   0.0000      0.612118   438.4391       3.68938       16.7144      -2.59339     0.0262366      -7.76770      0.794622      -3.37368      0.404366     -0.111699      -2.67229      0.652808     -0.120708       1.59692     -0.466823      0.367591    -0.0435590      0.312362       1.29201       1.62606       1.79021       1.85253       1.74795       1.81433       1.74626       1.65098       1.46451       1.22012       1.04238      0.862567      0.691729      0.596419      0.458802      0.329562      0.254846      0.183877
  26  13 2977.6262    3.9819  0.9112 12.5088 -0.0037       1.59857  0.0273   0.0731   0.0469    0.1014   0.0000      0.729681   440.2648       5.48116       13.8950       1.00118      -6.47997      -4.36654       1.64564      -2.77465      0.358189      0.964934       1.91455       2.32030      0.693871       1.27780     -0.647624     -0.186309     -0.207450     -0.124968       1.30155       1.65894       1.82534       2.08956       1.97941       1.98103       1.83658       1.66751       1.43631       1.23054       1.00255      0.811142      0.669241      0.512708      0.394108      0.304438      0.234279      0.160114
  26  14 3127.0455    4.1666  1.0801 12.9200 -0.0008      0.157177  0.0394   0.0732   0.0554    0.1037   0.0000      0.823571   440.1782       4.66264       17.1726      -3.58242      -1.62797      -6.56149    -0.0699680      -2.39491       1.41128       1.91335     0.0775773     -0.803823     -0.800067     -0.970351     -0.237523     -0.209311      0.112065      0.121724       2.06427       3.01098       3.59528       3.81916       4.05202       3.73670       3.35875       2.89830       2.41059       1.94403       1.48631       1.16958      0.890967      0.645695      0.487013      0.367872      0.276284      0.191686
  26  15 3275.5525    4.0146  1.3776 12.6843 -0.0015      0.396974  0.0351   0.0621   0.0648    0.0884   0.0000      0.501286   435.5948      0.635485       12.1583      -2.13430       2.38435      -7.32895      0.723082      -5.61052      -1.92068     -0.201229     -0.559095     -0.120391     -0.118053      0.399775     0.0731709     -0.629924    -0.0937171      0.171202       1.49097       2.00707       2.15386       2.23858       2.28081       2.26519       2.10041       1.99213       1.70517       1.46807       1.25516       1.04510      0.836437      0.673248      0.499932      0.399362      0.300401      0.212091
  26  16 3423.4740    3.3102  2.1447 12.1129 -0.0011      0.344608  0.0471   0.0413   0.0825    0.0644   0.0000      0.290862   437.9067       10.7171       15.4561      -7.55287       2.28687      -6.15346      -1.10128      -1.58183      0.803903      -4.67476      0.489780     -0.938308      0.661029     0.0118527     -0.663323      0.155043     0.0838843      0.479273       2.00255       2.68775       2.84946       3.06341       2.99852       3.00906       2.73181       2.59940       2.29139       1.93948       1.68318       1.40014       1.14850      0.883323      0.688688      0.521932      0.385131      0.276438
  26  17 3571.1404    2.8076  3.2613 11.4396  0.0001      0.340587  0.0579   0.0285   0.1036    0.0506   0.0000      0.161671   436.4726       11.3958       11.4180      -7.55622      0.778219      -1.26711     -0.668050      -5.12638     -0.261289     -0.520458      0.417383     -0.571518      -1.53412       1.14099    -0.0395136     -0.513153     -0.157968      0.660357       2.46899       3.29562       3.51742       3.77515       3.65429       3.63492       3.35214       3.11364       2.77205       2.46939       2.08940       1.72601       1.40253       1.11076      0.842488      0.649304      0.480070      0.337019
  26  18 3718.7108    2.3806  4.9152 10.8678 -0.0003      0.394044  0.0733   0.0197   0.1318    0.0405   0.0000     0.0959094   435.6514       4.60584       19.5598       5.47778       1.22698      -12.2952       6.47421     -0.973868     -0.389540      -1.92420      -1.72542      -3.92163       2.44337      0.794972     -0.895100     0.0835719      0.175510      0.387214       3.08976       3.98323       4.44213       4.67515       4.71588       4.63672       4.25526       3.93049       3.55887       3.00894       2.58697       2.10850       1.72759       1.37538       1.06919      0.806134      0.587884      0.421862
  26  19 3865.9105    1.9152  6.8298 10.6681 -0.0005      0.494305  0.0964   0.0150   0.1773    0.0340   0.0000     0.0773439   434.9020       10.0006       9.45931      -7.04421       1.88016      -4.86866       2.48762      -2.96648      -2.43727       3.02361     -0.310452     -0.565764      -1.91421      -2.20394      0.844058       1.73455     -0.624334     -0.236703       3.90713       5.13770       5.58734       5.96738       5.97470       5.76165       5.45537       5.01886       4.50534       3.87467       3.34127       2.75738       2.24794       1.77364       1.36703       1.04908      0.758012      0.550658
  26  20 4012.9822    1.6325  9.5946 10.3278 -0.0004      0.421707  0.1303   0.0116   0.2342    0.0312   0.0000     0.0668134   440.3705       8.71833       6.20500      -8.56078      -3.34937      -3.24157      -4.58998      -5.39848      -4.71009       3.26626      -3.90415       1.16337      0.781317       2.75908      -4.03653      0.176340     -0.599715      0.986981       4.91893       6.45702       7.13892       7.45352       7.52295       7.30126       6.77300       6.36943       5.68881       4.99644       4.24509       3.51324       2.90447       2.26744       1.77448       1.33435      0.970280      0.707581
  26  21 4159.3870    1.3787 12.5164 10.1130 -0.0023      0.106150  0.1861   0.0086   0.3073    0.0290   0.0000     0.0681659   426.9127       10.7637       24.2558      -8.81832      -22.0647      -2.52493      -13.5800      0.333638       1.25572      -4.10091     -0.578157      -7.84452       3.99545     0.0151539      -3.10705      0.655024      0.290761     -0.303754       6.36337       8.35795       9.29000       9.67880       9.76544       9.50245       8.97354       8.24960       7.53345       6.44973       5.48450       4.56244       3.67233       3.00102       2.27350       1.74588       1.27160      0.925191
  26  22 4305.8355    1.1431 15.2620 10.0831 -0.0006      0.109330  0.2565   0.0071   0.3894    0.0254   0.0000     0.0734606   433.9054      -11.2481       22.0908      -12.8992       17.2990      -15.0719      -31.3109      -8.43639       12.1751      -3.07725      -12.1910      -2.86203      -5.37165      0.836051     -0.950352       2.55720      -1.65492      0.156309       7.88972       10.5300       11.5654       12.2212       12.4846       12.1691       11.2546       10.2891       9.25082       8.04471       6.99946       5.67066       4.65370       3.68588       2.86241       2.15362       1.56257       1.11789
  27   6 1889.7989    0.5247  0.4560  9.2541 -0.0055       10.0593  0.0190   0.0130   0.0329    0.0575   0.0000       1.54156   441.0977       1.24518       21.0959     -0.615948      -1.30577     -0.290845      0.877879  -0.000500692       1.06067     -0.346452      0.194588    -0.0961227      0.483182      0.342140     -0.228260      0.252434     -0.227126      0.115180       1.16645       1.63344       1.81866       1.88064       1.92587       1.68983       1.60824       1.49714       1.34585       1.18528      0.970012      0.813326      0.629711      0.483773      0.380053      0.289104      0.203539      0.141955
  27   7 2062.1881    0.7446  0.6896  9.4905  0.0001       8.52574  0.0221   0.0153   0.0433    0.0758   0.0000       1.01995   439.3711       1.55951       20.7923     -0.453813      -4.81700     -0.370841      -1.37335      0.314906      0.468973      0.429847     -0.937638      0.249077      0.285236      0.384881     -0.213316    -0.0933516     -0.222470     0.0566443       1.04229       1.34288       1.52718       1.58028       1.58001       1.57083       1.41764       1.36645       1.20637       1.09691      0.925311      0.742958      0.637286      0.508144      0.397156      0.293102      0.222911      0.159685
  27   8 2229.8443    1.0769  0.8063  9.8982 -0.0043       5.47179  0.0251   0.0212   0.0454    0.0932   0.0000      0.841925   442.3469      -1.23584       17.1418     -0.750468      -1.80674      -1.94079     -0.606855      -2.69311     -0.365676       3.46293       1.56734      0.337721      0.476636      0.506714      0.746874   -0.00914712      0.499964     -0.233593       1.40628       1.78038       1.93231       1.92459       1.72937       1.59670       1.46905       1.37345       1.43256       1.47060       1.31764       1.13197      0.940056      0.756702      0.572868      0.406380      0.293845      0.199097
  27   9 2391.0998    1.5551  0.9265 10.6983 -0.0027       3.26248  0.0269   0.0285   0.0501    0.0938   0.0000      0.735541   439.8782     -0.128921       16.8149      -2.19304      -2.83970    -0.0561380       2.36269      -2.92584       1.75039      -1.25110      -1.10614     -0.395648       1.18196      0.505356     -0.842640      -1.56908      0.191909    -0.0973016       1.17841       1.66089       1.77045       1.98750       1.98689       1.91261       1.76781       1.68166       1.43764       1.22916       1.03039      0.829353      0.686146      0.552000      0.432910      0.338107      0.230993      0.181247
  27  10 2547.6803    2.0201  1.1533 11.0052 -0.0020       3.07599  0.0309   0.0334   0.0576    0.1149   0.0000      0.696525   440.3439       4.35468       16.3037      -2.27374      -1.48820       2.54963      0.700783      0.459019      -1.19048     -0.559594      0.466454     -0.990834     -0.656640       1.49325      0.891195      0.338767     -0.101363     0.0293555       1.35327       1.71456       1.87032       1.90608       1.92937       1.96457       1.90777       1.72475       1.51134       1.30819       1.08589      0.920433      0.790927      0.627325      0.512871      0.363813      0.269749      0.201939
  27  11 2702.1741    2.7489  0.9869 11.7602 -0.0012       2.23163  0.0270   0.0480   0.0508    0.1033   0.0000      0.792900   438.8075       3.52924       13.7970     0.0145207       1.47577      -2.59262    -0.0448984      -1.20549       1.60666     -0.648470       2.42369      0.133397      0.410017      0.386587     -0.342431    -0.0410591     -0.201123      0.302725       1.18256       1.50402       1.69081       1.73107       1.81474       1.75648       1.65474       1.49725       1.43109       1.17761       1.01646      0.817705      0.666948      0.558763      0.426683      0.324837      0.250223      0.191264
  27  12 2855.4485    3.5760  0.8705 12.2130 -0.0002      0.551772  0.0254   0.0658   0.0444    0.1089   0.0000      0.691192   441.7302       2.91350       14.5895      0.498074      -1.82065      -2.62664      -2.13272     -0.842867     -0.650447      -1.36785     -0.334326     -0.292443     -0.693395      -1.02216      0.181938       1.44730      0.410265     -0.233509       1.14458       1.49045       1.50637       1.67880       1.63763       1.68231       1.52187       1.42499       1.30315       1.13551       1.00671      0.824727      0.662813      0.514932      0.415172      0.335720      0.250281      0.185249
  27  13 3007.1404    4.0870  0.9882 12.4372 -0.0016       1.22362  0.0262   0.0698   0.0486    0.1104   0.0000      0.609709   440.2946       4.55820       14.0667      -6.12300      -2.17912      -2.56262      0.854265      -3.23571     -0.451972    -0.0262769      0.695553     -0.163818      0.498762       1.13508     -0.192956      0.383318      0.397017     -0.126157       1.15697       1.47683       1.58315       1.77213       1.74923       1.73386       1.58762       1.49557       1.34858       1.18913      0.987180      0.824278      0.642968      0.534244      0.436897      0.317735      0.250103      0.187928
  27  14 3157.3214    4.2389  1.2559 12.5062  0.0019      0.203210  0.0321   0.0669   0.0594    0.1109   0.0000      0.552502   438.9418       4.25652       12.2567      -1.80062      -7.03971      -3.61742      0.753142      -2.24088       1.84828      -1.31006     -0.394240       1.14732      -1.25379     0.0981336     -0.527809     -0.317080      0.171758      0.152699       1.40262       1.73330       1.89012       2.03865       2.08774       1.96494       1.97778       1.68807       1.57480       1.40210       1.17374      0.981019      0.804308      0.640289      0.515913      0.393653      0.281787      0.210444
  27  15 3306.6992    3.8709  1.6715 12.3267 -0.0072      0.896543  0.0399   0.0523   0.0670    0.0811   0.0000      0.348925   439.8594       3.87981       13.1768      -4.93898       1.57647      -2.84022     -0.880457      -5.11039      -2.26456      -1.14818      -1.03298      0.397005      -2.34774    -0.0141040      0.621779      0.460789     0.0491866      0.318038       1.63039       2.07542       2.43213       2.52346       2.42021       2.43239       2.24191       2.05365       1.90167       1.68300       1.43269       1.22850      0.998732      0.816579      0.616932      0.472249      0.338831      0.250399
  27  16 3455.5165    3.1848  2.4742 11.8929 -0.0021       1.04113  0.0484   0.0365   0.0910    0.0592   0.0000      0.251633   438.3704       5.30894       17.6182      -2.62967      0.520833      -4.18557       4.22244      -6.45182      -1.23914     0.0451353      -1.53758      -1.96721    -0.0927823      0.709322      0.710479      0.298221     -0.338891      0.546384       1.90219       2.51321       2.72040       3.00513       2.87890       2.87995       2.67984       2.51549       2.27251       1.98272       1.70691       1.44935       1.15492      0.928734      0.727912      0.558739      0.427093      0.309897
  27  17 3603.7921    2.6662  3.6671 11.3544 -0.0007      0.448472  0.0619   0.0255   0.1105    0.0458   0.0000      0.156226   438.2485      -4.34316       12.2125      0.534313     -0.989922      -1.54397       2.33372      -4.14756       4.02814      -3.82611     -0.939818      -1.33436      -1.76564     -0.930750      0.370176       1.00222     -0.417708     -0.383764       2.48169       3.27767       3.58041       3.82766       3.76816       3.71140       3.43307       3.24023       2.94857       2.55523       2.22859       1.84558       1.52242       1.23078      0.938144      0.735716      0.537227      0.388083
  27  18 3751.8374    2.2544  5.4684 10.8391  0.0001      0.251734  0.0774   0.0177   0.1449    0.0367   0.0000     0.0903535   442.8240       3.71218       12.2344      -6.81488       3.65184      -15.5655       4.50520       1.24425      0.997295     -0.657310     -0.508198      -3.72255       3.75395       3.79404      -1.11926     -0.852506     -0.451215      0.413949       3.06948       3.94365       4.42668       4.67537       4.59865       4.52829       4.31827       3.95758       3.63677       3.15374       2.71689       2.27970       1.89355       1.51735       1.15493      0.901821      0.670349      0.494010
  27  19 3899.5963    1.9151  7.7431 10.5070 -0.0002      0.332227  0.1019   0.0134   0.1845    0.0322   0.0000     0.0660318   438.9813       10.4770       5.50417      -8.21490      -7.74258      -17.2598       12.1123      -12.7683      -3.27272      -6.30110      -2.74075      -1.24078      -2.48857      -1.63084      0.468864      0.320553      -1.25422      0.287451       3.93260       5.16924       5.64235       6.04293       6.02817       6.03592       5.68023       5.25674       4.63907       4.06071       3.41172       2.89990       2.35508       1.90031       1.48250       1.14292      0.837479      0.629689
  27  20 4046.7415    1.5766 10.1046 10.3424 -0.0008      0.223456  0.1389   0.0107   0.2450    0.0298   0.0000     0.0647884   444.2974      0.692541       19.1621       5.93586       13.4129      -10.0593       1.01908       13.9524       11.3207      -3.62350       1.98755       7.93078       3.48443       1.67165      -1.57287     -0.474040      0.262858      0.294222       4.93759       6.55709       7.17822       7.54538       7.72108       7.37581       7.12474       6.53286       5.81939       5.21378       4.45011       3.82683       3.07034       2.48381       1.94526       1.48138       1.09301      0.785413
  27  21 4194.3790    1.3246 12.9624 10.1468 -0.0000      0.293410  0.1914   0.0081   0.3097    0.0268   0.0000     0.0682655   424.2170      -2.75489       27.0459      -7.33386      -2.67624       9.96394       13.0269       2.35500      -12.2808      -5.43660       4.23729      -2.92323       1.61771     -0.683173       1.77266      0.641999      0.817436    -0.0815005       6.08040       7.97631       8.90567       9.45605       9.57677       9.38600       8.83131       8.09001       7.24927       6.49115       5.47052       4.63799       3.74273       3.04730       2.40302       1.79175       1.34880      0.982046
  28   6 1910.2288    0.5374  0.4797  9.3052 -0.0007       12.3546  0.0174   0.0127   0.0342    0.0547   0.0000       1.56259   438.5198      0.588003       17.5633       1.28322      -5.92882     -0.633689    -0.0122496    -0.0818570      0.171954     0.0674969     -0.661378      0.487341     -0.102785     -0.369277     -0.718950    -0.0155427      0.199397      0.194052      0.829115       1.02854       1.18445       1.21382       1.28634       1.19295       1.20356       1.10998      0.904546      0.847467      0.739603      0.646421      0.517107      0.420248      0.346376      0.242690      0.188308      0.139858
  28   7 2083.9784    0.7833  0.6666  9.4851 -0.0014       7.69545  0.0203   0.0156   0.0395    0.0758   0.0000      0.977678   439.4345     0.0315871       19.2162    -0.0536761      -1.69037     -0.572157     -0.516227      -1.99493     -0.207339     -0.301767     -0.188171     -0.753761     -0.700628     0.0131434      0.603556      0.402265   0.000894677     0.0606262      0.905679       1.20725       1.31656       1.41076       1.43250       1.44351       1.36614       1.18160       1.14157      0.947179      0.857183      0.708473      0.575009      0.464019      0.362774      0.289971      0.213186      0.160467
  28   8 2252.9748    1.1684  0.8350  9.9654 -0.0033       6.45979  0.0234   0.0208   0.0434    0.0913   0.0000      0.772977   440.0538     0.0905195       18.0590      -1.70421      -3.47780      0.222001      0.594495      -1.72299      -1.44405      -1.06193     -0.140354      0.140500      -1.04862    -0.0280099      0.525257    0.00698556      0.166171      0.131130       1.08400       1.32990       1.49232       1.59204       1.55930       1.48280       1.39786       1.34194       1.23532       1.10833      0.965208      0.808658      0.685937      0.544570      0.425850      0.328401      0.250340      0.184590
  28   9 2415.4056    1.5760  1.1563 10.4158 -0.0006       2.85110  0.0315   0.0251   0.0566    0.1188   0.0000      0.680049   440.5641      0.419095       14.7673     -0.185317      -2.40703       2.94487      0.579765      0.174356      0.293783     -0.510302      0.456368     -0.291270     -0.990351      -1.58005     -0.177159      0.754080      0.277601      0.196551       1.30280       1.72864       1.97080       2.08890       2.16538       2.11240       2.00856       1.83386       1.56179       1.35404       1.16792      0.959091      0.785480      0.642695      0.503724      0.382262      0.285050      0.209048
  28  10 2573.4761    2.0851  1.1212 11.4175 -0.0027       2.85976  0.0336   0.0352   0.0564    0.0973   0.0000      0.733424   439.2466      0.929289       15.4743      -2.59067     -0.254493      -2.29959      0.393732      -4.48520      -1.47043      0.152479      0.262419      -1.92113      -1.49764       1.32508       1.15370     -0.471287    -0.0619432      0.370022       1.51065       2.13806       2.39814       2.66084       2.70262       2.58633       2.44120       2.14552       1.89610       1.57138       1.32418       1.09863      0.866398      0.663777      0.516892      0.389920      0.302978      0.233088
  28  11 2729.4948    2.8701  1.0208 11.6510  0.0021       2.45695  0.0271   0.0479   0.0495    0.1115   0.0000      0.636957   438.9678       2.00617       17.6694      -3.12305     -0.485552       1.78492     -0.969420      -1.01751      0.794972     -0.282303      0.115497       1.12364      0.406946      0.211080      0.970474    0.00317219     -0.267416    0.00112985       1.12642       1.53207       1.61886       1.73261       1.72727       1.67090       1.59661       1.41918       1.34051       1.19683       1.05322      0.911834      0.758679      0.634835      0.481842      0.374314      0.268549      0.195067
  28  12 2883.8633    3.5227  0.9222 12.2583 -0.0027       2.72623  0.0260   0.0622   0.0458    0.1126   0.0000      0.668181   441.7997       1.35945       15.9396      -3.55686       1.34182      -3.81219       3.07522      -3.96020       1.68223      -3.17692      0.471216      -1.69360    -0.0893671     -0.534721     -0.632343     0.0935044     -0.349010     -0.150745       1.16741       1.48750       1.60464       1.78501       1.83760       1.75059       1.69559       1.51233       1.41278       1.16240       1.02283      0.848227      0.701111      0.535600      0.430459      0.334359      0.260570      0.192828
  28  13 3036.3713    4.1352  1.0078 12.6341 -0.0032       1.57243  0.0268   0.0699   0.0496    0.1044   0.0000      0.853656   437.6583     -0.550329       15.0074      -6.83402       2.13014     -0.326746      -1.59772      -3.50355      -3.04357      -1.99005    -0.0512547      0.848519      -1.26328      0.352412    -0.0154986      0.242303      0.101159      0.257361       1.11565       1.40954       1.59835       1.65459       1.69475       1.64408       1.55744       1.42992       1.35183       1.15332       1.01164      0.850286      0.716926      0.566438      0.444957      0.349084      0.275646      0.190479
  28  14 3187.2466    4.1783  1.1668 12.8943 -0.0039     -0.617505  0.0322   0.0692   0.0566    0.1030   0.0000      0.688295   439.3457       2.29067       12.8339      -3.76793      -2.71567      -5.54922      0.370374     -0.597084       1.87868      -2.17408      0.974568      0.356367     -0.993360     -0.194725     -0.102486      0.291153     -0.546133     -0.259539       1.36413       1.72947       1.82951       1.93723       1.86714       1.85979       1.80307       1.70706       1.53308       1.39044       1.19468       1.02508      0.821527      0.674985      0.542474      0.418695      0.318897      0.229560
  28  15 3337.4833    3.6850  1.7491 12.4563 -0.0033      0.908233  0.0402   0.0499   0.0709    0.0721   0.0000      0.311622   439.3783       8.38537       13.2205      -4.85744     -0.708691      -4.48008       2.07243      -3.42397      0.751820      0.909711     -0.399549      -1.11080      -2.56015      0.522324       1.64701       1.84273     -0.108605   -0.00565021       1.56433       2.12735       2.28264       2.46677       2.43325       2.37868       2.33580       2.10844       1.93630       1.65532       1.47982       1.18815       1.00444      0.820863      0.631986      0.502234      0.370524      0.278785
  28  16 3487.0945    3.0523  2.8080 11.8703 -0.0012       1.22074  0.0530   0.0335   0.0951    0.0529   0.0000      0.221422   439.5121       6.35130       12.3424      -8.10198      0.136463      0.765065       6.51423      -9.28303     -0.742809      -2.58501      -1.46867      0.498769      0.642813    -0.0803841      0.774875      0.481345     -0.369182     -0.292252       2.05533       2.60805       2.80885       3.04348       3.10557       3.08749       2.93169       2.72446       2.38025       2.13288       1.85643       1.53942       1.30124       1.03930      0.841290      0.634208      0.479919      0.355556
  28  17 3635.9714    2.6141  4.0933 11.1674 -0.0000      0.438349  0.0653   0.0229   0.1146    0.0439   0.0000      0.130145   439.2932       8.99604       12.8401       2.59250     -0.523624      -4.73878      -6.54398      -9.53336       1.26632      -5.85758     -0.803405      0.681743     -0.568890       1.53346     -0.147427     -0.566709     -0.158902     -0.624939       2.65446       3.52078       3.87589       4.04419       3.97595       3.72064       3.53515       3.31267       3.06892       2.83482       2.49587       2.19040       1.82500       1.44286       1.12974      0.840607      0.645918      0.460333
  28  18 3784.7753    2.1326  5.3391 10.9106 -0.0003      0.504702  0.0785   0.0172   0.1424    0.0359   0.0000     0.0962325   443.0255       2.42794       18.3722      -3.51758      -10.0819      -11.5706      0.105340      -4.91311      -4.98900      -3.46774      -1.70355      -4.10961       3.28843      0.654826     -0.895565      0.205815      0.435216     0.0145463       2.95904       3.95403       4.29912       4.61776       4.64528       4.52278       4.36530       3.98088       3.65313       3.19009       2.78468       2.33757       1.97234       1.54588       1.24603      0.946098      0.730358      0.521848
  28  19 3933.2558    1.8229  7.9369 10.4462 -0.0006      0.423085  0.1037   0.0125   0.1909    0.0323   0.0000     0.0675243   428.4328       17.1457       12.1601      -7.83479      -11.9007       5.44178      -2.69853      -4.10172       2.27897      -5.35186       1.49411      -2.39704       2.55630     -0.351056      0.673684      0.549704     -0.104479     -0.670322       3.81361       5.04070       5.56533       5.79336       6.01191       5.76844       5.54415       5.17241       4.68868       4.12850       3.54345       3.03441       2.44956       1.98445       1.57926       1.23888      0.929093      0.698330
  28  20 4081.1993    1.5112 11.1672 10.2764 -0.0004      0.439052  0.1524   0.0096   0.2632    0.0289   0.0000     0.0685315   441.0274       5.22100       22.2342      -1.34057      -10.3430      0.788365      -9.09915     -0.741984       5.59242      -2.59153      -2.04547      -2.47567       1.40361    -0.0226645       1.54238      0.442657      -1.48452       1.35100       5.13401       6.86065       7.61247       8.00973       8.14975       7.88380       7.62868       6.99534       6.28562       5.59976       4.85559       4.10565       3.39909       2.75843       2.16722       1.69048       1.24017      0.918414
  29   6 1930.2951    0.5697  0.4743  9.2624 -0.0020       11.4323  0.0164   0.0135   0.0330    0.0571   0.0000       1.40741   439.5914     0.0248670       19.9932      -1.66739      -3.10851      0.549997       2.55297     -0.399546      -1.21189      0.323171       1.08294      0.138406     -0.939739      0.686679      0.116043      0.381893      0.193618      0.219589      0.774543       1.11039       1.18463       1.29559       1.31011       1.26243       1.26863       1.07104       1.00442      0.821059      0.782165      0.635909      0.528735      0.417340      0.326777      0.272167      0.191768      0.143859
  29   7 2105.4443    0.8274  0.7017  9.6697  0.0001       7.61840  0.0209   0.0160   0.0403    0.0710   0.0000      0.999163   439.4575       1.18692       17.9902       1.28452      -3.03340      0.739131       1.95960      0.498125       2.09415      0.617865     0.0344749     -0.756537     -0.104744     -0.465545    -0.0698692     0.0287852    -0.0805735     0.0578135      0.939824       1.21641       1.24892       1.37603       1.37188       1.42364       1.34511       1.20146       1.10614      0.962931      0.853667      0.743931      0.624665      0.497668      0.401287      0.314353      0.226375      0.179299
  29   8 2275.4539    1.1538  0.9724 10.1602  0.0016       4.61883  0.0275   0.0195   0.0506    0.0878   0.0000      0.827303   438.9945      0.754403       20.1484     -0.499410      -2.44081       2.31257     -0.701395      -2.91769      0.402425     -0.449427      -1.58006      0.177105     -0.282459      0.674615      0.667859     0.0478015     -0.546896     -0.197062       1.09516       1.39557       1.50586       1.64912       1.69877       1.59898       1.51825       1.52399       1.36025       1.18192       1.00729      0.845886      0.725531      0.602192      0.490334      0.363973      0.286833      0.209673
  29   9 2439.2107    1.7285  1.1117 10.5682  0.0014       3.15690  0.0286   0.0275   0.0544    0.1160   0.0000      0.653103   440.7042      -1.91476       11.9682     -0.714285     -0.353644      -1.33925     -0.311052     -0.876736      0.419667     -0.407164     -0.370152     -0.656101     -0.400528      0.465083       1.10863     -0.473662     -0.209696      0.114153       1.13149       1.49263       1.58178       1.82993       1.81391       1.71613       1.67526       1.56256       1.43067       1.17576       1.10802      0.910415      0.764127      0.620378      0.501637      0.374338      0.298665      0.225444
  29  10 2598.8071    2.3072  0.9590 11.6623 -0.0059       4.62694  0.0261   0.0409   0.0494    0.0849   0.0000      0.811785   440.1286       3.00118       14.6851      -3.32324      -2.76409      -1.06485      -3.51285      -5.25455       1.47412     -0.885846       2.43013      0.274797     -0.501403      0.668183      0.551727     -0.243479      0.294525      0.117144       1.04947       1.35176       1.47328       1.64328       1.60110       1.61949       1.53284       1.43273       1.28966       1.12842      0.999467      0.826219      0.695907      0.569783      0.453527      0.336670      0.281016      0.207459
  29  11 2756.2654    3.0089  0.9538 11.9383 -0.0019      0.702357  0.0243   0.0509   0.0481    0.0964   0.0000      0.642482   441.0985       3.08335       14.8937      -3.17072      -2.06624     -0.863878       1.30192     0.0519045      -1.21818      -1.13844       1.98760      0.821876    0.00558060     0.0105363    -0.0468632     -0.272291     -0.176072     -0.285143       1.01695       1.31831       1.37715       1.57956       1.61281       1.58925       1.46382       1.33150       1.27111       1.08507      0.943496      0.788202      0.647014      0.524931      0.440741      0.331150      0.253627      0.185904
  29  12 2911.8059    3.7618  0.9815 12.1847  0.0002       2.61470  0.0258   0.0623   0.0474    0.1203   0.0000      0.631740   438.4468       2.97871       13.4912      -1.01403      0.773919      -3.26972       4.91835      -2.38924       1.59377      -1.20036       2.08075     0.0106228     -0.221735     -0.702069      0.151172     -0.254264      0.273268      0.529599       1.08263       1.44595       1.46782       1.60685       1.54707       1.56498       1.57377       1.42752       1.29981       1.11225       1.02517      0.865386      0.751997      0.595235      0.461914      0.359853      0.285606      0.221542
  29  13 3065.0963    4.2037  1.0372 12.9020 -0.0014   -0.00877729  0.0288   0.0709   0.0516    0.0975   0.0000      0.796621   437.3440       4.56128       12.9764     -0.778441      -3.92538      -1.46949       1.56907      -1.23722    -0.0310506     -0.181438       1.23339      -1.08204      0.712693      0.439961      0.846219     -0.303888     -0.235544     -0.150789       1.19434       1.51516       1.65315       1.75554       1.72998       1.67300       1.61353       1.50418       1.40776       1.27756       1.10322      0.972584      0.789429      0.634357      0.499978      0.407247      0.315231      0.233152
  29  15 3367.9442    3.6422  1.9636 12.2486 -0.0017       1.06647  0.0416   0.0444   0.0718    0.0622   0.0000      0.296186   438.7062       4.76101       12.7312      -6.79995    -0.0538826      -3.98242      -3.48133      -2.43953       3.49823      -3.24754      -2.10368      -1.83651      0.362495     0.0323977     -0.455094      0.272271      0.448658      0.589696       1.58228       1.95783       2.22168       2.42651       2.43298       2.36966       2.31215       2.14586       1.94439       1.62694       1.46088       1.22442       1.00855      0.828005      0.658980      0.525762      0.384916      0.299727
  29  16 3518.2722    3.0282  2.8884 11.7240 -0.0010      0.993028  0.0523   0.0313   0.0929    0.0516   0.0000      0.195730   439.8173       3.81848       8.32664      0.175788       2.34206      -3.77550      0.756063      -7.47663      -4.25514       2.25643      0.652746      -1.86818      -1.96717      0.463192      0.947462      0.518278      0.296608      0.223515       1.91025       2.54988       2.71482       2.95278       2.92779       2.99916       2.80976       2.67660       2.33729       2.13192       1.82295       1.53881       1.31604       1.06732      0.852753      0.653991      0.507846      0.370878
  29  17 3668.1103    2.5069  4.4230 11.0291 -0.0007      0.799349  0.0658   0.0211   0.1197    0.0433   0.0000      0.113608   433.7859       6.70043       18.9928      -6.60732     -0.823493      -3.02426       5.45080      -9.70198       1.39398       1.10395      -1.09446       2.08658      0.998813       1.15417     -0.710471      0.899032     -0.312559     -0.306859       2.47303       3.23409       3.58706       3.86700       3.90092       3.81276       3.57507       3.39352       3.06802       2.72884       2.39476       2.00185       1.67298       1.34101       1.08427      0.828116      0.655017      0.495792
  29  18 3817.2978    2.1043  6.5911 10.5906 -0.0002      0.517653  0.0877   0.0148   0.1535    0.0351   0.0000     0.0735310   447.6979       1.70850       16.6396      -3.98170      -8.64529      -10.3969       7.38386      -6.34119       3.69673      -4.92032      -2.55300      0.634640      -2.23785      0.214348      -1.36705     -0.262825     -0.822508      0.815227       3.19531       4.14639       4.60706       4.90399       4.88369       4.79878       4.57911       4.36982       3.98848       3.55486       3.08839       2.58744       2.19557       1.77051       1.42349       1.13059      0.851677      0.651654
  29  19 3966.3153    1.7374  8.9760 10.4366 -0.0009      0.458500  0.1172   0.0113   0.2085    0.0293   0.0000     0.0677460   440.6381      -1.43562       16.0690      -4.41286      -1.32010      -5.08103      -1.94057      -15.6067      -3.31948      -10.2614      -3.20813       8.83859       1.53438      -3.19535       1.66937      0.753123      0.299521     -0.268870       4.04963       5.27066       5.93937       6.31510       6.42532       6.28605       6.05160       5.61815       5.12471       4.47421       3.92482       3.28117       2.73255       2.20632       1.77346       1.39501       1.06671      0.818703
  29  20 4114.4083    1.4834 12.1184 10.2385  0.0002      0.187481  0.1672   0.0087   0.2752    0.0276   0.0000     0.0658364   443.1693     -0.319586       8.34811       3.92989       5.93085      -2.20654      -3.32796       11.3875     -0.670038       6.91959      -4.60255       5.94995      -2.62211      -2.18791       1.77233       1.56653     -0.713995     -0.720175       5.22498       6.86698       7.65734       8.12461       8.29966       8.08860       7.81363       7.21705       6.57644       5.84359       5.01980       4.34636       3.57234       2.91597       2.33266       1.81044       1.38095       1.05656
  29  21 4262.5087    1.1918 13.9731 10.1289 -0.0000     0.0203387  0.2261   0.0068   0.3492    0.0249   0.0000     0.0789402   420.0801      -1.30287       19.3581       13.2642       8.64655      -25.9073      0.226674      -7.94129       1.88358      -7.17854       6.89540      -1.11156       5.90391      -2.78943       1.04386       1.74146      -3.56259      -1.44219       6.48575       8.42627       9.57378       9.91561       10.0941       9.92918       9.70288       8.99127       8.11141       7.25749       6.21776       5.35347       4.49824       3.69052       2.91080       2.29067       1.73488       1.31469
  30   5 1770.0975    0.3970  0.3195  9.2511 -0.0019       14.1414  0.0147   0.0112   0.0268    0.0401   0.0000       2.48680   439.8460      -2.08394       20.2775      0.146181      -2.95133    -0.0427170       1.02212      0.422862      0.520763      0.302177      0.361342     0.0190167    -0.0363120    -0.0911304      0.262878    -0.0400199     -0.212997      0.108256      0.732315      0.884586      0.950695       1.06481       1.00991       1.00159       1.03951       1.04381      0.807997      0.710675      0.654274      0.552299      0.443291      0.376329      0.320124      0.236585      0.191594      0.150723
  30   7 2126.4564    0.8929  0.7589  9.5229 -0.0003       6.02153  0.0213   0.0162   0.0406    0.0846   0.0000      0.822477   440.2155     -0.201206       20.2878      0.394193      -3.26885      -3.33226       3.00897      0.255896       1.23404      0.440802      0.213504     -0.991024      0.113704      0.782987      0.624471    -0.0766517     -0.293087    -0.0318784      0.895490       1.16443       1.33838       1.42575       1.45898       1.42654       1.33101       1.26203       1.11514       1.05589      0.863776      0.776416      0.607968      0.540889      0.410559      0.327403      0.249272      0.186996
  30   8 2297.5002    1.2526  0.9555 10.1553 -0.0018       5.05793  0.0277   0.0209   0.0467    0.0976   0.0000      0.779021   439.4330     -0.635064       17.7773      -1.00615      -1.08034      -3.61722       2.93992      -1.11427      -1.43396      -1.24510       2.44273     -0.259715     -0.245581      0.521113    -0.0188831     -0.129143      0.255349      0.240823       1.20037       1.58245       1.71495       1.80339       1.78020       1.66784       1.55057       1.43786       1.34075       1.29282       1.12981       1.00213      0.889412      0.757106      0.616766      0.460189      0.343269      0.247160
  30   9 2462.4349    1.7928  1.0896 10.7138 -0.0005       3.37598  0.0277   0.0282   0.0513    0.1120   0.0000      0.665183   439.2923       1.14655       15.6518      -2.92574      -2.51709     -0.918918      0.687272      0.575313      0.249101      -2.42560       1.11323     -0.115457       1.00330     -0.368396      0.127851     0.0971399     0.0310501     -0.266620       1.07605       1.42578       1.54788       1.62710       1.67883       1.64803       1.61905       1.50310       1.33786       1.20461       1.02183      0.928058      0.760112      0.643171      0.502354      0.398798      0.302408      0.225561
  30  10 2623.5980    2.3647  1.0359 11.4772 -0.0019       2.14463  0.0276   0.0385   0.0509    0.1027   0.0000      0.719285   440.8312       2.35477       14.3823     -0.792972      -3.45083      -2.92098      -2.00583      -4.44303       1.27339      0.239262       1.56416     -0.206085      0.219811     -0.537929      0.640787     -0.355837     -0.311368     0.0631455       1.12321       1.44054       1.53398       1.72536       1.67318       1.70207       1.62352       1.57659       1.39864       1.19860       1.05260      0.881142      0.727393      0.623383      0.495124      0.398358      0.306556      0.220174
  30  11 2782.5965    3.1605  0.9164 12.2749 -0.0015       1.34613  0.0240   0.0547   0.0468    0.0844   0.0000      0.680561   439.2329       1.30758       14.9284      -1.21161      -3.40187      -2.98496      -1.07846      -1.76543     -0.737130      -1.03446      0.790208       1.72814       1.29647      0.315429     -0.315761      0.591872     -0.219467    -0.0127938      0.998050       1.26802       1.39361       1.48757       1.48594       1.48502       1.42773       1.33184       1.22866       1.07221      0.946039      0.818728      0.689912      0.566471      0.439469      0.346393      0.272872      0.213495
  30  12 2939.2497    3.8363  0.9407 12.6364  0.0026       2.10066  0.0238   0.0650   0.0467    0.0866   0.0000      0.668847   437.7578       4.74698       14.5478      0.532548      0.786889      -5.15404      -1.08850      -1.64652      0.412126     -0.882558     -0.473688      0.194268     -0.705964      0.455758      0.638040     -0.632177    -0.0815760     0.0969306      0.930319       1.26656       1.35353       1.42145       1.45086       1.44300       1.35685       1.35993       1.19648       1.10184      0.919331      0.782580      0.635928      0.551697      0.440706      0.356243      0.274910      0.203180
  30  13 3093.4870    4.3473  1.0871 12.6335 -0.0023      0.814687  0.0274   0.0682   0.0526    0.1186   0.0000      0.670240   439.1049       1.17510       15.4513      -1.14519      -3.15557      -3.96459       2.10662     -0.827959     -0.526630       1.09061     -0.492056      0.295963      -1.16519    -0.0360907      0.303215      0.210610      0.275639     -0.105834       1.04239       1.38351       1.41903       1.62860       1.62111       1.62834       1.51057       1.43292       1.29963       1.17297       1.00853      0.864264      0.706649      0.597489      0.503382      0.386917      0.292025      0.212089
  30  14 3246.1172    4.0454  1.4817 12.6405 -0.0019      0.708168  0.0349   0.0566   0.0628    0.0778   0.0000      0.445769   439.9958       2.13584       12.2570      -1.60571      -5.21604      -6.30847       3.34160      -2.92701      -1.78120     -0.624002      0.739271     -0.611207       2.12703      0.189842      0.953634     -0.848343      0.111043     -0.475065       1.34338       1.76228       1.91379       2.09063       2.09522       2.02947       1.93664       1.81829       1.67660       1.49530       1.30571       1.13285      0.943178      0.771583      0.611411      0.480587      0.378003      0.284429
  30  15 3397.9622    3.5294  2.0455 12.2487 -0.0015      0.891361  0.0422   0.0421   0.0736    0.0597   0.0000      0.273572   439.8396       5.81287       16.7146      -4.30937       2.19975      -10.0991       3.21421      -1.96032      -2.32361     -0.435365      -1.27710       1.86355     -0.408501     -0.911869      0.778648      0.282986      0.290490    -0.0536629       1.55991       2.11198       2.22025       2.39370       2.43269       2.35087       2.31959       2.10522       1.99130       1.77824       1.53542       1.31991       1.09091      0.926694      0.732532      0.556934      0.441818      0.342055
  30  16 3549.1875    2.8638  3.2933 11.6577 -0.0003       1.15364  0.0561   0.0272   0.0992    0.0440   0.0000      0.170611   440.2776       3.42724       15.1434       2.25557      0.270469      -4.17099       1.97529      -3.82157    -0.0642652      -2.36296      -1.57718      -1.26857     -0.757757      0.403606      0.532313      0.701114     -0.619571     -0.507015       1.97871       2.57861       2.93256       3.02869       3.14458       3.10335       2.99969       2.79026       2.58915       2.23725       1.92258       1.68308       1.39769       1.14735      0.920165      0.734611      0.559414      0.435181
  30  17 3699.5967    2.4115  4.8670 11.0146 -0.0017      0.714248  0.0693   0.0194   0.1247    0.0390   0.0000      0.100944   435.6026       8.04692       13.3285      -7.29126      -3.64806      -15.3048       1.36227      -3.09665      -2.58629       1.81494       1.76978       3.82838       1.19510       2.92639     -0.101765     -0.590529       1.15404       1.29324       2.46722       3.29731       3.59290       3.92012       3.96968       3.90660       3.67525       3.50839       3.21458       2.81166       2.48563       2.12613       1.77821       1.46523       1.16703      0.936661      0.722980      0.529488
  30  18 3849.5339    2.0173  7.2524 10.5384 -0.0002      0.482319  0.0929   0.0135   0.1656    0.0330   0.0000     0.0693569   434.3488      -1.21532       17.0645    -0.0198758   0.000167533      -9.10727      -3.39645      -2.91175       2.44741      0.256051      -1.52401      0.537011       1.20106       1.06455      0.510094      -1.87261     -0.155524      -1.14297       3.21099       4.27294       4.67150       5.06777       5.03826       5.04248       4.80539       4.51003       4.10875       3.66741       3.21106       2.80309       2.31169       1.90738       1.50976       1.20703      0.931418      0.707786
  30  19 3998.9490    1.7023  9.6925 10.3543 -0.0009      0.392860  0.1233   0.0105   0.2179    0.0290   0.0000     0.0628457   442.4982      -4.88187       8.21923       1.84015       14.0270      -5.72024       6.05039      -11.7308       1.97665      -1.84229      -4.19267       6.03925       5.94788       1.96619       4.13581     -0.667859      -1.43202    -0.0952401       3.91552       5.24313       5.76950       6.22950       6.22145       6.17227       5.98918       5.49849       5.15186       4.61212       4.05593       3.41886       2.86508       2.34302       1.88888       1.53854       1.15914      0.893332
  30  20 4148.1356    1.4220 12.2878 10.2541  0.0001      0.200699  0.1751   0.0082   0.2849    0.0267   0.0000     0.0651061   443.3674       2.47569       21.8765      -15.1911       4.03575      -4.58970      -2.75708      -11.1836       6.73178      -9.25400      -1.89966       2.93839       9.90536       1.73683      0.710882       1.73123     0.0471640      0.167806       5.25199       6.99490       7.77591       8.21112       8.40070       8.24110       8.08334       7.48048       6.89656       6.07623       5.29362       4.52670       3.77811       3.13310       2.50613       1.98294       1.55561       1.17995
  30  21 4297.3664    1.1800 15.0987 10.1291  0.0002      0.372930  0.2341   0.0067   0.3563    0.0240   0.0000     0.0706393   429.8433       3.93526       30.1984      -8.05890       8.81971      -21.4626       13.0999       3.61781      -1.19406       2.73670      -6.46488      -6.95333      -5.96670       1.40862      0.335245      -1.86117       1.80003       1.56091       6.37894       8.41956       9.30419       9.88003       10.1391       9.95743       9.63738       8.95773       8.26524       7.32813       6.44823       5.53208       4.62855       3.84615       3.07425       2.43563       1.87956       1.41925
  31   5 1788.2754    0.4058  0.4034  9.2294 -0.0004       12.9017  0.0153   0.0102   0.0314    0.0426   0.0000       2.15406   441.2456     -0.401791       20.3644      -1.60868      -3.02475      -2.03082     0.0619482     -0.233460     -0.757613     -0.707925      0.909788    -0.0780926     -0.148201     -0.456069    -0.0733196     0.0214315      0.171028     0.0630892      0.638424      0.870535      0.920663       1.03748       1.03277       1.03876       1.00843      0.967017      0.880740      0.763230      0.662222      0.580753      0.452243      0.403709      0.320349      0.269020      0.195873      0.161250
  31   6 1969.5333    0.6221  0.5563  9.3597 -0.0025       10.0022  0.0173   0.0130   0.0342    0.0589   0.0000       1.19572   440.2611     -0.734749       21.3323     -0.128125      -4.46294       2.30281      0.490845      -2.08047     -0.999942      0.821622     -0.221833      -1.01727      -1.28799      0.400202      0.342676      0.383908     0.0273724     0.0515931      0.808863       1.06691       1.22076       1.30752       1.34381       1.32518       1.25465       1.16583       1.06779      0.908692      0.817287      0.683745      0.580412      0.445848      0.372403      0.289893      0.231950      0.174705
  31   7 2147.1485    0.9326  0.7773  9.6596 -0.0027       5.91745  0.0213   0.0168   0.0417    0.0828   0.0000      0.834362   439.5917     0.0515794       18.3870      -1.10458    -0.0175444      -1.50727      0.428514     -0.863460      -3.28806     -0.689293      0.271700     -0.385348      0.533749     0.0864033      0.611123     0.0742357     -0.293735    -0.0311238      0.897073       1.15197       1.27808       1.30012       1.38262       1.38469       1.31372       1.31202       1.16943       1.02312      0.839884      0.707817      0.621440      0.513199      0.419119      0.342156      0.265500      0.193032
  31   8 2319.0603    1.3303  0.9768 10.3321 -0.0044       4.74291  0.0260   0.0222   0.0493    0.0961   0.0000      0.764945   439.4059       1.49263       20.0626     -0.925133      -1.88916      -2.46973       1.71560      0.134396     -0.990517      -1.81131      0.748219     0.0735891      0.675573    -0.0123500       1.55297     -0.324968     0.0233806    -0.0450054       1.04373       1.41999       1.57229       1.73300       1.74123       1.65838       1.65138       1.52072       1.37945       1.19951       1.04939      0.867971      0.747601      0.608466      0.508567      0.386998      0.296339      0.225966
  31   9 2485.0639    1.8715  1.1285 10.9755 -0.0002       2.13031  0.0296   0.0293   0.0525    0.1000   0.0000      0.696579   438.8618       1.81142       18.9401     0.0469765     -0.558386      -1.20698     -0.705750     -0.330939     -0.837145      0.705054     0.0859340     -0.100481      -1.81522      -1.15892     -0.606380      0.133660     -0.841756    -0.0979041       1.07569       1.40892       1.54155       1.74345       1.67908       1.71248       1.61013       1.50924       1.37766       1.22563       1.10421      0.928791      0.834197      0.689485      0.518093      0.431995      0.326887      0.249333
  31  10 2647.8822    2.4516  1.1303 11.6276 -0.0028       2.65057  0.0291   0.0386   0.0539    0.0998   0.0000      0.801683   439.4676      -1.13466       15.2634      -1.73416      -2.68350      -1.65909      -1.68069       1.39099      0.528826     -0.884728    -0.0546489      0.373868      0.839671      -1.20466     -0.350432     -0.525096     -0.375357     0.0264418       1.05031       1.38123       1.52472       1.59259       1.65626       1.66146       1.57444       1.46764       1.32077       1.23183       1.06668      0.935594      0.777011      0.630704      0.509881      0.427415      0.319210      0.245272
  31  11 2808.4416    3.2411  0.9468 12.3337 -0.0032      0.321367  0.0254   0.0540   0.0461    0.0913   0.0000      0.705871   441.0818       1.01624       16.6209      0.183321      -2.38615      -2.37569       1.11862      -3.69047      -1.50624     -0.851891     -0.333037      0.487317     -0.794945       1.33221      0.353344     -0.234235      0.285327     -0.102049      0.996150       1.34018       1.42813       1.57858       1.66402       1.63161       1.56912       1.47677       1.35126       1.18056      0.971064      0.834095      0.700196      0.564287      0.472694      0.367963      0.287020      0.225873
  31  12 2966.2320    3.9611  1.0434 12.4811 -0.0010      0.909689  0.0253   0.0625   0.0492    0.1035   0.0000      0.538917   438.4442       1.76724       13.9510      -2.91712      -2.44629      -3.74553      -1.26227      0.314900       1.50362      0.655320       1.23789      0.666500      0.523035     -0.218637     -0.160207      0.252766      0.257240      0.455487      0.970798       1.27205       1.37387       1.48244       1.51059       1.41860       1.43461       1.31509       1.27525       1.10788      0.962303      0.835827      0.708250      0.605348      0.471561      0.372079      0.306812      0.231798
  31  13 3121.5192    4.2422  1.1922 12.7797 -0.0012       1.30369  0.0307   0.0645   0.0549    0.1068   0.0000      0.644651   438.7797       3.20352       16.8719      -3.59409      -2.99287      -4.26046     -0.392511      -1.04013      0.787702      -1.83384      0.279882     -0.482108     -0.290233     -0.144889    0.00391290     -0.120834     0.0461339      0.237341       1.07997       1.39693       1.46053       1.63003       1.68026       1.70235       1.54401       1.45931       1.33676       1.25084       1.09236      0.926312      0.786750      0.659141      0.530860      0.428439      0.329198      0.249719
  31  14 3274.9819    4.0631  1.5413 12.6443 -0.0026      0.712940  0.0354   0.0553   0.0625    0.0823   0.0000      0.452809   438.8619       5.87825       14.4314       2.03267      0.713292      -4.99357      -2.11338      -4.20477      -2.40450      -1.51050      -1.48854     -0.663623      -2.25443      0.199990      0.301854     -0.473739    -0.0985021     -0.243298       1.26036       1.62877       1.79550       1.96566       1.99773       1.93212       1.89033       1.78655       1.60505       1.45557       1.25753       1.09186      0.936534      0.782936      0.629466      0.500014      0.393555      0.288247
  31  15 3427.5860    3.3106  2.3209 12.1146 -0.0001      0.696194  0.0441   0.0363   0.0805    0.0518   0.0000      0.245595   439.4001       2.06959       15.4559      -2.10970     -0.645097      -7.67561      0.837704      -2.87084       2.89712      0.759210      0.101621      -1.04312     -0.512559     -0.359245    -0.0454327       1.27426     -0.928969      0.853768       1.58646       2.09809       2.30785       2.45881       2.44028       2.37996       2.31472       2.17410       2.00504       1.81847       1.63951       1.43547       1.20997      0.980360      0.783387      0.642719      0.496938      0.384702
  31  16 3579.6423    2.7605  3.6580 11.3995 -0.0003      0.955403  0.0570   0.0242   0.1023    0.0431   0.0000      0.140122   438.6674       8.79022       17.9199      -3.02864      -7.45035     -0.293870     -0.550230      -5.05972       1.75784      -1.16819     -0.588466       2.85984       3.73396      -1.35230      0.378455       2.09116     -0.380068    -0.0872322       1.96805       2.63228       2.84977       3.08320       3.17389       3.10587       3.02619       2.82249       2.57780       2.30240       2.03828       1.76281       1.47224       1.20920      0.988488      0.783075      0.611884      0.475326
  31  17 3730.7538    2.3194  5.2194 10.9335  0.0000      0.580113  0.0718   0.0177   0.1297    0.0372   0.0000     0.0946430   439.9568       5.90243       14.8753      -9.55868      -2.20888      -1.63764      0.672717      -2.46886       5.36636      -3.80852      -2.98237      0.555991       3.06082       3.38331     -0.790754      0.949382     0.0740350     -0.535122       2.47397       3.28790       3.63039       3.87345       3.96063       3.88637       3.80420       3.48343       3.27385       2.90843       2.54384       2.21134       1.86592       1.58147       1.25476       1.02431      0.768846      0.592905
  31  18 3881.4429    1.9417  7.3518 10.5656  0.0001      0.463324  0.0921   0.0129   0.1705    0.0309   0.0000     0.0718099   438.7064       8.42840       18.3665      -3.04479       6.75102      -12.3457      0.105101      -5.31615       6.71336      0.823326      -8.17627      -1.09347       2.65448      0.987642       2.20408      0.220452     -0.596816      0.892369       3.13734       4.07230       4.48670       4.81662       4.98594       4.94127       4.64566       4.35481       3.95425       3.63366       3.24694       2.78249       2.31612       1.96306       1.59829       1.25098      0.992790      0.743966
  31  19 4031.0486    1.6182 10.4230 10.3480 -0.0005      0.160170  0.1358   0.0095   0.2339    0.0275   0.0000     0.0622522   441.2555      -4.43461       12.7744       7.56714      0.127349      -14.2743      -2.87094      0.702241      -7.00696       3.94481      -2.92195      -3.56508      0.192735      -2.11730      -5.29306       2.23025     -0.463610      0.247973       4.17192       5.44064       6.03472       6.43014       6.63213       6.52040       6.27099       5.96428       5.45516       4.89470       4.29898       3.71513       3.11791       2.61846       2.14340       1.69006       1.31044       1.00406
  31  20 4181.5407    1.3397 12.5595 10.2871 -0.0006      0.490978  0.1828   0.0079   0.2928    0.0254   0.0000     0.0701780   431.7938       5.98747       16.6978      0.144945       5.24409      -3.44050       1.50007      -11.7365      0.366156       10.5370      0.149460      -8.41890      -5.51975     -0.476746      -1.04487       2.18189      0.685783      0.982327       5.16279       6.81033       7.54848       8.14273       8.16874       8.21146       7.91256       7.43649       6.77772       6.22767       5.37415       4.69783       3.90348       3.28251       2.65179       2.12427       1.65308       1.27495
  32   5 1806.2087    0.4118  0.3891  9.3732 -0.0029       16.4622  0.0151   0.0106   0.0300    0.0408   0.0000       2.35336   440.0520      -1.02549       19.7740     -0.354496      -3.03880     -0.756210     -0.460153     -0.349187      0.168402      0.425456      0.129639      0.644656   0.000126904     -0.916199     -0.235627      0.544285     -0.251224     -0.317994      0.658571      0.839192      0.909958       1.04342      0.992939      0.980430      0.976322      0.894932      0.887744      0.759277      0.696720      0.592819      0.503706      0.390290      0.337147      0.280732      0.214020      0.174797
  32   6 1988.7718    0.6406  0.6313  9.4589 -0.0035       9.17639  0.0189   0.0128   0.0388    0.0617   0.0000       1.17896   441.5713    -0.0344483       19.2969     -0.885138      -3.37195      -2.26328     -0.803708      0.849711      0.366455      0.952181       2.16750     -0.785624      0.260357      -1.44302      0.531981      0.397256     -0.372260      0.125597      0.783769       1.03215       1.21343       1.32100       1.29552       1.33931       1.28693       1.14370       1.06760      0.969829      0.836913      0.686256      0.585327      0.480126      0.393989      0.315090      0.247243      0.190203
  32   7 2167.4201    0.9570  0.8829  9.5999 -0.0010       4.92064  0.0229   0.0162   0.0446    0.0955   0.0000      0.766072   440.6352       1.78603       17.9108     -0.439265       1.71797     -0.204059    -0.0783487      -1.78716      0.667039      0.957432      0.904601      0.322447      -1.45258      0.517783      0.718670      0.255401     -0.355054     -0.347184      0.914670       1.18362       1.26375       1.40159       1.50558       1.48849       1.37065       1.29362       1.18498       1.11584      0.950150      0.805766      0.657022      0.586133      0.462367      0.360613      0.301896      0.228724
  32   8 2340.2260    1.4085  0.9842 10.4220 -0.0024       4.97782  0.0250   0.0226   0.0481    0.0914   0.0000      0.740516   443.1610       3.03204       18.5366       3.22919      -3.37712     -0.441329      0.254950       1.01526      -3.07812      0.276540      0.382337     0.0123515      0.220014       1.06075      0.510437      0.299650      0.169176      0.130837      0.953848       1.20922       1.30553       1.41172       1.49586       1.50927       1.38529       1.33628       1.23081       1.12804      0.938726      0.850251      0.702693      0.586461      0.463222      0.369140      0.300422      0.248033
  32   9 2507.4284    1.9518  1.0897 11.0921 -0.0003       3.38370  0.0278   0.0301   0.0497    0.0929   0.0000      0.671643   441.6211       3.52975       18.8286      -1.42126      -3.60860      -2.41221       1.37684     -0.183899      0.653664      -1.30817      0.146851      0.629781      0.551376     0.0510125     0.0940477    -0.0916838     -0.217398      0.273169       1.00327       1.25646       1.44948       1.58225       1.57620       1.56877       1.50025       1.34953       1.30236       1.21549       1.02853      0.922359      0.766207      0.617395      0.521351      0.410502      0.332919      0.254501
  32  10 2671.8101    2.6139  1.0422 11.7635 -0.0011       3.34064  0.0268   0.0411   0.0489    0.0890   0.0000      0.701863   439.8905      0.125148       19.2502      0.998836      -2.50743      -1.87260     -0.688944     -0.192112      0.539819      -1.25596    -0.0470367      -1.95351      0.218068    -0.0877796      0.251478      0.339820     -0.264424     -0.170107      0.967516       1.26971       1.32494       1.49939       1.41578       1.51337       1.46409       1.39325       1.24934       1.14627      0.958216      0.839603      0.726411      0.639103      0.512568      0.399785      0.305558      0.240149
  32  11 2833.8407    3.3213  0.9986 12.2083 -0.0039       2.51283  0.0252   0.0525   0.0462    0.0959   0.0000      0.650713   438.7043       2.33245       16.5163     -0.830349      -3.78305      -1.86341      -1.10404      0.378116      0.648323      -1.69132      0.987527      -1.50184      -1.15356      0.354508     -0.220934      0.184654     0.0822176     -0.536759      0.942847       1.22393       1.33468       1.44155       1.52428       1.46244       1.40395       1.31942       1.20095       1.08821      0.948114      0.880438      0.724527      0.624977      0.516135      0.395048      0.310028      0.235264
  32  12 2992.8305    4.0940  0.9719 12.6878 -0.0017       1.50525  0.0242   0.0652   0.0457    0.0970   0.0000      0.625210   438.9428       2.41936       14.6731     -0.500248      -2.37749      -2.84811     -0.669867      -1.54469      0.385769      -1.52965      0.880874     -0.698634     -0.968436   -0.00922766     -0.344342     -0.353944     0.0617570      0.168106      0.963143       1.20831       1.33876       1.38921       1.43295       1.43354       1.39434       1.35434       1.23452       1.09949      0.962731      0.814405      0.708570      0.614710      0.486613      0.404043      0.307073      0.238751
  32  13 3149.0378    4.2080  1.1676 12.8721 -0.0039      0.956369  0.0295   0.0647   0.0527    0.0997   0.0000      0.681628   437.0559       2.55479       15.7732      -4.04704      -5.82856      -5.90942       3.14534      -1.64744     -0.850995      -1.27625       2.20508     -0.106562       1.03984     -0.410407     0.0547165     -0.355858    -0.0692137    0.00671563       1.05704       1.35653       1.47376       1.62304       1.63513       1.63160       1.61486       1.49215       1.37708       1.18561       1.10972      0.937367      0.780807      0.650421      0.521498      0.428463      0.346897      0.264552
  32  14 3303.4848    3.9340  1.6805 12.4078 -0.0000      0.416752  0.0363   0.0489   0.0628    0.0735   0.0000      0.364042   440.3909       3.83784       12.7824      0.719939      -3.62558      -5.96020      -1.31199      -5.25317       2.08052      -1.13946     -0.491293      0.152478     -0.217747     -0.751803     -0.716082     -0.480215      0.416254      0.338223       1.25100       1.59961       1.73785       1.86677       1.93022       1.92384       1.87068       1.81065       1.58061       1.45794       1.30210       1.13014      0.946321      0.796541      0.649596      0.515896      0.421706      0.320949
  32  15 3456.9679    3.2512  2.4094 11.9534 -0.0007       1.03520  0.0436   0.0340   0.0795    0.0510   0.0000      0.223215   441.6561      0.856421       14.2746      -1.63071       1.64043      -5.58660      0.841904      -3.27433      -1.17626      0.912815      -1.13317      0.668039      0.785989      0.613391      0.344942      -1.15206     -0.110752      0.532061       1.53077       1.99474       2.14250       2.28036       2.36801       2.31512       2.28252       2.17644       1.99841       1.80526       1.58877       1.35737       1.12514      0.947201      0.788102      0.638612      0.497599      0.397527
  32  16 3609.8342    2.6680  3.9578 11.2474 -0.0014      0.811582  0.0593   0.0220   0.1030    0.0404   0.0000      0.126625   440.4196       8.81994       13.4099      0.600174      -8.69244      -7.96602       1.35837      -11.7206      0.473777      -5.70765      -1.56650     -0.531488     -0.590412     -0.462939       1.35263       1.62786      0.735056     -0.412984       1.98976       2.66520       2.86919       3.13918       3.19547       3.19309       3.04995       2.92555       2.63442       2.42084       2.11767       1.88582       1.54134       1.28879       1.05536      0.842639      0.678264      0.527935
  32  17 3761.6439    2.2343  5.5767 10.7783 -0.0004      0.466672  0.0742   0.0159   0.1332    0.0358   0.0000     0.0875655   440.0150       5.37971       15.0353      -9.57700      -7.90183      -6.81651       6.44125      -3.82944      -1.00275      -5.43845     -0.341509      -2.70158     -0.494016      0.304311      -1.17997     -0.144711      0.709985    -0.0962106       2.46190       3.32760       3.67608       3.88442       3.99645       4.00077       3.86942       3.66538       3.35213       3.00721       2.68320       2.24921       1.92662       1.60569       1.30438       1.06963      0.822328      0.649703
  32  18 3912.9574    1.8468  7.8142 10.5659 -0.0001      0.392083  0.0989   0.0120   0.1797    0.0291   0.0000     0.0692961   438.7979     -0.743058       1.07773       1.93510       7.42176      -5.15445    -0.0111125       1.73875      -4.68081      -2.48828       4.72616       5.17294       6.46325      -2.90448      -2.14242     -0.189361      0.386097       1.39302       3.14378       4.13456       4.64590       4.94704       5.15442       5.04255       4.90010       4.58580       4.25025       3.78306       3.35961       2.92575       2.46255       2.05652       1.69983       1.35208       1.05777      0.816933
  32  19 4063.9177    1.5677 10.8158 10.3517 -0.0004      0.347233  0.1433   0.0090   0.2425    0.0266   0.0000     0.0645531   441.6457      0.170236       17.6042      -4.92889      -12.2589      -11.9779      0.734884      -2.96986       3.32379      -7.68524      -3.69121       8.80710       1.34664      -1.32480       1.82933       2.37984      0.471139      -1.37335       4.19330       5.53437       6.20083       6.64058       6.86185       6.79294       6.55048       6.14967       5.65198       5.09293       4.50665       3.86694       3.32560       2.76786       2.24240       1.81644       1.40623       1.11038
  32  20 4213.9689    1.3188 13.8323 10.2185  0.0002      0.327876  0.2034   0.0071   0.3074    0.0245   0.0000     0.0704331   437.4006       6.43885       8.63255       17.4705      -3.47609      -8.44733       1.64709      -15.7244      -2.29343      -3.43101       14.4870      -10.7417      0.322262       2.95465       1.52284      -1.71011      -3.21712     -0.235919       5.32755       7.05801       7.83024       8.48227       8.66577       8.69233       8.34613       7.84695       7.16135       6.56197       5.72075       4.98434       4.19389       3.52050       2.85707       2.32099       1.81906       1.39034
  33   4 1633.2474    0.2725  0.2149  9.2369 -0.0078       26.7654  0.0128   0.0099   0.0233    0.0311   0.0000       5.32544   440.3014     0.0584480       19.5592     -0.669580      -3.25717     -0.446841       1.28715    -0.0996487     -0.228516      0.496330      0.411372     -0.822677      0.743752      0.188931      0.134288     0.0545057     0.0410756     -0.150608      0.639318      0.840953      0.938278       1.00269      0.990480       1.01365      0.987721      0.895133      0.932677      0.772150      0.733825      0.604516      0.496713      0.445397      0.364241      0.319934      0.291074      0.179043
  33   5 1823.9187    0.4318  0.4661  9.2835 -0.0007       15.7522  0.0169   0.0100   0.0334    0.0431   0.0000       2.01326   440.1743      -1.66388       18.9155     -0.685530      -1.95454     -0.611338       1.27163       1.06397     -0.154222     -0.159148      0.243052    -0.0614252     0.0779597     -0.355617      0.199690     -0.400776    0.00341599     0.0461546      0.699663      0.937912       1.02515       1.11866       1.12697       1.03508      0.994729      0.961338      0.908140      0.862279      0.757815      0.700002      0.607579      0.490012      0.376906      0.324104      0.254621      0.203182
  33   6 2007.7127    0.7020  0.6110  9.3056 -0.0007       8.96727  0.0174   0.0136   0.0345    0.0676   0.0000       1.04467   441.3113      -2.00123       21.2419      -1.72457      -3.85484       1.15121     0.0190385       1.15494     -0.774188      0.413732     -0.903417     0.0909812      0.167346     -0.230815      0.134742      0.468486      0.331104    -0.0292887      0.699659      0.921394      0.988063       1.10338       1.07088       1.08996       1.06400      0.981281      0.921586      0.853205      0.756234      0.664017      0.597409      0.458181      0.398815      0.314003      0.247562      0.204921
  33   7 2187.4622    1.0247  0.8731  9.5569 -0.0021       5.35475  0.0230   0.0165   0.0419    0.1025   0.0000      0.747180   440.6320     -0.283249       20.8591      -2.36950     -0.661250     -0.390912      0.617230      -1.93840     -0.566900   -0.00165085    -0.0654610      0.235820     -0.929269    -0.0960847      0.327471      0.372779     -0.468164      0.205400      0.882554       1.18222       1.26159       1.38786       1.43183       1.41038       1.33716       1.26283       1.16471       1.06440      0.964071      0.806403      0.684326      0.579735      0.476903      0.389135      0.316197      0.237023
  33   8 2360.9362    1.4702  1.0191 10.5658 -0.0007       4.24103  0.0262   0.0231   0.0481    0.0907   0.0000      0.765707   440.0509       1.71418       22.5146      -2.07779      -2.35231      -2.63023      0.610989      -1.49670      0.459431     -0.663199      0.347723     -0.349874     -0.487831      0.198734     -0.320950      0.378848     -0.611384     0.0452649      0.891718       1.22313       1.29905       1.45934       1.48036       1.39316       1.43437       1.31059       1.25186       1.09248      0.994440      0.872876      0.750738      0.591754      0.500433      0.417611      0.324609      0.250205
  33   9 2529.2727    2.0569  1.0941 10.9174 -0.0028       1.76181  0.0267   0.0308   0.0489    0.1126   0.0000      0.648188   439.7823      -1.56304       20.3215      -1.56789      -5.46209      -1.15913      0.205281      0.953920      0.227487      -1.48133      0.307728     -0.733879      0.565386      0.932592      -1.14875     -0.474801     -0.103745     -0.230365      0.968522       1.28323       1.38601       1.53848       1.53148       1.54263       1.41919       1.38458       1.28109       1.19793       1.04749      0.905043      0.747190      0.643125      0.513352      0.428050      0.328539      0.265823
  33  10 2695.1674    2.7723  1.1118 11.7218 -0.0008       2.54015  0.0288   0.0414   0.0482    0.1032   0.0000      0.626030   439.3494       1.12716       16.9808      -1.76997      -4.22415      -4.00683     -0.383074      -2.35117      0.486120     -0.208411     -0.290782      0.581720     -0.401520      0.420388     -0.161709    -0.0215738      0.117570     0.0800692       1.00262       1.25428       1.35268       1.48979       1.48838       1.44624       1.48247       1.37627       1.25401       1.17834       1.05589      0.941234      0.784103      0.631028      0.512450      0.436250      0.358309      0.278726
  33  11 2858.6966    3.5252  1.0006 12.2950 -0.0021       3.01645  0.0246   0.0553   0.0457    0.0959   0.0000      0.727105   439.6580       1.35652       16.3447      -2.79242      -3.36231      -3.19762      0.870807      -3.96238      -1.04842       1.61599    -0.0410815      -1.65068     -0.166890      0.794783      0.179411     -0.241078     -0.324817      0.510774      0.914096       1.19925       1.29710       1.42096       1.46607       1.48527       1.46181       1.33094       1.19199       1.06587      0.954193      0.827577      0.720477      0.592671      0.481220      0.388123      0.304313      0.240612
  33  12 3018.8822    4.2707  1.0222 12.6759  0.0000      0.152259  0.0250   0.0657   0.0452    0.0966   0.0000      0.648350   438.5007       2.26540       16.3052      -1.77588     -0.806690      -4.46805      -1.53429      -1.78422     -0.333711      -2.04702     -0.141996      -1.15891      0.118446      0.794396      0.263214     0.0455682      0.166977      0.195049      0.949834       1.20758       1.34158       1.41194       1.36929       1.42610       1.37213       1.26428       1.20588       1.10926      0.976146      0.881530      0.735740      0.623024      0.529244      0.425958      0.328083      0.262501
  33  13 3176.1894    4.3160  1.2231 12.8671 -0.0016      0.689079  0.0293   0.0638   0.0550    0.0911   0.0000      0.522356   437.6201       5.50211       14.0186      -2.56929      -1.93208      -4.62398      0.520724     -0.482780      0.157472      -1.24520     0.0849252     -0.189829       1.42015       1.17313     0.0564302      0.612771     0.0234840    -0.0379215      0.981519       1.31321       1.40268       1.51913       1.49051       1.56606       1.49551       1.44791       1.32904       1.17763       1.03358      0.919812      0.772374      0.692109      0.557969      0.455403      0.358418      0.276162
  33  14 3331.6269    3.7614  1.9278 12.2454 -0.0007       1.23843  0.0375   0.0431   0.0687    0.0634   0.0000      0.293268   441.1324       7.23688       13.6872     -0.597115       1.35658      -5.68796      -1.53441      -2.69189     -0.545050      -2.23196      -1.48416      0.224954     -0.521407      0.278556      0.514364     -0.709216     -0.986074      0.493044       1.26346       1.64709       1.76699       1.95066       1.98844       2.00223       1.95045       1.80312       1.69558       1.49777       1.34707       1.16962      0.993133      0.859429      0.688796      0.571382      0.442147      0.343596
  33  15 3486.0690    3.1905  2.8745 11.6780 -0.0011      0.943362  0.0461   0.0302   0.0880    0.0500   0.0000      0.191278   440.4903       4.59025       12.5823      0.825837      -1.39672      -12.0533      -2.40066      -3.33358      -1.82839     -0.479454      0.177232     -0.980313     -0.257016      -1.96484      0.293508      -1.27845       1.30527      0.398016       1.52681       2.02678       2.21981       2.45275       2.50140       2.44193       2.39022       2.27454       2.09754       1.91642       1.65717       1.43090       1.23010       1.03327      0.827982      0.674282      0.554329      0.431548
  33  16 3639.4487    2.5987  4.1653 11.1099 -0.0001      0.554589  0.0592   0.0203   0.1053    0.0393   0.0000      0.112911   442.1846       7.50042       11.4309      -1.55078       4.59979      -1.68389       2.34653      -10.5164       4.10982       2.62825     -0.379165     -0.937511      0.543753      -1.52552      -2.43070      0.263623      0.987026     -0.274971       1.93886       2.50246       2.80816       2.99094       3.05388       3.05885       2.95951       2.82289       2.60587       2.34905       2.09168       1.82658       1.57873       1.34636       1.09815      0.880643      0.695118      0.545214
  33  17 3792.4511    2.1438  5.9049 10.7761 -0.0006      0.661326  0.0760   0.0148   0.1392    0.0325   0.0000     0.0827567   438.5319       3.67479       10.9982      -1.71985       1.02210      -6.20944      0.690869      -4.68512       5.32534      -1.50176       2.65429       1.11234      -3.98689       1.32470       2.19530       1.35323       1.02960      0.719206       2.43864       3.20877       3.58449       3.85311       3.88845       3.90209       3.82504       3.56824       3.30116       3.05952       2.65510       2.33842       1.98596       1.66695       1.37476       1.10898      0.892799      0.687686
  33  18 3944.1766    1.8228  8.5608 10.4473 -0.0002      0.410789  0.1057   0.0109   0.1870    0.0284   0.0000     0.0666010   444.8041       8.52469       8.63001      -11.6816     -0.175157      -13.8298      -9.16300      -4.53963       1.23544     -0.227430       1.33000      -2.59509       1.49405      0.728476      0.420225     -0.406884     -0.506575      -1.58313       3.18656       4.36494       4.74815       5.22451       5.15751       5.24545       5.09212       4.80338       4.42765       4.01659       3.55634       3.10428       2.65548       2.22692       1.85418       1.47752       1.17170      0.908133
  33  19 4095.4814    1.5301 11.7884 10.3239  0.0002      0.252785  0.1568   0.0082   0.2573    0.0257   0.0000     0.0637435   447.6736      -4.73913       15.5423      -13.9048       3.22445      -10.9937       3.41339      -12.7306       4.53589      0.246453      0.315321       4.07430      0.737692      0.482455     -0.884888       1.67316      -4.06053       1.14345       4.28888       5.68934       6.25648       6.69255       6.91460       6.72253       6.70848       6.22790       5.89343       5.29118       4.67613       4.16294       3.55474       2.95662       2.48560       1.99756       1.58129       1.23334
  33  20 4246.4704    1.2601 14.0414 10.2216 -0.0004      0.363580  0.2049   0.0068   0.3144    0.0235   0.0000     0.0703604   438.6853       3.71788       15.9456       16.7390       6.79869      -6.38508       2.11101       4.31727       7.65007       1.07798      -7.14572       17.0478       1.91899      -5.48549    -0.0997648      0.408311     -0.501299     -0.684720       5.13613       6.87062       7.78516       8.29208       8.57979       8.44990       8.15131       7.71897       7.21299       6.44982       5.74669       5.03684       4.34347       3.60483       3.01670       2.40821       1.87563       1.48067
  34   3 1441.1410    0.1550  0.1090  9.3114 -0.0194      -3.89396  0.0112   0.0090   0.0180    0.0236   0.0000       19.9472   441.3107     -0.545328       20.1742     -0.811499      -3.83605     -0.370723      0.496909     -0.955731      0.599078      0.535805      0.769212      0.691407      0.188143     0.0381482      0.275129    0.00288362    -0.0661583      0.114575      0.533120      0.645205      0.668954      0.796898      0.858757      0.850808      0.768658      0.744739      0.685699      0.582532      0.510427      0.492704      0.406414      0.358993      0.292777      0.225280      0.184596      0.149133
  34   4 1649.7395    0.2810  0.2844  9.1989 -0.0058       18.1105  0.0155   0.0090   0.0270    0.0329   0.0000       3.72598   440.6580      0.232782       20.6393     -0.783502      -3.86931     -0.559240       1.03711       1.09047      0.933237     -0.136033      0.520904       1.65024     -0.196238     0.0462695      0.396774     -0.113619    -0.0114225     -0.110387      0.689202       1.05324       1.13655       1.09920       1.06412       1.06487       1.10911       1.11447       1.02766      0.937586      0.807739      0.752661      0.495473      0.411381      0.328238      0.282137      0.287009      0.223391
  34   5 1841.3041    0.4761  0.4263  9.2778 -0.0020       13.3866  0.0147   0.0108   0.0286    0.0448   0.0000       1.71561   440.2275      0.784989       20.1156      0.239910      -3.07157      0.724195     -0.351366     -0.718711      0.651692     0.0142965      0.128892      0.829778     -0.254392     -0.173966    -0.0148155      0.399842     -0.343760    -0.0782263      0.565064      0.782936      0.857050      0.942814      0.959689      0.944917      0.925457      0.846667      0.856918      0.750286      0.695544      0.571625      0.501007      0.402140      0.328785      0.287276      0.237783      0.182998
  34   6 2026.4347    0.6995  0.6761  9.4390 -0.0009       8.98516  0.0196   0.0127   0.0377    0.0683   0.0000       1.02495   441.8530      -1.96178       20.2316     -0.829130      -2.26405      0.557797       1.03262    -0.0213057     -0.607812     -0.574407      0.371192     -0.314432      0.280892      0.275629     -0.263123     -0.218900      0.270227      0.148342      0.742915      0.980923       1.18504       1.23475       1.30566       1.30874       1.23961       1.15754       1.04303      0.957991      0.855823      0.723063      0.610865      0.515055      0.417845      0.344713      0.276715      0.213320
  34   7 2207.1867    1.0340  0.9074  9.9006 -0.0031       6.14082  0.0245   0.0166   0.0438    0.0837   0.0000      0.869234   439.8878    -0.0272771       21.8290     -0.959183      -4.05466      -3.99269       1.24155      -2.27783     -0.319299      -1.26978      -1.44592      0.322040     -0.925956     -0.887637     -0.518957      0.428734      0.536997      0.281709      0.861085       1.18815       1.27864       1.45715       1.45622       1.39666       1.32593       1.25381       1.17317       1.07724      0.933715      0.842806      0.733736      0.628336      0.515295      0.423849      0.335228      0.263774
  34   8 2381.4252    1.5668  1.0728 10.5481 -0.0014       4.64957  0.0270   0.0236   0.0491    0.0990   0.0000      0.694040   440.2696      -1.30734       20.5278       1.39497      -1.82305      -2.98657     -0.629123      0.360662      -1.34930       1.82194     0.0692894     -0.877834    -0.0174348      0.727525      0.742972     -0.846814     -0.182242     -0.158378      0.959218       1.34063       1.50244       1.55870       1.54222       1.45278       1.38630       1.29962       1.24444       1.16468       1.13876       1.00379      0.897169      0.751038      0.600133      0.488089      0.390561      0.299033
  34   9 2550.7581    2.1456  1.1397 11.2900 -0.0022       2.80427  0.0278   0.0316   0.0519    0.0876   0.0000      0.711035   441.5813     -0.249385       20.9844    -0.0662635      -3.92252      -2.85886       1.52759      0.136404      0.177587       1.54043      0.303528      0.928882      -1.37435     -0.363012      0.328626     -0.328899     -0.346472     0.0948017      0.884504       1.20315       1.30698       1.41093       1.45299       1.46827       1.43362       1.34377       1.24629       1.13702      0.998602      0.870957      0.729187      0.652272      0.512959      0.424147      0.346301      0.261221
  34  10 2718.1029    2.8970  1.0827 11.7929 -0.0001       1.97453  0.0272   0.0430   0.0477    0.0976   0.0000      0.680143   439.3093       2.81316       17.0174     -0.445815     -0.399599      -4.71219       1.59240      -1.41686      0.556958     0.0102265      0.498426      0.536818     0.0709886      0.488381      0.399707      0.914039      0.127039     -0.301509      0.950606       1.33146       1.40821       1.52434       1.38405       1.40231       1.37019       1.29821       1.25802       1.19422       1.08115      0.945579      0.822437      0.692072      0.562707      0.461691      0.378257      0.285677
  34  11 2883.0366    3.7527  1.1010 12.0386 -0.0035      0.813639  0.0268   0.0553   0.0472    0.1179   0.0000      0.618090   438.2288       2.52157       16.4117     -0.772331      -2.86293      -1.12951     -0.509040      -1.99094      -1.18563      -2.57947       2.24744      -1.89640       1.27271      0.633443      0.282663      0.222484     -0.272283      0.172358      0.913285       1.26405       1.30975       1.45712       1.45236       1.40880       1.37709       1.24641       1.20453       1.11861       1.06105      0.945097      0.820139      0.666146      0.536145      0.436757      0.353418      0.271651
  34  12 3044.5272    4.1945  1.1380 12.6807 -0.0043      0.731035  0.0284   0.0616   0.0486    0.0978   0.0000      0.619426   438.8081       3.52450       17.5253      -1.81665      -2.04773      -1.59989       1.11561      -2.93098      -1.20042      0.664993       1.66410      -1.57674     -0.409915       1.27822    -0.0946628     0.0571923      0.181496     -0.346504      0.906903       1.22001       1.29554       1.45715       1.42286       1.48467       1.41183       1.33220       1.26333       1.11710       1.02304      0.890989      0.771158      0.633678      0.539574      0.448124      0.347241      0.272119
  34  13 3202.9268    4.2321  1.3676 12.7678  0.0001      0.657580  0.0326   0.0569   0.0551    0.0805   0.0000      0.501684   439.9189       4.58524       17.0059      -2.31358      -2.83588      -4.75951       1.23678     -0.802835      0.181513      -1.32827      0.253123      0.520871      0.129327     -0.248391       1.35946      0.237344     -0.150032      0.162255       1.05898       1.45500       1.47825       1.70369       1.65282       1.68988       1.60323       1.50489       1.43660       1.33809       1.15855       1.01812      0.929242      0.774752      0.633499      0.511569      0.420588      0.323182
  34  14 3359.4267    3.7315  1.9274 12.3526 -0.0005      0.858383  0.0374   0.0433   0.0678    0.0628   0.0000      0.295253   439.7281       2.85439       13.4543      -5.36788      -4.28319      -7.69244      -1.52000      -4.62686       3.45700      -3.11534      -3.24805      0.493744      -1.48930     -0.169902      0.263640      0.154648      0.703047      0.908663       1.23245       1.64307       1.82678       2.02384       1.97570       2.04103       1.93023       1.86521       1.70758       1.54490       1.38474       1.20114       1.01894      0.888079      0.732177      0.609561      0.475073      0.371803
  34  15 3514.7708    3.0626  3.0805 11.6600  0.0001      0.868169  0.0501   0.0276   0.0875    0.0450   0.0000      0.172774   439.8823      0.981166       12.2891      -1.39314      0.162991      -10.9988      -5.05802      -5.21802      0.165193       2.09777      -1.76922      -2.88181       1.98490      0.907437      0.343952     -0.200200     -0.364158      0.377198       1.55931       2.13461       2.33476       2.57110       2.53498       2.59737       2.49680       2.37515       2.18401       2.00141       1.77323       1.56169       1.35221       1.12025      0.932141      0.762928      0.607502      0.482431
  34  16 3669.0844    2.5257  4.5243 11.1690 -0.0003      0.596756  0.0619   0.0191   0.1122    0.0355   0.0000      0.104637   441.0119       5.24510       20.4991      -1.59013      -1.97315      -7.15035      -2.95479      -3.28595     -0.544462      -3.01032      -1.34285      0.927127      -2.49600     -0.257868      0.721444      0.705836      0.617888     -0.187158       1.96570       2.63347       2.83394       3.15291       3.20583       3.24627       3.14385       2.99777       2.74523       2.49893       2.22401       1.95616       1.66720       1.37774       1.14845      0.941777      0.749165      0.600226
  34  17 3822.6111    2.0777  6.7791 10.6775 -0.0001      0.572289  0.0851   0.0134   0.1478    0.0313   0.0000     0.0717411   437.3155       7.56656       19.4499      -11.2303      -7.07880      -1.39981       4.17516      -9.04842      -1.24545      -2.74932     -0.790039     -0.131335      0.934129       1.60432      0.278937       1.18465     -0.801586      0.194277       2.57853       3.43844       3.83643       4.10849       4.21383       4.23032       4.12551       3.89666       3.63379       3.30400       2.94437       2.56329       2.21367       1.87894       1.55811       1.27015      0.985329      0.809039
  34  18 3975.2069    1.7729  9.6453 10.3461 -0.0002      0.397955  0.1167   0.0097   0.2019    0.0278   0.0000     0.0620665   439.7730       12.5105       21.1349      -10.8228      -5.39734      -9.85338       6.26441      -3.71106      0.876240      -2.91239      -4.00498      -6.54339      -2.28689      -1.32894      -2.99327       1.12374      -1.42220     -0.548138       3.37781       4.53618       4.94640       5.36475       5.56261       5.51734       5.30467       5.11107       4.73809       4.33336       3.81797       3.36557       2.88755       2.43352       2.02398       1.65101       1.32065       1.04484
  34  19 4126.6605    1.4473 12.1172 10.3016 -0.0004      0.197030  0.1649   0.0076   0.2662    0.0248   0.0000     0.0702645   441.5480       13.7294       17.1386      -3.41537       2.50196      -9.94294      -14.8233      -6.73887      -7.19620      -4.96415     -0.114624       3.26476       2.07300      -4.44141       3.04684       2.36327      -2.52944     -0.608994       4.32478       5.73012       6.28210       6.91416       7.03690       7.09665       6.83691       6.55281       6.01881       5.48006       4.91353       4.30860       3.70053       3.13277       2.61830       2.10988       1.69985       1.32067
  35   4 1665.9913    0.3024  0.3274  9.2116 -0.0038       17.0834  0.0154   0.0087   0.0277    0.0337   0.0000       3.29648   440.9268     -0.599411       19.5737    -0.0604778      -3.98936     -0.994574       1.26920       1.86364      -1.56718     0.0234654      0.191764      0.579230    -0.0312157     -0.202032      0.285537    -0.0502015      0.230764     0.0672137      0.610475      0.786815      0.933976       1.03474       1.04974       1.01550       1.06718      0.991991      0.837469      0.781227      0.722821      0.611575      0.508539      0.423748      0.367790      0.292690      0.229239      0.184896
  35   5 1858.5195    0.5087  0.3858  9.2369 -0.0032       11.4206  0.0139   0.0119   0.0265    0.0461   0.0000       1.57377   440.9115     -0.498426       19.3114    -0.0164626      -2.84026      0.328558      0.729128     -0.255715      0.584841     -0.263490     -0.421424     -0.257316      0.504332      0.286442     -0.306302      0.163376    -0.0926078     -0.221678      0.522603      0.720187      0.872175      0.864402      0.929555      0.886716      0.837115      0.817008      0.718677      0.713723      0.624002      0.553962      0.495923      0.423622      0.327481      0.276856      0.218514      0.176828
  35   6 2044.9505    0.7303  0.6812  9.5060 -0.0033       9.58730  0.0191   0.0133   0.0358    0.0622   0.0000       1.04907   442.0749      0.326595       20.1298    -0.0933502      -3.97718      -2.80752       1.00328       1.08675     -0.994709    -0.0651033       1.19019      0.191742      0.314774      0.734201       1.39180     0.0155860      0.111066     -0.200963      0.707755      0.933765       1.07164       1.12877       1.14718       1.16679       1.09568       1.03996      0.980704      0.923526      0.819311      0.712519      0.608026      0.541494      0.428264      0.346061      0.284197      0.227807
  35   7 2226.6180    1.0721  0.8754 10.1329 -0.0035       8.56017  0.0236   0.0178   0.0434    0.0741   0.0000      0.885938   441.9375      0.480509       18.3232       1.52700      -4.17380     -0.509181     -0.566619     -0.623746      -1.12306      -2.62597       1.10457     -0.602349     -0.530784      0.103975     -0.669518     -0.246212     -0.154558      0.283339      0.881024       1.21684       1.42273       1.54536       1.63446       1.67178       1.56334       1.45393       1.29475       1.15738       1.00306      0.850179      0.730579      0.593542      0.501308      0.396839      0.318074      0.249345
  35   8 2401.4803    1.6660  1.0553 10.3858 -0.0006       3.36852  0.0259   0.0240   0.0445    0.1101   0.0000      0.667080   439.6631      0.273657       18.0823      -3.22713      -1.98735      -2.48955       1.00648      -1.11504     -0.577960      0.981412      0.484522      -1.09628     0.0722629      0.247365     -0.421978     -0.535681     0.0910485      0.113568      0.859038       1.15653       1.20887       1.36080       1.35334       1.43429       1.28070       1.29186       1.13201       1.06713      0.984250      0.861653      0.784425      0.646548      0.539755      0.439139      0.353299      0.282757
  35   9 2571.9223    2.2555  1.1629 11.2712  0.0013       1.57673  0.0297   0.0324   0.0493    0.1053   0.0000      0.696362   439.8321       1.50326       20.2511     -0.899647      -2.56597      -1.79300      -2.28705     -0.282100       1.09189     -0.615170     -0.565821      0.596126     -0.271218     -0.235357      0.171141     0.0476108     0.0861790     0.0226002      0.950160       1.27074       1.34050       1.47335       1.47110       1.53676       1.52181       1.37335       1.29230       1.22420       1.08552      0.940106      0.783199      0.685507      0.559790      0.474769      0.368960      0.294341
  35  10 2740.6195    2.9658  1.0887 11.9793 -0.0004       1.17808  0.0269   0.0434   0.0480    0.0882   0.0000      0.671854   441.4484       2.83520       18.1229     -0.472711      -2.80206      -1.70664      0.146546      -4.33454       1.96671      0.583715      -1.05661    -0.0555170      0.391555      0.421691    -0.0780077      0.247918     -0.218481      0.305727      0.905345       1.16409       1.25342       1.37102       1.41149       1.39885       1.33437       1.27054       1.21808       1.10477      0.998467      0.893565      0.755103      0.648575      0.537115      0.435725      0.369483      0.287070
  35  11 2906.9666    3.8331  1.0825 12.1901 -0.0004       1.33149  0.0247   0.0555   0.0467    0.1102   0.0000      0.574269   440.4969      0.963948       16.8919      -2.14545      -3.66213      -1.04164      0.414816      0.104712       1.58457      -1.99020     -0.767259     -0.326666    -0.0769090      0.640616      0.281593      0.296762     0.0874320    -0.0306420      0.838827       1.09187       1.17168       1.34064       1.35957       1.37736       1.35633       1.24212       1.17232       1.07310      0.961670      0.836176      0.723491      0.594602      0.483593      0.404965      0.328420      0.258885
  35  12 3069.7595    4.2672  1.0856 12.7757 -0.0006       1.36805  0.0263   0.0629   0.0484    0.0902   0.0000      0.614114   439.8961       2.89924       13.8251      -4.30198      -2.14247      -4.16707      -1.02250      -3.43196       3.04999      0.495234     -0.552979     -0.619922      -1.23375      0.855737     0.0623347     0.0661211      0.584461     0.0726161      0.912559       1.22696       1.31305       1.38544       1.31602       1.38862       1.32541       1.28343       1.21754       1.12404       1.02984      0.917087      0.783212      0.642021      0.535578      0.469340      0.381228      0.299824
  35  13 3229.3604    4.1630  1.4261 12.8006 -0.0018       1.22492  0.0330   0.0557   0.0563    0.0759   0.0000      0.491596   441.3334       4.51085       15.2680      -3.82801      -1.83000      -3.89260       1.85676      -4.78692      -2.75483      0.304918     -0.465866     -0.471235     -0.845210     -0.556140      0.472312      0.737835      0.201087    -0.0256875       1.03639       1.37401       1.52290       1.62741       1.68093       1.66748       1.65153       1.60523       1.47425       1.34922       1.18230       1.01631      0.869853      0.737055      0.619259      0.502204      0.408485      0.325212
  35  14 3386.8689    3.5533  2.0761 12.3208 -0.0029       1.33452  0.0382   0.0393   0.0721    0.0534   0.0000      0.295597   441.0734       6.31240       14.0094      -3.30172      -2.39395      -3.23183       2.01936      -3.05430    -0.0649510       1.28882       2.58946      0.282995      -1.04725       2.28456     -0.883898      0.313000      -1.08585      0.114562       1.20259       1.57372       1.74934       1.89568       1.95076       1.93282       1.88587       1.79140       1.67390       1.54679       1.38474       1.21717       1.05872      0.873426      0.739087      0.620219      0.506020      0.398571
  35  15 3543.0460    2.9719  3.3599 11.6451 -0.0002      0.586111  0.0519   0.0253   0.0913    0.0398   0.0000      0.156987   437.7917       7.22205       11.1619      -3.14429       1.41427      -2.79729      -3.34830      -6.84208       1.67315     -0.972602       2.60307      -1.09007     -0.875921      -1.37644     -0.755154       1.71581     -0.777626      0.408465       1.56542       2.12143       2.29365       2.54672       2.66165       2.58097       2.55284       2.39492       2.22730       2.05691       1.83987       1.63230       1.38773       1.17447      0.980432      0.808077      0.647712      0.521321
  35  16 3698.2497    2.4294  5.1578 10.9351 -0.0005      0.703355  0.0659   0.0170   0.1202    0.0334   0.0000     0.0855971   445.5588       5.11373       11.5551      -10.4583      -3.85056      -4.40557      -8.01954      -11.5490      0.769068      -3.91065     -0.210700     -0.612367       1.62126      -2.05405      0.130505       1.46565      0.701793      0.719186       1.95014       2.68673       2.89512       3.20759       3.28983       3.25387       3.22172       2.99354       2.84945       2.56955       2.33540       2.03866       1.76557       1.51681       1.25245       1.04930      0.817045      0.640426
  35  17 3852.5362    2.0188  7.2654 10.6400  0.0001      0.531468  0.0875   0.0125   0.1571    0.0293   0.0000     0.0716385   439.9242       7.11742       14.0823      -3.67824      -12.4424       1.88545       1.40650      -2.75970      -3.97439       1.65121      -2.64959     -0.990234      -1.42282       1.99143     0.0735685     -0.940229    -0.0148792       1.05377       2.57219       3.44280       3.73896       4.11640       4.27322       4.23520       4.14596       3.89548       3.67898       3.27415       3.01917       2.63248       2.28573       1.96941       1.62246       1.35631       1.07092      0.852611
  35  18 4005.6958    1.6901  9.6939 10.3608 -0.0008      0.300789  0.1201   0.0092   0.2053    0.0268   0.0000     0.0647171   435.1013       11.5882       10.8394       7.60051      -18.4523      -17.9113       6.81250      -6.88272      -4.22958       1.21895      0.948243      -4.15161      -3.37448       4.26073       1.29190      -1.50854       1.90451     -0.499477       3.31870       4.42895       4.88944       5.21793       5.44721       5.45757       5.32045       5.09228       4.71548       4.36377       3.88947       3.41339       2.91475       2.48808       2.09369       1.70321       1.38821       1.09626
  35  19 4158.5115    1.3769 12.7463 10.2772 -0.0014      0.258580  0.1826   0.0070   0.2830    0.0236   0.0000     0.0748729   433.7154      -2.23531       13.8523      -13.3848      -1.34667      -14.8948       5.83710       2.85054       11.3864       5.57165     -0.661723       8.12489     -0.292335      -3.33219      -2.75397       3.47188       3.72364     -0.329927       4.51268       6.00585       6.68712       7.20513       7.42835       7.41002       7.24860       6.92140       6.46216       5.95068       5.31760       4.67693       4.03747       3.44184       2.86360       2.36057       1.89547       1.51252
  36   4 1681.9354    0.3021  0.2853  9.2499 -0.0040       19.8770  0.0139   0.0089   0.0252    0.0327   0.0000       3.65883   440.7475     -0.772145       21.2043      0.377055      -2.82138      0.334621    -0.0229328     -0.362386    -0.0724146      0.630851      0.804844     -0.208547     -0.261942     -0.374856     -0.593134   0.000254022    0.00101924    -0.0711900      0.566089      0.781097      0.850353      0.870883      0.859632      0.900484      0.941522      0.884708      0.843011      0.765063      0.620938      0.531978      0.490422      0.373893      0.349907      0.265880      0.222109      0.184623
  36   6 2063.2098    0.7740  0.6995  9.4720 -0.0027       7.27272  0.0185   0.0136   0.0379    0.0706   0.0000      0.940805   441.5059      0.523324       18.7914     -0.566093      -2.59539      0.451431      0.503353     -0.979948      -1.04251       1.47033     -0.527812     -0.651688     -0.309703      0.272832     0.0299877      0.281162      0.307234     -0.243298      0.675940      0.910356      0.977023       1.09674       1.10463       1.13515       1.06400       1.00111      0.889515      0.885246      0.765740      0.683609      0.658565      0.589087      0.480046      0.408413      0.316789      0.258539
  36   7 2245.6759    1.1428  0.9600  9.8677 -0.0020       5.10877  0.0235   0.0172   0.0444    0.0937   0.0000      0.752566   439.4088       1.80842       21.2526     -0.479445      -1.97271      -1.70821      0.288299    -0.0193761      0.303273      0.474609     -0.452819     0.0202569      0.259128       1.08992      0.173944     -0.108786    -0.0898602     -0.327203      0.743767      0.997746       1.11120       1.21170       1.20843       1.22909       1.18103       1.16009       1.09624      0.972707      0.920332      0.801736      0.665356      0.558430      0.489091      0.413632      0.318575      0.263718
  36   8 2421.2688    1.6809  1.1388 10.7261 -0.0003       3.09577  0.0277   0.0241   0.0490    0.0971   0.0000      0.665745   440.0565      0.273134       20.7218     -0.647153      -4.06505     -0.472515    -0.0612876     -0.731319     -0.295584      0.810973       1.16446      0.243830     -0.676275      0.615244      0.465492     -0.434350      0.200908     0.0359281      0.853156       1.14403       1.22579       1.35872       1.32100       1.40952       1.32322       1.30128       1.23545       1.07408       1.00768      0.896377      0.779662      0.664801      0.562447      0.463373      0.363613      0.304193
  36   9 2592.9294    2.2841  1.1846 11.4109 -0.0003       3.35358  0.0279   0.0331   0.0522    0.0959   0.0000      0.682830   440.6842       2.28077       18.9742       1.00557      -2.35582      -2.69382       1.75105      0.686786      -1.30056     -0.465388    -0.0624462     0.0867735    -0.0742794     -0.523550      0.693819     0.0471419     -0.386760    -0.0989680      0.876885       1.14528       1.27195       1.38418       1.43425       1.41945       1.37669       1.31040       1.24915       1.12293       1.01502      0.902383      0.776550      0.661360      0.550734      0.457881      0.367938      0.304310
  36  10 2762.8453    3.1059  1.0289 12.0765 -0.0020       2.89838  0.0243   0.0459   0.0449    0.0864   0.0000      0.686740   441.5527       1.47714       19.5654     -0.388057      -2.94450     -0.922295     -0.927654      -3.07812      0.415411      0.718939       1.12522     -0.260429     -0.395698    -0.0411243     0.0980828     -0.136908      0.293415      0.248800      0.785973       1.01235       1.10913       1.25499       1.25387       1.30615       1.25847       1.21021       1.09108       1.00509      0.923345      0.793510      0.677363      0.607538      0.489890      0.397711      0.336536      0.260734
  36  11 2930.3799    4.0928  1.0860 12.0994 -0.0010       1.28891  0.0241   0.0580   0.0450    0.1261   0.0000      0.577115   441.1114       1.34980       16.5571     -0.917693     0.0871305      -3.43791      0.957123      -1.30187      0.864362      0.203828       1.02246      -1.00194     -0.854335      0.305307      0.144600    -0.0956828     -0.314798    -0.0687197      0.792041       1.05862       1.13557       1.30485       1.30008       1.29694       1.27695       1.22286       1.12956       1.06254      0.932107      0.826382      0.698550      0.607328      0.492288      0.403358      0.331876      0.276301
  36  12 3094.4479    4.5153  1.1377 12.9396 -0.0014       1.13654  0.0272   0.0654   0.0495    0.0929   0.0000      0.652424   438.0964       2.93590       16.4577    -0.0823288      -1.98207      -4.91456     -0.470873      -2.54085       1.04532     -0.435826      0.403764       1.72608     0.0396314     0.0143344       1.14899      0.580881      0.132553      0.549702      0.915823       1.17922       1.28695       1.31400       1.36429       1.38074       1.35074       1.32003       1.24206       1.15074       1.04451      0.897339      0.766654      0.672765      0.571746      0.475217      0.381029      0.303710
  36  13 3255.2125    4.1504  1.5385 12.7052 -0.0010      0.553599  0.0321   0.0517   0.0585    0.0693   0.0000      0.421795   438.9830       4.17555       15.5685      -2.47634     -0.509465      -3.40545       3.14702      -2.31443      0.410613      0.210217      0.770541     -0.311906     -0.539471      0.975245      0.441182    -0.0863011     -0.240241     0.0769319       1.00285       1.23716       1.44291       1.53890       1.55613       1.54721       1.54545       1.49240       1.35913       1.23364       1.15234       1.02083      0.889948      0.771864      0.632474      0.529865      0.442055      0.351548
  36  14 3413.9493    3.5022  2.2723 12.1903 -0.0004      0.928598  0.0398   0.0355   0.0716    0.0485   0.0000      0.244260   438.4692       3.85277       18.2342      -5.41314      -4.55270      -4.29415       1.15087      -2.98774       3.01906      -3.26470     -0.577535       1.12019      0.821124      -1.04244     -0.558709       1.37883      0.512087      0.667529       1.20509       1.57943       1.76836       1.86903       1.91586       1.95703       1.90956       1.84258       1.73609       1.55552       1.42242       1.24308       1.06610      0.941890      0.786076      0.644691      0.524858      0.426634
  36  15 3571.0563    2.8957  3.5827 11.4095 -0.0012      0.581180  0.0530   0.0232   0.0905    0.0406   0.0000      0.142352   439.9759       3.89813       21.4769       1.11665      -1.30039      -1.34782      -3.05693      -4.41613      -3.40480      -4.78511       2.29711      0.606447      -1.57091       1.60009       1.62206      0.498137     -0.677201      0.471193       1.56649       2.08650       2.31546       2.55437       2.60193       2.62414       2.55503       2.42637       2.22945       2.08884       1.83539       1.64829       1.44182       1.25206       1.02309      0.854030      0.689102      0.540604
  36  16 3726.8919    2.3695  5.4109 10.9398 -0.0007      0.362351  0.0683   0.0160   0.1223    0.0324   0.0000     0.0842048   439.1086       5.17795       18.6598      -5.92913       1.31407      -12.1352      -4.06521      -8.57335       6.04446     -0.249349       1.22692      -2.78976      -1.37781      0.898454       2.22216      0.182769       1.25727      -1.01657       2.00293       2.64850       2.94407       3.22803       3.29734       3.32474       3.24485       3.12800       2.86911       2.64677       2.37668       2.09923       1.82773       1.58572       1.31661       1.09424      0.876866      0.700347
  36  17 3881.9343    1.9627  7.7487 10.5588 -0.0001      0.382023  0.0918   0.0115   0.1625    0.0293   0.0000     0.0649726   442.1857       11.2224       17.1229      -5.95646      -9.83352      -4.51515      -2.50290       3.38729       1.44155      -1.96893      -1.31095      -4.61625      -2.71402       1.77554     -0.353855       1.56745       1.24388      0.618996       2.62382       3.44254       3.83868       4.10293       4.29977       4.32712       4.13466       4.05871       3.68851       3.44573       3.12775       2.74913       2.36588       2.05854       1.72917       1.44226       1.15651      0.926870
  36  18 4036.2031    1.6212 10.6896 10.3890 -0.0005      0.303741  0.1371   0.0083   0.2264    0.0257   0.0000     0.0631858   441.5034      -10.1892       19.4702     -0.317733      -3.33933      -7.37691       4.67548      -2.20702       2.04377       6.91937      -4.61439      -7.24337       3.79642      0.163503     -0.861971      -1.04321      -1.22985      0.864693       3.46933       4.71481       5.13425       5.68281       5.80084       5.84298       5.63369       5.42318       5.12757       4.64899       4.22138       3.70762       3.22618       2.78067       2.34287       1.92707       1.55057       1.22825
  36  19 4190.5017    1.3389 13.6322 10.3244 -0.0009      0.664357  0.1868   0.0069   0.2941    0.0222   0.0000     0.0705479   430.2624       8.55906       6.80371       14.4029       9.13834      -6.65976       7.83779    -0.0643324       4.32518      -2.18717       5.35685       1.28746      -1.96402       2.11492     -0.244903      -1.49241       1.95843      -2.58736       4.38441       5.87262       6.54811       6.95750       7.30335       7.27485       7.17235       6.78935       6.45789       5.83414       5.29539       4.66471       4.06572       3.51705       2.91715       2.43319       1.94410       1.57016
  37   4 1697.6457    0.3148  0.2982  9.2390 -0.0081       22.0443  0.0130   0.0091   0.0260    0.0324   0.0000       3.20203   441.7480      0.421701       20.9764      0.450734      -2.15899       1.01194     -0.262664      0.118263     -0.452974     -0.597929      0.745038      -1.39456     -0.637513     -0.150457      0.352060     0.0327777     0.0754187     -0.324698      0.529946      0.708759      0.738815      0.748489      0.765998      0.770784      0.782589      0.812873      0.761653      0.678020      0.573163      0.513754      0.431423      0.415664      0.348455      0.275410      0.235707      0.191478
  37   5 1892.2781    0.5548  0.5055  9.2344  0.0007       10.0882  0.0148   0.0108   0.0297    0.0494   0.0000       1.32405   441.1075      0.225271       20.3007      -1.18057      -2.30769      0.555240      0.412706     -0.805072     -0.506537      0.212223      0.264920     -0.869526     -0.108551      0.161264      0.110873     0.0401806    -0.0222749      0.213253      0.515491      0.714975      0.795611      0.890123      0.896486      0.921920      0.875039      0.845595      0.792835      0.720778      0.664227      0.553513      0.495396      0.426340      0.355931      0.302991      0.245925      0.208364
  37   6 2081.2615    0.8041  0.7835  9.4121 -0.0024       8.15511  0.0209   0.0131   0.0370    0.0773   0.0000      0.859990   440.7844       1.97564       21.7793     -0.429349      -1.99118      0.991943     -0.164694     -0.986788      -1.36444      0.284780      0.215811     -0.320442      -1.40302      0.144244      0.504170      0.369314     -0.521190     -0.311580      0.682893      0.909150      0.990175       1.08115       1.10730       1.11029       1.08065       1.05278       1.02616      0.925208      0.831068      0.724822      0.630279      0.536053      0.455375      0.389585      0.321725      0.254658
  37   7 2264.4968    1.2181  0.9663  9.9511 -0.0015       5.51966  0.0222   0.0182   0.0446    0.0912   0.0000      0.728716   441.7302      0.530371       19.5209      -2.19842      0.686863     -0.605153     -0.133710    -0.0132856      -1.67701      0.200307      0.706116     -0.757783      0.603741      0.252365     -0.237208      0.303632     -0.474573      0.452048      0.738853      0.949098       1.02062       1.18401       1.19001       1.18300       1.17515       1.15301       1.05778      0.933937      0.861590      0.791610      0.668202      0.565429      0.472916      0.387873      0.323628      0.259267
  37   8 2440.8382    1.7469  1.1560 10.8890 -0.0011       3.43931  0.0285   0.0248   0.0495    0.0911   0.0000      0.695807   438.6473     -0.452594       18.6870     -0.866397      -4.68390      -1.96689     -0.367072      -2.01151      0.653425     0.0949074     -0.317903      -1.34626     -0.369468     -0.281523      0.301620      0.451816      0.512901      0.159574      0.890044       1.17790       1.30925       1.41615       1.46092       1.46896       1.49208       1.38547       1.24440       1.13587       1.04551      0.937378      0.810055      0.708266      0.590134      0.482024      0.394562      0.320570
  37   9 2613.4931    2.3889  1.2451 11.2720  0.0005       2.81964  0.0287   0.0321   0.0504    0.0967   0.0000      0.609957   440.5423       1.14541       18.6792      0.467075      -2.72953     -0.761897     -0.431003      -2.26219      -1.09993     -0.280461     -0.703426      0.740785      0.515076     -0.878334     0.0958778      0.364876     -0.723454     -0.158385      0.832196       1.09927       1.19341       1.33313       1.34031       1.36159       1.37231       1.27900       1.21663       1.11555      0.977247      0.919060      0.778590      0.670456      0.567201      0.478107      0.387786      0.319523
  37  10 2784.6903    3.2030  1.0660 12.1987 -0.0029       2.48485  0.0249   0.0468   0.0474    0.0854   0.0000      0.664142   439.9928       1.64605       20.2618      -4.08290      -2.35214     -0.925058     -0.406206      -2.29700      0.159845      0.379765      0.168550     -0.206663      -1.76758     -0.163424      0.667464      0.371060    -0.0864840      0.840720      0.738205       1.03016       1.11461       1.27905       1.18978       1.26401       1.20145       1.18818       1.09079      0.999645      0.913733      0.810100      0.737272      0.622550      0.523990      0.432607      0.351258      0.288229
  37  11 2953.4171    4.1389  1.0175 12.5094 -0.0011       1.63739  0.0231   0.0593   0.0429    0.0918   0.0000      0.664211   441.4595       2.06165       18.3475      -1.89392      -4.93427      -1.11229     -0.670050      0.239300      -1.43893      0.715846      0.406635    -0.0175096     -0.289820      0.775280     -0.116786     -0.421300      0.159243    -0.0388828      0.745079      0.975637       1.07663       1.15296       1.16582       1.19334       1.13860       1.10506       1.03455      0.974398      0.879216      0.775577      0.682636      0.597193      0.501206      0.420461      0.350639      0.266260
  37  12 3118.6502    4.3920  1.1351 13.1074 -0.0060      0.454499  0.0283   0.0652   0.0479    0.0855   0.0000      0.625369   439.2565       2.07475       15.7782      -4.28548      -1.20031      -4.13462       1.78288      -1.30293      -2.81770      -2.94023       2.86580      0.890415      0.301275      0.463595     0.0865349      0.983910     -0.814862      0.146040      0.863835       1.14640       1.25208       1.37620       1.39970       1.37264       1.38968       1.28787       1.23548       1.13254       1.01077      0.932524      0.805283      0.698762      0.581093      0.477248      0.385456      0.313060
  37  13 3280.9177    3.9934  1.7001 12.5610 -0.0006       1.92916  0.0338   0.0459   0.0599    0.0596   0.0000      0.378545   440.2272       3.82380       15.3954      -3.12148     -0.193184      -4.41872      -1.77746     -0.913464     -0.225350     -0.836208      0.884715     -0.850575     -0.133299       1.22516     -0.361321     -0.656628     -0.305156      0.398391      0.975095       1.27600       1.45171       1.53482       1.60794       1.66185       1.56575       1.51443       1.44349       1.31852       1.18042       1.03833      0.905633      0.774527      0.669692      0.542695      0.443361      0.361674
  37  14 3440.6008    3.3740  2.5162 11.9348 -0.0004      0.276642  0.0420   0.0317   0.0747    0.0468   0.0000      0.235853   441.2127       2.47616       13.5008      0.484477      -1.17843      -9.28914     -0.563977      -6.33758      0.144448      0.240692     -0.130931     0.0923537     -0.785761   -0.00738861      0.785455     -0.195824      -1.54734     0.0502248       1.21661       1.65372       1.82436       1.99786       2.04394       2.03378       2.03969       1.91499       1.81170       1.63869       1.48011       1.33752       1.16204      0.977971      0.829677      0.668290      0.559159      0.461893
  37  15 3598.7577    2.7616  3.8602 11.3735 -0.0011      0.529405  0.0539   0.0214   0.0971    0.0377   0.0000      0.115412   441.0660       5.26366       15.9904       2.00555      -2.05097      -8.29621      0.361007      -4.06689      -2.94408      -2.33432     -0.708998      -1.69289     -0.364220       1.13218       1.58052     -0.471736      0.257319      0.720191       1.55935       2.11623       2.32998       2.50129       2.57188       2.59490       2.48669       2.40286       2.23718       2.12964       1.94599       1.68669       1.51387       1.29288       1.08582      0.913502      0.737935      0.608315
  37  16 3755.6482    2.2566  5.7487 10.8818 -0.0000      0.580764  0.0714   0.0146   0.1297    0.0310   0.0000     0.0861577   433.9334       7.95543       12.2863      -4.77183       2.33620      -12.6410      0.383612      -3.12977     -0.665095      -2.64242    -0.0696483     -0.395066      -2.39655     -0.576238       1.66129       1.05966     -0.169581     -0.135290       2.01791       2.69155       2.98334       3.26410       3.36142       3.36506       3.32106       3.20505       2.98998       2.73434       2.44159       2.16075       1.92602       1.64067       1.39650       1.14083      0.930563      0.753419
  37  17 3911.0238    1.8834  8.4783 10.5509 -0.0002      0.286519  0.1002   0.0104   0.1786    0.0269   0.0000     0.0683774   442.9733       10.9298       20.2588      -4.31498      -3.83235       3.42201      -2.39420      -3.78562       5.46839      -4.26452      -4.91699       2.71454       8.66579      0.128904      0.501326      0.476599       2.78491     -0.862218       2.75988       3.66190       4.15639       4.46933       4.66074       4.59213       4.51176       4.29571       4.06977       3.69534       3.37805       2.97640       2.63675       2.23502       1.88410       1.57060       1.26412       1.02354
  37  18 4065.7074    1.5901 11.9941 10.3398  0.0012      0.178228  0.1561   0.0075   0.2469    0.0248   0.0000     0.0699439   444.2800       10.5036       10.5163      -11.5294      -6.07594      -15.2230      -1.29213       3.84583       9.27519      -4.72839      -3.29089      0.845614       3.35212      -1.40230      -1.07712      0.767577      0.992044       1.07108       3.69409       4.97181       5.50007       5.99432       6.13397       6.16038       6.03216       5.83531       5.45894       5.02444       4.55925       4.03131       3.55464       3.07028       2.59186       2.15991       1.75022       1.40126
  38   3 1501.5766    0.1783  0.1848  9.1928 -0.0029       49.7449  0.0121   0.0073   0.0233    0.0263   0.0000       11.4327   442.1415     -0.522304       20.0301     -0.193413      -2.97893      0.862208     -0.749917      0.647864     -0.519959      0.335054      0.375013    -0.0496449     -0.476491      0.180718     0.0470750      0.392512     0.0350378     -0.105302      0.403492      0.607894      0.630301      0.752591      0.691950      0.834920      0.751298      0.751945      0.671037      0.658013      0.569964      0.510451      0.406648      0.367782      0.308656      0.256863      0.234794      0.175366
  38   5 1908.8989    0.5748  0.4923  9.3354 -0.0008       11.6033  0.0153   0.0114   0.0288    0.0498   0.0000       1.34275   440.8468    -0.0533021       21.6901     -0.643148      -3.24408      0.685490      0.814606     -0.436694      -1.72612     -0.325168     -0.283556     -0.463807     -0.414737      0.123095     -0.183896    -0.0201867      0.217082    -0.0447934      0.574769      0.744427      0.763589      0.877020      0.927604      0.955466      0.953271      0.867445      0.809924      0.764536      0.667790      0.585016      0.500437      0.429549      0.374259      0.313881      0.252971      0.198306
  38   6 2099.0551    0.8495  0.7682  9.5574 -0.0012       7.65021  0.0189   0.0138   0.0385    0.0707   0.0000      0.888420   442.9763      -1.22388       19.6712     -0.587538      -2.64317      -1.09155      0.644721     -0.223231      -1.04457     0.0910476       1.29844       1.18759      -1.09227     0.0587599      0.205813     -0.494043      0.121751      0.127395      0.637239      0.853490      0.932229       1.00667       1.06911       1.10912       1.09509       1.02236      0.974030      0.864836      0.783081      0.734407      0.584779      0.511861      0.429597      0.362020      0.291346      0.242409
  38   7 2283.0043    1.3040  1.0396  9.9408 -0.0009       3.51807  0.0239   0.0185   0.0459    0.1059   0.0000      0.695195   441.8817       1.37040       21.2744      0.641628      -2.02520       1.03412     -0.197774      0.739110    -0.0484274     -0.558550     -0.282696      0.164732    -0.0202214     -0.584910      0.353055     -0.154954     -0.879929     -0.336987      0.746236       1.02502       1.06513       1.23098       1.20347       1.24939       1.17170       1.16111       1.07944       1.02976      0.915842      0.810092      0.696701      0.625447      0.523857      0.423248      0.368965      0.290337
  38   8 2460.0599    1.8182  1.1894 10.9022 -0.0019       2.98234  0.0271   0.0254   0.0511    0.0986   0.0000      0.663168   441.0950       2.47186       20.1210      -2.24099      -2.11291     -0.406870     -0.699258      -2.04627      -1.80018     -0.513392      0.575846      0.140188      0.265982      0.611279     -0.279790     -0.474604     -0.704683    -0.0573745      0.790408       1.06846       1.18338       1.26369       1.35291       1.34380       1.28890       1.27335       1.17481       1.08326      0.968791      0.890120      0.765880      0.673755      0.567445      0.475952      0.383356      0.313794
  38   9 2633.8169    2.4734  1.2313 11.4635 -0.0086       1.73255  0.0280   0.0327   0.0503    0.0835   0.0000      0.616002   442.1936       1.86727       17.3680      -1.83573     -0.195629      -2.80759     -0.432304      -2.98140     -0.901585      -1.87683       1.04491     -0.439070      -1.35033      -1.19336      0.910974      0.717992    -0.0633184    -0.0502929      0.823017       1.10112       1.21927       1.37186       1.43069       1.41784       1.40764       1.31925       1.21723       1.16218       1.00115      0.906081      0.791303      0.697541      0.592133      0.506378      0.400901      0.316867
  38  10 2806.1832    3.3726  1.0850 12.0073 -0.0012       1.45189  0.0237   0.0475   0.0463    0.1030   0.0000      0.624058   440.9683       2.36944       20.8764      -1.08623      -1.96095      -5.39820      -2.41346      -1.00870     -0.860645      -1.66999     -0.297011    -0.0543089      -1.68898     0.0723200       1.29611     -0.518838      0.376343      0.117188      0.770069      0.982938       1.07827       1.16734       1.21064       1.19386       1.16326       1.10998       1.09644      0.983305      0.896065      0.814874      0.716388      0.620557      0.537815      0.446329      0.362884      0.296223
  38  11 2976.0289    4.2039  1.0623 12.6334 -0.0031      0.871474  0.0236   0.0600   0.0449    0.0921   0.0000      0.683048   440.0242       1.33486       17.7600      -1.97473     0.0159331      -1.26812      0.346689      -1.42616      -1.82788     -0.160268    0.00185420      -1.38448     -0.868552      0.630998     0.0462872      0.865248      0.192598      0.697821      0.713824      0.916396       1.00486       1.09691       1.13120       1.18000       1.11713       1.10749       1.03833      0.945557      0.835884      0.766602      0.688955      0.589980      0.489123      0.423557      0.341466      0.272117
  38  12 3142.4494    4.3877  1.1838 13.1288 -0.0017      0.220705  0.0272   0.0622   0.0520    0.0812   0.0000      0.622236   441.0437       2.82276       17.1889     -0.869153    -0.0969857      -1.24512      0.349694      -3.19505     -0.894327     -0.357607      0.157862      -1.00744     -0.187381     0.0316501     -0.609060      0.387538      0.597486     0.0807895      0.789188       1.04771       1.13688       1.25375       1.25606       1.30812       1.28306       1.21540       1.13756       1.08357      0.969882      0.854755      0.757590      0.680811      0.559717      0.467823      0.389980      0.307389
  38  13 3305.9338    3.9988  1.7985 12.4866 -0.0009       1.09710  0.0342   0.0439   0.0592    0.0564   0.0000      0.306818   441.5377       7.04982       15.0053      -2.36646      -1.05987      -6.62648     0.0604435      -2.04299       1.52153      -3.14277     -0.694675     -0.957901      -1.51509      -1.09816     -0.839492      0.481450     -0.282697     0.0323066       1.00131       1.32549       1.52088       1.67885       1.69996       1.75447       1.67999       1.62708       1.54012       1.37059       1.24802       1.13965      0.993835      0.823834      0.695649      0.592168      0.466162      0.388123
  38  14 3466.9345    3.3005  2.7440 11.8610 -0.0005      0.394261  0.0433   0.0290   0.0779    0.0431   0.0000      0.199277   437.6728       2.14239       16.4465      -2.54260     -0.733209      -3.58190      0.481073      -1.41733      -2.69347      -2.84957      -1.91360      0.286361     -0.783804      0.480598      0.286232      0.936021      0.291462     -0.367809       1.19767       1.63812       1.78657       1.94370       1.98985       2.02285       1.99258       1.93312       1.84143       1.68891       1.48706       1.36063       1.15259       1.02455      0.849988      0.729237      0.582452      0.475885
  38  15 3626.0728    2.6437  4.2806 11.2897  0.0001      0.470808  0.0567   0.0193   0.1023    0.0342   0.0000      0.106119   437.5439       4.94296       8.73715      -1.88737      0.116369      -4.49233     0.0638978      -5.47587    -0.0255391       1.92073       2.52681      -1.47676       2.84521     -0.166117     -0.583262      0.289643      0.618372     -0.378873       1.60859       2.13954       2.32630       2.56323       2.65280       2.65169       2.60605       2.47447       2.38636       2.19016       1.98351       1.79574       1.56492       1.35191       1.12822      0.950609      0.797696      0.641361
  38  16 3783.8621    2.2890  6.4829 10.6942 -0.0001      0.521713  0.0734   0.0135   0.1353    0.0302   0.0000     0.0682844   436.6678      0.926830       20.5372      -5.45004       3.47094      -8.88152       2.62876     -0.670932      -2.51533       1.72168       1.10076      0.729573       3.42530       1.97124       2.35384      0.467709      0.803359     -0.653538       2.05608       2.72179       2.98416       3.28366       3.41096       3.31617       3.32908       3.17557       3.02721       2.78102       2.56806       2.26300       1.96629       1.72833       1.46096       1.23103       1.02984      0.813925
  38  17 3940.3138    1.8121  8.7859 10.5453 -0.0006      0.455153  0.1056   0.0098   0.1850    0.0260   0.0000     0.0683633   436.2474       4.84273       12.5532      -4.09412      -1.92477      -5.42854      0.562502      -3.53303       5.68544      -4.47333      0.872092       4.88681      -5.35085      0.328328      0.910567     -0.424970      -2.97198      0.964484       2.71173       3.65807       4.08094       4.40047       4.59129       4.58208       4.51583       4.33282       4.03510       3.80722       3.43800       3.05271       2.69180       2.35673       1.99027       1.65979       1.35854       1.09507
  38  18 4095.6078    1.4866 11.5316 10.3900 -0.0006      0.274273  0.1553   0.0072   0.2486    0.0237   0.0000     0.0755081   441.9204       11.0052       12.4248       1.88074       18.7287      -6.88787       4.18036       4.79519      -6.58987       6.85793       8.28773      -2.64212     -0.279449      -3.28854      -1.36872       1.16962      0.411181       2.13493       3.54017       4.76429       5.32442       5.80420       6.04456       6.03186       6.02210       5.72345       5.30927       4.99304       4.45212       4.05457       3.52118       3.05623       2.60242       2.15206       1.76579       1.42175
  39   4 1728.3097    0.3599  0.3172  9.2509 -0.0031       19.5274  0.0123   0.0093   0.0240    0.0333   0.0000       2.73746   441.8299      0.129512       19.2728     -0.166537      -2.31846      0.350313       1.61033      0.502570      0.776816      0.119508     -0.619877     0.0867014      0.130325    -0.0413109    -0.0552433     -0.245701     0.0122723      0.104556      0.444407      0.616906      0.712073      0.752097      0.763753      0.734651      0.772512      0.714936      0.769531      0.643631      0.604225      0.517155      0.442339      0.419883      0.338304      0.309882      0.243959      0.202489
  39   6 2116.6942    0.8641  0.7913  9.6148 -0.0005       7.49214  0.0198   0.0136   0.0379    0.0689   0.0000      0.897178   439.9365     -0.496868       20.0388      0.699392      -3.53814      0.900849      0.785745     -0.610020       1.36211     0.0592238      -1.11090      0.314672       1.15707     -0.720526      0.119809      0.120967      0.177831      0.165659      0.645924      0.824076      0.911633      0.975089       1.00420       1.00796       1.01144      0.994796      0.929131      0.829742      0.774396      0.713190      0.620230      0.555765      0.482221      0.399436      0.327900      0.257246
  39   7 2301.3941    1.3385  0.9378 10.2600 -0.0033       5.84581  0.0227   0.0197   0.0413    0.0833   0.0000      0.746371   440.6087       1.19576       19.8815      0.723859      -3.58246      -2.14822      0.600839      -1.38264      -2.03286   -0.00299064      0.487914      -1.23077      -1.42112      0.801355     0.0786490      0.354767     0.0602637     -0.245798      0.684405      0.911548      0.951070       1.05018       1.07893       1.15679       1.06953       1.08885       1.01088      0.922838      0.834117      0.761051      0.667050      0.572922      0.478982      0.398454      0.339058      0.280006
  39   8 2479.1905    1.9140  1.1812 10.8383 -0.0011       3.45167  0.0276   0.0261   0.0477    0.0976   0.0000      0.669489   440.6373       1.35251       21.9235       2.78314      -2.63541      -1.61232       1.01650     -0.133282      -1.69576     -0.958348      0.683597     -0.431883     -0.561652     -0.707704       1.24021      0.193456      0.134257    -0.0113033      0.796246       1.04470       1.15540       1.29795       1.36286       1.30749       1.30189       1.25075       1.20672       1.04757      0.998000      0.888644      0.792797      0.661980      0.572140      0.471374      0.393510      0.316357
  39   9 2654.0436    2.6226  1.2075 11.4271 -0.0005       3.62109  0.0266   0.0349   0.0474    0.0977   0.0000      0.578475   440.6159      0.598674       19.1420     -0.645862      -2.18420      -2.00918      0.785914      -3.60017       1.00578      -1.65330     -0.397876     -0.324830     -0.594108      0.210202    -0.0104403     -0.356216     -0.143618     0.0186438      0.766506       1.03389       1.13452       1.28082       1.29634       1.31364       1.28568       1.23108       1.15656       1.04157      0.965911      0.877053      0.767720      0.669405      0.578264      0.481417      0.413822      0.326148
  39  10 2827.4474    3.3421  1.0790 12.2520 -0.0034       2.29676  0.0255   0.0477   0.0442    0.0874   0.0000      0.656014   441.1942       2.00158       20.0129     -0.565147      -2.86410      -3.12954      0.379004      -2.26768      -2.24363       1.03794     -0.157483      -2.48966      0.362746      0.629018     -0.980663     -0.325088     -0.672275     -0.113576      0.756643       1.03340       1.07977       1.23826       1.23028       1.28079       1.22977       1.19463       1.12688       1.04308      0.936488      0.841189      0.725923      0.648085      0.543909      0.464939      0.384411      0.305884
  39  11 2998.2802    4.2324  1.1225 12.6642  0.0008       1.54540  0.0255   0.0581   0.0463    0.0861   0.0000      0.701151   440.8973       4.77600       19.6842      -1.34493      -4.07251      -2.53198     -0.751339      -2.06561      0.667276      0.949898      -1.77536     -0.324883     -0.256180      0.692372     0.0557300      0.686883    -0.0985253     0.0682710      0.740127      0.972324       1.04174       1.16881       1.19572       1.19814       1.18202       1.10920       1.05630       1.03293      0.946405      0.816886      0.725704      0.604849      0.540595      0.442290      0.361390      0.306597
  39  12 3165.8755    4.3509  1.2781 12.8605  0.0004      0.479566  0.0280   0.0573   0.0508    0.0776   0.0000      0.560134   441.6202       3.35393       17.4470     -0.994365      -1.23715      -5.12743      -1.24691      0.168346    -0.0529575     -0.426893      -1.11642     -0.674892       1.34746    -0.0383207     -0.702812      0.589283     -0.310993     -0.295500      0.789176       1.02870       1.14427       1.26169       1.26306       1.29535       1.28066       1.22051       1.16982       1.06777      0.980245      0.887702      0.785723      0.674255      0.590970      0.478135      0.405135      0.328586
  39  13 3330.6089    3.8824  1.9510 12.3216 -0.0015       1.02091  0.0355   0.0413   0.0629    0.0549   0.0000      0.290756   441.2007       4.37852       18.7661      -2.22972      -1.82505      -4.56943     -0.481191      -9.29824      0.968881      -1.10927     -0.281346       1.74128      -1.32938      0.847349      -1.10615      0.908103    -0.0792563     -0.277358       1.00571       1.30579       1.41913       1.61015       1.60869       1.65979       1.61111       1.57536       1.48805       1.38471       1.25916       1.12176      0.971689      0.835057      0.720352      0.593366      0.514163      0.406361
  39  14 3492.8574    3.1894  2.8409 11.8507 -0.0002      0.637766  0.0437   0.0278   0.0806    0.0408   0.0000      0.193653   442.0218       1.91418       14.9237      -4.68503      -2.14781      -3.97731     -0.449617      -2.40022      -1.13774      -1.41383      -1.22387     -0.826003      -1.25908     -0.265437     -0.191116     0.0757442     -0.484397      0.177004       1.24867       1.66417       1.88671       2.07170       2.11789       2.11912       2.09284       2.01797       1.88630       1.70814       1.57584       1.40698       1.23603       1.09165      0.921695      0.766771      0.633291      0.517828
  39  15 3653.1524    2.5878  4.6717 11.1548  0.0001      0.520085  0.0595   0.0178   0.1067    0.0324   0.0000      0.101784   444.1599       6.24832       14.4702      -3.87521       2.14697      -3.71829     -0.617511      -3.52584       1.68327      -3.49112     -0.567935       1.77359      -1.55761     -0.291379     -0.940713      0.438021    -0.0715890     -0.388658       1.62273       2.15991       2.43120       2.65042       2.71247       2.74497       2.70168       2.62911       2.44181       2.29601       2.07226       1.83876       1.64606       1.43317       1.19902       1.01223      0.838809      0.671816
  39  16 3811.6065    2.1398  6.8213 10.6217 -0.0000      0.294069  0.0784   0.0123   0.1412    0.0291   0.0000     0.0695437   438.3372       4.43541       14.8082      -4.69730      -5.93688      -3.38166      -4.02629      -9.64414       2.40338       4.33241      -2.04135      -1.30304       2.59618      -1.64667    -0.0290208      0.178715      0.835322      0.171157       2.11509       2.77973       3.08899       3.39833       3.53415       3.55721       3.47754       3.38483       3.17843       2.93875       2.70526       2.42636       2.10975       1.80877       1.53208       1.30374       1.07259      0.884467
  39  17 3969.1224    1.7722  9.7613 10.4651  0.0001      0.435186  0.1179   0.0089   0.2012    0.0251   0.0000     0.0642845   437.2135       2.81700       13.1820      -6.55336       11.8811      -10.4634      -7.05313     -0.499818       8.85169      -3.22169      0.288190       3.70252     -0.270316       5.31336      -3.24821      -1.40596     -0.647738     -0.502608       2.84316       3.86695       4.26645       4.66640       4.86685       4.88104       4.84407       4.64697       4.39592       4.05035       3.72343       3.27989       2.88003       2.49422       2.12578       1.79623       1.45865       1.19725
  39  18 4125.3231    1.4454 12.6242 10.3132 -0.0003      0.399237  0.1715   0.0067   0.2664    0.0228   0.0000     0.0737040   437.2193       5.03165       6.84894       7.90790      -4.16039      -7.84601      -2.78120      -10.5711      0.157314      -6.89554      -1.75833      -2.21648      -8.50723      -5.44321       8.38441      0.616962      -1.35293      0.330598       3.81201       5.06298       5.67462       6.00351       6.40355       6.32686       6.40246       6.07466       5.74685       5.35557       4.84432       4.39511       3.81082       3.32802       2.82965       2.38233       1.96341       1.59705
  40   4 1743.3001    0.3900  0.3560  9.1855 -0.0017       15.6925  0.0119   0.0093   0.0258    0.0354   0.0000       2.27039   440.9466      0.428827       20.6245      0.385396      -2.87544     -0.296637      0.397919    -0.0265546      -1.54188     -0.500628    -0.0435963      0.746032     -0.423581    0.00920176      0.111115      0.105360     0.0977449      0.222003      0.447578      0.599396      0.661236      0.698977      0.676244      0.695148      0.730993      0.752139      0.723004      0.664042      0.581137      0.481193      0.397514      0.363056      0.319461      0.273476      0.236440      0.196953
  40   5 1941.5150    0.6159  0.5583  9.3942 -0.0015       11.4933  0.0169   0.0113   0.0292    0.0494   0.0000       1.25858   441.9195      0.828782       20.7885      -1.26024      -3.66468      -1.65916       1.76543     -0.489810     -0.290322      0.741455      0.134138     -0.437385      -1.27382      0.394229     -0.412361    -0.0546886      0.368150     0.0671306      0.513178      0.711254      0.722897      0.865543      0.829200      0.926779      0.822016      0.845254      0.783742      0.735773      0.641231      0.637088      0.531854      0.462536      0.394177      0.344229      0.272568      0.230386
  40   6 2134.1193    0.8922  0.8835  9.6776 -0.0014       7.91727  0.0216   0.0137   0.0410    0.0752   0.0000      0.861750   440.9650      0.810098       19.9761      -2.15774      -3.49773      -2.40594       1.64765       1.02970      0.284825     -0.236442     -0.377517     -0.129641     -0.228176     -0.989950     0.0112185      0.458562     -0.547198      0.648651      0.676138      0.872460      0.970052       1.07241       1.12475       1.13627       1.17089       1.04716      0.961195      0.917475      0.869120      0.771518      0.657391      0.585881      0.489155      0.411346      0.347684      0.288467
  40   7 2319.5077    1.3653  1.0263 10.4137 -0.0047       5.94462  0.0237   0.0195   0.0452    0.0827   0.0000      0.760240   440.5243      0.912848       18.6312      0.166442      -2.83866      -1.78240      0.935338      0.258207      -1.14709      -2.17619      0.239720      0.460944      0.384318     -0.280164      0.820636      0.372989      0.335454      0.295127      0.703313      0.957033       1.03261       1.11110       1.14954       1.16150       1.14175       1.08274       1.02025      0.964153      0.887374      0.791422      0.744212      0.653001      0.559187      0.475425      0.386116      0.309692
  40   8 2497.9999    1.9484  1.1474 11.1417 -0.0040       2.12542  0.0269   0.0266   0.0475    0.0851   0.0000      0.698351   441.2153      0.305470       19.1836     -0.617205      -3.71991      -1.24783      0.645288      -2.09038     -0.525908      -2.84537      0.407228     -0.708283      0.264000     -0.462497     -0.690021     -0.618656      0.209984      0.181702      0.761806      0.977449       1.08460       1.20761       1.26018       1.24999       1.24487       1.17395       1.08417       1.05172      0.958808      0.868698      0.757629      0.667873      0.552725      0.474532      0.411044      0.322173
  40   9 2673.9115    2.6908  1.1954 11.6100  0.0028       2.70512  0.0274   0.0358   0.0493    0.0971   0.0000      0.665176   441.4373       1.35651       19.2793      -3.32922     -0.497410      -2.14350     -0.905790     -0.454267       3.61846       1.06819      -1.07956     -0.101009      0.339022     -0.763143     -0.499999      0.249170     -0.154222     -0.258284      0.810456       1.04233       1.12287       1.14098       1.21472       1.20168       1.22629       1.22514       1.19486       1.07652      0.954549      0.854237      0.749609      0.673589      0.607295      0.512863      0.433086      0.349713
[truncated: 784,378 more chars]
