# Supplementary material for: Global-Mode Analysis of Full-Disk Data from the Michelson Doppler Imager and the Helioseismic and Magnetic Imager
Source: Sol Phys. 2018 Jan 31;293(2):29. doi: 10.1007/s11207-017-1201-5 (PMC6566312; doi:10.1007/s11207-017-1201-5)
Supplement: Supplementary file 3 — (TAR 230.0 MB) [file 11207_2017_1201_MOESM3_ESM.tar › MDI/mdifdasym.6335.36]

   0  16 2362.8764    1.5774  0.2916 11.3085  0.0000       4.35748  0.0922   0.3524   0.2061    0.5069   0.0000       9.88079    -0.0000       0.00000       0.00000       0.00000       0.00000       0.00000       0.00000       0.00000       0.00000       0.00000       0.00000       0.00000       0.00000       0.00000       0.00000       0.00000       0.00000       0.00000       0.00000       0.00000       0.00000       0.00000       0.00000       0.00000       0.00000       0.00000       0.00000       0.00000       0.00000       0.00000       0.00000       0.00000       0.00000       0.00000       0.00000       0.00000       0.00000       0.00000       0.00000       0.00000       0.00000       0.00000       0.00000       0.00000       0.00000       0.00000       0.00000       0.00000       0.00000       0.00000       0.00000       0.00000       0.00000       0.00000       0.00000       0.00000       0.00000       0.00000       0.00000       0.00000       0.00000       0.00000       0.00000       0.00000       0.00000       0.00000       0.00000       0.00000       0.00000       0.00000       0.00000       0.00000
   1  14 2156.8805    0.7373  0.8501  9.3722  0.0000       6.19889  0.1103   0.0613   0.2582    0.5737   0.0000       3.33655   345.6708       123.404       0.00000       0.00000       0.00000       0.00000       0.00000       0.00000       0.00000       0.00000       0.00000       0.00000       0.00000       0.00000       0.00000       0.00000       0.00000       0.00000       0.00000       0.00000       0.00000       0.00000       0.00000       0.00000       0.00000       0.00000       0.00000       0.00000       0.00000       0.00000       0.00000       0.00000       0.00000       0.00000       0.00000       0.00000       118.414       56.9458       0.00000       0.00000       0.00000       0.00000       0.00000       0.00000       0.00000       0.00000       0.00000       0.00000       0.00000       0.00000       0.00000       0.00000       0.00000       0.00000       0.00000       0.00000       0.00000       0.00000       0.00000       0.00000       0.00000       0.00000       0.00000       0.00000       0.00000       0.00000       0.00000       0.00000       0.00000       0.00000       0.00000       0.00000
   1  16 2425.5104    1.3523  1.2637 10.0610  0.0000      -1.40382  0.1544   0.0950   0.3148    0.8540   0.0000       2.43821   405.5324       44.8833       0.00000       0.00000       0.00000       0.00000       0.00000       0.00000       0.00000       0.00000       0.00000       0.00000       0.00000       0.00000       0.00000       0.00000       0.00000       0.00000       0.00000       0.00000       0.00000       0.00000       0.00000       0.00000       0.00000       0.00000       0.00000       0.00000       0.00000       0.00000       0.00000       0.00000       0.00000       0.00000       0.00000       0.00000       139.323       75.6805       0.00000       0.00000       0.00000       0.00000       0.00000       0.00000       0.00000       0.00000       0.00000       0.00000       0.00000       0.00000       0.00000       0.00000       0.00000       0.00000       0.00000       0.00000       0.00000       0.00000       0.00000       0.00000       0.00000       0.00000       0.00000       0.00000       0.00000       0.00000       0.00000       0.00000       0.00000       0.00000       0.00000       0.00000
   1  22 3232.9782    3.9939  1.3601 -2.3328  0.0000     -0.115444  0.1487   0.2602   0.3349 1000.0000   0.0000       1.72447   425.2038      -13.3834       0.00000       0.00000       0.00000       0.00000       0.00000       0.00000       0.00000       0.00000       0.00000       0.00000       0.00000       0.00000       0.00000       0.00000       0.00000       0.00000       0.00000       0.00000       0.00000       0.00000       0.00000       0.00000       0.00000       0.00000       0.00000       0.00000       0.00000       0.00000       0.00000       0.00000       0.00000       0.00000       0.00000       0.00000       128.824       74.9691       0.00000       0.00000       0.00000       0.00000       0.00000       0.00000       0.00000       0.00000       0.00000       0.00000       0.00000       0.00000       0.00000       0.00000       0.00000       0.00000       0.00000       0.00000       0.00000       0.00000       0.00000       0.00000       0.00000       0.00000       0.00000       0.00000       0.00000       0.00000       0.00000       0.00000       0.00000       0.00000       0.00000       0.00000
   1  24 3504.0410    2.7734  2.1285 11.7398 -0.0309      0.460772  0.2283   0.1577   0.4743    0.7519   0.0000       1.32820   727.1871      -7.38229       0.00000       0.00000       0.00000       0.00000       0.00000       0.00000       0.00000       0.00000       0.00000       0.00000       0.00000       0.00000       0.00000       0.00000       0.00000       0.00000       0.00000       0.00000       0.00000       0.00000       0.00000       0.00000       0.00000       0.00000       0.00000       0.00000       0.00000       0.00000       0.00000       0.00000       0.00000       0.00000       0.00000       0.00000       146.392       141.981       0.00000       0.00000       0.00000       0.00000       0.00000       0.00000       0.00000       0.00000       0.00000       0.00000       0.00000       0.00000       0.00000       0.00000       0.00000       0.00000       0.00000       0.00000       0.00000       0.00000       0.00000       0.00000       0.00000       0.00000       0.00000       0.00000       0.00000       0.00000       0.00000       0.00000       0.00000       0.00000       0.00000       0.00000
   2  12 1945.7788    0.5098  0.5397  9.5442 -0.0020       2.13045  0.0753   0.0463   0.1706    0.2721   0.0000       3.74907   369.5320      -31.5834      -5.55253      -8.36683       0.00000       0.00000       0.00000       0.00000       0.00000       0.00000       0.00000       0.00000       0.00000       0.00000       0.00000       0.00000       0.00000       0.00000       0.00000       0.00000       0.00000       0.00000       0.00000       0.00000       0.00000       0.00000       0.00000       0.00000       0.00000       0.00000       0.00000       0.00000       0.00000       0.00000       0.00000       0.00000       49.6507       43.5423       25.2506       8.98831       0.00000       0.00000       0.00000       0.00000       0.00000       0.00000       0.00000       0.00000       0.00000       0.00000       0.00000       0.00000       0.00000       0.00000       0.00000       0.00000       0.00000       0.00000       0.00000       0.00000       0.00000       0.00000       0.00000       0.00000       0.00000       0.00000       0.00000       0.00000       0.00000       0.00000       0.00000       0.00000
   2  14 2217.7497    0.7978  1.1002  8.5106  0.0000       6.55022  0.1065   0.0500   0.2339    1.3387   0.0000       2.47334   375.8577       7.51487       15.1719       2.29667       0.00000       0.00000       0.00000       0.00000       0.00000       0.00000       0.00000       0.00000       0.00000       0.00000       0.00000       0.00000       0.00000       0.00000       0.00000       0.00000       0.00000       0.00000       0.00000       0.00000       0.00000       0.00000       0.00000       0.00000       0.00000       0.00000       0.00000       0.00000       0.00000       0.00000       0.00000       0.00000       44.3664       46.3986       23.6159       11.8531       0.00000       0.00000       0.00000       0.00000       0.00000       0.00000       0.00000       0.00000       0.00000       0.00000       0.00000       0.00000       0.00000       0.00000       0.00000       0.00000       0.00000       0.00000       0.00000       0.00000       0.00000       0.00000       0.00000       0.00000       0.00000       0.00000       0.00000       0.00000       0.00000       0.00000       0.00000       0.00000
   2  16 2485.9042    1.6576  1.1906  0.0713  0.0000       2.09936  0.1338   0.0977   0.2318 1000.0000   0.0000       1.71327   434.2401      -46.1313       4.93175       9.85671       0.00000       0.00000       0.00000       0.00000       0.00000       0.00000       0.00000       0.00000       0.00000       0.00000       0.00000       0.00000       0.00000       0.00000       0.00000       0.00000       0.00000       0.00000       0.00000       0.00000       0.00000       0.00000       0.00000       0.00000       0.00000       0.00000       0.00000       0.00000       0.00000       0.00000       0.00000       0.00000       45.4634       47.1634       29.3820       11.7711       0.00000       0.00000       0.00000       0.00000       0.00000       0.00000       0.00000       0.00000       0.00000       0.00000       0.00000       0.00000       0.00000       0.00000       0.00000       0.00000       0.00000       0.00000       0.00000       0.00000       0.00000       0.00000       0.00000       0.00000       0.00000       0.00000       0.00000       0.00000       0.00000       0.00000       0.00000       0.00000
   2  19 2889.4799    3.5403  0.8123  9.5934  0.0000     -0.654546  0.1171   0.2209   0.1418    7.4851   0.0000       2.12152   462.2725      -23.9699       52.1729     0.0965318       0.00000       0.00000       0.00000       0.00000       0.00000       0.00000       0.00000       0.00000       0.00000       0.00000       0.00000       0.00000       0.00000       0.00000       0.00000       0.00000       0.00000       0.00000       0.00000       0.00000       0.00000       0.00000       0.00000       0.00000       0.00000       0.00000       0.00000       0.00000       0.00000       0.00000       0.00000       0.00000       48.5736       47.9880       32.0406       13.0544       0.00000       0.00000       0.00000       0.00000       0.00000       0.00000       0.00000       0.00000       0.00000       0.00000       0.00000       0.00000       0.00000       0.00000       0.00000       0.00000       0.00000       0.00000       0.00000       0.00000       0.00000       0.00000       0.00000       0.00000       0.00000       0.00000       0.00000       0.00000       0.00000       0.00000       0.00000       0.00000
   2  20 3024.7849    3.7388  0.9723  5.8231  0.0000      0.347552  0.1156   0.2526   0.1953  647.4101   0.0000       1.49538   436.4392      0.257078       5.36089     0.0217885       0.00000       0.00000       0.00000       0.00000       0.00000       0.00000       0.00000       0.00000       0.00000       0.00000       0.00000       0.00000       0.00000       0.00000       0.00000       0.00000       0.00000       0.00000       0.00000       0.00000       0.00000       0.00000       0.00000       0.00000       0.00000       0.00000       0.00000       0.00000       0.00000       0.00000       0.00000       0.00000       56.6164       57.3601       25.9994       13.2756       0.00000       0.00000       0.00000       0.00000       0.00000       0.00000       0.00000       0.00000       0.00000       0.00000       0.00000       0.00000       0.00000       0.00000       0.00000       0.00000       0.00000       0.00000       0.00000       0.00000       0.00000       0.00000       0.00000       0.00000       0.00000       0.00000       0.00000       0.00000       0.00000       0.00000       0.00000       0.00000
   2  23 3430.6315    3.0355  2.1979 10.7279 -0.0103     -0.416833  0.1631   0.1320   0.3030    1.8603   0.0000      0.737194   439.5971      -21.6378       44.3421       7.06347       0.00000       0.00000       0.00000       0.00000       0.00000       0.00000       0.00000       0.00000       0.00000       0.00000       0.00000       0.00000       0.00000       0.00000       0.00000       0.00000       0.00000       0.00000       0.00000       0.00000       0.00000       0.00000       0.00000       0.00000       0.00000       0.00000       0.00000       0.00000       0.00000       0.00000       0.00000       0.00000       77.9545       63.9937       38.6500       13.7734       0.00000       0.00000       0.00000       0.00000       0.00000       0.00000       0.00000       0.00000       0.00000       0.00000       0.00000       0.00000       0.00000       0.00000       0.00000       0.00000       0.00000       0.00000       0.00000       0.00000       0.00000       0.00000       0.00000       0.00000       0.00000       0.00000       0.00000       0.00000       0.00000       0.00000       0.00000       0.00000
   2  24 3566.8838    2.6334  2.9086 11.0047 -0.0002      0.573815  0.1773   0.1033   0.3763    0.6337   0.0000      0.464331   503.4819      -24.1097       22.6859      -16.9247       0.00000       0.00000       0.00000       0.00000       0.00000       0.00000       0.00000       0.00000       0.00000       0.00000       0.00000       0.00000       0.00000       0.00000       0.00000       0.00000       0.00000       0.00000       0.00000       0.00000       0.00000       0.00000       0.00000       0.00000       0.00000       0.00000       0.00000       0.00000       0.00000       0.00000       0.00000       0.00000       93.5869       77.0657       41.8109       15.8467       0.00000       0.00000       0.00000       0.00000       0.00000       0.00000       0.00000       0.00000       0.00000       0.00000       0.00000       0.00000       0.00000       0.00000       0.00000       0.00000       0.00000       0.00000       0.00000       0.00000       0.00000       0.00000       0.00000       0.00000       0.00000       0.00000       0.00000       0.00000       0.00000       0.00000       0.00000       0.00000
   3  14 2273.4347    0.8647  0.7873  9.9306  0.0000       3.91079  0.0755   0.0530   0.1712    0.3208   0.0000       2.24743   478.2508      -19.9222       2.81981       8.99220       6.88155      0.402160       0.00000       0.00000       0.00000       0.00000       0.00000       0.00000       0.00000       0.00000       0.00000       0.00000       0.00000       0.00000       0.00000       0.00000       0.00000       0.00000       0.00000       0.00000       0.00000       0.00000       0.00000       0.00000       0.00000       0.00000       0.00000       0.00000       0.00000       0.00000       0.00000       0.00000       33.3809       28.4389       22.5932       13.2581       5.71793       1.43826       0.00000       0.00000       0.00000       0.00000       0.00000       0.00000       0.00000       0.00000       0.00000       0.00000       0.00000       0.00000       0.00000       0.00000       0.00000       0.00000       0.00000       0.00000       0.00000       0.00000       0.00000       0.00000       0.00000       0.00000       0.00000       0.00000       0.00000       0.00000       0.00000       0.00000
   3  15 2407.7060    1.4811  0.7419 10.1718  0.0000       7.04152  0.0829   0.0901   0.1224    0.5407   0.0000       2.24422   481.1375      -34.3425      -22.4366       12.4746      -3.57426      0.482815       0.00000       0.00000       0.00000       0.00000       0.00000       0.00000       0.00000       0.00000       0.00000       0.00000       0.00000       0.00000       0.00000       0.00000       0.00000       0.00000       0.00000       0.00000       0.00000       0.00000       0.00000       0.00000       0.00000       0.00000       0.00000       0.00000       0.00000       0.00000       0.00000       0.00000       27.9986       28.6714       23.6485       11.4958       6.56765       1.89315       0.00000       0.00000       0.00000       0.00000       0.00000       0.00000       0.00000       0.00000       0.00000       0.00000       0.00000       0.00000       0.00000       0.00000       0.00000       0.00000       0.00000       0.00000       0.00000       0.00000       0.00000       0.00000       0.00000       0.00000       0.00000       0.00000       0.00000       0.00000       0.00000       0.00000
   3  16 2541.8819    1.7934  0.8706  9.6352 -0.0010       2.55447  0.1130   0.1017   0.1361    1.5133   0.0000       1.97961   468.6403      -26.1714       29.1559      -7.10206      -1.21930       2.88578       0.00000       0.00000       0.00000       0.00000       0.00000       0.00000       0.00000       0.00000       0.00000       0.00000       0.00000       0.00000       0.00000       0.00000       0.00000       0.00000       0.00000       0.00000       0.00000       0.00000       0.00000       0.00000       0.00000       0.00000       0.00000       0.00000       0.00000       0.00000       0.00000       0.00000       41.0139       36.2500       29.1615       15.7460       7.46270       1.84661       0.00000       0.00000       0.00000       0.00000       0.00000       0.00000       0.00000       0.00000       0.00000       0.00000       0.00000       0.00000       0.00000       0.00000       0.00000       0.00000       0.00000       0.00000       0.00000       0.00000       0.00000       0.00000       0.00000       0.00000       0.00000       0.00000       0.00000       0.00000       0.00000       0.00000
   3  19 2947.0095    3.4334  0.9783  5.8062  0.0000       2.10849  0.0857   0.1671   0.1363  204.6749   0.0000       1.69370   381.3286      -50.6954       11.9576       7.69638     -0.603981     0.0995723       0.00000       0.00000       0.00000       0.00000       0.00000       0.00000       0.00000       0.00000       0.00000       0.00000       0.00000       0.00000       0.00000       0.00000       0.00000       0.00000       0.00000       0.00000       0.00000       0.00000       0.00000       0.00000       0.00000       0.00000       0.00000       0.00000       0.00000       0.00000       0.00000       0.00000       29.1857       29.7240       22.8675       11.6183       6.53669       1.88212       0.00000       0.00000       0.00000       0.00000       0.00000       0.00000       0.00000       0.00000       0.00000       0.00000       0.00000       0.00000       0.00000       0.00000       0.00000       0.00000       0.00000       0.00000       0.00000       0.00000       0.00000       0.00000       0.00000       0.00000       0.00000       0.00000       0.00000       0.00000       0.00000       0.00000
   3  20 3082.1620    3.8028  1.0525 10.6990  0.0000    -0.0659405  0.1054   0.1828   0.1720    1.9234   0.0000       1.77291   467.0638     -0.837640       5.76696      -21.7169      -1.50669      -1.64821       0.00000       0.00000       0.00000       0.00000       0.00000       0.00000       0.00000       0.00000       0.00000       0.00000       0.00000       0.00000       0.00000       0.00000       0.00000       0.00000       0.00000       0.00000       0.00000       0.00000       0.00000       0.00000       0.00000       0.00000       0.00000       0.00000       0.00000       0.00000       0.00000       0.00000       52.4942       48.0725       28.8871       13.1668       4.80036       1.39777       0.00000       0.00000       0.00000       0.00000       0.00000       0.00000       0.00000       0.00000       0.00000       0.00000       0.00000       0.00000       0.00000       0.00000       0.00000       0.00000       0.00000       0.00000       0.00000       0.00000       0.00000       0.00000       0.00000       0.00000       0.00000       0.00000       0.00000       0.00000       0.00000       0.00000
   3  21 3217.8562    3.9224  1.4196  9.5347  0.0001       1.97913  0.0966   0.1664   0.1885    6.1166   0.0000       1.01545   438.6615       4.31345      -1.70140      -24.0650       3.90699     -0.438067       0.00000       0.00000       0.00000       0.00000       0.00000       0.00000       0.00000       0.00000       0.00000       0.00000       0.00000       0.00000       0.00000       0.00000       0.00000       0.00000       0.00000       0.00000       0.00000       0.00000       0.00000       0.00000       0.00000       0.00000       0.00000       0.00000       0.00000       0.00000       0.00000       0.00000       31.6851       30.3082       24.5464       13.4932       6.87858       1.87607       0.00000       0.00000       0.00000       0.00000       0.00000       0.00000       0.00000       0.00000       0.00000       0.00000       0.00000       0.00000       0.00000       0.00000       0.00000       0.00000       0.00000       0.00000       0.00000       0.00000       0.00000       0.00000       0.00000       0.00000       0.00000       0.00000       0.00000       0.00000       0.00000       0.00000
   3  23 3489.6577    2.8472  3.2519 10.4035 -0.0121      0.696948  0.1677   0.0797   0.2851    0.4825   0.0000      0.407695   470.9665      -37.6771       29.2226       4.32085       6.09018     -0.540920       0.00000       0.00000       0.00000       0.00000       0.00000       0.00000       0.00000       0.00000       0.00000       0.00000       0.00000       0.00000       0.00000       0.00000       0.00000       0.00000       0.00000       0.00000       0.00000       0.00000       0.00000       0.00000       0.00000       0.00000       0.00000       0.00000       0.00000       0.00000       0.00000       0.00000       53.7983       54.1060       38.6254       25.0039       10.1109       3.42547       0.00000       0.00000       0.00000       0.00000       0.00000       0.00000       0.00000       0.00000       0.00000       0.00000       0.00000       0.00000       0.00000       0.00000       0.00000       0.00000       0.00000       0.00000       0.00000       0.00000       0.00000       0.00000       0.00000       0.00000       0.00000       0.00000       0.00000       0.00000       0.00000       0.00000
   3  24 3625.8098    2.4330  4.0403  9.7739  0.0000    -0.0190077  0.1745   0.0641   0.3432    0.5129   0.0000      0.288224   419.2995       52.5068      -3.45340      -35.2369      0.242126     -0.624944       0.00000       0.00000       0.00000       0.00000       0.00000       0.00000       0.00000       0.00000       0.00000       0.00000       0.00000       0.00000       0.00000       0.00000       0.00000       0.00000       0.00000       0.00000       0.00000       0.00000       0.00000       0.00000       0.00000       0.00000       0.00000       0.00000       0.00000       0.00000       0.00000       0.00000       61.6942       57.4081       43.5552       26.0543       11.4108       3.29404       0.00000       0.00000       0.00000       0.00000       0.00000       0.00000       0.00000       0.00000       0.00000       0.00000       0.00000       0.00000       0.00000       0.00000       0.00000       0.00000       0.00000       0.00000       0.00000       0.00000       0.00000       0.00000       0.00000       0.00000       0.00000       0.00000       0.00000       0.00000       0.00000       0.00000
   4  14 2324.1109    1.1223  0.7916  9.3127  0.0030       1.00957  0.0720   0.0584   0.1389    0.6567   0.0000       1.37125   441.4423       15.8690      -11.7150      -19.7814      -6.94426       1.45427      -1.75107     0.0161874       0.00000       0.00000       0.00000       0.00000       0.00000       0.00000       0.00000       0.00000       0.00000       0.00000       0.00000       0.00000       0.00000       0.00000       0.00000       0.00000       0.00000       0.00000       0.00000       0.00000       0.00000       0.00000       0.00000       0.00000       0.00000       0.00000       0.00000       0.00000       23.1816       24.7022       20.7033       12.3250       6.68512       3.71724       1.49591      0.345713       0.00000       0.00000       0.00000       0.00000       0.00000       0.00000       0.00000       0.00000       0.00000       0.00000       0.00000       0.00000       0.00000       0.00000       0.00000       0.00000       0.00000       0.00000       0.00000       0.00000       0.00000       0.00000       0.00000       0.00000       0.00000       0.00000       0.00000       0.00000
   4  15 2458.4630    1.5325  1.0783  2.4442  0.0000      -1.05489  0.0914   0.0748   0.1540 1000.0000   0.0000       1.43985   464.8492       2.52720       19.2519       28.1718       4.44669       6.54659       0.00000       0.00000       0.00000       0.00000       0.00000       0.00000       0.00000       0.00000       0.00000       0.00000       0.00000       0.00000       0.00000       0.00000       0.00000       0.00000       0.00000       0.00000       0.00000       0.00000       0.00000       0.00000       0.00000       0.00000       0.00000       0.00000       0.00000       0.00000       0.00000       0.00000       25.0786       23.3224       20.1423       16.2322       9.73508       4.56646       1.66771      0.417061       0.00000       0.00000       0.00000       0.00000       0.00000       0.00000       0.00000       0.00000       0.00000       0.00000       0.00000       0.00000       0.00000       0.00000       0.00000       0.00000       0.00000       0.00000       0.00000       0.00000       0.00000       0.00000       0.00000       0.00000       0.00000       0.00000       0.00000       0.00000
   4  16 2593.1006    1.8255  1.0510 10.5167 -0.0050       3.18429  0.0858   0.0923   0.1706    0.9340   0.0000       2.83319   450.3875      -61.7945       46.1841       9.79316      -4.35939      -4.78285       1.58364      0.213032       0.00000       0.00000       0.00000       0.00000       0.00000       0.00000       0.00000       0.00000       0.00000       0.00000       0.00000       0.00000       0.00000       0.00000       0.00000       0.00000       0.00000       0.00000       0.00000       0.00000       0.00000       0.00000       0.00000       0.00000       0.00000       0.00000       0.00000       0.00000       22.8235       24.1765       20.6269       14.8065       8.15753       4.65821       1.64635      0.419421       0.00000       0.00000       0.00000       0.00000       0.00000       0.00000       0.00000       0.00000       0.00000       0.00000       0.00000       0.00000       0.00000       0.00000       0.00000       0.00000       0.00000       0.00000       0.00000       0.00000       0.00000       0.00000       0.00000       0.00000       0.00000       0.00000       0.00000       0.00000
   4  19 3000.1350    3.9683  0.8404  4.1389  0.0000      0.474812  0.0605   0.1880   0.1222 1000.0000   0.0000       1.03298   419.4932      -8.65616       25.0291      -2.32525       6.43916     -0.431283       0.00000       0.00000       0.00000       0.00000       0.00000       0.00000       0.00000       0.00000       0.00000       0.00000       0.00000       0.00000       0.00000       0.00000       0.00000       0.00000       0.00000       0.00000       0.00000       0.00000       0.00000       0.00000       0.00000       0.00000       0.00000       0.00000       0.00000       0.00000       0.00000       0.00000       17.8595       21.1677       15.7505       11.6057       5.35735       3.48661       1.09749      0.379711       0.00000       0.00000       0.00000       0.00000       0.00000       0.00000       0.00000       0.00000       0.00000       0.00000       0.00000       0.00000       0.00000       0.00000       0.00000       0.00000       0.00000       0.00000       0.00000       0.00000       0.00000       0.00000       0.00000       0.00000       0.00000       0.00000       0.00000       0.00000
   4  22 3407.9803    3.3009  1.9265 -6.9686  0.0004     -0.203420  0.1054   0.1086   0.2007 1000.0000   0.0000      0.646979   451.0021       9.75382       50.9637      -8.53763      -1.96311      -9.54251       1.18147     -0.274157       0.00000       0.00000       0.00000       0.00000       0.00000       0.00000       0.00000       0.00000       0.00000       0.00000       0.00000       0.00000       0.00000       0.00000       0.00000       0.00000       0.00000       0.00000       0.00000       0.00000       0.00000       0.00000       0.00000       0.00000       0.00000       0.00000       0.00000       0.00000       27.6696       25.4775       22.7607       17.4506       10.6774       4.89064       1.80882      0.426551       0.00000       0.00000       0.00000       0.00000       0.00000       0.00000       0.00000       0.00000       0.00000       0.00000       0.00000       0.00000       0.00000       0.00000       0.00000       0.00000       0.00000       0.00000       0.00000       0.00000       0.00000       0.00000       0.00000       0.00000       0.00000       0.00000       0.00000       0.00000
   4  23 3544.5366    2.7107  2.8894  9.5636 -0.0005     -0.256633  0.1284   0.0709   0.2385    0.9132   0.0000      0.330031   399.0597       5.63761       2.98139       16.1819       9.63486      0.465739  -0.000739421     -0.168430       0.00000       0.00000       0.00000       0.00000       0.00000       0.00000       0.00000       0.00000       0.00000       0.00000       0.00000       0.00000       0.00000       0.00000       0.00000       0.00000       0.00000       0.00000       0.00000       0.00000       0.00000       0.00000       0.00000       0.00000       0.00000       0.00000       0.00000       0.00000       35.4688       37.7930       31.0919       20.3569       11.9773       5.83939       2.34972      0.603833       0.00000       0.00000       0.00000       0.00000       0.00000       0.00000       0.00000       0.00000       0.00000       0.00000       0.00000       0.00000       0.00000       0.00000       0.00000       0.00000       0.00000       0.00000       0.00000       0.00000       0.00000       0.00000       0.00000       0.00000       0.00000       0.00000       0.00000       0.00000
   4  25 3819.2090    1.8906  5.8378  9.5696  0.0007      0.765646  0.2152   0.0376   0.3792    0.2590   0.0000      0.188568   437.6617      -24.6029       17.6042      -29.7390       15.8838      -14.6487      0.397538      0.550880       0.00000       0.00000       0.00000       0.00000       0.00000       0.00000       0.00000       0.00000       0.00000       0.00000       0.00000       0.00000       0.00000       0.00000       0.00000       0.00000       0.00000       0.00000       0.00000       0.00000       0.00000       0.00000       0.00000       0.00000       0.00000       0.00000       0.00000       0.00000       52.0881       55.0820       50.5042       32.8028       19.6348       10.7395       4.23085       1.01301       0.00000       0.00000       0.00000       0.00000       0.00000       0.00000       0.00000       0.00000       0.00000       0.00000       0.00000       0.00000       0.00000       0.00000       0.00000       0.00000       0.00000       0.00000       0.00000       0.00000       0.00000       0.00000       0.00000       0.00000       0.00000       0.00000       0.00000       0.00000
   5  10 1823.3187    0.3322  0.3745  9.1564 -0.0062       2.05572  0.0514   0.0239   0.0923    0.1057   0.0000       4.98655   432.1388      -3.84035       8.56000      -6.16007      -9.10970       2.01115     -0.117808    -0.0881849     -0.284636    0.00348210       0.00000       0.00000       0.00000       0.00000       0.00000       0.00000       0.00000       0.00000       0.00000       0.00000       0.00000       0.00000       0.00000       0.00000       0.00000       0.00000       0.00000       0.00000       0.00000       0.00000       0.00000       0.00000       0.00000       0.00000       0.00000       0.00000       15.2056       16.8181       14.6433       9.70114       6.86037       4.44103       1.62949       1.00149      0.346870     0.0761726       0.00000       0.00000       0.00000       0.00000       0.00000       0.00000       0.00000       0.00000       0.00000       0.00000       0.00000       0.00000       0.00000       0.00000       0.00000       0.00000       0.00000       0.00000       0.00000       0.00000       0.00000       0.00000       0.00000       0.00000       0.00000       0.00000
   5  11 1960.5288    0.4652  0.4737  8.9234 -0.0036       2.37761  0.0524   0.0292   0.0926    0.1697   0.0000       2.32486   445.8546       12.6603      -5.30206      -9.81242       2.88623      0.645891      -3.90796       1.20021      0.380292    -0.0227652       0.00000       0.00000       0.00000       0.00000       0.00000       0.00000       0.00000       0.00000       0.00000       0.00000       0.00000       0.00000       0.00000       0.00000       0.00000       0.00000       0.00000       0.00000       0.00000       0.00000       0.00000       0.00000       0.00000       0.00000       0.00000       0.00000       12.3865       14.4414       13.5275       10.1357       7.23068       3.81295       2.67299      0.943994      0.370147     0.0800647       0.00000       0.00000       0.00000       0.00000       0.00000       0.00000       0.00000       0.00000       0.00000       0.00000       0.00000       0.00000       0.00000       0.00000       0.00000       0.00000       0.00000       0.00000       0.00000       0.00000       0.00000       0.00000       0.00000       0.00000       0.00000       0.00000
   5  12 2098.4576    0.6118  0.5569  9.2940 -0.0079       3.21243  0.0690   0.0371   0.1000    0.1989   0.0000       2.42386   438.2506       9.35138       7.53228       2.31490       12.7737     -0.233039       2.55674      -1.26189      0.188828    -0.0569217       0.00000       0.00000       0.00000       0.00000       0.00000       0.00000       0.00000       0.00000       0.00000       0.00000       0.00000       0.00000       0.00000       0.00000       0.00000       0.00000       0.00000       0.00000       0.00000       0.00000       0.00000       0.00000       0.00000       0.00000       0.00000       0.00000       27.8606       31.8024       26.0752       16.9944       9.57561       4.16456       2.20870      0.730269      0.322635     0.0809099       0.00000       0.00000       0.00000       0.00000       0.00000       0.00000       0.00000       0.00000       0.00000       0.00000       0.00000       0.00000       0.00000       0.00000       0.00000       0.00000       0.00000       0.00000       0.00000       0.00000       0.00000       0.00000       0.00000       0.00000       0.00000       0.00000
   5  13 2235.4765    0.8849  0.5820  9.5821 -0.0143       3.22138  0.0762   0.0475   0.0888    0.2894   0.0000       1.66165   419.2014      0.728041       1.96194    -0.0289438     -0.993903       1.41587     -0.792116      0.948206     -0.466676     -0.114719       0.00000       0.00000       0.00000       0.00000       0.00000       0.00000       0.00000       0.00000       0.00000       0.00000       0.00000       0.00000       0.00000       0.00000       0.00000       0.00000       0.00000       0.00000       0.00000       0.00000       0.00000       0.00000       0.00000       0.00000       0.00000       0.00000       23.8020       25.6353       21.6175       14.5338       9.47334       4.54174       2.29753      0.856566      0.313556     0.0748972       0.00000       0.00000       0.00000       0.00000       0.00000       0.00000       0.00000       0.00000       0.00000       0.00000       0.00000       0.00000       0.00000       0.00000       0.00000       0.00000       0.00000       0.00000       0.00000       0.00000       0.00000       0.00000       0.00000       0.00000       0.00000       0.00000
   5  14 2371.0230    1.2274  0.9272  9.0129  0.0022     -0.339224  0.0652   0.0505   0.1243    0.6161   0.0000       1.00019   420.1062       35.3200      -30.3129      -9.59153      -2.21784      -1.12198     -0.801607     -0.206952     -0.137851    -0.0403609       0.00000       0.00000       0.00000       0.00000       0.00000       0.00000       0.00000       0.00000       0.00000       0.00000       0.00000       0.00000       0.00000       0.00000       0.00000       0.00000       0.00000       0.00000       0.00000       0.00000       0.00000       0.00000       0.00000       0.00000       0.00000       0.00000       14.0580       13.8286       14.9362       10.9745       7.49568       4.43771       2.56979       1.04364      0.349516     0.0702287       0.00000       0.00000       0.00000       0.00000       0.00000       0.00000       0.00000       0.00000       0.00000       0.00000       0.00000       0.00000       0.00000       0.00000       0.00000       0.00000       0.00000       0.00000       0.00000       0.00000       0.00000       0.00000       0.00000       0.00000       0.00000       0.00000
   5  16 2641.3643    2.0999  0.8525 10.5145 -0.0012       3.24261  0.0684   0.0984   0.1349    0.5642   0.0000       1.47411   431.8016      -17.7912      -9.02100      -8.88713       4.97287      -7.03050     -0.794691      -1.38910     -0.250095     0.0387511       0.00000       0.00000       0.00000       0.00000       0.00000       0.00000       0.00000       0.00000       0.00000       0.00000       0.00000       0.00000       0.00000       0.00000       0.00000       0.00000       0.00000       0.00000       0.00000       0.00000       0.00000       0.00000       0.00000       0.00000       0.00000       0.00000       17.8251       15.2758       11.4969       13.1130       10.8936       6.26078       2.64482      0.878199      0.270158     0.0661023       0.00000       0.00000       0.00000       0.00000       0.00000       0.00000       0.00000       0.00000       0.00000       0.00000       0.00000       0.00000       0.00000       0.00000       0.00000       0.00000       0.00000       0.00000       0.00000       0.00000       0.00000       0.00000       0.00000       0.00000       0.00000       0.00000
   5  21 3322.5011    3.4426  1.3525 12.1227 -0.0154      0.325642  0.0894   0.1450   0.1812    0.6257   0.0000       1.32221   475.0418       5.03702     -0.695426      -4.17981      0.733805       2.78848       1.73255      0.598290     0.0823950    -0.0440055       0.00000       0.00000       0.00000       0.00000       0.00000       0.00000       0.00000       0.00000       0.00000       0.00000       0.00000       0.00000       0.00000       0.00000       0.00000       0.00000       0.00000       0.00000       0.00000       0.00000       0.00000       0.00000       0.00000       0.00000       0.00000       0.00000       18.9182       20.2242       19.3929       14.5261       9.71186       5.61478       3.29086       1.31420      0.461543     0.0960403       0.00000       0.00000       0.00000       0.00000       0.00000       0.00000       0.00000       0.00000       0.00000       0.00000       0.00000       0.00000       0.00000       0.00000       0.00000       0.00000       0.00000       0.00000       0.00000       0.00000       0.00000       0.00000       0.00000       0.00000       0.00000       0.00000
   5  23 3596.6270    2.4452  3.7349  9.6675 -0.0023      0.245943  0.1439   0.0538   0.2486    0.4975   0.0000      0.246007   446.7042      -30.9745       10.0841       16.2178       16.1637       2.15600      -3.40089      -3.76750      0.540165     -0.181987       0.00000       0.00000       0.00000       0.00000       0.00000       0.00000       0.00000       0.00000       0.00000       0.00000       0.00000       0.00000       0.00000       0.00000       0.00000       0.00000       0.00000       0.00000       0.00000       0.00000       0.00000       0.00000       0.00000       0.00000       0.00000       0.00000       30.3148       34.8936       30.6600       24.2934       15.5790       9.55890       5.01673       2.21553      0.720460      0.171287       0.00000       0.00000       0.00000       0.00000       0.00000       0.00000       0.00000       0.00000       0.00000       0.00000       0.00000       0.00000       0.00000       0.00000       0.00000       0.00000       0.00000       0.00000       0.00000       0.00000       0.00000       0.00000       0.00000       0.00000       0.00000       0.00000
   5  24 3734.3060    2.1281  4.9847  9.1726 -0.0026      0.528547  0.1675   0.0407   0.3009    0.4320   0.0000      0.167493   407.0688      -52.4597     -0.520970      -8.18024       5.68131       15.4982      -15.4230      -1.18509      0.427329     0.0909127       0.00000       0.00000       0.00000       0.00000       0.00000       0.00000       0.00000       0.00000       0.00000       0.00000       0.00000       0.00000       0.00000       0.00000       0.00000       0.00000       0.00000       0.00000       0.00000       0.00000       0.00000       0.00000       0.00000       0.00000       0.00000       0.00000       33.7021       37.5166       33.5780       26.3866       18.6520       10.7056       5.82729       2.31604      0.840121      0.187921       0.00000       0.00000       0.00000       0.00000       0.00000       0.00000       0.00000       0.00000       0.00000       0.00000       0.00000       0.00000       0.00000       0.00000       0.00000       0.00000       0.00000       0.00000       0.00000       0.00000       0.00000       0.00000       0.00000       0.00000       0.00000       0.00000
   5  25 3872.0455    1.7830  6.4938  9.3222  0.0036      0.416670  0.2023   0.0311   0.3666    0.2066   0.0000      0.143493   396.2039      -65.4358      -43.7195      -17.4395       21.3037      -21.4327      -5.20928       5.93694      0.231061      0.333536       0.00000       0.00000       0.00000       0.00000       0.00000       0.00000       0.00000       0.00000       0.00000       0.00000       0.00000       0.00000       0.00000       0.00000       0.00000       0.00000       0.00000       0.00000       0.00000       0.00000       0.00000       0.00000       0.00000       0.00000       0.00000       0.00000       39.5956       44.6916       41.4894       31.0685       21.7978       13.2814       6.49539       3.04225       1.03380      0.224388       0.00000       0.00000       0.00000       0.00000       0.00000       0.00000       0.00000       0.00000       0.00000       0.00000       0.00000       0.00000       0.00000       0.00000       0.00000       0.00000       0.00000       0.00000       0.00000       0.00000       0.00000       0.00000       0.00000       0.00000       0.00000       0.00000
   6  13 2279.8511    1.0465  0.9618  7.7186  0.0040       2.87873  0.0643   0.0384   0.1115    1.0574   0.0000       1.28098   443.0158      -7.12489       24.9267      -13.7027      -3.39102      -3.85135      0.364638       1.01814       1.00174     0.0424492    -0.0245627    -0.0347122       0.00000       0.00000       0.00000       0.00000       0.00000       0.00000       0.00000       0.00000       0.00000       0.00000       0.00000       0.00000       0.00000       0.00000       0.00000       0.00000       0.00000       0.00000       0.00000       0.00000       0.00000       0.00000       0.00000       0.00000       10.6249       12.7558       11.0983       9.78687       7.05961       5.33306       2.75635       1.54330      0.654053      0.292491     0.0799654     0.0198344       0.00000       0.00000       0.00000       0.00000       0.00000       0.00000       0.00000       0.00000       0.00000       0.00000       0.00000       0.00000       0.00000       0.00000       0.00000       0.00000       0.00000       0.00000       0.00000       0.00000       0.00000       0.00000       0.00000       0.00000
   6  14 2415.6217    1.4230  1.0749  5.5677  0.0044       2.83411  0.0890   0.0537   0.1193    6.5693   0.0000       1.19508   439.8072       4.19531       9.47479       9.56478       2.08773      -6.03505       1.60559     -0.539018      0.252514    -0.0161302     0.0211191    0.00946369       0.00000       0.00000       0.00000       0.00000       0.00000       0.00000       0.00000       0.00000       0.00000       0.00000       0.00000       0.00000       0.00000       0.00000       0.00000       0.00000       0.00000       0.00000       0.00000       0.00000       0.00000       0.00000       0.00000       0.00000       11.7382       19.7547       14.1757       14.1417       10.2905       5.97994       4.78820       1.54827       1.17677      0.293789      0.138044     0.0373975       0.00000       0.00000       0.00000       0.00000       0.00000       0.00000       0.00000       0.00000       0.00000       0.00000       0.00000       0.00000       0.00000       0.00000       0.00000       0.00000       0.00000       0.00000       0.00000       0.00000       0.00000       0.00000       0.00000       0.00000
   6  15 2551.0846    1.8281  1.1668 -5.9869 -0.0027       2.17240  0.0746   0.0612   0.1225  263.8501   0.0000       1.12323   463.4584       9.85793       15.0206       4.69108      -4.67989       2.70683       1.41472       1.12937     -0.437969      0.164464     0.0450040    0.00312759       0.00000       0.00000       0.00000       0.00000       0.00000       0.00000       0.00000       0.00000       0.00000       0.00000       0.00000       0.00000       0.00000       0.00000       0.00000       0.00000       0.00000       0.00000       0.00000       0.00000       0.00000       0.00000       0.00000       0.00000       13.3822       15.6184       13.4503       11.3143       8.82830       5.68597       3.49971       1.56460      0.766678      0.262502     0.0914328     0.0196321       0.00000       0.00000       0.00000       0.00000       0.00000       0.00000       0.00000       0.00000       0.00000       0.00000       0.00000       0.00000       0.00000       0.00000       0.00000       0.00000       0.00000       0.00000       0.00000       0.00000       0.00000       0.00000       0.00000       0.00000
   6  16 2687.0781    2.3068  0.9926 10.7680 -0.0052       2.62854  0.0705   0.0875   0.1180    0.4032   0.0000       1.35096   440.8302      -12.0330       1.33858      -2.19727      -9.54652      -2.69397      -2.53425       1.73825     -0.279383     -0.306787    -0.0570709    0.00963806       0.00000       0.00000       0.00000       0.00000       0.00000       0.00000       0.00000       0.00000       0.00000       0.00000       0.00000       0.00000       0.00000       0.00000       0.00000       0.00000       0.00000       0.00000       0.00000       0.00000       0.00000       0.00000       0.00000       0.00000       15.2407       18.0053       16.0449       12.5079       8.63072       5.09379       2.90328       1.42177      0.647648      0.248110     0.0841724     0.0155928       0.00000       0.00000       0.00000       0.00000       0.00000       0.00000       0.00000       0.00000       0.00000       0.00000       0.00000       0.00000       0.00000       0.00000       0.00000       0.00000       0.00000       0.00000       0.00000       0.00000       0.00000       0.00000       0.00000       0.00000
   6  17 2823.7532    2.9738  0.9185 10.6655 -0.0034       2.25127  0.0608   0.1115   0.1055    0.6680   0.0000       1.70839   459.3316       2.46298       3.13238      -3.02113     -0.520890      -2.66473     -0.794076      -1.98462     -0.700827      0.320972    -0.0638984    -0.0271167       0.00000       0.00000       0.00000       0.00000       0.00000       0.00000       0.00000       0.00000       0.00000       0.00000       0.00000       0.00000       0.00000       0.00000       0.00000       0.00000       0.00000       0.00000       0.00000       0.00000       0.00000       0.00000       0.00000       0.00000       11.5694       13.0324       12.7804       9.62433       7.19872       5.06781       2.79441       1.33822      0.696662      0.276702     0.0814660     0.0158194       0.00000       0.00000       0.00000       0.00000       0.00000       0.00000       0.00000       0.00000       0.00000       0.00000       0.00000       0.00000       0.00000       0.00000       0.00000       0.00000       0.00000       0.00000       0.00000       0.00000       0.00000       0.00000       0.00000       0.00000
   6  18 2960.6140    3.5294  0.9409  2.9483  0.0000     -0.361812  0.0559   0.1282   0.1104 1000.0000   0.0000       1.19737   437.6002       7.37077       7.02277       18.2328       15.4396      -2.32381       0.00000       0.00000       0.00000       0.00000       0.00000       0.00000       0.00000       0.00000       0.00000       0.00000       0.00000       0.00000       0.00000       0.00000       0.00000       0.00000       0.00000       0.00000       0.00000       0.00000       0.00000       0.00000       0.00000       0.00000       0.00000       0.00000       0.00000       0.00000       0.00000       0.00000       11.3080       11.6223       9.82111       8.83577       7.83408       5.20078       2.90150       1.34859      0.568266      0.204352     0.0681111     0.0135412       0.00000       0.00000       0.00000       0.00000       0.00000       0.00000       0.00000       0.00000       0.00000       0.00000       0.00000       0.00000       0.00000       0.00000       0.00000       0.00000       0.00000       0.00000       0.00000       0.00000       0.00000       0.00000       0.00000       0.00000
   6  19 3097.2452    4.0034  1.0855  9.7936 -0.0005      0.905438  0.0728   0.1404   0.1115    2.6430   0.0000       1.24802   430.4771      -7.64977       9.90164      -10.8361      -6.60779      -3.26499      -1.97091     -0.833270      0.221872     -0.310674    -0.0764499    0.00275467       0.00000       0.00000       0.00000       0.00000       0.00000       0.00000       0.00000       0.00000       0.00000       0.00000       0.00000       0.00000       0.00000       0.00000       0.00000       0.00000       0.00000       0.00000       0.00000       0.00000       0.00000       0.00000       0.00000       0.00000       14.8740       17.2565       14.6929       11.8903       9.31016       5.68766       3.36214       1.54524      0.702733      0.243617     0.0849815     0.0179433       0.00000       0.00000       0.00000       0.00000       0.00000       0.00000       0.00000       0.00000       0.00000       0.00000       0.00000       0.00000       0.00000       0.00000       0.00000       0.00000       0.00000       0.00000       0.00000       0.00000       0.00000       0.00000       0.00000       0.00000
   6  21 3371.0908    3.3309  1.7815 11.2017  0.0017       3.62160  0.0941   0.0988   0.1715    0.4042   0.0000       1.24426   452.8332      -1.72037       11.6235       35.5188       1.58190     -0.583827       5.19571      -2.61777     -0.478135     -0.174336      0.209766    -0.0261612       0.00000       0.00000       0.00000       0.00000       0.00000       0.00000       0.00000       0.00000       0.00000       0.00000       0.00000       0.00000       0.00000       0.00000       0.00000       0.00000       0.00000       0.00000       0.00000       0.00000       0.00000       0.00000       0.00000       0.00000       14.2883       16.9673       15.5883       13.0543       10.1796       6.55276       4.00046       2.11996      0.937738      0.361991      0.115547     0.0244224       0.00000       0.00000       0.00000       0.00000       0.00000       0.00000       0.00000       0.00000       0.00000       0.00000       0.00000       0.00000       0.00000       0.00000       0.00000       0.00000       0.00000       0.00000       0.00000       0.00000       0.00000       0.00000       0.00000       0.00000
   6  22 3508.1505    2.8187  2.5389 10.0012  0.0013     0.0320726  0.1147   0.0689   0.1926    0.6425   0.0000      0.534097   444.1238       15.6559      -26.8605       19.9949       21.5897       3.71436       3.65003       1.09118       1.06575     -0.588310     -0.200950    -0.0935989       0.00000       0.00000       0.00000       0.00000       0.00000       0.00000       0.00000       0.00000       0.00000       0.00000       0.00000       0.00000       0.00000       0.00000       0.00000       0.00000       0.00000       0.00000       0.00000       0.00000       0.00000       0.00000       0.00000       0.00000       19.1788       22.4545       20.5005       16.8027       13.2131       8.43570       5.11057       2.81478       1.18478      0.471227      0.151620     0.0313615       0.00000       0.00000       0.00000       0.00000       0.00000       0.00000       0.00000       0.00000       0.00000       0.00000       0.00000       0.00000       0.00000       0.00000       0.00000       0.00000       0.00000       0.00000       0.00000       0.00000       0.00000       0.00000       0.00000       0.00000
   6  23 3645.7283    2.4662  3.8932  9.7315 -0.0029     -0.238557  0.1399   0.0499   0.2413    0.3886   0.0000      0.204457   393.9374       17.0708       39.1438       9.32937      -10.6262       4.80300       1.58813      -1.06086       1.54008     -0.618434     -0.216116   -0.00779944       0.00000       0.00000       0.00000       0.00000       0.00000       0.00000       0.00000       0.00000       0.00000       0.00000       0.00000       0.00000       0.00000       0.00000       0.00000       0.00000       0.00000       0.00000       0.00000       0.00000       0.00000       0.00000       0.00000       0.00000       23.5076       28.6359       25.4189       21.7507       16.6187       10.8540       6.91001       3.19881       1.69358      0.572636      0.194179     0.0418567       0.00000       0.00000       0.00000       0.00000       0.00000       0.00000       0.00000       0.00000       0.00000       0.00000       0.00000       0.00000       0.00000       0.00000       0.00000       0.00000       0.00000       0.00000       0.00000       0.00000       0.00000       0.00000       0.00000       0.00000
   6  24 3784.0296    1.9287  6.3146  9.4317 -0.0017      0.259845  0.1858   0.0313   0.3302    0.1948   0.0000      0.117222   450.6521       34.4155      -78.4704      -17.8244       29.4512       1.15127      -13.9841     -0.225120       1.05953    -0.0170909     -0.179804    -0.0495034       0.00000       0.00000       0.00000       0.00000       0.00000       0.00000       0.00000       0.00000       0.00000       0.00000       0.00000       0.00000       0.00000       0.00000       0.00000       0.00000       0.00000       0.00000       0.00000       0.00000       0.00000       0.00000       0.00000       0.00000       30.5016       36.9452       34.3223       28.5922       21.3365       14.1691       8.43750       4.46324       2.03365      0.816296      0.258445     0.0540363       0.00000       0.00000       0.00000       0.00000       0.00000       0.00000       0.00000       0.00000       0.00000       0.00000       0.00000       0.00000       0.00000       0.00000       0.00000       0.00000       0.00000       0.00000       0.00000       0.00000       0.00000       0.00000       0.00000       0.00000
   6  25 3922.4343    1.7233  8.1684  8.8344 -0.0020      0.212700  0.2139   0.0239   0.3843    0.1839   0.0000     0.0925710   477.1326       11.0139      -10.6365      -51.0454       15.6105       17.6668      -28.7502      -8.39384       2.76388       1.65968     -0.209539    -0.0127940       0.00000       0.00000       0.00000       0.00000       0.00000       0.00000       0.00000       0.00000       0.00000       0.00000       0.00000       0.00000       0.00000       0.00000       0.00000       0.00000       0.00000       0.00000       0.00000       0.00000       0.00000       0.00000       0.00000       0.00000       35.1009       40.8827       38.6490       31.9994       24.3874       15.8003       9.85620       4.86458       2.37271      0.873659      0.288858     0.0575840       0.00000       0.00000       0.00000       0.00000       0.00000       0.00000       0.00000       0.00000       0.00000       0.00000       0.00000       0.00000       0.00000       0.00000       0.00000       0.00000       0.00000       0.00000       0.00000       0.00000       0.00000       0.00000       0.00000       0.00000
   7  13 2322.1756    1.0761  0.8868  9.3663 -0.0146       6.28848  0.0591   0.0423   0.1112    0.3145   0.0000       1.63903   451.4269       2.12923       19.8150       2.61173       7.15765       3.76120      -3.91251       2.43828     -0.807544      0.530032     -0.111123   -0.00740610     0.0353930    0.00728531       0.00000       0.00000       0.00000       0.00000       0.00000       0.00000       0.00000       0.00000       0.00000       0.00000       0.00000       0.00000       0.00000       0.00000       0.00000       0.00000       0.00000       0.00000       0.00000       0.00000       0.00000       0.00000       9.91327       10.7156       9.26184       8.54930       7.51816       5.68792       3.74500       2.09599       1.03782      0.488346      0.186972     0.0636862     0.0185510    0.00358401       0.00000       0.00000       0.00000       0.00000       0.00000       0.00000       0.00000       0.00000       0.00000       0.00000       0.00000       0.00000       0.00000       0.00000       0.00000       0.00000       0.00000       0.00000       0.00000       0.00000       0.00000       0.00000
   7  14 2458.1687    1.4362  0.8944  9.8876 -0.0099      0.851676  0.0650   0.0549   0.1168    0.3398   0.0000       1.58024   436.4100      -8.67223      -7.07554      -10.2637       6.09004      0.781067       4.22159      -7.20813     -0.712689     -0.765141     0.0455869     0.0999079   -0.00918284    0.00292006       0.00000       0.00000       0.00000       0.00000       0.00000       0.00000       0.00000       0.00000       0.00000       0.00000       0.00000       0.00000       0.00000       0.00000       0.00000       0.00000       0.00000       0.00000       0.00000       0.00000       0.00000       0.00000       9.90925       10.7683       13.3476       9.29337       7.77111       6.45100       3.00241       2.56092       1.36046      0.492630      0.263905      0.112688     0.0260048    0.00434003       0.00000       0.00000       0.00000       0.00000       0.00000       0.00000       0.00000       0.00000       0.00000       0.00000       0.00000       0.00000       0.00000       0.00000       0.00000       0.00000       0.00000       0.00000       0.00000       0.00000       0.00000       0.00000
   7  15 2594.2771    2.0660  0.9786  9.5373 -0.0069      0.340447  0.0542   0.0714   0.1104    0.8040   0.0000       1.00836   424.5996       27.1147       10.7437      -2.00713     -0.492001       3.94641      -1.42508      -2.38690      0.267681      0.293426     -0.323553    -0.0920934     0.0427311    0.00110844       0.00000       0.00000       0.00000       0.00000       0.00000       0.00000       0.00000       0.00000       0.00000       0.00000       0.00000       0.00000       0.00000       0.00000       0.00000       0.00000       0.00000       0.00000       0.00000       0.00000       0.00000       0.00000       10.0777       11.8848       11.4960       9.70694       6.77350       4.61439       2.85079       1.68576      0.929687      0.417865      0.185632     0.0618677     0.0165736    0.00331131       0.00000       0.00000       0.00000       0.00000       0.00000       0.00000       0.00000       0.00000       0.00000       0.00000       0.00000       0.00000       0.00000       0.00000       0.00000       0.00000       0.00000       0.00000       0.00000       0.00000       0.00000       0.00000
   7  16 2731.1699    2.5907  0.8464 10.1731 -0.0086       2.38702  0.0492   0.0960   0.1019    0.6358   0.0000      0.981225   438.3706       10.8377       12.9034      -8.04805      -3.72429       1.27980      -1.75914      0.815345     -0.899771     -0.618181    0.00523366    -0.0289387    -0.0214627    0.00314717       0.00000       0.00000       0.00000       0.00000       0.00000       0.00000       0.00000       0.00000       0.00000       0.00000       0.00000       0.00000       0.00000       0.00000       0.00000       0.00000       0.00000       0.00000       0.00000       0.00000       0.00000       0.00000       9.53951       10.5002       9.82777       8.90119       6.51756       4.43276       2.79023       1.75308      0.921534      0.418439      0.158592     0.0536072     0.0136901    0.00284642       0.00000       0.00000       0.00000       0.00000       0.00000       0.00000       0.00000       0.00000       0.00000       0.00000       0.00000       0.00000       0.00000       0.00000       0.00000       0.00000       0.00000       0.00000       0.00000       0.00000       0.00000       0.00000
   7  17 2868.2884    3.3435  0.7995 10.5294 -0.0073       3.34909  0.0555   0.1264   0.0903    0.7618   0.0000       1.14894   433.8659       10.7245     -0.377554      -22.5371      -7.98468       6.82546      -5.24881      -2.17601      0.873546     -0.745953    -0.0888816    -0.0182106     0.0335374    0.00490730       0.00000       0.00000       0.00000       0.00000       0.00000       0.00000       0.00000       0.00000       0.00000       0.00000       0.00000       0.00000       0.00000       0.00000       0.00000       0.00000       0.00000       0.00000       0.00000       0.00000       0.00000       0.00000       9.74333       12.2923       11.6710       9.26403       6.94674       4.65931       3.30142       1.64463      0.875510      0.458943      0.188594     0.0625689     0.0205966    0.00372136       0.00000       0.00000       0.00000       0.00000       0.00000       0.00000       0.00000       0.00000       0.00000       0.00000       0.00000       0.00000       0.00000       0.00000       0.00000       0.00000       0.00000       0.00000       0.00000       0.00000       0.00000       0.00000
   7  19 3142.6217    3.9490  0.9194 11.2844 -0.0001      0.631098  0.0860   0.1552   0.1321    0.5633   0.0000      0.999660   442.3872      -11.9035      -12.5836      -5.77328     -0.394289      -11.6501      0.172734      -1.27960     -0.576494      0.709581     -0.309452     0.0202671    -0.0131287   -0.00174423       0.00000       0.00000       0.00000       0.00000       0.00000       0.00000       0.00000       0.00000       0.00000       0.00000       0.00000       0.00000       0.00000       0.00000       0.00000       0.00000       0.00000       0.00000       0.00000       0.00000       0.00000       0.00000       25.0718       30.1390       29.1756       21.4276       13.5653       7.74526       4.44513       1.91003       1.00711      0.495345      0.235913     0.0644569     0.0184034    0.00341734       0.00000       0.00000       0.00000       0.00000       0.00000       0.00000       0.00000       0.00000       0.00000       0.00000       0.00000       0.00000       0.00000       0.00000       0.00000       0.00000       0.00000       0.00000       0.00000       0.00000       0.00000       0.00000
   7  20 3279.9636    3.5639  1.4290 11.1895 -0.0115       2.64080  0.0933   0.1093   0.1252    0.4995   0.0000      0.875613   433.9987       4.02868      0.613072       2.94134       3.42706      -5.54046      -4.60108      -1.40076     0.0309423      0.335378     -0.642293     -0.142734    -0.0234388    0.00104040       0.00000       0.00000       0.00000       0.00000       0.00000       0.00000       0.00000       0.00000       0.00000       0.00000       0.00000       0.00000       0.00000       0.00000       0.00000       0.00000       0.00000       0.00000       0.00000       0.00000       0.00000       0.00000       12.7781       16.8310       12.9263       13.3974       10.4437       7.82311       5.24081       2.69343       1.72609      0.592335      0.337977     0.0898438     0.0302536    0.00712955       0.00000       0.00000       0.00000       0.00000       0.00000       0.00000       0.00000       0.00000       0.00000       0.00000       0.00000       0.00000       0.00000       0.00000       0.00000       0.00000       0.00000       0.00000       0.00000       0.00000       0.00000       0.00000
   7  21 3417.5475    3.0791  1.8303 10.7652 -0.0022      0.166229  0.0849   0.0783   0.1466    0.3790   0.0000      0.720332   438.3700      -7.08818       28.1982      -4.30469      -1.35538       4.22188      0.335908      -1.33898      0.245411     -0.119348      0.267640     0.0345118   -0.00911906    0.00241021       0.00000       0.00000       0.00000       0.00000       0.00000       0.00000       0.00000       0.00000       0.00000       0.00000       0.00000       0.00000       0.00000       0.00000       0.00000       0.00000       0.00000       0.00000       0.00000       0.00000       0.00000       0.00000       12.8451       14.2810       14.7287       12.2045       9.72058       7.50365       4.68845       2.75100       1.51163      0.663290      0.312254      0.109448     0.0287540    0.00518961       0.00000       0.00000       0.00000       0.00000       0.00000       0.00000       0.00000       0.00000       0.00000       0.00000       0.00000       0.00000       0.00000       0.00000       0.00000       0.00000       0.00000       0.00000       0.00000       0.00000       0.00000       0.00000
   7  22 3555.2446    2.6922  3.1086  9.8303 -0.0064     0.0952484  0.1061   0.0524   0.1895    0.3908   0.0000      0.271422   445.8501       2.40879       28.8822      0.106199      -19.0118      -9.42344      -4.04110      -2.31427       3.33037      -2.16370     0.0467789    -0.0453037    -0.0219401     0.0101586       0.00000       0.00000       0.00000       0.00000       0.00000       0.00000       0.00000       0.00000       0.00000       0.00000       0.00000       0.00000       0.00000       0.00000       0.00000       0.00000       0.00000       0.00000       0.00000       0.00000       0.00000       0.00000       16.1904       20.0947       18.9270       16.3553       12.3473       8.99570       5.71584       3.34553       1.82425      0.853038      0.369511      0.130043     0.0366665    0.00738447       0.00000       0.00000       0.00000       0.00000       0.00000       0.00000       0.00000       0.00000       0.00000       0.00000       0.00000       0.00000       0.00000       0.00000       0.00000       0.00000       0.00000       0.00000       0.00000       0.00000       0.00000       0.00000
   7  23 3693.3179    2.2677  4.4827  9.6238 -0.0012     0.0905249  0.1385   0.0374   0.2461    0.2314   0.0000      0.176665   400.0435       1.78673       32.3914      -27.8382       25.6702      -20.3228       9.01413       1.51858      -1.27822     -0.163436     -0.361643      0.116997    0.00575741    0.00170056       0.00000       0.00000       0.00000       0.00000       0.00000       0.00000       0.00000       0.00000       0.00000       0.00000       0.00000       0.00000       0.00000       0.00000       0.00000       0.00000       0.00000       0.00000       0.00000       0.00000       0.00000       0.00000       20.9557       25.7529       25.1016       20.6805       16.3707       10.9206       7.21799       4.30169       2.37985       1.09200      0.465088      0.165125     0.0496875    0.00903256       0.00000       0.00000       0.00000       0.00000       0.00000       0.00000       0.00000       0.00000       0.00000       0.00000       0.00000       0.00000       0.00000       0.00000       0.00000       0.00000       0.00000       0.00000       0.00000       0.00000       0.00000       0.00000
   7  24 3831.8146    1.8939  6.7010  8.9960 -0.0006      0.288131  0.1729   0.0262   0.3144    0.1912   0.0000      0.105843   446.0570       5.83371      -63.6978      -9.18270       29.5092      -9.22174      -13.8705      -6.03640      -1.97189     -0.303961      0.799848    -0.0440950    -0.0514076    0.00864437       0.00000       0.00000       0.00000       0.00000       0.00000       0.00000       0.00000       0.00000       0.00000       0.00000       0.00000       0.00000       0.00000       0.00000       0.00000       0.00000       0.00000       0.00000       0.00000       0.00000       0.00000       0.00000       24.5542       30.2752       28.2102       25.5455       19.7812       13.9687       9.32113       5.41395       3.04838       1.36211      0.604125      0.204733     0.0608461     0.0119656       0.00000       0.00000       0.00000       0.00000       0.00000       0.00000       0.00000       0.00000       0.00000       0.00000       0.00000       0.00000       0.00000       0.00000       0.00000       0.00000       0.00000       0.00000       0.00000       0.00000       0.00000       0.00000
   7  25 3970.5494    1.6390  8.5849  9.0203 -0.0010      0.198189  0.2152   0.0211   0.3699    0.1262   0.0000     0.0901940   443.9867      -41.3335       61.4661      -23.1108      -20.9986      -3.36193      -15.1339      -4.41412       3.38881      0.103791      0.386687     0.0340395    -0.0753161   -0.00582337       0.00000       0.00000       0.00000       0.00000       0.00000       0.00000       0.00000       0.00000       0.00000       0.00000       0.00000       0.00000       0.00000       0.00000       0.00000       0.00000       0.00000       0.00000       0.00000       0.00000       0.00000       0.00000       28.9785       37.8313       35.7888       30.2077       25.1188       16.6726       11.5288       6.72062       3.59679       1.78092      0.727609      0.260215     0.0827083     0.0153473       0.00000       0.00000       0.00000       0.00000       0.00000       0.00000       0.00000       0.00000       0.00000       0.00000       0.00000       0.00000       0.00000       0.00000       0.00000       0.00000       0.00000       0.00000       0.00000       0.00000       0.00000       0.00000
   8  12 2225.2296    0.9320  0.7531  9.0138  0.0043       4.96030  0.0524   0.0344   0.0824    0.2420   0.0000       1.38717   443.3397       3.80823       12.8433      -12.2266      -4.90037       4.59495     -0.482897     -0.629280     -0.475556     -0.418921      0.289998     -0.116472     0.0138144   -0.00325291   -0.00140340    0.00133832       0.00000       0.00000       0.00000       0.00000       0.00000       0.00000       0.00000       0.00000       0.00000       0.00000       0.00000       0.00000       0.00000       0.00000       0.00000       0.00000       0.00000       0.00000       0.00000       0.00000       7.84358       10.0169       8.76026       8.92245       6.46865       5.19771       3.35806       2.13287       1.38615      0.673511      0.349480      0.133997     0.0592539     0.0169554    0.00442134    0.00108471       0.00000       0.00000       0.00000       0.00000       0.00000       0.00000       0.00000       0.00000       0.00000       0.00000       0.00000       0.00000       0.00000       0.00000       0.00000       0.00000       0.00000       0.00000       0.00000       0.00000
   8  15 2636.1344    2.1949  0.9296  9.8072  0.0011       1.56490  0.0499   0.0722   0.0969    0.4641   0.0000       1.07682   436.2111       2.87455       11.6192       5.62639      -1.32027      -5.77811      -3.34848      -2.23877     -0.445362       1.14450      0.205471      0.133569    -0.0344443    0.00678254     0.0106020  -0.000166343       0.00000       0.00000       0.00000       0.00000       0.00000       0.00000       0.00000       0.00000       0.00000       0.00000       0.00000       0.00000       0.00000       0.00000       0.00000       0.00000       0.00000       0.00000       0.00000       0.00000       7.33501       7.71180       8.43967       7.70829       5.93885       4.56052       3.43846       2.11003       1.17968      0.674479      0.342595      0.154944     0.0553573     0.0173062    0.00432947   0.000720173       0.00000       0.00000       0.00000       0.00000       0.00000       0.00000       0.00000       0.00000       0.00000       0.00000       0.00000       0.00000       0.00000       0.00000       0.00000       0.00000       0.00000       0.00000       0.00000       0.00000
   8  16 2773.7187    2.9130  0.8144 10.1763 -0.0031       1.33855  0.0437   0.1005   0.0856    0.6152   0.0000       1.07659   435.0760       3.80340       14.5154       1.81863       2.38485      0.637940       2.13521       1.06631    -0.0172860     -0.299976     -0.247065      0.131674     0.0409398     0.0148303   -0.00111278   0.000561652       0.00000       0.00000       0.00000       0.00000       0.00000       0.00000       0.00000       0.00000       0.00000       0.00000       0.00000       0.00000       0.00000       0.00000       0.00000       0.00000       0.00000       0.00000       0.00000       0.00000       6.56409       7.49370       7.43693       6.54084       5.51214       4.25866       2.99744       1.92825       1.09799      0.544845      0.320251      0.113396     0.0491088     0.0155933    0.00398074   0.000702314       0.00000       0.00000       0.00000       0.00000       0.00000       0.00000       0.00000       0.00000       0.00000       0.00000       0.00000       0.00000       0.00000       0.00000       0.00000       0.00000       0.00000       0.00000       0.00000       0.00000
   8  17 2911.4897    3.3462  0.7925 10.7656 -0.0059      0.747088  0.0456   0.1156   0.0814    0.4337   0.0000       1.14494   426.1576      -6.11823       4.69583       2.23735      -12.9793      -6.46783       6.20324      -1.55366       1.68949      0.560668     0.0758236    -0.0630148     0.0238113    -0.0319553  -0.000133111  -0.000879423       0.00000       0.00000       0.00000       0.00000       0.00000       0.00000       0.00000       0.00000       0.00000       0.00000       0.00000       0.00000       0.00000       0.00000       0.00000       0.00000       0.00000       0.00000       0.00000       0.00000       6.50508       8.15168       7.54566       6.70603       5.65458       4.20026       2.96938       1.97680       1.04902      0.590161      0.281569      0.124016     0.0430372     0.0161968    0.00425715   0.000784239       0.00000       0.00000       0.00000       0.00000       0.00000       0.00000       0.00000       0.00000       0.00000       0.00000       0.00000       0.00000       0.00000       0.00000       0.00000       0.00000       0.00000       0.00000       0.00000       0.00000
   8  18 3049.1767    4.0256  0.8567 11.1587 -0.0016       1.75077  0.0513   0.1304   0.0836    0.4259   0.0000      0.897370   438.7326      -2.35895       18.2932      -2.04668       3.01632      0.207383      -1.44561       2.44221     -0.562577    -0.0363294     -0.272199      0.158859    0.00730211     0.0264535  -0.000203278  -0.000785182       0.00000       0.00000       0.00000       0.00000       0.00000       0.00000       0.00000       0.00000       0.00000       0.00000       0.00000       0.00000       0.00000       0.00000       0.00000       0.00000       0.00000       0.00000       0.00000       0.00000       7.59359       9.49300       9.21173       7.90802       6.59124       4.61694       3.20094       2.08468       1.15323      0.685872      0.280148      0.147873     0.0463380     0.0175863    0.00469276   0.000838619       0.00000       0.00000       0.00000       0.00000       0.00000       0.00000       0.00000       0.00000       0.00000       0.00000       0.00000       0.00000       0.00000       0.00000       0.00000       0.00000       0.00000       0.00000       0.00000       0.00000
   8  20 3324.4133    3.4729  1.5213 11.0325  0.0008       1.27628  0.0817   0.0879   0.1140    0.3157   0.0000       1.07266   445.9973       8.57933       17.9426      -14.9264      0.704128      -8.63294       2.86855      -1.86508      0.750616      0.736231      0.349503     -0.212065     -0.103720    -0.0177715   -0.00608422   0.000153048       0.00000       0.00000       0.00000       0.00000       0.00000       0.00000       0.00000       0.00000       0.00000       0.00000       0.00000       0.00000       0.00000       0.00000       0.00000       0.00000       0.00000       0.00000       0.00000       0.00000       9.79234       12.6741       11.2862       10.8691       8.50624       7.05719       4.88787       3.02549       1.87415      0.920334      0.489744      0.198230     0.0852761     0.0256639    0.00685575    0.00144593       0.00000       0.00000       0.00000       0.00000       0.00000       0.00000       0.00000       0.00000       0.00000       0.00000       0.00000       0.00000       0.00000       0.00000       0.00000       0.00000       0.00000       0.00000       0.00000       0.00000
   8  21 3462.4036    3.0621  2.2239 10.1456 -0.0003      0.244263  0.0847   0.0650   0.1478    0.3291   0.0000      0.465699   429.0725      -10.3023       2.79487       9.78415      -9.27574      -1.46672     -0.579578       2.85890      0.374743      -1.07463     -0.452347      0.119168    -0.0620789     0.0110279   -0.00519478    0.00204028       0.00000       0.00000       0.00000       0.00000       0.00000       0.00000       0.00000       0.00000       0.00000       0.00000       0.00000       0.00000       0.00000       0.00000       0.00000       0.00000       0.00000       0.00000       0.00000       0.00000       11.3328       13.2476       12.5901       11.1315       9.36006       7.62704       5.23059       3.30228       1.88270      0.976170      0.472525      0.204822     0.0808230     0.0264772    0.00673258    0.00125688       0.00000       0.00000       0.00000       0.00000       0.00000       0.00000       0.00000       0.00000       0.00000       0.00000       0.00000       0.00000       0.00000       0.00000       0.00000       0.00000       0.00000       0.00000       0.00000       0.00000
   8  22 3600.7571    2.4316  3.8217  9.8944  0.0025     0.0663410  0.1145   0.0423   0.1973    0.2123   0.0000      0.199384   413.6479      -30.1828       3.97622       15.2340      -14.9156       10.5950       2.63122      -2.65201      -2.62521       1.57003      0.312610    -0.0828408    -0.0479779     0.0180202    -0.0166516   0.000791013       0.00000       0.00000       0.00000       0.00000       0.00000       0.00000       0.00000       0.00000       0.00000       0.00000       0.00000       0.00000       0.00000       0.00000       0.00000       0.00000       0.00000       0.00000       0.00000       0.00000       14.9911       18.9945       17.4655       15.7495       13.2818       9.87747       7.06187       4.37150       2.63219       1.37797      0.663271      0.292008      0.112946     0.0363393     0.0104061    0.00191536       0.00000       0.00000       0.00000       0.00000       0.00000       0.00000       0.00000       0.00000       0.00000       0.00000       0.00000       0.00000       0.00000       0.00000       0.00000       0.00000       0.00000       0.00000       0.00000       0.00000
   8  23 3739.5633    2.1646  5.1801  9.1911 -0.0012      0.409506  0.1406   0.0312   0.2342    0.2170   0.0000      0.121922   431.7696      -14.0033       21.9842      -2.36681      -17.7512      -12.6632      0.836844       7.43915       2.48812      -3.23837      0.112457     0.0740049    -0.0206957    -0.0570946    -0.0153672   0.000848016       0.00000       0.00000       0.00000       0.00000       0.00000       0.00000       0.00000       0.00000       0.00000       0.00000       0.00000       0.00000       0.00000       0.00000       0.00000       0.00000       0.00000       0.00000       0.00000       0.00000       18.7110       22.6640       22.1055       20.1418       16.6129       11.8774       7.96352       5.40348       3.28148       1.77675      0.867036      0.356204      0.139224     0.0470208     0.0123614    0.00221248       0.00000       0.00000       0.00000       0.00000       0.00000       0.00000       0.00000       0.00000       0.00000       0.00000       0.00000       0.00000       0.00000       0.00000       0.00000       0.00000       0.00000       0.00000       0.00000       0.00000
   8  24 3878.9660    1.7732  6.7393  9.3443 -0.0044      0.539290  0.1697   0.0239   0.2901    0.1219   0.0000      0.110929   464.8060      -32.4243       10.2566      -25.1649       24.9041       3.28994      -5.27931     -0.832624       6.93532      -3.27857      -2.57547    -0.0380795     0.0434888      0.124923   -0.00223895   -0.00543697       0.00000       0.00000       0.00000       0.00000       0.00000       0.00000       0.00000       0.00000       0.00000       0.00000       0.00000       0.00000       0.00000       0.00000       0.00000       0.00000       0.00000       0.00000       0.00000       0.00000       21.2295       26.7467       25.6006       23.1385       19.3563       14.1957       9.84332       6.57069       3.79138       2.09063       1.03633      0.440638      0.167257     0.0583237     0.0154801    0.00279686       0.00000       0.00000       0.00000       0.00000       0.00000       0.00000       0.00000       0.00000       0.00000       0.00000       0.00000       0.00000       0.00000       0.00000       0.00000       0.00000       0.00000       0.00000       0.00000       0.00000
   8  25 4017.1197    1.5105  9.1905  8.9948 -0.0023    0.00942197  0.2068   0.0175   0.3701    0.0973   0.0000     0.0826741   427.5767       51.0177      -6.87853      -88.5636      -1.24753       15.2189       11.8127       4.95120      -1.22177      -3.92023      -1.64175       1.57365      0.135675     -0.226402    0.00199028   -0.00104458       0.00000       0.00000       0.00000       0.00000       0.00000       0.00000       0.00000       0.00000       0.00000       0.00000       0.00000       0.00000       0.00000       0.00000       0.00000       0.00000       0.00000       0.00000       0.00000       0.00000       25.8719       32.3041       31.1031       27.7399       23.6833       17.1935       13.1067       7.66877       4.94575       2.52423       1.27788      0.551856      0.225027     0.0662825     0.0198297    0.00329394       0.00000       0.00000       0.00000       0.00000       0.00000       0.00000       0.00000       0.00000       0.00000       0.00000       0.00000       0.00000       0.00000       0.00000       0.00000       0.00000       0.00000       0.00000       0.00000       0.00000
   8  27 4296.0123    1.1193 15.6667  8.8812 -0.0017     -0.112894  0.3841   0.0119   0.6212    0.0734   0.0000     0.0834513   429.5833      -39.3853       80.2713      -64.0827       13.6369       8.71421       3.17724       7.90832      -2.65463      -2.41009      -3.41229      0.503691      0.427490      0.260038    -0.0626182   -0.00686707       0.00000       0.00000       0.00000       0.00000       0.00000       0.00000       0.00000       0.00000       0.00000       0.00000       0.00000       0.00000       0.00000       0.00000       0.00000       0.00000       0.00000       0.00000       0.00000       0.00000       39.3995       49.1831       47.5540       41.7568       36.3486       26.7303       19.7423       12.3045       7.50232       4.02382       1.97348      0.879779      0.337845      0.109130     0.0305252    0.00502426       0.00000       0.00000       0.00000       0.00000       0.00000       0.00000       0.00000       0.00000       0.00000       0.00000       0.00000       0.00000       0.00000       0.00000       0.00000       0.00000       0.00000       0.00000       0.00000       0.00000
   8  28 4435.3350    0.9605 16.9836  8.8777  0.0002     -0.163280  0.4561   0.0105   0.7166    0.0660   0.0000     0.0920922   458.8084      -100.817       71.7573      -4.59047      -27.0438       24.2792      -11.4663      -3.07606      -4.68845      -7.15849       1.81764      -1.49285     -0.273480     -0.193442     0.0317602    0.00807700       0.00000       0.00000       0.00000       0.00000       0.00000       0.00000       0.00000       0.00000       0.00000       0.00000       0.00000       0.00000       0.00000       0.00000       0.00000       0.00000       0.00000       0.00000       0.00000       0.00000       44.6190       55.2513       54.8701       48.5033       41.5372       29.7867       22.1864       13.8182       8.72340       4.65049       2.34017       1.01313      0.400739      0.124293     0.0347851    0.00561377       0.00000       0.00000       0.00000       0.00000       0.00000       0.00000       0.00000       0.00000       0.00000       0.00000       0.00000       0.00000       0.00000       0.00000       0.00000       0.00000       0.00000       0.00000       0.00000       0.00000
   9  10 1984.2003    0.5438  0.5078  8.6051  0.0107       4.45684  0.0782   0.0335   0.0711    0.1729   0.0000       2.14648   435.9403      -1.51119       10.9814      -1.92588       4.19920      -4.28148      -3.60784      -1.35983      -2.33705     -0.672071      0.507213     0.0576178     -0.159424     0.0650867     0.0125528   0.000669808    0.00134257  -0.000318145       0.00000       0.00000       0.00000       0.00000       0.00000       0.00000       0.00000       0.00000       0.00000       0.00000       0.00000       0.00000       0.00000       0.00000       0.00000       0.00000       0.00000       0.00000       10.9452       12.2474       11.4010       7.11960       11.8898       9.08035       6.82852       5.32128       3.20661       1.34806      0.644392      0.371504      0.127160     0.0642275     0.0195058    0.00656504    0.00216302   0.000292936       0.00000       0.00000       0.00000       0.00000       0.00000       0.00000       0.00000       0.00000       0.00000       0.00000       0.00000       0.00000       0.00000       0.00000       0.00000       0.00000       0.00000       0.00000
   9  12 2264.5744    0.9680  0.8430  8.8734 -0.0001       3.69824  0.0682   0.0333   0.0868    0.2866   0.0000       1.46992   435.7793      -1.35634       10.7707       2.28357      -3.56864       5.28323      0.418315      -3.25530      -1.04590      0.538792      0.431867    -0.0452676    -0.0656038    -0.0345871    -0.0233183     0.0104860  -1.83872e-05  -5.67024e-05       0.00000       0.00000       0.00000       0.00000       0.00000       0.00000       0.00000       0.00000       0.00000       0.00000       0.00000       0.00000       0.00000       0.00000       0.00000       0.00000       0.00000       0.00000       8.10026       8.43442       10.4405       9.42247       6.43676       6.38315       4.62220       2.46836       1.98171       1.18140      0.616307      0.258792      0.158465     0.0697094     0.0264355    0.00629309    0.00149753   0.000244717       0.00000       0.00000       0.00000       0.00000       0.00000       0.00000       0.00000       0.00000       0.00000       0.00000       0.00000       0.00000       0.00000       0.00000       0.00000       0.00000       0.00000       0.00000
   9  13 2402.3152    1.4118  0.7866  9.2024 -0.0115       2.79370  0.0458   0.0481   0.0803    0.3940   0.0000       1.12534   439.5348       5.24090       10.6873      -7.63386       5.84641      -10.0452       1.21924      -3.21938     -0.893251      0.116272    -0.0653034    -0.0456264      0.206580    -0.0647289   0.000542079   -0.00943439  -0.000146258  -0.000282650       0.00000       0.00000       0.00000       0.00000       0.00000       0.00000       0.00000       0.00000       0.00000       0.00000       0.00000       0.00000       0.00000       0.00000       0.00000       0.00000       0.00000       0.00000       6.26678       6.89276       6.52348       6.74692       5.68534       4.61798       3.15292       2.27778       1.55938      0.858599      0.510377      0.229831      0.106207     0.0377758     0.0147208    0.00415818   0.000974886   0.000186693       0.00000       0.00000       0.00000       0.00000       0.00000       0.00000       0.00000       0.00000       0.00000       0.00000       0.00000       0.00000       0.00000       0.00000       0.00000       0.00000       0.00000       0.00000
   9  14 2539.5742    1.8105  0.9538  9.3412 -0.0016       1.43704  0.0575   0.0547   0.0828    0.5262   0.0000       1.00331   433.4738      -8.70773       7.19475      -15.5163      -5.13047      -9.24388      -3.24834      -2.80024       1.00456      0.352756     -0.599202     0.0768177    0.00602726    -0.0214837    -0.0117050    0.00542531   -0.00210927   0.000515577       0.00000       0.00000       0.00000       0.00000       0.00000       0.00000       0.00000       0.00000       0.00000       0.00000       0.00000       0.00000       0.00000       0.00000       0.00000       0.00000       0.00000       0.00000       5.91922       8.94454       7.54880       8.24162       6.01661       5.46426       3.44729       2.74943       1.50803       1.05182      0.482563      0.286341      0.107439     0.0538327     0.0164748    0.00628542    0.00133346   0.000315861       0.00000       0.00000       0.00000       0.00000       0.00000       0.00000       0.00000       0.00000       0.00000       0.00000       0.00000       0.00000       0.00000       0.00000       0.00000       0.00000       0.00000       0.00000
   9  15 2677.0052    2.3667  0.9188 10.1487 -0.0051       1.30787  0.0509   0.0758   0.0925    0.4357   0.0000       1.14404   440.1344      -6.22037       16.2081       2.95446      -3.34474      0.734616      -4.64543     0.0139466      -2.00375     -0.524508      0.347275      0.138832     0.0923318    0.00412583   -0.00539028    0.00142008  -0.000848050  -9.82860e-05       0.00000       0.00000       0.00000       0.00000       0.00000       0.00000       0.00000       0.00000       0.00000       0.00000       0.00000       0.00000       0.00000       0.00000       0.00000       0.00000       0.00000       0.00000       6.80607       8.40325       8.13951       7.52114       6.07578       5.02979       3.65232       2.30021       1.59140      0.842575      0.501354      0.199169      0.111306     0.0386692     0.0172327    0.00451486    0.00116351   0.000209083       0.00000       0.00000       0.00000       0.00000       0.00000       0.00000       0.00000       0.00000       0.00000       0.00000       0.00000       0.00000       0.00000       0.00000       0.00000       0.00000       0.00000       0.00000
   9  17 2953.5032    3.6420  0.8221 11.0880 -0.0001       2.36677  0.0516   0.1274   0.0867    0.3497   0.0000      0.980741   436.3733       6.55627       9.07833      -1.29543      -8.32456       3.54279       3.83190      -3.36636      -1.04860      0.205190     -0.102068     -0.252532     -0.115168     0.0353327     0.0167011   -0.00712349   4.17940e-05  -3.17255e-05       0.00000       0.00000       0.00000       0.00000       0.00000       0.00000       0.00000       0.00000       0.00000       0.00000       0.00000       0.00000       0.00000       0.00000       0.00000       0.00000       0.00000       0.00000       7.52795       8.45413       7.93538       6.75895       6.45387       5.43353       4.34735       2.92047       1.59052      0.924688      0.473786      0.222566      0.104439     0.0413339     0.0141693    0.00468624    0.00109741   0.000167010       0.00000       0.00000       0.00000       0.00000       0.00000       0.00000       0.00000       0.00000       0.00000       0.00000       0.00000       0.00000       0.00000       0.00000       0.00000       0.00000       0.00000       0.00000
   9  18 3091.5460    3.9491  0.9709 10.8889  0.0015      0.737807  0.0496   0.1231   0.0889    0.5428   0.0000       1.15644   442.7693       6.33101       4.70880      -9.33530      0.728111       3.66403       1.83448       1.75192      -1.44224      -1.06596     -0.566454      0.235549    -0.0340718    -0.0549226    0.00385859    0.00399008    0.00111227   4.44082e-05       0.00000       0.00000       0.00000       0.00000       0.00000       0.00000       0.00000       0.00000       0.00000       0.00000       0.00000       0.00000       0.00000       0.00000       0.00000       0.00000       0.00000       0.00000       6.91014       7.56382       7.53347       7.09631       6.09948       4.69226       3.67434       2.40350       1.56525      0.901349      0.496812      0.230916      0.110758     0.0418768     0.0145379    0.00407655    0.00106122   0.000167875       0.00000       0.00000       0.00000       0.00000       0.00000       0.00000       0.00000       0.00000       0.00000       0.00000       0.00000       0.00000       0.00000       0.00000       0.00000       0.00000       0.00000       0.00000
   9  19 3229.4677    3.9202  1.2105 10.6245 -0.0022      0.407742  0.0830   0.1104   0.1019    0.7210   0.0000      0.921441   434.1976      0.191915       9.34234      -4.37920      -4.55464      -3.72249     -0.858070       3.70647      -1.13576     -0.551551     0.0105765      0.274987     -0.227488    -0.0512951   -0.00570144    0.00206192   0.000834699  -0.000121739       0.00000       0.00000       0.00000       0.00000       0.00000       0.00000       0.00000       0.00000       0.00000       0.00000       0.00000       0.00000       0.00000       0.00000       0.00000       0.00000       0.00000       0.00000       8.84711       11.9326       12.8092       10.3932       9.82386       6.63966       4.63004       3.89750       1.69825       1.48668      0.700139      0.338941      0.185191     0.0669864     0.0182864    0.00964485    0.00213310   0.000327974       0.00000       0.00000       0.00000       0.00000       0.00000       0.00000       0.00000       0.00000       0.00000       0.00000       0.00000       0.00000       0.00000       0.00000       0.00000       0.00000       0.00000       0.00000
   9  20 3367.7442    3.2381  2.1010 11.0074 -0.0038      0.869909  0.0806   0.0690   0.1457    0.1874   0.0000      0.424864   434.0181      -3.80302       19.1160       5.17227       4.06783       3.13776       3.32020       2.04673      -2.57227      -2.22531     0.0654944    -0.0128820     0.0796193   -0.00409927   0.000547935    0.00111459    0.00149467   0.000266797       0.00000       0.00000       0.00000       0.00000       0.00000       0.00000       0.00000       0.00000       0.00000       0.00000       0.00000       0.00000       0.00000       0.00000       0.00000       0.00000       0.00000       0.00000       9.64222       11.2404       11.4668       9.94800       8.78871       7.18103       5.37011       3.63147       2.35047       1.23287      0.699105      0.359398      0.152326     0.0632853     0.0243904    0.00702484    0.00174066   0.000275804       0.00000       0.00000       0.00000       0.00000       0.00000       0.00000       0.00000       0.00000       0.00000       0.00000       0.00000       0.00000       0.00000       0.00000       0.00000       0.00000       0.00000       0.00000
   9  21 3506.2885    2.8873  2.6203 10.3260 -0.0010      0.818363  0.0851   0.0547   0.1556    0.1910   0.0000      0.326239   440.6879     -0.653843       37.9219      -14.2435      -8.71120      -7.62229      0.500538      -1.02519      0.868355       1.57073     -0.515371      0.811254     -0.271887     0.0304805     0.0122844    0.00398705  -0.000624452   0.000135223       0.00000       0.00000       0.00000       0.00000       0.00000       0.00000       0.00000       0.00000       0.00000       0.00000       0.00000       0.00000       0.00000       0.00000       0.00000       0.00000       0.00000       0.00000       10.2751       12.3511       12.7769       11.5975       9.41249       7.44714       5.64311       3.60051       2.35314       1.39279      0.745020      0.373162      0.174455     0.0728434     0.0255629    0.00729250    0.00186442   0.000314414       0.00000       0.00000       0.00000       0.00000       0.00000       0.00000       0.00000       0.00000       0.00000       0.00000       0.00000       0.00000       0.00000       0.00000       0.00000       0.00000       0.00000       0.00000
   9  22 3645.1131    2.3370  4.0037  9.8505 -0.0043      0.261518  0.1119   0.0378   0.1942    0.1632   0.0000      0.178914   452.1576      -35.1829       10.3429       27.5056      -7.32645       11.3126      -9.03963      0.663958      0.766941       2.66222      -2.40933     -0.297695     0.0611763     -0.135582     0.0453930    -0.0165537    0.00120976  -0.000401459       0.00000       0.00000       0.00000       0.00000       0.00000       0.00000       0.00000       0.00000       0.00000       0.00000       0.00000       0.00000       0.00000       0.00000       0.00000       0.00000       0.00000       0.00000       13.4918       16.2313       15.6267       14.6795       12.6785       9.80252       7.29302       4.75930       3.21517       1.82966       1.01965      0.480353      0.218168     0.0869330     0.0323423    0.00922047    0.00244826   0.000413847       0.00000       0.00000       0.00000       0.00000       0.00000       0.00000       0.00000       0.00000       0.00000       0.00000       0.00000       0.00000       0.00000       0.00000       0.00000       0.00000       0.00000       0.00000
   9  23 3784.5102    1.9554  5.6831  9.6524 -0.0012      0.620433  0.1480   0.0263   0.2390    0.1106   0.0000      0.123363   431.6387      -12.7626      -38.7017       18.4945       5.46947       17.2596       2.33893      -6.42995      -2.64896     -0.406202       1.90722   -0.00331391      0.374771    -0.0201024   -0.00976528    0.00650651  -0.000767042  -0.000455578       0.00000       0.00000       0.00000       0.00000       0.00000       0.00000       0.00000       0.00000       0.00000       0.00000       0.00000       0.00000       0.00000       0.00000       0.00000       0.00000       0.00000       0.00000       16.6819       21.1247       21.3290       18.7135       16.2203       12.5776       9.29383       6.07658       4.11650       2.32051       1.29595      0.643365      0.290405      0.120533     0.0457274     0.0132794    0.00342344   0.000543307       0.00000       0.00000       0.00000       0.00000       0.00000       0.00000       0.00000       0.00000       0.00000       0.00000       0.00000       0.00000       0.00000       0.00000       0.00000       0.00000       0.00000       0.00000
   9  24 3923.4659    1.6608  7.4362  9.2623 -0.0022      0.340772  0.1700   0.0204   0.2959    0.1037   0.0000     0.0980375   490.0724      -36.5295       19.8975      -10.6713       54.2460      -8.69235      -15.5300      -3.26213      -7.61934      -2.35420      0.690181       1.63749    -0.0409453    -0.0933849     0.0115362    0.00343965    0.00485864  -0.000136298       0.00000       0.00000       0.00000       0.00000       0.00000       0.00000       0.00000       0.00000       0.00000       0.00000       0.00000       0.00000       0.00000       0.00000       0.00000       0.00000       0.00000       0.00000       19.3227       24.4987       23.5684       21.4008       18.8022       14.6268       11.3331       7.37094       4.85182       2.75246       1.49824      0.754193      0.336903      0.140073     0.0512649     0.0151294    0.00404419   0.000658297       0.00000       0.00000       0.00000       0.00000       0.00000       0.00000       0.00000       0.00000       0.00000       0.00000       0.00000       0.00000       0.00000       0.00000       0.00000       0.00000       0.00000       0.00000
   9  25 4062.7551    1.4290 10.4052  8.9685 -0.0011     0.0272459  0.2197   0.0154   0.3876    0.0860   0.0000     0.0745454   415.7197       14.6487      -27.4287      -8.39743       6.53557      -14.0584       6.02903       4.18075       3.78080       2.76094      0.427450     -0.264001      0.497898      0.101898    -0.0418409  -0.000993610     0.0104657    0.00155451       0.00000       0.00000       0.00000       0.00000       0.00000       0.00000       0.00000       0.00000       0.00000       0.00000       0.00000       0.00000       0.00000       0.00000       0.00000       0.00000       0.00000       0.00000       23.7274       30.3691       29.5172       26.8858       23.5379       17.9135       13.7921       9.34067       5.89450       3.40887       1.90680      0.953848      0.440323      0.175539     0.0632476     0.0195227    0.00509341   0.000821258       0.00000       0.00000       0.00000       0.00000       0.00000       0.00000       0.00000       0.00000       0.00000       0.00000       0.00000       0.00000       0.00000       0.00000       0.00000       0.00000       0.00000       0.00000
   9  26 4202.9866    1.2440 12.4018  9.0333  0.0004     0.0887941  0.2730   0.0134   0.4631    0.0692   0.0000     0.0761213   470.6447       10.6158       40.3945      -21.6940       38.1156      -11.9696      -21.8283      -22.1853       8.59780       3.97351      -2.01453      -1.34859      0.713191      0.145113    -0.0534522    0.00330384    0.00238510  -0.000740119       0.00000       0.00000       0.00000       0.00000       0.00000       0.00000       0.00000       0.00000       0.00000       0.00000       0.00000       0.00000       0.00000       0.00000       0.00000       0.00000       0.00000       0.00000       27.0616       34.4512       34.8841       30.8803       27.5103       21.1220       16.1800       10.6547       7.17648       3.98494       2.31403       1.13271      0.527323      0.210540     0.0813925     0.0236515    0.00626064   0.000963127       0.00000       0.00000       0.00000       0.00000       0.00000       0.00000       0.00000       0.00000       0.00000       0.00000       0.00000       0.00000       0.00000       0.00000       0.00000       0.00000       0.00000       0.00000
  10  12 2302.8997    1.0277  0.9073  9.2626 -0.0073       5.18053  0.0524   0.0322   0.0899    0.2581   0.0000       1.28665   442.5644       7.52656       1.42109      -12.3346      -1.73985      -6.06516      -4.39956      -3.04098       2.55856       1.07825      -1.39379     -0.759436    0.00995640    0.00352167    0.00154411     0.0123868    0.00301800  -0.000706194   0.000131889  -2.90078e-05       0.00000       0.00000       0.00000       0.00000       0.00000       0.00000       0.00000       0.00000       0.00000       0.00000       0.00000       0.00000       0.00000       0.00000       0.00000       0.00000       5.96129       7.24547       7.52834       6.82583       6.31879       4.56420       3.48623       2.61185       1.73169       1.05470      0.660228      0.364955      0.194118     0.0849364     0.0358832     0.0128591    0.00450950    0.00136098   0.000321883   4.50290e-05       0.00000       0.00000       0.00000       0.00000       0.00000       0.00000       0.00000       0.00000       0.00000       0.00000       0.00000       0.00000       0.00000       0.00000       0.00000       0.00000
  10  13 2440.8195    1.4365  0.9949  9.1006  0.0035       2.57558  0.0768   0.0427   0.0913    0.3807   0.0000       1.48453   432.8021      0.714100       6.24734      -3.83422       1.57006       6.93748     -0.631711       3.01066       1.69493     -0.500196      0.600850      0.127285      0.269035     -0.142720     0.0467087     0.0120868   -0.00175497   -0.00132310  -1.19859e-05   3.92679e-05       0.00000       0.00000       0.00000       0.00000       0.00000       0.00000       0.00000       0.00000       0.00000       0.00000       0.00000       0.00000       0.00000       0.00000       0.00000       0.00000       10.7612       10.0276       7.32222       9.84231       11.0564       8.08557       4.46814       2.46795       2.82116       2.26135       1.42361      0.687380      0.301808      0.113962     0.0378854     0.0144871    0.00448060    0.00113750   0.000320737   4.61656e-05       0.00000       0.00000       0.00000       0.00000       0.00000       0.00000       0.00000       0.00000       0.00000       0.00000       0.00000       0.00000       0.00000       0.00000       0.00000       0.00000
  10  14 2578.6108    2.0039  0.8174 10.3101 -0.0007      0.205677  0.0521   0.0629   0.0798    0.2641   0.0000       1.06352   444.5669       5.84461      0.851824       6.72741       4.14438     -0.126235      -2.70474       3.33596      -2.21073      -1.87944      0.671447     0.0564187    -0.0408005    -0.0121887    -0.0201855     0.0152126   0.000125019    0.00148273  -0.000182930  -1.35679e-05       0.00000       0.00000       0.00000       0.00000       0.00000       0.00000       0.00000       0.00000       0.00000       0.00000       0.00000       0.00000       0.00000       0.00000       0.00000       0.00000       6.28425       6.82026       6.64230       6.59514       6.86794       5.12327       3.28874       2.40366       1.84044       1.26949      0.763639      0.403752      0.185694     0.0825456     0.0311547     0.0116795    0.00422106    0.00123567   0.000269483   3.98981e-05       0.00000       0.00000       0.00000       0.00000       0.00000       0.00000       0.00000       0.00000       0.00000       0.00000       0.00000       0.00000       0.00000       0.00000       0.00000       0.00000
  10  15 2717.1129    2.5449  0.8508  9.6511 -0.0019       2.78012  0.0417   0.0826   0.0828    0.6598   0.0000      0.910043   437.9350      0.248503       16.8028      -5.29201      -6.03846      -1.09926       1.93905      -2.47113      0.349960       1.43541    -0.0415547     0.0125980    -0.0550825    -0.0962396    -0.0590956     0.0249338    0.00354395   -0.00204211  -0.000189193  -8.70606e-05       0.00000       0.00000       0.00000       0.00000       0.00000       0.00000       0.00000       0.00000       0.00000       0.00000       0.00000       0.00000       0.00000       0.00000       0.00000       0.00000       5.09677       5.95108       6.36678       6.17205       4.96910       3.87896       3.06527       2.29251       1.48763      0.876761      0.497692      0.307402      0.170032     0.0734933     0.0326842     0.0121920    0.00387494    0.00109188   0.000247775   4.01157e-05       0.00000       0.00000       0.00000       0.00000       0.00000       0.00000       0.00000       0.00000       0.00000       0.00000       0.00000       0.00000       0.00000       0.00000       0.00000       0.00000
  10  16 2855.6573    3.0003  0.9146  9.8452 -0.0068     -0.188011  0.0440   0.0926   0.0822    0.7470   0.0000      0.907026   431.6503       4.93147       9.29172     -0.660998      -5.57228       3.13460      0.552656      -4.23807      0.173251     -0.430265     -0.545870      0.517859    -0.0478163   -0.00790835    -0.0122258   0.000900522   0.000403272   -0.00132280  -8.86607e-05  -4.84534e-05       0.00000       0.00000       0.00000       0.00000       0.00000       0.00000       0.00000       0.00000       0.00000       0.00000       0.00000       0.00000       0.00000       0.00000       0.00000       0.00000       5.13569       5.81225       6.08332       5.68726       5.03399       4.21302       3.22146       2.35207       1.60792      0.961759      0.581435      0.323700      0.150886     0.0778392     0.0296358     0.0123089    0.00414373    0.00115840   0.000258820   4.16137e-05       0.00000       0.00000       0.00000       0.00000       0.00000       0.00000       0.00000       0.00000       0.00000       0.00000       0.00000       0.00000       0.00000       0.00000       0.00000       0.00000
  10  18 3132.8745    3.9766  1.1992  7.6770 -0.0008       1.15799  0.0581   0.1036   0.0910    4.0081   0.0000      0.841797   439.5084       3.18185       19.7171      -1.87765       3.29543      -1.03357       3.53078       1.14000       2.43168    -0.0785108     -0.845613     -0.444049      0.443259      0.197139     0.0365741     0.0271254    0.00267291  -0.000933523   0.000175646  -8.18809e-06       0.00000       0.00000       0.00000       0.00000       0.00000       0.00000       0.00000       0.00000       0.00000       0.00000       0.00000       0.00000       0.00000       0.00000       0.00000       0.00000       6.55509       7.86654       7.39840       7.53813       6.57982       5.36768       4.01419       2.70123       2.05806       1.20416      0.758704      0.398622      0.206550     0.0865494     0.0371775     0.0139428    0.00496976    0.00122730   0.000332707   5.73156e-05       0.00000       0.00000       0.00000       0.00000       0.00000       0.00000       0.00000       0.00000       0.00000       0.00000       0.00000       0.00000       0.00000       0.00000       0.00000       0.00000
  10  19 3271.3334    3.6439  1.4970 10.3947 -0.0054      0.548988  0.0639   0.0858   0.1123    0.4894   0.0000      0.624472   436.6632       16.6975       4.29246       3.81963      -3.66832     -0.804342     -0.502870      0.449502      -3.72527    -0.0832732      -1.08148      0.704324     -0.168122     0.0186751    -0.0543765    0.00828201   -0.00107575  -0.000206026   0.000132016   0.000107050       0.00000       0.00000       0.00000       0.00000       0.00000       0.00000       0.00000       0.00000       0.00000       0.00000       0.00000       0.00000       0.00000       0.00000       0.00000       0.00000       6.91637       8.81325       8.69039       8.38898       7.29103       5.38656       4.60455       2.77698       2.13790       1.21392      0.787171      0.423399      0.199376      0.107348     0.0395702     0.0164517    0.00541506    0.00134928   0.000407361   6.16379e-05       0.00000       0.00000       0.00000       0.00000       0.00000       0.00000       0.00000       0.00000       0.00000       0.00000       0.00000       0.00000       0.00000       0.00000       0.00000       0.00000
  10  20 3410.1157    3.1747  2.1872 10.3595 -0.0022      0.387489  0.0752   0.0609   0.1315    0.2321   0.0000      0.392807   435.4184      0.465586       13.0067     -0.742989      -1.52463      -1.30875     -0.902604       2.53327       1.18956     -0.566056      -1.16337      0.200017     0.0237104     -0.139140    0.00685187    -0.0126194    0.00997855  -0.000644910  -2.71968e-05  -2.72270e-05       0.00000       0.00000       0.00000       0.00000       0.00000       0.00000       0.00000       0.00000       0.00000       0.00000       0.00000       0.00000       0.00000       0.00000       0.00000       0.00000       8.16330       9.76036       9.99273       8.93894       8.17422       6.59119       5.08719       3.56246       2.45748       1.48472      0.885580      0.472373      0.236297      0.110012     0.0460846     0.0178875    0.00631793    0.00175236   0.000425012   6.26474e-05       0.00000       0.00000       0.00000       0.00000       0.00000       0.00000       0.00000       0.00000       0.00000       0.00000       0.00000       0.00000       0.00000       0.00000       0.00000       0.00000
  10  21 3549.0871    2.6372  3.0251 10.3882 -0.0036      0.457214  0.0951   0.0454   0.1565    0.1444   0.0000      0.263887   458.6812      -16.8597       11.9775       6.66676      -5.36520      -9.57923     -0.593526     -0.810448      -2.32182     -0.857284       1.11925      0.236305     -0.163242     0.0641189     0.0860850   -0.00544233    0.00124657  -0.000761510  -0.000260824  -0.000205697       0.00000       0.00000       0.00000       0.00000       0.00000       0.00000       0.00000       0.00000       0.00000       0.00000       0.00000       0.00000       0.00000       0.00000       0.00000       0.00000       9.99049       11.8344       12.0529       11.2871       10.3785       8.08465       6.20928       4.44136       3.13740       1.86166       1.16138      0.628725      0.324964      0.146387     0.0611216     0.0224307    0.00815270    0.00223489   0.000552276   8.34713e-05       0.00000       0.00000       0.00000       0.00000       0.00000       0.00000       0.00000       0.00000       0.00000       0.00000       0.00000       0.00000       0.00000       0.00000       0.00000       0.00000
  10  22 3688.3183    2.2635  4.3567  9.8503 -0.0004      0.274380  0.1141   0.0324   0.1963    0.1225   0.0000      0.156748   427.0648      -10.6081       35.0835       6.38392      -27.0131      -2.15508       1.70223      -4.44715       4.19350      -1.12914       1.16257      -1.59796      0.272822     -0.145644     0.0562343     0.0367146   -0.00763724   0.000671671  -0.000168733   0.000126694       0.00000       0.00000       0.00000       0.00000       0.00000       0.00000       0.00000       0.00000       0.00000       0.00000       0.00000       0.00000       0.00000       0.00000       0.00000       0.00000       11.6088       15.4329       14.6326       14.3402       12.4218       9.84775       7.74006       5.30854       3.74206       2.25770       1.41046      0.744771      0.371553      0.184293     0.0743064     0.0287982     0.0100360    0.00276371   0.000724062   0.000121389       0.00000       0.00000       0.00000       0.00000       0.00000       0.00000       0.00000       0.00000       0.00000       0.00000       0.00000       0.00000       0.00000       0.00000       0.00000       0.00000
  10  24 3968.1326    1.5731  8.1728  9.2076 -0.0018      0.369233  0.1723   0.0180   0.3085    0.0888   0.0000     0.0845198   451.1719      -1.21241       20.1684       30.6295      -27.2720      -17.7406       18.2654       9.35129      0.502583      -5.88864       3.45384       2.19703     0.0887459     -0.142752     0.0712946     0.0554034    -0.0448409    0.00262782  -0.000242078  -4.28992e-05       0.00000       0.00000       0.00000       0.00000       0.00000       0.00000       0.00000       0.00000       0.00000       0.00000       0.00000       0.00000       0.00000       0.00000       0.00000       0.00000       17.2546       21.9693       21.6657       20.8437       18.2110       14.7655       11.3812       8.08522       5.58918       3.37837       2.17423       1.07095      0.599375      0.259785      0.121896     0.0409532     0.0157452    0.00424448    0.00103831   0.000167274       0.00000       0.00000       0.00000       0.00000       0.00000       0.00000       0.00000       0.00000       0.00000       0.00000       0.00000       0.00000       0.00000       0.00000       0.00000       0.00000
  10  25 4108.0192    1.3571 11.3437  9.0954 -0.0025      0.113123  0.2267   0.0139   0.4138    0.0683   0.0000     0.0768732   414.1907       43.5903      -3.27726       12.9366      -10.5084       3.33220      0.659893       3.99519      -9.79956       2.75239      -1.38573      0.623304     -0.481534     -0.852936     0.0899855    -0.0305018    -0.0188618  -0.000984092    0.00140437  -0.000325724       0.00000       0.00000       0.00000       0.00000       0.00000       0.00000       0.00000       0.00000       0.00000       0.00000       0.00000       0.00000       0.00000       0.00000       0.00000       0.00000       21.5278       27.5928       27.7640       26.0003       23.1416       18.0663       14.1290       9.56909       6.88444       4.24994       2.59928       1.38416      0.724678      0.324881      0.144511     0.0542372     0.0191404    0.00522814    0.00131862   0.000197169       0.00000       0.00000       0.00000       0.00000       0.00000       0.00000       0.00000       0.00000       0.00000       0.00000       0.00000       0.00000       0.00000       0.00000       0.00000       0.00000
  10  27 4387.4378    0.9678 16.7795  8.8952 -0.0015     -0.170456  0.4072   0.0094   0.6463    0.0598   0.0000     0.0869939   483.6294      -10.8630       72.4920      -30.4219      -41.5460      0.842284       27.2602      -4.75840      -25.9170      -6.89094      0.956468       5.36144      0.397617     -0.296450     0.0522243     0.0711456    0.00388615   -0.00788528   -0.00155030  -0.000404840       0.00000       0.00000       0.00000       0.00000       0.00000       0.00000       0.00000       0.00000       0.00000       0.00000       0.00000       0.00000       0.00000       0.00000       0.00000       0.00000       31.2471       40.1076       41.0231       37.8804       34.3572       27.1362       21.1493       15.2088       10.5016       6.49595       4.02854       2.15024       1.14325      0.523703      0.231335     0.0855241     0.0306411    0.00870617    0.00204364   0.000300382       0.00000       0.00000       0.00000       0.00000       0.00000       0.00000       0.00000       0.00000       0.00000       0.00000       0.00000       0.00000       0.00000       0.00000       0.00000       0.00000
  11  10 2058.0667    0.6360  0.6307  8.4755 -0.0055       5.73978  0.0508   0.0227   0.0698    0.1663   0.0000       1.39685   436.7796      -2.93351       11.7735       3.97692      -4.37237     -0.899181       1.25100      -2.10438     -0.414102      0.921448     -0.346723     -0.375861    -0.0815787    -0.0644404    -0.0225766     0.0325654    -0.0109501   -0.00215674   0.000732011  -0.000309438   9.40652e-05   9.40412e-07       0.00000       0.00000       0.00000       0.00000       0.00000       0.00000       0.00000       0.00000       0.00000       0.00000       0.00000       0.00000       0.00000       0.00000       5.00806       6.54663       6.98370       5.09582       5.65868       4.75311       3.86618       3.13232       2.06595       1.24402      0.827975      0.459678      0.247400      0.138575     0.0631126     0.0298322     0.0106471    0.00431135    0.00162197   0.000423465   9.19178e-05   1.17478e-05       0.00000       0.00000       0.00000       0.00000       0.00000       0.00000       0.00000       0.00000       0.00000       0.00000       0.00000       0.00000       0.00000       0.00000
  11  13 2478.5407    1.5645  0.8853  9.6484 -0.0104       4.75474  0.0515   0.0475   0.0902    0.3471   0.0000       1.06861   444.7547       7.80822       6.09794      -4.77940       6.56206       6.15029      -4.75377      -1.97546     -0.507557       2.04378    -0.0665304     -0.118325      0.302441     -0.211866    -0.0265802     0.0319405    0.00990300  -0.000211538    0.00113654   0.000344024  -5.87917e-05   7.67049e-06       0.00000       0.00000       0.00000       0.00000       0.00000       0.00000       0.00000       0.00000       0.00000       0.00000       0.00000       0.00000       0.00000       0.00000       4.99285       6.71426       6.58180       6.78899       5.70712       4.77922       3.91453       2.45549       2.21674       1.21591      0.836752      0.490521      0.261320      0.150709     0.0594742     0.0314163     0.0104379    0.00473288    0.00152154   0.000327223   9.73196e-05   1.50817e-05       0.00000       0.00000       0.00000       0.00000       0.00000       0.00000       0.00000       0.00000       0.00000       0.00000       0.00000       0.00000       0.00000       0.00000
  11  14 2616.9697    2.0904  1.0149  9.6341 -0.0041       2.42427  0.0484   0.0574   0.0856    0.4831   0.0000      0.967411   432.7726      0.552509       3.84141      -7.17227       9.29878       6.87262       2.52069      0.813356      0.622349      0.932214     -0.474811     -0.136362     0.0626112      0.133510     -0.101245    0.00332229     0.0198446   -0.00161931  -5.00867e-05  -0.000197313  -3.65294e-05  -1.31322e-06       0.00000       0.00000       0.00000       0.00000       0.00000       0.00000       0.00000       0.00000       0.00000       0.00000       0.00000       0.00000       0.00000       0.00000       4.96699       6.51871       6.35576       5.79350       5.27091       4.48343       3.89502       2.64100       2.09946       1.19215      0.798591      0.425006      0.239365      0.126746     0.0547131     0.0274668     0.0102308    0.00405641    0.00135293   0.000307992   8.55302e-05   1.20549e-05       0.00000       0.00000       0.00000       0.00000       0.00000       0.00000       0.00000       0.00000       0.00000       0.00000       0.00000       0.00000       0.00000       0.00000
  11  15 2756.1738    2.6984  0.9652  9.5276  0.0007       2.34676  0.0557   0.0749   0.0776    0.6060   0.0000       1.09702   434.1249       1.34318       15.4500     -0.321803      -7.15944      0.282852       2.15514     -0.738398       2.23735     -0.234964       1.07325      0.486501     -0.259852     -0.114704      0.124629    0.00956094    -0.0146868    0.00258885  -0.000755237   0.000199691  -6.98869e-05  -5.63115e-06       0.00000       0.00000       0.00000       0.00000       0.00000       0.00000       0.00000       0.00000       0.00000       0.00000       0.00000       0.00000       0.00000       0.00000       5.35297       5.81218       6.96116       5.94402       5.56295       5.14112       3.52804       2.71160       2.16334       1.18343      0.861158      0.571865      0.222546      0.134679     0.0751617     0.0273997     0.0100814    0.00486883    0.00161674   0.000371383   7.00672e-05   9.57959e-06       0.00000       0.00000       0.00000       0.00000       0.00000       0.00000       0.00000       0.00000       0.00000       0.00000       0.00000       0.00000       0.00000       0.00000
  11  16 2895.2867    3.3628  0.8815 11.0327 -0.0058     0.0554277  0.0441   0.0997   0.0794    0.3137   0.0000      0.991222   440.9928       10.1343     -0.559633      -5.57575      -4.00792      -2.73176      -1.91523      -4.44011      -2.24914      -1.17038      0.843245     0.0586635     -0.391726     0.0333128      0.106980    -0.0376649    -0.0225326   -0.00658082   0.000194894   0.000174866  -3.87960e-05  -1.19920e-05       0.00000       0.00000       0.00000       0.00000       0.00000       0.00000       0.00000       0.00000       0.00000       0.00000       0.00000       0.00000       0.00000       0.00000       4.93661       5.63145       6.20531       5.72402       4.91167       4.26413       3.34107       2.41860       1.61438       1.12169      0.741373      0.434032      0.209911      0.110623     0.0591798     0.0253396     0.0100078    0.00373948    0.00112572   0.000301664   6.31299e-05   9.35933e-06       0.00000       0.00000       0.00000       0.00000       0.00000       0.00000       0.00000       0.00000       0.00000       0.00000       0.00000       0.00000       0.00000       0.00000
  11  17 3034.4909    3.9259  0.9701 10.2668 -0.0015      0.990584  0.0504   0.1044   0.0805    0.7040   0.0000      0.810963   434.3398       2.49301       2.49425      -2.83370      -3.95083       4.39610      -3.25649      -1.19880       1.81558     -0.144359      0.581870     0.0455148      0.204701     -0.129125    -0.0732715     0.0225585    0.00206189  -0.000404107  -0.000953220  -0.000242248   4.62146e-05   5.61281e-06       0.00000       0.00000       0.00000       0.00000       0.00000       0.00000       0.00000       0.00000       0.00000       0.00000       0.00000       0.00000       0.00000       0.00000       5.53759       6.77988       6.56296       5.49077       4.99650       5.04603       4.07494       3.39076       2.24116       1.38254      0.785742      0.472360      0.210362      0.124296     0.0572573     0.0249158    0.00895884    0.00409236    0.00124544   0.000363754   6.78262e-05   1.18741e-05       0.00000       0.00000       0.00000       0.00000       0.00000       0.00000       0.00000       0.00000       0.00000       0.00000       0.00000       0.00000       0.00000       0.00000
  11  18 3173.3967    4.1533  1.0815 11.1419 -0.0067       1.00500  0.0514   0.1125   0.0931    0.4574   0.0000      0.937458   444.1117       7.68576       14.9447      -12.6120      -2.01941       5.54577       1.01003     -0.645921      -1.01732       1.17510      0.996286     0.0137685      0.210209    -0.0815399      0.153977     0.0431383    -0.0140503    0.00157251  -0.000266781   0.000384563  -5.22496e-05   8.23613e-06       0.00000       0.00000       0.00000       0.00000       0.00000       0.00000       0.00000       0.00000       0.00000       0.00000       0.00000       0.00000       0.00000       0.00000       5.32259       6.59473       6.79765       6.55848       5.23385       4.80964       3.82766       2.57054       1.98434       1.30111      0.751580      0.415033      0.258357      0.125121     0.0542028     0.0265593     0.0118539    0.00413616    0.00126961   0.000310437   7.10103e-05   1.20333e-05       0.00000       0.00000       0.00000       0.00000       0.00000       0.00000       0.00000       0.00000       0.00000       0.00000       0.00000       0.00000       0.00000       0.00000
  11  19 3312.3497    3.3945  1.6921 10.2476 -0.0009      0.756383  0.0625   0.0718   0.1105    0.3766   0.0000      0.537992   437.1752     -0.237133      -19.1585      -13.6192       1.19008     -0.302157       3.73171       1.06153      -2.18212      0.210004     -0.789521      0.121429     0.0133494     -0.297234    -0.0730191     0.0269125    -0.0174890     0.0104150    0.00201196  -0.000165778  -0.000116690  -5.02626e-06       0.00000       0.00000       0.00000       0.00000       0.00000       0.00000       0.00000       0.00000       0.00000       0.00000       0.00000       0.00000       0.00000       0.00000       6.29177       7.45342       7.55131       7.25933       6.46968       5.53173       4.47937       3.33510       2.37795       1.53413      0.960168      0.538692      0.309193      0.154266     0.0731879     0.0317427     0.0132432    0.00456745    0.00151621   0.000397166   8.88837e-05   1.34917e-05       0.00000       0.00000       0.00000       0.00000       0.00000       0.00000       0.00000       0.00000       0.00000       0.00000       0.00000       0.00000       0.00000       0.00000
  11  20 3451.5941    2.9661  2.4162 10.2237 -0.0003      0.516534  0.0786   0.0520   0.1252    0.1887   0.0000      0.298595   431.4027      -12.5276       12.7709       6.31297      -4.49282      -1.09828       8.13067      -4.50268       1.54418     -0.312665      0.851463     -0.189573      0.500683     0.0252537    0.00819775    -0.0190318     0.0151642   0.000650614    0.00142437   0.000145642  -1.46155e-05   4.17199e-07       0.00000       0.00000       0.00000       0.00000       0.00000       0.00000       0.00000       0.00000       0.00000       0.00000       0.00000       0.00000       0.00000       0.00000       7.98162       9.89339       9.99207       9.43533       8.40509       7.19899       5.45581       3.88460       2.86302       1.88029       1.16201      0.687567      0.375484      0.184521     0.0875501     0.0367776     0.0156121    0.00579932    0.00186052   0.000489457   0.000110352   1.71228e-05       0.00000       0.00000       0.00000       0.00000       0.00000       0.00000       0.00000       0.00000       0.00000       0.00000       0.00000       0.00000       0.00000       0.00000
  11  21 3591.2538    2.5515  3.6184  9.8069 -0.0002      0.804736  0.0990   0.0370   0.1569    0.1387   0.0000      0.183066   438.6795      -11.7115       12.4709      -5.39736      -8.86585       4.63115       5.88746      -3.00005     -0.624382      -2.33573      -2.19288      0.277072     -0.180161      0.236874    -0.0295559     0.0197718    0.00319455   -0.00435170   -0.00263193   0.000139225   0.000280867  -1.74036e-05       0.00000       0.00000       0.00000       0.00000       0.00000       0.00000       0.00000       0.00000       0.00000       0.00000       0.00000       0.00000       0.00000       0.00000       9.38388       12.2162       12.1646       11.9270       10.4888       8.52248       6.75174       4.94294       3.39785       2.34117       1.44460      0.846627      0.473332      0.239332      0.114262     0.0506060     0.0206598    0.00729902    0.00231934   0.000665115   0.000151584   2.37962e-05       0.00000       0.00000       0.00000       0.00000       0.00000       0.00000       0.00000       0.00000       0.00000       0.00000       0.00000       0.00000       0.00000       0.00000
  11  22 3731.1278    2.1217  5.1787  9.5275 -0.0025      0.497142  0.1208   0.0270   0.2089    0.1125   0.0000      0.125876   447.2445       21.5467      0.327694       9.50472      -6.90770      -1.59964      -4.23585      -14.3459       1.53120      0.434362       2.37022       3.51254    -0.0168788    -0.0198079      0.218331     0.0139890     0.0338957  -0.000672534  -0.000266394   -0.00206266   0.000237785   3.29984e-05       0.00000       0.00000       0.00000       0.00000       0.00000       0.00000       0.00000       0.00000       0.00000       0.00000       0.00000       0.00000       0.00000       0.00000       11.4079       14.9022       14.4823       14.0653       12.5935       10.7716       8.23797       6.02674       4.41688       2.79253       1.90803       1.05243      0.598727      0.284917      0.146490     0.0591584     0.0257218    0.00874892    0.00318150   0.000793799   0.000186235   2.96132e-05       0.00000       0.00000       0.00000       0.00000       0.00000       0.00000       0.00000       0.00000       0.00000       0.00000       0.00000       0.00000       0.00000       0.00000
  11  23 3871.0516    1.7463  7.0834  9.3937 -0.0025      0.441707  0.1478   0.0199   0.2654    0.0868   0.0000     0.0923846   445.5060       17.6430       36.3829       10.5342     -0.217293       3.48758       6.37502      -1.57792       3.49455       5.43805     -0.419559      -2.71224      0.452619      0.177658      0.206696     0.0534189     0.0353978    -0.0117394    0.00233471   0.000568379  -0.000444847  -2.92671e-05       0.00000       0.00000       0.00000       0.00000       0.00000       0.00000       0.00000       0.00000       0.00000       0.00000       0.00000       0.00000       0.00000       0.00000       13.8296       17.8514       18.1141       17.5944       15.3705       12.7101       9.90817       7.39586       5.19174       3.37122       2.22133       1.25352      0.718440      0.356932      0.180161     0.0766460     0.0317948     0.0109202    0.00375997   0.000991845   0.000224869   3.46215e-05       0.00000       0.00000       0.00000       0.00000       0.00000       0.00000       0.00000       0.00000       0.00000       0.00000       0.00000       0.00000       0.00000       0.00000
  11  24 4011.0559    1.4845  8.6375  9.0931 -0.0025      0.317701  0.1754   0.0161   0.3034    0.0835   0.0000     0.0828044   442.9801       1.04060       2.58460       21.1028      -2.53020      -8.47184       4.69697       11.6598      -13.4015       2.60235       6.25791     -0.991962      0.392886     -0.440551     0.0265304    0.00195425    -0.0383987    -0.0252023   0.000490607  -0.000562323   0.000493829   4.27421e-05       0.00000       0.00000       0.00000       0.00000       0.00000       0.00000       0.00000       0.00000       0.00000       0.00000       0.00000       0.00000       0.00000       0.00000       15.9104       19.9490       20.4434       19.3005       17.3319       14.6587       11.7435       8.78896       6.28935       3.97764       2.61603       1.50611      0.813542      0.417978      0.213048     0.0890837     0.0364132     0.0132096    0.00441186    0.00115359   0.000261814   3.87921e-05       0.00000       0.00000       0.00000       0.00000       0.00000       0.00000       0.00000       0.00000       0.00000       0.00000       0.00000       0.00000       0.00000       0.00000
  11  25 4150.9614    1.3117 11.7914  9.0564 -0.0010    -0.0531741  0.2325   0.0128   0.4037    0.0645   0.0000     0.0724354   390.9370      -8.29115      -61.9666      0.329582       39.6614       7.10926      -14.1081       3.50923       5.25847      -10.3105      -1.08190      -2.92987       2.29977      0.348976     -0.216642     -0.195916     0.0235687   0.000354567    0.00271215    0.00281699   0.000171641   3.34462e-05       0.00000       0.00000       0.00000       0.00000       0.00000       0.00000       0.00000       0.00000       0.00000       0.00000       0.00000       0.00000       0.00000       0.00000       19.5605       24.9363       25.8193       24.5028       21.9876       18.1770       14.7303       10.7911       7.71691       5.06115       3.29540       1.92428       1.05631      0.547721      0.271419      0.118765     0.0479984     0.0173742    0.00566009    0.00150584   0.000339029   4.93783e-05       0.00000       0.00000       0.00000       0.00000       0.00000       0.00000       0.00000       0.00000       0.00000       0.00000       0.00000       0.00000       0.00000       0.00000
  11  26 4291.5636    1.0908 13.8387  8.9442 -0.0020    -0.0604976  0.3021   0.0106   0.4865    0.0610   0.0000     0.0767803   490.0333      -43.6291       1.37659      -45.9987       57.5415       22.9723       3.98497      -40.3844       25.0701      0.463045     -0.377590       3.32195       2.00974      0.937071     -0.652398    -0.0871996    0.00513956    -0.0168374     0.0115039   -0.00145485   0.000419571  -3.51318e-06       0.00000       0.00000       0.00000       0.00000       0.00000       0.00000       0.00000       0.00000       0.00000       0.00000       0.00000       0.00000       0.00000       0.00000       23.0360       30.9663       30.6856       29.1134       27.3526       21.8974       18.5175       12.8176       9.79553       6.24061       4.17284       2.38088       1.32838      0.698184      0.319586      0.151446     0.0586541     0.0218581    0.00717369    0.00185457   0.000458205   6.35120e-05       0.00000       0.00000       0.00000       0.00000       0.00000       0.00000       0.00000       0.00000       0.00000       0.00000       0.00000       0.00000       0.00000       0.00000
  12  10 2093.6765    0.6441  0.6455  8.9442  0.0023       5.57366  0.0450   0.0225   0.0691    0.1269   0.0000       1.44330   442.8344      -7.28119       11.8495       4.71869      0.981122      -2.68073      0.758269      -1.71456      0.994197      0.410107     -0.613388    -0.0611483      0.173527    -0.0669262    -0.0202733     0.0113272    -0.0134767   -0.00907237   0.000868579    0.00101559  -0.000212113   0.000141098  -6.78877e-07  -1.62841e-06       0.00000       0.00000       0.00000       0.00000       0.00000       0.00000       0.00000       0.00000       0.00000       0.00000       0.00000       0.00000       4.34538       5.17365       6.44822       5.02776       5.37810       4.10984       3.56776       2.96409       1.77534       1.51000      0.942139      0.481021      0.357604      0.188201     0.0958856     0.0463483     0.0217552     0.0106748    0.00389382    0.00110971   0.000403868   0.000121534   2.13689e-05   2.40296e-06       0.00000       0.00000       0.00000       0.00000       0.00000       0.00000       0.00000       0.00000       0.00000       0.00000       0.00000       0.00000
  12  11 2235.8652    0.9759  0.7200  8.9091 -0.0056       3.75686  0.0383   0.0303   0.0671    0.1957   0.0000       1.04587   435.6155     -0.240618       12.7575      -6.81773      -2.67547   -0.00609524      0.471291       3.44945    -0.0805981      0.378092      -1.06632      0.600117    0.00770319      0.150716   -0.00989069    -0.0536127     0.0111866   -0.00165933   -0.00278695  -0.000313058   0.000239535   3.47855e-05   7.42379e-06   3.51562e-06       0.00000       0.00000       0.00000       0.00000       0.00000       0.00000       0.00000       0.00000       0.00000       0.00000       0.00000       0.00000       3.81247       5.21093       4.99817       4.82197       4.82775       3.54115       3.14393       2.23439       1.73458       1.20702      0.717716      0.499803      0.279544      0.159669     0.0879986     0.0381814     0.0190668    0.00663855    0.00294260    0.00101369   0.000277247   8.32266e-05   1.98089e-05   2.56140e-06       0.00000       0.00000       0.00000       0.00000       0.00000       0.00000       0.00000       0.00000       0.00000       0.00000       0.00000       0.00000
  12  14 2654.6228    2.1666  1.0198  9.4922 -0.0022       1.94246  0.0514   0.0582   0.0818    0.6250   0.0000      0.960162   443.5736      -4.75209       10.2861     -0.462244     -0.989968      -7.88122       5.33347      -1.06753      -2.39118      -2.44643      0.577612     -0.127553    -0.0763912      0.332087     0.0170029   -0.00667254    -0.0223269   -0.00519771  -0.000507496   -0.00163621   5.61007e-05   0.000120945   1.05829e-05   2.14901e-06       0.00000       0.00000       0.00000       0.00000       0.00000       0.00000       0.00000       0.00000       0.00000       0.00000       0.00000       0.00000       4.50391       5.45040       5.87062       5.82147       5.06864       4.49605       3.61930       2.62465       2.06658       1.37612      0.873324      0.632769      0.334838      0.176972     0.0943618     0.0538498     0.0196764    0.00929777    0.00343022    0.00134492   0.000349107   9.25063e-05   1.96854e-05   2.86393e-06       0.00000       0.00000       0.00000       0.00000       0.00000       0.00000       0.00000       0.00000       0.00000       0.00000       0.00000       0.00000
  12  15 2794.5315    2.7966  0.8540 10.7179 -0.0081       2.38447  0.0656   0.0891   0.0842    0.3209   0.0000       1.03784   441.0436     -0.593788       15.3305       8.74076      -3.37316      -6.49981      -1.00885       1.64722     -0.792166     -0.476716     -0.570562     -0.313495     -0.298655     0.0594875   -0.00519984     0.0214436   -0.00417617   -0.00661947  -0.000767757   0.000630114  -0.000243908   0.000142981  -6.32079e-07  -4.55425e-06       0.00000       0.00000       0.00000       0.00000       0.00000       0.00000       0.00000       0.00000       0.00000       0.00000       0.00000       0.00000       5.26225       6.13279       7.32718       7.46088       4.45533       5.46577       4.79869       3.64747       1.99106       2.28221       1.16376      0.614091      0.398375      0.288800      0.104986     0.0501680     0.0283112     0.0183676    0.00538385    0.00167870   0.000421400   0.000123278   1.76052e-05   4.42720e-06       0.00000       0.00000       0.00000       0.00000       0.00000       0.00000       0.00000       0.00000       0.00000       0.00000       0.00000       0.00000
  12  17 3073.8523    3.9888  0.9044 11.3149 -0.0043       2.42424  0.0419   0.1143   0.0777    0.3207   0.0000      0.839488   439.2112     -0.762629       7.09167       3.39576      -2.33650      -7.28488     0.0115425      0.164219      0.892707      0.146813     -0.428855     0.0547604     -0.305334   0.000279494      0.166041     0.0862410     0.0171956   -0.00324211    0.00435244  -0.000310871   0.000165070  -0.000148218   1.19466e-05   4.05111e-06       0.00000       0.00000       0.00000       0.00000       0.00000       0.00000       0.00000       0.00000       0.00000       0.00000       0.00000       0.00000       4.27766       5.06493       5.59388       5.00945       4.81763       4.25800       3.17630       2.31700       1.77895       1.20425      0.829844      0.528795      0.304600      0.159371     0.0832331     0.0411517     0.0168914    0.00725726    0.00288556    0.00105452   0.000324805   8.00708e-05   1.61043e-05   2.09873e-06       0.00000       0.00000       0.00000       0.00000       0.00000       0.00000       0.00000       0.00000       0.00000       0.00000       0.00000       0.00000
  12  18 3213.2645    3.7529  1.4101 10.8547 -0.0013       1.69311  0.0526   0.0826   0.1005    0.3168   0.0000      0.637174   443.5156      -11.8745       11.4487       10.8021       5.45405    -0.0562835      -1.65416       1.68572      -1.58959      0.843541    -0.0967148      0.168762      0.110435    -0.0669584    -0.0458636    -0.0262086    -0.0196529    0.00852661  -0.000386444   0.000633579  -9.39277e-05   1.15001e-05  -2.20820e-05  -3.59981e-06       0.00000       0.00000       0.00000       0.00000       0.00000       0.00000       0.00000       0.00000       0.00000       0.00000       0.00000       0.00000       4.74538       5.99568       6.10204       6.13067       5.29086       4.66730       3.69935       2.91849       2.08045       1.37461      0.962033      0.586639      0.333174      0.186107     0.0958892     0.0486210     0.0222231    0.00932955    0.00334785    0.00119065   0.000373449   9.21847e-05   1.94738e-05   3.13400e-06       0.00000       0.00000       0.00000       0.00000       0.00000       0.00000       0.00000       0.00000       0.00000       0.00000       0.00000       0.00000
  12  19 3352.7353    3.4174  1.7832 10.8023 -0.0019       1.04703  0.0629   0.0677   0.1071    0.2068   0.0000      0.482684   445.0370       2.21354       10.7745       4.14567       6.02767       3.45665       2.24409      -2.95255      -1.10328     -0.530897      0.371124      0.918715      0.233279    -0.0613237   -0.00666953    -0.0735232    0.00559933    0.00275000    0.00939002    0.00143044  -0.000584484  -5.91673e-05   2.41335e-05  -1.93537e-06       0.00000       0.00000       0.00000       0.00000       0.00000       0.00000       0.00000       0.00000       0.00000       0.00000       0.00000       0.00000       5.77117       6.89737       7.16535       6.91015       6.53588       5.57784       4.34895       3.24356       2.40085       1.70440       1.12884      0.728892      0.410873      0.234242      0.116725     0.0552555     0.0253939     0.0102793    0.00395537    0.00142843   0.000417111   0.000110324   2.26513e-05   3.24512e-06       0.00000       0.00000       0.00000       0.00000       0.00000       0.00000       0.00000       0.00000       0.00000       0.00000       0.00000       0.00000
  12  20 3492.3703    2.8726  2.5194 10.3246 -0.0030      0.580825  0.0755   0.0488   0.1310    0.1568   0.0000      0.299753   427.8298       7.70664       26.1332      -6.05555      -1.57901      -4.89245     0.0588296     0.0893604      -5.24883      -1.87085       2.44632     -0.432061     -0.518317      0.337238     0.0223955     0.0135357    -0.0183622    -0.0109469    0.00328377   0.000652019  -0.000415109  -0.000141797  -1.68775e-05   4.16569e-06       0.00000       0.00000       0.00000       0.00000       0.00000       0.00000       0.00000       0.00000       0.00000       0.00000       0.00000       0.00000       6.55115       8.35125       8.66103       8.29675       7.58145       6.35718       5.18073       3.96437       2.96828       1.95567       1.30535      0.790569      0.478890      0.255517      0.139560     0.0669338     0.0302355     0.0122607    0.00493692    0.00165421   0.000528225   0.000134442   2.96157e-05   4.21146e-06       0.00000       0.00000       0.00000       0.00000       0.00000       0.00000       0.00000       0.00000       0.00000       0.00000       0.00000       0.00000
  12  21 3632.5817    2.3373  3.8840  9.8714 -0.0054      0.635131  0.0958   0.0319   0.1612    0.1101   0.0000      0.155304   434.9076      -9.03116      -14.9214      -7.75082       8.49769      0.683257      -3.92342       16.1368       2.94135      0.375928      -1.14531       2.53973     -0.628872     -0.249300     -0.167988      0.103890    -0.0189381   -0.00206735    0.00500478    0.00497676   -0.00191221   2.89856e-05   9.02867e-05   6.95972e-06       0.00000       0.00000       0.00000       0.00000       0.00000       0.00000       0.00000       0.00000       0.00000       0.00000       0.00000       0.00000       8.48598       10.9757       11.1057       10.5047       9.80867       8.31433       6.80352       5.17893       3.83758       2.56660       1.74247       1.04553      0.619631      0.339531      0.175229     0.0830472     0.0385678     0.0159026    0.00615053    0.00215457   0.000690758   0.000172419   3.86458e-05   5.41381e-06       0.00000       0.00000       0.00000       0.00000       0.00000       0.00000       0.00000       0.00000       0.00000       0.00000       0.00000       0.00000
  12  22 3772.9753    2.0147  5.6400  9.7026  0.0010      0.698874  0.1237   0.0244   0.2147    0.0864   0.0000      0.114262   437.7158       10.2076       21.7547      -6.64199      -8.52931       17.6398       9.93651       6.22983      0.655211       1.52222      0.251938     -0.646013      -1.38992      0.511253      0.144923     -0.158512    -0.0730514     0.0353430     0.0148261  -0.000742933  -0.000309955  -0.000144333   6.23608e-06   2.77437e-07       0.00000       0.00000       0.00000       0.00000       0.00000       0.00000       0.00000       0.00000       0.00000       0.00000       0.00000       0.00000       10.7316       14.0955       14.3261       14.0307       12.5176       10.5831       8.56889       6.31148       4.69954       3.22116       2.11803       1.32951      0.767005      0.431476      0.226998      0.103175     0.0516358     0.0199368    0.00808677    0.00280438   0.000839967   0.000218982   4.82581e-05   7.09025e-06       0.00000       0.00000       0.00000       0.00000       0.00000       0.00000       0.00000       0.00000       0.00000       0.00000       0.00000       0.00000
  12  23 3913.1816    1.6691  7.4080  9.3695 -0.0012      0.329524  0.1515   0.0184   0.2589    0.0852   0.0000     0.0925068   451.3930       7.51090       36.1342       1.25874       6.53962       8.52902       8.66575      -6.77482    -0.0900456      -4.22175      -4.91246      0.749657       1.04377     -0.817701     -0.804484     0.0610111      0.104837     0.0149053    -0.0117042   0.000691051    0.00215776   8.94778e-05  -6.20398e-05  -1.33376e-05       0.00000       0.00000       0.00000       0.00000       0.00000       0.00000       0.00000       0.00000       0.00000       0.00000       0.00000       0.00000       12.7862       16.0986       16.2351       16.4476       14.6590       12.3681       10.3519       7.73547       5.71128       3.87847       2.68487       1.61416      0.975134      0.521167      0.273052      0.138269     0.0596271     0.0263396    0.00971829    0.00324227    0.00103010   0.000255434   5.78868e-05   8.41377e-06       0.00000       0.00000       0.00000       0.00000       0.00000       0.00000       0.00000       0.00000       0.00000       0.00000       0.00000       0.00000
  12  24 4053.7871    1.4202 10.6953  9.0616  0.0001      0.278268  0.2016   0.0139   0.3507    0.0735   0.0000     0.0700962   440.7203       2.61243       39.3815      -31.3019       33.0283      -5.97926      -10.6125      -25.7817     -0.522275       1.84018      -1.06081     -0.388862      0.381625      0.693397     -0.565277      0.190030     0.0113837    -0.0392665   -0.00710584    0.00560338    0.00360473   0.000386757  -0.000106464  -5.46603e-06       0.00000       0.00000       0.00000       0.00000       0.00000       0.00000       0.00000       0.00000       0.00000       0.00000       0.00000       0.00000       16.6016       20.9844       21.1766       20.6505       18.5127       15.9197       13.3500       10.1680       7.52163       5.03155       3.44602       2.04768       1.22926      0.668209      0.348505      0.174676     0.0773408     0.0333838     0.0124147    0.00421229    0.00132993   0.000324251   7.21237e-05   1.03138e-05       0.00000       0.00000       0.00000       0.00000       0.00000       0.00000       0.00000       0.00000       0.00000       0.00000       0.00000       0.00000
  12  27 4475.5937    0.8433 18.0940  9.0127 -0.0040     -0.136784  0.4616   0.0077   0.6782    0.0470   0.0000      0.101395   466.5172      -25.2491       38.2739      -70.0586       37.9727       26.0555       13.1745      -13.2396       12.5221       4.34835     -0.990712      -1.66260       3.01266      -2.00155     -0.261248      0.458848      0.250099      0.125257    -0.0233704  -0.000885349    0.00295582   0.000155672  -0.000144878  -5.67482e-06       0.00000       0.00000       0.00000       0.00000       0.00000       0.00000       0.00000       0.00000       0.00000       0.00000       0.00000       0.00000       27.6700       35.7699       37.2475       35.2334       32.8528       28.3676       23.2898       17.8337       13.5357       9.03922       6.35915       3.83954       2.35112       1.28209      0.697484      0.334237      0.158611     0.0641197     0.0252709    0.00850135    0.00271026   0.000650672   0.000138893   1.89325e-05       0.00000       0.00000       0.00000       0.00000       0.00000       0.00000       0.00000       0.00000       0.00000       0.00000       0.00000       0.00000
  13  11 2271.1772    1.0122  0.9055  8.6655 -0.0002       2.55575  0.0435   0.0265   0.0722    0.2585   0.0000      0.942734   436.3345      -6.54690       12.3595       2.66907      -2.30009    -0.0616437     -0.374596      -1.24556       1.33240     -0.628195      -1.31885     -0.439702      0.612574     0.0812790    -0.0102832    -0.0344150    -0.0224312  -4.76855e-05   0.000352725  -0.000400519  -0.000194783   0.000138980  -5.20211e-05   1.17427e-05  -1.90762e-07  -4.53823e-07       0.00000       0.00000       0.00000       0.00000       0.00000       0.00000       0.00000       0.00000       0.00000       0.00000       4.55582       5.57230       5.79512       5.71672       5.33423       4.52772       3.44769       2.58500       1.90561       1.40978      0.932164      0.631972      0.392878      0.228414      0.126125     0.0651353     0.0302691     0.0139872    0.00553786    0.00229889   0.000850330   0.000274735   7.58460e-05   1.96650e-05   3.67136e-06   5.36059e-07       0.00000       0.00000       0.00000       0.00000       0.00000       0.00000       0.00000       0.00000       0.00000       0.00000
  13  12 2411.8996    1.4069  0.9073  9.7028 -0.0076       2.65349  0.0495   0.0414   0.0787    0.2466   0.0000      0.943094   434.5659      -4.61865       11.1994      -1.76499       8.18266      -3.38150      -6.18799      -2.37021      -2.51195      0.815318      0.945898     -0.238799      0.638617    -0.0930675    -0.0359055      0.141025     0.0699666   -0.00485225   -0.00526444    0.00339498    0.00191606  -4.32725e-05  -4.96051e-05   2.06826e-05  -1.19272e-06   6.53168e-07       0.00000       0.00000       0.00000       0.00000       0.00000       0.00000       0.00000       0.00000       0.00000       0.00000       4.78290       6.73704       6.81310       7.05367       5.91196       5.14192       3.99625       3.05810       2.40468       1.50221       1.12925      0.625443      0.478841      0.217920      0.168359     0.0656075     0.0470938     0.0149949    0.00900979    0.00236472    0.00136136   0.000314321   0.000126932   2.40826e-05   5.75371e-06   8.92395e-07       0.00000       0.00000       0.00000       0.00000       0.00000       0.00000       0.00000       0.00000       0.00000       0.00000
  13  13 2551.7802    1.8533  0.9713  9.7374 -0.0028       2.57455  0.0432   0.0486   0.0824    0.3308   0.0000      0.955982   433.7775       1.05100       12.5416       1.10484       3.89832     -0.852322      0.640326      0.834513     -0.940352       1.73939      0.593821      0.521720     -0.156081      0.260550     0.0215203      0.154234     0.0122129   -0.00529024    0.00567217    0.00125651   -0.00127617   1.83697e-05   0.000133914  -4.67299e-05  -1.67559e-06   6.37142e-07       0.00000       0.00000       0.00000       0.00000       0.00000       0.00000       0.00000       0.00000       0.00000       0.00000       3.73335       4.68568       5.08849       4.69212       4.58154       3.89895       3.17270       2.44098       1.91770       1.33406      0.891724      0.615304      0.348262      0.216596      0.127313     0.0616350     0.0301835     0.0150202    0.00610493    0.00233021   0.000931060   0.000317113   8.77542e-05   2.27150e-05   4.56673e-06   5.90269e-07       0.00000       0.00000       0.00000       0.00000       0.00000       0.00000       0.00000       0.00000       0.00000       0.00000
  13  14 2691.6816    2.4218  1.0740  9.7247 -0.0016       1.65419  0.0511   0.0616   0.0854    0.5548   0.0000      0.919934   435.1506      -1.82808       17.7057      -1.91166      -3.41287      0.526194       3.40891      -2.13558       1.07012       1.00130     -0.228716     0.0491125      0.325689      0.165230      0.108165     0.0304551    -0.0451208   -0.00339407    -0.0115030   -0.00147762   0.000366783   0.000648300   0.000117655  -3.42549e-05  -3.61560e-06   1.38220e-07       0.00000       0.00000       0.00000       0.00000       0.00000       0.00000       0.00000       0.00000       0.00000       0.00000       4.43098       5.10225       5.36773       5.52180       5.03110       4.59352       3.42541       2.80808       2.23551       1.55914       1.07473      0.672796      0.407176      0.268032      0.161399     0.0737638     0.0348659     0.0173966    0.00691981    0.00260838    0.00104157   0.000352916   0.000100979   2.30007e-05   4.43990e-06   6.95510e-07       0.00000       0.00000       0.00000       0.00000       0.00000       0.00000       0.00000       0.00000       0.00000       0.00000
  13  15 2832.1978    3.1637  0.7958 10.0623 -0.0046       1.51964  0.0418   0.0927   0.0656    0.7828   0.0000      0.829198   434.9561      0.659434       7.76736       6.88708       1.95903      -4.25036      -1.84239       1.87283      0.808421     0.0800599     -0.410921       1.10612     -0.252911    -0.0868209     -0.128333     0.0541009     0.0124926     0.0117154   -0.00567578    0.00254659  -0.000247703  -0.000136246   0.000156414  -3.43124e-05  -6.12186e-06   3.37148e-07       0.00000       0.00000       0.00000       0.00000       0.00000       0.00000       0.00000       0.00000       0.00000       0.00000       3.58452       4.85405       5.06799       5.16844       4.59105       3.74153       3.21217       2.53860       1.81634       1.20402      0.929427      0.568769      0.389659      0.187789      0.122307     0.0593094     0.0326961     0.0154182    0.00653170    0.00247380   0.000976676   0.000264669   0.000101314   2.22934e-05   5.11133e-06   6.85248e-07       0.00000       0.00000       0.00000       0.00000       0.00000       0.00000       0.00000       0.00000       0.00000       0.00000
  13  16 2972.5288    3.6993  0.9201 10.7379  0.0009      0.963530  0.0459   0.0987   0.0724    0.4597   0.0000       1.21402   442.7610       9.25294       18.4542       1.44606      -8.23038      -4.26460       1.20841     -0.940604      -1.45833     -0.728868      -1.59703     0.0339337     -0.368993      0.306194     0.0357800    -0.0473003    -0.0273897    -0.0181925   0.000176635    0.00110124   -0.00100619   9.17660e-05   0.000168175  -2.59839e-05  -1.51574e-06   4.72612e-07       0.00000       0.00000       0.00000       0.00000       0.00000       0.00000       0.00000       0.00000       0.00000       0.00000       3.90127       5.05298       4.71913       4.81640       4.49049       4.03951       3.25631       2.65914       2.01270       1.35864      0.980808      0.615110      0.383564      0.221911      0.117474     0.0649824     0.0277303     0.0154317    0.00527390    0.00243548   0.000789121   0.000279959   8.69714e-05   2.09114e-05   4.45815e-06   6.98668e-07       0.00000       0.00000       0.00000       0.00000       0.00000       0.00000       0.00000       0.00000       0.00000       0.00000
  13  17 3112.4313    3.8735  1.0320 10.6735 -0.0024     -0.131109  0.0460   0.0961   0.0762    0.5030   0.0000      0.994187   433.6857       3.27345       15.1144     -0.402463       6.77438      -1.82977      -6.90045      -2.16108      -1.82713     -0.277603      0.889711     -0.976658    -0.0662962      0.169915    -0.0434018     0.0517564    0.00210137     0.0190259   -0.00175238   0.000951461  -0.000494711   4.11625e-05   1.75753e-05  -1.07014e-05   1.32852e-06   5.57442e-07       0.00000       0.00000       0.00000       0.00000       0.00000       0.00000       0.00000       0.00000       0.00000       0.00000       4.32713       5.15711       5.51061       5.66476       4.82915       4.14411       3.87859       2.59703       2.00205       1.38325       1.06245      0.620068      0.390318      0.235138      0.129064     0.0637192     0.0297834     0.0157609    0.00687482    0.00278651   0.000916323   0.000294957   8.63084e-05   1.80865e-05   4.59499e-06   6.00883e-07       0.00000       0.00000       0.00000       0.00000       0.00000       0.00000       0.00000       0.00000       0.00000       0.00000
  13  18 3252.2489    3.6783  1.3970 10.7152 -0.0039     -0.136834  0.0641   0.0838   0.0960    0.3298   0.0000      0.559571   439.6891      -7.82480       6.43588       9.61125       3.41700      -8.44625      -9.59260      -2.75076      0.609644      0.584906      0.260911     -0.560734    -0.0184789     -0.444720      0.304509      0.184079     0.0209636     0.0212660    0.00803543   -0.00649704   0.000572621   3.40010e-05  -4.80849e-05  -5.54167e-06  -1.34145e-06   4.41953e-07       0.00000       0.00000       0.00000       0.00000       0.00000       0.00000       0.00000       0.00000       0.00000       0.00000       4.84539       6.55795       7.26785       5.83360       6.61934       4.80486       4.84880       3.61920       2.74107       1.98111       1.27009      0.878640      0.465785      0.337500      0.148749     0.0896298     0.0491883     0.0149055     0.0104484    0.00353103    0.00122712   0.000500981   0.000124547   3.72031e-05   8.01589e-06   8.16301e-07       0.00000       0.00000       0.00000       0.00000       0.00000       0.00000       0.00000       0.00000       0.00000       0.00000
  13  19 3392.3383    3.2074  2.0900 10.6366 -0.0042      0.248673  0.0682   0.0570   0.1110    0.1759   0.0000      0.335573   431.5948      -18.1314       18.7490       8.31115      -5.38250       6.20637       10.1220      -4.25502       1.53175      -1.94939      0.729703     -0.714826    -0.0684151    -0.0929965      0.151970    0.00620131     0.0589028    -0.0121736    0.00800266    0.00351903   -0.00127317  -0.000160530   0.000186184  -8.93751e-06  -4.41911e-06  -6.78393e-07       0.00000       0.00000       0.00000       0.00000       0.00000       0.00000       0.00000       0.00000       0.00000       0.00000       5.79983       6.99020       7.25362       7.30286       6.72277       5.57008       4.77453       3.79658       2.94320       2.01061       1.37654      0.865307      0.545805      0.317716      0.186084     0.0962423     0.0475861     0.0224073    0.00923610    0.00358430    0.00129809   0.000411428   0.000123961   2.94699e-05   6.43691e-06   8.63596e-07       0.00000       0.00000       0.00000       0.00000       0.00000       0.00000       0.00000       0.00000       0.00000       0.00000
  13  20 3532.6177    2.6606  3.2691 10.1784 -0.0006      0.326412  0.0867   0.0383   0.1419    0.1171   0.0000      0.199518   439.1948      0.439933      0.814949      -8.70011      -12.2198       1.03064      0.110787     -0.200670       1.88331      -4.24199     -0.487431      0.724189     0.0219261      0.317045      0.348928    -0.0589510    -0.0173435    -0.0124395   -0.00350208   -0.00561391   0.000283627   0.000331245   0.000198554   1.72778e-05   1.03000e-05   2.64481e-07       0.00000       0.00000       0.00000       0.00000       0.00000       0.00000       0.00000       0.00000       0.00000       0.00000       7.43967       9.18629       9.35735       9.28802       8.53429       7.67137       6.25652       4.68949       3.60811       2.50840       1.79813       1.17024      0.744639      0.410480      0.217725      0.120293     0.0569487     0.0262930     0.0106694    0.00462131    0.00160995   0.000542699   0.000160867   3.70844e-05   8.07461e-06   1.13948e-06       0.00000       0.00000       0.00000       0.00000       0.00000       0.00000       0.00000       0.00000       0.00000       0.00000
  13  21 3673.0460    2.2255  4.3604 10.0941 -0.0014      0.196447  0.1013   0.0288   0.1760    0.0879   0.0000      0.143819   443.4591      -14.4052       18.5242      0.887848       16.3014      -9.35018       4.05981      -3.21249     -0.472055      -2.39028      -1.39365      0.646221      0.281013      0.893750     -0.156403    -0.0957897    -0.0967003     0.0153024     0.0220099   0.000283817   0.000332968   0.000416749   9.06475e-05   2.01075e-05  -1.18217e-05   6.87415e-07       0.00000       0.00000       0.00000       0.00000       0.00000       0.00000       0.00000       0.00000       0.00000       0.00000       8.51085       11.0233       11.2416       11.2337       10.2487       8.68744       7.23808       5.65432       4.28939       3.02964       2.05508       1.30530      0.812250      0.477676      0.274351      0.139840     0.0677238     0.0330421     0.0135044    0.00547630    0.00199094   0.000643788   0.000193492   4.85793e-05   1.01639e-05   1.42169e-06       0.00000       0.00000       0.00000       0.00000       0.00000       0.00000       0.00000       0.00000       0.00000       0.00000
  13  22 3813.8194    1.8825  6.5376  9.5441 -0.0015      0.295813  0.1358   0.0205   0.2228    0.0810   0.0000     0.0873865   423.9554       9.47326       32.1744      -7.35113       4.40495      -6.93146       11.2943       1.27760       5.63902      0.421377      -2.93925      -2.87394      0.634587     -0.847572      0.140182     -0.239831    -0.0884762    0.00366725    -0.0265039   -0.00992277   -0.00136519   0.000624867   0.000243429  -5.83670e-05   9.07925e-06   1.00792e-06       0.00000       0.00000       0.00000       0.00000       0.00000       0.00000       0.00000       0.00000       0.00000       0.00000       10.4264       13.7408       14.0007       14.1273       13.2124       10.8637       9.44004       7.27322       5.57250       3.75766       2.79573       1.74481       1.15302      0.623622      0.363486      0.190596     0.0987316     0.0447497     0.0195210    0.00755788    0.00280499   0.000871852   0.000282412   6.54787e-05   1.47205e-05   1.95132e-06       0.00000       0.00000       0.00000       0.00000       0.00000       0.00000       0.00000       0.00000       0.00000       0.00000
  13  23 3954.3889    1.6017  8.2485  9.3975 -0.0000      0.367557  0.1577   0.0166   0.2848    0.0699   0.0000     0.0825189   460.4365       32.0851      -1.18794       5.15300       26.7089     -0.230152      -20.1162      -13.6429       8.77400       6.33277      -5.52018       3.15076      0.645632    -0.0875144      -1.10927     -0.545900      0.182837     0.0226490    -0.0263844    0.00322694   -0.00265407  -0.000971415  -1.86064e-05  -0.000124873  -3.51143e-05  -1.69053e-06       0.00000       0.00000       0.00000       0.00000       0.00000       0.00000       0.00000       0.00000       0.00000       0.00000       11.9994       16.5758       16.2245       16.8835       14.8641       13.2650       10.7039       8.58828       6.39247       4.60615       3.16217       1.96433       1.27319      0.721829      0.428718      0.207411      0.111346     0.0463805     0.0226186    0.00816896    0.00328759   0.000999580   0.000319830   7.85906e-05   1.63047e-05   2.47814e-06       0.00000       0.00000       0.00000       0.00000       0.00000       0.00000       0.00000       0.00000       0.00000       0.00000
  13  24 4095.0356    1.3679 11.6185  8.9674 -0.0005     0.0357993  0.2121   0.0126   0.3664    0.0726   0.0000     0.0686683   457.2160       14.0730       29.0856       16.7800      -9.44235      -10.6699      -7.42108       1.45574      -3.97905       19.2049       1.20378       3.07557      -1.13066      0.443720       1.25913      0.208044     -0.237920     0.0187832   -0.00966570    0.00123851    0.00465518    0.00159511  -0.000448466  -5.53354e-05   4.43571e-05  -2.45775e-06       0.00000       0.00000       0.00000       0.00000       0.00000       0.00000       0.00000       0.00000       0.00000       0.00000       15.1938       19.2966       20.1223       19.8527       18.4009       15.8265       13.5042       10.4792       8.27976       5.67184       4.04520       2.47659       1.61542      0.925768      0.527764      0.279758      0.134404     0.0652065     0.0267481     0.0111726    0.00399862    0.00130644   0.000402719   9.29264e-05   2.02474e-05   2.63996e-06       0.00000       0.00000       0.00000       0.00000       0.00000       0.00000       0.00000       0.00000       0.00000       0.00000
  13  25 4237.0427    1.1659 13.4207  8.9474 -0.0039      0.113091  0.2699   0.0103   0.4320    0.0611   0.0000     0.0728839   439.3482       22.0449       81.8416       2.03068       2.54016      -7.19185      -32.9410      -16.6517      -3.23978      -6.69442      -6.73673      0.136615       2.54354       1.21857     -0.265119     -0.531283    -0.0415016    -0.0727211    -0.0242598    0.00910139  -0.000222378   -0.00628886   0.000418263   0.000120915   3.37564e-06  -7.39124e-06       0.00000       0.00000       0.00000       0.00000       0.00000       0.00000       0.00000       0.00000       0.00000       0.00000       17.5718       22.9047       23.8491       23.5153       22.1261       18.6777       16.0644       12.0830       9.50354       6.58425       4.74583       2.99158       1.96223       1.11449      0.625819      0.342490      0.162284     0.0803944     0.0321749     0.0139336    0.00489079    0.00160109   0.000482644   0.000114311   2.48321e-05   3.20722e-06       0.00000       0.00000       0.00000       0.00000       0.00000       0.00000       0.00000       0.00000       0.00000       0.00000
  14  11 2305.7851    1.1483  0.8530  8.9442  0.0016       3.19998  0.0406   0.0300   0.0705    0.2221   0.0000      0.919342   435.2294      -6.69481       15.0554      -1.05625      -3.46549      -4.15784      -1.26514       1.81359     -0.311875      -1.87494     -0.586143       1.02742  -0.000301555     -0.343509      0.104603    0.00272780    0.00623159    0.00847235    0.00601392   -0.00149413    0.00246755   0.000554970   0.000111283   2.53211e-06   5.82541e-06  -5.63169e-06  -2.20308e-06   1.35735e-07       0.00000       0.00000       0.00000       0.00000       0.00000       0.00000       0.00000       0.00000       3.73767       4.54373       4.31617       4.45684       4.02747       3.88798       3.22141       2.69294       2.00983       1.63759       1.04896      0.718638      0.466045      0.281946      0.157104     0.0900031     0.0458645     0.0229513    0.00962663    0.00433272    0.00179347   0.000730495   0.000236966   7.32998e-05   1.96453e-05   5.35383e-06   8.97529e-07   1.49243e-07       0.00000       0.00000       0.00000       0.00000       0.00000       0.00000       0.00000       0.00000
  14  12 2446.8359    1.5151  1.0308  9.2528 -0.0004       3.95695  0.0503   0.0374   0.0772    0.2905   0.0000      0.865246   439.1205       14.3966       9.72616      -7.52336      0.240232     -0.164549      -3.59215      -1.13721      0.398446      0.539801      -1.56646     -0.265383     -0.277467     -0.211705     -0.194015      0.157914     0.0190318     0.0206310     0.0131339    0.00437395   -0.00273217  -0.000537782   0.000380873   8.84586e-06  -1.38075e-05   3.95677e-06  -1.32501e-06  -3.22539e-08       0.00000       0.00000       0.00000       0.00000       0.00000       0.00000       0.00000       0.00000       3.77007       5.18511       5.14218       5.00960       4.95496       4.22274       3.71144       2.95709       2.20166       1.69013       1.19721      0.765226      0.517876      0.325953      0.177191      0.108079     0.0524594     0.0265283     0.0126961    0.00521081    0.00237571   0.000940594   0.000292541   9.97639e-05   2.88892e-05   7.32376e-06   1.49996e-06   1.90929e-07       0.00000       0.00000       0.00000       0.00000       0.00000       0.00000       0.00000       0.00000
  14  13 2587.3831    1.9261  1.2025  9.5814  0.0017       2.98250  0.0541   0.0452   0.0865    0.3309   0.0000      0.924700   433.7160       3.62737       11.4215     0.0498575       6.17654      -2.34813       1.13579      0.209658       1.65701      0.218337     -0.548927      -1.44177    -0.0792907      0.379743      0.186586     0.0739502    -0.0635307     0.0205045   -0.00681164  -0.000379832    0.00554057   0.000179356   2.04198e-05  -7.75509e-05   3.72797e-06   1.38646e-06  -1.06066e-06   3.26173e-07       0.00000       0.00000       0.00000       0.00000       0.00000       0.00000       0.00000       0.00000       4.13003       4.83746       5.16568       5.24047       5.28178       4.53105       3.41360       2.80770       2.48684       1.74727       1.26096      0.765514      0.476877      0.338648      0.210931      0.118324     0.0630851     0.0296405     0.0131231    0.00597237    0.00239929   0.000850433   0.000310122   0.000108206   2.91519e-05   6.32228e-06   1.30504e-06   1.67861e-07       0.00000       0.00000       0.00000       0.00000       0.00000       0.00000       0.00000       0.00000
  14  15 2869.2667    3.3011  0.7740 11.1577  0.0011       1.38332  0.0404   0.0915   0.0634    0.2947   0.0000      0.772240   436.7864      -2.50619       14.6934       3.14537      -5.72265      -7.38299      -6.26266      -1.45837     -0.278289      -1.56380    -0.0666381      0.241838      0.235462    -0.0217307      0.119809    -0.0533021    -0.0398236    -0.0114051   -0.00738408   -0.00585522    0.00120450   0.000261841   1.15109e-05  -1.27865e-05   2.90102e-05   2.74325e-06  -1.45065e-06   3.26378e-08       0.00000       0.00000       0.00000       0.00000       0.00000       0.00000       0.00000       0.00000       3.39920       4.23905       4.42468       4.76015       4.31210       3.59750       3.04493       2.63564       2.07143       1.31418       1.01149      0.690956      0.446249      0.265193      0.149069     0.0854593     0.0485222     0.0261850     0.0117949    0.00539055    0.00202063   0.000727940   0.000252991   8.60457e-05   2.47798e-05   5.83280e-06   1.17392e-06   1.60872e-07       0.00000       0.00000       0.00000       0.00000       0.00000       0.00000       0.00000       0.00000
  14  16 3010.1304    3.7787  0.9520 10.4458 -0.0052      0.922919  0.0677   0.0966   0.0686    0.8264   0.0000       1.20224   440.4828     0.0328142       11.2093      0.971258     -0.194515      -1.76454      -2.30300      -1.35041     -0.589760    -0.0303099       1.72609      0.457432     -0.777124     -0.312457     0.0823218      0.186804    -0.0312511    -0.0119261     0.0207365  -0.000160393    0.00282702   -0.00125539  -0.000392542   1.78763e-06   1.87059e-05   4.20325e-06  -1.13330e-06  -2.18924e-07       0.00000       0.00000       0.00000       0.00000       0.00000       0.00000       0.00000       0.00000       6.41700       8.13965       6.83489       5.58452       4.71249       5.71889       5.64835       4.94795       4.08470       3.00439       1.91602       1.14906      0.689843      0.377245      0.199946      0.103842     0.0537625     0.0243195     0.0117883    0.00484196    0.00225716   0.000841229   0.000299554   8.50621e-05   2.81796e-05   6.04387e-06   1.41927e-06   2.00837e-07       0.00000       0.00000       0.00000       0.00000       0.00000       0.00000       0.00000       0.00000
  14  17 3150.4643    3.9656  1.1123 10.9714 -0.0065     -0.228354  0.0503   0.0941   0.0848    0.5280   0.0000      0.864023   433.9497       1.57011       14.5527       4.03843       4.86909      0.561050      -2.30893       1.30959       2.23445       1.34689      0.314635     -0.515356      0.979903      0.241406   -0.00830789     -0.129778     0.0123727    -0.0189848   -0.00154342    0.00240328    0.00276735  -5.28585e-05  -0.000258942  -0.000104910   1.29927e-05   6.01869e-06   1.66892e-07  -1.55871e-07       0.00000       0.00000       0.00000       0.00000       0.00000       0.00000       0.00000       0.00000       4.17075       4.78874       6.03075       5.91182       4.75486       4.60091       3.90052       2.69046       2.08396       1.76482       1.07411      0.646952      0.531579      0.321171      0.146350     0.0946043     0.0601052     0.0277488     0.0104293    0.00526506    0.00270883    0.00108566   0.000345629   9.80638e-05   2.57936e-05   5.93345e-06   1.03040e-06   1.43241e-07       0.00000       0.00000       0.00000       0.00000       0.00000       0.00000       0.00000       0.00000
  14  19 3431.3965    3.0432  2.3131 10.4695 -0.0025      0.573345  0.0691   0.0501   0.1173    0.1819   0.0000      0.294382   439.2865      -2.67486       18.9191      -7.21391      -7.94339      0.991026       8.19968      -2.47194      0.272793      -5.69889       1.53361     -0.239204     -0.211419     -0.463743     -0.182862     -0.117243     0.0182282   -0.00732913    -0.0104542    0.00484911   -0.00105828   -0.00171692  -0.000909424   9.84151e-06  -3.27041e-06  -2.92198e-06   1.63071e-06  -3.83302e-07       0.00000       0.00000       0.00000       0.00000       0.00000       0.00000       0.00000       0.00000       5.22111       7.00997       6.89799       7.01467       6.48774       5.84272       5.16808       3.82769       3.25542       2.10028       1.73450       1.04629      0.759949      0.419965      0.254145      0.140891     0.0689456     0.0384450     0.0163544    0.00807413    0.00287900    0.00129073   0.000419474   0.000134938   4.19933e-05   8.11547e-06   2.06720e-06   2.64913e-07       0.00000       0.00000       0.00000       0.00000       0.00000       0.00000       0.00000       0.00000
  14  20 3572.2162    2.5856  3.2725 10.0732 -0.0023      0.694777  0.0821   0.0360   0.1382    0.1293   0.0000      0.181519   432.1044      -10.1911       9.11851      -15.3217       9.25554      -3.13215     -0.241514      -3.74986       2.35015     -0.359889     -0.566341      -1.47857       1.93967      0.124057     0.0691096      0.391565      0.245051   -0.00776898    -0.0310436    0.00275693     0.0108041   0.000656810  -0.000169194  -3.25556e-05  -3.88525e-05   1.56766e-05   1.43515e-06  -1.82455e-07       0.00000       0.00000       0.00000       0.00000       0.00000       0.00000       0.00000       0.00000       6.15266       7.87060       8.19768       8.34911       7.41054       6.92731       5.81004       4.52330       3.53294       2.70327       1.80658       1.25507      0.822725      0.503538      0.287541      0.163682     0.0880248     0.0435136     0.0197610    0.00890384    0.00376345    0.00149315   0.000517505   0.000159835   4.25563e-05   1.06429e-05   2.05386e-06   2.97195e-07       0.00000       0.00000       0.00000       0.00000       0.00000       0.00000       0.00000       0.00000
  14  21 3713.1852    2.1538  4.7081  9.8351 -0.0010      0.494336  0.1053   0.0257   0.1754    0.0944   0.0000      0.127317   444.8414      -2.62269       1.17910       21.1776      -3.81871      -8.50198       2.29368      -7.99329      0.893764      -3.98873      -4.28869     -0.922860     -0.105699     0.0243043    -0.0149656    -0.0284787    -0.0225046     0.0649031   -0.00255593   -0.00178437   -0.00388715    0.00288267    0.00125340  -0.000405524  -7.22717e-05   1.12018e-05  -9.75308e-07  -3.53122e-07       0.00000       0.00000       0.00000       0.00000       0.00000       0.00000       0.00000       0.00000       7.53364       10.3786       10.2543       10.4645       9.89657       8.93103       7.17156       5.85445       4.54751       3.24114       2.41249       1.60312       1.09048      0.640118      0.392450      0.208321      0.116501     0.0556609     0.0273300     0.0114043    0.00493768    0.00178508   0.000679557   0.000207565   6.35324e-05   1.42686e-05   2.88857e-06   4.12590e-07       0.00000       0.00000       0.00000       0.00000       0.00000       0.00000       0.00000       0.00000
  14  22 3854.3064    1.8202  7.1639  9.3992 -0.0014      0.387406  0.1305   0.0185   0.2387    0.0831   0.0000     0.0809202   442.3877      0.596993      -2.20347      -14.9403       6.03088       12.8992      -5.96207      -7.85449      -8.13563       4.10579     -0.895843      -1.31933     -0.924315     0.0244666      0.366541      0.331595      0.175436     0.0121959     0.0326716     0.0118541    0.00389366   -0.00316192   0.000141440   8.09798e-05  -8.81582e-05  -1.09800e-05  -3.38896e-06   7.91726e-08       0.00000       0.00000       0.00000       0.00000       0.00000       0.00000       0.00000       0.00000       9.68924       12.6538       13.1556       13.3593       12.4147       10.7537       9.09425       7.26835       5.55572       3.99941       2.91116       1.97487       1.28787      0.787867      0.463031      0.251093      0.139821     0.0681696     0.0329072     0.0144154    0.00605165    0.00220266   0.000798353   0.000248676   7.14540e-05   1.69893e-05   3.40708e-06   4.54973e-07       0.00000       0.00000       0.00000       0.00000       0.00000       0.00000       0.00000       0.00000
  14  23 3995.3696    1.5026  9.2289  9.2233 -0.0007      0.320645  0.1663   0.0145   0.2950    0.0741   0.0000     0.0705210   454.5417       7.88413       19.1229       4.86171      -5.64710      -1.00364       8.14586      -14.6310      -3.65335      -1.87770     -0.317485      -1.15282     -0.581895     0.0763005      -1.21380    -0.0792003      0.278557    -0.0634892    -0.0490444   -0.00514663     0.0106931   -0.00219195    0.00132667  -0.000487224   0.000144664  -4.73208e-06   6.32268e-06   3.51492e-07       0.00000       0.00000       0.00000       0.00000       0.00000       0.00000       0.00000       0.00000       12.0693       15.5527       16.1023       16.1353       15.0442       13.1559       11.4312       9.01683       7.20312       5.00673       3.78089       2.43311       1.65017      0.978536      0.582983      0.318448      0.173196     0.0879121     0.0399556     0.0186692    0.00739567    0.00286372   0.000997815   0.000312632   9.22132e-05   2.01199e-05   4.32605e-06   5.51214e-07       0.00000       0.00000       0.00000       0.00000       0.00000       0.00000       0.00000       0.00000
  14  24 4137.3391    1.2984 11.7798  9.1723 -0.0027      0.273739  0.2172   0.0117   0.3793    0.0619   0.0000     0.0736130   427.4183       7.02280       10.4319      -8.27531      -18.1226       20.4160       2.80362      -10.5237      -1.89430      -15.3060      -6.50887      -3.02650       1.14334      0.491858      0.144705     -0.110646     0.0733395     -0.179861    -0.0942242    0.00894041    0.00473783  -0.000636694  -0.000270234   0.000861275   9.65315e-06  -4.60028e-05  -6.08605e-06   3.92365e-07       0.00000       0.00000       0.00000       0.00000       0.00000       0.00000       0.00000       0.00000       14.4323       18.5329       19.7828       19.7330       18.1877       16.1099       13.4610       10.9443       8.40518       6.26410       4.41215       2.91184       1.93566       1.17085      0.701290      0.382900      0.211822      0.103157     0.0488711     0.0216443    0.00914738    0.00342371    0.00123939   0.000378586   0.000110789   2.60478e-05   4.96767e-06   6.63049e-07       0.00000       0.00000       0.00000       0.00000       0.00000       0.00000       0.00000       0.00000
  15  12 2481.0257    1.6306  1.0774  9.2921 -0.0040       1.75875  0.0439   0.0382   0.0822    0.3439   0.0000      0.797497   442.2906       2.84988       9.84732     -0.738059    -0.0297932       3.06708       3.87826      -2.29022      0.119185     -0.708509      -1.18833     0.0116443     -0.673418     -0.233484      0.195696    -0.0208421     0.0378321   -0.00422988    0.00882640   -0.00331702   -0.00573702   -0.00157059  -0.000552398  -0.000127292  -9.29308e-05   4.22412e-06  -6.30487e-06   9.28789e-07  -1.77617e-07  -5.41947e-11       0.00000       0.00000       0.00000       0.00000       0.00000       0.00000       3.59857       4.94110       4.72614       4.73089       4.05076       3.82049       3.42411       3.04601       2.37483       1.80922       1.27818      0.843652      0.546396      0.319361      0.206046      0.112506     0.0643764     0.0326353     0.0169215    0.00827379    0.00371897    0.00160708   0.000615156   0.000224389   7.91100e-05   2.19034e-05   6.45513e-06   1.51130e-06   2.83474e-07   4.28711e-08       0.00000       0.00000       0.00000       0.00000       0.00000       0.00000
  15  14 2764.1268    2.7508  0.9186 10.4449  0.0029       2.67673  0.0413   0.0684   0.0689    0.2999   0.0000      0.859856   442.0994      0.125191       21.1129     -0.696643      -2.90080       2.86649      0.215120       4.31991      0.337286      -1.65253       1.18483      0.253467      0.213504      0.105932      0.159076    -0.0841287     0.0406720   -0.00699283   -0.00353577  -0.000298435   -0.00132029   -0.00123395   0.000317229  -8.69824e-05   5.54671e-05   2.58061e-06  -8.25547e-06   1.37408e-06  -2.82543e-07   8.35388e-08       0.00000       0.00000       0.00000       0.00000       0.00000       0.00000       3.33869       4.17752       4.30808       3.90954       4.09653       3.75312       3.05739       2.71012       2.00012       1.44835       1.15913      0.753842      0.554094      0.346079      0.197582      0.114696     0.0642348     0.0325755     0.0168567    0.00824105    0.00320966    0.00150397   0.000577967   0.000204923   6.84087e-05   2.32526e-05   6.88484e-06   1.40489e-06   2.58581e-07   3.29215e-08       0.00000       0.00000       0.00000       0.00000       0.00000       0.00000
  15  15 2905.7939    3.4712  0.9526 10.4293 -0.0039       1.57521  0.0452   0.0835   0.0676    0.5525   0.0000      0.845878   439.8240     0.0920095       18.8280     -0.182956      -7.12353      -7.39790      -3.85539      -4.16836     -0.706846       3.06118       1.76279     -0.682680     -0.190377     -0.111876    -0.0621152    -0.0218204     0.0138847     0.0172945   -0.00667835     0.0181357   -0.00227591  -0.000791534   8.24758e-05  -7.05773e-05  -2.86134e-05   5.97614e-06   8.42631e-06   1.99350e-06   2.88869e-07  -1.74238e-08       0.00000       0.00000       0.00000       0.00000       0.00000       0.00000       3.33615       4.23085       4.81120       4.24563       4.51038       4.00884       3.29971       3.03458       1.94329       1.72049       1.23432      0.793751      0.617309      0.345961      0.228982      0.138460     0.0701072     0.0394602     0.0205566    0.00855344    0.00494357    0.00161961   0.000793976   0.000292929   8.66572e-05   2.67149e-05   8.73720e-06   1.94103e-06   3.08737e-07   3.90901e-08       0.00000       0.00000       0.00000       0.00000       0.00000       0.00000
  15  16 3047.0786    3.9490  0.9136 11.1840 -0.0077       1.38915  0.0353   0.1013   0.0771    0.4353   0.0000      0.822309   437.4269      -4.25917       12.1774      -4.89589     -0.281753       1.36560      -6.17254       1.73501      -2.11230      -1.18838      -1.52661     0.0300893     -0.605035     -0.643812     -0.114561     0.0272136    -0.0510337     0.0124153    0.00853219   -0.00209593   -0.00296848    0.00251085   0.000518072  -0.000158753   2.58906e-05  -8.12587e-06   2.52576e-06  -1.23928e-06  -2.96725e-07   5.15503e-08       0.00000       0.00000       0.00000       0.00000       0.00000       0.00000       3.07037       3.75890       3.91413       3.80102       3.71841       3.31694       2.81713       2.30182       1.77721       1.31818      0.978767      0.672757      0.461372      0.292622      0.171475      0.100582     0.0555619     0.0281483     0.0146932    0.00682837    0.00301860    0.00125596   0.000510728   0.000176899   5.97600e-05   1.92785e-05   5.20520e-06   1.18278e-06   2.14924e-07   2.74931e-08       0.00000       0.00000       0.00000       0.00000       0.00000       0.00000
  15  17 3188.0103    4.0509  1.0776 11.6447  0.0081      0.974895  0.0543   0.0965   0.0727    0.2930   0.0000      0.885906   438.3646      -4.02161       17.2213      0.302620       1.53772      -3.52331     -0.699642       3.87632       1.63524      -1.37807      -1.63718     -0.323924    -0.0815372      0.247063    -0.0526565   -0.00141144     0.0316216   -0.00543378   0.000347633    0.00441627   -0.00613134    0.00408201   0.000453030  -0.000281951  -0.000125971   4.29275e-05   1.55557e-05   1.21995e-06  -1.24487e-07  -4.28254e-08       0.00000       0.00000       0.00000       0.00000       0.00000       0.00000       3.62188       4.69695       4.98792       4.83231       4.74525       4.22901       3.66883       2.84788       2.31172       1.65330       1.28614      0.890319      0.618418      0.387203      0.240490      0.146434     0.0800613     0.0391670     0.0224274    0.00978578    0.00499611    0.00178797   0.000826547   0.000282178   9.91903e-05   3.03517e-05   8.20363e-06   1.77910e-06   3.61368e-07   4.38201e-08       0.00000       0.00000       0.00000       0.00000       0.00000       0.00000
  15  18 3328.7357    3.4348  1.6884 10.6723 -0.0014      0.688823  0.0572   0.0639   0.0964    0.3197   0.0000      0.465058   439.8585       6.93632      -2.15458     -0.594788      -12.3257      -1.57853      -1.08854      0.581282      -1.47701      -3.49048      0.833569      -1.26151     -0.952601      0.160586      0.290876     0.0441871    -0.0298517     0.0171786     0.0182029     0.0134808   -0.00433316  -0.000584103  -0.000500998   5.49810e-05  -0.000155888  -3.99762e-05  -1.31647e-06   4.11071e-06  -9.62599e-08   9.04137e-09       0.00000       0.00000       0.00000       0.00000       0.00000       0.00000       4.28699       5.32761       5.41267       5.87624       5.63003       4.79087       3.99622       3.20434       2.61713       2.03181       1.45426      0.966374      0.617552      0.404645      0.265724      0.162774     0.0910755     0.0468804     0.0234832     0.0111072    0.00491550    0.00204396   0.000797922   0.000286406   9.57288e-05   2.90463e-05   7.88851e-06   1.89497e-06   3.67243e-07   4.75778e-08       0.00000       0.00000       0.00000       0.00000       0.00000       0.00000
  15  19 3469.8789    2.9290  2.4762 10.6134 -0.0048      0.817945  0.0751   0.0465   0.1209    0.1568   0.0000      0.301171   447.8742      -12.6512       14.1515      -1.79788       7.14508      -1.73438       4.22206      -2.64420      -4.64714      -1.38347       3.62091     -0.210406      0.633199      0.779410   -0.00604708     -0.108672    0.00549949    -0.0204613    -0.0122830    -0.0107747    0.00556552   -0.00586627   -0.00151894    0.00100682  -0.000117516  -1.20337e-05  -6.89462e-06  -1.80549e-06   4.33191e-07  -4.24844e-08       0.00000       0.00000       0.00000       0.00000       0.00000       0.00000       5.92105       7.17713       7.20466       7.08370       6.67998       6.11758       5.65187       4.56811       3.50074       2.59553       1.97530       1.36848      0.944509      0.591417      0.345637      0.192227      0.103492     0.0563528     0.0272423     0.0135663    0.00598092    0.00268055   0.000996406   0.000375069   0.000117127   3.53008e-05   9.89335e-06   2.20815e-06   4.37742e-07   5.51278e-08       0.00000       0.00000       0.00000       0.00000       0.00000       0.00000
  15  20 3611.2073    2.4444  4.0136  9.9280 -0.0007      0.359423  0.0928   0.0305   0.1552    0.1169   0.0000      0.153250   436.3130      -4.66198      0.786583       10.4377       9.62940      -10.3725      -4.27728     -0.671511       2.24503       2.29584      0.294518       1.37581     -0.202444    -0.0437716     -0.175172     0.0927010     0.0648021   -0.00197792    -0.0272469   -0.00147144    -0.0101050   -0.00364766   0.000492423   0.000757225  -1.45458e-05  -3.41305e-05  -1.66199e-05   3.95665e-06  -2.94675e-07  -8.66032e-09       0.00000       0.00000       0.00000       0.00000       0.00000       0.00000       6.53628       8.83852       8.81893       8.68208       7.91795       7.20076       6.65126       5.46602       4.47765       3.31675       2.44218       1.59299       1.08928      0.667988      0.407381      0.228727      0.133591     0.0691561     0.0350757     0.0175641    0.00727846    0.00345141    0.00132161   0.000486187   0.000164002   4.86968e-05   1.40016e-05   3.12198e-06   6.44948e-07   8.32170e-08       0.00000       0.00000       0.00000       0.00000       0.00000       0.00000
  15  21 3752.6658    2.0697  5.4124  9.6338 -0.0019      0.420781  0.1107   0.0225   0.1795    0.0906   0.0000      0.100204   437.8952      -4.29374       34.3590       2.81991      -9.30463      -5.12731       2.50415       7.61029      -3.03715      -4.76721      -3.01735      0.211794     -0.222724      0.612497    -0.0711233      0.168336     -0.102644      0.167341     0.0114502    -0.0206023   -0.00233215    0.00897254   -0.00158233   0.000716627   8.28944e-05  -0.000149903  -1.54564e-05  -2.40597e-06  -6.42805e-07  -1.79553e-08       0.00000       0.00000       0.00000       0.00000       0.00000       0.00000       7.93523       10.2424       10.6376       10.5881       10.0940       9.15074       7.82105       6.19049       4.83333       3.70050       2.68610       1.85073       1.31346      0.792461      0.509999      0.283862      0.161432     0.0839338     0.0426135     0.0198019    0.00915254    0.00378527    0.00155352   0.000574919   0.000197767   5.57222e-05   1.64329e-05   3.63579e-06   6.95215e-07   8.90684e-08       0.00000       0.00000       0.00000       0.00000       0.00000       0.00000
  15  23 4036.1919    1.4695 10.7914  9.1464 -0.0026      0.350721  0.1863   0.0128   0.3189    0.0662   0.0000     0.0639410   428.5769       8.53007       30.6914      -8.34427      -11.0833       32.6467       8.92575     -0.631893       1.51397       11.6613       7.10230      -1.36241     -0.771499       1.74847       1.53172     -0.453385      0.276401     0.0834421     0.0476939   -0.00128284     0.0234552   -0.00371466    0.00313372  -5.06759e-05   0.000115636   6.76278e-05  -2.21359e-05   2.30011e-06   2.08558e-06   1.03334e-07       0.00000       0.00000       0.00000       0.00000       0.00000       0.00000       11.7095       15.6405       16.4121       16.6810       15.5401       14.0388       11.8828       9.67293       7.62298       5.68418       4.23684       2.88784       2.01752       1.24939      0.794759      0.448152      0.259975      0.135758     0.0701716     0.0331301     0.0152438    0.00643295    0.00260438   0.000943203   0.000328428   9.60061e-05   2.75599e-05   6.01740e-06   1.16168e-06   1.51781e-07       0.00000       0.00000       0.00000       0.00000       0.00000       0.00000
  15  24 4177.6444    1.2474 13.2878  9.0239 -0.0008      0.316345  0.2394   0.0104   0.3927    0.0605   0.0000     0.0712714   415.3121      -19.8318       24.7966       5.79871       5.20562       6.49716      0.980821       12.1141       7.25869       1.19093      -7.84142       3.19276       3.26018      -2.11798     0.0177141     -0.430775      0.525606      0.234115     -0.139990    0.00285482    -0.0112984    0.00136599    0.00185261   0.000643715  -0.000380331   0.000126952  -4.59439e-05   7.64630e-06   1.90754e-06   1.05392e-07       0.00000       0.00000       0.00000       0.00000       0.00000       0.00000       14.5052       18.8696       19.2476       19.2747       18.1855       16.7357       14.6957       11.6678       9.42739       6.97108       5.32849       3.55031       2.50348       1.55267      0.978431      0.548931      0.316024      0.163125     0.0834310     0.0389945     0.0179839    0.00765260    0.00311262    0.00111811   0.000387422   0.000112998   3.23409e-05   6.89266e-06   1.38607e-06   1.73461e-07       0.00000       0.00000       0.00000       0.00000       0.00000       0.00000
  16  10 2228.4135    0.9476  0.8403  8.6598  0.0002       3.80554  0.0503   0.0239   0.0614    0.2366   0.0000      0.976790   438.5415       3.38922       13.0211      0.891796      -2.05716     0.0639406    -0.0558957      -3.24503       2.43130      0.211587       1.20228     0.0894416     -0.255414     -0.346571     -0.201730    -0.0947808     0.0320908    -0.0106943   -0.00754679    0.00689779    0.00362632   0.000370351   -0.00170042   2.84912e-05  -6.07915e-05   5.60801e-05   1.01486e-05   4.50984e-06  -9.94683e-07   1.43317e-07   9.30365e-08   4.92038e-09       0.00000       0.00000       0.00000       0.00000       3.64553       4.33936       3.96199       4.68669       4.85072       4.41367       3.53930       2.56329       2.49430       1.91955       1.66812      0.969122      0.629360      0.384549      0.317923      0.205056      0.128397     0.0705209     0.0340860     0.0174097    0.00744592    0.00347822    0.00145877   0.000620583   0.000208729   7.94587e-05   2.62169e-05   7.43303e-06   2.17664e-06   3.91371e-07   9.25762e-08   1.10143e-08       0.00000       0.00000       0.00000       0.00000
  16  11 2372.6853    1.2734  0.9957  9.1336 -0.0018       4.29988  0.0463   0.0304   0.0747    0.2306   0.0000      0.963857   433.9580      -1.68021       12.0656       3.06769      -4.48013     -0.913037      -3.12142       3.31561       4.35841      0.988658     -0.553344     -0.289815     -0.102883      0.466290    -0.0809546      0.140627     0.0952964    -0.0519694    0.00241802    0.00435926    0.00382387   -0.00167685  -0.000166984   0.000459832   0.000293076  -1.56535e-05  -2.30782e-05  -7.87929e-06  -2.54917e-07  -7.45901e-07   2.98421e-09   3.41793e-10       0.00000       0.00000       0.00000       0.00000       4.20363       5.02933       4.75548       4.10593       3.96856       4.02209       3.79653       3.40159       2.96166       2.24425       1.64123       1.15321      0.761827      0.494850      0.293063      0.169802     0.0949435     0.0513537     0.0277019     0.0130605    0.00615017    0.00275692    0.00113028   0.000441378   0.000178943   6.21261e-05   2.12136e-05   6.14061e-06   1.48000e-06   3.29650e-07   6.06370e-08   7.21714e-09       0.00000       0.00000       0.00000       0.00000
  16  12 2514.8352    1.6935  1.0093  9.5221 -0.0026       1.29095  0.0427   0.0392   0.0756    0.2501   0.0000      0.907623   435.8290      -2.12684       19.1981      -3.03024       2.42157      -3.27635     -0.211758     -0.773035     -0.511341    -0.0665554      -1.43038     0.0750679    -0.0163299    0.00992997     -0.222238      0.105903     0.0197843    -0.0728891    0.00259578    -0.0130596  -0.000408958   -0.00498763  -0.000769602  -0.000423707   0.000122921  -1.74802e-05   1.54017e-06  -2.15061e-06   6.86474e-07   1.16849e-07  -1.01570e-07   8.04758e-09       0.00000       0.00000       0.00000       0.00000       3.07644       4.00427       4.24834       4.45879       4.25044       3.63074       3.17908       2.37447       2.08659       1.55739       1.13207      0.761647      0.545750      0.370010      0.222603      0.141344     0.0824354     0.0494074     0.0257708     0.0137600    0.00619509    0.00284753    0.00115673   0.000517065   0.000193106   7.03225e-05   2.12752e-05   6.53818e-06   1.58979e-06   3.64695e-07   7.71587e-08   8.93414e-09       0.00000       0.00000       0.00000       0.00000
  16  14 2799.5372    2.7756  0.9428 10.2048 -0.0030       2.39229  0.0392   0.0667   0.0688    0.3517   0.0000      0.869602   438.3884       2.74228       15.9918      0.538828      -2.53561     -0.563816     -0.391145       2.47123       2.18617     -0.670295     -0.900611     -0.307353      0.425527      0.242069    -0.0427717     0.0283229    -0.0759846    -0.0350495     0.0320238     0.0114391   0.000716055   -0.00363822   8.46547e-05  -0.000349936   6.26067e-06   0.000104960   4.12080e-05  -6.13107e-06   3.01793e-07  -3.13274e-07   3.79763e-08   1.22653e-09       0.00000       0.00000       0.00000       0.00000       2.94591       3.73334       3.81403       3.63904       3.61737       3.37559       2.98437       2.46114       1.98074       1.50224       1.18940      0.795265      0.557196      0.389267      0.228747      0.142586     0.0823478     0.0449212     0.0240234     0.0117425    0.00547249    0.00260842    0.00108949   0.000478553   0.000182958   6.04868e-05   1.99348e-05   6.46469e-06   1.63595e-06   3.56192e-07   6.79499e-08   8.13980e-09       0.00000       0.00000       0.00000       0.00000
  16  16 3083.4610    3.9542  0.9178 11.3140  0.0077       1.29023  0.0497   0.0978   0.0679    0.3176   0.0000      0.854532   439.1059       3.24150       6.97802       1.03224     -0.966380      -4.27543       6.96321       2.14157      -3.52843      0.259655     -0.508195      0.926195      0.584085     -0.421444      0.205861      0.123506     0.0694355     0.0892932    -0.0247958    0.00533652    0.00849343  -0.000841211   -0.00147992   0.000222417   0.000241677   3.35125e-05  -3.79410e-06   8.76552e-06   1.78242e-06  -1.14095e-07  -1.46528e-08   6.24086e-09       0.00000       0.00000       0.00000       0.00000       2.93938       4.53555       4.76533       4.23216       4.97494       3.42806       3.94083       2.72856       2.42532       1.83127       1.34957      0.944815      0.690531      0.441853      0.269647      0.188823     0.0858009     0.0659117     0.0255493     0.0168313    0.00855961    0.00269665    0.00183968   0.000568979   0.000235161   0.000102767   2.34733e-05   8.99622e-06   2.37294e-06   5.96222e-07   1.19210e-07   1.12783e-08       0.00000       0.00000       0.00000       0.00000
  16  17 3224.9150    3.9001  1.3362 10.0041 -0.0057      0.942638  0.0541   0.0821   0.0831    1.3448   0.0000      0.623104   435.9023     -0.777075       9.56435      -5.99635      -10.7915       1.38145      -1.58902      -2.60854      0.715291      -2.30513       1.06380     0.0231700     -0.274013     -0.159123     0.0219327      0.117261      0.127535     0.0494499   -0.00940878     0.0156720   -0.00373755   -0.00245390  -0.000769767  -0.000402316   3.26538e-05   2.57754e-05   1.67916e-05  -9.64633e-06  -1.86164e-06   6.84500e-07   1.30352e-07  -1.66270e-08       0.00000       0.00000       0.00000       0.00000       3.59783       4.47429       4.64618       5.25379       4.72921       4.17332       3.64625       3.25299       2.30817       1.87983       1.36137       1.10088      0.674928      0.450589      0.283021      0.200971      0.112575     0.0613080     0.0273882     0.0179501    0.00821067    0.00421166    0.00157602   0.000731016   0.000228889   9.13613e-05   2.56327e-05   8.34995e-06   1.96042e-06   5.25041e-07   8.18413e-08   1.22043e-08       0.00000       0.00000       0.00000       0.00000
  16  18 3366.4003    3.2744  1.7920 10.9700 -0.0092       1.32853  0.0613   0.0610   0.0990    0.2567   0.0000      0.426694   440.4370      -5.60555       8.71209     0.0433457      -4.94930      -4.09224      -2.13037       2.47104      -4.17448      0.518231       1.21128       1.86588      0.916312      0.599093     -0.120554    -0.0905508     -0.383549     0.0620683     0.0186764    0.00569682    0.00728899   -0.00124683  -0.000632068  -0.000335372   0.000175078  -2.24618e-05  -8.83011e-06  -1.44393e-05   5.29372e-06  -6.14172e-07  -4.82725e-08   6.89708e-09       0.00000       0.00000       0.00000       0.00000       4.52458       5.63813       5.94600       5.61645       5.63527       5.12845       4.52430       3.80355       2.77720       2.18518       1.66774       1.17538      0.868368      0.565872      0.348819      0.209470      0.118307     0.0624698     0.0354290     0.0165930    0.00817201    0.00398982    0.00160604   0.000680753   0.000270948   8.66533e-05   2.78723e-05   8.52639e-06   2.46340e-06   5.20926e-07   8.65945e-08   1.04663e-08       0.00000       0.00000       0.00000       0.00000
  16  19 3507.9245    2.7760  3.0439 10.2481 -0.0065      0.457555  0.0771   0.0384   0.1249    0.1531   0.0000      0.209135   430.8185       1.23231       5.13588      -11.6167       3.04812      -6.75369       2.58882       7.76817      -1.88196       2.94342      -2.22906       1.07992     -0.494259     -0.534711      0.525635      0.802913    -0.0656612      0.124940     0.0680873     0.0184807  -7.94025e-05   -0.00226643   -0.00220606  -0.000423799   0.000602663   2.18692e-05  -1.81794e-05  -1.57781e-05  -9.67470e-07   4.34176e-07   1.35728e-07  -1.47617e-08       0.00000       0.00000       0.00000       0.00000       5.19839       6.93951       7.05043       7.20957       6.78911       6.21101       5.46597       4.57519       3.64917       2.78103       2.08720       1.48447       1.04415      0.676491      0.438398      0.255773      0.152509     0.0829792     0.0461588     0.0225469     0.0114573    0.00501533    0.00232176   0.000896468   0.000357092   0.000120628   4.13009e-05   1.16359e-05   3.20169e-06   7.04878e-07   1.32260e-07   1.68883e-08       0.00000       0.00000       0.00000       0.00000
  16  20 3649.9062    2.3201  4.4596  9.7224 -0.0020      0.462745  0.0931   0.0266   0.1591    0.1135   0.0000      0.121418   435.9164       10.4167       18.4833       3.43970       5.94128      -9.12335       4.16195       8.08797      -5.52285       2.45762      -2.31423      0.821699      0.411867     -0.966213       1.29996       1.08063     0.0995779     -0.147556    -0.0261963     0.0165873     0.0141747   -0.00545563    0.00121445  -3.29870e-05  -0.000696436   9.97327e-05   5.36084e-05  -7.10668e-06   1.25493e-06   7.82837e-07   2.49007e-07  -1.17634e-08       0.00000       0.00000       0.00000       0.00000       6.39619       8.27833       8.31181       8.86675       8.32026       7.70822       6.62722       5.34095       4.41684       3.34233       2.53184       1.77441       1.25052      0.809804      0.537045      0.319926      0.191892      0.104874     0.0567212     0.0280760     0.0137641    0.00607958    0.00272422    0.00107570   0.000421612   0.000146126   4.88431e-05   1.36325e-05   3.71826e-06   8.00961e-07   1.57599e-07   2.03591e-08       0.00000       0.00000       0.00000       0.00000
  16  21 3791.6783    1.9764  5.7659  9.6329 -0.0003      0.335609  0.1120   0.0208   0.1910    0.0829   0.0000     0.0930263   446.2502      -17.8517       7.94216       13.3070      -3.27618      -20.6036       5.67782     -0.427430      0.955134      -1.69188      -4.01818      -1.25043       2.60172     -0.536362     -0.180850    -0.0307555      0.130602   -0.00609181     0.0550550    0.00122697     0.0213282    0.00611480   -0.00327384   -0.00138249   0.000397148   0.000188316   2.70039e-06  -2.83282e-06   2.29706e-06   5.66093e-07  -2.10853e-07   2.89284e-08       0.00000       0.00000       0.00000       0.00000       7.46441       9.84236       9.82048       10.5046       9.60322       8.82350       7.62955       6.58672       5.32628       4.04081       3.02523       2.16940       1.50379      0.962708      0.630314      0.373653      0.223906      0.121549     0.0676171     0.0334544     0.0171266    0.00755133    0.00339200    0.00129566   0.000514527   0.000175256   6.03305e-05   1.68741e-05   4.57530e-06   9.94441e-07   1.86413e-07   2.50478e-08       0.00000       0.00000       0.00000       0.00000
  16  22 3933.6990    1.6345  8.4236  9.3390 -0.0011      0.397950  0.1469   0.0152   0.2574    0.0681   0.0000     0.0725762   434.8259       12.0621       3.64319      -23.6398      -6.60665       14.0074       3.07450       7.68573     -0.291978      -1.41993      0.689519      0.182358     -0.738000       1.04536      -1.59984      0.594372      0.253974     -0.258248     0.0768919    -0.0502395    -0.0203826     0.0114936    0.00217636   -0.00161690   0.000642215   0.000149393   7.96438e-06   8.17798e-07  -9.57373e-06  -1.15210e-07   1.15890e-07   5.48499e-08       0.00000       0.00000       0.00000       0.00000       9.18437       12.0025       12.5041       13.0820       12.0553       11.1572       9.47716       8.18362       6.51319       5.08256       3.77277       2.66291       1.87234       1.20687      0.800079      0.468013      0.289996      0.156672     0.0877838     0.0436165     0.0216458    0.00982984    0.00431730    0.00174783   0.000680789   0.000232328   7.95369e-05   2.18731e-05   6.06222e-06   1.29595e-06   2.31781e-07   3.08281e-08       0.00000       0.00000       0.00000       0.00000
  16  23 4075.3244    1.4305 11.5778  9.0210 -0.0014      0.112832  0.1922   0.0115   0.3364    0.0657   0.0000     0.0645465   416.0282       18.7921       11.8563      -3.46203       19.1279       7.71004      -37.0612       10.0832      -3.09051      -3.26588      -2.44666     -0.110071       4.27152     -0.325741      -2.44156      0.772267      0.832597     -0.225655     -0.104486     0.0121357     0.0200859    0.00292301   -0.00569422    0.00128436   8.97382e-05  -0.000178351   0.000120316  -3.30123e-05  -1.46033e-05   1.86922e-06   2.10352e-07   1.99594e-08       0.00000       0.00000       0.00000       0.00000       11.3032       15.0003       15.4669       16.2959       15.0173       13.8160       12.0018       10.0994       8.03281       6.18960       4.72261       3.27160       2.35026       1.49500      0.991525      0.592127      0.357590      0.194632      0.105903     0.0537337     0.0265320     0.0121285    0.00534348    0.00217353   0.000838527   0.000292449   9.61095e-05   2.72998e-05   7.62934e-06   1.59945e-06   2.97731e-07   3.86330e-08       0.00000       0.00000       0.00000       0.00000
  16  25 4359.7143    0.9668 15.2345  8.9842 -0.0072    0.00439939  0.3222   0.0074   0.4718    0.0468   0.0000     0.0879471   425.8845      -2.24422       15.5563      -33.4243      -1.68698       53.8940     -0.710730      -4.39618       4.51070      -2.44423      0.973982      -6.91763       3.70903     -0.146341       1.74041     -0.401293     -0.908222    -0.0254775     -0.193565     0.0236653     0.0799642    -0.0171998  -0.000161843    0.00238054  -0.000227298  -0.000898202  -0.000161187   5.19568e-05   2.35238e-05   2.03865e-06   8.52730e-07  -1.09496e-08       0.00000       0.00000       0.00000       0.00000       15.6294       20.6911       21.2263       22.1925       21.1548       19.1999       16.7123       13.8976       11.4010       8.66772       6.75888       4.51549       3.42813       2.14078       1.43576      0.854714      0.519347      0.288954      0.156741     0.0821591     0.0382761     0.0186440    0.00751023    0.00331078    0.00121591   0.000437347   0.000139603   3.97867e-05   1.12893e-05   2.25805e-06   4.36940e-07   5.36050e-08       0.00000       0.00000       0.00000       0.00000
  17  10 2260.3016    1.0029  0.8601  8.4150 -0.0020       2.84316  0.0422   0.0240   0.0638    0.2986   0.0000      0.863234   442.4200       4.25252       15.1971      -2.66591      -2.60667      -1.33713     -0.954609      0.487635      0.963687     -0.110350     -0.109852     0.0925972      0.981131     -0.589179     0.0928565     0.0260761     0.0355909     0.0107658     0.0493445    0.00669021   -0.00543085   -0.00311402    0.00306677  -0.000173267   0.000167911   0.000113121   3.54917e-05   6.57072e-06   3.62398e-06  -2.19015e-07   5.22184e-08   8.17346e-08   2.87395e-08   7.88062e-10       0.00000       0.00000       2.90790       3.86620       4.25348       4.20244       4.21574       3.76121       2.90302       2.66619       2.18653       1.64638       1.25431      0.856439      0.597845      0.478925      0.267146      0.170632      0.107936     0.0593443     0.0379189     0.0217929    0.00986362    0.00534805    0.00226032    0.00100632   0.000376454   0.000186177   5.66167e-05   1.91489e-05   7.02253e-06   2.16849e-06   4.97685e-07   1.07442e-07   1.80717e-08   2.32725e-09       0.00000       0.00000
  17  11 2405.0179    1.4183  0.8950  9.4109 -0.0026       2.41562  0.0456   0.0338   0.0632    0.2233   0.0000      0.916956   435.1857      -6.37003       16.2132      -3.45964      -5.34213      -1.64477       3.07429      -4.92242       2.24701      0.502918      -2.03772      0.222021     -0.335444      0.325774     -0.218230    -0.0488058     0.0434295     0.0392757    -0.0289015    0.00751013   -0.00168565   -0.00203946   0.000299437  -0.000714205   8.58177e-07  -9.30382e-05  -5.54596e-05  -9.99367e-07  -2.89168e-06   1.70888e-06  -1.73509e-07   2.71625e-08   8.09851e-09   6.09439e-10       0.00000       0.00000       2.84816       3.66359       4.16805       3.78534       4.35255       3.29589       3.30447       2.75981       2.02419       1.86582       1.13014      0.956053      0.699687      0.432528      0.348336      0.174201      0.110181     0.0693872     0.0357893     0.0240534     0.0100542    0.00506060    0.00284108   0.000934550   0.000517191   0.000183840   5.99786e-05   2.66154e-05   7.08938e-06   1.67267e-06   5.85102e-07   1.37287e-07   2.07790e-08   1.98776e-09       0.00000       0.00000
  17  12 2548.0564    1.8065  1.1478  9.1422 -0.0027       1.53463  0.0551   0.0386   0.0767    0.3321   0.0000      0.763386   437.0356      -1.52906       11.8927       1.17339       3.04546      -4.73006      -1.18923      0.860341      -1.91461      -1.37573      -1.12678     -0.931315      0.490107      0.920790     -0.159385     -0.242575    -0.0341668    -0.0223853    -0.0296737   -0.00652723    0.00811446    0.00351140    0.00198177   0.000164034   0.000213615   6.76224e-05   7.81615e-05   1.16817e-06  -1.40716e-05  -2.89881e-06  -6.46914e-07   6.93196e-08  -3.53467e-08   1.62439e-10       0.00000       0.00000       2.98515       4.27217       4.15183       4.76329       3.99965       4.11835       3.49568       3.07708       2.49993       2.01826       1.41487       1.08968      0.849119      0.471670      0.349380      0.212534      0.141139     0.0706570     0.0454741     0.0214962     0.0124003    0.00604080    0.00309507    0.00119623   0.000528860   0.000193732   8.65797e-05   2.64666e-05   9.44039e-06   2.12238e-06   6.21191e-07   1.28335e-07   2.35966e-08   3.48215e-09       0.00000       0.00000
  17  13 2691.0489    2.3532  1.0241  9.9259  0.0012       1.62351  0.0419   0.0527   0.0726    0.3599   0.0000      0.734101   434.9285     -0.408505       7.65885       4.39244     -0.701375    -0.0386867      -1.34974      -1.44583      0.898735       1.68739      -1.08874      0.239127      -1.27215     -0.221703    -0.0206345      0.104134     0.0292877   -0.00802441    -0.0248216    -0.0312158   -0.00214756    0.00706777    0.00402711  -0.000996765  -0.000162314   5.08123e-06   6.11034e-06  -1.10891e-05  -9.90563e-06  -4.98464e-07  -5.33710e-08   3.68903e-08   9.82381e-10  -2.23370e-10       0.00000       0.00000       3.33555       4.54008       4.90253       5.41473       4.71663       4.29301       3.53571       2.98059       2.19800       1.70868       1.23914      0.923459      0.608294      0.430962      0.287115      0.179419     0.0985693     0.0623973     0.0361624     0.0205909    0.00896893    0.00514404    0.00218396    0.00116112   0.000394588   0.000178146   5.52886e-05   2.12581e-05   6.08968e-06   1.77448e-06   4.19298e-07   9.97352e-08   1.64313e-08   2.61396e-09       0.00000       0.00000
  17  15 2977.1540    3.4777  0.9629 11.1299 -0.0075      0.479729  0.0448   0.0806   0.0648    0.2806   0.0000      0.977008   438.5584      0.825717       14.9941       4.84952      -1.32808      -4.17074      -1.51152      -4.39715      -2.84644      -1.02878      -1.40044      -1.25526      0.233492      0.244249    -0.0134484     0.0367795     0.0638350     -0.141104     0.0138462     0.0193857   -0.00963214    -0.0122767   0.000855325  -0.000643978  -0.000172648   4.23464e-05  -6.12075e-05   2.78205e-05  -4.69331e-06  -4.18773e-07   4.09037e-07   7.79487e-08  -2.15927e-09   2.28051e-09       0.00000       0.00000       3.00914       3.95583       4.28859       3.75971       4.04586       3.24618       3.37657       2.75675       2.49033       1.85339       1.43912       1.05752      0.708570      0.477109      0.299759      0.195325      0.115464     0.0722463     0.0339841     0.0209257     0.0103354    0.00510779    0.00258061   0.000937943   0.000479646   0.000173360   6.26306e-05   2.38801e-05   6.93909e-06   2.16036e-06   5.10554e-07   1.20797e-07   2.28998e-08   2.08471e-09       0.00000       0.00000
  17  17 3261.3121    3.5799  1.4788 11.3860 -0.0029      0.521298  0.0563   0.0712   0.0873    0.2192   0.0000      0.484432   442.5169      0.227871       14.9686     -0.211919      0.773685      -2.51628      0.563055     -0.484512      -4.23513      -2.34814       1.72267      0.576559      -1.29964     -0.137927     0.0621981      0.228656     -0.285226     0.0708646     0.0447881    -0.0101729   -0.00469616    0.00332138  -0.000721877    0.00213799   0.000408240  -5.42479e-05  -3.26774e-05   3.87109e-05  -7.28644e-06  -6.38512e-06   1.00903e-07   1.20577e-07  -2.34801e-09   5.49378e-10       0.00000       0.00000       3.25232       4.89775       4.36197       5.35314       4.28984       4.66720       3.46316       3.50573       2.51225       2.22904       1.46835       1.27078      0.753273      0.642685      0.332571      0.260111      0.130693     0.0908201     0.0425268     0.0282427     0.0119300    0.00716606    0.00279378    0.00147739   0.000510711   0.000251197   7.28282e-05   3.13742e-05   8.01654e-06   3.08839e-06   5.46963e-07   1.62373e-07   2.16885e-08   4.18911e-09       0.00000       0.00000
  17  18 3403.3830    3.1181  2.1525 10.7044 -0.0069      0.322349  0.0681   0.0517   0.1049    0.2328   0.0000      0.331039   445.2052      -9.53076       1.25819       11.2401      -8.56138       4.62640      -3.11414      -5.07290       1.24112     -0.548912    -0.0663253     -0.622688    -0.0810498    -0.0288891       1.07368      0.114215     -0.165273    -0.0385899    -0.0281084     0.0157011    -0.0298179   -0.00292163   -0.00200344  -0.000854081   -0.00131117   0.000110156  -2.21798e-05   3.61358e-05   2.00135e-05  -8.42261e-07   3.73517e-07  -1.29263e-07  -2.94444e-08  -1.94793e-09       0.00000       0.00000       4.09114       5.55329       5.80545       6.05040       5.41882       5.09288       4.82563       3.67128       3.16947       2.51772       1.93994       1.29063      0.983940      0.674940      0.419839      0.270947      0.167576     0.0983891     0.0525830     0.0277039     0.0163630    0.00703048    0.00354539    0.00138800   0.000731962   0.000261525   0.000107275   3.28766e-05   9.93653e-06   2.91075e-06   7.18021e-07   1.55690e-07   3.11493e-08   3.72261e-09       0.00000       0.00000
  17  19 3545.3990    2.7702  2.9588 10.2647 -0.0044      0.227801  0.0747   0.0386   0.1223    0.1706   0.0000      0.203836   440.6504       7.20857       24.6140      -5.53609     -0.436135      0.592601      -10.5745       5.33385      -5.32499       1.91295      -1.29039       2.47465     -0.573021     -0.649789      0.341838     0.0468385      0.262478     0.0923434   -0.00109571    -0.0374467   -0.00299007   -0.00125500    0.00106801   -0.00118188   0.000358038  -0.000573228  -0.000114462  -2.96880e-05   3.77820e-06  -3.16114e-06   7.20376e-07   1.35333e-07  -2.20042e-08   3.22136e-09       0.00000       0.00000       4.73183       6.29401       6.34664       6.61956       6.14040       5.78176       5.12054       4.39749       3.56357       2.81143       2.14257       1.56662       1.11246      0.735435      0.489027      0.302846      0.189316      0.106434     0.0592533     0.0318578     0.0161261    0.00820269    0.00369875    0.00169340   0.000680183   0.000282677   9.98312e-05   3.47846e-05   1.10061e-05   3.05887e-06   8.12221e-07   1.72748e-07   3.08827e-08   4.01641e-09       0.00000       0.00000
  17  20 3687.8475    2.2401  4.7973  9.7883 -0.0011      0.406679  0.0954   0.0244   0.1636    0.0998   0.0000      0.103399   443.0025       15.2859       9.30700       5.31405       11.6555      -8.30114      -2.12253       5.30240      -1.40805      -7.25991      -2.73397      -2.41363     -0.689615      -1.14589      0.516847      0.362098     -0.251466     -0.252628      0.112901    0.00821138    -0.0224932     0.0123761   -0.00458944   0.000111737  -0.000547806   0.000133628   8.22619e-05  -5.75832e-05   8.69537e-06  -1.50322e-07  -1.72485e-06   2.29415e-09  -4.68361e-08  -1.76849e-10       0.00000       0.00000       5.96586       8.07249       8.34566       8.79482       7.99622       7.59400       6.52109       5.56637       4.63831       3.58051       2.73950       1.96716       1.41938      0.913395      0.627351      0.383449      0.238179      0.133601     0.0802277     0.0409748     0.0215551     0.0104161    0.00509656    0.00218450   0.000924916   0.000355747   0.000139236   4.58027e-05   1.50790e-05   4.00989e-06   1.08404e-06   2.20550e-07   4.11796e-08   5.34047e-09       0.00000       0.00000
  17  21 3830.2549    1.8688  6.8212  9.4572 -0.0015      0.378789  0.1183   0.0175   0.2074    0.0746   0.0000     0.0780567   423.6584      -10.8560       17.1105      -5.99015       4.19641       3.16888     -0.129031     -0.466922       9.58078      -6.90308      -5.07165       4.24314       2.18351       1.51463      -1.36821     -0.223935      0.208571     -0.111926     -0.153091    -0.0495765     0.0421632    -0.0173789   -0.00103582   -0.00289728    0.00111229  -0.000630066  -7.36655e-05  -6.69786e-05   3.50301e-07  -9.70692e-07  -2.35780e-06   1.40556e-07  -2.29150e-08   5.65493e-09       0.00000       0.00000       7.47080       9.49528       10.0731       10.4177       9.94242       9.12174       8.18045       6.62544       5.51698       4.24047       3.27909       2.37798       1.70895       1.14702      0.775559      0.478785      0.300162      0.168948     0.0983239     0.0523977     0.0261491     0.0132633    0.00614863    0.00276522    0.00112360   0.000461957   0.000165577   5.59414e-05   1.79213e-05   4.80761e-06   1.25197e-06   2.63077e-07   4.89010e-08   5.71081e-09       0.00000       0.00000
  17  22 3972.4485    1.5963  8.9716  9.1156 -0.0021      0.215626  0.1464   0.0135   0.2537    0.0700   0.0000     0.0642541   426.7185       3.01686      -16.6520       17.8178       11.5983      -9.66217       12.9220      -4.47742      -5.24709      -4.00114      -3.33062      0.246250       1.48465     -0.994215      0.516614     0.0776957     -0.370468      0.224951    -0.0552460     0.0280071     0.0121441     0.0110274   -0.00978318    0.00228001   -0.00133306   0.000660032  -0.000312043   3.74592e-05   5.31046e-06  -1.13487e-05   2.62681e-06  -2.68046e-07   2.71681e-08  -1.05318e-08       0.00000       0.00000       8.81363       11.2100       11.7963       11.9453       11.9125       10.6252       9.41975       7.96465       6.65347       5.10225       3.94126       2.92204       2.03077       1.36266      0.912947      0.567384      0.363901      0.204590      0.115140     0.0610458     0.0319467     0.0157586    0.00723241    0.00321808    0.00131784   0.000517719   0.000188294   6.46964e-05   2.15192e-05   5.86405e-06   1.53535e-06   3.27675e-07   5.83867e-08   6.67409e-09       0.00000       0.00000
  17  23 4115.3590    1.3197 11.8109  9.1426 -0.0004      0.284315  0.2025   0.0108   0.3454    0.0579   0.0000     0.0670835   445.5260       18.8460       9.46867       10.9440      -12.7007      -4.31882       19.3905      -7.35138      -5.70833     -0.381491       3.42241     -0.480523      -3.02299     0.0483018       1.05253       1.68472      0.572141     -0.201282    -0.0337980     0.0464275  -0.000638743     0.0187937     0.0124123   -0.00210318    0.00161126   0.000304710   4.99543e-05  -0.000129418  -1.89154e-05  -1.31851e-08   1.21093e-06   5.09443e-07  -8.50115e-08  -1.08573e-08       0.00000       0.00000       10.8590       14.3874       15.2618       15.7006       15.0500       13.6619       12.1842       10.0900       8.37744       6.43654       5.02283       3.59549       2.59747       1.73298       1.19922      0.713781      0.460689      0.258363      0.152474     0.0800009     0.0419525     0.0202973    0.00966093    0.00428462    0.00181886   0.000711457   0.000263164   8.75598e-05   2.91738e-05   7.68239e-06   2.07155e-06   4.25229e-07   7.86973e-08   9.23197e-09       0.00000       0.00000
  17  24 4257.6390    1.1148 13.8403  9.0978 -0.0010      0.154721  0.2545   0.0087   0.4045    0.0501   0.0000     0.0765209   448.4069      -27.1270       25.2122      -11.8324       17.4537       2.57517       2.60236      -19.5416      -11.2710      -7.67640      -2.08178       7.19200       3.28060       2.46708      -1.47808     -0.185853     -0.170496     0.0883119      0.341494     -0.154900    -0.0152997     0.0516000    0.00800007   0.000587637    0.00299211   -0.00110795  -0.000142690  -7.81187e-05   3.39550e-05   1.71324e-05   2.71284e-06  -1.81493e-07   7.26191e-08  -1.67001e-09       0.00000       0.00000       12.6437       16.9390       17.6576       18.2463       17.3756       16.1552       13.9332       11.9835       9.98912       7.70690       6.05118       4.26198       3.15506       2.02838       1.44227      0.851589      0.555320      0.311851      0.183671     0.0962670     0.0508251     0.0244909     0.0116532    0.00512255    0.00217945   0.000842663   0.000317628   0.000107184   3.54811e-05   9.32202e-06   2.57935e-06   5.00518e-07   9.21090e-08   1.12794e-08       0.00000       0.00000
  18  12 2580.8809    1.9987  0.8929 10.1757 -0.0006       2.11226  0.0407   0.0456   0.0629    0.2037   0.0000      0.841515   434.9261       4.42378       17.9980     -0.448409      -3.92380      -5.69204     -0.191110       1.98155    -0.0971432      -1.96927     -0.648357      0.485447       1.26691    -0.0490237      0.119126      0.190803    0.00147553    -0.0365303     0.0448591    0.00328022    0.00247303   -0.00398918    0.00460662   -0.00151693   0.000348345   0.000232472   0.000220455  -5.02350e-05  -1.14037e-05  -3.48833e-06  -1.73870e-06   2.80651e-07   2.18278e-07   1.47566e-08  -2.00815e-10   1.88432e-10       2.41957       3.21328       3.18995       3.56670       3.42270       3.21514       2.69751       2.39158       1.83854       1.69459       1.19861      0.957472      0.628349      0.468794      0.299592      0.201256      0.129396     0.0809086     0.0467866     0.0275496     0.0141225    0.00754290    0.00371713    0.00163064   0.000829113   0.000309137   0.000143198   5.11368e-05   1.75869e-05   5.96581e-06   1.74744e-06   4.87041e-07   1.20265e-07   2.92270e-08   4.18490e-09   5.94413e-10
  18  14 2868.6624    3.0828  0.8627 10.9554 -0.0081       1.54607  0.0348   0.0748   0.0631    0.2638   0.0000      0.744508   441.9736       5.32900       8.62947       1.69535       2.12635       1.68254       4.35904      0.484801      -1.61945      -1.84351     -0.696353      0.868074     -0.252125     -0.115465      0.324168    -0.0104373     0.0378450     0.0323828     0.0424891     0.0230410    -0.0170153   -0.00313140   5.59281e-05    0.00213025   -0.00126405   0.000113401  -0.000158065  -6.01326e-05   9.31592e-07  -4.05425e-06   1.86659e-06   2.26107e-07  -3.31688e-09  -1.45303e-08   1.79995e-09  -8.23496e-11       2.42394       3.15589       3.21670       3.36602       3.29754       2.95321       2.69912       2.17529       1.83446       1.50260       1.17551      0.860387      0.595913      0.409909      0.268391      0.185915      0.117842     0.0694925     0.0441919     0.0227860     0.0127505    0.00611494    0.00307033    0.00148220   0.000650341   0.000282996   0.000110461   4.30731e-05   1.57101e-05   4.46780e-06   1.49218e-06   3.95766e-07   9.74748e-08   2.21029e-08   3.96576e-09   4.52244e-10
  18  15 3012.1177    3.6594  1.0374 11.1049 -0.0044       1.89371  0.0444   0.0781   0.0678    0.2874   0.0000       1.00226   437.3699       1.85140       18.0437       1.10353      0.852900      -4.03635       1.60765      -3.07991     -0.312143      0.144438     -0.154787       1.12931     -0.289600     0.0851701      0.207759     0.0523762    -0.0546904     0.0210586     0.0344620    0.00808637    -0.0314825   -0.00461070    0.00104011   0.000102691    0.00122729   9.21794e-05   5.11479e-06   1.71077e-05   2.96331e-05  -1.07609e-06  -1.05777e-07   2.40651e-07  -5.02079e-08  -1.52591e-08  -1.09435e-10  -4.57151e-11       2.63053       3.33190       3.64306       3.55392       3.65416       3.68427       2.93574       2.41973       2.05603       1.65233       1.41272       1.07662      0.651922      0.482460      0.320050      0.215886      0.152367     0.0940524     0.0539503     0.0299503     0.0156880    0.00750243    0.00385349    0.00170556   0.000799938   0.000334674   0.000148930   5.22195e-05   1.89599e-05   6.70204e-06   2.24761e-06   5.90338e-07   1.31734e-07   2.81828e-08   4.57407e-09   5.66123e-10
  18  18 3439.9861    3.0319  2.4955 10.0592 -0.0010      0.634215  0.0657   0.0428   0.1066    0.2454   0.0000      0.230470   437.1624      -1.54082       2.26210      -8.36850      0.936678     -0.593460      -1.37022      -1.93740      0.180358       2.05302     -0.830253      0.319749     -0.768027       1.48588      0.851489      0.156567     0.0894706      0.289433     0.0622690    0.00688531    0.00403071    0.00777622   -0.00373956   -0.00195519  -0.000362404   0.000241307   0.000242044   0.000151806   3.83549e-05   6.87674e-06  -6.28048e-07   9.13114e-07  -1.61062e-07  -1.61636e-08   7.07095e-10  -4.12920e-10       3.72087       5.23435       5.20628       5.69874       5.14853       5.04203       4.38892       3.70776       3.10182       2.55925       1.92441       1.46377       1.04742      0.711307      0.501058      0.310071      0.207642      0.118998     0.0736405     0.0402628     0.0218969     0.0110697    0.00554386    0.00261352    0.00118486   0.000503884   0.000208652   8.11678e-05   2.91925e-05   9.50539e-06   3.02531e-06   7.50205e-07   2.01191e-07   4.23684e-08   7.40915e-09   9.69776e-10
  18  19 3582.7188    2.5247  3.8194  9.8765 -0.0009      0.800946  0.0823   0.0297   0.1370    0.1444   0.0000      0.147573   444.5984       11.5626       4.10785      -7.70433       16.0079     -0.471110       6.75709      -3.91637       2.88310      -2.73658     -0.569730      0.979237       1.37554      0.156050     0.0310759      0.397182     -0.401117      0.132851    -0.0835029     0.0147426    -0.0605742     0.0155075     0.0105500   -0.00427141    0.00153861    0.00128860  -0.000182654   9.25632e-05   5.59060e-05  -1.04554e-05  -2.76637e-06   1.55616e-06   1.10938e-07  -7.94334e-08   1.22891e-08  -3.18329e-10       4.80083       6.53107       6.69159       7.00972       6.74364       6.29041       5.49883       4.75202       3.89410       3.10564       2.36310       1.78894       1.29438      0.922029      0.623645      0.396223      0.252968      0.151564     0.0875637     0.0495830     0.0275223     0.0134647    0.00718239    0.00317461    0.00149384   0.000600024   0.000266792   9.26494e-05   3.50090e-05   1.14254e-05   3.59467e-06   9.76553e-07   2.45440e-07   5.28449e-08   8.83953e-09   1.09202e-09
  18  20 3725.4451    2.1218  5.2758  9.5914 -0.0020      0.277456  0.0979   0.0213   0.1706    0.0974   0.0000      0.105364   437.2927       14.4810       30.2084      0.866031      -12.4916       2.01431       11.9586       2.01872      -6.98169      -3.06918       2.58359       1.39764       1.72652     -0.904203      0.993560      0.387490     -0.699898     0.0242228     0.0958520    -0.0468105     0.0511780   -0.00447285   -0.00163643    0.00176744  -1.50540e-05  -0.000767961   4.03407e-05   5.48314e-05   5.88019e-05  -1.70699e-05   3.36281e-06  -1.41972e-06  -1.52556e-07   2.98698e-08   2.07316e-08   1.07230e-09       5.74899       7.44423       7.81163       8.28088       7.91918       7.35785       6.47904       5.54466       4.64197       3.70741       2.86172       2.09385       1.57816       1.05523      0.745422      0.468483      0.302942      0.177799      0.109024     0.0589724     0.0333313     0.0167771    0.00837943    0.00398520    0.00174938   0.000767945   0.000301246   0.000115449   4.28669e-05   1.34930e-05   4.24251e-06   1.11322e-06   2.94745e-07   5.83990e-08   1.04317e-08   1.23191e-09
  18  21 3868.2993    1.7934  7.4460  9.3002 -0.0028      0.305614  0.1219   0.0156   0.2181    0.0727   0.0000     0.0690896   446.2521       5.61449       13.6767      -13.3570      -5.48279      -10.9825      -22.3027      -2.28156      -4.82236      0.349575       4.23528      -1.79496      -1.12392     -0.675855      0.467786       1.73102      0.154605     0.0121569     0.0846062     0.0356986     -0.125374    -0.0207647     0.0135375   -0.00910916   -0.00107762    0.00171369  -0.000458935  -8.80630e-05  -1.28896e-05  -4.82766e-05  -5.78773e-08   2.45133e-06   4.71389e-07   1.08103e-08   2.26030e-09  -1.23511e-09       7.00002       9.34985       9.59901       10.1640       9.76522       9.00169       8.08319       6.84839       5.84500       4.46509       3.64401       2.60265       1.97599       1.29256      0.925238      0.571296      0.385805      0.222010      0.133548     0.0738877     0.0407241     0.0205245     0.0105855    0.00499412    0.00222102   0.000947184   0.000388617   0.000144879   5.19478e-05   1.70338e-05   5.41902e-06   1.40036e-06   3.78192e-07   7.18878e-08   1.38158e-08   1.57206e-09
  18  22 4011.0479    1.5335  9.8683  9.1581 -0.0015      0.199631  0.1579   0.0122   0.2754    0.0611   0.0000     0.0611049   427.0080     0.0837700       16.2543       6.29945       11.6231      -5.49002      -1.27260      -16.8749      -5.48832       2.26577      -1.40642       3.02402       1.47564      -3.74406      -1.20082       1.02102     0.0994716      0.149753   -0.00287384      0.115398     0.0824188    -0.0128045    -0.0143364    -0.0113391  -6.79816e-05  -0.000346951  -0.000716506   4.58342e-05  -0.000147615  -1.13638e-05   6.02899e-06   3.41383e-06  -2.28260e-07  -9.02251e-08  -1.71438e-08  -5.14499e-09       8.49176       11.2891       11.8269       12.5506       11.9118       10.9872       9.86587       8.35314       7.11577       5.55884       4.43200       3.18381       2.41378       1.57375       1.14413      0.699543      0.463583      0.276125      0.162851     0.0923705     0.0496831     0.0259754     0.0127274    0.00617287    0.00270147    0.00119646   0.000473491   0.000182983   6.42881e-05   2.19474e-05   6.63997e-06   1.74828e-06   4.71170e-07   9.04213e-08   1.68714e-08   1.94059e-09
  18  23 4154.3877    1.2914 12.2136  9.1529 -0.0005      0.315469  0.2000   0.0101   0.3437    0.0529   0.0000     0.0666309   410.0055       3.97011       36.1401      -7.51643       2.42057       3.73221       15.8043       11.8924      -6.79276      -6.47474      0.938136      -2.61836      0.349956       1.73676     -0.613362       1.09950      0.803241      0.529668     -0.420164    -0.0240110     0.0287829   -0.00444770  -0.000607300    0.00402215    0.00239498  -0.000547781  -0.000282044  -7.91558e-05   2.60277e-05   1.83491e-05  -1.33595e-05  -3.11854e-07   4.68921e-08   7.21510e-08   1.80277e-08   5.33499e-10       10.3170       13.4946       14.2401       14.6135       14.3222       13.0312       11.7889       9.94395       8.49843       6.66111       5.34444       3.91185       2.87037       1.91642       1.33127      0.862340      0.558482      0.341474      0.198593      0.110425     0.0597286     0.0311638     0.0157591    0.00709274    0.00347362    0.00136973   0.000590949   0.000214874   7.87903e-05   2.60882e-05   7.92495e-06   2.16152e-06   5.42882e-07   1.08663e-07   1.95513e-08   2.15346e-09
  19   9 2173.8000    0.8200  0.7907  8.7152 -0.0078       3.49112  0.0431   0.0215   0.0614    0.1705   0.0000      0.951106   439.4628      -6.40450       13.2781      -4.01219      -7.68427     -0.670738      -2.53125      -2.09786      -2.95828      0.461391     -0.257856     -0.104500      0.153007     0.0882048     -0.447722      0.645296     0.0950581   -0.00549284    -0.0643860    -0.0101244     0.0161121    0.00456956   -0.00959953   -0.00186595   0.000601112  -0.000229390  -0.000386374   1.37735e-06  -5.28972e-06   3.86097e-07   1.08527e-05  -1.59797e-06   8.09739e-07   3.73639e-08  -6.81866e-08  -4.53591e-09       2.55682       2.90502       3.63421       3.77789       3.75015       2.78721       3.15458       2.71001       1.95485       1.78759       1.45048       1.08898      0.703757      0.560826      0.416561      0.228275      0.154096      0.108828     0.0598919     0.0370788     0.0201034     0.0116357    0.00716407    0.00276922    0.00135607   0.000749440   0.000332887   0.000145029   5.95617e-05   1.68791e-05   6.31589e-06   2.10239e-06   5.07573e-07   1.46947e-07   4.08787e-08   7.41339e-09
  19  10 2322.4356    1.1490  0.9191  8.8947  0.0004       5.26598  0.0467   0.0256   0.0628    0.2113   0.0000      0.924312   437.2008      -5.76875       9.94496      -1.33662      -4.79853       4.11614       2.01550       4.53986      -2.66403      0.840342       1.00078      0.254869     -0.257016      -1.02921     -0.804161     -0.385137    -0.0844192    -0.0696742    -0.0653486    -0.0611218     0.0157198   -0.00961407   -0.00117743   -0.00106005  -0.000887392  -5.69190e-05  -5.93935e-05   0.000144618   1.71443e-05  -9.75626e-06  -7.32381e-06  -9.51874e-07   3.59616e-07  -6.35732e-08  -2.10163e-08  -7.18411e-09       2.87788       3.59670       3.80560       3.71535       3.57047       3.91834       3.09087       2.75210       2.51769       1.71932       1.39478       1.17650      0.802672      0.608670      0.473851      0.260057      0.191066      0.121458     0.0655856     0.0365803     0.0237131     0.0108801    0.00567806    0.00319450    0.00146404   0.000517474   0.000273432   0.000131173   4.23088e-05   1.40863e-05   6.08521e-06   2.18590e-06   6.41851e-07   1.44360e-07   3.29029e-08   5.36553e-09
  19  12 2613.0830    2.1050  1.0447  9.6582 -0.0010       1.91986  0.0514   0.0444   0.0705    0.3705   0.0000      0.856492   441.0520      0.352514       13.3626       1.95957      -5.19078      0.507707      -2.93426     -0.164246       1.37485     -0.233583      -1.96888      -1.28487      0.144067      0.133253    -0.0319286    -0.0583050     0.0567442     0.0395599    -0.0201080   -0.00473559    0.00403317  -0.000404576  -0.000620242   -0.00352750   0.000176971   0.000915898   0.000130082   4.39378e-05   5.40554e-05   8.67821e-06  -8.26581e-06  -3.03188e-07   5.47140e-07   7.57734e-10   2.96245e-08   3.65759e-09       4.01960       5.77336       6.67636       6.71217       6.51373       5.65315       4.65768       3.71002       2.81086       2.15124       1.57748       1.15941      0.790892      0.546239      0.359218      0.233148      0.150926      0.101732     0.0585465     0.0332923     0.0176317     0.0102063    0.00555571    0.00253147    0.00127231   0.000547597   0.000266602   9.98484e-05   4.35975e-05   1.44385e-05   5.10158e-06   1.65961e-06   4.44549e-07   1.28925e-07   2.89249e-08   5.89418e-09
  19  13 2757.8940    2.7842  0.9412 10.3572 -0.0014       1.10798  0.0352   0.0597   0.0619    0.2820   0.0000      0.723017   439.2700       3.49228       14.4980      -1.39826      -2.29325       1.41605       2.25294      -2.05040      -1.56300     -0.594948       1.50728     -0.243327      0.227416     -0.292474     -0.376697      0.148030     0.0759201     0.0312807    -0.0142916     0.0720520   -0.00227140    -0.0115849   -0.00347193  -0.000245603   0.000363824  -0.000594514   4.69853e-05  -6.16800e-05   5.72960e-05   1.04906e-05   1.14522e-06  -1.54639e-06  -3.38203e-07   1.10040e-07   4.20804e-08  -3.40579e-09       2.21016       2.84994       2.92352       3.08647       2.95229       2.67511       2.46533       2.18286       1.84369       1.49268       1.18402      0.871484      0.674107      0.454080      0.316546      0.214989      0.136543     0.0829200     0.0485721     0.0309682     0.0169821    0.00894071    0.00453726    0.00243009    0.00117182   0.000523584   0.000220641   9.28784e-05   3.56348e-05   1.36421e-05   4.43073e-06   1.46978e-06   4.04660e-07   1.16422e-07   2.89820e-08   5.49070e-09
  19  14 2902.5094    3.3661  0.8786 11.1049 -0.0035       1.17088  0.0560   0.0740   0.0611    0.2195   0.0000      0.915751   437.9818       4.66686       17.3308     -0.896097      0.170896       1.01640      -3.08074      -2.00907       2.78153      -1.37168     -0.357349      0.288190     -0.793828     -0.582904    -0.0773346    -0.0895413    -0.0241715     0.0515626    -0.0500376   -0.00219370    -0.0112886    0.00352747    0.00128999    0.00158365   -0.00111172   0.000556850   0.000159011  -2.62960e-05   3.98262e-05  -8.80106e-06  -3.24242e-06   2.14339e-07   3.28514e-07  -2.45282e-07   1.00222e-09   2.65768e-09       3.32050       3.08356       4.72218       4.30882       3.79977       4.43132       3.52537       2.53835       2.67613       2.18725       1.27637       1.31728       1.02655      0.556078      0.481169      0.366486      0.174213      0.106411     0.0948505     0.0454852     0.0203057     0.0157222    0.00841785    0.00291815    0.00169696   0.000968286   0.000374374   0.000103253   4.84363e-05   2.68106e-05   9.98225e-06   3.00260e-06   7.87497e-07   1.81966e-07   3.71673e-08   7.22243e-09
  19  15 3046.5744    3.7880  0.9399 11.0689 -0.0094       1.10174  0.0376   0.0816   0.0604    0.3457   0.0000      0.753809   436.4264       1.06709       12.8740       3.29116      -1.86745      -2.03953      -3.35257       3.84499     -0.147297      -2.30493     -0.299271      -1.42166     -0.931679     -0.291625      0.125882     -0.128639     -0.153290     0.0848735    -0.0229535     0.0101029    -0.0420227    0.00922427    0.00637405   0.000737998    0.00133319  -2.47067e-05   2.63952e-05   0.000108294   5.56720e-05   5.06543e-06  -9.14351e-06   2.24864e-06   6.37518e-07   3.11475e-08  -9.78442e-09  -1.10451e-09       2.36933       3.18484       3.41162       3.57766       3.30687       3.12000       2.77009       2.49566       2.01220       1.53744       1.30977      0.942984      0.699893      0.495644      0.359543      0.212970      0.154891     0.0890673     0.0560990     0.0316314     0.0172568    0.00949509    0.00532787    0.00234205    0.00120057   0.000570639   0.000252331   0.000102475   4.31305e-05   1.41048e-05   4.79061e-06   1.60240e-06   5.10436e-07   1.22311e-07   3.21986e-08   5.87465e-09
  19  16 3189.8135    3.8197  1.2416 11.0924 -0.0056      0.485973  0.0437   0.0741   0.0757    0.2950   0.0000      0.590958   439.1228     -0.457433       12.5033     0.0288866      -4.66481      -7.01346       1.72902      -2.78462      -2.68625      0.284894      -1.46193     -0.322742     -0.945560     0.0371251      0.511704      0.369758     -0.133092    -0.0242003     -0.119830    -0.0146375    -0.0377270   -0.00198293    0.00518940  -0.000193666  -0.000602788   0.000266146  -0.000122526  -2.99931e-06  -2.51008e-05  -2.68258e-05  -1.65430e-06  -9.76916e-07  -3.51005e-08   5.40923e-08  -4.53990e-08   6.75374e-10       2.81377       3.69256       4.00276       4.11471       3.75785       3.55208       3.17406       2.76687       2.27066       1.92552       1.50980       1.14268      0.778319      0.556462      0.378224      0.247791      0.157327     0.0985097     0.0631059     0.0339978     0.0194374     0.0105153    0.00554966    0.00253660    0.00122403   0.000597876   0.000267851   0.000110053   4.36435e-05   1.54805e-05   5.51133e-06   1.67607e-06   5.23282e-07   1.32164e-07   3.14719e-08   6.60661e-09
  19  17 3332.9318    3.4155  1.7182 11.0731 -0.0048       1.59110  0.0532   0.0569   0.0841    0.1675   0.0000      0.409925   445.2102     -0.425717       12.9187       1.89236       7.09605      0.893847      -4.63021      -3.59252       3.06636    -0.0888007      0.617245       1.21597     -0.996014      0.393070    0.00803676      0.185731     -0.184403      0.157897     -0.170171    -0.0198198     0.0181072    0.00603588   -0.00162493   -0.00377824   -0.00111078  -0.000869813  -0.000137678   0.000131724  -7.07980e-05  -4.56673e-06   4.51147e-06   3.20519e-06   8.18425e-07  -1.72023e-07  -1.44977e-08  -1.04528e-09       3.02872       3.90020       4.10801       4.32832       4.24260       3.98278       3.62686       2.93744       2.54031       2.06996       1.68141       1.22865      0.925725      0.642916      0.441877      0.300537      0.200028      0.127779     0.0790954     0.0448491     0.0251111     0.0138368    0.00686002    0.00362039    0.00159343   0.000782068   0.000316849   0.000144716   5.24138e-05   2.12248e-05   6.95356e-06   2.23720e-06   6.56130e-07   1.74708e-07   4.14710e-08   8.45280e-09
  19  18 3476.0279    2.8883  2.5902 10.5343 -0.0035      0.509784  0.0656   0.0393   0.1113    0.1490   0.0000      0.241896   433.0127      0.338661       18.8451       3.57022      -12.5542      -7.68911       2.20065       3.66413      -5.80160      -2.39565     0.0723728     0.0640082      0.573048       1.06680      0.314347       1.14829     -0.528412    -0.0943317   -0.00619790    0.00328633    -0.0323270    -0.0171905    0.00268513    0.00682016   -0.00118100   0.000631519  -0.000458214   6.37684e-05   5.88485e-05   1.86788e-06   6.13960e-06   4.64531e-06   2.70242e-08  -4.76734e-08  -1.71442e-08  -5.52988e-10       3.76617       5.14642       5.47992       5.75605       5.63276       4.92854       4.66219       3.77977       3.31307       2.59763       2.08241       1.50880       1.11783      0.825052      0.556941      0.375213      0.236555      0.150774     0.0911558     0.0523887     0.0307556     0.0168710    0.00866513    0.00443774    0.00209944   0.000923368   0.000431761   0.000176134   6.87136e-05   2.49426e-05   8.75644e-06   2.67277e-06   8.15259e-07   2.26288e-07   5.12003e-08   1.13576e-08
  19  19 3619.5169    2.4272  4.2146  9.9583 -0.0004      0.714716  0.0841   0.0263   0.1434    0.1066   0.0000      0.125652   439.5890     -0.118819       5.72498      -2.92539      -4.49426      0.654758      -4.54458      0.153639      -3.92437      -4.91734       1.52627      -4.46923      -1.93629      0.363838      0.434495      0.765555      0.150205   -0.00749540     -0.158729     0.0141420    -0.0160804     0.0178171   -0.00397821    0.00174581   0.000377764    0.00145295   0.000355536  -0.000114177   2.42349e-05   1.49838e-06  -4.39160e-06   4.64850e-07   1.42376e-06  -2.24942e-07  -9.90028e-08   3.12356e-08       4.64997       5.96261       6.29816       6.95713       6.35055       6.10300       5.51142       4.77756       4.03537       3.18686       2.60871       1.93547       1.46060       1.04123      0.711977      0.471309      0.318930      0.195426      0.121090     0.0685623     0.0383777     0.0209984     0.0114294    0.00544771    0.00270336    0.00122749   0.000542638   0.000219786   9.02070e-05   3.20515e-05   1.10541e-05   3.44979e-06   1.05867e-06   2.75182e-07   6.32022e-08   1.29796e-08
  19  20 3762.6258    2.0382  6.1926  9.5281 -0.0017      0.382605  0.1098   0.0185   0.1815    0.0809   0.0000     0.0842553   447.4129       5.23444       9.11147      0.881822     -0.143886       6.76180      -9.93741      -1.96787       2.01291       10.0197      -4.57838       1.54071      0.494968       1.11333      0.577860     -0.515705     0.0658187      0.138524     0.0415770    -0.0624635     0.0153780    0.00647834    0.00126975  -0.000372369    0.00247127    0.00191386  -0.000635505  -0.000152814  -1.48642e-05  -5.79673e-05   2.90663e-05   4.33021e-06  -2.08524e-06   9.93522e-08   7.04750e-08  -1.67896e-09       6.01374       8.12169       8.46839       8.66154       8.45386       8.04311       7.08687       6.15214       5.35055       4.21807       3.40629       2.56512       1.87932       1.34566      0.919766      0.622643      0.401591      0.250929      0.155729     0.0872261     0.0512633     0.0266705     0.0143318    0.00707352    0.00331592    0.00158986   0.000650821   0.000286913   0.000107744   4.04135e-05   1.47274e-05   4.54155e-06   1.43237e-06   3.76886e-07   8.55912e-08   1.77310e-08
  19  21 3905.9753    1.7026  8.4699  9.3464 -0.0008      0.305991  0.1346   0.0137   0.2363    0.0595   0.0000     0.0646661   442.1270      -1.54922      -7.74677      -12.3602       4.83258      -12.9205       1.51779       5.83057      -3.27541    0.00286299       3.44992       2.58794       2.82001      -1.65869     -0.242912     -0.256148      0.143771     0.0545239    -0.0782978    -0.0596291     0.0291082     0.0496330     0.0171370    0.00213704   -0.00401941    0.00144648   -0.00117534  -1.00070e-05  -8.33818e-05  -1.22109e-05   2.29508e-05   1.30166e-06  -2.97460e-06  -9.47807e-08   1.44581e-07  -3.07892e-08       7.07290       9.30494       9.90280       10.2366       9.85123       9.50752       8.41232       7.35218       6.15040       5.04950       3.88758       3.00868       2.22154       1.58839       1.13880      0.733858      0.486739      0.298974      0.186184      0.104726     0.0619457     0.0322289     0.0178460    0.00840669    0.00412184    0.00189937   0.000822702   0.000345366   0.000138061   4.89670e-05   1.81574e-05   5.59570e-06   1.71078e-06   4.31135e-07   1.06804e-07   2.12864e-08
  19  22 4049.3774    1.4327 10.5464  9.2234 -0.0008      0.316810  0.1697   0.0110   0.2866    0.0535   0.0000     0.0644074   437.0224      -6.33190       31.4721       9.00411       9.22966      -17.7691       5.76216      -11.9246       9.25818      -7.99900       7.15549       4.81295      -3.99721      0.337698     -0.551510     -0.178733     -0.238073      0.750962      0.295580    -0.0358179    -0.0831878    -0.0630394     0.0164891    0.00307973   -0.00884452   -0.00122749    0.00107345   0.000275156   0.000109516   4.69223e-05   5.16715e-06  -3.94410e-06   5.59618e-07  -5.12767e-07  -9.52476e-08  -1.48756e-09       8.60863       11.7946       12.3463       12.7808       12.3733       11.5727       10.4138       9.13393       7.53079       6.16877       4.86958       3.66204       2.76233       1.92479       1.36529      0.886768      0.594336      0.359156      0.226197      0.124404     0.0733999     0.0384403     0.0203085     0.0102217    0.00485079    0.00224014   0.000974550   0.000415206   0.000159231   5.97298e-05   2.11148e-05   6.53635e-06   2.04833e-06   5.30549e-07   1.32875e-07   2.62131e-08
  19  23 4192.1806    1.2503 13.8719  9.1109 -0.0001     0.0331201  0.2322   0.0085   0.3723    0.0486   0.0000     0.0640250   451.0078      -7.66038      -16.2005       1.51348       20.3502       1.62532      -15.4766      -29.1271       10.5495       3.40444      -4.87627      -3.13784       2.42167      -3.79549    -0.0368405       1.31811     -0.367679     -0.554630      0.620491      0.124888     0.0109581    -0.0236534    -0.0445132    -0.0171427   0.000304143   0.000702845   -0.00386512  -2.93881e-06   4.09978e-05  -9.21642e-05   2.89212e-06   5.23622e-07   2.70616e-06   1.05244e-07  -2.19775e-07   4.82198e-09       10.4808       14.0318       14.7288       15.4241       14.7164       13.9558       12.5546       11.0133       9.16193       7.56271       5.94288       4.57538       3.33367       2.39776       1.68312       1.10466      0.737664      0.448950      0.281842      0.160744     0.0916608     0.0501573     0.0256533     0.0131451    0.00617598    0.00289120    0.00126482   0.000535115   0.000205045   7.80978e-05   2.64946e-05   8.52766e-06   2.59363e-06   6.58408e-07   1.59753e-07   3.22391e-08
  19  24 4336.1764    1.0009 15.7587  9.1083 -0.0041      0.130889  0.3080   0.0069   0.4530    0.0416   0.0000     0.0811452   450.2620       8.08725       21.5559       13.9242      -4.57599      -20.8935      -16.3399       18.1821       23.6283      -12.9434      -12.2990       8.67927       7.26985       3.76224      -2.26757       1.26580      0.822791       1.07189    0.00418316    -0.0322871    -0.0651325    -0.0369753     0.0369002   0.000984128    0.00184191   -0.00607218   0.000230752   0.000692605  -0.000367014  -0.000238405  -4.75580e-05   4.44433e-06  -4.67642e-06   1.01290e-06  -1.49224e-07  -1.40985e-08       12.6971       16.7072       18.0619       18.4803       18.3751       16.9321       15.1753       13.2404       11.0387       8.91928       7.17447       5.28183       4.08686       2.80129       2.06772       1.31934      0.897757      0.539789      0.344036      0.194560      0.114274     0.0603289     0.0324087     0.0158302    0.00770738    0.00353949    0.00154874   0.000642197   0.000253636   9.24123e-05   3.28210e-05   1.01973e-05   3.14363e-06   8.00776e-07   2.03667e-07   3.81317e-08
  20   8 2050.1148    0.6397  0.7044  8.4039 -0.0073       7.88135  0.0387   0.0160   0.0515    0.1416   0.0000       1.18020   437.7534       2.85301       15.6131      -2.68258      -6.06416      -4.64685      0.454162       1.65834     -0.854138    -0.0381554      -1.76499      -1.43502       1.08498      0.517968     -0.199035     0.0818963    -0.0204261    -0.0902015    -0.0224729     0.0307565   -0.00100453   -0.00970118   -0.00197130    0.00359875   0.000578703  -0.000120109  -0.000621007   0.000191205   0.000125461   6.02346e-05  -4.57060e-06  -6.47317e-06  -2.77811e-07   1.13466e-07  -1.60348e-07   4.87791e-09       2.38274       2.94033       3.09462       3.17699       3.23401       3.21940       2.88155       2.49885       1.76826       1.64666       1.44466       1.09532      0.832607      0.502415      0.383086      0.260355      0.169095      0.137782     0.0822599     0.0499906     0.0271819     0.0150513    0.00790704    0.00441147    0.00172609   0.000993283   0.000426413   0.000207397   8.90150e-05   3.68841e-05   1.22374e-05   4.74872e-06   1.63332e-06   4.66247e-07   1.25019e-07   4.00371e-08
  20   9 2203.2320    0.9101  0.9261  8.2878 -0.0020       5.04201  0.0361   0.0202   0.0641    0.2277   0.0000      0.863597   435.4500     -0.688831       14.8069       5.47065      -1.33087     -0.959901      0.605880      -2.06768      0.432500      0.549017     -0.726963      0.562246     -0.972327     -0.287343    -0.0165052     -0.617317    0.00161468     0.0629607    0.00750951    -0.0245174   0.000422267   -0.00515248   -0.00316625  -0.000691177    0.00227601  -0.000505921  -0.000456913   0.000336881   0.000108266   3.09105e-06   8.96322e-06   8.55076e-07  -3.86242e-06  -7.55350e-07   6.46592e-08  -1.97372e-08       2.12521       2.70181       3.12684       2.98892       3.11943       2.81039       2.54023       2.34924       1.95652       1.53552       1.24830      0.958943      0.716796      0.567612      0.366984      0.274691      0.175953      0.109043     0.0771483     0.0395179     0.0256347     0.0126716    0.00832709    0.00395916    0.00210823    0.00104363   0.000438904   0.000243122   7.80158e-05   4.04344e-05   1.36857e-05   4.99182e-06   1.95162e-06   4.61376e-07   1.81760e-07   4.20165e-08
  20  10 2352.5275    1.2418  1.0074  9.0169 -0.0088       3.75766  0.0429   0.0262   0.0655    0.2397   0.0000      0.855563   434.0578       1.18904       12.3603      -1.28536      0.940908      -1.41808       2.28668       5.34768      -1.00994      -2.00959      -3.51213      0.616966      0.868542    -0.0276629    0.00543966      0.233946    -0.0529782     -0.134929      0.143227    -0.0424258     0.0282538     0.0314527    0.00943855  -0.000438713   -0.00209792   0.000823441   0.000354538   0.000160295  -4.06818e-05   8.71606e-05   4.50223e-06  -1.28353e-06  -2.12021e-06   2.76516e-07  -1.65172e-09  -1.46283e-08       2.45246       3.14410       3.06150       3.19027       3.08417       3.12222       2.86554       2.50212       2.12936       1.72710       1.42990       1.11095      0.856482      0.580407      0.426175      0.296425      0.196096      0.128731     0.0812867     0.0461092     0.0280901     0.0144871    0.00825328    0.00370819    0.00222028   0.000933537   0.000485401   0.000194522   9.42377e-05   3.01563e-05   1.47480e-05   4.31210e-06   1.85175e-06   4.67432e-07   1.44341e-07   3.46584e-08
  20  11 2498.9870    1.5866  1.0396  9.9318 -0.0147       2.42807  0.0436   0.0346   0.0674    0.2163   0.0000      0.840915   435.4557      0.918130       10.8720      -3.77634      -2.53527     0.0820013       2.04687      0.437767     -0.710692       1.52983     -0.668222      0.747261      0.514895     -0.678904      -1.02379     0.0401540     -0.127422    -0.0228412    -0.0789976     0.0750516   -0.00308266   -0.00410303   -0.00422423    0.00270978    0.00286795  -0.000456213   0.000167664  -0.000297810  -0.000168517   1.68766e-05  -6.17418e-06  -2.57992e-06  -1.20282e-06  -1.28849e-07   9.17900e-09   4.71886e-08       2.49972       3.13395       3.17167       3.60952       3.20869       3.07261       2.91796       2.71239       2.11635       1.67847       1.47483       1.09605      0.846486      0.589100      0.455919      0.298082      0.201138      0.122592     0.0811706     0.0458475     0.0269761     0.0151202    0.00778128    0.00406844    0.00207669    0.00102842   0.000481282   0.000232309   9.63005e-05   3.68981e-05   1.30740e-05   4.69723e-06   1.46922e-06   4.55573e-07   1.33553e-07   3.60731e-08
  20  12 2644.8488    2.1752  1.0473  9.1754 -0.0038       1.49867  0.0402   0.0435   0.0651    0.5162   0.0000      0.778819   441.8194      -1.38322       11.7411      -4.99205       3.49226       1.48201       1.08053      -5.20202       3.44793      -2.27241      0.449340     -0.798400      0.950609     -0.154673      0.362718      0.265699     0.0511313   -0.00282571   -0.00572555    -0.0118749    0.00527035   -0.00921351  -0.000241281   -0.00557134  -0.000147798  -0.000555336   0.000857651   1.73907e-05  -1.40766e-05   1.85875e-06  -6.17638e-06   7.35384e-06   8.32148e-07  -1.17175e-07   2.19802e-08   3.70854e-08       2.45476       3.14100       3.25193       3.33725       3.43958       3.35058       2.87357       2.38685       1.98813       1.63371       1.41342       1.08185      0.791316      0.560515      0.353532      0.263375      0.183621      0.118302     0.0832748     0.0463452     0.0276724     0.0148096    0.00766235    0.00390780    0.00194463   0.000927835   0.000411264   0.000189318   7.67675e-05   3.04070e-05   1.20237e-05   4.57995e-06   1.50927e-06   4.35851e-07   1.55568e-07   3.78999e-08
  20  14 2935.9403    3.5860  0.9286 10.0952  0.0002       1.49582  0.0353   0.0743   0.0567    0.4856   0.0000      0.670170   437.6220      -1.96913       13.8782       1.48886       1.07232      -6.37983      -2.95401     -0.766468       2.86214       2.17614      0.542619      0.400468     -0.280975     -0.586540     0.0992923    -0.0123523    -0.0214642    0.00467047    -0.0393493    -0.0163127   -0.00333649    0.00430119    -0.0114255  -0.000392417    0.00192513  -0.000329072  -2.65279e-05   0.000457952   9.62640e-05  -8.26736e-06   5.45143e-06  -1.08008e-06   1.61269e-06   9.63900e-08   2.27761e-08   1.31580e-08       2.06969       2.61222       2.85449       2.92247       2.76417       2.76578       2.45770       2.28109       1.81830       1.39529       1.15678      0.880343      0.642991      0.511650      0.392938      0.242890      0.164723      0.106281     0.0632829     0.0378775     0.0217101     0.0112474    0.00723708    0.00359094    0.00168428   0.000832203   0.000417859   0.000182551   7.90356e-05   3.30951e-05   1.17857e-05   3.60141e-06   1.39510e-06   4.49203e-07   1.30241e-07   3.25777e-08
  20  15 3080.4083    3.9242  0.9579 11.1710 -0.0087      0.923726  0.0365   0.0806   0.0604    0.2901   0.0000      0.763422   438.4429      -4.75685       13.4082       1.18029      0.444725      -3.80551      -1.18105     -0.996245      -2.36878      0.789605       1.37158     -0.539348     -0.758926    -0.0436644      0.663414      0.234465     0.0698769    -0.0251963    0.00343272     0.0213667     0.0235048    0.00502019   -0.00227387    0.00189359    0.00297767  -0.000427112  -0.000431532   0.000150929   1.36347e-05  -2.26378e-05   3.24460e-06   5.51037e-06  -1.25615e-07   5.67501e-07  -3.06849e-07  -6.44230e-09       2.43911       3.17863       3.28915       3.38355       3.47898       3.36776       2.91360       2.38184       1.93316       1.51965       1.24576      0.998371      0.716763      0.525631      0.356998      0.243867      0.174496      0.118538     0.0752506     0.0442479     0.0241307     0.0132432    0.00696889    0.00364688    0.00176403   0.000826842   0.000384020   0.000159876   7.10194e-05   2.75881e-05   1.03984e-05   3.76462e-06   1.23697e-06   4.20585e-07   1.22214e-07   3.04010e-08
  20  16 3224.3408    3.8304  1.2989 10.9755 -0.0022      0.128092  0.0446   0.0699   0.0696    0.2502   0.0000      0.575524   437.8631     -0.655066       13.8383       6.28926       1.73728    -0.0410096      0.456773     -0.688037      0.458719      -2.41378       1.54874       1.15909      0.180575     -0.573510     -0.253184      0.202992    -0.0774763    -0.0544465    -0.0783540    -0.0505182    -0.0581169    0.00773228   0.000113265    0.00613175   -0.00130865  -0.000125738   0.000505733  -0.000268192   5.28719e-05   6.24015e-05   6.92482e-06   5.49785e-07   9.55793e-07  -8.44070e-07  -2.75720e-08  -7.30227e-08       2.71379       3.36183       3.61399       3.59175       3.65197       3.37419       3.16836       2.77654       2.38907       1.83809       1.36543       1.14072      0.866005      0.655247      0.477991      0.306535      0.216393      0.133638     0.0800321     0.0487929     0.0261166     0.0149502    0.00814125    0.00441947    0.00224576    0.00108205   0.000500778   0.000210941   8.60130e-05   3.56111e-05   1.34111e-05   4.61525e-06   1.61100e-06   5.51112e-07   1.46089e-07   3.63461e-08
  20  17 3368.0546    3.3144  1.8463 10.6841  0.0002      0.390813  0.0508   0.0496   0.0879    0.1467   0.0000      0.330444   439.1509       6.49096       9.05777      -3.89320      -5.54750      -5.29009      -4.13529      -1.71215     0.0132908      -1.47976     -0.703658     -0.708771      -1.22888     -0.545583      0.688728     0.0851954     -0.134214      0.125146     0.0477983    -0.0144529    -0.0278547   -0.00950196  -0.000662265    0.00471538   -0.00273546  -0.000784546  -0.000699433   0.000289226  -1.91613e-05  -7.88079e-05  -1.23763e-05   5.06695e-06   2.54433e-06  -3.93421e-08   1.23346e-08   5.41402e-08       2.80454       3.57072       3.64816       3.99691       3.74417       3.53968       3.27898       2.86293       2.55606       2.07564       1.75559       1.29117      0.995869      0.697438      0.498330      0.346822      0.221158      0.147106     0.0881569     0.0565690     0.0317860     0.0191798    0.00949198    0.00532982    0.00254612    0.00124967   0.000595519   0.000248514   0.000113675   4.27121e-05   1.65873e-05   6.09574e-06   1.94151e-06   6.36248e-07   1.65717e-07   4.71640e-08
  20  18 3512.0253    2.7943  2.8701 10.4001 -0.0016      0.902417  0.0689   0.0349   0.1110    0.1136   0.0000      0.196638   432.8044      -3.60594       25.6108      -5.49897      -2.69992       4.54274      -3.94864      -1.14342       4.04795      -2.59127      -3.82675       3.53988      -3.14374      0.135224      0.312683     -0.250518      0.565697    -0.0145869     0.0846926    -0.0175009     0.0235702   -0.00573635   -0.00554962    -0.0118933   0.000183517   0.000101333  -0.000518996   0.000272946  -6.20120e-05   9.18423e-06   8.32876e-06  -1.11096e-06  -1.11206e-06  -9.47867e-07  -1.12723e-07  -1.26268e-08       3.73178       5.07543       5.18083       5.62071       5.37631       4.99603       4.50456       3.94884       3.47448       2.73781       2.28685       1.72779       1.31519      0.905976      0.643272      0.450138      0.300301      0.185488      0.118249     0.0716069     0.0438369     0.0239563     0.0128200    0.00677545    0.00339608    0.00174293   0.000779496   0.000357336   0.000140743   5.92076e-05   2.14522e-05   7.94928e-06   2.67409e-06   7.88330e-07   2.40429e-07   5.93117e-08
  20  19 3655.7231    2.3415  4.3812  9.5103 -0.0004      0.567091  0.0821   0.0238   0.1408    0.1217   0.0000      0.114195   434.2660       2.01886       15.2819      -3.60239       8.87437      -3.01986      -4.67104      -2.13540       3.29936      -7.06172      -4.33805       2.33785     -0.918942     -0.417603       1.01489      0.524601     -0.396704      0.264581     0.0948408     0.0806660    -0.0180311   -0.00337545   -0.00392460    0.00989538   -0.00303689   0.000940819  -0.000242842  -3.70510e-05   0.000231027   6.36322e-05   4.08500e-05  -3.57580e-06   7.15192e-07   3.11337e-07  -1.65348e-07  -1.49142e-08       4.44358       5.93818       6.30367       6.59474       6.45894       6.09831       5.43436       4.79114       3.91771       3.37879       2.62909       2.06006       1.50469       1.09969      0.784870      0.543611      0.349721      0.228056      0.144861     0.0871450     0.0501720     0.0290963     0.0156918    0.00812163    0.00402955    0.00192833   0.000899333   0.000415391   0.000172721   6.87422e-05   2.64234e-05   9.62963e-06   3.21661e-06   9.99252e-07   2.82934e-07   7.54634e-08
  20  20 3799.5683    1.9255  6.2641  9.6086 -0.0006      0.487284  0.1069   0.0173   0.1832    0.0669   0.0000     0.0842897   437.3146       2.34005       5.13230      -4.66621       1.28043       7.86252       4.77767      -9.69663       6.00620      -2.59617      -3.24984      -1.35803       2.32621       2.67458      -1.96960      0.299066      0.564128     -0.253341     -0.360525      0.132722     0.0185913     0.0275222     0.0143945   0.000996524    0.00708749    0.00157051  -4.72048e-05  -0.000575359   0.000330384  -5.43019e-06  -2.65588e-05   3.70836e-06  -7.14599e-07  -1.73936e-06   8.54266e-10  -7.59725e-08       5.63389       7.24091       7.87139       8.24129       8.03289       7.54184       6.82491       5.98005       5.11754       4.17203       3.37477       2.60314       1.91246       1.41918       1.01383      0.695511      0.462714      0.288933      0.185731      0.110851     0.0675620     0.0371782     0.0204719     0.0108441    0.00523712    0.00260378    0.00125030   0.000527143   0.000232698   9.27263e-05   3.45152e-05   1.25295e-05   4.19511e-06   1.29884e-06   3.83398e-07   9.66785e-08
  20  21 3943.0390    1.6764  8.8829  9.1705 -0.0004      0.212324  0.1348   0.0129   0.2362    0.0601   0.0000     0.0604118   438.1744      -9.69548       25.4593      -4.25484       18.2034      -23.3432      -3.46621       12.1274      -4.32761      -5.57938       8.31620       6.14865      -1.40987       1.38138     -0.989400    -0.0958292     -0.224148     -0.151421     -0.352137     -0.278653      0.234954    0.00301687     0.0127866    -0.0315451     0.0110896    0.00123980  -3.44206e-06  -0.000971774   0.000303245   0.000177960  -3.15103e-05  -1.44317e-07   1.30139e-08   1.91457e-06  -2.17838e-08  -1.73049e-08       6.84842       9.06829       9.49431       10.2149       9.69841       9.20218       8.44970       7.45218       6.28585       5.22632       4.14673       3.19650       2.38664       1.79294       1.26145      0.855550      0.578072      0.357457      0.229496      0.134694     0.0808487     0.0445673     0.0247496     0.0130009    0.00640469    0.00315662    0.00145436   0.000645434   0.000272988   0.000112926   4.21593e-05   1.52573e-05   4.99877e-06   1.55289e-06   4.53144e-07   1.14778e-07
  20  22 4087.0192    1.3919 11.4555  9.1523 -0.0017      0.266254  0.1811   0.0100   0.3061    0.0489   0.0000     0.0616607   424.2881      -2.18609       21.1880      -10.6100       4.67830       5.44005      -4.47829      -3.31912      -15.1819     -0.683233      0.490194      -9.48852       1.34231       3.29093       1.63275       1.56606     -0.664476      0.199178     -0.501355      0.255956     0.0291877     0.0192401    0.00770405    -0.0170924   -0.00249652    0.00241576   0.000649701   1.10492e-05  -7.26710e-05   4.14739e-05   0.000101137  -4.00347e-06  -3.73036e-06   1.34310e-07  -8.43444e-07  -1.60438e-07       8.57248       11.2570       11.9004       12.1528       12.1196       11.2479       10.4091       9.17132       7.97673       6.42819       5.32006       3.99295       3.06285       2.22273       1.60354       1.07791      0.723816      0.454194      0.292295      0.171505      0.101370     0.0568887     0.0316918     0.0162571    0.00823882    0.00397470    0.00180408   0.000842813   0.000342291   0.000140575   5.34306e-05   1.90342e-05   6.46657e-06   1.99606e-06   5.85831e-07   1.51077e-07
  20  23 4230.2816    1.1636 14.2886  9.0939 -0.0006     0.0552675  0.2497   0.0077   0.3865    0.0438   0.0000     0.0718635   450.6348       4.98448       7.89318      -11.4540      -2.83146       24.2150       13.2803      -10.7122      -2.55463       15.1615       10.0135       3.04271       4.42742     -0.109249      -1.45841      0.872310       1.39005      0.301237     -0.649575     -0.577523    0.00250321      0.104266     0.0332053   -0.00478383    -0.0101443   -0.00433038   0.000751008   0.000860810  -0.000686533   0.000183191  -1.70100e-06   1.90989e-06   1.08971e-05  -1.89175e-06   4.53594e-07   1.86344e-07       10.3204       14.0422       14.7446       15.6573       15.1227       14.1349       13.0425       11.3292       9.69617       7.89079       6.47164       4.95161       3.81846       2.65076       1.95194       1.27081      0.924633      0.549384      0.373806      0.214276      0.129935     0.0714966     0.0391025     0.0207192     0.0103764    0.00517144    0.00239298    0.00107320   0.000446637   0.000183603   6.86052e-05   2.52898e-05   8.20475e-06   2.55651e-06   7.40163e-07   1.82669e-07
  21   8 2077.8287    0.6527  0.7147  8.5769 -0.0034       6.79087  0.0403   0.0161   0.0569    0.1218   0.0000       1.23100   439.0048      -3.73689       17.6852       8.24377     -0.607998      -3.82659       3.65408     -0.101821     -0.613485      -1.91949      0.188643      0.328679     -0.453525     -0.553609      0.166673      0.172081     -0.288660     0.0109468      0.115122     0.0922712     0.0199392    -0.0116774    0.00766554    0.00372869   0.000400733   -0.00327292  -0.000277548   0.000302808   0.000233720  -0.000106057   3.25064e-05   6.11268e-06  -3.53705e-07  -8.25553e-07   6.87367e-07   1.92112e-07       1.98421       3.05348       2.62818       3.55104       2.86739       3.44169       2.62602       3.00724       1.82614       2.13870       1.08361       1.32428      0.705313      0.777995      0.444384      0.436321      0.219282      0.172720     0.0862545     0.0645816     0.0314679     0.0207908    0.00945845    0.00616501    0.00258051    0.00177355   0.000735386   0.000446026   0.000170087   9.61643e-05   2.90280e-05   1.77768e-05   3.84842e-06   2.28395e-06   4.18949e-07   1.88815e-07
  21   9 2231.9650    0.9468  0.7963  8.9270 -0.0020       4.33238  0.0316   0.0219   0.0579    0.1674   0.0000      0.899001   439.4346       3.57453       17.2808      -3.22902      0.906715      -3.47160     -0.793755       2.55542     -0.271734     0.0248557     -0.817401       1.19098     -0.272714     -0.828958     -0.650278      0.207436     -0.226637     0.0969792    -0.0880349    -0.0356437     0.0306988    -0.0286392   -0.00146910   -0.00158383   0.000940806  -0.000753474  -0.000267619   0.000463069   8.05335e-05   3.32356e-05  -2.34104e-05  -7.25863e-06  -8.43210e-08  -2.59367e-07   1.03256e-07  -2.35868e-07       2.03438       2.54019       2.55212       2.58099       2.52070       2.45364       2.37435       2.11504       1.77776       1.48702       1.17697      0.906831      0.722121      0.544617      0.416334      0.285007      0.196964      0.124236     0.0774248     0.0452928     0.0285958     0.0165267    0.00923901    0.00456922    0.00252335    0.00129868   0.000624762   0.000263650   0.000136670   5.23854e-05   2.36343e-05   8.66974e-06   3.32682e-06   1.09887e-06   3.60717e-07   1.05879e-07
  21  10 2381.9522    1.2898  1.0251  9.4691 -0.0030       4.28571  0.0380   0.0260   0.0637    0.1661   0.0000      0.911185   438.5719       1.48948       16.9395      -5.40032      -3.41592       3.00856       3.42678      -1.10229      -1.96235       1.64297      -1.65659      0.291165     -0.144095      0.742537     -0.498020    0.00873622      0.559907      0.151225     0.0366187    -0.0134974     0.0344720    0.00808817   -0.00224609    0.00607654   0.000796404   -0.00263866   2.38633e-05  -0.000258671  -2.83081e-05   4.74554e-06  -8.30463e-06  -9.59173e-06   4.98838e-07   4.94762e-07  -7.94867e-07   9.30057e-09       1.93086       2.62775       2.63684       2.77624       2.72491       2.64653       2.46852       2.21660       1.87396       1.54553       1.29552      0.956182      0.752084      0.568529      0.425166      0.303267      0.203571      0.129436     0.0822708     0.0494957     0.0318268     0.0171019     0.0105926    0.00555072    0.00286717    0.00147420   0.000690618   0.000335273   0.000151382   6.54628e-05   2.62269e-05   1.11162e-05   3.78529e-06   1.33011e-06   4.35025e-07   1.22594e-07
  21  11 2529.2506    1.7904  1.0814  9.4359 -0.0032       1.06262  0.0398   0.0345   0.0635    0.3144   0.0000      0.696122   438.2582       1.93105       15.2756      0.986711      -3.07906      -3.09407      -1.40373       2.54365       1.26481      0.164964     -0.322931     -0.502677     -0.178961      0.458451      0.366608    -0.0337531      0.283160      0.205306    0.00621531     0.0612903     0.0226615    -0.0296181   -0.00216776   -0.00281412    0.00229138   1.13923e-05   -0.00112224   0.000313434  -0.000176323   1.32366e-05   2.99253e-05   1.05863e-05   1.34483e-06   7.23577e-07  -1.64253e-07   3.67203e-08       2.10860       2.69144       2.79147       3.10464       2.95149       2.86574       2.68895       2.12541       1.97159       1.61518       1.33929       1.02222      0.781457      0.581325      0.407121      0.303647      0.197293      0.134946     0.0868224     0.0546882     0.0330733     0.0198533     0.0112386    0.00586621    0.00314233    0.00159188   0.000774321   0.000332401   0.000172355   6.51875e-05   2.91390e-05   1.09868e-05   4.17132e-06   1.46682e-06   4.61719e-07   1.37574e-07
  21  12 2676.2106    2.3954  0.9750 10.1927 -0.0059       2.90900  0.0459   0.0494   0.0607    0.2817   0.0000      0.841570   438.2471       2.86304       12.2103       3.66938      -5.78593     -0.838247      0.599750     -0.694674      -3.43209       3.06650     -0.316315     -0.158779     -0.503374      0.566312      0.170621      0.178166     0.0184739      0.112325      0.147896    0.00994003   -0.00547897   -0.00272056   -0.00832593  -0.000844448   -0.00148994  -9.95796e-05  -0.000114007   0.000226723  -0.000216307   5.99279e-05   3.45852e-05  -1.22976e-05  -8.04387e-06   8.40975e-07  -7.16628e-07  -1.13794e-07       2.43103       2.65006       3.46964       3.40665       2.91946       3.24518       2.94972       2.20646       2.12401       2.06222       1.48441       1.04192      0.917198      0.638643      0.436743      0.363000      0.234868      0.128789     0.0800513     0.0635329     0.0343002     0.0185544     0.0122179    0.00724299    0.00320142    0.00143745   0.000791518   0.000423294   0.000176399   5.94921e-05   2.80457e-05   1.42889e-05   5.55888e-06   1.88105e-06   5.23613e-07   1.46717e-07
  21  13 2822.9073    3.0230  0.8965 10.6380 -0.0022      0.523250  0.0398   0.0633   0.0543    0.2730   0.0000      0.774921   435.7827       1.57882       11.7703       1.18614      -3.93613       3.75852     -0.377777     -0.208138      0.400092       1.18863       1.62891      0.786019      0.438995       1.18209     -0.357171   -0.00683195     -0.106793      0.253859     0.0750055    -0.0340209   -0.00159962    0.00981593    0.00297296    0.00586708    0.00652412   -0.00157351  -0.000375921   0.000157457   1.75416e-05  -5.38348e-05  -1.65685e-05  -5.70727e-06   4.38098e-06  -6.35749e-07  -3.75157e-08   4.74089e-08       1.90821       2.97487       2.95159       3.41152       3.09685       3.04325       2.61064       2.33567       2.04824       1.58083       1.47693      0.930153      0.856437      0.555700      0.450819      0.268431      0.212388      0.121399     0.0872274     0.0477025     0.0311275     0.0179601    0.00996849    0.00553708    0.00285981    0.00160269   0.000677109   0.000355072   0.000139617   7.31327e-05   2.52540e-05   1.19592e-05   3.89614e-06   1.46857e-06   4.43889e-07   1.27888e-07
  21  15 3113.8898    4.0301  0.9278 11.3562 -0.0118      0.338328  0.0352   0.0848   0.0584    0.2662   0.0000      0.788434   438.4784      -4.07308       16.5913      0.529379       2.00096      -2.64264     0.0768217       1.20929      0.896005       1.72854       1.31752     -0.946385     -0.533825      0.347905     -0.315087      0.322537      0.431455      0.159584    -0.0314171     0.0526768     0.0634634    0.00326053    0.00852533   -0.00301433   -0.00118500    0.00272932   0.000432220   0.000255327   0.000114950  -0.000102600  -2.08108e-05  -6.44823e-06   7.56367e-06  -2.46461e-07  -7.47049e-07  -9.61274e-08       2.78127       3.24565       3.06907       3.09446       3.63747       3.86035       3.47480       2.58614       1.81420       1.56595       1.56695       1.40158       1.02468      0.624449      0.359019      0.253652      0.218017      0.173448      0.122235     0.0788788     0.0457979     0.0242150     0.0123570    0.00580611    0.00280102    0.00135099   0.000649525   0.000305420   0.000139690   5.71796e-05   2.25728e-05   8.97736e-06   3.36985e-06   1.09738e-06   3.85557e-07   1.14778e-07
  21  16 3258.4247    3.6748  1.4404 10.8145 -0.0004      0.242173  0.0463   0.0605   0.0764    0.2308   0.0000      0.458251   439.2777      -2.01944       13.4364       1.75341       4.27760      -3.48887       2.41205      -3.34889      -1.21499    -0.0606297      -1.71707     0.0612563      0.568433      0.528535      0.347955    -0.0761175      0.131126      0.211231      0.105992     0.0315038    0.00589763    -0.0100113   -0.00958201   -0.00370461  -0.000922971   0.000547708  -0.000352582  -0.000196246  -1.81601e-05  -8.61331e-05   2.21846e-05   1.09840e-06  -4.44348e-06  -6.82382e-07   2.12618e-07  -4.95361e-08       2.49728       3.25333       3.61480       3.85627       3.68200       3.76381       3.01578       2.66815       2.34684       1.86266       1.42666       1.19936      0.844994      0.640643      0.490102      0.325807      0.220402      0.158874     0.0942181     0.0577881     0.0388406     0.0208588     0.0121553    0.00664269    0.00360542    0.00164571   0.000898988   0.000394723   0.000159654   7.33900e-05   3.11756e-05   1.14388e-05   4.26426e-06   1.48927e-06   5.91545e-07   1.67989e-07
  21  17 3402.9295    3.2713  2.0597 10.7488 -0.0021       1.23626  0.0530   0.0451   0.0894    0.1160   0.0000      0.280212   439.9653      -3.34057       21.8232       5.03424      -3.29535       2.24479       3.32198      -3.00135       3.33070       1.17590     -0.613706      0.237573      0.210501     -0.483511      0.909213     -0.200512      0.251011    -0.0436457    -0.0611644   -0.00588848     0.0380110     0.0529548   -0.00451527   -0.00221795    -0.0100691    0.00128143  -0.000952777  -0.000789514   0.000132280   5.15078e-05  -2.28512e-05  -4.49513e-06  -2.14203e-06   1.72861e-06  -3.86439e-07  -2.10214e-07       2.83729       3.69967       3.89936       4.16397       3.86853       3.87587       3.56045       3.07788       2.59966       2.09898       1.74884       1.39847       1.04940      0.773527      0.551978      0.379725      0.268834      0.175142      0.116820     0.0711913     0.0430028     0.0240048     0.0134611    0.00748838    0.00369253    0.00198123   0.000924248   0.000460588   0.000205373   8.89501e-05   3.61175e-05   1.47824e-05   5.05560e-06   1.89518e-06   5.71812e-07   1.78113e-07
  21  18 3547.1827    2.6421  3.4191 10.1842 -0.0025      0.650126  0.0710   0.0290   0.1170    0.0972   0.0000      0.163034   437.0199       3.75044       13.2934       2.74099      0.220048      -7.71256      -5.46471       6.60673     0.0810558       4.27694      -2.13322     -0.119383      0.126569      -1.65918      -1.21375    -0.0305613      0.135854     -0.179209     -0.112093     0.0287192    -0.0566730    -0.0230186     0.0135374     0.0244782  -0.000381603   -0.00375776  -0.000719413   0.000328414   0.000132569  -6.06365e-05   5.47248e-06   9.25439e-06  -1.77576e-06  -9.05734e-07  -2.36840e-08   3.16825e-07       3.60579       4.70406       5.13565       5.39330       5.41155       4.91406       4.67973       4.00793       3.38533       2.82146       2.25076       1.79904       1.35562       1.00557      0.721205      0.517871      0.343905      0.227941      0.150824     0.0934040     0.0562365     0.0317154     0.0187364     0.0102706    0.00532543    0.00268271    0.00130128   0.000648415   0.000282166   0.000126594   4.93756e-05   1.99114e-05   7.17239e-06   2.53030e-06   7.94859e-07   2.35222e-07
  21  19 3691.5284    2.2454  4.8488  9.8180 -0.0011      0.459660  0.0858   0.0217   0.1492    0.0836   0.0000      0.104689   430.7501      -10.9003       16.4479       7.73867      -11.6588      0.807411      0.252733     -0.757369       6.30203       4.17012       3.40454      -1.89920      -1.26450       2.99686      0.661695      0.524770     0.0195283     -0.123083     -0.106121      0.146913     0.0548150   -0.00627932    0.00320307     0.0159329   0.000590007   -0.00265679    0.00123028   0.000419612  -0.000361901  -0.000124771  -1.89919e-05   3.73209e-05  -1.51444e-05  -1.75669e-06   1.81508e-06  -6.07382e-07       4.42135       5.78526       6.01722       6.42721       6.10522       5.94210       5.43320       4.80504       4.21484       3.48234       2.85449       2.26758       1.71179       1.25632      0.906096      0.634144      0.432156      0.281871      0.183656      0.113936     0.0689616     0.0400279     0.0226387     0.0123793    0.00657372    0.00318660    0.00167527   0.000738744   0.000361491   0.000141107   6.35847e-05   2.26651e-05   8.88803e-06   3.01382e-06   9.78115e-07   2.97179e-07
  21  20 3835.7996    1.8555  7.3400  9.5535 -0.0016      0.373272  0.1134   0.0153   0.2040    0.0598   0.0000     0.0682321   434.0772      -3.77249       2.19275      0.826683       2.01486      -12.2765       2.85319      -1.27986      -9.01599      -1.56810      -3.98669     -0.334994       4.78345      -1.03824      0.312267       1.06216      0.432803    -0.0671360      0.217271     -0.158647      0.171682     0.0479604    -0.0224312     0.0243398   0.000255541   -0.00207354   5.78163e-05    0.00168316  -0.000547742  -0.000204252   7.86120e-05  -1.16084e-05  -2.51429e-05  -3.69038e-06  -9.46641e-07   4.61193e-07       5.69196       7.53597       8.03502       8.33096       8.22685       7.76658       7.27593       6.20836       5.50394       4.53713       3.68956       2.85575       2.19405       1.64456       1.18489      0.844115      0.565947      0.372204      0.238204      0.147295     0.0902621     0.0523737     0.0293784     0.0165442    0.00835177    0.00432323    0.00207935   0.000995069   0.000441870   0.000190503   7.96300e-05   3.14427e-05   1.13708e-05   4.12768e-06   1.28735e-06   3.94152e-07
  21  21 3979.9170    1.5943  9.3649  9.3233 -0.0012      0.237313  0.1427   0.0118   0.2484    0.0525   0.0000     0.0622383   436.6371      -3.10877       13.7687       18.5434     -0.608025      -14.5883      -10.2380       4.12354      -7.41419       1.66158       5.64493      -7.47864       1.71417      -2.53634    -0.0358965      0.272621      0.806187   -0.00238527     -0.829992     -0.213217     0.0859451     0.0737247    -0.0629375    -0.0156565   -0.00310251   -0.00310719   6.22186e-05   0.000441393  -0.000368779  -3.88895e-05  -3.98259e-05  -2.79136e-06   1.29884e-05  -9.63863e-06  -8.97675e-07  -1.18892e-07       6.68255       8.83273       9.41601       10.0087       9.67644       9.19625       8.50780       7.49290       6.41269       5.43848       4.43198       3.45042       2.63498       1.94485       1.43239      0.982102      0.674309      0.443264      0.288735      0.174197      0.109964     0.0619326     0.0361835     0.0194492     0.0102735    0.00520262    0.00254523    0.00117896   0.000547714   0.000231639   9.86405e-05   3.82268e-05   1.37844e-05   4.85293e-06   1.57472e-06   4.62554e-07
  21  22 4124.4579    1.3277 12.5702  9.2095 -0.0013      0.245180  0.1978   0.0089   0.3262    0.0456   0.0000     0.0614031   450.7682       1.18832       23.7998      -9.34702      0.633375      -13.3717      0.495097       7.33110       5.55844       3.43059       3.48353       3.24287      0.704272      -2.96155      -1.56613       1.22849      0.601336     -0.687453      0.313066     -0.243332      0.115492     0.0420007    -0.0323022     0.0295849    -0.0109892   0.000132607  -0.000711234    0.00173214   -0.00101718   0.000213994  -4.67956e-05  -8.63847e-05  -9.74929e-06  -3.04576e-08  -5.66744e-06  -3.96217e-07       8.40659       11.1352       11.9645       12.5404       12.2850       11.5494       10.6726       9.36684       8.14320       6.80207       5.50682       4.31535       3.32275       2.42063       1.78886       1.22893      0.847826      0.553427      0.359809      0.219803      0.136254     0.0785020     0.0451169     0.0241206     0.0128764    0.00660232    0.00318180    0.00150965   0.000676351   0.000297670   0.000119715   4.80233e-05   1.74418e-05   6.15531e-06   1.99891e-06   5.94324e-07
  21  23 4268.2896    1.1169 15.5574  9.1863 -0.0018      0.155458  0.2815   0.0070   0.4177    0.0399   0.0000     0.0734993   458.0939      -15.2786       6.90791       23.9453       22.8052      -1.38585       3.06065       12.2559      -10.0095      -19.0744      -6.43279       11.8544      -11.3357       3.77459      -1.06760      -1.40155      0.129604      0.741920     -0.365469     -0.193766      0.360555    -0.0527433     0.0301342     0.0158676    0.00232777    -0.0191495  -0.000945612  -6.03744e-05  -0.000775782  -0.000104326  -0.000107277  -7.75811e-05   3.28065e-06   2.00497e-07   1.70958e-06  -2.56399e-07       10.9162       14.6544       15.3728       16.3782       15.9530       15.3694       13.8404       12.2470       10.5015       8.77379       7.16296       5.67285       4.24934       3.16014       2.29512       1.62671       1.10921      0.719474      0.480023      0.288040      0.183647      0.105778     0.0597926     0.0330170     0.0170485    0.00873830    0.00424883    0.00205397   0.000897309   0.000402615   0.000162175   6.35180e-05   2.27701e-05   8.32379e-06   2.53584e-06   7.79248e-07
  22   8 2104.8787    0.6951  0.7959  8.7821 -0.0013       7.37167  0.0363   0.0158   0.0554    0.1198   0.0000       1.13496   438.9442      -2.16901       15.2458      0.453460      0.527016      -3.16162      -2.88142       1.82923       3.15592      0.380029     -0.303617     -0.255265    -0.0908118     -0.228045    -0.0309275    -0.0244596      0.151601     -0.187268    -0.0160479    -0.0698006   -0.00229770     0.0406679    0.00507924   -0.00933726   -0.00293116  -4.67758e-06    0.00131806  -0.000319966   0.000154737  -3.14536e-05   3.45677e-05   1.75396e-05   1.61834e-05  -2.67200e-06  -7.74288e-07   3.37068e-07       2.27385       3.14810       3.56274       3.75759       3.56389       3.38018       2.98762       2.54647       2.19046       1.77270       1.38523       1.13322      0.854595      0.598000      0.423734      0.295510      0.199804      0.133551     0.0940284     0.0592009     0.0350827     0.0213493     0.0125033    0.00666937    0.00377872    0.00202688    0.00104131   0.000494924   0.000249530   0.000110000   5.23982e-05   1.98256e-05   7.93757e-06   3.03258e-06   1.18498e-06   3.84489e-07
  22  10 2410.8123    1.4057  1.0046  9.1754 -0.0021       1.95964  0.0363   0.0283   0.0624    0.2617   0.0000      0.813784   438.5266       1.38441       13.6985       1.40638     -0.344234      -2.72627       1.62967      -3.36200      -2.19778     -0.288402     -0.352154       1.42222   0.000183472     -0.208231     -0.246767     -0.287849     -0.200023     0.0592511    0.00534457     0.0489469    0.00128677   3.54845e-05     0.0127391    0.00263080   -0.00146900  -9.89944e-05   7.85901e-05   0.000568606  -0.000257475  -0.000123473   2.14193e-05  -4.33386e-06   3.11589e-06   2.76891e-06   1.79349e-06  -1.05339e-07       1.99790       2.50819       2.63246       2.82092       2.70600       2.59346       2.42274       2.19252       1.90752       1.56350       1.25363      0.951712      0.753457      0.580641      0.451644      0.320896      0.216681      0.142469     0.0960920     0.0581883     0.0353309     0.0207356     0.0120834    0.00696424    0.00415068    0.00202954    0.00103895   0.000514699   0.000236789   0.000109311   4.69133e-05   2.09608e-05   7.64442e-06   2.92078e-06   1.08059e-06   3.48915e-07
  22  11 2559.1905    1.8705  1.0664  9.4251 -0.0020       1.55844  0.0395   0.0356   0.0631    0.2850   0.0000      0.687044   438.1421      -1.11031       12.4909       1.53807      -4.72846      -1.41334       2.10733      -1.33238      -1.08381     -0.546158      0.102827       1.15676      0.242963     -0.241962     -0.306720     -0.231235     -0.459126    -0.0111246     0.0423469   -0.00984741     0.0530140     0.0210910    0.00735681    0.00296051    0.00282557   -0.00246473  -0.000167883   0.000428297   9.96841e-05   6.04316e-05  -1.09050e-05   5.57353e-06   1.30734e-05   4.25904e-06  -4.40314e-08   3.01799e-07       2.08812       2.46077       2.83825       2.82548       2.96541       2.77902       2.38047       2.37355       1.97036       1.67549       1.38325       1.00915      0.864438      0.652325      0.469528      0.344874      0.219442      0.161084      0.108102     0.0651887     0.0424713     0.0234714     0.0128961    0.00821439    0.00488927    0.00244329    0.00117048   0.000645394   0.000298879   0.000118055   5.65808e-05   2.43110e-05   9.12392e-06   3.40267e-06   1.23355e-06   4.24735e-07
  22  12 2707.1155    2.4356  1.0551 10.3369 -0.0030       2.97472  0.0388   0.0479   0.0621    0.2707   0.0000      0.748334   438.2210       1.68517       11.9881     -0.566917      -3.41500       1.77466       5.10620      -2.06063       2.34605     -0.181061     -0.648497     -0.274012      0.452303      0.796335      0.196626      0.214996    -0.0415010    -0.0767160      0.198007     0.0983785     0.0116664   -0.00102567    0.00197827    0.00426768   -0.00411958   -0.00195247    0.00205509   0.000124788  -0.000536763  -7.73885e-05   3.11364e-05  -4.28431e-06  -1.54477e-05  -1.18622e-06   1.54559e-06  -3.75776e-07       2.11444       2.56775       2.73848       2.82442       2.69445       2.85662       2.64081       2.18074       1.98020       1.62239       1.35904       1.14286      0.919150      0.623558      0.457254      0.327858      0.229199      0.155810      0.110136     0.0694529     0.0427695     0.0259758     0.0152483    0.00800610    0.00405766    0.00232176    0.00117184   0.000540374   0.000268311   0.000124082   5.33392e-05   2.06205e-05   8.63189e-06   3.25379e-06   1.24904e-06   4.62361e-07
  22  13 2854.7095    3.1618  1.0634 10.5449 -0.0034       1.24464  0.0484   0.0622   0.0633    0.3374   0.0000      0.810140   437.7396      -1.95682       18.0515       1.20813      0.983548    -0.0400322     -0.920980      -2.65398     -0.681339     -0.983314     -0.349703      0.842542      0.367267     -0.619295     0.0191093      0.213378    -0.0755849     -0.238232     0.0953570    -0.0347286   -0.00785643     0.0122945   -0.00882692    -0.0128412    0.00141916   -0.00115459   -0.00154728   0.000384255   0.000124408  -8.94717e-05   1.74970e-05  -2.23288e-05  -1.12526e-07  -3.30876e-07   1.81942e-06  -1.73030e-07       2.93395       3.34922       2.99264       2.82231       3.63950       3.98753       3.79796       2.93136       2.03154       1.60459       1.67215       1.63132       1.27301      0.848563      0.474815      0.319186      0.264133      0.224800      0.161818      0.111239     0.0726437     0.0379315     0.0210515     0.0100224    0.00489311    0.00241751    0.00121593   0.000607104   0.000287851   0.000126267   5.67936e-05   2.16881e-05   8.72588e-06   3.48111e-06   1.15910e-06   3.93840e-07
  22  14 3001.3530    3.7792  0.9297 11.1178 -0.0009      0.613317  0.0311   0.0759   0.0577    0.2699   0.0000      0.659733   435.5440      -1.76973       14.5750       1.68583      -3.52947     -0.150338       1.08149      -4.13310     -0.730292      0.253882     -0.510443      0.706354     -0.835269      0.492347      0.399173     0.0422542     0.0804989     0.0638229     0.0182159   -0.00475617     0.0262060    -0.0217700    0.00470556   -0.00642449    0.00327659   -0.00125924  -0.000761235   0.000464684   4.66891e-05  -0.000134902  -5.34836e-05  -1.77996e-05  -1.03990e-05   2.83128e-06  -6.32159e-07  -7.95897e-08       1.73629       2.22187       2.37312       2.51619       2.49927       2.30505       2.12297       1.98094       1.71789       1.37017       1.15002      0.905410      0.726693      0.533786      0.380769      0.278548      0.199399      0.130872     0.0824125     0.0524842     0.0338839     0.0199844     0.0120092    0.00635278    0.00358293    0.00176481    0.00103462   0.000479515   0.000246000   0.000109866   4.55676e-05   1.86396e-05   7.69608e-06   2.68711e-06   1.03921e-06   3.22283e-07
  22  15 3146.9684    3.8810  1.2167 11.0651 -0.0045       1.28608  0.0409   0.0706   0.0697    0.2965   0.0000      0.635269   439.5182      -5.60031       15.2048      -2.35461      -1.84101     -0.903405      0.346495      0.134884      -1.22626      0.918882       1.80646     -0.788471      -1.24152      0.196965     -0.274649     -0.444657      0.257981    -0.0481511      0.103220     0.0137451     0.0131066     0.0157058   -0.00734697    0.00530295   -0.00647734    0.00123600   -0.00227579  -0.000205373   0.000132707   0.000198578  -6.27136e-05  -1.99249e-05  -4.62503e-06  -2.25707e-06  -5.28248e-07  -1.18120e-07       2.16750       2.97680       3.08394       3.45537       3.37397       3.17166       2.86675       2.53115       2.16855       1.65192       1.41114       1.07998      0.902919      0.610373      0.461553      0.320716      0.227661      0.158930      0.100507     0.0682967     0.0400636     0.0251783     0.0134928    0.00801888    0.00416007    0.00227270    0.00112515   0.000607397   0.000274540   0.000130079   5.30310e-05   2.26296e-05   8.46511e-06   3.26624e-06   1.12214e-06   3.74282e-07
  22  16 3292.1632    3.5951  1.7392 10.5148 -0.0035      0.491299  0.0463   0.0516   0.0783    0.1799   0.0000      0.366323   438.7020       1.49238       11.5526      0.789475      -4.88156      -1.30776      -3.09752      0.811032     -0.504871     -0.836297       1.19892       1.60478      -1.68662      0.673909      0.517055      0.104091      0.124724     -0.159568      0.147167    -0.0723614    -0.0505516    -0.0135220   0.000292460    0.00903820   -0.00180823    0.00200786    0.00281518  -0.000305988  -4.62147e-06   7.88330e-05  -8.30992e-05   1.78357e-05  -2.28382e-06  -3.83902e-06   1.94334e-06   1.89924e-07       2.46297       3.18853       3.56930       3.76351       3.68673       3.39479       3.14965       2.83317       2.31228       1.96256       1.57295       1.24349      0.990658      0.704226      0.523114      0.377949      0.252982      0.175865      0.114494     0.0734671     0.0453011     0.0265323     0.0156396    0.00869369    0.00481741    0.00250752    0.00131137   0.000639094   0.000309388   0.000145166   6.20476e-05   2.64788e-05   1.01412e-05   3.84319e-06   1.39511e-06   4.62435e-07
  22  17 3437.2502    3.0268  2.5082 10.4640 -0.0009      0.704630  0.0567   0.0368   0.0968    0.1033   0.0000      0.215859   439.1273       1.76285       15.8596      0.916399      -3.69976       1.64845      -5.91938      -3.28968       1.35000       2.75703       2.12400      -3.25720      0.854273     -0.276032    -0.0473995     -0.541656      0.469255     0.0967478     -0.134624   -0.00122288    -0.0202044   -0.00578471    0.00697439    0.00339149   -0.00458927    0.00155655    0.00178388  -0.000834363  -0.000316667  -7.18368e-05   8.44698e-05  -6.00954e-06   1.85448e-05   2.51151e-06  -2.10373e-06   4.93675e-08       2.88280       3.78626       3.88023       4.15142       4.06697       4.01410       3.71321       3.41335       2.75094       2.38751       1.87515       1.60889       1.18043      0.912016      0.668378      0.494235      0.334450      0.225878      0.150273     0.0969936     0.0581139     0.0350836     0.0198809     0.0113718    0.00629888    0.00312130    0.00161875   0.000799845   0.000382458   0.000184814   7.60721e-05   3.38485e-05   1.27341e-05   4.70280e-06   1.76527e-06   5.75658e-07
  22  18 3582.1803    2.4549  3.5786 10.4918 -0.0015      0.741138  0.0741   0.0268   0.1215    0.0705   0.0000      0.159060   438.9361       4.60734       7.78129      -8.28585      -3.46431      -5.80039       7.94150      -5.20955       1.23547      -4.41862       1.72233      0.321425      0.389832     -0.676235      -1.01025     0.0643702     -0.495390     -0.159413    -0.0108450      0.123761    -0.0293059    -0.0416337     0.0171806   0.000520000    0.00818824    0.00153480    0.00254479  -7.89227e-05   0.000744281   2.97932e-05  -8.59399e-05  -4.34637e-05   4.47654e-05   2.47440e-06  -3.78241e-07   9.50315e-07       3.70055       4.82703       5.15261       5.36851       5.32106       5.20957       4.75910       4.23681       3.62804       3.00766       2.46274       1.96079       1.51041       1.12896      0.870379      0.612244      0.432882      0.291754      0.186923      0.114474     0.0754315     0.0449989     0.0259537     0.0146878    0.00778665    0.00413475    0.00209685    0.00105349   0.000496936   0.000218310   9.99142e-05   4.14621e-05   1.70369e-05   6.20038e-06   2.16427e-06   7.82681e-07
  22  19 3726.9884    2.1023  5.4712  9.7560 -0.0006      0.367246  0.0914   0.0186   0.1576    0.0696   0.0000     0.0915980   435.2577       1.92472       18.6850       5.56740      -7.48794       14.7789       6.36994       1.39493      -9.08673       5.15264      -1.23913     -0.927910      -1.37627      0.345739      0.210930     -0.203746     -0.258895    -0.0743766     -0.440481      0.157911     0.0481503     -0.124276    -0.0116988    0.00489852   -0.00285862   -0.00140291    0.00245985   -0.00108540   0.000894123  -0.000113267   8.59947e-05  -2.80368e-05  -2.17625e-05  -8.14700e-06  -2.64274e-06   2.95969e-06       4.50280       5.94375       6.27476       6.61810       6.40758       6.14413       5.78596       5.09555       4.51426       3.79303       3.08875       2.43794       1.89798       1.43356       1.07947      0.750304      0.536965      0.348162      0.236344      0.142494     0.0918366     0.0542330     0.0318709     0.0176411     0.0100758    0.00505136    0.00267594    0.00129689   0.000621717   0.000274540   0.000122065   5.21481e-05   2.06757e-05   7.70279e-06   2.84672e-06   9.49324e-07
  22  20 3871.8944    1.7846  7.4935  9.5464 -0.0003      0.387709  0.1153   0.0142   0.2004    0.0564   0.0000     0.0666574   439.5281       5.11821       41.6857       1.52243      -9.28095      -7.01074      -5.57460      -10.7531       1.54736      -2.28830       1.11592      -2.21354       1.87279      -2.31657      -2.47515     -0.455203    -0.0874214     -0.101351     -0.650591     -0.393842     0.0245622    -0.0446708    -0.0865815  -0.000760500     0.0199070  -0.000422992   -0.00321286  -0.000437978  -0.000372785  -0.000729776   3.52239e-05  -5.43187e-05  -1.43663e-05  -1.56501e-05   1.03563e-05  -1.77095e-06       5.45396       7.14828       7.83325       8.17755       8.04806       7.77714       7.15807       6.34555       5.46331       4.54575       3.68517       2.99593       2.31036       1.72602       1.30265      0.900822      0.652488      0.423564      0.292465      0.180810      0.114586     0.0667018     0.0396629     0.0222354     0.0122005    0.00639879    0.00332857    0.00159962   0.000777807   0.000358571   0.000155566   6.49250e-05   2.61869e-05   9.89821e-06   3.55692e-06   1.21531e-06
  22  21 4016.3626    1.5042 10.6501  9.2791 -0.0015      0.310648  0.1646   0.0104   0.2691    0.0504   0.0000     0.0625837   435.3277       7.69336       19.2562      -2.37900      -3.23041       7.59179       15.4518       5.82379      -7.12240       1.22332       11.0843     -0.713256      -2.07542      0.649657      -2.37386    -0.0653023       1.38693      -1.24139      0.657868    -0.0943760    -0.0116040     0.0331989     0.0459923     0.0323414     0.0119528   0.000156598   -0.00766070   0.000269230    0.00183815   2.49096e-05   0.000132496  -4.50395e-05   0.000100985   9.06791e-06  -1.21217e-06  -3.54846e-06       7.02045       9.56125       10.0691       10.5358       10.2932       9.77216       9.29612       8.18406       7.37518       6.01801       5.00776       4.01975       3.11200       2.34647       1.73182       1.23450      0.863913      0.581622      0.382295      0.234957      0.152380     0.0894330     0.0529740     0.0294895     0.0160131    0.00856150    0.00445750    0.00219104    0.00103955   0.000482699   0.000206291   8.86165e-05   3.50608e-05   1.33467e-05   4.60278e-06   1.62050e-06
  22  22 4160.9471    1.3018 13.1397  9.1819 -0.0010     0.0153319  0.2078   0.0082   0.3347    0.0441   0.0000     0.0597672   445.2997      -18.9173       2.77589       6.05405       23.2424      -17.7550     -0.327957      -9.44382      -4.52016      -7.05866       1.09937       2.50472     -0.906582      -1.24504      -1.10245      0.694263     -0.789410      -1.09816     -0.285369      0.219231     -0.115172    -0.0166058     0.0199420     0.0225311  -0.000633474    0.00696175    0.00105124    0.00122297    0.00313563  -0.000466075  -0.000218509   0.000262866   0.000121382   7.49782e-06   3.36895e-06   6.66660e-07       8.28817       11.0841       11.9549       12.5680       12.3054       11.9466       10.8774       9.79925       8.43552       7.08363       5.66814       4.59265       3.56238       2.70149       2.00344       1.40332       1.01305      0.663915      0.450106      0.279324      0.179418      0.103501     0.0628284     0.0349827     0.0191505     0.0103705    0.00530846    0.00262436    0.00125456   0.000578165   0.000250869   0.000104622   4.21612e-05   1.63276e-05   5.52444e-06   1.93496e-06
  22  23 4306.6498    1.0648 15.9989  9.1074 -0.0015      0.379856  0.2724   0.0066   0.4168    0.0389   0.0000     0.0719276   436.4708       4.95936       48.8856      -6.01597       9.43373      -33.5430      -22.5317       21.9124      -25.4506     -0.623887      -4.56532       5.41207      -7.93334      -1.04470       5.00341       1.17919      -1.59196     -0.687873      0.723921     -0.303591     -0.452033      0.221991     0.0391809     0.0583884     0.0585700    0.00580196   -0.00740705    0.00116536   0.000732449   -0.00136151  -0.000317385  -0.000125551  -4.14072e-05   4.55611e-05  -4.97574e-06   1.89160e-06       9.69286       13.0117       13.9849       14.7570       14.5018       13.8956       12.6412       11.4090       9.90954       8.38073       6.84177       5.46997       4.32836       3.18862       2.36165       1.65987       1.18902      0.785740      0.539952      0.328008      0.217771      0.126073     0.0752849     0.0423257     0.0234839     0.0124074    0.00642290    0.00320169    0.00154055   0.000684147   0.000305496   0.000126323   5.13308e-05   1.91617e-05   6.74686e-06   2.35077e-06
  23   8 2131.2126    0.7765  0.7233  8.7911 -0.0064       7.12385  0.0290   0.0183   0.0508    0.1395   0.0000      0.985408   436.2941      -2.02551       15.0292       2.45859      -1.63873     -0.568651       2.22648       4.75629       1.93074     -0.259326      -1.96933    0.00725249      0.138453      0.641344      0.188805     -0.157605    0.00775134     -0.104866   -0.00219878     0.0514352    -0.0201843    0.00591736   -0.00571400    0.00703132   -0.00427640    0.00462936   0.000397775  -0.000386595  -0.000194212   0.000128198  -1.63429e-05  -4.26319e-05   9.89488e-06   4.05109e-06   3.50522e-07  -6.82746e-08       1.49951       2.15137       2.02282       2.33556       2.28738       2.22566       2.05543       1.84492       1.61861       1.28343       1.10080      0.823482      0.690482      0.535403      0.395582      0.290822      0.194662      0.142893     0.0981440     0.0658393     0.0401000     0.0246647     0.0141740    0.00845850    0.00469525    0.00276447    0.00139682   0.000755626   0.000348990   0.000169671   7.94764e-05   3.27663e-05   1.54818e-05   5.55676e-06   2.18570e-06   8.02694e-07
  23   9 2287.5847    1.0495  0.9363  9.2250 -0.0057       5.37542  0.0361   0.0214   0.0576    0.1538   0.0000      0.908535   436.2096      -2.85734       17.2658      0.442607      -2.92500     -0.437792       4.33590     -0.513776     -0.805807     0.0570599       2.30714       1.27340      -1.35773    -0.0223273     -0.286117     -0.844697     0.0491504    -0.0893446     0.0171411    -0.0666402     0.0194386    -0.0196623     0.0163484   -0.00531813   -0.00381856   -0.00196899   -0.00235398   -0.00102718   0.000258658   9.85406e-05   2.41811e-06  -1.33017e-05  -1.11634e-05   7.47046e-06  -3.78408e-07   1.20102e-07       1.72783       2.23789       2.45360       2.53160       2.53567       2.36696       2.26667       2.05039       1.80082       1.50001       1.23474       1.00666      0.754419      0.588568      0.462959      0.327343      0.251114      0.150520      0.107439     0.0669241     0.0427980     0.0257900     0.0160207    0.00921226    0.00530493    0.00290706    0.00153362   0.000770820   0.000390841   0.000188689   9.00044e-05   3.83435e-05   1.70798e-05   6.61779e-06   2.58698e-06   9.85688e-07
  23  10 2439.2403    1.5229  0.9136  9.1933 -0.0043       2.58971  0.0355   0.0308   0.0558    0.2565   0.0000      0.724499   440.4103      0.697211       16.2534      0.105476     -0.728747      -2.27681       1.53533      0.655292      0.739381     -0.736811     -0.525924       1.06435     -0.475427       1.11774     0.0684002      0.272167     0.0448669      0.262983     -0.116856     0.0478391     0.0107363     0.0224671    -0.0170636    0.00523430   -0.00618414    0.00315041    0.00266332  -4.01552e-06   0.000228898  -0.000148247  -6.82415e-06   7.76558e-05  -1.17835e-05   1.25089e-06  -2.06275e-06  -1.49976e-06       1.71435       2.28029       2.87291       2.38977       2.91086       2.65142       2.16546       2.41632       1.63042       1.61444       1.35888      0.971930      0.879054      0.614442      0.432576      0.369370      0.216341      0.169876      0.112149     0.0634117     0.0497450     0.0264464     0.0167888     0.0104156    0.00502630    0.00307000    0.00160817   0.000742826   0.000412617   0.000198213   8.25586e-05   4.31484e-05   1.65463e-05   6.84872e-06   2.84844e-06   1.01209e-06
  23  11 2588.6689    1.9583  1.1125  9.7766 -0.0033       2.10067  0.0395   0.0354   0.0629    0.2727   0.0000      0.686540   440.6791      -4.35899       12.3022      -2.81919      -3.81476      -1.91791      -2.93896     -0.535286      -1.51722     -0.794227    -0.0715320       1.59082      0.810559     0.0324252     0.0717392     0.0215035     -0.256355     -0.136747    -0.0175994     0.0179941    -0.0143454    0.00314904    -0.0262205    0.00736614   0.000956098   -0.00221021   -0.00268032   1.47245e-05   0.000136423  -0.000243687  -3.72227e-05  -7.42837e-06  -1.96626e-05  -5.18825e-06  -1.45221e-06   2.80719e-07       2.05957       2.70648       2.91628       3.10761       3.01837       2.90178       2.73362       2.36376       2.07670       1.71140       1.36978       1.10294      0.895119      0.659775      0.505110      0.342048      0.261189      0.173669      0.118129     0.0748663     0.0493636     0.0302507     0.0169358     0.0100532    0.00574197    0.00319261    0.00151360   0.000871572   0.000424660   0.000217042   8.81237e-05   3.87624e-05   1.72477e-05   7.15888e-06   2.62028e-06   1.05733e-06
  23  12 2737.6436    2.5185  1.0960 10.2545 -0.0045       2.89870  0.0377   0.0481   0.0610    0.2830   0.0000      0.682662   435.9822      0.519125       17.3360      -2.28880      -4.19440      -1.51280      0.888578      -1.85459      -2.44961       1.19183       3.80755      0.761513      0.165038      0.126327      0.832280     -0.313273     0.0202759      0.268058     -0.165974     0.0227800     0.0109148    -0.0145111    -0.0175644   -0.00437844   -0.00167688   0.000589983   5.35328e-05  -8.78262e-06  -0.000274685   5.35334e-05   6.78652e-05   3.41857e-05  -5.56187e-06  -2.67202e-06   2.88391e-06   1.39681e-06       1.97047       2.56086       2.72220       2.68016       2.71049       2.62130       2.39076       2.26703       1.92650       1.73327       1.48487       1.15032      0.918382      0.692525      0.529996      0.364869      0.252911      0.174101      0.121390     0.0781188     0.0483942     0.0300165     0.0167054     0.0102363    0.00586327    0.00305008    0.00176953   0.000832340   0.000411307   0.000207764   8.35592e-05   4.40624e-05   1.64339e-05   7.33133e-06   2.74143e-06   9.77302e-07
  23  14 3033.3946    3.7286  1.0765 11.1292 -0.0022       1.38441  0.0379   0.0685   0.0618    0.2736   0.0000      0.748539   439.7086       2.70795       12.7552       2.55710      0.701322      -3.39291      -1.43569       1.78527     -0.129711      0.766635     -0.254803      -1.51378     -0.807407      0.286328      0.581023     -0.116051     0.0386926     0.0960083      0.105180    -0.0111166   -0.00664399    0.00189820    -0.0142114   -0.00431773   -0.00696861  -0.000591174  -0.000271934   0.000313074  -0.000185115  -8.50198e-05   7.29165e-05  -1.75542e-05  -8.97752e-06  -2.78658e-06  -5.05473e-07  -3.62787e-07       1.72232       2.48944       2.52835       2.77877       2.64216       2.49140       2.42583       1.97854       1.95038       1.48014       1.38421       1.01602      0.869186      0.594166      0.463774      0.329766      0.227963      0.153965      0.105160     0.0693944     0.0414412     0.0282757     0.0151351    0.00959781    0.00522185    0.00287585    0.00151691   0.000744069   0.000391292   0.000178555   8.80307e-05   3.68296e-05   1.69636e-05   6.56806e-06   2.44771e-06   9.45081e-07
  23  15 3179.6115    3.9829  1.1705 11.3209 -0.0038      0.570900  0.0408   0.0724   0.0633    0.2524   0.0000      0.679057   440.0399       2.41304       12.4975     -0.683816     -0.253794       3.15607      -1.01191       1.46038       1.53929       2.39503      0.275531      -2.08482       2.07931      0.725047      0.824514     -0.258434     0.0731298      0.369243     -0.110311    -0.0780238    -0.0312214     0.0272288    0.00304713    -0.0165911    0.00440635   -0.00152335  -8.13624e-05  -7.37168e-06  -2.32387e-05   0.000146106  -1.36210e-05   2.26272e-05  -5.92580e-07   3.27670e-06   1.93780e-06  -1.10686e-06       1.96592       2.79582       2.90719       3.22060       3.00689       2.92748       2.64124       2.36394       2.05034       1.72364       1.49692       1.15673      0.911014      0.679275      0.498374      0.362931      0.244700      0.176422      0.113438     0.0760755     0.0474303     0.0302608     0.0177525     0.0109274    0.00567868    0.00333798    0.00167102   0.000874118   0.000425462   0.000201782   9.19358e-05   4.25780e-05   1.77829e-05   7.11755e-06   2.83702e-06   1.00062e-06
  23  16 3325.4232    3.5134  1.6634 11.0999 -0.0028      0.227780  0.0463   0.0527   0.0755    0.1342   0.0000      0.389226   443.2298      0.701772       19.4456      -3.07243     -0.623509      -3.82743      -2.77322      -2.27551       2.64701      -2.00975     -0.162009      -2.18971      0.166046      0.307423      0.133615     -0.295893     -0.123726      0.201998      0.212317    -0.0996940    -0.0862302     0.0653366    0.00450957   -0.00563408   -0.00428038    0.00352533   -0.00264551    0.00142917   4.32984e-05   0.000210489  -5.69312e-05  -9.06488e-05   3.65962e-05   4.99122e-06  -2.26894e-06   7.76060e-07       2.20104       2.76048       2.93236       3.19025       3.14824       3.06286       2.84678       2.56633       2.21587       1.78724       1.61063       1.26768      0.983136      0.729060      0.586026      0.403312      0.291810      0.201872      0.137942     0.0882939     0.0569631     0.0354217     0.0213866     0.0126543    0.00674507    0.00376495    0.00203736    0.00102649   0.000487545   0.000242293   0.000109979   5.34310e-05   2.13942e-05   9.19967e-06   3.33235e-06   1.17794e-06
  23  17 3471.1973    2.8763  2.7092 10.5826 -0.0008      0.553978  0.0613   0.0332   0.0986    0.0825   0.0000      0.194256   438.6963       3.20048       16.2795       1.41333      -3.67541       3.47942      -1.84317      -2.90476      0.763372      0.136153      0.838769      -1.43295      -1.24257      0.530999     -0.739063     -0.456987    -0.0500834      0.396880     -0.207727     -0.154182     -0.185034    -0.0449410     0.0322247    0.00439117   -0.00714848   -0.00280451    0.00167045  -0.000249727   0.000455499   0.000502585   0.000198257   6.54516e-05   3.50416e-07  -3.61562e-06   5.48854e-06   1.00366e-07       2.68344       3.89195       3.99541       4.46814       4.19542       4.05218       3.81297       3.38118       2.94771       2.54521       2.06049       1.65221       1.31599      0.992817      0.756453      0.535897      0.381826      0.264968      0.182138      0.112685     0.0766109     0.0444589     0.0281841     0.0152164    0.00943956    0.00489006    0.00270307    0.00133518   0.000711543   0.000327419   0.000146748   6.88198e-05   2.82370e-05   1.19318e-05   4.48503e-06   1.64922e-06
  23  18 3616.8417    2.4063  4.1438 10.2454 -0.0030      0.603697  0.0757   0.0237   0.1290    0.0664   0.0000      0.123217   441.9038       3.48772       17.8214      -7.31955      -2.86814      -1.91183      -1.24610      -6.17710      -7.03355       1.19500       1.66460       1.01382      0.627377    -0.0798757       2.96204     -0.620804     -0.361915     -0.328873     -0.141048    -0.0516570     -0.127272     0.0318489    -0.0150028     0.0463288    -0.0187941    0.00626941  -0.000420050   -0.00186905  -0.000457665   0.000725809  -0.000171306  -0.000154411  -1.71669e-05  -3.93348e-06   2.68055e-06  -5.78205e-07       3.52190       4.55853       4.89701       5.28869       5.23155       5.03691       4.65241       4.12274       3.62194       3.01302       2.62941       2.06840       1.64393       1.20809      0.923865      0.668788      0.471747      0.325783      0.218077      0.142457     0.0925031     0.0566061     0.0350941     0.0205911     0.0112295    0.00625662    0.00331367    0.00167380   0.000837363   0.000397861   0.000186435   8.53862e-05   3.49047e-05   1.41882e-05   5.61236e-06   2.00388e-06
  23  19 3762.2368    2.0147  5.7659  9.8141 -0.0001      0.416756  0.0959   0.0174   0.1600    0.0639   0.0000     0.0889489   434.7388    -0.0546227       17.5029       2.08977      -6.13639      -11.4760    -0.0207588      -7.08228      -6.59939     -0.780745       3.53302     -0.250714     -0.879730      0.770234      0.843142       1.39539     0.0267829     -0.747121     -0.315051     0.0574743     -0.209841     0.0194902   -0.00831882    0.00482710    0.00144430   -0.00370174  -9.15399e-05    0.00382716   0.000287654  -3.48053e-05  -0.000201737  -0.000142011   1.22356e-05  -1.53022e-05  -1.23245e-06   1.43459e-06       4.50622       5.82134       6.41625       6.55916       6.60550       6.12655       5.67436       5.16721       4.63889       3.98315       3.28804       2.69791       2.10988       1.60276       1.15494      0.847495      0.577980      0.402163      0.272538      0.176773      0.114226     0.0685249     0.0420213     0.0238646     0.0139316    0.00758605    0.00402157    0.00209118    0.00103479   0.000498754   0.000229942   0.000100960   4.33996e-05   1.72781e-05   6.58533e-06   2.49124e-06
  23  20 3907.4555    1.7192  8.4457  9.4604 -0.0022      0.320147  0.1272   0.0127   0.2129    0.0537   0.0000     0.0621100   436.3124       3.10635       19.8278      -6.49235      -7.77110      0.430154       11.8698       11.4761       19.0835      -13.7410      0.501065       4.04705     -0.611740      0.981464      0.695578       1.89976       1.03618      0.435221     -0.650025     0.0457749     -0.263359     0.0122839    -0.0441352     0.0587441     0.0199265     0.0129752    0.00438547    0.00150539    0.00136317   -0.00223370   2.10108e-05   0.000245239   1.49598e-05  -2.25908e-05  -7.12954e-06   1.04032e-06       5.71834       7.52702       8.07532       8.49237       8.63026       8.08832       7.50722       6.61934       5.97414       5.06709       4.23046       3.37085       2.67590       1.99090       1.52648       1.07587      0.774276      0.522149      0.358215      0.229830      0.150053     0.0904739     0.0557234     0.0322572     0.0183025     0.0103415    0.00523561    0.00277545    0.00135052   0.000649824   0.000292988   0.000131975   5.58366e-05   2.24276e-05   8.60562e-06   3.22775e-06
  23  21 4052.3392    1.4658 11.6117  9.2270 -0.0001      0.228311  0.1728   0.0095   0.2855    0.0487   0.0000     0.0588176   443.8393       25.3273      0.997118       3.88208      -13.9266       5.62896       4.34426      -5.92738      -8.84988       8.51094       2.41150      -1.93341     -0.371461      0.632589     -0.580794      -1.89193       1.58531     -0.171440     -0.171470    -0.0687778     -0.182784    -0.0992104      0.106144    -0.0719713   -0.00869367   -0.00255694    0.00460011    0.00350680    0.00104556   0.000301679  -0.000314303   0.000394445   7.44147e-05  -2.01340e-06  -1.45018e-05   5.94929e-06       7.01053       9.56991       10.0594       10.8373       10.8257       10.2805       9.46868       8.58725       7.39120       6.31388       5.17218       4.19321       3.25573       2.49023       1.91307       1.33919      0.977360      0.649108      0.463186      0.284899      0.190967      0.112173     0.0707840     0.0396259     0.0231797     0.0125981    0.00676096    0.00346906    0.00171804   0.000819025   0.000376239   0.000170960   7.14083e-05   2.93072e-05   1.07635e-05   3.98935e-06
  23  22 4197.5102    1.1953 13.5612  9.2690 -0.0026      0.132330  0.2259   0.0075   0.3552    0.0405   0.0000     0.0721721   429.4973      -3.14324       5.50048      -1.95900      -4.54331      -22.8032      0.284935       8.94118      -3.70430      -18.0924       3.68716       2.72903       5.10339     -0.662249      -2.42831      0.900951      -1.37703      0.701644      0.836020     -0.859780      0.175389     -0.163007      0.186356     0.0112838    -0.0394775     0.0168759     0.0148377   -0.00587685   -0.00411126    0.00224753   0.000589445  -0.000188134  -0.000120557   6.83523e-05   1.51327e-05  -5.94180e-06       8.25639       11.2696       11.9410       12.6236       12.6853       11.8411       11.1865       10.1242       8.83519       7.52619       6.30111       4.99688       3.97223       3.01925       2.29971       1.64677       1.18392      0.796835      0.555449      0.350357      0.230698      0.138083     0.0850401     0.0490971     0.0285214     0.0154753    0.00836650    0.00426520    0.00213014    0.00102245   0.000476497   0.000210581   8.92168e-05   3.65395e-05   1.35127e-05   4.98891e-06
  24   8 2156.8399    0.8140  0.7911  8.7235 -0.0084       6.25681  0.0299   0.0177   0.0525    0.1479   0.0000      0.913037   441.8116      0.894235       14.3837     -0.158610     -0.472870       1.01691      -4.33139      -2.08065      -2.81792      0.294972      0.401763      0.155149     -0.417929     -0.271072    -0.0484211     -0.370403    -0.0731124     0.0330779    -0.0864410      0.111764     0.0353199     0.0331865   -0.00540877     0.0170854   -0.00648376    0.00213732   0.000241520    0.00154534    0.00101663   0.000206159  -4.56685e-05   0.000106624   1.22748e-05   1.42810e-05  -5.48692e-06  -2.00216e-06       1.60804       2.08229       2.07351       2.20884       2.10801       2.23377       2.13015       1.79639       1.61852       1.35356       1.22258       1.02174      0.849043      0.625959      0.468995      0.307455      0.230309      0.154621      0.116329     0.0818059     0.0548098     0.0335097     0.0201840     0.0118086    0.00670986    0.00383137    0.00196843    0.00113332   0.000512834   0.000277959   0.000122183   6.36557e-05   2.54305e-05   1.17823e-05   4.72293e-06   1.94950e-06
  24   9 2314.3699    1.1730  0.9621  9.1713 -0.0054       3.67085  0.0364   0.0236   0.0595    0.1849   0.0000      0.848058   440.2349      -2.45585       15.3101      0.917117      -4.66970       1.89911     -0.359814      -4.18003      -1.56460      0.996470      0.329203     -0.510315     -0.136363     -0.346060      0.837595     -0.185427      0.403837    -0.0781389      0.257745    -0.0382347    -0.0597741    0.00362796    -0.0283381   -0.00842531  -0.000496717   -0.00171376   0.000979844  -0.000843165  -0.000533988  -3.38529e-05   0.000408335  -6.72916e-05  -6.36857e-05   1.78038e-05   4.51537e-06  -3.37651e-06       1.61211       2.14727       2.27699       2.42799       2.39111       2.39937       2.15258       2.02719       1.62074       1.46374       1.27615       1.01971      0.816245      0.628574      0.434615      0.358998      0.231423      0.169083      0.119535     0.0763825     0.0521791     0.0337284     0.0203960     0.0124777    0.00727659    0.00397305    0.00226406    0.00116238   0.000588522   0.000303937   0.000143711   6.91853e-05   3.20523e-05   1.34507e-05   5.67671e-06   2.27436e-06
  24  10 2467.0770    1.6298  1.0078  9.5732 -0.0028       2.11093  0.0335   0.0311   0.0608    0.2307   0.0000      0.740702   437.5142      -3.18919       15.4308     -0.501502      0.430901       3.14063      -3.32932     -0.571475      -1.54181      -1.03841      0.675723      0.567405     0.0551308     -0.103143     -0.219622    0.00174893     0.0233507     0.0953873     0.0216639    -0.0586051   -0.00711570     0.0226061     0.0379752   0.000641912   -0.00867933  -4.86727e-05   -0.00363217  -0.000129661  -0.000209657  -0.000387672   0.000200434  -2.73204e-05  -3.41505e-05  -1.28572e-05  -2.52739e-06   2.13838e-07       1.58363       2.04136       2.29822       2.35340       2.37495       2.30440       2.12730       1.79031       1.67284       1.49198       1.22611      0.997442      0.778728      0.592592      0.453830      0.327377      0.251939      0.162722      0.112694     0.0735344     0.0471282     0.0303986     0.0200428     0.0118047    0.00686439    0.00401740    0.00214993    0.00112545   0.000587711   0.000297425   0.000139025   6.49444e-05   2.84746e-05   1.30610e-05   4.99358e-06   2.07254e-06
  24  11 2617.5917    2.1270  1.1005 10.0795 -0.0014       1.03691  0.0387   0.0399   0.0663    0.2555   0.0000      0.751781   438.2022      -1.94361       17.8460      0.193828      -2.76850       4.59713      -5.86109       1.82899       3.64990      0.410267      -1.57812      -2.53865      0.633084      0.571282      0.858937      0.480719     -0.448758     0.0688468     0.0961461    -0.0278118    -0.0246676     0.0345951    0.00330061    -0.0171076    -0.0132537    0.00681120    0.00198858   0.000879259  -8.92311e-05   0.000146618  -2.19962e-05  -6.24069e-05  -1.42184e-05   4.88722e-06   1.24951e-05   2.88487e-06       1.71455       2.36938       2.38642       2.56835       2.41687       2.62631       2.37106       2.16335       1.89811       1.49523       1.32532       1.09783      0.845462      0.645053      0.531286      0.377817      0.272704      0.199530      0.133677     0.0902869     0.0592292     0.0355015     0.0233465     0.0128588    0.00800943    0.00397163    0.00243536    0.00124082   0.000633499   0.000299282   0.000150458   6.71854e-05   3.23208e-05   1.33616e-05   5.96745e-06   2.23912e-06
  24  12 2767.6531    2.7246  1.0711  9.9784 -0.0002       1.30628  0.0365   0.0489   0.0595    0.3614   0.0000      0.689143   439.4439     -0.841279       19.3557      -1.96328     -0.351306     0.0368790     -0.732853    -0.0933594      0.387351      0.401922      0.502995     -0.823610      -1.03297     0.0866139     -0.334484     0.0171476     0.0709169      0.249944    0.00731625    -0.0401169    -0.0253547  -0.000491065    0.00132388    -0.0225723   0.000826127    0.00204100   0.000708936   0.000735072  -9.42442e-05   0.000266567   4.31679e-05   6.90560e-05   3.34051e-05   5.73996e-06   1.33237e-06   1.14398e-06       1.76249       2.28942       2.37319       2.50661       2.72029       2.41601       2.30771       1.98215       1.88677       1.57439       1.31081       1.08164      0.821111      0.688534      0.475761      0.355368      0.261874      0.172229      0.124598     0.0833371     0.0549769     0.0333427     0.0209334     0.0121529    0.00714118    0.00425265    0.00224806    0.00122463   0.000633051   0.000310483   0.000150931   6.89006e-05   2.95415e-05   1.27696e-05   4.91273e-06   1.95506e-06
  24  13 2916.9082    3.5799  0.8960 10.7678 -0.0051      0.427434  0.0312   0.0694   0.0528    0.2967   0.0000      0.678843   440.6963      0.955240       13.6483       3.17859      -2.10184       3.40199     0.0329356      0.463192       1.47649       1.28723      -1.34778     -0.224036    -0.0131050     -0.396243      0.544529    -0.0217993    -0.0608175      0.153936     -0.207951     -0.128576    -0.0270838    -0.0129998     0.0189629    0.00967627   -0.00533722    0.00622081  -0.000144298    0.00154952   0.000548438   0.000354200  -1.80036e-05  -3.82185e-05   3.06092e-05  -6.30164e-08  -6.64511e-06  -3.57986e-07       1.67592       2.14807       2.29279       2.30770       2.38293       2.14509       2.32128       2.02861       1.74430       1.40418       1.12185      0.949741      0.729804      0.601748      0.458123      0.352331      0.246306      0.173353      0.127614     0.0797867     0.0522237     0.0318381     0.0189476     0.0114755    0.00612274    0.00354543    0.00187836    0.00106220   0.000523445   0.000259054   0.000125148   6.06785e-05   2.74091e-05   1.21582e-05   5.11075e-06   1.88633e-06
  24  14 3064.9707    3.9338  1.0097 10.4286 -0.0043      0.496763  0.0332   0.0735   0.0564    0.5970   0.0000      0.590064   436.8964       1.13782       13.5061       4.03593       1.31323      0.696805     -0.266851      -1.27119       1.02518       2.82359     -0.618073      -1.37286     -0.698974     -0.930434    -0.0410839     -0.347288     -0.100261     -0.388608    -0.0205323    -0.0445739    -0.0593844    0.00242534    -0.0158351   0.000927171     0.0114734   -0.00468243  -0.000300358   -0.00191596  -0.000332386   0.000237811   8.71855e-05  -5.78006e-05   1.01330e-05  -5.89709e-06   3.46236e-06  -1.76318e-06       1.64071       2.12752       2.22883       2.42249       2.41560       2.33733       2.19425       1.96569       1.68547       1.40901       1.18386      0.955543      0.794780      0.593090      0.443552      0.335862      0.221715      0.169644      0.116433     0.0777507     0.0519535     0.0320232     0.0196284     0.0114956    0.00666626    0.00373992    0.00207549    0.00106300   0.000576438   0.000271911   0.000133828   6.27500e-05   2.79090e-05   1.18889e-05   5.10301e-06   1.95426e-06
  24  15 3211.9788    3.8340  1.3037 11.1025 -0.0027       1.48174  0.0403   0.0638   0.0670    0.2539   0.0000      0.537119   440.8228      -1.22185       13.9254      -5.24324      -4.90632       1.30449       2.29088      -3.77372      -3.24023      -1.13445      -1.95570    -0.0780638     -0.400321      0.522382     0.0215803    -0.0382906     0.0127979     -0.363745     0.0333395    -0.0740419    -0.0416557   -0.00236610    -0.0268864   -0.00610175    0.00399800   -0.00162001  -0.000746718  -0.000357849   -0.00109100   0.000215245   6.75941e-05  -6.93600e-05   2.68664e-05   8.62805e-07  -1.33222e-06  -2.60016e-07       1.83414       2.39713       2.50769       2.93367       2.82251       2.71858       2.51413       2.19848       1.96985       1.70522       1.31957       1.11602      0.871694      0.687359      0.537286      0.355585      0.275458      0.187442      0.135575     0.0875915     0.0581912     0.0379198     0.0217609     0.0133076    0.00815064    0.00436089    0.00254650    0.00134841   0.000715984   0.000358011   0.000169280   7.98827e-05   3.38290e-05   1.41104e-05   6.56149e-06   2.53730e-06
  24  16 3358.4635    3.2687  1.8489 11.1249 -0.0024      0.485023  0.0478   0.0455   0.0806    0.1078   0.0000      0.353930   439.2684      0.535156       12.7574       5.27506      -2.32668       2.47817      0.804419     -0.894971      -2.49787      -1.76045      -4.08439       2.10559       1.24192      0.976527     -0.794854      0.442959     -0.253994      0.161167      0.110691     0.0740888    -0.0275738     0.0699243     0.0129134    -0.0115254   -0.00197993    0.00427917    0.00552483  -0.000596207   0.000761361   9.72797e-05  -2.70749e-05  -2.26134e-05   0.000117284   5.10027e-06  -1.03973e-05  -1.43369e-06       2.31562       2.86866       3.26351       3.38357       3.38059       3.13468       2.97278       2.78888       2.38465       2.08560       1.68539       1.38554       1.12560      0.822976      0.646767      0.480695      0.353760      0.240924      0.162129      0.103393     0.0723714     0.0417506     0.0265386     0.0158466    0.00950754    0.00528753    0.00295500    0.00149714   0.000796263   0.000398450   0.000202349   9.63845e-05   4.26193e-05   1.77017e-05   7.44733e-06   2.99751e-06
  24  17 3504.8403    2.7990  2.9009 10.4939 -0.0008      0.574310  0.0593   0.0309   0.1023    0.0786   0.0000      0.185186   438.1428       2.73008       15.1058       3.02290       7.13178      -8.23110      -4.38320      -4.86794     0.0716650       1.23148      -2.44926     -0.170699     -0.775790     -0.565774       1.01379      0.306740     -0.312760     -0.272955      0.137157      0.373110     0.0224781    -0.0858176    -0.0687869    0.00695416    0.00906009    0.00292641    0.00157575    0.00204963   -0.00180293   0.000415483   0.000278354  -0.000102355  -1.56738e-05   4.71570e-06  -2.22877e-06  -2.67580e-06       2.71304       3.53338       3.76631       4.01896       3.90482       3.91653       3.51532       3.23712       2.86547       2.49931       2.08968       1.66507       1.35249       1.03353      0.799359      0.572868      0.412780      0.288208      0.201569      0.131309     0.0877573     0.0535903     0.0341519     0.0191426     0.0119108    0.00656686    0.00370496    0.00191649   0.000996152   0.000513929   0.000234174   0.000110093   4.95581e-05   2.15743e-05   8.71618e-06   3.54331e-06
  24  18 3651.0701    2.3158  4.5899 10.0889 -0.0007      0.520271  0.0780   0.0211   0.1362    0.0614   0.0000      0.109686   440.6468      0.603799       18.4337     -0.703296      -5.86086      -5.56604       2.91297       3.05378      -8.72736      -1.91409       1.65488       4.88060      0.242453      -2.70717      -1.22654     -0.614265       1.16678     -0.354175     0.0418118     0.0845445     -0.178944   -0.00357439     0.0359296   -0.00607692   0.000630470   -0.00572526   -0.00245696   -0.00197695  -0.000800521   1.88275e-05   0.000346135   0.000113497  -2.07675e-05  -2.38225e-05  -7.75261e-07   3.04965e-06       3.62091       4.81505       5.08477       5.37105       5.26646       5.03699       4.70473       4.41141       3.77418       3.37468       2.78070       2.33861       1.85408       1.39658       1.06218      0.767667      0.559647      0.383197      0.260666      0.175666      0.114877     0.0719286     0.0445834     0.0256634     0.0157901    0.00874474    0.00472851    0.00251503    0.00128419   0.000651301   0.000322050   0.000148074   6.57048e-05   2.85090e-05   1.16887e-05   4.51634e-06
  24  19 3796.8952    1.9809  6.5106  9.7571 -0.0019      0.353306  0.1000   0.0159   0.1729    0.0578   0.0000     0.0740839   439.4997      -5.39187       13.4112       4.29201      -7.84714      -6.28151      -11.9665    -0.0367326       8.63525      -3.94047     -0.718791       2.08804       2.02169      -1.65916      -2.75191       1.04912      0.361924     0.0409844     -0.444731    -0.0836483     0.0667242     0.0611414      0.114813   -0.00700941    0.00332880     0.0111159   0.000269237    -0.0115884    0.00165452   0.000979960   0.000472357  -0.000277151   6.97795e-05   2.90751e-05   2.60749e-06  -3.98587e-06       4.43654       5.67068       6.16029       6.63391       6.53559       6.27804       5.93536       5.37562       4.74838       4.07742       3.36200       2.72305       2.18770       1.72755       1.29574      0.967827      0.692098      0.475707      0.339635      0.226551      0.144336     0.0904427     0.0569821     0.0330837     0.0195635     0.0110503    0.00621964    0.00335554    0.00171142   0.000869033   0.000408510   0.000191842   8.82983e-05   3.76783e-05   1.52133e-05   5.97482e-06
  24  20 3942.9886    1.6318  9.3090  9.4089 -0.0013      0.344351  0.1333   0.0114   0.2353    0.0503   0.0000     0.0614572   445.3944      -15.6828       14.1587       2.68857      -20.3191       2.19259      -12.0818      -6.53245      -4.11303     -0.147367      0.120495       4.73030     -0.213249      -1.24548      -1.38929      0.164030     -0.199633     -0.326638      0.490760      0.100774     -0.276234     -0.135417     0.0360398     0.0215227     0.0205167     0.0133427    0.00629557    0.00478246    0.00104605    0.00217038  -0.000545113   0.000124228   0.000109378  -9.39418e-06   1.21373e-05  -2.74794e-06       5.48952       7.30852       7.96629       8.43459       8.24239       8.10659       7.56964       6.74173       6.02758       5.15062       4.30376       3.53280       2.87858       2.19213       1.64638       1.18570      0.882955      0.605683      0.424311      0.283002      0.185808      0.116295     0.0740193     0.0432696     0.0254285     0.0139162    0.00796706    0.00416376    0.00218871    0.00110691   0.000525370   0.000251624   0.000110131   4.92021e-05   1.88704e-05   7.99559e-06
  24  21 4088.0610    1.3707 12.2275  9.3302 -0.0005      0.141622  0.1867   0.0086   0.3039    0.0419   0.0000     0.0620255   442.5686      -6.20422       40.1317       6.80344      -5.69201      -18.9103       13.4755      -7.31079       15.2534       2.09056      0.502046      -2.16922      -3.70795      -4.81988      -1.12730       2.09502       1.24551      0.372633     -0.842878      0.413093    -0.0312942     -0.109973     -0.131902     0.0860522     0.0564056   0.000773815   -0.00512414  -0.000451864   0.000314261   -0.00318542  -0.000492346   0.000176529   0.000118162  -2.58202e-05  -1.10851e-05   1.31648e-06       7.12139       9.58074       10.3937       11.1038       10.8864       10.4912       9.88800       8.88267       7.74985       6.62940       5.50272       4.51564       3.55397       2.71901       2.09516       1.55079       1.13338      0.785873      0.541083      0.345211      0.239237      0.143299     0.0923923     0.0539750     0.0325550     0.0180757    0.00991090    0.00525365    0.00272716    0.00135159   0.000675214   0.000313953   0.000138857   6.05965e-05   2.48029e-05   9.86343e-06
  24  22 4234.1466    1.1528 14.4231  9.2199 -0.0013      0.326751  0.2426   0.0069   0.3669    0.0388   0.0000     0.0723965   449.3005       21.7785      -8.08258      -10.9984       7.98401      0.418938      -18.0791      0.329708      -8.76140      -4.35186     -0.820800      -2.85349       3.13866      -6.13952       3.48580       1.09859      -2.36621    -0.0213466      0.222396      0.127068     -0.330196  -0.000988879     -0.127361     0.0648800      0.101265    -0.0337259   -0.00273046    0.00559755     0.0102702   -0.00194842  -0.000425546   0.000158525   0.000199518  -6.91459e-05  -2.50854e-05  -2.66767e-05       8.26994       11.2075       11.9375       12.7152       12.4975       12.3182       11.2428       10.4462       9.15183       7.86308       6.56089       5.36755       4.32674       3.31589       2.56753       1.81738       1.36363      0.934229      0.659506      0.429610      0.286265      0.176818      0.113212     0.0658827     0.0393342     0.0215392     0.0122134    0.00658017    0.00342103    0.00169325   0.000828763   0.000385230   0.000172141   7.37777e-05   2.99883e-05   1.17871e-05
  25   6 1847.9731    0.4155  0.3975  8.8205 -0.0232       12.7454  0.0313   0.0153   0.0385    0.0644   0.0000       2.03467   440.0377     -0.151233       20.2388       1.09052      -2.81693     -0.816513     -0.313820      -2.28638      -1.37320     -0.915523      0.487267     -0.125046     0.0175166      0.242134      0.633195      0.440382     0.0915364    -0.0382168     0.0165150     0.0476751    -0.0328002    -0.0264874     0.0136949    -0.0291437   -0.00177302   0.000679779   0.000395335  -0.000924189  -4.02185e-05  -5.00249e-05  -0.000126534  -3.68307e-05   3.99825e-05   3.44307e-05  -8.68866e-06   3.34988e-07       2.17678       2.56500       3.21706       3.10255       2.49004       2.60995       2.12655       1.90164       2.06431       2.08791       1.61338       1.46873       1.19104      0.823484      0.660415      0.447479      0.274934      0.188754      0.136773     0.0790851     0.0481782     0.0350274     0.0224302     0.0129008    0.00747597    0.00463544    0.00231935    0.00127054   0.000758851   0.000406007   0.000184295   9.16708e-05   4.46589e-05   1.98930e-05   8.96725e-06   3.41702e-06
  25   7 2016.9780    0.5919  0.7203  8.7204 -0.0090       6.30958  0.0381   0.0141   0.0513    0.1052   0.0000       1.18367   439.8010     -0.755215       18.1547       1.36836     -0.397275     -0.286921       1.16777      -1.43592     -0.201138     -0.699297      -1.44184     -0.360636      0.113921     -0.471671      0.480100    -0.0875067      0.165704      0.331444      0.101664     -0.110330     0.0128689     0.0266539    -0.0371615    -0.0184816     0.0118802   -0.00192542   -0.00324812    0.00120609  -0.000179333  -0.000132046   9.31696e-05   6.59325e-05   7.54108e-06  -1.84061e-05   6.48218e-06   8.70622e-07       2.18560       3.01056       2.98641       3.08468       2.61461       2.87626       2.81792       2.81075       2.41969       1.98680       1.41431       1.01572      0.820083      0.693777      0.653081      0.524485      0.435195      0.302902      0.202228      0.124972     0.0803342     0.0445408     0.0277773     0.0154252     0.0100274    0.00523760    0.00292352    0.00161114   0.000858359   0.000416900   0.000218638   0.000108046   5.30459e-05   2.32412e-05   9.58472e-06   4.36909e-06
  25   9 2340.5572    1.2287  1.1198  8.8622 -0.0037       3.21530  0.0402   0.0219   0.0605    0.2386   0.0000      0.820370   435.5633      -2.07607       15.1330       3.83209      -2.80819      0.636661      0.612477       1.42819     -0.528356     -0.549654     -0.762903      0.472767      0.275131      0.294687     -0.307931     0.0982623      0.274169    -0.0283977    -0.0147068    -0.0180225     0.0239663    -0.0288298   -0.00908583    -0.0337847   -0.00776212     0.0135942   -0.00611023   0.000122881  -0.000189267   0.000167999  -0.000103418  -0.000151771   6.93004e-05   7.85839e-06  -1.71696e-05  -9.73659e-07       1.69122       2.17120       2.34039       2.47316       2.57027       2.46135       2.28586       2.08057       1.94694       1.59236       1.39001       1.12503      0.802866      0.711531      0.562123      0.409051      0.302096      0.201545      0.156642     0.0996917     0.0716249     0.0410622     0.0281033     0.0155448    0.00963051    0.00599770    0.00348626    0.00189803    0.00103175   0.000517705   0.000258170   0.000123933   5.77274e-05   2.48785e-05   1.20873e-05   5.09328e-06
  25  10 2494.3730    1.7163  1.1027  9.3966 -0.0020       1.13418  0.0379   0.0302   0.0591    0.2575   0.0000      0.718234   438.7059      -3.48996       19.4465      0.925002      -5.27721      -5.07201       3.31094      0.653643      -1.35085      -1.72476      0.879133      0.568266     -0.737781     -0.271625     -0.404050      0.181635     -0.160201      0.137622    -0.0560625     -0.143226    -0.0545005     0.0490259    -0.0387210    -0.0120302    0.00498443  -0.000782049  -0.000714250  -0.000719646  -0.000325104  -4.92515e-05   3.88132e-06  -0.000100151  -5.18681e-05  -1.15956e-05   1.09382e-05   4.61581e-06       1.62868       2.19833       2.34966       2.43638       2.47363       2.39623       2.35482       2.01927       1.79602       1.56365       1.28666       1.04591      0.850899      0.684158      0.505790      0.395686      0.281982      0.194385      0.150910     0.0941594     0.0657260     0.0416334     0.0275609     0.0155987    0.00933925    0.00581540    0.00309536    0.00171668   0.000916911   0.000464740   0.000257519   0.000104262   5.74578e-05   2.36895e-05   1.08858e-05   4.72107e-06
  25  11 2646.2138    2.2117  1.0915  9.9588  0.0000       1.55355  0.0355   0.0398   0.0620    0.2886   0.0000      0.750539   435.9760      0.997536       15.4167      -1.13893      -3.08499      -5.61261      0.208846     -0.287146       1.24560     -0.743837     -0.272809     -0.283934     -0.392570     -0.619108   -0.00494881    -0.0301801      0.454313   -0.00593287     -0.262713    -0.0448602     0.0656764     0.0131621     0.0134286    -0.0255527   -0.00496961     0.0121603   -0.00243279    0.00185182  -8.18539e-05   4.96650e-05  -1.11904e-06  -0.000149902  -2.14700e-05   7.89408e-06  -1.12522e-05  -5.41284e-06       1.63615       2.06778       2.31534       2.32639       2.39149       2.14683       2.19641       1.99285       1.69849       1.55944       1.29362       1.11319      0.838322      0.687841      0.527777      0.364502      0.282650      0.201911      0.137718     0.0919776     0.0603691     0.0403261     0.0255057     0.0146141    0.00956212    0.00514363    0.00313205    0.00159006   0.000852566   0.000471248   0.000227238   0.000114612   5.21372e-05   2.28253e-05   1.05292e-05   4.43405e-06
  25  12 2797.2986    2.9322  0.9255 10.5264 -0.0034      0.785850  0.0293   0.0546   0.0518    0.2590   0.0000      0.772050   438.4111      -2.10949       12.3710       2.84297     -0.994059       2.21048      -1.03104     -0.343538      0.445702      -1.92693     0.0823016    -0.0340421      0.222392     0.0774279      0.684238     -0.452635     0.0158445      0.287224     0.0263758     0.0606088     0.0891770    0.00296620    0.00298505     0.0143976     0.0146277    0.00389523    0.00110627  -0.000192529   -0.00145019  -0.000238535  -0.000209451  -1.82302e-05   3.82749e-06   1.02880e-05  -8.65520e-06  -3.81788e-07       1.36161       1.78779       1.92510       2.04366       2.05698       2.00331       1.85803       1.67840       1.53342       1.27967       1.08323      0.871758      0.709701      0.565058      0.426276      0.320862      0.225166      0.171286      0.116246     0.0785521     0.0539163     0.0323993     0.0222549     0.0128688    0.00802435    0.00435040    0.00255739    0.00140001   0.000771654   0.000399690   0.000198264   9.70726e-05   4.45222e-05   2.04283e-05   8.68377e-06   3.62700e-06
  25  13 2947.3218    3.6523  0.9595 10.4995 -0.0003      0.279276  0.0325   0.0652   0.0518    0.3569   0.0000      0.590426   436.9140     -0.329755       14.9073      -1.80739      -2.86268      0.534576      -1.14820      -1.34233       1.18261     -0.926003       1.67081    0.00618360       1.14886      0.457413     0.0776481     -0.249770     -0.158103     -0.103839     0.0774251    -0.0393107    -0.0803806    0.00331047     0.0117083    -0.0228736   -0.00614580   -0.00704637   0.000163105   -0.00227198   -0.00102212  -5.44164e-05   0.000251954   2.97211e-05   4.05442e-05  -1.32085e-05   5.07821e-06   1.67878e-06       1.64863       1.90642       2.01491       2.32182       2.41328       2.28770       1.92432       1.76156       1.70843       1.55784       1.22472      0.940860      0.799490      0.648139      0.495444      0.361525      0.250371      0.180413      0.127536     0.0896814     0.0599848     0.0378954     0.0233062     0.0136578    0.00838943    0.00536248    0.00307342    0.00177618   0.000925931   0.000496605   0.000245443   0.000115413   5.16276e-05   2.19485e-05   9.60023e-06   3.80528e-06
  25  16 3391.0316    3.2276  2.1070 11.0192  0.0009      0.770764  0.0488   0.0413   0.0858    0.1039   0.0000      0.305220   439.1670       2.15200       13.5358      -4.36928       1.93370      0.734249       3.19371     -0.510728      0.328366     0.0389094    -0.0444582      -1.77965     -0.820074     -0.526396      0.312503     -0.150233     -0.110220      0.284619      0.406643     0.0559691    -0.0501501     -0.102275   -0.00574385     0.0185265    0.00414591    0.00966533   -0.00371301   -0.00152403   0.000136683   0.000355963  -0.000120377  -9.26959e-05  -2.44542e-05   1.41415e-05  -4.84582e-07   3.56787e-06       2.20276       2.86125       3.04058       3.18155       3.19087       3.11693       3.03511       2.64359       2.38235       2.08993       1.74382       1.41004       1.11365      0.890133      0.678072      0.528949      0.390400      0.278438      0.195653      0.126239     0.0834236     0.0528894     0.0347696     0.0215096     0.0126821    0.00747960    0.00401209    0.00231230    0.00122187   0.000629748   0.000304320   0.000153777   7.00572e-05   3.17135e-05   1.40172e-05   6.04784e-06
  25  17 3537.9911    2.6766  3.3314 10.4572 -0.0002      0.269950  0.0644   0.0272   0.1060    0.0703   0.0000      0.158223   438.0597      0.487048       14.7924     -0.466765      0.403490       1.62853      -7.59146     -0.648229       3.57052      -2.04473      -2.37145      -1.02310      0.669737      0.961830     -0.529569      0.255616      0.524062     -0.191643      0.275613      0.186330    -0.0194602     -0.161630     0.0613904    0.00926775    -0.0127545    -0.0197958   -0.00884340    0.00136012  -0.000794106  -0.000201186   8.48112e-05   0.000205616  -7.75247e-05   1.39655e-06  -1.79517e-05   6.98909e-06       2.75807       3.70364       3.98246       4.24909       4.12079       4.11404       3.76482       3.47823       3.01681       2.77039       2.29307       1.89824       1.55211       1.18569      0.910924      0.671447      0.500502      0.342681      0.243293      0.162235      0.110565     0.0688021     0.0444972     0.0275499     0.0162833    0.00950499    0.00547183    0.00297331    0.00157969   0.000823437   0.000415159   0.000199116   9.44286e-05   4.37608e-05   1.82472e-05   7.67716e-06
  25  18 3685.0310    2.2248  4.9116 10.0440 -0.0006      0.536076  0.0822   0.0193   0.1361    0.0590   0.0000     0.0936564   445.2551      -1.80719       19.7532       12.8471      -1.93424       2.38721       1.86912      -1.95873       4.07733      -7.07704      -1.87577      0.882970       1.35486      0.683953      0.203611     -0.622438     -0.812282     -0.271641     -0.490483      0.111090     -0.227883    -0.0693717     0.0167842    -0.0228890   -0.00536356     0.0157754   -0.00615398  -0.000664502   0.000275680  -0.000138892  -0.000231639   6.19841e-05   0.000134603  -1.63905e-05  -3.00119e-05  -4.81648e-06       3.61360       4.72722       5.13878       5.30430       5.42262       5.34881       5.03483       4.47751       3.98325       3.33938       2.82793       2.39163       1.92816       1.53809       1.15646      0.833716      0.603596      0.432417      0.309868      0.217707      0.148287     0.0937309     0.0598322     0.0359796     0.0213362     0.0121184    0.00700635    0.00385982    0.00204445    0.00109442   0.000529760   0.000265777   0.000121555   5.73112e-05   2.36180e-05   1.00378e-05
  25  19 3831.2940    1.8228  7.1392  9.6867 -0.0010      0.390861  0.1061   0.0140   0.1871    0.0542   0.0000     0.0747143   437.9051       5.22844       14.0280       1.92249       1.05022       1.86682      -10.1878      -1.61581       4.89877      0.301731      -1.09795      -2.28336       3.02580      0.371045       2.52914     0.0849480    -0.0927410   -0.00924285    -0.0720957      0.800154     0.0743916   0.000508208     0.0401541     0.0459621    -0.0593530   -0.00119252   -0.00374357   -0.00186276    0.00119506  -0.000653240   1.50175e-05  -0.000160732   0.000185484   1.34356e-05  -4.34414e-05  -5.38424e-06       4.48486       5.87638       6.25907       6.73074       6.68967       6.40449       6.13747       5.60815       4.96463       4.26585       3.69071       2.95356       2.37751       1.89030       1.46155       1.09443      0.796662      0.563514      0.394779      0.272572      0.179659      0.113154     0.0729922     0.0437771     0.0266995     0.0152677    0.00887303    0.00484604    0.00266497    0.00132785   0.000677236   0.000322992   0.000153831   7.00076e-05   3.07252e-05   1.28788e-05
  25  20 3977.7361    1.5881 10.2726  9.3881  0.0001      0.218529  0.1451   0.0104   0.2478    0.0481   0.0000     0.0595410   443.6367       1.10664       15.4630       7.85040      -3.60182      -13.3596       1.77369      -4.68811       10.3372      -5.17154     -0.264079      -4.35789      -1.03505       2.86306       3.32535     -0.522061     -0.906087      -1.17428    -0.0298257      0.344023      0.140548     0.0731255    -0.0424218    -0.0536601     0.0177305    -0.0127037   -0.00501821   -0.00786949   -0.00255311    0.00193628   0.000168716  -0.000458351   4.21416e-05   0.000115039   3.44962e-05   3.80908e-06       5.67703       7.61007       8.19798       8.87924       8.64094       8.38998       7.87671       7.22245       6.39304       5.52935       4.62040       3.83870       3.03908       2.41290       1.82040       1.38586       1.01190      0.722860      0.502265      0.333798      0.226503      0.145242     0.0920420     0.0557199     0.0345932     0.0196663     0.0114593    0.00615141    0.00336364    0.00172719   0.000875528   0.000435383   0.000202167   9.15396e-05   3.93232e-05   1.67693e-05
  25  21 4123.8270    1.3301 12.3217  9.3576 -0.0017      0.198000  0.1877   0.0084   0.3045    0.0409   0.0000     0.0608538   434.7462      -6.91243      -4.51238      -10.2276       7.62505      -12.4557      -6.05308      -1.09537      -4.37938      -10.3705      -5.89349      -1.32337      0.408986       1.24888       1.68864      -1.88601      -2.24187      0.282617       1.24692     -0.228294     -0.428621    -0.0154183     0.0630182     -0.192461    -0.0258270    0.00823467    0.00890496    0.00204470   -0.00616427    0.00466998  -0.000286427  -4.29805e-05  -0.000207271  -8.19972e-05  -7.29749e-06   1.08669e-05       6.77033       8.99669       9.69458       10.4175       10.4799       10.0521       9.46919       8.61377       7.67959       6.64196       5.52652       4.54978       3.68581       2.85670       2.25420       1.64604       1.25641      0.866088      0.618171      0.411799      0.280132      0.177490      0.114057     0.0680297     0.0423192     0.0240864     0.0141498    0.00754328    0.00411271    0.00211878    0.00107847   0.000526898   0.000243169   0.000112573   4.68432e-05   2.01120e-05
  25  22 4270.3543    1.1160 15.6014  9.2068  0.0001      0.332965  0.2526   0.0064   0.3833    0.0364   0.0000     0.0715816   427.7785       9.03422       51.0751     -0.576830      -4.69600      -17.9888       6.82590       5.43227       3.41463      -6.99847       8.18865       8.55872      -2.60011      -7.53513      -1.53328       1.33919       1.37522     0.0447228      -1.94470     -0.233778      0.390955    -0.0483261      0.115007    -0.0244714   -0.00860848    0.00288350    -0.0167047    -0.0244573   -0.00316675  -0.000342489  -0.000451656   -0.00108979   2.36945e-05  -1.98655e-06  -2.10688e-05   3.76445e-05       8.12520       10.9326       11.6101       12.4597       12.4251       12.1367       11.3554       10.5014       9.26932       8.00714       6.73373       5.57986       4.50789       3.53843       2.72204       2.03598       1.50611       1.07450      0.757904      0.507271      0.342590      0.219263      0.142619     0.0844831     0.0524178     0.0299437     0.0172967    0.00937423    0.00506698    0.00266947    0.00133558   0.000663765   0.000303628   0.000138833   5.94277e-05   2.50839e-05
  26   7 2039.7975    0.6419  0.6758  8.6471 -0.0068       6.07707  0.0271   0.0143   0.0437    0.1112   0.0000       1.02877   440.1183      0.304622       21.4354      0.389679      -3.65773      -2.21793       1.84049      -2.79290      0.473040     -0.173043       1.01634      -1.03020       1.21688      0.496018     0.0258437    -0.0858928      0.600874      0.130104      0.250300    -0.0547894     0.0424357     0.0296020   -0.00739049   -0.00830751    -0.0103134    0.00357825   -0.00464266   0.000743883  -8.59913e-05   0.000144972   0.000129049  -3.63777e-05  -6.50135e-06   3.11469e-05   5.05283e-06  -1.13845e-05       1.38362       1.63208       1.75475       2.03701       2.00547       1.87246       1.75370       1.65028       1.46231       1.27402       1.11746      0.950370      0.746646      0.572077      0.455470      0.367580      0.258589      0.173299      0.127773     0.0911093     0.0636305     0.0398323     0.0254496     0.0155392     0.0103095    0.00595390    0.00341687    0.00214086    0.00121370   0.000633908   0.000313817   0.000145943   8.45836e-05   3.71680e-05   1.81286e-05   7.81832e-06
  26   8 2206.1575    0.9113  0.9548  8.6517 -0.0019       5.03057  0.0339   0.0169   0.0540    0.1704   0.0000      0.846771   439.4926     -0.586241       17.8097      -1.29254       1.23104       1.60347     -0.255490      -2.56908      0.297673      0.182362       2.66959     -0.109504      0.256216     -0.524422      0.417144     -0.186079     0.0840889      0.221390     -0.150465     0.0972140    -0.0444347    -0.0260969   -0.00884128    0.00489568     0.0105326   -0.00255050    0.00778703   -0.00220672  -0.000367863   0.000426668   6.01913e-05  -0.000204304   0.000160625  -4.52093e-06  -1.69634e-05   6.83921e-06       1.60185       2.16858       2.26552       2.48210       2.22625       2.30032       2.10548       1.98850       1.74272       1.56966       1.40043       1.15730      0.938319      0.749061      0.570929      0.410023      0.295198      0.212228      0.152405     0.0985891     0.0730697     0.0446386     0.0302257     0.0182581     0.0110170    0.00639025    0.00406815    0.00203356    0.00118729   0.000613643   0.000327779   0.000165128   7.97542e-05   3.72923e-05   1.69020e-05   7.97768e-06
  26   9 2366.1216    1.2884  1.0779  9.1264 -0.0040       3.78951  0.0359   0.0227   0.0582    0.1985   0.0000      0.819797   439.3313      -1.99611       21.0619      -1.38570      -3.38189       1.24382       2.23341    0.00766846      -2.18700      0.141138     -0.942790     -0.499286       1.35800     -0.826559     0.0977387      0.442858     -0.194339     -0.421347     0.0900902     -0.133019   -0.00552618    -0.0452659    0.00627395  -0.000647764    -0.0177505   -0.00216287   -0.00279083  -0.000208117   3.51800e-05   0.000377989  -0.000126565  -1.24392e-06   9.70402e-06   1.23647e-05   3.17419e-05  -9.99276e-06       1.62410       2.16838       2.28726       2.48625       2.47597       2.41842       2.29522       2.09987       1.89982       1.60104       1.25126       1.00990      0.831212      0.682757      0.531720      0.405302      0.302820      0.225844      0.160466      0.112892     0.0723064     0.0462088     0.0308681     0.0188096     0.0116311    0.00641794    0.00386518    0.00210575    0.00124145   0.000670543   0.000364167   0.000181342   8.21850e-05   4.04133e-05   1.88130e-05   7.85890e-06
  26  10 2521.1810    1.7510  1.1123  9.5198 -0.0041       1.80413  0.0354   0.0305   0.0615    0.2603   0.0000      0.701997   438.9587      -1.29296       12.3801       1.57838     -0.342277       2.16339       1.74585       1.30634      -1.71621      0.571888     -0.878803     -0.632633      0.412982      0.841530     -0.306960      0.197302     -0.541579     -0.193645     0.0479558     -0.139252   -0.00824778     0.0980395     0.0463618    -0.0221438    -0.0200676    -0.0104903   -0.00209452   0.000269866  -0.000581020   -0.00102790   0.000131346   0.000161487   3.77710e-05   4.72004e-05   9.77865e-06  -4.28570e-06       1.51656       1.99502       2.19897       2.34190       2.25451       2.37451       2.05308       1.94868       1.79638       1.54707       1.18340       1.05255      0.813897      0.653567      0.530125      0.395619      0.304541      0.221015      0.150053      0.105663     0.0714937     0.0465418     0.0289852     0.0178644     0.0109334    0.00663584    0.00388335    0.00219132    0.00119440   0.000659798   0.000330931   0.000177316   8.30640e-05   4.10609e-05   1.88791e-05   7.75353e-06
  26  11 2674.4308    2.3665  1.0939 10.2565 -0.0041       3.07804  0.0343   0.0424   0.0605    0.2548   0.0000      0.698302   439.2510      0.274023       13.7198      -4.67860      0.865112       3.91834      -1.76963      -2.16243       1.16651     -0.528443       1.56973     -0.539631      -1.72966      0.932524      0.982708      0.158982    -0.0593184   -0.00111848     0.0205666     0.0227653     -0.143307    0.00499849     0.0139641    0.00861174   0.000670889   -0.00422411    0.00133145   0.000801542    0.00168098  -7.34786e-05  -0.000182371  -3.29461e-05   5.34774e-05  -1.04936e-05   3.84988e-06  -7.56694e-07       1.49059       1.84882       2.19436       2.24816       2.13204       2.25037       2.00244       1.84337       1.68650       1.48123       1.19962       1.05257      0.832237      0.657150      0.517985      0.390720      0.277666      0.202769      0.150600     0.0975861     0.0674865     0.0444067     0.0289477     0.0171706     0.0111245    0.00658245    0.00370882    0.00212134    0.00118694   0.000649104   0.000327348   0.000166821   8.48612e-05   3.86230e-05   1.70909e-05   8.39464e-06
  26  13 2977.4194    3.7325  0.9473 10.6821 -0.0045      0.358634  0.0290   0.0686   0.0519    0.3645   0.0000      0.604044   438.9224      -2.41028       12.9900       1.31091      -1.20958      0.991901       1.10787       1.96753      0.492612      -1.40639     -0.456616     -0.495752      -1.05271     -0.718380     -0.376313     -0.455362     -0.205743    -0.0262253      0.130238     0.0239929    -0.0646986    -0.0185625    -0.0431421   -0.00315310    0.00985819   -0.00647440    0.00219749   0.000250082   0.000876031   0.000165108  -0.000191727   0.000154398  -5.18987e-05  -3.14855e-05  -4.25945e-06   2.87625e-06       1.31120       1.67896       1.86677       1.89139       1.96121       1.96491       1.81445       1.67464       1.49333       1.24346       1.05337      0.918250      0.760398      0.583086      0.460493      0.326438      0.250107      0.183091      0.128422     0.0905322     0.0627804     0.0404542     0.0281126     0.0166619    0.00977683    0.00618509    0.00357493    0.00189996    0.00105357   0.000542993   0.000305236   0.000156144   7.38771e-05   3.52302e-05   1.63300e-05   7.04481e-06
  26  15 3275.3479    3.6983  1.5011 10.7504 -0.0037      0.863182  0.0396   0.0544   0.0693    0.2607   0.0000      0.439073   436.4868       3.19009       17.2854     -0.996655     -0.553637      -1.62644       2.41478      -2.94079      -1.43625     -0.345485       2.32122     -0.292086      0.850384       1.06593    -0.0589641     -0.178465     -0.160162      0.299475      0.273922     0.0772073    -0.0116747     0.0840714     0.0252743   -0.00847307    0.00489254    0.00321594    0.00601935   -0.00257911   -0.00144879  -0.000615138   9.37960e-05  -0.000160537   4.32277e-05  -5.99375e-06  -1.19248e-05  -1.58850e-06       1.80305       2.26414       2.57665       2.63374       2.50802       2.64510       2.44997       2.23910       2.06590       1.70539       1.42839       1.24763      0.948558      0.763906      0.609675      0.454727      0.346999      0.251765      0.177875      0.119691     0.0814803     0.0523960     0.0335859     0.0210005     0.0130574    0.00756414    0.00434724    0.00239497    0.00135963   0.000714239   0.000364332   0.000181275   9.45366e-05   4.43744e-05   2.03654e-05   9.20169e-06
  26  16 3423.1947    3.0236  2.3042 11.1459 -0.0004      0.413948  0.0534   0.0376   0.0907    0.0867   0.0000      0.283479   437.5603       2.12687       20.2275      -1.51583     -0.855355       2.63927       2.56050      0.891928      0.525499      -1.29206      -2.92375      -2.19780      -1.17669       1.56912      0.103093      0.199868      0.148495      0.507778      0.118850     -0.121915     0.0562610     -0.132011    -0.0193006    -0.0221432    -0.0189752   0.000767802    0.00666871    0.00459487  -0.000460988   -0.00170671   0.000292843   0.000305456   3.96088e-05  -0.000169655   4.65578e-05   1.79249e-05       2.27183       2.96311       3.16369       3.30658       3.25938       3.17836       2.98678       2.90891       2.65851       2.23309       1.91717       1.55940       1.26950       1.00327      0.789285      0.625129      0.462784      0.343109      0.235373      0.158991      0.108324     0.0684929     0.0448710     0.0268241     0.0170904     0.0100820    0.00593736    0.00342106    0.00179385    0.00103491   0.000502519   0.000272112   0.000131675   6.36328e-05   2.73085e-05   1.30744e-05
  26  17 3570.9248    2.5546  3.4819 10.4670 -0.0015      0.291264  0.0655   0.0256   0.1101    0.0702   0.0000      0.153498   441.4350     -0.779401       18.2164      -4.91551      -6.39180      0.745072       5.03338      -2.39487     -0.400559     -0.906580     -0.622248      0.240316       2.09221      -1.26296       1.05223     -0.793813     0.0405907     -0.603484     -0.210666      0.109208    -0.0356614    -0.0152951     0.0227058    -0.0661159    -0.0214606    0.00265646   -0.00520583   -0.00382199    0.00375193   -0.00147277   7.23676e-05   1.35762e-05   0.000146311   5.51858e-07   3.78272e-06  -2.58291e-06       2.76550       3.52199       3.88941       4.13400       4.12601       4.09796       3.82928       3.43387       3.16879       2.69230       2.32343       1.93916       1.53478       1.19671      0.956002      0.736635      0.541105      0.401573      0.279423      0.187508      0.129066     0.0851303     0.0532396     0.0346682     0.0213940     0.0128870    0.00736690    0.00429806    0.00235036    0.00121048   0.000654884   0.000321080   0.000154697   7.64819e-05   3.48667e-05   1.47660e-05
  26  18 3718.4247    2.1176  5.4883  9.9663 -0.0010      0.296636  0.0856   0.0175   0.1482    0.0554   0.0000     0.0842440   437.3300       1.26314       18.0256      -6.79523      -10.5888      -1.12349       4.65349      -4.56328      -3.28016      -5.38014       3.30383      -1.29529      -1.80882      -1.07347       1.71471      -1.62015     -0.394944     -0.132362     -0.217473    -0.0259016     -0.230967     0.0910861     0.0220948     0.0525321    -0.0165122   -0.00855593     0.0176931   -0.00647976   -0.00302262  -0.000911498    0.00138108  -0.000141822  -7.12775e-05  -7.86724e-05   1.06262e-06   6.73422e-06       3.53577       4.63535       5.22864       5.55615       5.50755       5.45103       5.04942       4.64488       4.09649       3.46683       2.97294       2.46699       1.99553       1.59884       1.22296      0.921427      0.674129      0.484831      0.352549      0.241522      0.166733      0.108488     0.0727529     0.0433812     0.0272509     0.0159062    0.00955988    0.00530169    0.00291618    0.00157432   0.000834895   0.000424854   0.000205469   9.90956e-05   4.41842e-05   2.07361e-05
  26  19 3865.5856    1.7828  7.6784  9.6498 -0.0004      0.473245  0.1106   0.0130   0.1926    0.0503   0.0000     0.0702798   447.1023       9.73404       26.7836      -9.46940      -5.67711       4.96031       6.40646     -0.856922      0.101458      -4.83080      -6.96103       7.03994       4.15369      -2.86494      -1.21612      0.522266      0.400209       1.35926     -0.161510      0.110806     -0.297202    -0.0909359    -0.0125478   -0.00942992    -0.0201713     0.0121308    0.00454634   -0.00458207    0.00423981   0.000902267  -0.000494126   0.000295319  -0.000302008  -2.78710e-05   5.45837e-05   1.63634e-05       4.43019       5.93430       6.49472       6.89342       6.79912       6.55116       6.20305       5.65513       5.10876       4.53559       3.86083       3.19311       2.58836       2.05525       1.58676       1.19706      0.892985      0.619429      0.453790      0.303063      0.211312      0.136753     0.0891478     0.0543981     0.0333940     0.0202058     0.0122066    0.00683870    0.00371367    0.00202184    0.00105686   0.000533024   0.000264070   0.000122151   5.59328e-05   2.54466e-05
  26  21 4159.0957    1.2760 13.3927  9.3099 -0.0002      0.187632  0.2050   0.0074   0.3221    0.0392   0.0000     0.0646983   447.9122      -9.40831     -0.100053      -5.04930      -3.09676      -8.87797      -5.43199       5.93561      -5.49307       10.8210     -0.706223      -4.53387       6.40099      -1.12345     -0.605128      0.365626      0.898759       1.48411      0.103433      0.203505      0.217442      0.280738     0.0500210    -0.0177119    -0.0324730     0.0527094    -0.0333289   -0.00360003   -0.00225119    0.00332764   0.000271289  -0.000460814  -4.62285e-05   5.97830e-05  -4.69647e-05  -2.05233e-05       6.88047       9.19107       9.90736       10.4344       10.5191       10.1579       9.74570       8.88677       7.94494       6.95033       6.01091       4.96036       4.05079       3.19795       2.50057       1.87696       1.41653      0.998945      0.729720      0.492672      0.338205      0.220033      0.144484     0.0905352     0.0555100     0.0329681     0.0196822     0.0108889    0.00607820    0.00323718    0.00169837   0.000861681   0.000411807   0.000198321   8.87537e-05   4.02264e-05
  27   7 2062.1375    0.6653  0.6845  8.7448 -0.0062       7.18590  0.0288   0.0146   0.0465    0.1069   0.0000       1.10674   438.3957       2.16687       17.1310      0.131002      -3.79268      0.531505     -0.708768      0.279324       1.15807       2.10172     -0.591227       2.34728      0.733735      0.112259     -0.105801      0.192534      0.116039     0.0134900    -0.0501253      0.110718    -0.0636843    -0.0206962   -0.00315623     0.0107418   0.000634528   -0.00945839    0.00695141   0.000764958    0.00231071  -0.000924857  -0.000421481   0.000218226   8.04965e-05  -3.91309e-05  -8.48350e-06   1.13048e-05       1.37904       1.65764       1.76854       1.98995       1.90553       2.00667       1.96058       1.70251       1.44853       1.24159       1.21814      0.968518      0.770290      0.639493      0.516967      0.345138      0.286711      0.216327      0.149657     0.0969584     0.0778456     0.0502532     0.0329661     0.0208258     0.0139584    0.00845107    0.00497285    0.00283158    0.00162632   0.000855419   0.000442151   0.000228995   0.000112743   5.65982e-05   2.78166e-05   1.17852e-05
  27   8 2229.8034    1.0015  0.9317  8.8751 -0.0013       5.01091  0.0314   0.0186   0.0540    0.1675   0.0000      0.817224   442.0427     -0.449914       22.7767      0.110615      -2.67989     -0.924989      -1.26017       1.19570       1.04797     -0.344216      -1.37432      0.706796      0.109266       1.38004      0.207904      0.261926     -0.177585     -0.346427     0.0614694     0.0767867     0.0349655     0.0112543    -0.0159506    0.00391290   -0.00541721    0.00372641  -0.000970350   -0.00104399    0.00173341   0.000456585   0.000187243   0.000132889  -8.27454e-05   0.000143544   2.24100e-05  -7.53903e-06       1.43088       1.77102       2.08439       2.23682       2.23448       2.21800       1.97212       1.81399       1.66991       1.41345       1.21642       1.02487      0.788970      0.645945      0.520864      0.386063      0.290684      0.219662      0.140952      0.105538     0.0741008     0.0507515     0.0331066     0.0201479     0.0121193    0.00747817    0.00501879    0.00292790    0.00170670   0.000835683   0.000494539   0.000261693   0.000132526   6.60292e-05   3.10417e-05   1.43511e-05
  27   9 2391.0482    1.3222  1.2151  9.4321 -0.0005       3.27005  0.0366   0.0223   0.0664    0.1600   0.0000      0.709873   438.6493      -1.45859       21.1832      0.728665      -4.84022      -2.78336     -0.348434       2.81150      0.207725      -2.36427       1.47691      0.123919      0.279330     -0.786834      0.609842     -0.413999      0.111552     0.0583131      0.185231    -0.0283880    -0.0500096      0.113795    0.00706011    -0.0122930    0.00636123    0.00352350   -0.00757025    0.00249351   0.000665000   0.000311765   0.000223299  -0.000335396   9.02651e-05  -6.41359e-05   7.94523e-06  -1.40136e-05       1.49824       2.05061       2.21666       2.41128       2.41766       2.32782       2.23361       2.06850       1.82200       1.57333       1.31966       1.10898      0.907966      0.731446      0.569507      0.430243      0.337407      0.234782      0.175110      0.118277     0.0876297     0.0560053     0.0388681     0.0223727     0.0147569    0.00860202    0.00552224    0.00306335    0.00178848   0.000956338   0.000515439   0.000267103   0.000141438   6.88962e-05   3.36158e-05   1.53255e-05
  27  10 2547.5898    1.9058  1.0325  9.8717 -0.0032       2.73336  0.0324   0.0340   0.0572    0.2216   0.0000      0.705228   438.9418      -1.40109       14.2877       1.26638      -1.34323     -0.606183     -0.574025      0.933679       1.36855       1.71428     -0.441395     -0.475624      -1.31455    -0.0976164    -0.0278172     -0.310215     -0.430859     0.0449004     -0.139008     0.0865046    -0.0440235    -0.0824178    -0.0530340    -0.0235967    -0.0260742    0.00484505   -0.00195215   -0.00270562  -0.000226574  -0.000409725  -0.000236620  -0.000290251   0.000214060   2.60220e-05  -1.32897e-05  -4.21456e-06       1.36593       1.72634       1.91316       2.02738       2.12123       2.01368       1.95626       1.82261       1.56120       1.33678       1.22489      0.939574      0.797318      0.639736      0.495345      0.395205      0.291261      0.202277      0.155267      0.105201     0.0782705     0.0526601     0.0328918     0.0215943     0.0131585    0.00803220    0.00485104    0.00271424    0.00165651   0.000911443   0.000467180   0.000247154   0.000118854   6.28293e-05   2.92619e-05   1.40724e-05
  27  11 2702.0595    2.5367  0.9496 10.1850 -0.0026       2.06361  0.0301   0.0459   0.0526    0.2497   0.0000      0.699523   439.3202       1.57662       11.8967      0.540242      -1.45875     -0.519340      -1.56498     -0.161668     -0.771867      -1.92691      0.485302      0.682215      0.576252      0.289236       1.09170     -0.334674     -0.310645      0.127234    0.00691478     0.0326399     0.0225906    -0.0342182    -0.0261954   -0.00655388    -0.0248677   -0.00158117    0.00149905    0.00431770   -0.00188338  -0.000557906   0.000202415   0.000239837  -0.000159429  -7.17483e-05  -1.43994e-06   2.79084e-05       1.52994       2.00679       2.33378       2.47393       2.42705       2.40129       2.24288       2.04892       1.82252       1.51200       1.21324      0.980371      0.809401      0.596892      0.498744      0.378565      0.295502      0.211614      0.155774      0.109565     0.0706096     0.0465890     0.0306470     0.0198734     0.0120655    0.00714171    0.00443029    0.00241239    0.00138185   0.000782378   0.000412147   0.000217829   0.000115591   5.45880e-05   2.66182e-05   1.23833e-05
  27  12 2855.3523    3.2297  0.9332  9.9254 -0.0035       1.40652  0.0300   0.0579   0.0496    0.6350   0.0000      0.607051   439.8571      0.224578       11.9662      -1.34597       1.63289      -4.36975       1.38520      -1.00259      0.648488     0.0734810      0.890805     -0.243186      -1.29318       1.30040    0.00560752     -0.388852     -0.708395    -0.0553894      0.259297    -0.0350248     0.0910769     0.0329677    -0.0557330    0.00699057    0.00752022   -0.00208211   -0.00598728   0.000231357    0.00109979  -0.000562304   0.000552003  -0.000266689  -0.000113580   7.45368e-05   2.04899e-05   1.81662e-05       1.34436       1.77007       1.87421       1.87502       1.98367       2.01176       1.79014       1.78728       1.57335       1.35956       1.21350      0.930090      0.814059      0.643254      0.486042      0.392931      0.312633      0.211921      0.168705      0.108389     0.0735692     0.0512025     0.0316520     0.0207183     0.0137910    0.00743359    0.00494348    0.00269565    0.00149194   0.000854448   0.000444992   0.000233895   0.000123391   5.43811e-05   2.87608e-05   1.31565e-05
  27  13 3007.0273    3.8218  1.0051 10.8900 -0.0012       1.49190  0.0300   0.0663   0.0536    0.2979   0.0000      0.598282   439.7419      0.413411       14.2753      -2.26653     -0.128046      0.256924     -0.785538      -3.75247     -0.452845       1.42710       1.22344     -0.153161     -0.345281     -0.329753      0.355448    -0.0695280     -0.153044     -0.299222     0.0838479   -0.00797305    0.00402923    -0.0294963   -0.00857529     0.0268778    -0.0124996   -0.00492894  -0.000557456    0.00266375   8.96589e-05  -8.58091e-05  -0.000630662  -0.000245309   2.77354e-05   8.50740e-05   5.45849e-06   1.55421e-05       1.33897       1.68336       1.86085       1.93639       1.97081       1.99005       1.84774       1.70695       1.43407       1.31134       1.19559      0.965059      0.793102      0.606621      0.480879      0.379831      0.282451      0.215749      0.150717      0.102188     0.0712053     0.0458353     0.0312058     0.0202269     0.0129496    0.00800088    0.00483834    0.00284870    0.00153775   0.000840217   0.000454331   0.000224327   0.000118081   5.66592e-05   2.64337e-05   1.25251e-05
  27  14 3157.1961    3.9042  1.1189 11.2078 -0.0016       1.36582  0.0353   0.0667   0.0568    0.2859   0.0000      0.694129   439.5674       2.02312       14.4438      0.129417      -5.46490      -2.31661     0.0483522      -5.23259    -0.0989544      -1.84114       1.28309      -1.11696     -0.184051     0.0895946     -0.570962      0.338625     0.0699254     -0.406182      0.256558     -0.220829     -0.101194    -0.0784937     0.0636381   -0.00915454    -0.0173510    0.00767802    0.00225139   0.000979345   0.000982028   2.28306e-05  -0.000378393  -7.22507e-05   2.98139e-05   6.78262e-06   4.25032e-07  -5.06574e-06       1.55981       1.92354       2.04511       2.32349       2.27928       2.18616       2.14441       1.95470       1.72260       1.58516       1.29251       1.05692      0.877486      0.726302      0.568352      0.427381      0.320114      0.233788      0.174947      0.122059     0.0845887     0.0549235     0.0361331     0.0231849     0.0154458    0.00884471    0.00518859    0.00284274    0.00179589   0.000964108   0.000545694   0.000274190   0.000140784   6.56333e-05   3.33505e-05   1.48629e-05
  27  15 3306.4785    3.5309  1.7207 11.1257 -0.0031      0.427254  0.0437   0.0484   0.0704    0.1376   0.0000      0.366785   438.6617      -1.04407       18.2897       2.90690      0.459611      0.202678      -1.06739      -2.53047      -3.95128      0.199533      -2.38355     -0.644783     0.0540464      0.653678      0.102128      0.382339     -0.399738     0.0423984    -0.0707374    -0.0375651     -0.173085     -0.170076    0.00953683   -0.00958718     0.0167822    0.00410322    0.00761983    0.00823697   -0.00248326   0.000688560  -0.000850526  -2.08125e-05   0.000180788  -3.48978e-06   1.21104e-06   5.57168e-06       1.79851       2.31083       2.50280       2.65683       2.64948       2.61265       2.52462       2.31210       2.10533       1.80376       1.55721       1.26396       1.06744      0.858335      0.667685      0.509945      0.386886      0.283310      0.207751      0.143003     0.0993113     0.0666084     0.0448643     0.0273543     0.0173918     0.0105583    0.00640115    0.00365706    0.00208007    0.00112692   0.000612138   0.000330551   0.000161789   8.38314e-05   3.76056e-05   1.80667e-05
  27  16 3455.1920    2.9918  2.5739 10.6970 -0.0018      0.769981  0.0528   0.0338   0.0911    0.0979   0.0000      0.205096   438.8008      -2.83012       9.80943      -2.07844       2.33754     -0.770860       1.52367       1.83606     -0.299562     -0.490236      -2.65690      -2.38934      -1.27026      -1.30429     -0.184148      0.629044      0.549400    -0.0832279   -0.00292873    -0.0162344      0.146808    -0.0526770    -0.0232780    -0.0332831     0.0563967    -0.0176579   -0.00410608   -0.00430342    0.00463000    0.00105885   -0.00182213   0.000190381  -0.000163949  -3.18353e-05  -9.56915e-05   4.47279e-06       2.06645       2.77456       3.00128       3.22092       3.20992       3.16381       3.01324       2.73735       2.47827       2.17910       1.87823       1.55563       1.25697       1.01411      0.782324      0.617524      0.473303      0.342171      0.248933      0.168988      0.120913     0.0762352     0.0508999     0.0335965     0.0208381     0.0127227    0.00781351    0.00442068    0.00257715    0.00139883   0.000767154   0.000387797   0.000198491   9.96159e-05   4.58223e-05   2.21755e-05
  27  17 3603.6642    2.4920  3.7381 10.4908 -0.0019      0.616651  0.0663   0.0242   0.1144    0.0639   0.0000      0.139625   437.9923       1.92306       12.5457      -5.28802      -1.59252      -3.10379       1.13360       1.77956       4.93400       2.00193     -0.487849      0.264395      -1.18706      0.429034      0.924551      0.121884      0.310886    -0.0577523    -0.0481530      0.177313    -0.0240831    -0.0673169     0.0234553     -0.135417    -0.0124212  -0.000612312    -0.0199703   7.38227e-05    0.00963986  -0.000713345  -0.000405754  -0.000785567  -1.84698e-05  -2.23305e-06  -1.25467e-05  -1.44352e-05       2.65330       3.50737       3.79507       4.14535       4.11309       3.98741       3.85838       3.55368       3.17190       2.74742       2.36947       1.96091       1.61007       1.32281       1.00492      0.782193      0.589324      0.438626      0.314690      0.219734      0.150554      0.101515     0.0661005     0.0436238     0.0264923     0.0165493    0.00975410    0.00558819    0.00321505    0.00174782   0.000952733   0.000497164   0.000254526   0.000127649   5.95918e-05   2.76252e-05
  27  18 3751.6745    2.0313  5.9319  9.8960 -0.0007      0.316248  0.0881   0.0157   0.1556    0.0508   0.0000     0.0835698   436.7561      0.840359       9.45208       7.47869      -3.10675      -3.82318      -11.6410      -4.17206      0.238454       4.12808      -3.09385       2.56236     -0.896249      0.479061      0.715167      0.292012       1.66888      0.548861     0.0418499     0.0871577     -0.113547     0.0404475     0.0929067     0.0138986     0.0309379   -0.00639461    0.00778966    0.00782814   -0.00540912   -0.00404981   -0.00210999  -0.000528443   0.000325902   0.000217367   5.60930e-06   3.07965e-05       3.43126       4.60442       4.92694       5.36484       5.34571       5.23859       5.05603       4.63554       4.14360       3.52104       3.08336       2.54200       2.08256       1.68403       1.33308       1.01595      0.755827      0.563178      0.409077      0.284553      0.198319      0.133404     0.0888001     0.0559490     0.0352907     0.0210822     0.0130779    0.00729944    0.00423927    0.00230205    0.00125167   0.000654360   0.000332253   0.000164984   7.61275e-05   3.56028e-05
  27  19 3899.1680    1.7398  8.5880  9.5577 -0.0003      0.275247  0.1163   0.0117   0.2085    0.0479   0.0000     0.0609549   443.5969       8.85486       15.8882       7.85419     -0.814368      0.937063      -10.3356      0.505029       1.30748       5.88392       1.70841       2.11677      -4.32152      -2.62784       2.64658       2.77991      -1.68229     -0.695414     -0.234237      0.495435      0.206250      0.211853     -0.150852    -0.0544930     0.0841401    0.00595509    -0.0347064    0.00333161    0.00160523   -0.00123949  -0.000439550   0.000121155   0.000279808   0.000119085  -6.02542e-06   2.92810e-05       4.50227       6.02342       6.46439       6.85549       6.88850       6.78717       6.29526       5.88412       5.33905       4.70673       4.10777       3.38297       2.78015       2.26125       1.76332       1.35057       1.02524      0.725948      0.532717      0.369805      0.262467      0.169973      0.114390     0.0717708     0.0453593     0.0274937     0.0166416    0.00963400    0.00556952    0.00306575    0.00165580   0.000858841   0.000431377   0.000212209   9.93887e-05   4.65450e-05
  27  20 4046.6032    1.4253 11.0399  9.4100 -0.0015      0.215554  0.1597   0.0088   0.2693    0.0428   0.0000     0.0643613   436.3701       6.61831       15.4522      -10.6181      -5.01055       5.19067       1.05487      -13.3340      -1.41143      -9.89559       3.43963      -5.41861       7.56439       4.55121      -1.00787      -1.52225     -0.403165    -0.0137913     -0.938595      0.118823     -0.435773    -0.0224665     0.0949213   -0.00826913    -0.0552743    -0.0202175    0.00868396   -0.00487679   -0.00787291    0.00313457    0.00192031   0.000479319  -0.000836714  -0.000131873   7.74048e-05  -5.69545e-05       5.47744       7.32058       8.00989       8.50136       8.54662       8.46965       7.95512       7.30314       6.61249       5.84547       4.92851       4.15357       3.38322       2.71368       2.15058       1.64991       1.24900      0.914854      0.659333      0.463255      0.318508      0.215383      0.144319     0.0882024     0.0573447     0.0342892     0.0212167     0.0122144    0.00705004    0.00380232    0.00206712    0.00109743   0.000548595   0.000271757   0.000126259   5.83168e-05
  27  21 4193.8818    1.2089 14.0453  9.3270 -0.0010      0.216077  0.2260   0.0067   0.3427    0.0361   0.0000     0.0716958   442.5117       5.66676      -3.51256       7.82137       4.46235      -13.1594       12.5584      -14.3584     0.0784678       4.74378     -0.435685      0.226100       4.97026       1.88864       7.45324     -0.543479      -3.70008      -1.01547     -0.540556      -1.05029      0.100153      0.219236    -0.0554071     0.0187262     0.0901923    -0.0487231  -0.000641970    -0.0153556   -0.00156337    0.00442406    0.00417789   0.000816257   0.000398113   6.67163e-05   0.000270790  -0.000175275       6.96591       9.45386       10.2074       10.8902       10.9428       10.6212       10.2675       9.45279       8.53247       7.44994       6.35860       5.37409       4.37072       3.55336       2.75845       2.16151       1.61113       1.20230      0.860189      0.602596      0.417866      0.281131      0.185850      0.117220     0.0754324     0.0444343     0.0278820     0.0159806    0.00907713    0.00498774    0.00269697    0.00141916   0.000718866   0.000357705   0.000164933   7.75005e-05
  28   7 2083.9717    0.7115  0.7821  8.5388 -0.0042       6.18083  0.0302   0.0144   0.0478    0.1330   0.0000      0.916168   440.6649      -1.37598       19.9304      -2.02045      -2.87997       1.14327      0.799336      -1.52267      -2.45520      -3.54037     -0.713138      0.109751      0.653383     -0.111325     -0.430874    -0.0723915     -0.561280      0.173394     0.0598177     0.0753470      0.103214   -0.00643008    -0.0215620    -0.0125346   -0.00353512    -0.0141412    0.00598820   -0.00152307   -0.00382862  -5.98694e-05  -9.12019e-06   6.70751e-05   1.65908e-05   2.83999e-06   2.54516e-05  -5.71891e-07       1.23153       1.71937       1.81934       1.95546       2.11873       1.85736       1.85453       1.63160       1.63032       1.35974       1.17812       1.03247      0.853034      0.698835      0.510695      0.401419      0.313383      0.224735      0.169788      0.107887     0.0804155     0.0555772     0.0377289     0.0232852     0.0147411    0.00965748    0.00596451    0.00372257    0.00204861    0.00120517   0.000632209   0.000342486   0.000171819   9.94237e-05   5.03703e-05   2.49213e-05
  28   8 2252.8868    1.0456  0.9791  8.5041 -0.0025       4.44069  0.0329   0.0181   0.0530    0.2227   0.0000      0.797105   438.8450      -4.33896       17.0750      0.812852      -2.60672       1.44789       1.37087     -0.180756      0.346271       1.16484     -0.546854     -0.803600     0.0987569     -0.232465   0.000366577      0.368916     -0.242669     0.0159931    -0.0615693    -0.0975137      0.120601    -0.0527714     0.0492489     0.0441941    0.00975752    0.00278936   -0.00240938    0.00197690   8.03818e-05  -0.000402492    0.00175365   0.000409815  -0.000196338   0.000148834   5.09433e-05  -2.63111e-05       1.51426       1.97299       2.33301       2.53548       2.57552       2.40460       2.38943       2.09583       1.74655       1.57414       1.28867       1.05794      0.837931      0.711917      0.544435      0.399468      0.303668      0.229418      0.163564      0.109505     0.0846573     0.0599400     0.0377678     0.0246017     0.0155236     0.0102158    0.00577096    0.00335455    0.00217962    0.00119322   0.000638220   0.000338721   0.000178830   9.67185e-05   4.67902e-05   2.15618e-05
  28  11 2729.3136    2.6269  1.0493  9.8457 -0.0013       1.50519  0.0302   0.0434   0.0547    0.3474   0.0000      0.600352   437.9547       1.50198       15.6760     -0.760732      -3.97047     -0.659779       1.03875       1.38336      -1.24200      -3.04760      0.109994      0.137025      -1.84441     -0.420749      0.151598     0.0937014     -0.691097    -0.0185942     -0.259515   -0.00854124      0.124907     0.0383472     0.0253572    -0.0405463   -0.00242435   -0.00926254   -0.00455806  -0.000625863    0.00253501   -0.00113763  -0.000462237  -7.23041e-05   0.000184744  -1.77591e-06  -2.10282e-05  -5.61487e-06       1.35008       1.75474       1.96343       2.03106       2.03625       1.91756       1.84724       1.67424       1.54529       1.38446       1.26320       1.08622      0.879281      0.702198      0.560319      0.420446      0.324472      0.224095      0.160041      0.118647     0.0772668     0.0557041     0.0359807     0.0237704     0.0146330    0.00910967    0.00582378    0.00341483    0.00206906    0.00112999   0.000644485   0.000327239   0.000175290   8.73732e-05   4.36450e-05   2.01413e-05
  28  12 2883.7454    3.4119  1.0405 10.3437 -0.0014       2.37462  0.0366   0.0583   0.0521    0.3935   0.0000      0.663271   440.0244       1.81046       16.6649     -0.716165      -2.05989      -2.28190       1.28480      -2.34325      -1.20110       3.49521     -0.875917      0.776846     0.0579629    -0.0148620      0.595481     -0.317523      0.503554      0.402886      0.111131    -0.0442785     0.0423595    -0.0705068    -0.0142220     0.0353269    -0.0273637   -0.00386704   -0.00453916   -0.00172350   -0.00145491   -0.00246097    0.00150590  -0.000294448  -3.89693e-05  -3.36005e-05  -0.000113741   2.95106e-05       1.65056       2.06496       1.98185       2.22473       2.36724       2.51987       2.19571       1.94892       1.60123       1.60439       1.43417       1.27098      0.997707      0.792132      0.593062      0.451652      0.351467      0.287143      0.207833      0.140531     0.0874475     0.0555384     0.0376066     0.0282410     0.0200782     0.0132267    0.00786188    0.00443804    0.00251022    0.00137148   0.000791813   0.000407939   0.000200626   0.000100485   5.01401e-05   2.29775e-05
  28  14 3187.1447    3.8827  1.2498 11.0605 -0.0015       1.57087  0.0359   0.0605   0.0595    0.2361   0.0000      0.671522   440.8323      0.320301       20.4258       1.83006       1.05830      -3.25651       4.98395      -2.43809      0.736764     0.0239824      -1.00332      -1.67831     -0.358904      0.186570      0.427223     -0.722261    -0.0318772      0.118573     -0.157225     -0.196983     0.0286991     0.0801841     0.0517600    -0.0265323    0.00204989    -0.0118110    0.00220578    0.00279875   0.000648928  -0.000920605  -3.11554e-05  -0.000152711   0.000358326   9.00355e-06  -3.64485e-05   4.50995e-05       1.42538       1.86313       2.04752       2.12420       2.20210       2.17393       1.97713       1.88354       1.62998       1.49325       1.30219       1.09210      0.894732      0.752995      0.567271      0.450506      0.330916      0.239052      0.182514      0.127368     0.0872548     0.0594703     0.0406375     0.0267972     0.0171871     0.0103081    0.00649445    0.00398143    0.00223369    0.00123729   0.000688944   0.000388500   0.000204332   0.000103295   4.81814e-05   2.33312e-05
  28  15 3337.1468    3.4456  1.6497 11.1028 -0.0009     -0.190115  0.0405   0.0469   0.0707    0.1306   0.0000      0.416203   440.0071       1.56997       13.9887       1.46108      -5.57083       1.52473      0.710778     -0.271566      0.967833      -3.40442      -1.22831     -0.120865     -0.634249     -0.135556      0.777430     -0.562375     -0.503756     -0.472339     0.0170180      0.167970     0.0646503   -0.00387222    -0.0157807    -0.0395071    0.00472460     0.0163375     0.0103465   -0.00652012   -0.00229145   0.000117328   0.000101412   0.000366086   0.000144317  -0.000239212  -2.71252e-05  -1.47604e-05       1.54764       2.09615       2.36140       2.50384       2.51444       2.47670       2.35590       2.15848       1.90399       1.75946       1.44978       1.20740       1.00578      0.832636      0.633744      0.494597      0.382498      0.282686      0.204786      0.146173     0.0988583     0.0687924     0.0469641     0.0302066     0.0187524     0.0119823    0.00735123    0.00444348    0.00261128    0.00143605   0.000801949   0.000437179   0.000229992   0.000125190   5.77182e-05   2.89393e-05
  28  16 3486.7383    2.8927  2.8628 10.6143  0.0002      0.416459  0.0561   0.0308   0.0928    0.0915   0.0000      0.155599   439.2373      -4.51581       13.3285      -6.75319     -0.176448      -4.49024       3.37754     -0.565106     -0.520386      -3.64790      -6.06537      -1.46746     -0.837213     -0.340745      0.516237     0.0910098     -0.371166      0.427443     -0.358280      0.206515    -0.0868968     0.0167624     0.0485063     0.0296813    -0.0415339   3.83029e-05     0.0113468    0.00761398   -0.00239989   -0.00194344    0.00147228   0.000554046   7.06595e-05   9.47099e-05  -5.67828e-05  -3.21572e-05       2.21881       2.98884       3.15113       3.57715       3.59827       3.45620       3.26169       3.02808       2.78642       2.31474       2.06822       1.73815       1.45322       1.12924      0.890914      0.708324      0.530831      0.397274      0.289090      0.202300      0.144190     0.0978442     0.0648530     0.0426793     0.0277420     0.0174555     0.0105910    0.00630435    0.00363973    0.00213198    0.00114828   0.000616550   0.000319090   0.000161878   8.25906e-05   3.97589e-05
  28  17 3635.7383    2.3015  4.4578 10.2355 -0.0016      0.500394  0.0713   0.0204   0.1285    0.0612   0.0000      0.106501   441.7188      -4.28973       14.6081       5.01327       2.24621       2.62032      -3.17065       5.38638      -2.21179       2.55202     -0.417512       3.51727       3.12608      -1.25419      0.580612      0.712062     -0.385071      0.653758     -0.117923      0.255883     -0.138905     -0.136778    -0.0341476     0.0527463     0.0291664    -0.0402675    -0.0220861     0.0115012    0.00563181    0.00235549   -0.00128376  -0.000806068   0.000301811   6.20120e-05   6.99047e-05   4.74963e-05       2.80286       3.68050       3.97875       4.30599       4.32276       4.35689       4.01955       3.72920       3.32199       3.02945       2.62672       2.20441       1.80683       1.46429       1.15638      0.918295      0.680826      0.509893      0.354359      0.262484      0.184736      0.127115     0.0850831     0.0552129     0.0342806     0.0217824     0.0135111    0.00814762    0.00476396    0.00273273    0.00152043   0.000793858   0.000412001   0.000212264   0.000103274   4.91572e-05
  28  18 3784.4784    1.9393  6.6781  9.8432 -0.0002      0.300422  0.0959   0.0141   0.1676    0.0471   0.0000     0.0745505   433.8246       5.13144       26.2886      0.808182      0.403100      0.897811       1.24342      -2.48383      -1.39329      -4.81977     -0.137472      -2.34820      0.150025       3.74846       1.99505      -2.56841      0.723073      0.120485     0.0138529      0.200711      0.476593     0.0238983    -0.0232222     0.0317297     0.0182079    0.00291877    -0.0138950    0.00727750   -0.00101909   -0.00150056    0.00273599   0.000122005   0.000140274  -8.27568e-05  -0.000166504  -4.97609e-05       3.67114       4.82924       5.30052       5.81444       5.80066       5.77175       5.37154       5.08646       4.44139       3.91563       3.35547       2.78009       2.35347       1.82252       1.49599       1.14662      0.872648      0.652130      0.477266      0.333212      0.238966      0.162390      0.110046     0.0698939     0.0455435     0.0278850     0.0172572     0.0103231    0.00611979    0.00333717    0.00187802    0.00100470   0.000537130   0.000266415   0.000134362   6.45394e-05
  28  19 3932.7825    1.6520  8.9242  9.5076 -0.0016      0.329198  0.1253   0.0106   0.2123    0.0460   0.0000     0.0630091   441.3581      -1.45130       16.1009      -4.64460      -4.77520       14.8329       13.8256      -13.6956      -6.69775      -2.56555      -2.15994      -2.30805      -1.69587      -1.42176      0.324482     -0.416741      -1.08770     -0.336990       1.04908    -0.0330886     0.0120693     -0.155111     0.0924527      0.113372    -0.0777840   0.000979811     0.0424925    0.00385082    0.00204772    0.00697686    0.00106902  -0.000159479    0.00125553   0.000280250   0.000172077   5.44610e-06       4.48910       6.06163       6.44548       6.97543       7.03139       7.01521       6.61857       6.11974       5.36258       4.93453       4.23725       3.59318       2.93053       2.41005       1.91308       1.48522       1.10182      0.824930      0.598549      0.428930      0.304641      0.207353      0.142395     0.0890387     0.0593623     0.0361920     0.0225922     0.0131713    0.00782033    0.00445131    0.00249435    0.00130250   0.000689541   0.000343576   0.000168603   7.94950e-05
  28  20 4080.6753    1.4001 11.9307  9.4080 -0.0001      0.223165  0.1741   0.0081   0.2834    0.0404   0.0000     0.0620417   437.0854       11.7833       24.5188      -5.81453      -2.80629      -10.9737       3.58045      0.443263      -5.92910      -11.4109       1.38560      -3.15918      -1.55782      -1.99235       2.01763      -2.13425       1.36933      0.338107      0.355885     -0.351136     -0.170901      0.179453      0.125764      0.241843    0.00957798    -0.0242364     0.0110925     0.0259672    -0.0295868    0.00398880  -0.000466166   -0.00274352  -0.000147535   0.000323698  -0.000130910   0.000162178       5.70582       7.74120       8.49408       9.03348       9.01653       8.85367       8.36407       7.78933       7.03252       6.26315       5.39714       4.62996       3.82492       3.06494       2.43908       1.86925       1.42790       1.04348      0.760351      0.539347      0.381072      0.255910      0.175688      0.111393     0.0725805     0.0446986     0.0280218     0.0162548    0.00972431    0.00544467    0.00306164    0.00162213   0.000840755   0.000440273   0.000211923   0.000101859
  28  21 4228.8827    1.1549 14.5458  9.3278 -0.0018      0.374460  0.2289   0.0064   0.3445    0.0346   0.0000     0.0734737   426.4024      -11.2091       25.2632      -6.80764      -7.21559      -3.11860       23.7510      -11.5850      -8.41602       3.40949       14.2863       1.38482      -8.63030      -2.75645       1.87718       1.83803     -0.921319      -1.18364      0.482438     -0.196844     -0.208225     -0.465272      0.172636      0.110660    -0.0893920     0.0875235    -0.0292414     0.0427450     0.0163467    0.00712239    0.00117965   -0.00399257   0.000664489   0.000489413  -0.000307667  -0.000134080       6.55051       9.00459       9.71963       10.4515       10.5676       10.5080       9.87766       9.15419       8.28772       7.32865       6.28680       5.33676       4.42535       3.59561       2.86905       2.18702       1.70777       1.23246      0.911190      0.649396      0.464645      0.312773      0.216430      0.136184     0.0913619     0.0535075     0.0345971     0.0204786     0.0120469    0.00675991    0.00375045    0.00206533    0.00105904   0.000549283   0.000257893   0.000125876
  29   6 1930.2372    0.5318  0.5352  8.6903 -0.0043       7.90253  0.0252   0.0136   0.0391    0.0788   0.0000       1.30903   439.4600     -0.140423       18.4577      -1.66921      -3.39995      -2.94663      0.549287      -1.96120       2.57792     -0.407180      0.156213       1.60352      0.591471     -0.430926    -0.0211156    -0.0602964    -0.0276510     -0.158372     -0.340670    -0.0640803    -0.0926739    -0.0346949    -0.0150663    -0.0266681    0.00313029   -0.00992228   -0.00212786    0.00121000   -0.00131855  -0.000285629   0.000482741   0.000515975   0.000291147   5.39787e-05   3.87049e-05   4.23728e-06       1.30937       1.58996       1.56067       1.86164       1.95181       1.90230       1.72701       1.53365       1.44632       1.33856       1.24322      0.976860      0.798512      0.674240      0.580252      0.409649      0.304672      0.236382      0.171367      0.130149     0.0886628     0.0623154     0.0373115     0.0257755     0.0185340     0.0129345    0.00750918    0.00420544    0.00251357    0.00153538   0.000972196   0.000572847   0.000295464   0.000142947   7.23541e-05   3.23375e-05
  29   7 2105.4194    0.7689  0.7286  8.7053 -0.0035       6.06414  0.0247   0.0154   0.0459    0.1198   0.0000      0.909427   441.6176      -4.84822       19.4990      0.232469      -1.16234    0.00466939       2.10352      -1.05639      0.556397      0.293824      0.507987      0.382513     -0.678195     -0.638147       1.11023   -0.00254871    -0.0310330      0.302535     0.0291053    -0.0308870     0.0879516    -0.0970110    -0.0255847    -0.0392059    0.00545363     0.0122584   -0.00155490   3.23509e-05  -0.000759099   -0.00162603  -0.000375284  -2.83010e-05   1.05891e-05   7.54003e-05   5.27279e-06   1.67639e-05       1.07455       1.39408       1.49266       1.54905       1.65889       1.65380       1.59047       1.45886       1.32342       1.12132       1.00919      0.831184      0.729993      0.579893      0.460679      0.354406      0.273691      0.203929      0.164812      0.115256     0.0777183     0.0559374     0.0364724     0.0253181     0.0169563     0.0110017    0.00681657    0.00403182    0.00234664    0.00136009   0.000760411   0.000427001   0.000225477   0.000122784   6.10508e-05   3.16935e-05
  29   8 2275.4319    1.1222  1.0086  8.5639 -0.0012       4.80055  0.0310   0.0193   0.0551    0.2381   0.0000      0.737439   437.4603       2.72483       20.0530      -3.17576      -3.04142     -0.894895     -0.394179      -1.15700      0.644074     -0.713623       3.23336      -2.30319      0.284764     -0.347420      0.457900      0.238845     -0.213721    -0.0645479      0.161801     -0.181082     0.0546051    -0.0427775    -0.0496328    -0.0519977     0.0141351    0.00751052   -0.00180249    0.00291210   -0.00344589   -0.00115919   0.000576410   0.000531224  -0.000339920   8.89626e-05   3.38244e-05  -1.16179e-05       1.31309       1.76892       1.90034       2.02471       2.10009       1.93587       1.97679       1.75944       1.59897       1.40372       1.20830       1.06617      0.854025      0.713077      0.569021      0.434814      0.322958      0.234871      0.175525      0.123209     0.0900767     0.0649798     0.0436818     0.0293038     0.0184536     0.0114140    0.00714702    0.00439681    0.00262043    0.00147910   0.000867981   0.000463127   0.000251883   0.000130732   6.79088e-05   3.45222e-05
  29   9 2439.1425    1.5603  1.1343  9.1949 -0.0018       3.27870  0.0323   0.0253   0.0605    0.2549   0.0000      0.687396   440.4175      -1.79107       16.4167      0.228688     -0.193060      -1.08856      -1.18755      0.993990      -1.77894       1.04267       2.32634      -1.19997     0.0682555     -0.241345     -0.126691     -0.304798    -0.0113932    -0.0939500     0.0564120    -0.0555179      0.111382     0.0767127    -0.0868874    -0.0124233     0.0176683   -0.00713142   -0.00241803    0.00427097  -0.000273300    0.00111788  -0.000124490   0.000741505   0.000157366   7.11590e-05   7.37518e-05  -1.32520e-05       1.23252       1.65404       1.82051       1.85291       1.95674       1.90893       1.84979       1.69454       1.56899       1.41017       1.17409       1.00986      0.795610      0.653584      0.539237      0.425785      0.343460      0.251605      0.181253      0.137294     0.0948203     0.0661222     0.0461984     0.0294889     0.0178751     0.0119907    0.00736918    0.00446325    0.00271568    0.00163372   0.000919630   0.000490630   0.000278169   0.000134734   7.10275e-05   3.49812e-05
  29  10 2598.7287    2.1266  1.1906  9.7654 -0.0110       2.94623  0.0352   0.0325   0.0572    0.1952   0.0000      0.602542   438.8072     -0.417036       16.9626     -0.599894      0.508850      -2.31662       3.08115       1.98825       2.27375       1.70591      0.409365     -0.590124      -1.74806      0.851419     0.0991671     -0.487190     0.0294924     0.0780732      0.511141    -0.0704855     0.0208087     -0.132341    -0.0459557   0.000118575    0.00748072    -0.0112604   -0.00209459    0.00358296   -0.00257772  -0.000721180  -0.000435685   2.53315e-05  -0.000424578  -0.000275945   1.53498e-05   7.41494e-05       1.40347       1.85515       1.79328       2.10738       2.17903       2.20711       1.89780       1.78843       1.71155       1.66717       1.35068       1.06570      0.867764      0.763838      0.639462      0.467379      0.363049      0.259938      0.219161      0.158098      0.109372     0.0675249     0.0450217     0.0308232     0.0224846     0.0145496    0.00872910    0.00462968    0.00281726    0.00168274    0.00105034   0.000642790   0.000328818   0.000177213   8.66201e-05   4.31429e-05
  29  12 2911.5716    3.4868  0.9685 11.1762 -0.0031      0.105474  0.0284   0.0616   0.0524    0.2126   0.0000      0.668583   439.2693      0.219453       15.7746     0.0699390      -1.14023      -2.21703      0.317595      -1.91369     0.0381845       1.21882      0.143323      -1.04730      0.939723     -0.299654     -0.645388    -0.0685044     -0.331453      0.100790      0.174850     -0.218635   -0.00940359     0.0459848     0.0649796    -0.0292273   -0.00170607    0.00677987    0.00322836   -0.00365495    0.00149085   0.000279117  -0.000611912  -0.000227348   0.000120805   0.000154045   9.13438e-05   2.73160e-05       1.25538       1.59747       1.79877       1.93813       1.99839       1.94977       1.76236       1.63821       1.51403       1.37833       1.16164      0.944523      0.774717      0.626427      0.505677      0.397645      0.307529      0.219250      0.170835      0.121243     0.0855380     0.0580889     0.0393030     0.0250506     0.0172039     0.0108164    0.00626670    0.00415493    0.00245062    0.00141137   0.000815831   0.000487285   0.000255889   0.000137165   7.16788e-05   3.32480e-05
  29  13 3064.9485    3.9206  1.0630 11.2304 -0.0032      0.988437  0.0323   0.0658   0.0552    0.2649   0.0000      0.560676   439.5372      -2.78531       16.6551       1.74477      -1.49810      -1.66940      -1.36537     0.0792721     -0.860469      0.854238      -1.40091      0.405728       1.51629      0.796230    -0.0397761      0.819039     -0.553470      0.206164     0.0206455     0.0530368    -0.0121379     0.0234497     0.0157265     0.0390567    -0.0167054    -0.0120346    0.00189320    0.00227894   -0.00266361   0.000346361  -0.000763416   0.000650545   0.000254447  -8.70808e-05   0.000138454  -2.01968e-05       1.31816       1.71177       1.84757       2.07163       2.04361       2.00316       1.85016       1.72679       1.55789       1.48955       1.28723       1.00565      0.856221      0.738539      0.569289      0.442080      0.328404      0.255542      0.181582      0.137673     0.0952795     0.0612642     0.0398535     0.0282715     0.0188774     0.0121889    0.00704510    0.00449475    0.00254200    0.00150709   0.000855796   0.000525662   0.000279070   0.000143043   7.50966e-05   3.64463e-05
  29  14 3216.7202    3.9011  1.3086 11.3946  0.0022       1.61446  0.0343   0.0600   0.0645    0.1694   0.0000      0.518139   439.6778      -1.29940       14.4030       2.49263      -2.56869     -0.638353     -0.724457      -5.35090       4.43876      0.185277     -0.475638       1.97372     0.0307015     -0.113900      -1.09194      0.161818      0.195363     0.0591785      0.466363     0.0128944    -0.0249339     -0.161324      0.101710    -0.0668743    -0.0151007     0.0256143   -0.00310888   -0.00812300    0.00169840    0.00139984  -0.000645050  -0.000519824   0.000251871   0.000244539   3.98554e-05  -8.04360e-06       1.40071       1.85398       2.08603       2.23560       2.30843       2.21976       2.12532       2.02384       1.74689       1.54976       1.30322       1.07801      0.893666      0.686938      0.573028      0.455465      0.348138      0.267558      0.195850      0.141207      0.100241     0.0686361     0.0474030     0.0302233     0.0194300     0.0124761    0.00798770    0.00456138    0.00285870    0.00163145   0.000964467   0.000514949   0.000279243   0.000142639   7.44202e-05   3.77891e-05
[truncated: 1,454,467 more chars]
