# Supplementary material for: Global-Mode Analysis of Full-Disk Data from the Michelson Doppler Imager and the Helioseismic and Magnetic Imager
Source: Sol Phys. 2018 Jan 31;293(2):29. doi: 10.1007/s11207-017-1201-5 (PMC6566312; doi:10.1007/s11207-017-1201-5)
Supplement: Supplementary file 3 — (TAR 230.0 MB) [file 11207_2017_1201_MOESM3_ESM.tar › MDI/mdivwcomm.3331.36]

   0  15 2228.8213    0.9469  0.8015 10.9078  0.0000  0.1586   0.1548   0.3239    0.5293   0.0000     0.0000       0.00000       0.00000       0.00000       0.00000       0.00000       0.00000       0.00000       0.00000       0.00000       0.00000       0.00000       0.00000       0.00000       0.00000       0.00000       0.00000       0.00000       0.00000       0.00000       0.00000       0.00000       0.00000       0.00000       0.00000       0.00000       0.00000       0.00000       0.00000       0.00000       0.00000       0.00000       0.00000       0.00000       0.00000       0.00000       0.00000       0.00000       0.00000       0.00000       0.00000       0.00000       0.00000       0.00000       0.00000       0.00000       0.00000       0.00000       0.00000       0.00000       0.00000       0.00000       0.00000       0.00000       0.00000       0.00000       0.00000       0.00000       0.00000       0.00000       0.00000       0.00000       0.00000       0.00000       0.00000       0.00000       0.00000       0.00000       0.00000       0.00000       0.00000       0.00000
   0  16 2362.8942    1.0310  0.3023 11.3768  0.0000  0.0614   0.2183   0.2483    0.2648   0.0000     0.0000       0.00000       0.00000       0.00000       0.00000       0.00000       0.00000       0.00000       0.00000       0.00000       0.00000       0.00000       0.00000       0.00000       0.00000       0.00000       0.00000       0.00000       0.00000       0.00000       0.00000       0.00000       0.00000       0.00000       0.00000       0.00000       0.00000       0.00000       0.00000       0.00000       0.00000       0.00000       0.00000       0.00000       0.00000       0.00000       0.00000       0.00000       0.00000       0.00000       0.00000       0.00000       0.00000       0.00000       0.00000       0.00000       0.00000       0.00000       0.00000       0.00000       0.00000       0.00000       0.00000       0.00000       0.00000       0.00000       0.00000       0.00000       0.00000       0.00000       0.00000       0.00000       0.00000       0.00000       0.00000       0.00000       0.00000       0.00000       0.00000       0.00000       0.00000       0.00000
   0  21 3033.8785    3.9798  0.8620  5.4583  0.0000  0.1134   0.4674   0.3063 1000.0000   0.0000     0.0000       0.00000       0.00000       0.00000       0.00000       0.00000       0.00000       0.00000       0.00000       0.00000       0.00000       0.00000       0.00000       0.00000       0.00000       0.00000       0.00000       0.00000       0.00000       0.00000       0.00000       0.00000       0.00000       0.00000       0.00000       0.00000       0.00000       0.00000       0.00000       0.00000       0.00000       0.00000       0.00000       0.00000       0.00000       0.00000       0.00000       0.00000       0.00000       0.00000       0.00000       0.00000       0.00000       0.00000       0.00000       0.00000       0.00000       0.00000       0.00000       0.00000       0.00000       0.00000       0.00000       0.00000       0.00000       0.00000       0.00000       0.00000       0.00000       0.00000       0.00000       0.00000       0.00000       0.00000       0.00000       0.00000       0.00000       0.00000       0.00000       0.00000       0.00000       0.00000
   0  23 3304.0156    4.0069  2.5477  7.4817  0.0000  0.1786   0.2954   0.7518  110.0972   0.0000     0.0000       0.00000       0.00000       0.00000       0.00000       0.00000       0.00000       0.00000       0.00000       0.00000       0.00000       0.00000       0.00000       0.00000       0.00000       0.00000       0.00000       0.00000       0.00000       0.00000       0.00000       0.00000       0.00000       0.00000       0.00000       0.00000       0.00000       0.00000       0.00000       0.00000       0.00000       0.00000       0.00000       0.00000       0.00000       0.00000       0.00000       0.00000       0.00000       0.00000       0.00000       0.00000       0.00000       0.00000       0.00000       0.00000       0.00000       0.00000       0.00000       0.00000       0.00000       0.00000       0.00000       0.00000       0.00000       0.00000       0.00000       0.00000       0.00000       0.00000       0.00000       0.00000       0.00000       0.00000       0.00000       0.00000       0.00000       0.00000       0.00000       0.00000       0.00000       0.00000
   0  24 3439.5950    3.1652  3.5718  9.7448  0.0121  0.2628   0.1918   0.9336    3.4109   0.0000     0.0000       0.00000       0.00000       0.00000       0.00000       0.00000       0.00000       0.00000       0.00000       0.00000       0.00000       0.00000       0.00000       0.00000       0.00000       0.00000       0.00000       0.00000       0.00000       0.00000       0.00000       0.00000       0.00000       0.00000       0.00000       0.00000       0.00000       0.00000       0.00000       0.00000       0.00000       0.00000       0.00000       0.00000       0.00000       0.00000       0.00000       0.00000       0.00000       0.00000       0.00000       0.00000       0.00000       0.00000       0.00000       0.00000       0.00000       0.00000       0.00000       0.00000       0.00000       0.00000       0.00000       0.00000       0.00000       0.00000       0.00000       0.00000       0.00000       0.00000       0.00000       0.00000       0.00000       0.00000       0.00000       0.00000       0.00000       0.00000       0.00000       0.00000       0.00000       0.00000
   0  25 3575.2170    2.8773  2.7852 11.8361  0.0000  0.2355   0.2297   1.0591    1.0842   0.0000     0.0000       0.00000       0.00000       0.00000       0.00000       0.00000       0.00000       0.00000       0.00000       0.00000       0.00000       0.00000       0.00000       0.00000       0.00000       0.00000       0.00000       0.00000       0.00000       0.00000       0.00000       0.00000       0.00000       0.00000       0.00000       0.00000       0.00000       0.00000       0.00000       0.00000       0.00000       0.00000       0.00000       0.00000       0.00000       0.00000       0.00000       0.00000       0.00000       0.00000       0.00000       0.00000       0.00000       0.00000       0.00000       0.00000       0.00000       0.00000       0.00000       0.00000       0.00000       0.00000       0.00000       0.00000       0.00000       0.00000       0.00000       0.00000       0.00000       0.00000       0.00000       0.00000       0.00000       0.00000       0.00000       0.00000       0.00000       0.00000       0.00000       0.00000       0.00000       0.00000
   1  12 1885.2948    0.4774  1.0995 10.1630 -0.1104  0.2280   0.0351   0.2121    0.2250   0.0000   414.4342      -199.845       0.00000       0.00000       0.00000       0.00000       0.00000       0.00000       0.00000       0.00000       0.00000       0.00000       0.00000       0.00000       0.00000       0.00000       0.00000       0.00000       0.00000       0.00000       0.00000       0.00000       0.00000       0.00000       0.00000       0.00000       0.00000       0.00000       0.00000       0.00000       0.00000       0.00000       0.00000       0.00000       0.00000       0.00000       343.230       122.089       0.00000       0.00000       0.00000       0.00000       0.00000       0.00000       0.00000       0.00000       0.00000       0.00000       0.00000       0.00000       0.00000       0.00000       0.00000       0.00000       0.00000       0.00000       0.00000       0.00000       0.00000       0.00000       0.00000       0.00000       0.00000       0.00000       0.00000       0.00000       0.00000       0.00000       0.00000       0.00000       0.00000       0.00000
   1  14 2156.7787    0.9348  0.8598  9.8827  0.0000  0.0729   0.0597   0.1633    0.4568   0.0000   423.8524       6.69461       0.00000       0.00000       0.00000       0.00000       0.00000       0.00000       0.00000       0.00000       0.00000       0.00000       0.00000       0.00000       0.00000       0.00000       0.00000       0.00000       0.00000       0.00000       0.00000       0.00000       0.00000       0.00000       0.00000       0.00000       0.00000       0.00000       0.00000       0.00000       0.00000       0.00000       0.00000       0.00000       0.00000       0.00000       94.1811       52.2426       0.00000       0.00000       0.00000       0.00000       0.00000       0.00000       0.00000       0.00000       0.00000       0.00000       0.00000       0.00000       0.00000       0.00000       0.00000       0.00000       0.00000       0.00000       0.00000       0.00000       0.00000       0.00000       0.00000       0.00000       0.00000       0.00000       0.00000       0.00000       0.00000       0.00000       0.00000       0.00000       0.00000       0.00000
   1  15 2291.8678    1.3648  1.0787  9.3654  0.0000  0.0822   0.0810   0.1957    1.5719   0.0000   349.7517       3.69613       0.00000       0.00000       0.00000       0.00000       0.00000       0.00000       0.00000       0.00000       0.00000       0.00000       0.00000       0.00000       0.00000       0.00000       0.00000       0.00000       0.00000       0.00000       0.00000       0.00000       0.00000       0.00000       0.00000       0.00000       0.00000       0.00000       0.00000       0.00000       0.00000       0.00000       0.00000       0.00000       0.00000       0.00000       108.663       50.1593       0.00000       0.00000       0.00000       0.00000       0.00000       0.00000       0.00000       0.00000       0.00000       0.00000       0.00000       0.00000       0.00000       0.00000       0.00000       0.00000       0.00000       0.00000       0.00000       0.00000       0.00000       0.00000       0.00000       0.00000       0.00000       0.00000       0.00000       0.00000       0.00000       0.00000       0.00000       0.00000       0.00000       0.00000
   1  16 2425.6376    1.5171  0.6258 11.4455  0.0000  0.0605   0.1117   0.1367    0.3084   0.0000   457.8746       6.57186       0.00000       0.00000       0.00000       0.00000       0.00000       0.00000       0.00000       0.00000       0.00000       0.00000       0.00000       0.00000       0.00000       0.00000       0.00000       0.00000       0.00000       0.00000       0.00000       0.00000       0.00000       0.00000       0.00000       0.00000       0.00000       0.00000       0.00000       0.00000       0.00000       0.00000       0.00000       0.00000       0.00000       0.00000       64.8193       46.3545       0.00000       0.00000       0.00000       0.00000       0.00000       0.00000       0.00000       0.00000       0.00000       0.00000       0.00000       0.00000       0.00000       0.00000       0.00000       0.00000       0.00000       0.00000       0.00000       0.00000       0.00000       0.00000       0.00000       0.00000       0.00000       0.00000       0.00000       0.00000       0.00000       0.00000       0.00000       0.00000       0.00000       0.00000
   1  20 2963.6062    4.1842  0.5588 11.9500  0.0000  0.0617   0.3061   0.1473    0.9104   0.0000   459.2916       36.3542       0.00000       0.00000       0.00000       0.00000       0.00000       0.00000       0.00000       0.00000       0.00000       0.00000       0.00000       0.00000       0.00000       0.00000       0.00000       0.00000       0.00000       0.00000       0.00000       0.00000       0.00000       0.00000       0.00000       0.00000       0.00000       0.00000       0.00000       0.00000       0.00000       0.00000       0.00000       0.00000       0.00000       0.00000       78.8859       43.7801       0.00000       0.00000       0.00000       0.00000       0.00000       0.00000       0.00000       0.00000       0.00000       0.00000       0.00000       0.00000       0.00000       0.00000       0.00000       0.00000       0.00000       0.00000       0.00000       0.00000       0.00000       0.00000       0.00000       0.00000       0.00000       0.00000       0.00000       0.00000       0.00000       0.00000       0.00000       0.00000       0.00000       0.00000
   1  21 3098.5704    3.9050  1.0418 11.6894  0.0000  0.0661   0.2159   0.2395    1.9597   0.0000   401.1319       117.993       0.00000       0.00000       0.00000       0.00000       0.00000       0.00000       0.00000       0.00000       0.00000       0.00000       0.00000       0.00000       0.00000       0.00000       0.00000       0.00000       0.00000       0.00000       0.00000       0.00000       0.00000       0.00000       0.00000       0.00000       0.00000       0.00000       0.00000       0.00000       0.00000       0.00000       0.00000       0.00000       0.00000       0.00000       77.1425       52.5744       0.00000       0.00000       0.00000       0.00000       0.00000       0.00000       0.00000       0.00000       0.00000       0.00000       0.00000       0.00000       0.00000       0.00000       0.00000       0.00000       0.00000       0.00000       0.00000       0.00000       0.00000       0.00000       0.00000       0.00000       0.00000       0.00000       0.00000       0.00000       0.00000       0.00000       0.00000       0.00000       0.00000       0.00000
   1  22 3233.4809    4.2265  1.0626  4.9118  0.0000  0.0761   0.2305   0.2227 1000.0000   0.0000   426.6261       157.163       0.00000       0.00000       0.00000       0.00000       0.00000       0.00000       0.00000       0.00000       0.00000       0.00000       0.00000       0.00000       0.00000       0.00000       0.00000       0.00000       0.00000       0.00000       0.00000       0.00000       0.00000       0.00000       0.00000       0.00000       0.00000       0.00000       0.00000       0.00000       0.00000       0.00000       0.00000       0.00000       0.00000       0.00000       99.2483       49.6441       0.00000       0.00000       0.00000       0.00000       0.00000       0.00000       0.00000       0.00000       0.00000       0.00000       0.00000       0.00000       0.00000       0.00000       0.00000       0.00000       0.00000       0.00000       0.00000       0.00000       0.00000       0.00000       0.00000       0.00000       0.00000       0.00000       0.00000       0.00000       0.00000       0.00000       0.00000       0.00000       0.00000       0.00000
   1  23 3368.7564    3.6772  2.3167 10.8414  0.0000  0.1346   0.1385   0.3494    1.6855   0.0000   239.5441       177.563       0.00000       0.00000       0.00000       0.00000       0.00000       0.00000       0.00000       0.00000       0.00000       0.00000       0.00000       0.00000       0.00000       0.00000       0.00000       0.00000       0.00000       0.00000       0.00000       0.00000       0.00000       0.00000       0.00000       0.00000       0.00000       0.00000       0.00000       0.00000       0.00000       0.00000       0.00000       0.00000       0.00000       0.00000       172.520       84.5468       0.00000       0.00000       0.00000       0.00000       0.00000       0.00000       0.00000       0.00000       0.00000       0.00000       0.00000       0.00000       0.00000       0.00000       0.00000       0.00000       0.00000       0.00000       0.00000       0.00000       0.00000       0.00000       0.00000       0.00000       0.00000       0.00000       0.00000       0.00000       0.00000       0.00000       0.00000       0.00000       0.00000       0.00000
   1  25 3640.4315    2.8273  5.4739  3.6005  0.0000  0.2099   0.0661   0.6411  672.4195   0.0000   596.7148       87.8594       0.00000       0.00000       0.00000       0.00000       0.00000       0.00000       0.00000       0.00000       0.00000       0.00000       0.00000       0.00000       0.00000       0.00000       0.00000       0.00000       0.00000       0.00000       0.00000       0.00000       0.00000       0.00000       0.00000       0.00000       0.00000       0.00000       0.00000       0.00000       0.00000       0.00000       0.00000       0.00000       0.00000       0.00000       275.220       142.531       0.00000       0.00000       0.00000       0.00000       0.00000       0.00000       0.00000       0.00000       0.00000       0.00000       0.00000       0.00000       0.00000       0.00000       0.00000       0.00000       0.00000       0.00000       0.00000       0.00000       0.00000       0.00000       0.00000       0.00000       0.00000       0.00000       0.00000       0.00000       0.00000       0.00000       0.00000       0.00000       0.00000       0.00000
   2  13 2082.0089    0.7569  1.0234  9.6320  0.0000  0.0831   0.0355   0.1571    0.3823   0.0000   388.7264       49.9894       20.5800      -1.31770       0.00000       0.00000       0.00000       0.00000       0.00000       0.00000       0.00000       0.00000       0.00000       0.00000       0.00000       0.00000       0.00000       0.00000       0.00000       0.00000       0.00000       0.00000       0.00000       0.00000       0.00000       0.00000       0.00000       0.00000       0.00000       0.00000       0.00000       0.00000       0.00000       0.00000       0.00000       0.00000       62.2650       51.6874       24.9227       10.0366       0.00000       0.00000       0.00000       0.00000       0.00000       0.00000       0.00000       0.00000       0.00000       0.00000       0.00000       0.00000       0.00000       0.00000       0.00000       0.00000       0.00000       0.00000       0.00000       0.00000       0.00000       0.00000       0.00000       0.00000       0.00000       0.00000       0.00000       0.00000       0.00000       0.00000       0.00000       0.00000
   2  14 2217.6378    1.1784  1.1468  9.2791  0.0000  0.0773   0.0519   0.1355    1.1573   0.0000   329.9741       19.5328       15.7179       9.66300       0.00000       0.00000       0.00000       0.00000       0.00000       0.00000       0.00000       0.00000       0.00000       0.00000       0.00000       0.00000       0.00000       0.00000       0.00000       0.00000       0.00000       0.00000       0.00000       0.00000       0.00000       0.00000       0.00000       0.00000       0.00000       0.00000       0.00000       0.00000       0.00000       0.00000       0.00000       0.00000       64.2102       47.9164       27.2051       8.51761       0.00000       0.00000       0.00000       0.00000       0.00000       0.00000       0.00000       0.00000       0.00000       0.00000       0.00000       0.00000       0.00000       0.00000       0.00000       0.00000       0.00000       0.00000       0.00000       0.00000       0.00000       0.00000       0.00000       0.00000       0.00000       0.00000       0.00000       0.00000       0.00000       0.00000       0.00000       0.00000
   2  16 2485.8671    1.9468  1.2886  4.1196  0.0000  0.0667   0.0765   0.1711  503.7385   0.0000   393.1689       37.1028       47.9495       7.79007       0.00000       0.00000       0.00000       0.00000       0.00000       0.00000       0.00000       0.00000       0.00000       0.00000       0.00000       0.00000       0.00000       0.00000       0.00000       0.00000       0.00000       0.00000       0.00000       0.00000       0.00000       0.00000       0.00000       0.00000       0.00000       0.00000       0.00000       0.00000       0.00000       0.00000       0.00000       0.00000       58.4622       42.9943       21.7514       6.52275       0.00000       0.00000       0.00000       0.00000       0.00000       0.00000       0.00000       0.00000       0.00000       0.00000       0.00000       0.00000       0.00000       0.00000       0.00000       0.00000       0.00000       0.00000       0.00000       0.00000       0.00000       0.00000       0.00000       0.00000       0.00000       0.00000       0.00000       0.00000       0.00000       0.00000       0.00000       0.00000
   2  20 3024.9009    4.0972  1.0749 10.8910  0.0042  0.0519   0.1774   0.1554    2.0164   0.0000   492.9418       64.1491       28.3536       12.4570       0.00000       0.00000       0.00000       0.00000       0.00000       0.00000       0.00000       0.00000       0.00000       0.00000       0.00000       0.00000       0.00000       0.00000       0.00000       0.00000       0.00000       0.00000       0.00000       0.00000       0.00000       0.00000       0.00000       0.00000       0.00000       0.00000       0.00000       0.00000       0.00000       0.00000       0.00000       0.00000       41.4690       32.8161       17.5941       6.10666       0.00000       0.00000       0.00000       0.00000       0.00000       0.00000       0.00000       0.00000       0.00000       0.00000       0.00000       0.00000       0.00000       0.00000       0.00000       0.00000       0.00000       0.00000       0.00000       0.00000       0.00000       0.00000       0.00000       0.00000       0.00000       0.00000       0.00000       0.00000       0.00000       0.00000       0.00000       0.00000
   2  21 3160.1788    3.8607  1.4798  1.3968  0.0000  0.0660   0.1407   0.1763 1000.0000   0.0000   389.2298       94.2071      -24.1928       3.38275       0.00000       0.00000       0.00000       0.00000       0.00000       0.00000       0.00000       0.00000       0.00000       0.00000       0.00000       0.00000       0.00000       0.00000       0.00000       0.00000       0.00000       0.00000       0.00000       0.00000       0.00000       0.00000       0.00000       0.00000       0.00000       0.00000       0.00000       0.00000       0.00000       0.00000       0.00000       0.00000       51.6228       42.9345       20.5906       8.24417       0.00000       0.00000       0.00000       0.00000       0.00000       0.00000       0.00000       0.00000       0.00000       0.00000       0.00000       0.00000       0.00000       0.00000       0.00000       0.00000       0.00000       0.00000       0.00000       0.00000       0.00000       0.00000       0.00000       0.00000       0.00000       0.00000       0.00000       0.00000       0.00000       0.00000       0.00000       0.00000
   2  24 3567.2387    3.1836  3.8628  9.9968  0.0000  0.1241   0.0770   0.3206    1.6850   0.0000   477.2542       158.084      -14.4370       4.32512       0.00000       0.00000       0.00000       0.00000       0.00000       0.00000       0.00000       0.00000       0.00000       0.00000       0.00000       0.00000       0.00000       0.00000       0.00000       0.00000       0.00000       0.00000       0.00000       0.00000       0.00000       0.00000       0.00000       0.00000       0.00000       0.00000       0.00000       0.00000       0.00000       0.00000       0.00000       0.00000       87.3379       75.5205       41.9437       16.6112       0.00000       0.00000       0.00000       0.00000       0.00000       0.00000       0.00000       0.00000       0.00000       0.00000       0.00000       0.00000       0.00000       0.00000       0.00000       0.00000       0.00000       0.00000       0.00000       0.00000       0.00000       0.00000       0.00000       0.00000       0.00000       0.00000       0.00000       0.00000       0.00000       0.00000       0.00000       0.00000
   3  11 1865.1750    0.4906  0.6984  9.4639  0.0000  0.0621   0.0257   0.1526    0.2842   0.0000   437.4944      -17.2643       8.84667       19.6959       8.22831     -0.123884       0.00000       0.00000       0.00000       0.00000       0.00000       0.00000       0.00000       0.00000       0.00000       0.00000       0.00000       0.00000       0.00000       0.00000       0.00000       0.00000       0.00000       0.00000       0.00000       0.00000       0.00000       0.00000       0.00000       0.00000       0.00000       0.00000       0.00000       0.00000       0.00000       0.00000       31.0679       36.8770       26.2676       10.5528       8.20191       2.02670       0.00000       0.00000       0.00000       0.00000       0.00000       0.00000       0.00000       0.00000       0.00000       0.00000       0.00000       0.00000       0.00000       0.00000       0.00000       0.00000       0.00000       0.00000       0.00000       0.00000       0.00000       0.00000       0.00000       0.00000       0.00000       0.00000       0.00000       0.00000       0.00000       0.00000
   3  13 2137.7516    0.8194  0.8119 10.0869  0.0000  0.0494   0.0392   0.1215    0.3038   0.0000   394.7489       11.7358       24.8359      -9.74666       12.8808       1.62280       0.00000       0.00000       0.00000       0.00000       0.00000       0.00000       0.00000       0.00000       0.00000       0.00000       0.00000       0.00000       0.00000       0.00000       0.00000       0.00000       0.00000       0.00000       0.00000       0.00000       0.00000       0.00000       0.00000       0.00000       0.00000       0.00000       0.00000       0.00000       0.00000       0.00000       25.9569       24.3303       17.8960       9.25654       4.27647       1.16967       0.00000       0.00000       0.00000       0.00000       0.00000       0.00000       0.00000       0.00000       0.00000       0.00000       0.00000       0.00000       0.00000       0.00000       0.00000       0.00000       0.00000       0.00000       0.00000       0.00000       0.00000       0.00000       0.00000       0.00000       0.00000       0.00000       0.00000       0.00000       0.00000       0.00000
   3  14 2273.4620    1.1470  0.6786 10.9292  0.0000  0.0453   0.0582   0.1058    0.2345   0.0000   412.6066       7.76814      -10.3735       3.74073     -0.729662     -0.101658       0.00000       0.00000       0.00000       0.00000       0.00000       0.00000       0.00000       0.00000       0.00000       0.00000       0.00000       0.00000       0.00000       0.00000       0.00000       0.00000       0.00000       0.00000       0.00000       0.00000       0.00000       0.00000       0.00000       0.00000       0.00000       0.00000       0.00000       0.00000       0.00000       0.00000       26.2887       24.8065       16.9452       8.24914       3.98271       1.09862       0.00000       0.00000       0.00000       0.00000       0.00000       0.00000       0.00000       0.00000       0.00000       0.00000       0.00000       0.00000       0.00000       0.00000       0.00000       0.00000       0.00000       0.00000       0.00000       0.00000       0.00000       0.00000       0.00000       0.00000       0.00000       0.00000       0.00000       0.00000       0.00000       0.00000
   3  15 2407.6386    1.4761  1.2066  9.6379  0.0000  0.0747   0.0648   0.1508    1.5643   0.0000   437.6828      -8.48151      -2.17967      -4.57947      -1.41573      -2.39645       0.00000       0.00000       0.00000       0.00000       0.00000       0.00000       0.00000       0.00000       0.00000       0.00000       0.00000       0.00000       0.00000       0.00000       0.00000       0.00000       0.00000       0.00000       0.00000       0.00000       0.00000       0.00000       0.00000       0.00000       0.00000       0.00000       0.00000       0.00000       0.00000       0.00000       46.1448       44.1784       28.2749       13.3753       5.21318       1.30960       0.00000       0.00000       0.00000       0.00000       0.00000       0.00000       0.00000       0.00000       0.00000       0.00000       0.00000       0.00000       0.00000       0.00000       0.00000       0.00000       0.00000       0.00000       0.00000       0.00000       0.00000       0.00000       0.00000       0.00000       0.00000       0.00000       0.00000       0.00000       0.00000       0.00000
   3  16 2541.6801    2.0938  1.2284  9.5926  0.0000  0.0682   0.0860   0.1350    3.2119   0.0000   444.6026     -0.134471      -1.01676       4.23522       5.23250      0.541290       0.00000       0.00000       0.00000       0.00000       0.00000       0.00000       0.00000       0.00000       0.00000       0.00000       0.00000       0.00000       0.00000       0.00000       0.00000       0.00000       0.00000       0.00000       0.00000       0.00000       0.00000       0.00000       0.00000       0.00000       0.00000       0.00000       0.00000       0.00000       0.00000       0.00000       35.0783       34.3432       25.6168       12.0779       7.10511       2.00955       0.00000       0.00000       0.00000       0.00000       0.00000       0.00000       0.00000       0.00000       0.00000       0.00000       0.00000       0.00000       0.00000       0.00000       0.00000       0.00000       0.00000       0.00000       0.00000       0.00000       0.00000       0.00000       0.00000       0.00000       0.00000       0.00000       0.00000       0.00000       0.00000       0.00000
   3  19 2947.1852    4.2511  0.8981  5.4583  0.0000  0.0419   0.1782   0.1137  536.8182   0.0000   433.7173       25.9128       19.1217      0.292277      -6.26520      0.260717       0.00000       0.00000       0.00000       0.00000       0.00000       0.00000       0.00000       0.00000       0.00000       0.00000       0.00000       0.00000       0.00000       0.00000       0.00000       0.00000       0.00000       0.00000       0.00000       0.00000       0.00000       0.00000       0.00000       0.00000       0.00000       0.00000       0.00000       0.00000       0.00000       0.00000       24.6775       22.7598       15.5709       8.64497       3.47729       1.01275       0.00000       0.00000       0.00000       0.00000       0.00000       0.00000       0.00000       0.00000       0.00000       0.00000       0.00000       0.00000       0.00000       0.00000       0.00000       0.00000       0.00000       0.00000       0.00000       0.00000       0.00000       0.00000       0.00000       0.00000       0.00000       0.00000       0.00000       0.00000       0.00000       0.00000
   3  20 3082.5192    4.1642  1.1347 12.0133 -0.0033  0.0468   0.1622   0.1344    1.1343   0.0000   400.6838       50.1988       6.82182       17.5473      -3.90409      -3.79669       0.00000       0.00000       0.00000       0.00000       0.00000       0.00000       0.00000       0.00000       0.00000       0.00000       0.00000       0.00000       0.00000       0.00000       0.00000       0.00000       0.00000       0.00000       0.00000       0.00000       0.00000       0.00000       0.00000       0.00000       0.00000       0.00000       0.00000       0.00000       0.00000       0.00000       25.0293       22.9414       17.2352       10.3126       4.34786       1.24989       0.00000       0.00000       0.00000       0.00000       0.00000       0.00000       0.00000       0.00000       0.00000       0.00000       0.00000       0.00000       0.00000       0.00000       0.00000       0.00000       0.00000       0.00000       0.00000       0.00000       0.00000       0.00000       0.00000       0.00000       0.00000       0.00000       0.00000       0.00000       0.00000       0.00000
   3  21 3218.1197    3.8635  1.2021 13.2306  0.0000  0.0565   0.1572   0.1526    0.3346   0.0000   397.4308       49.7992       25.2504      -1.38325      0.445113       1.29244       0.00000       0.00000       0.00000       0.00000       0.00000       0.00000       0.00000       0.00000       0.00000       0.00000       0.00000       0.00000       0.00000       0.00000       0.00000       0.00000       0.00000       0.00000       0.00000       0.00000       0.00000       0.00000       0.00000       0.00000       0.00000       0.00000       0.00000       0.00000       0.00000       0.00000       32.2096       31.5757       20.4371       10.9195       4.61900       1.43915       0.00000       0.00000       0.00000       0.00000       0.00000       0.00000       0.00000       0.00000       0.00000       0.00000       0.00000       0.00000       0.00000       0.00000       0.00000       0.00000       0.00000       0.00000       0.00000       0.00000       0.00000       0.00000       0.00000       0.00000       0.00000       0.00000       0.00000       0.00000       0.00000       0.00000
   3  22 3353.7762    3.7985  1.7579 12.3984  0.0000  0.0652   0.1260   0.1820    0.4293   0.0000   401.5455       42.8575       35.8311       18.7493      -4.84061     -0.723731       0.00000       0.00000       0.00000       0.00000       0.00000       0.00000       0.00000       0.00000       0.00000       0.00000       0.00000       0.00000       0.00000       0.00000       0.00000       0.00000       0.00000       0.00000       0.00000       0.00000       0.00000       0.00000       0.00000       0.00000       0.00000       0.00000       0.00000       0.00000       0.00000       0.00000       30.4480       33.8399       21.6759       13.7074       5.80626       2.25179       0.00000       0.00000       0.00000       0.00000       0.00000       0.00000       0.00000       0.00000       0.00000       0.00000       0.00000       0.00000       0.00000       0.00000       0.00000       0.00000       0.00000       0.00000       0.00000       0.00000       0.00000       0.00000       0.00000       0.00000       0.00000       0.00000       0.00000       0.00000       0.00000       0.00000
   3  23 3489.8632    3.0169  2.6792 12.3247 -0.0040  0.0938   0.0881   0.2246    0.2270   0.0000   444.5518      -28.5825      -40.2614       28.6664       4.23639      -4.06606       0.00000       0.00000       0.00000       0.00000       0.00000       0.00000       0.00000       0.00000       0.00000       0.00000       0.00000       0.00000       0.00000       0.00000       0.00000       0.00000       0.00000       0.00000       0.00000       0.00000       0.00000       0.00000       0.00000       0.00000       0.00000       0.00000       0.00000       0.00000       0.00000       0.00000       54.1506       49.1102       35.0534       19.8521       8.20926       2.38215       0.00000       0.00000       0.00000       0.00000       0.00000       0.00000       0.00000       0.00000       0.00000       0.00000       0.00000       0.00000       0.00000       0.00000       0.00000       0.00000       0.00000       0.00000       0.00000       0.00000       0.00000       0.00000       0.00000       0.00000       0.00000       0.00000       0.00000       0.00000       0.00000       0.00000
   3  24 3626.4276    2.5238  3.1757 11.9625  0.0000  0.1031   0.0712   0.2572    0.2174   0.0000   493.2063       162.023       40.0116       14.1072      -7.35888      -6.06675       0.00000       0.00000       0.00000       0.00000       0.00000       0.00000       0.00000       0.00000       0.00000       0.00000       0.00000       0.00000       0.00000       0.00000       0.00000       0.00000       0.00000       0.00000       0.00000       0.00000       0.00000       0.00000       0.00000       0.00000       0.00000       0.00000       0.00000       0.00000       0.00000       0.00000       55.9793       53.7668       37.2819       20.8304       9.06865       2.82510       0.00000       0.00000       0.00000       0.00000       0.00000       0.00000       0.00000       0.00000       0.00000       0.00000       0.00000       0.00000       0.00000       0.00000       0.00000       0.00000       0.00000       0.00000       0.00000       0.00000       0.00000       0.00000       0.00000       0.00000       0.00000       0.00000       0.00000       0.00000       0.00000       0.00000
   3  25 3763.4766    2.1739  4.9518 11.8928  0.0000  0.1465   0.0601   0.3982    0.1650   0.0000   593.2561       53.3521       15.4748      -57.7891      -13.4245      -4.27656       0.00000       0.00000       0.00000       0.00000       0.00000       0.00000       0.00000       0.00000       0.00000       0.00000       0.00000       0.00000       0.00000       0.00000       0.00000       0.00000       0.00000       0.00000       0.00000       0.00000       0.00000       0.00000       0.00000       0.00000       0.00000       0.00000       0.00000       0.00000       0.00000       0.00000       83.6623       79.4464       54.1392       28.3792       12.6491       3.88913       0.00000       0.00000       0.00000       0.00000       0.00000       0.00000       0.00000       0.00000       0.00000       0.00000       0.00000       0.00000       0.00000       0.00000       0.00000       0.00000       0.00000       0.00000       0.00000       0.00000       0.00000       0.00000       0.00000       0.00000       0.00000       0.00000       0.00000       0.00000       0.00000       0.00000
   4  11 1914.7489    0.4311  0.4070  9.9419  0.0092  0.0363   0.0247   0.0671    0.0835   0.0000   448.5962       7.83637      -16.4102      0.555815       10.0752     -0.656292      -1.15872      0.238839       0.00000       0.00000       0.00000       0.00000       0.00000       0.00000       0.00000       0.00000       0.00000       0.00000       0.00000       0.00000       0.00000       0.00000       0.00000       0.00000       0.00000       0.00000       0.00000       0.00000       0.00000       0.00000       0.00000       0.00000       0.00000       0.00000       0.00000       0.00000       12.8674       12.7662       12.1635       8.26386       4.66662       2.76674       1.00678      0.239406       0.00000       0.00000       0.00000       0.00000       0.00000       0.00000       0.00000       0.00000       0.00000       0.00000       0.00000       0.00000       0.00000       0.00000       0.00000       0.00000       0.00000       0.00000       0.00000       0.00000       0.00000       0.00000       0.00000       0.00000       0.00000       0.00000       0.00000       0.00000
   4  12 2051.6546    0.6153  0.5265 10.2235 -0.0009  0.0379   0.0333   0.0916    0.1072   0.0000   443.6106      -15.0655      -10.0332      -1.03822       2.33316      -1.56807      0.303257      0.110883       0.00000       0.00000       0.00000       0.00000       0.00000       0.00000       0.00000       0.00000       0.00000       0.00000       0.00000       0.00000       0.00000       0.00000       0.00000       0.00000       0.00000       0.00000       0.00000       0.00000       0.00000       0.00000       0.00000       0.00000       0.00000       0.00000       0.00000       0.00000       15.5482       14.7801       12.0749       9.45729       5.34370       2.57964      0.829190      0.226413       0.00000       0.00000       0.00000       0.00000       0.00000       0.00000       0.00000       0.00000       0.00000       0.00000       0.00000       0.00000       0.00000       0.00000       0.00000       0.00000       0.00000       0.00000       0.00000       0.00000       0.00000       0.00000       0.00000       0.00000       0.00000       0.00000       0.00000       0.00000
   4  13 2188.3813    0.9451  0.6648 10.1183  0.0003  0.0450   0.0440   0.0935    0.2611   0.0000   403.3678      0.359562       21.5908       6.49598       2.85802      -2.95914      0.145496      0.243348       0.00000       0.00000       0.00000       0.00000       0.00000       0.00000       0.00000       0.00000       0.00000       0.00000       0.00000       0.00000       0.00000       0.00000       0.00000       0.00000       0.00000       0.00000       0.00000       0.00000       0.00000       0.00000       0.00000       0.00000       0.00000       0.00000       0.00000       0.00000       20.0120       22.0064       16.5845       9.97324       5.37899       2.48581       1.01371      0.281549       0.00000       0.00000       0.00000       0.00000       0.00000       0.00000       0.00000       0.00000       0.00000       0.00000       0.00000       0.00000       0.00000       0.00000       0.00000       0.00000       0.00000       0.00000       0.00000       0.00000       0.00000       0.00000       0.00000       0.00000       0.00000       0.00000       0.00000       0.00000
   4  14 2324.1875    1.2763  0.7717 10.0263 -0.0050  0.0512   0.0516   0.1175    0.5752   0.0000   450.0270       11.3188       11.1504       2.66323       1.35579     -0.483589      0.918202     0.0466130       0.00000       0.00000       0.00000       0.00000       0.00000       0.00000       0.00000       0.00000       0.00000       0.00000       0.00000       0.00000       0.00000       0.00000       0.00000       0.00000       0.00000       0.00000       0.00000       0.00000       0.00000       0.00000       0.00000       0.00000       0.00000       0.00000       0.00000       0.00000       17.0446       21.2175       17.1443       10.4319       7.25899       3.09166       1.52203      0.406641       0.00000       0.00000       0.00000       0.00000       0.00000       0.00000       0.00000       0.00000       0.00000       0.00000       0.00000       0.00000       0.00000       0.00000       0.00000       0.00000       0.00000       0.00000       0.00000       0.00000       0.00000       0.00000       0.00000       0.00000       0.00000       0.00000       0.00000       0.00000
   4  17 2728.4960    2.6316  1.0507 11.7864  0.0024  0.0491   0.0947   0.1251    0.4764   0.0000   385.7511       63.9911       11.8670      -9.40107      -8.29289       7.32105      0.753551      0.357514       0.00000       0.00000       0.00000       0.00000       0.00000       0.00000       0.00000       0.00000       0.00000       0.00000       0.00000       0.00000       0.00000       0.00000       0.00000       0.00000       0.00000       0.00000       0.00000       0.00000       0.00000       0.00000       0.00000       0.00000       0.00000       0.00000       0.00000       0.00000       20.2053       21.9274       16.2372       12.5620       6.77751       3.45377       1.13041      0.346749       0.00000       0.00000       0.00000       0.00000       0.00000       0.00000       0.00000       0.00000       0.00000       0.00000       0.00000       0.00000       0.00000       0.00000       0.00000       0.00000       0.00000       0.00000       0.00000       0.00000       0.00000       0.00000       0.00000       0.00000       0.00000       0.00000       0.00000       0.00000
   4  19 3000.3953    3.7157  1.0051 12.6924  0.0068  0.0457   0.1682   0.1213    0.5048   0.0000   446.9564       48.3972       24.0225       18.5670      -8.98507       2.02338     -0.801463     -0.363444       0.00000       0.00000       0.00000       0.00000       0.00000       0.00000       0.00000       0.00000       0.00000       0.00000       0.00000       0.00000       0.00000       0.00000       0.00000       0.00000       0.00000       0.00000       0.00000       0.00000       0.00000       0.00000       0.00000       0.00000       0.00000       0.00000       0.00000       0.00000       20.1516       18.9968       16.0080       11.4192       6.73662       3.13789       1.15680      0.260636       0.00000       0.00000       0.00000       0.00000       0.00000       0.00000       0.00000       0.00000       0.00000       0.00000       0.00000       0.00000       0.00000       0.00000       0.00000       0.00000       0.00000       0.00000       0.00000       0.00000       0.00000       0.00000       0.00000       0.00000       0.00000       0.00000       0.00000       0.00000
   4  20 3136.1493    4.2680  1.0718 12.4223  0.0007  0.0594   0.1702   0.1291    0.7118   0.0000   473.3506       71.2926      -37.0487       15.5762       8.85150       1.39786      0.785079     -0.350192       0.00000       0.00000       0.00000       0.00000       0.00000       0.00000       0.00000       0.00000       0.00000       0.00000       0.00000       0.00000       0.00000       0.00000       0.00000       0.00000       0.00000       0.00000       0.00000       0.00000       0.00000       0.00000       0.00000       0.00000       0.00000       0.00000       0.00000       0.00000       24.7595       24.3961       22.8596       12.7713       6.38602       4.64397       1.64080      0.320402       0.00000       0.00000       0.00000       0.00000       0.00000       0.00000       0.00000       0.00000       0.00000       0.00000       0.00000       0.00000       0.00000       0.00000       0.00000       0.00000       0.00000       0.00000       0.00000       0.00000       0.00000       0.00000       0.00000       0.00000       0.00000       0.00000       0.00000       0.00000
   4  21 3272.1025    3.7160  1.1978 13.3614 -0.0057  0.0564   0.1629   0.1503    0.3235   0.0000   454.3093       46.8436      -13.8199       6.47376       10.2408       7.41594     -0.283860     -0.479049       0.00000       0.00000       0.00000       0.00000       0.00000       0.00000       0.00000       0.00000       0.00000       0.00000       0.00000       0.00000       0.00000       0.00000       0.00000       0.00000       0.00000       0.00000       0.00000       0.00000       0.00000       0.00000       0.00000       0.00000       0.00000       0.00000       0.00000       0.00000       20.2262       22.9161       17.2066       13.7530       7.14263       4.17102       1.31792      0.440885       0.00000       0.00000       0.00000       0.00000       0.00000       0.00000       0.00000       0.00000       0.00000       0.00000       0.00000       0.00000       0.00000       0.00000       0.00000       0.00000       0.00000       0.00000       0.00000       0.00000       0.00000       0.00000       0.00000       0.00000       0.00000       0.00000       0.00000       0.00000
   4  22 3408.4191    3.3923  1.8739 12.6218 -0.0035  0.0704   0.1144   0.1814    0.2877   0.0000   476.1089       43.8622       23.5370       19.6492       9.43233       1.67118      -1.31028     -0.804660       0.00000       0.00000       0.00000       0.00000       0.00000       0.00000       0.00000       0.00000       0.00000       0.00000       0.00000       0.00000       0.00000       0.00000       0.00000       0.00000       0.00000       0.00000       0.00000       0.00000       0.00000       0.00000       0.00000       0.00000       0.00000       0.00000       0.00000       0.00000       27.1730       29.0735       24.4449       15.9532       9.70628       4.58960       1.93325      0.485037       0.00000       0.00000       0.00000       0.00000       0.00000       0.00000       0.00000       0.00000       0.00000       0.00000       0.00000       0.00000       0.00000       0.00000       0.00000       0.00000       0.00000       0.00000       0.00000       0.00000       0.00000       0.00000       0.00000       0.00000       0.00000       0.00000       0.00000       0.00000
   4  23 3544.7173    2.7192  2.7568 12.0370  0.0050  0.0842   0.0740   0.2388    0.1933   0.0000   389.1978       84.8088       58.2027      -24.5813      -13.4579      -6.23732     -0.648523     -0.959768       0.00000       0.00000       0.00000       0.00000       0.00000       0.00000       0.00000       0.00000       0.00000       0.00000       0.00000       0.00000       0.00000       0.00000       0.00000       0.00000       0.00000       0.00000       0.00000       0.00000       0.00000       0.00000       0.00000       0.00000       0.00000       0.00000       0.00000       0.00000       32.0110       36.4627       27.9640       20.0684       12.1617       5.61632       2.22831      0.631008       0.00000       0.00000       0.00000       0.00000       0.00000       0.00000       0.00000       0.00000       0.00000       0.00000       0.00000       0.00000       0.00000       0.00000       0.00000       0.00000       0.00000       0.00000       0.00000       0.00000       0.00000       0.00000       0.00000       0.00000       0.00000       0.00000       0.00000       0.00000
   5  10 1823.3627    0.3681  0.2745  9.8378 -0.0172  0.0328   0.0295   0.0651    0.0655   0.0000   438.0221      -26.2456       6.52978      -9.53080       4.28932     -0.556677     -0.535220      0.708537     0.0235519     0.0247708       0.00000       0.00000       0.00000       0.00000       0.00000       0.00000       0.00000       0.00000       0.00000       0.00000       0.00000       0.00000       0.00000       0.00000       0.00000       0.00000       0.00000       0.00000       0.00000       0.00000       0.00000       0.00000       0.00000       0.00000       0.00000       0.00000       12.9177       13.2278       10.2686       8.56756       6.04416       3.25197       1.56404      0.495536      0.145288     0.0386900       0.00000       0.00000       0.00000       0.00000       0.00000       0.00000       0.00000       0.00000       0.00000       0.00000       0.00000       0.00000       0.00000       0.00000       0.00000       0.00000       0.00000       0.00000       0.00000       0.00000       0.00000       0.00000       0.00000       0.00000       0.00000       0.00000
   5  11 1960.5719    0.4996  0.5222 10.0530 -0.0114  0.0358   0.0251   0.0799    0.0842   0.0000   439.7880      -11.3865       4.32176      -2.74440      -9.31699      -2.42445     -0.328793     -0.294588     -0.286312    -0.0888557       0.00000       0.00000       0.00000       0.00000       0.00000       0.00000       0.00000       0.00000       0.00000       0.00000       0.00000       0.00000       0.00000       0.00000       0.00000       0.00000       0.00000       0.00000       0.00000       0.00000       0.00000       0.00000       0.00000       0.00000       0.00000       0.00000       10.0690       12.7990       10.0396       8.01658       6.28197       2.74331       1.96396      0.551388      0.279737     0.0694522       0.00000       0.00000       0.00000       0.00000       0.00000       0.00000       0.00000       0.00000       0.00000       0.00000       0.00000       0.00000       0.00000       0.00000       0.00000       0.00000       0.00000       0.00000       0.00000       0.00000       0.00000       0.00000       0.00000       0.00000       0.00000       0.00000
   5  12 2098.4396    0.6360  0.4888 10.5916 -0.0050  0.0335   0.0310   0.0724    0.0849   0.0000   435.6739       24.4720       12.8966     -0.887261     -0.749417      -1.84591     -0.575530     -0.785605      0.155244    0.00597120       0.00000       0.00000       0.00000       0.00000       0.00000       0.00000       0.00000       0.00000       0.00000       0.00000       0.00000       0.00000       0.00000       0.00000       0.00000       0.00000       0.00000       0.00000       0.00000       0.00000       0.00000       0.00000       0.00000       0.00000       0.00000       0.00000       9.84827       10.9258       10.2665       7.54408       4.76458       2.92086       1.55171      0.706741      0.224824     0.0498570       0.00000       0.00000       0.00000       0.00000       0.00000       0.00000       0.00000       0.00000       0.00000       0.00000       0.00000       0.00000       0.00000       0.00000       0.00000       0.00000       0.00000       0.00000       0.00000       0.00000       0.00000       0.00000       0.00000       0.00000       0.00000       0.00000
   5  13 2235.3962    0.9527  0.5430 11.0402  0.0027  0.0312   0.0437   0.0788    0.0958   0.0000   408.7168       11.0324       10.7970      -8.38511      -4.02710      -5.03453     -0.969677     -0.951509   -0.00492012    -0.0313921       0.00000       0.00000       0.00000       0.00000       0.00000       0.00000       0.00000       0.00000       0.00000       0.00000       0.00000       0.00000       0.00000       0.00000       0.00000       0.00000       0.00000       0.00000       0.00000       0.00000       0.00000       0.00000       0.00000       0.00000       0.00000       0.00000       9.22949       10.8435       9.23859       6.90736       4.56370       2.80883       1.28996      0.620434      0.201190     0.0488318       0.00000       0.00000       0.00000       0.00000       0.00000       0.00000       0.00000       0.00000       0.00000       0.00000       0.00000       0.00000       0.00000       0.00000       0.00000       0.00000       0.00000       0.00000       0.00000       0.00000       0.00000       0.00000       0.00000       0.00000       0.00000       0.00000
   5  14 2371.1165    1.3213  0.6875 11.2945 -0.0084  0.0336   0.0534   0.0796    0.1336   0.0000   449.9059       29.0682       8.80677       8.28948       1.78255       5.58979       3.32010     -0.601958     -0.227223      0.116555       0.00000       0.00000       0.00000       0.00000       0.00000       0.00000       0.00000       0.00000       0.00000       0.00000       0.00000       0.00000       0.00000       0.00000       0.00000       0.00000       0.00000       0.00000       0.00000       0.00000       0.00000       0.00000       0.00000       0.00000       0.00000       0.00000       10.6434       11.9436       10.0015       8.26330       5.44294       3.12778       1.70596      0.654714      0.221917     0.0591358       0.00000       0.00000       0.00000       0.00000       0.00000       0.00000       0.00000       0.00000       0.00000       0.00000       0.00000       0.00000       0.00000       0.00000       0.00000       0.00000       0.00000       0.00000       0.00000       0.00000       0.00000       0.00000       0.00000       0.00000       0.00000       0.00000
   5  15 2506.1005    1.7323  0.7442 11.5814 -0.0150  0.0373   0.0759   0.0834    0.1939   0.0000   410.6732       10.4646       21.0581      0.204086       4.12819       4.16548       1.97979      -2.82167    -0.0615826    -0.0962300       0.00000       0.00000       0.00000       0.00000       0.00000       0.00000       0.00000       0.00000       0.00000       0.00000       0.00000       0.00000       0.00000       0.00000       0.00000       0.00000       0.00000       0.00000       0.00000       0.00000       0.00000       0.00000       0.00000       0.00000       0.00000       0.00000       12.1009       13.2448       11.0349       9.48262       5.81272       3.70334       1.76635      0.812014      0.221593     0.0612232       0.00000       0.00000       0.00000       0.00000       0.00000       0.00000       0.00000       0.00000       0.00000       0.00000       0.00000       0.00000       0.00000       0.00000       0.00000       0.00000       0.00000       0.00000       0.00000       0.00000       0.00000       0.00000       0.00000       0.00000       0.00000       0.00000
   5  16 2641.3290    2.2080  0.9280 11.5676 -0.0022  0.0378   0.0798   0.0914    0.3198   0.0000   448.1752       43.2012       12.6040      -1.78829      -3.06411      -2.79438       3.02441     -0.537263    -0.0985040    -0.0545704       0.00000       0.00000       0.00000       0.00000       0.00000       0.00000       0.00000       0.00000       0.00000       0.00000       0.00000       0.00000       0.00000       0.00000       0.00000       0.00000       0.00000       0.00000       0.00000       0.00000       0.00000       0.00000       0.00000       0.00000       0.00000       0.00000       11.4648       13.3438       11.4065       9.07030       5.64789       3.48377       1.82522      0.787322      0.258309     0.0671381       0.00000       0.00000       0.00000       0.00000       0.00000       0.00000       0.00000       0.00000       0.00000       0.00000       0.00000       0.00000       0.00000       0.00000       0.00000       0.00000       0.00000       0.00000       0.00000       0.00000       0.00000       0.00000       0.00000       0.00000       0.00000       0.00000
   5  17 2777.4992    3.0412  1.0680  5.0992  0.0000  0.0386   0.0939   0.1084  289.4593   0.0000   434.5647       34.5252       14.2430       9.97663      -1.49636       5.13549       0.00000       0.00000       0.00000       0.00000       0.00000       0.00000       0.00000       0.00000       0.00000       0.00000       0.00000       0.00000       0.00000       0.00000       0.00000       0.00000       0.00000       0.00000       0.00000       0.00000       0.00000       0.00000       0.00000       0.00000       0.00000       0.00000       0.00000       0.00000       0.00000       0.00000       12.6801       14.3977       12.4632       9.32142       6.49037       3.65810       1.76852      0.754608      0.275962     0.0596237       0.00000       0.00000       0.00000       0.00000       0.00000       0.00000       0.00000       0.00000       0.00000       0.00000       0.00000       0.00000       0.00000       0.00000       0.00000       0.00000       0.00000       0.00000       0.00000       0.00000       0.00000       0.00000       0.00000       0.00000       0.00000       0.00000
   5  21 3322.8787    3.7337  1.6131 12.5134 -0.0129  0.0605   0.1022   0.1633    0.4515   0.0000   419.4184       37.8647       24.3621       32.4310       4.17445     -0.184636       1.90166      0.278368      0.189303     -0.302815       0.00000       0.00000       0.00000       0.00000       0.00000       0.00000       0.00000       0.00000       0.00000       0.00000       0.00000       0.00000       0.00000       0.00000       0.00000       0.00000       0.00000       0.00000       0.00000       0.00000       0.00000       0.00000       0.00000       0.00000       0.00000       0.00000       17.0480       19.9894       17.6879       14.5908       9.66121       6.26513       3.12704       1.40834      0.450711      0.112353       0.00000       0.00000       0.00000       0.00000       0.00000       0.00000       0.00000       0.00000       0.00000       0.00000       0.00000       0.00000       0.00000       0.00000       0.00000       0.00000       0.00000       0.00000       0.00000       0.00000       0.00000       0.00000       0.00000       0.00000       0.00000       0.00000
   5  22 3459.5625    3.2614  2.6574  8.6363 -0.0004  0.0729   0.0656   0.2045    3.9647   0.0000   433.6065       49.2771       6.91590       48.7157      -12.2709      -4.68688      -3.23863      0.164922      0.358996     -0.117800       0.00000       0.00000       0.00000       0.00000       0.00000       0.00000       0.00000       0.00000       0.00000       0.00000       0.00000       0.00000       0.00000       0.00000       0.00000       0.00000       0.00000       0.00000       0.00000       0.00000       0.00000       0.00000       0.00000       0.00000       0.00000       0.00000       22.5699       24.5897       22.5464       18.2133       12.0383       7.56506       3.96567       1.73089      0.537756      0.116748       0.00000       0.00000       0.00000       0.00000       0.00000       0.00000       0.00000       0.00000       0.00000       0.00000       0.00000       0.00000       0.00000       0.00000       0.00000       0.00000       0.00000       0.00000       0.00000       0.00000       0.00000       0.00000       0.00000       0.00000       0.00000       0.00000
   5  23 3596.8490    2.8794  3.4046 11.0869  0.0001  0.0944   0.0567   0.2363    0.3814   0.0000   463.2569       54.5391       28.0182       23.2205      -5.49154      -2.59381     -0.204703      -1.03216     -0.359298     -0.206593       0.00000       0.00000       0.00000       0.00000       0.00000       0.00000       0.00000       0.00000       0.00000       0.00000       0.00000       0.00000       0.00000       0.00000       0.00000       0.00000       0.00000       0.00000       0.00000       0.00000       0.00000       0.00000       0.00000       0.00000       0.00000       0.00000       28.5233       30.8438       29.8515       23.0431       14.4127       8.93628       5.15332       2.17439      0.716352      0.154640       0.00000       0.00000       0.00000       0.00000       0.00000       0.00000       0.00000       0.00000       0.00000       0.00000       0.00000       0.00000       0.00000       0.00000       0.00000       0.00000       0.00000       0.00000       0.00000       0.00000       0.00000       0.00000       0.00000       0.00000       0.00000       0.00000
   5  25 3872.1038    1.9841  5.8921 11.0130 -0.0090  0.1384   0.0318   0.3688    0.1299   0.0000   449.2253       107.840       14.8675      -2.90327      -7.27438       10.8485      -1.92812      0.325317     -0.427347     -0.168045       0.00000       0.00000       0.00000       0.00000       0.00000       0.00000       0.00000       0.00000       0.00000       0.00000       0.00000       0.00000       0.00000       0.00000       0.00000       0.00000       0.00000       0.00000       0.00000       0.00000       0.00000       0.00000       0.00000       0.00000       0.00000       0.00000       42.2493       51.1966       44.8855       33.6885       21.2902       12.9998       6.97606       3.09276       1.05127      0.248875       0.00000       0.00000       0.00000       0.00000       0.00000       0.00000       0.00000       0.00000       0.00000       0.00000       0.00000       0.00000       0.00000       0.00000       0.00000       0.00000       0.00000       0.00000       0.00000       0.00000       0.00000       0.00000       0.00000       0.00000       0.00000       0.00000
   6  10 1866.0677    0.3985  0.3832  9.7932  0.0027  0.0421   0.0215   0.0636    0.0668   0.0000   419.2324       9.45998       26.4724       6.91434      -7.31582      -2.05079     -0.548338     -0.832470      0.940758      0.393759     0.0620041   -0.00575141       0.00000       0.00000       0.00000       0.00000       0.00000       0.00000       0.00000       0.00000       0.00000       0.00000       0.00000       0.00000       0.00000       0.00000       0.00000       0.00000       0.00000       0.00000       0.00000       0.00000       0.00000       0.00000       0.00000       0.00000       11.9560       15.6277       12.7098       9.36577       7.31973       4.34179       2.56086      0.815057      0.641935      0.176696     0.0745355     0.0166796       0.00000       0.00000       0.00000       0.00000       0.00000       0.00000       0.00000       0.00000       0.00000       0.00000       0.00000       0.00000       0.00000       0.00000       0.00000       0.00000       0.00000       0.00000       0.00000       0.00000       0.00000       0.00000       0.00000       0.00000
   6  12 2142.5010    0.8237  0.6244 10.2105  0.0038  0.0314   0.0307   0.0687    0.1110   0.0000   428.9268       4.02092       30.0049       3.36507      -4.01689      0.993391     -0.807553      0.689697     -0.133222     -0.140872    -0.0542825     0.0200927       0.00000       0.00000       0.00000       0.00000       0.00000       0.00000       0.00000       0.00000       0.00000       0.00000       0.00000       0.00000       0.00000       0.00000       0.00000       0.00000       0.00000       0.00000       0.00000       0.00000       0.00000       0.00000       0.00000       0.00000       8.66605       9.66049       9.66013       7.08320       5.34667       3.37826       2.01160       1.00582      0.495041      0.189799     0.0605327     0.0107683       0.00000       0.00000       0.00000       0.00000       0.00000       0.00000       0.00000       0.00000       0.00000       0.00000       0.00000       0.00000       0.00000       0.00000       0.00000       0.00000       0.00000       0.00000       0.00000       0.00000       0.00000       0.00000       0.00000       0.00000
   6  14 2415.6126    1.3520  0.8923 11.5320 -0.0048  0.0400   0.0482   0.0924    0.1162   0.0000   441.6739       36.3494       5.19895      -4.39368       1.35973      -3.49228       1.77342      0.377655     -0.121435      0.134233     0.0541270     0.0304743       0.00000       0.00000       0.00000       0.00000       0.00000       0.00000       0.00000       0.00000       0.00000       0.00000       0.00000       0.00000       0.00000       0.00000       0.00000       0.00000       0.00000       0.00000       0.00000       0.00000       0.00000       0.00000       0.00000       0.00000       9.92765       11.6090       10.2716       8.77717       6.62281       4.61585       2.69789       1.27629      0.648786      0.235916     0.0712511     0.0161325       0.00000       0.00000       0.00000       0.00000       0.00000       0.00000       0.00000       0.00000       0.00000       0.00000       0.00000       0.00000       0.00000       0.00000       0.00000       0.00000       0.00000       0.00000       0.00000       0.00000       0.00000       0.00000       0.00000       0.00000
   6  15 2551.0804    1.8616  0.8681 11.9556 -0.0194  0.0376   0.0656   0.0927    0.1325   0.0000   436.5602       20.4240       2.74104       7.39876    0.00363326     -0.350726      0.230612      -1.11445      -1.86847     0.0725429      0.160279    -0.0225897       0.00000       0.00000       0.00000       0.00000       0.00000       0.00000       0.00000       0.00000       0.00000       0.00000       0.00000       0.00000       0.00000       0.00000       0.00000       0.00000       0.00000       0.00000       0.00000       0.00000       0.00000       0.00000       0.00000       0.00000       9.31526       11.5718       9.76840       8.12065       6.65106       4.05977       2.50047       1.20636      0.595950      0.198555     0.0752804     0.0161721       0.00000       0.00000       0.00000       0.00000       0.00000       0.00000       0.00000       0.00000       0.00000       0.00000       0.00000       0.00000       0.00000       0.00000       0.00000       0.00000       0.00000       0.00000       0.00000       0.00000       0.00000       0.00000       0.00000       0.00000
   6  16 2687.2374    2.3996  0.7546 12.5968 -0.0018  0.0312   0.0847   0.0815    0.1151   0.0000   438.7086       9.04901       5.05737       2.96761       4.72392       7.56043       1.52442     -0.410244       1.08753     -0.178163     0.0170210    0.00250357       0.00000       0.00000       0.00000       0.00000       0.00000       0.00000       0.00000       0.00000       0.00000       0.00000       0.00000       0.00000       0.00000       0.00000       0.00000       0.00000       0.00000       0.00000       0.00000       0.00000       0.00000       0.00000       0.00000       0.00000       7.71621       8.63003       8.36661       6.98461       5.25204       3.45116       2.18404       1.12778      0.539823      0.191543     0.0600840     0.0121808       0.00000       0.00000       0.00000       0.00000       0.00000       0.00000       0.00000       0.00000       0.00000       0.00000       0.00000       0.00000       0.00000       0.00000       0.00000       0.00000       0.00000       0.00000       0.00000       0.00000       0.00000       0.00000       0.00000       0.00000
   6  17 2823.8912    2.9044  0.7821 12.9662  0.0026  0.0346   0.1051   0.0893    0.1210   0.0000   427.4974       26.4232       26.6981       2.60732       1.16980       2.99964      -1.03628     -0.834610      0.806301     0.0890704    -0.0141667    -0.0162598       0.00000       0.00000       0.00000       0.00000       0.00000       0.00000       0.00000       0.00000       0.00000       0.00000       0.00000       0.00000       0.00000       0.00000       0.00000       0.00000       0.00000       0.00000       0.00000       0.00000       0.00000       0.00000       0.00000       0.00000       8.84135       11.1446       8.98811       7.93919       5.88093       3.83152       2.34056      0.971204      0.544120      0.172709     0.0617563     0.0152927       0.00000       0.00000       0.00000       0.00000       0.00000       0.00000       0.00000       0.00000       0.00000       0.00000       0.00000       0.00000       0.00000       0.00000       0.00000       0.00000       0.00000       0.00000       0.00000       0.00000       0.00000       0.00000       0.00000       0.00000
   6  18 2960.8794    3.4685  0.8008 13.2206 -0.0084  0.0351   0.1228   0.0805    0.1501   0.0000   449.0259       23.5157      -5.02754       8.86610       5.54547      -2.34552       3.13937      -2.18674     -0.597352     0.0480933      0.101449    0.00666193       0.00000       0.00000       0.00000       0.00000       0.00000       0.00000       0.00000       0.00000       0.00000       0.00000       0.00000       0.00000       0.00000       0.00000       0.00000       0.00000       0.00000       0.00000       0.00000       0.00000       0.00000       0.00000       0.00000       0.00000       9.82156       10.2937       10.4074       8.13637       6.04044       4.41106       2.45452       1.13472      0.578582      0.228443     0.0634860     0.0112509       0.00000       0.00000       0.00000       0.00000       0.00000       0.00000       0.00000       0.00000       0.00000       0.00000       0.00000       0.00000       0.00000       0.00000       0.00000       0.00000       0.00000       0.00000       0.00000       0.00000       0.00000       0.00000       0.00000       0.00000
   6  19 3097.5940    3.7179  1.0056 13.4318 -0.0078  0.0395   0.1287   0.1022    0.1789   0.0000   418.2692       54.4043       14.2188       17.9642       5.03349      -6.09953      -3.88824      0.308641       1.32611     0.0417417     0.0817311   0.000988402       0.00000       0.00000       0.00000       0.00000       0.00000       0.00000       0.00000       0.00000       0.00000       0.00000       0.00000       0.00000       0.00000       0.00000       0.00000       0.00000       0.00000       0.00000       0.00000       0.00000       0.00000       0.00000       0.00000       0.00000       9.79478       11.4850       11.2698       8.36494       6.78208       4.28778       2.58681       1.36581      0.623311      0.248320     0.0824036     0.0153587       0.00000       0.00000       0.00000       0.00000       0.00000       0.00000       0.00000       0.00000       0.00000       0.00000       0.00000       0.00000       0.00000       0.00000       0.00000       0.00000       0.00000       0.00000       0.00000       0.00000       0.00000       0.00000       0.00000       0.00000
   6  20 3234.1992    3.8258  1.1674 13.3472 -0.0106  0.0449   0.1259   0.1119    0.2435   0.0000   416.8575       36.2370      -20.1577      -10.3897      -1.71951      -2.37786    -0.0951461      -2.12921      -1.27959     -0.525604      0.146276    -0.0189507       0.00000       0.00000       0.00000       0.00000       0.00000       0.00000       0.00000       0.00000       0.00000       0.00000       0.00000       0.00000       0.00000       0.00000       0.00000       0.00000       0.00000       0.00000       0.00000       0.00000       0.00000       0.00000       0.00000       0.00000       12.4655       14.8385       13.8206       10.5295       7.58446       4.97230       2.95014       1.44917      0.737065      0.273076     0.0835513     0.0169123       0.00000       0.00000       0.00000       0.00000       0.00000       0.00000       0.00000       0.00000       0.00000       0.00000       0.00000       0.00000       0.00000       0.00000       0.00000       0.00000       0.00000       0.00000       0.00000       0.00000       0.00000       0.00000       0.00000       0.00000
   6  21 3371.2769    3.6175  1.8238 12.1896 -0.0020  0.0574   0.0899   0.1522    0.3646   0.0000   437.5604       91.2549      -14.5948      -17.1521       17.1717      -6.30541      -1.27446      -2.61210       1.30430     -0.769455    -0.0511260     0.0302430       0.00000       0.00000       0.00000       0.00000       0.00000       0.00000       0.00000       0.00000       0.00000       0.00000       0.00000       0.00000       0.00000       0.00000       0.00000       0.00000       0.00000       0.00000       0.00000       0.00000       0.00000       0.00000       0.00000       0.00000       15.9248       18.5368       16.4737       13.9587       10.1006       6.33711       3.85692       2.07281      0.908812      0.335872      0.102988     0.0221088       0.00000       0.00000       0.00000       0.00000       0.00000       0.00000       0.00000       0.00000       0.00000       0.00000       0.00000       0.00000       0.00000       0.00000       0.00000       0.00000       0.00000       0.00000       0.00000       0.00000       0.00000       0.00000       0.00000       0.00000
   6  22 3508.6382    2.9952  2.4716 12.0127 -0.0088  0.0716   0.0674   0.1905    0.2637   0.0000   428.2479       29.4343       30.6414       17.1287       2.06828       6.07763       4.43175      -2.05112      -3.62122     -0.608439      0.154626     0.0187279       0.00000       0.00000       0.00000       0.00000       0.00000       0.00000       0.00000       0.00000       0.00000       0.00000       0.00000       0.00000       0.00000       0.00000       0.00000       0.00000       0.00000       0.00000       0.00000       0.00000       0.00000       0.00000       0.00000       0.00000       16.9777       20.4443       20.0334       16.4173       12.7780       8.32474       5.43476       2.90695       1.37870      0.513211      0.163240     0.0308449       0.00000       0.00000       0.00000       0.00000       0.00000       0.00000       0.00000       0.00000       0.00000       0.00000       0.00000       0.00000       0.00000       0.00000       0.00000       0.00000       0.00000       0.00000       0.00000       0.00000       0.00000       0.00000       0.00000       0.00000
   6  23 3646.3715    2.5082  3.9910 11.6099  0.0001  0.0959   0.0469   0.2681    0.1539   0.0000   413.8185       55.6228       42.2290       5.44772      -10.6405       15.6177       4.34404      -4.87970     -0.485480      0.199699    -0.0617634    -0.0217992       0.00000       0.00000       0.00000       0.00000       0.00000       0.00000       0.00000       0.00000       0.00000       0.00000       0.00000       0.00000       0.00000       0.00000       0.00000       0.00000       0.00000       0.00000       0.00000       0.00000       0.00000       0.00000       0.00000       0.00000       22.8981       29.7201       26.7811       22.3742       17.2459       11.3649       7.31935       3.39665       1.83789      0.644838      0.219923     0.0447362       0.00000       0.00000       0.00000       0.00000       0.00000       0.00000       0.00000       0.00000       0.00000       0.00000       0.00000       0.00000       0.00000       0.00000       0.00000       0.00000       0.00000       0.00000       0.00000       0.00000       0.00000       0.00000       0.00000       0.00000
   6  25 3922.4471    1.7128  6.7590 10.8150 -0.0066  0.1316   0.0268   0.3909    0.1133   0.0000   431.2472       126.115       6.39172      0.263248       19.2804       20.9992       5.47374      -11.6346      -5.67717     -0.385322     -0.115795     -0.148108       0.00000       0.00000       0.00000       0.00000       0.00000       0.00000       0.00000       0.00000       0.00000       0.00000       0.00000       0.00000       0.00000       0.00000       0.00000       0.00000       0.00000       0.00000       0.00000       0.00000       0.00000       0.00000       0.00000       0.00000       32.8303       39.5843       38.6730       31.6570       24.1093       16.6326       10.1118       5.59283       2.59047       1.01946      0.297689     0.0562326       0.00000       0.00000       0.00000       0.00000       0.00000       0.00000       0.00000       0.00000       0.00000       0.00000       0.00000       0.00000       0.00000       0.00000       0.00000       0.00000       0.00000       0.00000       0.00000       0.00000       0.00000       0.00000       0.00000       0.00000
   7  10 1906.8737    0.4413  0.3526 10.0175  0.0003  0.0260   0.0227   0.0561    0.0573   0.0000   437.3223       6.25351       10.6570       3.53074       2.77298      -1.57495     -0.738775      0.469445      0.375580     -0.253457     -0.105713    -0.0210476     0.0107470  -0.000218831       0.00000       0.00000       0.00000       0.00000       0.00000       0.00000       0.00000       0.00000       0.00000       0.00000       0.00000       0.00000       0.00000       0.00000       0.00000       0.00000       0.00000       0.00000       0.00000       0.00000       0.00000       0.00000       5.87257       6.65829       5.57567       4.79302       4.36881       3.45480       2.03460       1.20586      0.583802      0.258667      0.103038     0.0410770     0.0118024    0.00238477       0.00000       0.00000       0.00000       0.00000       0.00000       0.00000       0.00000       0.00000       0.00000       0.00000       0.00000       0.00000       0.00000       0.00000       0.00000       0.00000       0.00000       0.00000       0.00000       0.00000       0.00000       0.00000
   7  11 2045.7898    0.6263  0.5272  9.9342  0.0042  0.0269   0.0253   0.0665    0.0815   0.0000   439.0286       7.84667      0.738688       1.34855       4.98031     -0.161914      -2.66120      0.244038     -0.195016     -0.112381      0.212075    -0.0352720    -0.0164599   -0.00106206       0.00000       0.00000       0.00000       0.00000       0.00000       0.00000       0.00000       0.00000       0.00000       0.00000       0.00000       0.00000       0.00000       0.00000       0.00000       0.00000       0.00000       0.00000       0.00000       0.00000       0.00000       0.00000       5.79492       6.18649       6.16866       5.93850       4.42496       3.04294       1.80801       1.35639      0.758460      0.316110      0.124952     0.0472793     0.0115507    0.00236395       0.00000       0.00000       0.00000       0.00000       0.00000       0.00000       0.00000       0.00000       0.00000       0.00000       0.00000       0.00000       0.00000       0.00000       0.00000       0.00000       0.00000       0.00000       0.00000       0.00000       0.00000       0.00000
   7  12 2184.6199    0.8623  0.5733 10.4034 -0.0025  0.0258   0.0319   0.0703    0.0898   0.0000   439.7872       16.2556       17.4433     0.0720893      0.453798       1.29120       2.16526      0.706245     -0.359713     0.0242430      0.187677    0.00656256     0.0293762   0.000311935       0.00000       0.00000       0.00000       0.00000       0.00000       0.00000       0.00000       0.00000       0.00000       0.00000       0.00000       0.00000       0.00000       0.00000       0.00000       0.00000       0.00000       0.00000       0.00000       0.00000       0.00000       0.00000       5.50570       6.49354       5.67198       5.23864       4.34162       3.22284       2.01669       1.20049      0.667651      0.266936      0.119442     0.0409341     0.0119832    0.00249969       0.00000       0.00000       0.00000       0.00000       0.00000       0.00000       0.00000       0.00000       0.00000       0.00000       0.00000       0.00000       0.00000       0.00000       0.00000       0.00000       0.00000       0.00000       0.00000       0.00000       0.00000       0.00000
   7  13 2322.1191    1.1644  0.7361 10.7248 -0.0013  0.0337   0.0373   0.0715    0.1177   0.0000   451.5907       7.01151       18.8349       1.13031       3.83059      -3.23649       4.36604      0.714827      0.148239     -0.959913      0.142731     0.0265601     0.0284559    0.00646202       0.00000       0.00000       0.00000       0.00000       0.00000       0.00000       0.00000       0.00000       0.00000       0.00000       0.00000       0.00000       0.00000       0.00000       0.00000       0.00000       0.00000       0.00000       0.00000       0.00000       0.00000       0.00000       6.67358       8.12483       8.66943       6.06756       5.79749       3.86071       2.38720       1.63186      0.830058      0.404240      0.156379     0.0678984     0.0197260    0.00303640       0.00000       0.00000       0.00000       0.00000       0.00000       0.00000       0.00000       0.00000       0.00000       0.00000       0.00000       0.00000       0.00000       0.00000       0.00000       0.00000       0.00000       0.00000       0.00000       0.00000       0.00000       0.00000
   7  14 2458.2784    1.5724  0.8163 11.3792 -0.0071  0.0332   0.0490   0.0804    0.1202   0.0000   456.8415       17.3542      -7.45734       7.89915       5.75594     -0.238055      -3.09654      -1.87510     -0.714332      0.738980     0.0639458     0.0580790     0.0257053   -0.00775258       0.00000       0.00000       0.00000       0.00000       0.00000       0.00000       0.00000       0.00000       0.00000       0.00000       0.00000       0.00000       0.00000       0.00000       0.00000       0.00000       0.00000       0.00000       0.00000       0.00000       0.00000       0.00000       7.04904       8.71677       8.03590       6.92858       5.58939       4.05095       2.48719       1.61971      0.791447      0.396022      0.146964     0.0605557     0.0163797    0.00335639       0.00000       0.00000       0.00000       0.00000       0.00000       0.00000       0.00000       0.00000       0.00000       0.00000       0.00000       0.00000       0.00000       0.00000       0.00000       0.00000       0.00000       0.00000       0.00000       0.00000       0.00000       0.00000
   7  15 2594.4255    2.0880  0.6963 11.9896  0.0012  0.0317   0.0707   0.0690    0.1108   0.0000   432.8819     -0.816553       8.23257       20.9944       10.8716      -7.93987      -3.57985      -1.20083       2.35510      0.102724      0.250018    -0.0592066    0.00356027  -0.000686928       0.00000       0.00000       0.00000       0.00000       0.00000       0.00000       0.00000       0.00000       0.00000       0.00000       0.00000       0.00000       0.00000       0.00000       0.00000       0.00000       0.00000       0.00000       0.00000       0.00000       0.00000       0.00000       7.13563       8.13572       6.74991       6.37793       5.49967       4.39754       2.71046       1.58805      0.808357      0.343855      0.146789     0.0532840     0.0138355    0.00310369       0.00000       0.00000       0.00000       0.00000       0.00000       0.00000       0.00000       0.00000       0.00000       0.00000       0.00000       0.00000       0.00000       0.00000       0.00000       0.00000       0.00000       0.00000       0.00000       0.00000       0.00000       0.00000
   7  16 2731.3001    2.5675  0.7708 12.7165 -0.0002  0.0319   0.0855   0.0839    0.1041   0.0000   446.5970       8.61350       6.41336       10.7253       15.5586      0.912396      -2.68632      -3.45474      0.611543      0.272035    -0.0774132    -0.0538261   -0.00593288   -0.00116013       0.00000       0.00000       0.00000       0.00000       0.00000       0.00000       0.00000       0.00000       0.00000       0.00000       0.00000       0.00000       0.00000       0.00000       0.00000       0.00000       0.00000       0.00000       0.00000       0.00000       0.00000       0.00000       7.72083       8.56726       8.80178       7.44382       5.37176       3.44074       2.38789       1.41969      0.799012      0.383906      0.159226     0.0495911     0.0141106    0.00255356       0.00000       0.00000       0.00000       0.00000       0.00000       0.00000       0.00000       0.00000       0.00000       0.00000       0.00000       0.00000       0.00000       0.00000       0.00000       0.00000       0.00000       0.00000       0.00000       0.00000       0.00000       0.00000
   7  17 2868.5194    3.2548  0.7334 13.3029 -0.0059  0.0385   0.1135   0.0791    0.1010   0.0000   437.5394       33.9413       5.06524       19.2133      -1.87854      -6.15467       2.44645       2.08158     -0.759360     0.0603083     -0.121329     0.0455068    0.00567048   -0.00162632       0.00000       0.00000       0.00000       0.00000       0.00000       0.00000       0.00000       0.00000       0.00000       0.00000       0.00000       0.00000       0.00000       0.00000       0.00000       0.00000       0.00000       0.00000       0.00000       0.00000       0.00000       0.00000       8.79963       8.40306       7.81142       9.43132       6.82847       3.79162       2.66920       2.13531       1.22282      0.521513      0.178277     0.0539902     0.0147332    0.00346371       0.00000       0.00000       0.00000       0.00000       0.00000       0.00000       0.00000       0.00000       0.00000       0.00000       0.00000       0.00000       0.00000       0.00000       0.00000       0.00000       0.00000       0.00000       0.00000       0.00000       0.00000       0.00000
   7  18 3005.8336    3.7140  0.7624 13.4177 -0.0059  0.0289   0.1268   0.0802    0.1033   0.0000   445.1583       24.1545       8.73774       3.39356       3.49765      -8.16904      -3.62772      -3.07034      0.328356      0.619021    -0.0846746   -0.00723022   -0.00927307   0.000155917       0.00000       0.00000       0.00000       0.00000       0.00000       0.00000       0.00000       0.00000       0.00000       0.00000       0.00000       0.00000       0.00000       0.00000       0.00000       0.00000       0.00000       0.00000       0.00000       0.00000       0.00000       0.00000       6.93984       7.54555       7.40043       6.64873       4.92127       3.56145       2.21419       1.41300      0.749803      0.363444      0.137791     0.0483715     0.0121618    0.00242811       0.00000       0.00000       0.00000       0.00000       0.00000       0.00000       0.00000       0.00000       0.00000       0.00000       0.00000       0.00000       0.00000       0.00000       0.00000       0.00000       0.00000       0.00000       0.00000       0.00000       0.00000       0.00000
   7  19 3143.0720    3.9473  1.0549 12.9099  0.0003  0.0405   0.1129   0.0915    0.1739   0.0000   451.8938       54.0588      -5.24816       6.76414       14.7754      -7.14460      -4.90165     -0.664581      0.548307     -0.369011    -0.0455401    -0.0270146     0.0328345   -0.00106189       0.00000       0.00000       0.00000       0.00000       0.00000       0.00000       0.00000       0.00000       0.00000       0.00000       0.00000       0.00000       0.00000       0.00000       0.00000       0.00000       0.00000       0.00000       0.00000       0.00000       0.00000       0.00000       10.4863       10.8518       8.44981       8.10561       7.72855       6.29356       4.03704       2.09375       1.01634      0.410106      0.177862     0.0563394     0.0162678    0.00325403       0.00000       0.00000       0.00000       0.00000       0.00000       0.00000       0.00000       0.00000       0.00000       0.00000       0.00000       0.00000       0.00000       0.00000       0.00000       0.00000       0.00000       0.00000       0.00000       0.00000       0.00000       0.00000
   7  20 3280.2525    3.5733  1.3765 13.0718  0.0016  0.0477   0.0977   0.1081    0.1327   0.0000   449.2937       61.7823    -0.0669695     -0.223101      -11.9927      -4.12088       1.37602      -5.56660     -0.324137     -0.344506     0.0446918     -0.134347    0.00571379   -0.00125463       0.00000       0.00000       0.00000       0.00000       0.00000       0.00000       0.00000       0.00000       0.00000       0.00000       0.00000       0.00000       0.00000       0.00000       0.00000       0.00000       0.00000       0.00000       0.00000       0.00000       0.00000       0.00000       9.77163       12.6230       10.9598       10.4260       7.64869       5.92120       3.74343       2.28242       1.17191      0.579230      0.238830     0.0845957     0.0223306    0.00528026       0.00000       0.00000       0.00000       0.00000       0.00000       0.00000       0.00000       0.00000       0.00000       0.00000       0.00000       0.00000       0.00000       0.00000       0.00000       0.00000       0.00000       0.00000       0.00000       0.00000       0.00000       0.00000
   7  21 3417.8260    3.1153  1.9010 12.5782 -0.0074  0.0518   0.0730   0.1344    0.1238   0.0000   452.0037       47.4256       14.5545       1.97455       2.97898      -11.0515      -3.45389      0.482667       1.06950     -0.285703      0.110181     -0.156467    -0.0115086    0.00484374       0.00000       0.00000       0.00000       0.00000       0.00000       0.00000       0.00000       0.00000       0.00000       0.00000       0.00000       0.00000       0.00000       0.00000       0.00000       0.00000       0.00000       0.00000       0.00000       0.00000       0.00000       0.00000       10.9909       13.9054       12.6369       11.1904       8.96772       6.27653       4.12876       2.51333       1.38975      0.633641      0.266079     0.0927044     0.0269455    0.00543756       0.00000       0.00000       0.00000       0.00000       0.00000       0.00000       0.00000       0.00000       0.00000       0.00000       0.00000       0.00000       0.00000       0.00000       0.00000       0.00000       0.00000       0.00000       0.00000       0.00000       0.00000       0.00000
   7  22 3555.8021    2.7041  2.8714 12.1699 -0.0001  0.0694   0.0557   0.1927    0.1206   0.0000   428.5125       61.2303       44.0023       20.2023       30.3839       4.61258      -6.15787       1.85134       1.95068      0.104134    -0.0201129     0.0247728    -0.0503056    0.00194094       0.00000       0.00000       0.00000       0.00000       0.00000       0.00000       0.00000       0.00000       0.00000       0.00000       0.00000       0.00000       0.00000       0.00000       0.00000       0.00000       0.00000       0.00000       0.00000       0.00000       0.00000       0.00000       14.6266       18.3932       17.2737       14.9512       12.2254       8.66136       5.77784       3.36330       1.89548      0.829456      0.381548      0.130656     0.0384258    0.00716633       0.00000       0.00000       0.00000       0.00000       0.00000       0.00000       0.00000       0.00000       0.00000       0.00000       0.00000       0.00000       0.00000       0.00000       0.00000       0.00000       0.00000       0.00000       0.00000       0.00000       0.00000       0.00000
   7  23 3693.8193    2.2330  3.4783 11.9018 -0.0071  0.0833   0.0428   0.2209    0.1022   0.0000   406.0273       75.2895      -15.9218      -33.7774      -24.9860       4.08149       2.54544      -14.1426      -2.92696       1.51493     -0.647566     -0.360611     0.0131270     0.0175148       0.00000       0.00000       0.00000       0.00000       0.00000       0.00000       0.00000       0.00000       0.00000       0.00000       0.00000       0.00000       0.00000       0.00000       0.00000       0.00000       0.00000       0.00000       0.00000       0.00000       0.00000       0.00000       17.2003       22.2829       20.4378       18.6640       14.5632       10.8554       7.05602       4.38653       2.17055       1.18029      0.447531      0.170878     0.0465104    0.00923256       0.00000       0.00000       0.00000       0.00000       0.00000       0.00000       0.00000       0.00000       0.00000       0.00000       0.00000       0.00000       0.00000       0.00000       0.00000       0.00000       0.00000       0.00000       0.00000       0.00000       0.00000       0.00000
   7  24 3832.4942    1.8653  5.2636 11.3233 -0.0012  0.1102   0.0303   0.3151    0.0822   0.0000   457.5351       111.222       23.7700      -6.77660       29.8663       44.5532      -27.3319      -19.6025       6.07924       2.66583      -1.64140     -0.563190      0.121186     0.0108783       0.00000       0.00000       0.00000       0.00000       0.00000       0.00000       0.00000       0.00000       0.00000       0.00000       0.00000       0.00000       0.00000       0.00000       0.00000       0.00000       0.00000       0.00000       0.00000       0.00000       0.00000       0.00000       23.5772       29.4792       28.7365       25.3076       19.0113       13.9610       9.07230       5.65536       3.00529       1.51611      0.612773      0.224149     0.0595149     0.0114908       0.00000       0.00000       0.00000       0.00000       0.00000       0.00000       0.00000       0.00000       0.00000       0.00000       0.00000       0.00000       0.00000       0.00000       0.00000       0.00000       0.00000       0.00000       0.00000       0.00000       0.00000       0.00000
   7  27 4249.2760    1.0510  8.8814 10.6457 -0.0042  0.1792   0.0174   0.5207    0.0574   0.0000   477.8420       142.648      -13.4462      -5.79093       62.2959       43.9297      -22.4428      -1.28168       9.57977      -5.20086      -2.32012      0.577880      0.287515    -0.0111053       0.00000       0.00000       0.00000       0.00000       0.00000       0.00000       0.00000       0.00000       0.00000       0.00000       0.00000       0.00000       0.00000       0.00000       0.00000       0.00000       0.00000       0.00000       0.00000       0.00000       0.00000       0.00000       38.1261       45.5454       47.1062       39.3103       32.9159       23.6941       15.8542       10.0672       5.63341       2.67705       1.13689      0.400241      0.105579     0.0173626       0.00000       0.00000       0.00000       0.00000       0.00000       0.00000       0.00000       0.00000       0.00000       0.00000       0.00000       0.00000       0.00000       0.00000       0.00000       0.00000       0.00000       0.00000       0.00000       0.00000       0.00000       0.00000
   8  10 1946.1026    0.5216  0.3842  9.9693 -0.0018  0.0247   0.0218   0.0475    0.0689   0.0000   436.8021     -0.420787       10.4671       8.49566     -0.177811    -0.0907493      -2.25538      -1.16439     -0.444511      0.116980     -0.138867     0.0330156    0.00745590   -0.00411868  -0.000211257  -0.000600848       0.00000       0.00000       0.00000       0.00000       0.00000       0.00000       0.00000       0.00000       0.00000       0.00000       0.00000       0.00000       0.00000       0.00000       0.00000       0.00000       0.00000       0.00000       0.00000       0.00000       5.13195       5.38387       6.34306       5.13088       3.78474       3.33106       2.13690       1.22553      0.864385      0.436588      0.183326     0.0992164     0.0427260     0.0121936    0.00258550   0.000406362       0.00000       0.00000       0.00000       0.00000       0.00000       0.00000       0.00000       0.00000       0.00000       0.00000       0.00000       0.00000       0.00000       0.00000       0.00000       0.00000       0.00000       0.00000       0.00000       0.00000
   8  11 2086.1161    0.7030  0.5239 10.1428 -0.0010  0.0271   0.0265   0.0613    0.0751   0.0000   436.9132       1.38411       8.31991       7.77802      -3.63494      -6.28836     -0.267311      -1.27088     0.0159158      0.662921     0.0580742    -0.0723468     0.0417146     0.0170363    0.00121687   0.000794861       0.00000       0.00000       0.00000       0.00000       0.00000       0.00000       0.00000       0.00000       0.00000       0.00000       0.00000       0.00000       0.00000       0.00000       0.00000       0.00000       0.00000       0.00000       0.00000       0.00000       6.35516       7.84742       7.87990       6.66827       4.78081       3.51796       2.27057       1.35399      0.837398      0.438023      0.214022     0.0944110     0.0388059     0.0112668    0.00276268   0.000534477       0.00000       0.00000       0.00000       0.00000       0.00000       0.00000       0.00000       0.00000       0.00000       0.00000       0.00000       0.00000       0.00000       0.00000       0.00000       0.00000       0.00000       0.00000       0.00000       0.00000
   8  12 2225.2339    0.9109  0.6279 10.7111 -0.0001  0.0293   0.0319   0.0644    0.0794   0.0000   433.4785       11.9464       18.2252       1.28933      -1.53122       4.94751      -3.41431       1.38608     -0.173846    -0.0367676      0.168998      0.113582    -0.0685528  -0.000600931    0.00441841   0.000794671       0.00000       0.00000       0.00000       0.00000       0.00000       0.00000       0.00000       0.00000       0.00000       0.00000       0.00000       0.00000       0.00000       0.00000       0.00000       0.00000       0.00000       0.00000       0.00000       0.00000       4.78891       6.78370       5.95971       5.64530       4.71237       3.45439       2.50010       1.59960      0.940247      0.539914      0.226665      0.119728     0.0417710     0.0145062    0.00416330   0.000803610       0.00000       0.00000       0.00000       0.00000       0.00000       0.00000       0.00000       0.00000       0.00000       0.00000       0.00000       0.00000       0.00000       0.00000       0.00000       0.00000       0.00000       0.00000       0.00000       0.00000
   8  13 2362.8983    1.1661  0.9224 10.9662 -0.0022  0.0321   0.0346   0.0894    0.0976   0.0000   434.8123       9.35777       19.2736       5.14024      -2.39589       6.88386       2.79804      -1.40217      -1.80619    -0.0816581      0.120687     -0.163531    -0.0250481    -0.0137018   -0.00319829   0.000140873       0.00000       0.00000       0.00000       0.00000       0.00000       0.00000       0.00000       0.00000       0.00000       0.00000       0.00000       0.00000       0.00000       0.00000       0.00000       0.00000       0.00000       0.00000       0.00000       0.00000       6.22436       7.32970       7.42017       6.72803       5.23885       4.04635       2.91360       1.74854       1.10184      0.615037      0.265806      0.139519     0.0502670     0.0156055    0.00405837   0.000733963       0.00000       0.00000       0.00000       0.00000       0.00000       0.00000       0.00000       0.00000       0.00000       0.00000       0.00000       0.00000       0.00000       0.00000       0.00000       0.00000       0.00000       0.00000       0.00000       0.00000
   8  15 2636.2553    2.1155  0.7383 12.1626 -0.0003  0.0309   0.0659   0.0682    0.1055   0.0000   427.5623       31.2034       12.0902      -3.56690       4.69011       8.76171     -0.442963      0.653295      0.630889     -0.326683     -0.522227    -0.0972562     0.0119186     0.0108136    0.00180680  -9.03537e-05       0.00000       0.00000       0.00000       0.00000       0.00000       0.00000       0.00000       0.00000       0.00000       0.00000       0.00000       0.00000       0.00000       0.00000       0.00000       0.00000       0.00000       0.00000       0.00000       0.00000       5.78805       7.49613       6.37271       6.65419       4.89640       3.97649       2.54383       1.76654       1.06056      0.559726      0.276563      0.115388     0.0442228     0.0142676    0.00341731   0.000838475       0.00000       0.00000       0.00000       0.00000       0.00000       0.00000       0.00000       0.00000       0.00000       0.00000       0.00000       0.00000       0.00000       0.00000       0.00000       0.00000       0.00000       0.00000       0.00000       0.00000
   8  16 2773.9215    2.8283  0.6642 12.7637 -0.0018  0.0270   0.0900   0.0659    0.1009   0.0000   426.3982       16.7989       2.33245       9.25512       3.14918      -9.03985     -0.702505      -2.77336     -0.524025      0.242091     -0.414938   -0.00478629    -0.0382231    -0.0110646  -0.000968345   0.000555335       0.00000       0.00000       0.00000       0.00000       0.00000       0.00000       0.00000       0.00000       0.00000       0.00000       0.00000       0.00000       0.00000       0.00000       0.00000       0.00000       0.00000       0.00000       0.00000       0.00000       5.52795       7.26408       6.70456       5.93581       4.62867       3.44357       2.34672       1.39032      0.939953      0.398225      0.252604     0.0806886     0.0429467     0.0115985    0.00340610   0.000655328       0.00000       0.00000       0.00000       0.00000       0.00000       0.00000       0.00000       0.00000       0.00000       0.00000       0.00000       0.00000       0.00000       0.00000       0.00000       0.00000       0.00000       0.00000       0.00000       0.00000
   8  17 2911.7411    3.5285  0.7945 13.0410 -0.0081  0.0300   0.1030   0.0713    0.1199   0.0000   437.3767       15.3703       5.46278     -0.134862      -2.26395       12.0883       4.84577     -0.519623      -2.03675      -1.28331     0.0384600    -0.0101386     0.0431829   -0.00868734    0.00322512   -0.00100358       0.00000       0.00000       0.00000       0.00000       0.00000       0.00000       0.00000       0.00000       0.00000       0.00000       0.00000       0.00000       0.00000       0.00000       0.00000       0.00000       0.00000       0.00000       0.00000       0.00000       5.67465       7.00082       6.64408       5.72280       4.98167       3.81096       2.75501       1.68887      0.992648      0.503870      0.265434      0.104531     0.0437760     0.0140979    0.00383389   0.000701426       0.00000       0.00000       0.00000       0.00000       0.00000       0.00000       0.00000       0.00000       0.00000       0.00000       0.00000       0.00000       0.00000       0.00000       0.00000       0.00000       0.00000       0.00000       0.00000       0.00000
   8  18 3049.3584    3.7095  0.9991 13.4537  0.0045  0.0386   0.1039   0.0955    0.1089   0.0000   441.9244       33.2735       18.9368      -3.40711      -7.17909      -6.91168      0.524206       1.57054       1.45321     -0.255959     -0.398214      0.132381    -0.0217846     0.0128914    0.00753669  -0.000386705       0.00000       0.00000       0.00000       0.00000       0.00000       0.00000       0.00000       0.00000       0.00000       0.00000       0.00000       0.00000       0.00000       0.00000       0.00000       0.00000       0.00000       0.00000       0.00000       0.00000       8.26428       10.4248       8.87838       7.95826       6.61489       5.34787       3.73080       2.32399       1.24999      0.634204      0.316767      0.132205     0.0511064     0.0164040    0.00433742   0.000896279       0.00000       0.00000       0.00000       0.00000       0.00000       0.00000       0.00000       0.00000       0.00000       0.00000       0.00000       0.00000       0.00000       0.00000       0.00000       0.00000       0.00000       0.00000       0.00000       0.00000
   8  19 3186.9698    3.8333  1.0422 13.6029 -0.0082  0.0383   0.1136   0.1045    0.1145   0.0000   444.4117       47.7213      -6.40488       12.7424       5.06000       2.59273      -4.71073      0.335117     -0.720008      -2.25897     -0.214990     -0.285301    -0.0472986     0.0144638    0.00382233    0.00189282       0.00000       0.00000       0.00000       0.00000       0.00000       0.00000       0.00000       0.00000       0.00000       0.00000       0.00000       0.00000       0.00000       0.00000       0.00000       0.00000       0.00000       0.00000       0.00000       0.00000       6.69892       9.10236       8.32550       7.86458       6.53062       4.56860       3.50970       2.16235       1.33356      0.702646      0.374664      0.147400     0.0609343     0.0184231    0.00574316    0.00105991       0.00000       0.00000       0.00000       0.00000       0.00000       0.00000       0.00000       0.00000       0.00000       0.00000       0.00000       0.00000       0.00000       0.00000       0.00000       0.00000       0.00000       0.00000       0.00000       0.00000
   8  20 3324.6769    3.5760  1.5086 13.3568  0.0077  0.0520   0.0902   0.1240    0.0965   0.0000   458.5028       21.0744       16.8722     -0.888739      -4.62641       8.05893      -2.69221      -1.45686     -0.202474     -0.194574      0.798785     -0.181077     0.0338076    0.00289851   -0.00349578    0.00256873       0.00000       0.00000       0.00000       0.00000       0.00000       0.00000       0.00000       0.00000       0.00000       0.00000       0.00000       0.00000       0.00000       0.00000       0.00000       0.00000       0.00000       0.00000       0.00000       0.00000       8.97657       12.7720       10.4988       11.0888       8.35658       6.39168       4.48415       2.74758       1.81531      0.835165      0.504311      0.172585     0.0817107     0.0228031    0.00692137    0.00153382       0.00000       0.00000       0.00000       0.00000       0.00000       0.00000       0.00000       0.00000       0.00000       0.00000       0.00000       0.00000       0.00000       0.00000       0.00000       0.00000       0.00000       0.00000       0.00000       0.00000
   8  21 3462.7069    2.9748  2.0198 12.7666 -0.0033  0.0533   0.0666   0.1389    0.0882   0.0000   431.7139       58.3234       20.5382       27.6946       11.1567      -12.6129      -9.03338      -4.86289     -0.232026      -1.90748      0.299105      0.212469     0.0425994    -0.0497577    0.00593427    0.00143585       0.00000       0.00000       0.00000       0.00000       0.00000       0.00000       0.00000       0.00000       0.00000       0.00000       0.00000       0.00000       0.00000       0.00000       0.00000       0.00000       0.00000       0.00000       0.00000       0.00000       10.5064       12.4868       12.4634       11.5811       8.93351       6.80774       4.92069       3.19914       1.75880       1.06086      0.492800      0.242002     0.0823834     0.0277030    0.00679344    0.00124941       0.00000       0.00000       0.00000       0.00000       0.00000       0.00000       0.00000       0.00000       0.00000       0.00000       0.00000       0.00000       0.00000       0.00000       0.00000       0.00000       0.00000       0.00000       0.00000       0.00000
   8  22 3601.3192    2.4090  2.8471 12.2806 -0.0075  0.0684   0.0466   0.1701    0.0772   0.0000   417.6218       38.7089       27.5797       23.1141       12.4145       6.59432       1.91755      -8.36203     -0.412492      0.735614      0.443138     0.0487661      0.148603    -0.0744481    0.00182408    0.00256188       0.00000       0.00000       0.00000       0.00000       0.00000       0.00000       0.00000       0.00000       0.00000       0.00000       0.00000       0.00000       0.00000       0.00000       0.00000       0.00000       0.00000       0.00000       0.00000       0.00000       12.5951       15.6062       14.8436       14.0916       11.9923       8.63081       6.48906       4.08831       2.61783       1.41428      0.690787      0.304822      0.118591     0.0361852    0.00985040    0.00171861       0.00000       0.00000       0.00000       0.00000       0.00000       0.00000       0.00000       0.00000       0.00000       0.00000       0.00000       0.00000       0.00000       0.00000       0.00000       0.00000       0.00000       0.00000       0.00000       0.00000
   8  23 3739.9599    2.0709  4.0668 11.7019 -0.0046  0.0817   0.0341   0.2319    0.0757   0.0000   430.3742       62.5141       33.2199      -3.95809      -3.79011       20.6228       6.20539      -21.2520       2.24249      -1.43252      0.152816     -0.612411    -0.0135632    -0.0341255   -0.00857812    0.00183761       0.00000       0.00000       0.00000       0.00000       0.00000       0.00000       0.00000       0.00000       0.00000       0.00000       0.00000       0.00000       0.00000       0.00000       0.00000       0.00000       0.00000       0.00000       0.00000       0.00000       15.7067       19.4593       18.5030       17.0522       14.3993       10.5036       7.67829       4.92912       3.04224       1.63526      0.806158      0.351232      0.135666     0.0424065     0.0115716    0.00198475       0.00000       0.00000       0.00000       0.00000       0.00000       0.00000       0.00000       0.00000       0.00000       0.00000       0.00000       0.00000       0.00000       0.00000       0.00000       0.00000       0.00000       0.00000       0.00000       0.00000
   8  24 3878.7971    1.7198  5.1777 11.3217 -0.0091  0.1006   0.0252   0.2815    0.0662   0.0000   423.7004       60.8037       8.05225       18.7153      -10.2590      -16.1923       8.17916       4.23437      -5.46240      -4.06754       1.01904     -0.475018    -0.0613314     0.0838204   -0.00782762   -0.00904094       0.00000       0.00000       0.00000       0.00000       0.00000       0.00000       0.00000       0.00000       0.00000       0.00000       0.00000       0.00000       0.00000       0.00000       0.00000       0.00000       0.00000       0.00000       0.00000       0.00000       18.5889       22.9655       23.1004       20.1899       17.6794       13.1019       9.62337       6.20055       3.78239       2.14178       1.01223      0.473246      0.176533     0.0571557     0.0151029    0.00242506       0.00000       0.00000       0.00000       0.00000       0.00000       0.00000       0.00000       0.00000       0.00000       0.00000       0.00000       0.00000       0.00000       0.00000       0.00000       0.00000       0.00000       0.00000       0.00000       0.00000
   8  25 4017.9700    1.5045  6.6783 10.9069 -0.0019  0.1228   0.0207   0.3348    0.0615   0.0000   458.3215       61.3637       22.4863       25.4362       8.23649       10.3890     -0.863664      -6.61267       5.36649       3.03904     -0.257063      -1.40226     -0.390443     0.0546346     0.0258351  -0.000177954       0.00000       0.00000       0.00000       0.00000       0.00000       0.00000       0.00000       0.00000       0.00000       0.00000       0.00000       0.00000       0.00000       0.00000       0.00000       0.00000       0.00000       0.00000       0.00000       0.00000       21.8609       27.9746       28.1589       24.5704       21.5071       16.0077       11.2880       7.51314       4.63847       2.45147       1.29872      0.521584      0.218346     0.0714220     0.0189604    0.00309251       0.00000       0.00000       0.00000       0.00000       0.00000       0.00000       0.00000       0.00000       0.00000       0.00000       0.00000       0.00000       0.00000       0.00000       0.00000       0.00000       0.00000       0.00000       0.00000       0.00000
   9   9 1843.6190    0.3957  0.3273  9.8098 -0.0031  0.0209   0.0191   0.0488    0.0541   0.0000   430.1760       6.34335       9.06968       8.70660      -1.18857       1.71132       1.41612      -1.31514      -1.10891     -0.585188     -0.389753   0.000268014     0.0731254    -0.0110027     0.0121537  -6.00695e-05   5.63953e-05  -0.000156661       0.00000       0.00000       0.00000       0.00000       0.00000       0.00000       0.00000       0.00000       0.00000       0.00000       0.00000       0.00000       0.00000       0.00000       0.00000       0.00000       0.00000       0.00000       3.45952       4.11930       4.03928       3.91284       3.33740       2.63826       1.78033       1.22088      0.896945      0.474793      0.298354      0.135920     0.0590679     0.0224747    0.00960109    0.00253329   0.000644063   0.000117688       0.00000       0.00000       0.00000       0.00000       0.00000       0.00000       0.00000       0.00000       0.00000       0.00000       0.00000       0.00000       0.00000       0.00000       0.00000       0.00000       0.00000       0.00000
   9  10 1984.2149    0.5462  0.3996 10.0784  0.0005  0.0313   0.0221   0.0449    0.0737   0.0000   439.2950       1.93941       2.98628      -1.34632       9.72681     -0.132804      -3.58985       2.84213      0.786570      -1.27776    -0.0872301    -0.0456266    -0.0798161    0.00523351    0.00323311   -0.00381587   0.000508279   4.68023e-05       0.00000       0.00000       0.00000       0.00000       0.00000       0.00000       0.00000       0.00000       0.00000       0.00000       0.00000       0.00000       0.00000       0.00000       0.00000       0.00000       0.00000       0.00000       3.88310       6.60127       5.66427       5.35189       4.74870       3.32359       2.68599       1.71696       1.13833      0.634331      0.410378      0.142116      0.102787     0.0289827     0.0141197    0.00407288    0.00123149   0.000225336       0.00000       0.00000       0.00000       0.00000       0.00000       0.00000       0.00000       0.00000       0.00000       0.00000       0.00000       0.00000       0.00000       0.00000       0.00000       0.00000       0.00000       0.00000
   9  11 2125.1080    0.7370  0.6258 10.1960 -0.0124  0.0338   0.0246   0.0612    0.1035   0.0000   440.0891      0.313777      0.402678      -2.71454       6.10118      -3.89117      -2.15441     -0.972837       2.37795      0.442565     -0.720338     -0.240188    -0.0976923     0.0132684     0.0124564    0.00537574  -0.000689608  -0.000107663       0.00000       0.00000       0.00000       0.00000       0.00000       0.00000       0.00000       0.00000       0.00000       0.00000       0.00000       0.00000       0.00000       0.00000       0.00000       0.00000       0.00000       0.00000       5.80244       6.42232       6.17245       6.28980       6.10251       4.05590       2.53282       1.98716       1.41089      0.975320      0.506219      0.231450     0.0965513     0.0362003     0.0119722    0.00448590    0.00109429   0.000169777       0.00000       0.00000       0.00000       0.00000       0.00000       0.00000       0.00000       0.00000       0.00000       0.00000       0.00000       0.00000       0.00000       0.00000       0.00000       0.00000       0.00000       0.00000
   9  12 2264.6240    1.0478  0.7624 10.7179 -0.0012  0.0321   0.0316   0.0705    0.0978   0.0000   436.8053       8.67097       21.4685       10.5716      -3.65735       3.82051      -7.41530      0.473698      0.945139     -0.367646     -0.326314    -0.0899210     -0.118506     0.0198626   -0.00189817    0.00592440   4.68268e-05   6.68147e-05       0.00000       0.00000       0.00000       0.00000       0.00000       0.00000       0.00000       0.00000       0.00000       0.00000       0.00000       0.00000       0.00000       0.00000       0.00000       0.00000       0.00000       0.00000       5.25866       6.21727       6.10359       5.98848       5.04174       4.03186       3.01292       1.86145       1.40825      0.807587      0.449232      0.211005     0.0958410     0.0391229     0.0150270    0.00388217    0.00102679   0.000182672       0.00000       0.00000       0.00000       0.00000       0.00000       0.00000       0.00000       0.00000       0.00000       0.00000       0.00000       0.00000       0.00000       0.00000       0.00000       0.00000       0.00000       0.00000
   9  13 2402.3972    1.4072  0.7935 11.4206  0.0102  0.0301   0.0425   0.0753    0.0876   0.0000   440.1832       15.9317       7.11315      -2.89506       4.37740      -3.67496      -7.58644     -0.708542      0.472243    -0.0442564      0.104180      0.414419    0.00197920    -0.0569391    0.00271134   -0.00173440   -0.00125395   9.65941e-05       0.00000       0.00000       0.00000       0.00000       0.00000       0.00000       0.00000       0.00000       0.00000       0.00000       0.00000       0.00000       0.00000       0.00000       0.00000       0.00000       0.00000       0.00000       4.86552       6.26738       5.58197       5.68855       4.37527       4.05967       2.89650       2.01190       1.19309      0.780451      0.354288      0.210275     0.0799404     0.0412140     0.0121833    0.00409856   0.000869617   0.000198996       0.00000       0.00000       0.00000       0.00000       0.00000       0.00000       0.00000       0.00000       0.00000       0.00000       0.00000       0.00000       0.00000       0.00000       0.00000       0.00000       0.00000       0.00000
   9  14 2539.6773    1.9068  0.8180 11.8391 -0.0065  0.0285   0.0570   0.0782    0.0984   0.0000   443.0242       11.6953       8.51592       3.56018       1.95859      -2.50061       2.35349       3.57588       1.75916      -1.55025   -0.00975180     -0.207893    -0.0395833     0.0746099  -0.000501944   -0.00189616   0.000400679   0.000144342       0.00000       0.00000       0.00000       0.00000       0.00000       0.00000       0.00000       0.00000       0.00000       0.00000       0.00000       0.00000       0.00000       0.00000       0.00000       0.00000       0.00000       0.00000       4.56987       5.96469       5.42028       5.66996       4.11578       3.67610       2.60610       1.82500       1.13150      0.670562      0.368811      0.176300     0.0879158     0.0342662     0.0125642    0.00363665   0.000848628   0.000187585       0.00000       0.00000       0.00000       0.00000       0.00000       0.00000       0.00000       0.00000       0.00000       0.00000       0.00000       0.00000       0.00000       0.00000       0.00000       0.00000       0.00000       0.00000
   9  15 2677.1600    2.2572  0.7969 12.4060 -0.0127  0.0292   0.0673   0.0713    0.0942   0.0000   442.6540       14.0079      0.229271       5.70923       3.20504      -2.78983     0.0469917     0.0514248      -1.00941      -1.92128      0.203942      0.449262     -0.115875     -0.104346    0.00715244    0.00854916   0.000408023   0.000230181       0.00000       0.00000       0.00000       0.00000       0.00000       0.00000       0.00000       0.00000       0.00000       0.00000       0.00000       0.00000       0.00000       0.00000       0.00000       0.00000       0.00000       0.00000       5.33244       6.84063       6.02999       6.03046       4.94398       3.86190       2.70153       1.84858       1.20977      0.715865      0.394399      0.176377     0.0848839     0.0309457     0.0115482    0.00339188   0.000876949   0.000179083       0.00000       0.00000       0.00000       0.00000       0.00000       0.00000       0.00000       0.00000       0.00000       0.00000       0.00000       0.00000       0.00000       0.00000       0.00000       0.00000       0.00000       0.00000
   9  16 2815.3743    2.9953  0.8531 12.4358 -0.0019  0.0308   0.0835   0.0706    0.1187   0.0000   435.9452       22.6182       9.85490       12.7912      0.214944       1.77986      -4.74118      -1.88006       3.21777     -0.256092      0.414858      0.272457     0.0493796   -0.00377278    -0.0177478    0.00137315   0.000710855  -2.69217e-05       0.00000       0.00000       0.00000       0.00000       0.00000       0.00000       0.00000       0.00000       0.00000       0.00000       0.00000       0.00000       0.00000       0.00000       0.00000       0.00000       0.00000       0.00000       4.82099       6.51750       5.88568       5.92164       4.72697       4.04807       2.81126       2.25143       1.12509      0.794904      0.357560      0.226102     0.0865945     0.0427089     0.0114274    0.00487717    0.00100866   0.000210558       0.00000       0.00000       0.00000       0.00000       0.00000       0.00000       0.00000       0.00000       0.00000       0.00000       0.00000       0.00000       0.00000       0.00000       0.00000       0.00000       0.00000       0.00000
   9  17 2953.7719    3.6804  0.8338 12.8354 -0.0029  0.0281   0.0998   0.0658    0.1157   0.0000   435.2167       36.1964       21.7514       8.44781       1.74605      -5.04323       1.26648      0.511172       1.26032     -0.364967      0.137468     -0.175511     0.0655198    -0.0328452    -0.0362410    0.00439647   0.000673243   0.000302909       0.00000       0.00000       0.00000       0.00000       0.00000       0.00000       0.00000       0.00000       0.00000       0.00000       0.00000       0.00000       0.00000       0.00000       0.00000       0.00000       0.00000       0.00000       5.04220       6.72190       6.61999       5.77695       4.87521       3.56302       2.84259       1.63417       1.15180      0.659631      0.334939      0.177800     0.0740945     0.0355958     0.0123264    0.00347001    0.00103157   0.000161768       0.00000       0.00000       0.00000       0.00000       0.00000       0.00000       0.00000       0.00000       0.00000       0.00000       0.00000       0.00000       0.00000       0.00000       0.00000       0.00000       0.00000       0.00000
   9  18 3091.7538    3.8346  1.0968 13.1306 -0.0010  0.0342   0.0970   0.0811    0.1239   0.0000   434.4863       29.6120       16.5580      -9.49387       2.07884       2.30085     -0.520770      -2.00952     -0.217958     -0.501046      0.431875      0.262969    -0.0448800    -0.0369917   -0.00236305    0.00197690   0.000645857  -0.000110542       0.00000       0.00000       0.00000       0.00000       0.00000       0.00000       0.00000       0.00000       0.00000       0.00000       0.00000       0.00000       0.00000       0.00000       0.00000       0.00000       0.00000       0.00000       5.98946       7.61296       7.19469       7.07230       5.57412       4.61256       3.07170       2.26737       1.36793      0.889780      0.449882      0.242091      0.101427     0.0443453     0.0144005    0.00479442    0.00101400   0.000210007       0.00000       0.00000       0.00000       0.00000       0.00000       0.00000       0.00000       0.00000       0.00000       0.00000       0.00000       0.00000       0.00000       0.00000       0.00000       0.00000       0.00000       0.00000
   9  19 3229.6793    3.6237  1.3014 13.2237  0.0005  0.0381   0.0862   0.0984    0.1031   0.0000   427.7349       34.0933       16.6582       2.63567      -11.8209      -6.73367       3.64251      -2.39062      -2.47418      -2.07303     -0.669412      0.245575     -0.191791    -0.0305533     0.0122879   0.000273986  -0.000258865  -0.000126370       0.00000       0.00000       0.00000       0.00000       0.00000       0.00000       0.00000       0.00000       0.00000       0.00000       0.00000       0.00000       0.00000       0.00000       0.00000       0.00000       0.00000       0.00000       6.36149       7.78279       7.82539       7.35148       6.17102       4.99326       3.41442       2.42341       1.64420      0.937656      0.541329      0.253594      0.120553     0.0456897     0.0181708    0.00535275    0.00125185   0.000220715       0.00000       0.00000       0.00000       0.00000       0.00000       0.00000       0.00000       0.00000       0.00000       0.00000       0.00000       0.00000       0.00000       0.00000       0.00000       0.00000       0.00000       0.00000
   9  20 3367.9982    3.2201  1.5806 13.2548 -0.0084  0.0467   0.0749   0.1152    0.0831   0.0000   423.9203       25.3301       13.2884       10.8484      -2.12157      -1.20574       4.52130      -1.29798      0.901547      -2.20771     -0.245935     0.0776254     -0.109685    -0.0915199   -0.00687995    0.00217348  -0.000852457   0.000118171       0.00000       0.00000       0.00000       0.00000       0.00000       0.00000       0.00000       0.00000       0.00000       0.00000       0.00000       0.00000       0.00000       0.00000       0.00000       0.00000       0.00000       0.00000       7.80416       10.5509       9.36573       8.84337       7.86816       6.15897       4.74975       3.18516       2.05854       1.19227      0.652646      0.324898      0.149026     0.0600004     0.0217441    0.00660031    0.00168282   0.000293260       0.00000       0.00000       0.00000       0.00000       0.00000       0.00000       0.00000       0.00000       0.00000       0.00000       0.00000       0.00000       0.00000       0.00000       0.00000       0.00000       0.00000       0.00000
   9  21 3506.4942    2.7029  2.3902 12.7092 -0.0024  0.0585   0.0535   0.1510    0.0622   0.0000   432.9910       68.6491       10.6097       15.3619     -0.165623      -5.04576      -11.7003       9.65217       6.25205      -3.50761      -1.37388      0.277027     -0.405713      0.101784    -0.0463034   -0.00980677    0.00257389  -3.13543e-05       0.00000       0.00000       0.00000       0.00000       0.00000       0.00000       0.00000       0.00000       0.00000       0.00000       0.00000       0.00000       0.00000       0.00000       0.00000       0.00000       0.00000       0.00000       10.0412       12.2912       12.2239       11.1378       9.75106       7.59097       5.79466       3.95206       2.61901       1.47137      0.823516      0.454225      0.183487     0.0794670     0.0282654    0.00829847    0.00207321   0.000327506       0.00000       0.00000       0.00000       0.00000       0.00000       0.00000       0.00000       0.00000       0.00000       0.00000       0.00000       0.00000       0.00000       0.00000       0.00000       0.00000       0.00000       0.00000
   9  22 3645.4695    2.2670  3.2554 12.2296 -0.0098  0.0713   0.0402   0.1846    0.0562   0.0000   412.1187       47.3073       19.3041      -14.0326      -16.6453       13.9063      -1.69127      -11.8013      -4.28774      -3.00913       2.41829      -1.64889     -0.681150      0.420991     0.0948918    -0.0461680   -0.00249835   0.000891844       0.00000       0.00000       0.00000       0.00000       0.00000       0.00000       0.00000       0.00000       0.00000       0.00000       0.00000       0.00000       0.00000       0.00000       0.00000       0.00000       0.00000       0.00000       11.5370       15.2348       14.7040       13.8326       11.7012       9.61041       6.88177       5.04538       3.06746       1.97203       1.04517      0.538939      0.246696      0.103413     0.0355020     0.0116951    0.00262807   0.000459843       0.00000       0.00000       0.00000       0.00000       0.00000       0.00000       0.00000       0.00000       0.00000       0.00000       0.00000       0.00000       0.00000       0.00000       0.00000       0.00000       0.00000       0.00000
   9  23 3784.4861    1.9116  4.3307 11.7596 -0.0011  0.0837   0.0304   0.2238    0.0580   0.0000   428.3746       64.0300       50.7921       8.91442      -37.4812      0.366187      -3.65944       2.32462      -1.95964      -1.92143      0.794624      0.609790     0.0758859     -0.166915     0.0285354    -0.0123246   -0.00200478  -0.000368031       0.00000       0.00000       0.00000       0.00000       0.00000       0.00000       0.00000       0.00000       0.00000       0.00000       0.00000       0.00000       0.00000       0.00000       0.00000       0.00000       0.00000       0.00000       14.3021       17.4622       18.6303       16.5300       13.9659       11.1657       8.24577       5.49659       3.70647       2.28948       1.24387      0.607575      0.295007      0.122422     0.0437530     0.0127751    0.00303511   0.000467120       0.00000       0.00000       0.00000       0.00000       0.00000       0.00000       0.00000       0.00000       0.00000       0.00000       0.00000       0.00000       0.00000       0.00000       0.00000       0.00000       0.00000       0.00000
   9  24 3924.1541    1.6317  6.1080 11.1686 -0.0020  0.1034   0.0218   0.2818    0.0542   0.0000   438.5747       18.5601      -1.62912       28.2275      -26.3818      -42.1350       6.97750       1.25816       3.58914      -4.76319      -1.38880      0.239648      0.388511      0.186457     -0.116604   0.000251874    0.00353385  -0.000818420       0.00000       0.00000       0.00000       0.00000       0.00000       0.00000       0.00000       0.00000       0.00000       0.00000       0.00000       0.00000       0.00000       0.00000       0.00000       0.00000       0.00000       0.00000       17.3232       22.3310       22.3271       20.6339       17.7610       13.4960       10.6274       7.05114       4.69635       2.78776       1.54318      0.805769      0.358827      0.151701     0.0530313     0.0155525    0.00397072   0.000623460       0.00000       0.00000       0.00000       0.00000       0.00000       0.00000       0.00000       0.00000       0.00000       0.00000       0.00000       0.00000       0.00000       0.00000       0.00000       0.00000       0.00000       0.00000
   9  25 4063.7576    1.3672  7.2936 10.9605 -0.0019  0.1230   0.0190   0.3471    0.0503   0.0000   456.3403       5.26941      -6.27501       48.0122       2.67236      -14.2690       3.04303      -4.24415      -5.51053      -2.40960       2.28144      -1.26671     -0.257450     -0.370456     0.0285970     0.0169542    0.00449054    0.00156191       0.00000       0.00000       0.00000       0.00000       0.00000       0.00000       0.00000       0.00000       0.00000       0.00000       0.00000       0.00000       0.00000       0.00000       0.00000       0.00000       0.00000       0.00000       21.0630       26.0082       26.8778       24.1917       21.3380       16.4287       12.3003       8.65119       5.66230       3.36076       1.89944      0.999874      0.437449      0.182592     0.0648636     0.0192955    0.00456719   0.000691580       0.00000       0.00000       0.00000       0.00000       0.00000       0.00000       0.00000       0.00000       0.00000       0.00000       0.00000       0.00000       0.00000       0.00000       0.00000       0.00000       0.00000       0.00000
   9  26 4203.3711    1.1548  9.2097 10.6998  0.0034  0.1519   0.0159   0.4393    0.0446   0.0000   477.0685       70.8947      -12.8293       42.0767     -0.372871      -13.5400       13.3148      -5.28538      -9.05811      -7.55413     -0.115263     -0.273186     -0.469242     0.0281919     -0.119898    -0.0406653     0.0131399    0.00129873       0.00000       0.00000       0.00000       0.00000       0.00000       0.00000       0.00000       0.00000       0.00000       0.00000       0.00000       0.00000       0.00000       0.00000       0.00000       0.00000       0.00000       0.00000       24.9815       31.7190       31.2596       29.8791       25.2572       20.8161       15.4393       11.1723       7.14671       4.29123       2.48569       1.22737      0.590849      0.228648     0.0829419     0.0245869    0.00558658   0.000947871       0.00000       0.00000       0.00000       0.00000       0.00000       0.00000       0.00000       0.00000       0.00000       0.00000       0.00000       0.00000       0.00000       0.00000       0.00000       0.00000       0.00000       0.00000
   9  29 4624.1341    0.6130 13.0411 10.3899 -0.0155  0.2906   0.0129   0.8310    0.0367   0.0000   542.2761       74.2788       26.5934       44.1445       52.4247       34.5665      -41.0482       13.9591      -12.8935      -7.76167       11.4962       6.30276     -0.153328      -1.56688     0.0410863     0.0620703   -0.00239996    0.00119440       0.00000       0.00000       0.00000       0.00000       0.00000       0.00000       0.00000       0.00000       0.00000       0.00000       0.00000       0.00000       0.00000       0.00000       0.00000       0.00000       0.00000       0.00000       48.5963       61.5198       62.3023       58.7474       49.0261       40.3899       30.7286       21.6264       14.4660       8.85971       5.23340       2.57498       1.27936      0.490025      0.173598     0.0480746     0.0108984    0.00177225       0.00000       0.00000       0.00000       0.00000       0.00000       0.00000       0.00000       0.00000       0.00000       0.00000       0.00000       0.00000       0.00000       0.00000       0.00000       0.00000       0.00000       0.00000
  10   8 1737.8027    0.2969  0.2732  9.5274 -0.0056  0.0207   0.0159   0.0438    0.0439   0.0000   436.2401       3.47336       10.9281      -1.94179      -6.01239       1.79312       1.96827       1.22289    -0.0851306     -0.680069     -0.152126      0.110758    -0.0386861     0.0183088    0.00120751    0.00850080   -0.00356904  -0.000918572  -0.000157226  -1.45174e-05       0.00000       0.00000       0.00000       0.00000       0.00000       0.00000       0.00000       0.00000       0.00000       0.00000       0.00000       0.00000       0.00000       0.00000       0.00000       0.00000       2.75515       3.72301       3.46519       3.55580       3.05233       2.35155       2.15151       1.31953      0.971882      0.576014      0.355524      0.185532     0.0923010     0.0485052     0.0193617    0.00770965    0.00271536   0.000685572   0.000194919   3.16583e-05       0.00000       0.00000       0.00000       0.00000       0.00000       0.00000       0.00000       0.00000       0.00000       0.00000       0.00000       0.00000       0.00000       0.00000       0.00000       0.00000
  10  10 2021.4849    0.5740  0.3656 10.1215 -0.0075  0.0200   0.0236   0.0405    0.0632   0.0000   432.8347     -0.560542      -2.23100      -3.03028       4.10319      0.756121      -1.42091      -1.30711      0.615193      -1.79346     -0.193659     0.0766876     0.0349255     0.0578958     0.0209463    -0.0139537  -0.000935140   0.000413971   7.48483e-05   9.15868e-06       0.00000       0.00000       0.00000       0.00000       0.00000       0.00000       0.00000       0.00000       0.00000       0.00000       0.00000       0.00000       0.00000       0.00000       0.00000       0.00000       3.23662       3.59505       3.86951       3.76450       3.23844       2.62433       1.91150       1.28876      0.991866      0.680962      0.362342      0.209029      0.113235     0.0419776     0.0212965    0.00803586    0.00255707   0.000664043   0.000149423   2.33644e-05       0.00000       0.00000       0.00000       0.00000       0.00000       0.00000       0.00000       0.00000       0.00000       0.00000       0.00000       0.00000       0.00000       0.00000       0.00000       0.00000
  10  11 2162.9298    0.8190  0.5869 10.5129 -0.0077  0.0248   0.0279   0.0595    0.0997   0.0000   431.8802       11.9213       9.65274       1.69201       7.72994      -3.05328    -0.0216438       2.79772      0.965475     -0.548190     -0.326723     -0.161694      0.190840    -0.0308287    -0.0351763    0.00405452    0.00662344    0.00189860  -0.000728803  -1.00667e-05       0.00000       0.00000       0.00000       0.00000       0.00000       0.00000       0.00000       0.00000       0.00000       0.00000       0.00000       0.00000       0.00000       0.00000       0.00000       0.00000       3.71629       4.99727       4.58194       4.75145       3.80194       3.02362       2.33261       1.71345       1.14678      0.666237      0.428544      0.229547      0.127061     0.0569565     0.0249393    0.00849457    0.00308470   0.000809630   0.000206405   3.80733e-05       0.00000       0.00000       0.00000       0.00000       0.00000       0.00000       0.00000       0.00000       0.00000       0.00000       0.00000       0.00000       0.00000       0.00000       0.00000       0.00000
  10  13 2440.8237    1.4364  0.9389 11.4262 -0.0118  0.0315   0.0400   0.0777    0.1050   0.0000   433.3366       18.8324       14.1209      -2.94958      -7.17208      -2.63967      -1.40211      -2.71884      -1.66698      -1.41000     -0.886564    -0.0299149    -0.0729359     0.0283685     0.0458441     0.0287257   -0.00733360   -0.00107040   0.000827698   8.93033e-05       0.00000       0.00000       0.00000       0.00000       0.00000       0.00000       0.00000       0.00000       0.00000       0.00000       0.00000       0.00000       0.00000       0.00000       0.00000       0.00000       4.94083       6.44257       6.22123       5.52740       5.32572       3.99286       3.19321       2.14503       1.53639      0.941145      0.589290      0.300175      0.154719     0.0701616     0.0303362     0.0111636    0.00402171    0.00111267   0.000299560   4.29758e-05       0.00000       0.00000       0.00000       0.00000       0.00000       0.00000       0.00000       0.00000       0.00000       0.00000       0.00000       0.00000       0.00000       0.00000       0.00000       0.00000
  10  14 2578.8009    1.9976  0.8226 12.0210 -0.0085  0.0306   0.0540   0.0664    0.0884   0.0000   432.2968       9.74899       14.4743       2.15744     -0.854634      0.554323      -2.33691      0.883177       1.73310      -1.51239     -0.200999      0.418833     -0.137753    -0.0624163    0.00343886   -0.00109948    0.00441631  -0.000370202   0.000242461  -3.73746e-05       0.00000       0.00000       0.00000       0.00000       0.00000       0.00000       0.00000       0.00000       0.00000       0.00000       0.00000       0.00000       0.00000       0.00000       0.00000       0.00000       4.35727       6.42985       5.68046       5.93503       4.62792       3.88741       2.74961       2.06939       1.25462      0.880874      0.485864      0.278309      0.130648     0.0688799     0.0271656     0.0109337    0.00340597    0.00112838   0.000252895   5.27760e-05       0.00000       0.00000       0.00000       0.00000       0.00000       0.00000       0.00000       0.00000       0.00000       0.00000       0.00000       0.00000       0.00000       0.00000       0.00000       0.00000
  10  15 2717.0962    2.5777  0.9299 12.0524 -0.0044  0.0276   0.0660   0.0702    0.1175   0.0000   441.4608       12.9697       16.2530       4.25155      0.706751      -3.72791      -1.54351      -2.41127     0.0675960     0.0235852     0.0837827      0.538216     0.0191486    -0.0265098    -0.0307422   -0.00280996  -0.000691251   0.000676241   0.000346801   2.00879e-05       0.00000       0.00000       0.00000       0.00000       0.00000       0.00000       0.00000       0.00000       0.00000       0.00000       0.00000       0.00000       0.00000       0.00000       0.00000       0.00000       4.30371       5.38127       5.28334       4.97200       4.40159       3.48782       2.79621       2.02962       1.33646      0.817996      0.486386      0.260468      0.146304     0.0596772     0.0294174    0.00984954    0.00350789   0.000996202   0.000240939   3.79730e-05       0.00000       0.00000       0.00000       0.00000       0.00000       0.00000       0.00000       0.00000       0.00000       0.00000       0.00000       0.00000       0.00000       0.00000       0.00000       0.00000
  10  16 2855.8452    3.1663  0.8810 12.7190 -0.0015  0.0279   0.0832   0.0666    0.1016   0.0000   428.4209       18.1030       8.64592       12.4976      -7.00366      -1.65151      -4.30633       1.02750       2.01700      0.948373      0.468631     -0.400210     0.0350845   -0.00517174     0.0465544     0.0266267    0.00155365  -0.000925650   0.000139313   6.07782e-05       0.00000       0.00000       0.00000       0.00000       0.00000       0.00000       0.00000       0.00000       0.00000       0.00000       0.00000       0.00000       0.00000       0.00000       0.00000       0.00000       4.40139       5.43982       5.36400       5.11507       4.30397       3.71622       2.94681       2.00885       1.48090      0.847879      0.509000      0.281485      0.152880     0.0626726     0.0298372     0.0113472    0.00395856   0.000978233   0.000240665   3.98166e-05       0.00000       0.00000       0.00000       0.00000       0.00000       0.00000       0.00000       0.00000       0.00000       0.00000       0.00000       0.00000       0.00000       0.00000       0.00000       0.00000
  10  17 2994.6774    3.6286  0.8464 13.1709 -0.0095  0.0291   0.1021   0.0725    0.0976   0.0000   435.2376       24.2691       6.71082       3.23217      -1.21081     0.0226749       3.07102     -0.398123      -2.93465      -2.53328     -0.336686      0.387724   -0.00604490    -0.0473561    -0.0416566    0.00979725    0.00255223  -7.76084e-05   0.000431264   1.55342e-05       0.00000       0.00000       0.00000       0.00000       0.00000       0.00000       0.00000       0.00000       0.00000       0.00000       0.00000       0.00000       0.00000       0.00000       0.00000       0.00000       4.30912       5.69996       5.12923       5.23680       4.41556       3.70014       3.04750       1.95034       1.44805      0.891635      0.548530      0.277772      0.146282     0.0655073     0.0302209     0.0108745    0.00382695   0.000943695   0.000271993   4.54402e-05       0.00000       0.00000       0.00000       0.00000       0.00000       0.00000       0.00000       0.00000       0.00000       0.00000       0.00000       0.00000       0.00000       0.00000       0.00000       0.00000
  10  18 3133.1591    3.9026  1.0283 13.3370 -0.0004  0.0321   0.0996   0.0766    0.1060   0.0000   441.7621       13.7539       15.0502       13.2639       12.8713      -6.01619      -5.63134     -0.461123      0.652922      -1.00435      0.316211      0.194263      0.128138     0.0613579     0.0195002     0.0145528    0.00431187    0.00213000  -0.000263341   4.04093e-05       0.00000       0.00000       0.00000       0.00000       0.00000       0.00000       0.00000       0.00000       0.00000       0.00000       0.00000       0.00000       0.00000       0.00000       0.00000       0.00000       4.73990       6.40373       6.00097       6.28789       4.96533       4.39645       2.98800       2.51965       1.41831       1.05358      0.572647      0.328710      0.163358     0.0794378     0.0333254     0.0129364    0.00399554    0.00141381   0.000262357   5.42214e-05       0.00000       0.00000       0.00000       0.00000       0.00000       0.00000       0.00000       0.00000       0.00000       0.00000       0.00000       0.00000       0.00000       0.00000       0.00000       0.00000
  10  19 3271.5429    3.6200  1.1770 13.3294 -0.0070  0.0394   0.0932   0.0876    0.1083   0.0000   452.9768       45.2623       13.8770       15.2406       5.64575      -7.66708       1.29842      -1.27026      0.543763     -0.919858      0.123227    -0.0338641     -0.240803     -0.183640    -0.0309493     0.0214871   -0.00408376  -0.000392097   0.000123349  -3.33336e-05       0.00000       0.00000       0.00000       0.00000       0.00000       0.00000       0.00000       0.00000       0.00000       0.00000       0.00000       0.00000       0.00000       0.00000       0.00000       0.00000       5.42615       7.57853       6.64956       7.82642       5.37730       5.69881       3.67339       3.21237       1.65923       1.50148      0.686973      0.488198      0.181356      0.126344     0.0401180     0.0205803    0.00466123    0.00196189   0.000306854   7.35375e-05       0.00000       0.00000       0.00000       0.00000       0.00000       0.00000       0.00000       0.00000       0.00000       0.00000       0.00000       0.00000       0.00000       0.00000       0.00000       0.00000
  10  20 3410.5214    3.0281  1.5755 13.2121 -0.0086  0.0471   0.0702   0.1113    0.0728   0.0000   444.3541       36.3427       4.35475       27.2611      -3.32725      -6.01760      -3.96344      -4.64019      0.375863      -1.83835     -0.691978     -0.667372     -0.172180    0.00965187    -0.0568348    -0.0164275   -0.00544630    0.00152469   0.000875645   2.19682e-06       0.00000       0.00000       0.00000       0.00000       0.00000       0.00000       0.00000       0.00000       0.00000       0.00000       0.00000       0.00000       0.00000       0.00000       0.00000       0.00000       6.56892       9.47463       8.88984       8.89739       7.14614       6.11199       4.48606       3.34400       2.18962       1.39092      0.855063      0.455851      0.236128      0.114198     0.0504369     0.0185413    0.00660552    0.00189415   0.000434164   7.96325e-05       0.00000       0.00000       0.00000       0.00000       0.00000       0.00000       0.00000       0.00000       0.00000       0.00000       0.00000       0.00000       0.00000       0.00000       0.00000       0.00000
  10  21 3549.4651    2.5837  2.8147 12.4295 -0.0010  0.0579   0.0443   0.1571    0.0559   0.0000   449.0127       39.9905     -0.744308      0.109611     -0.776467       6.18739      -7.41739      -7.81003      -6.55304    -0.0592879      -1.73364     -0.597493    -0.0437002     0.0702048    0.00992199     0.0274591    -0.0137546    0.00123929   0.000398342   0.000134904       0.00000       0.00000       0.00000       0.00000       0.00000       0.00000       0.00000       0.00000       0.00000       0.00000       0.00000       0.00000       0.00000       0.00000       0.00000       0.00000       8.52130       11.1403       10.8576       10.5971       9.23659       7.51725       5.95134       4.41459       2.94329       1.84220       1.05887      0.617800      0.302799      0.150554     0.0602658     0.0246192    0.00802250    0.00240360   0.000552176   8.85388e-05       0.00000       0.00000       0.00000       0.00000       0.00000       0.00000       0.00000       0.00000       0.00000       0.00000       0.00000       0.00000       0.00000       0.00000       0.00000       0.00000
  10  22 3688.7267    2.0381  3.3592 12.2253 -0.0020  0.0715   0.0355   0.1893    0.0486   0.0000   433.5452       33.6443       13.3765       10.2516      -16.5313       4.06463      -3.08671      -9.05818      -2.74886      0.935215       1.26940      -1.04055     0.0443096     0.0764640    -0.0152162    -0.0289783   -0.00334488   -0.00140443   -0.00270020   6.33039e-06       0.00000       0.00000       0.00000       0.00000       0.00000       0.00000       0.00000       0.00000       0.00000       0.00000       0.00000       0.00000       0.00000       0.00000       0.00000       0.00000       10.4613       13.2835       13.6775       12.3053       11.6871       9.12560       7.18494       5.33373       3.57050       2.38430       1.45126      0.776188      0.436893      0.182505     0.0893553     0.0304916     0.0106845    0.00311462   0.000701199   9.99424e-05       0.00000       0.00000       0.00000       0.00000       0.00000       0.00000       0.00000       0.00000       0.00000       0.00000       0.00000       0.00000       0.00000       0.00000       0.00000       0.00000
  10  23 3828.4018    1.7682  4.5454 11.7891 -0.0040  0.0851   0.0281   0.2297    0.0462   0.0000   424.0220       59.0292       13.1458       35.6725       7.09599     -0.867522      -10.4265      -4.74532      -5.92372      -8.01429       7.01915       1.50824     0.0160936      0.261737     0.0418337    -0.0200520    0.00118485    0.00368501  -0.000406373   0.000177695       0.00000       0.00000       0.00000       0.00000       0.00000       0.00000       0.00000       0.00000       0.00000       0.00000       0.00000       0.00000       0.00000       0.00000       0.00000       0.00000       12.6135       15.7519       16.1651       15.4241       13.5520       11.0881       8.80015       6.34734       4.38064       2.84052       1.71749      0.959864      0.494523      0.237132      0.100415     0.0387279     0.0127018    0.00357047   0.000815357   0.000123798       0.00000       0.00000       0.00000       0.00000       0.00000       0.00000       0.00000       0.00000       0.00000       0.00000       0.00000       0.00000       0.00000       0.00000       0.00000       0.00000
  10  25 4108.3027    1.2591  7.6750 10.9792 -0.0041  0.1257   0.0176   0.3554    0.0420   0.0000   414.0404       6.65451       27.7789      -15.0550       9.99917      -25.2714      -24.9814      -3.52822      -6.30675      -9.25879      -1.31510       2.52204      -1.57689      0.241055    -0.0589888      0.135644     0.0205364    -0.0249918  -0.000847297   0.000313602       0.00000       0.00000       0.00000       0.00000       0.00000       0.00000       0.00000       0.00000       0.00000       0.00000       0.00000       0.00000       0.00000       0.00000       0.00000       0.00000       18.5577       23.8069       24.3666       23.0536       20.4591       16.7982       12.9083       9.53706       6.47399       4.36554       2.61531       1.45515      0.774840      0.355819      0.158890     0.0596611     0.0197195    0.00559974    0.00120778   0.000185557       0.00000       0.00000       0.00000       0.00000       0.00000       0.00000       0.00000       0.00000       0.00000       0.00000       0.00000       0.00000       0.00000       0.00000       0.00000       0.00000
  10  27 4388.4270    0.8720 11.4770 10.5036 -0.0005  0.1985   0.0139   0.5743    0.0395   0.0000   421.8384       43.9112       80.6494      -27.9375      -41.6804       31.5070       17.8597      -47.5439      -8.27045       15.5900       3.88381      -4.02788      -1.01751     -0.654881      0.280752     0.0676216    -0.0270287     0.0145165   -0.00265755   6.11487e-05       0.00000       0.00000       0.00000       0.00000       0.00000       0.00000       0.00000       0.00000       0.00000       0.00000       0.00000       0.00000       0.00000       0.00000       0.00000       0.00000       29.0080       36.0496       38.8819       36.4030       31.7462       25.9791       20.6896       15.0004       10.4900       6.75922       4.18178       2.36618       1.23734      0.605630      0.255926     0.0975095     0.0324664    0.00868901    0.00191058   0.000280007       0.00000       0.00000       0.00000       0.00000       0.00000       0.00000       0.00000       0.00000       0.00000       0.00000       0.00000       0.00000       0.00000       0.00000       0.00000       0.00000
  11  10 2057.9832    0.6622  0.4967 10.0680 -0.0084  0.0229   0.0223   0.0526    0.0644   0.0000   435.0883     -0.597148       17.6786       8.84449      -7.47974     0.0384691       1.73151       1.41277     -0.724464     -0.324355     -0.317647     0.0241279      0.234340     0.0290269     0.0107401    -0.0165424     0.0118760   -0.00120693  -0.000723421  -0.000171439  -2.33146e-06   1.12398e-05       0.00000       0.00000       0.00000       0.00000       0.00000       0.00000       0.00000       0.00000       0.00000       0.00000       0.00000       0.00000       0.00000       0.00000       3.18942       3.95467       3.61073       3.68872       3.78172       2.85244       2.22990       1.35055       1.10967      0.792849      0.547856      0.319597      0.160842     0.0800594     0.0340260     0.0156969    0.00581537    0.00231644   0.000724503   0.000195282   5.44625e-05   7.81210e-06       0.00000       0.00000       0.00000       0.00000       0.00000       0.00000       0.00000       0.00000       0.00000       0.00000       0.00000       0.00000       0.00000       0.00000
  11  11 2199.7811    0.9170  0.6687 10.2905 -0.0080  0.0254   0.0283   0.0583    0.1122   0.0000   432.3399       14.0347       4.54564     -0.575213       1.13377       2.59178     -0.848183      -5.58288       1.85458      0.297688      -1.76051     -0.595634      0.292549     0.0672728    -0.0388580    -0.0250509    0.00989764   -0.00270536  -8.20882e-05   0.000416535  -1.39364e-06  -7.40922e-06       0.00000       0.00000       0.00000       0.00000       0.00000       0.00000       0.00000       0.00000       0.00000       0.00000       0.00000       0.00000       0.00000       0.00000       3.74988       4.78385       4.43611       4.57019       3.81923       3.23169       2.62012       2.00922       1.41836      0.847893      0.559509      0.314044      0.176716     0.0943391     0.0423021     0.0197595    0.00712522    0.00253163   0.000846275   0.000209241   5.02258e-05   8.95033e-06       0.00000       0.00000       0.00000       0.00000       0.00000       0.00000       0.00000       0.00000       0.00000       0.00000       0.00000       0.00000       0.00000       0.00000
  11  12 2340.0401    1.2165  0.8467 10.8742 -0.0048  0.0297   0.0365   0.0732    0.1595   0.0000   441.4203       1.86690       15.9979      -1.18601       3.22036      -1.74255       2.54375    -0.0109102      -1.39483      0.271157      0.409917      0.484763    -0.0240285     0.0107058    0.00180385     0.0200563    0.00362564  -0.000238775  -0.000700411   0.000262356  -3.80342e-05  -3.40049e-06       0.00000       0.00000       0.00000       0.00000       0.00000       0.00000       0.00000       0.00000       0.00000       0.00000       0.00000       0.00000       0.00000       0.00000       4.24755       5.62608       5.48944       5.05005       4.55178       3.75574       3.16691       2.19377       1.65984       1.00065      0.605651      0.360746      0.186540      0.104303     0.0425644     0.0217145    0.00766610    0.00318823   0.000997604   0.000264093   6.70801e-05   1.01633e-05       0.00000       0.00000       0.00000       0.00000       0.00000       0.00000       0.00000       0.00000       0.00000       0.00000       0.00000       0.00000       0.00000       0.00000
  11  13 2478.5852    1.6524  0.8479 11.4172 -0.0040  0.0283   0.0446   0.0676    0.1449   0.0000   442.8353       10.4564       5.97774      -8.40297       5.14791      0.750618      -1.54304       1.49220     -0.184773     -0.535436      0.769289      0.454323     -0.286594    -0.0676917      0.113316    -0.0401067    0.00524015    0.00346710   0.000192538  -0.000242037   3.50237e-06   6.08956e-06       0.00000       0.00000       0.00000       0.00000       0.00000       0.00000       0.00000       0.00000       0.00000       0.00000       0.00000       0.00000       0.00000       0.00000       4.20924       5.50177       5.23795       4.93319       4.23047       3.78787       2.89685       2.30765       1.51809       1.00609      0.597667      0.342546      0.184833     0.0987411     0.0431052     0.0210946    0.00773359    0.00292239   0.000933591   0.000272035   5.43519e-05   9.96011e-06       0.00000       0.00000       0.00000       0.00000       0.00000       0.00000       0.00000       0.00000       0.00000       0.00000       0.00000       0.00000       0.00000       0.00000
  11  14 2617.0533    2.0858  0.9220 11.9800 -0.0037  0.0280   0.0537   0.0721    0.1153   0.0000   440.7960       10.3369       7.78659      -7.52574      0.648082       7.52986     -0.166235       1.89802      0.313088      0.669771     -0.701343     0.0262106     -0.162602    -0.0422150     0.0348343   -0.00689228    0.00657129    0.00551838  -0.000179686  -0.000184156   2.02124e-05   7.73689e-06       0.00000       0.00000       0.00000       0.00000       0.00000       0.00000       0.00000       0.00000       0.00000       0.00000       0.00000       0.00000       0.00000       0.00000       4.20173       5.23915       5.01537       4.92206       4.50947       3.65244       2.94261       2.17946       1.51788       1.02127      0.648314      0.380164      0.209089      0.100211     0.0543861     0.0200348    0.00891771    0.00302913   0.000961471   0.000266008   6.06745e-05   9.37474e-06       0.00000       0.00000       0.00000       0.00000       0.00000       0.00000       0.00000       0.00000       0.00000       0.00000       0.00000       0.00000       0.00000       0.00000
  11  15 2756.1992    2.6017  0.8343 12.5215  0.0021  0.0272   0.0674   0.0621    0.0897   0.0000   438.6867       5.04592       7.50541       10.9905      -1.70488      -9.24065       2.01105       2.43432       2.84355     -0.693503      -1.18021      0.130856    -0.0163945      0.272911     0.0545457    -0.0216730    -0.0117658  -0.000749928   5.17736e-05   0.000272065   1.58468e-05  -1.50232e-05       0.00000       0.00000       0.00000       0.00000       0.00000       0.00000       0.00000       0.00000       0.00000       0.00000       0.00000       0.00000       0.00000       0.00000       3.95354       4.85219       5.29452       4.51304       4.16916       3.63022       2.65563       2.05978       1.49167      0.889487      0.580873      0.353783      0.176504     0.0936396     0.0506010     0.0184647    0.00782082    0.00314239    0.00104826   0.000269135   5.45755e-05   8.00463e-06       0.00000       0.00000       0.00000       0.00000       0.00000       0.00000       0.00000       0.00000       0.00000       0.00000       0.00000       0.00000       0.00000       0.00000
  11  16 2895.5743    3.1994  0.7455 12.9887 -0.0082  0.0296   0.0928   0.0600    0.0857   0.0000   441.9990       11.3751       13.7578       11.1485      -2.27666      -4.00908      -1.60353      -4.05404     -0.852298      -1.37890     -0.161235     -0.911481     0.0849362    0.00380888    -0.0901253    -0.0165301     0.0116623    0.00356395  -0.000381381  -0.000144773   3.55143e-05  -5.06905e-06       0.00000       0.00000       0.00000       0.00000       0.00000       0.00000       0.00000       0.00000       0.00000       0.00000       0.00000       0.00000       0.00000       0.00000       3.91958       5.19562       5.52707       4.84746       5.01326       3.29953       3.19881       2.04816       1.41006       1.09069      0.594574      0.437663      0.198696      0.102110     0.0580170     0.0210657    0.00995153    0.00362371   0.000872074   0.000317446   8.07120e-05   9.47830e-06       0.00000       0.00000       0.00000       0.00000       0.00000       0.00000       0.00000       0.00000       0.00000       0.00000       0.00000       0.00000       0.00000       0.00000
  11  17 3034.7902    3.6545  0.9261 13.1094  0.0008  0.0260   0.0909   0.0701    0.0942   0.0000   434.3909       19.8334       14.6711       14.6584      0.850299      -3.09056       2.04044     -0.513701      0.531985     -0.787332      0.202872      0.543732    -0.0213840    -0.0379981    -0.0672390   -0.00652716    -0.0100949   0.000178669   -0.00183795   0.000154133   0.000114793   1.31948e-05       0.00000       0.00000       0.00000       0.00000       0.00000       0.00000       0.00000       0.00000       0.00000       0.00000       0.00000       0.00000       0.00000       0.00000       3.74119       4.70330       4.80034       4.59091       4.12010       3.34208       2.66291       1.88442       1.33837      0.913005      0.577817      0.351236      0.180293     0.0969952     0.0452366     0.0208616    0.00794490    0.00303998   0.000913968   0.000255032   5.75214e-05   8.56662e-06       0.00000       0.00000       0.00000       0.00000       0.00000       0.00000       0.00000       0.00000       0.00000       0.00000       0.00000       0.00000       0.00000       0.00000
  11  18 3173.6626    3.7774  1.1849 13.3040 -0.0054  0.0345   0.0891   0.0831    0.0997   0.0000   437.6912       48.7168       16.0206       6.28343       1.15088     -0.170959      0.977551      -1.90547     -0.931504      -3.89952      0.934323     -0.442485      0.127499      0.266616    0.00716214   -0.00709267    0.00293261    0.00507815    0.00130975  -0.000560646  -3.34410e-05   8.68294e-06       0.00000       0.00000       0.00000       0.00000       0.00000       0.00000       0.00000       0.00000       0.00000       0.00000       0.00000       0.00000       0.00000       0.00000       4.71306       6.21434       6.20090       5.63474       5.42096       4.16205       3.54995       2.55035       1.72141       1.25173      0.736313      0.443383      0.234878      0.118460     0.0609103     0.0251691     0.0108120    0.00382649    0.00117312   0.000361663   8.20706e-05   1.16336e-05       0.00000       0.00000       0.00000       0.00000       0.00000       0.00000       0.00000       0.00000       0.00000       0.00000       0.00000       0.00000       0.00000       0.00000
  11  19 3312.6769    3.5273  1.3605 13.2432 -0.0050  0.0363   0.0781   0.0898    0.0895   0.0000   449.3523       32.2771       8.29304       4.40417      -2.43467      0.353835      -5.51536      -3.60011      -1.84058     -0.152302     -0.439991      -1.01470     -0.205499      0.222888    -0.0129219    -0.0545852   -0.00692395    0.00892018   0.000908757  -9.45391e-05  -3.91661e-05   1.27159e-05       0.00000       0.00000       0.00000       0.00000       0.00000       0.00000       0.00000       0.00000       0.00000       0.00000       0.00000       0.00000       0.00000       0.00000       5.29240       6.70157       6.71308       6.28799       5.60174       4.82664       3.90229       2.88286       2.02064       1.35805      0.826619      0.485684      0.273877      0.142518     0.0653399     0.0306278     0.0122669    0.00442953    0.00136029   0.000369674   7.93013e-05   1.22183e-05       0.00000       0.00000       0.00000       0.00000       0.00000       0.00000       0.00000       0.00000       0.00000       0.00000       0.00000       0.00000       0.00000       0.00000
  11  20 3452.0767    3.0714  2.0955 12.4207 -0.0038  0.0442   0.0530   0.1104    0.0715   0.0000   435.1872       30.0179       9.06663       27.9771       5.95019      -6.21815       8.17543      -3.68832      -3.21837      -3.63398       1.79733    -0.0960197     -0.242172     -0.257107     0.0203464    -0.0242518    -0.0239156   0.000116930    0.00194809  -0.000307097  -0.000160074   3.03934e-06       0.00000       0.00000       0.00000       0.00000       0.00000       0.00000       0.00000       0.00000       0.00000       0.00000       0.00000       0.00000       0.00000       0.00000       6.17711       8.31442       8.31986       8.04743       7.00704       5.79653       4.37704       3.32617       2.32215       1.56679      0.962223      0.577563      0.339709      0.162977     0.0864567     0.0332811     0.0153929    0.00519071    0.00172850   0.000473546   9.95721e-05   1.60231e-05       0.00000       0.00000       0.00000       0.00000       0.00000       0.00000       0.00000       0.00000       0.00000       0.00000       0.00000       0.00000       0.00000       0.00000
  11  21 3591.5730    2.4673  2.9733 12.2363 -0.0042  0.0556   0.0392   0.1516    0.0527   0.0000   446.7605       42.3984       2.65442       19.2763       3.00894      -11.2615       2.35551      -4.32817       2.44398      -3.39108     -0.751925      0.456359     -0.184393     -0.393923     -0.114678     0.0592251    -0.0106083   -0.00643042   -0.00212575   0.000359347   0.000168138   1.85318e-05       0.00000       0.00000       0.00000       0.00000       0.00000       0.00000       0.00000       0.00000       0.00000       0.00000       0.00000       0.00000       0.00000       0.00000       7.94237       9.95796       9.93472       9.55074       8.50549       7.28412       6.03909       4.40025       3.11104       2.11557       1.33378      0.777372      0.423980      0.228221      0.101899     0.0505333     0.0189435    0.00702002    0.00215732   0.000581402   0.000128927   1.91952e-05       0.00000       0.00000       0.00000       0.00000       0.00000       0.00000       0.00000       0.00000       0.00000       0.00000       0.00000       0.00000       0.00000       0.00000
  11  22 3731.3425    2.0290  4.1587 11.8651 -0.0070  0.0712   0.0290   0.1933    0.0446   0.0000   423.1647       28.5248       26.6611      -13.1434       24.1425      -18.7284       2.17050       7.62154       3.06082      0.772664       5.15207     -0.202186     -0.422247     -0.459728      0.130518    -0.0452868    -0.0606361     0.0357889    0.00365618  -0.000287755  -0.000441322  -3.80159e-05       0.00000       0.00000       0.00000       0.00000       0.00000       0.00000       0.00000       0.00000       0.00000       0.00000       0.00000       0.00000       0.00000       0.00000       9.30879       11.9457       12.4946       12.1561       10.8075       9.13447       7.31184       5.45834       4.02376       2.65120       1.73136       1.05419      0.572184      0.306979      0.150704     0.0665357     0.0264002     0.0100164    0.00311327   0.000804876   0.000175036   2.57287e-05       0.00000       0.00000       0.00000       0.00000       0.00000       0.00000       0.00000       0.00000       0.00000       0.00000       0.00000       0.00000       0.00000       0.00000
  11  23 3871.4781    1.6666  5.1691 11.5211 -0.0013  0.0852   0.0232   0.2341    0.0430   0.0000   417.0288       43.5251       24.5228       20.9406       16.9772       25.3904      -18.9177      -7.77379       2.12614      -6.49131      -1.21012       2.34072     -0.507092     -0.569519      0.203872    -0.0144330    -0.0683738   0.000988494    0.00245254   4.22788e-05  -0.000364061  -2.37402e-05       0.00000       0.00000       0.00000       0.00000       0.00000       0.00000       0.00000       0.00000       0.00000       0.00000       0.00000       0.00000       0.00000       0.00000       11.6763       14.5581       15.0785       15.5688       12.8796       10.9949       8.86549       6.73481       4.61748       3.22722       2.06238       1.23404      0.678335      0.358474      0.180260     0.0801262     0.0319576     0.0113177    0.00349201   0.000935959   0.000193054   3.07462e-05       0.00000       0.00000       0.00000       0.00000       0.00000       0.00000       0.00000       0.00000       0.00000       0.00000       0.00000       0.00000       0.00000       0.00000
  11  24 4011.0762    1.3863  6.4013 11.2358 -0.0075  0.1025   0.0190   0.2900    0.0412   0.0000   442.9374       75.8562       16.4681      -16.3854       6.29687      -37.6995       5.37504       19.1733       8.44162      -7.26223      -6.70854       4.14206       1.53296      -1.07505      0.269765    -0.0153110     0.0328942     0.0118838    0.00564336  -0.000539617  -0.000323102   4.36009e-05       0.00000       0.00000       0.00000       0.00000       0.00000       0.00000       0.00000       0.00000       0.00000       0.00000       0.00000       0.00000       0.00000       0.00000       14.0327       17.6567       18.6410       17.5507       16.0084       13.3706       10.8806       8.11908       5.82205       3.90662       2.52952       1.51820      0.848807      0.442794      0.219840     0.0965652     0.0390668     0.0140449    0.00445952    0.00116658   0.000249736   3.50230e-05       0.00000       0.00000       0.00000       0.00000       0.00000       0.00000       0.00000       0.00000       0.00000       0.00000       0.00000       0.00000       0.00000       0.00000
  11  25 4151.7786    1.1565  8.0827 10.9164 -0.0033  0.1283   0.0161   0.3589    0.0402   0.0000   424.8693       68.3335       14.0855       13.6390       16.2244     -0.733514     -0.215836      -25.2233      -1.85543       9.29117       1.76358       2.22158      0.790281     -0.935432      0.536381      0.114547     -0.114478   0.000501883  -0.000661143  -0.000752469  -0.000287275   4.44479e-05       0.00000       0.00000       0.00000       0.00000       0.00000       0.00000       0.00000       0.00000       0.00000       0.00000       0.00000       0.00000       0.00000       0.00000       17.5841       21.8534       22.9222       21.9310       19.5405       16.6225       13.8676       10.2931       7.47479       5.02684       3.19085       1.91738       1.09047      0.582070      0.277817      0.127264     0.0503062     0.0182598    0.00557780    0.00144766   0.000312531   4.41669e-05       0.00000       0.00000       0.00000       0.00000       0.00000       0.00000       0.00000       0.00000       0.00000       0.00000       0.00000       0.00000       0.00000       0.00000
  11  26 4292.2823    0.9725  9.3215 10.7182 -0.0063  0.1538   0.0142   0.4311    0.0369   0.0000   387.8793       22.0568       1.53860      -4.43192       30.9583      -10.9434      -22.6805      -18.6773       17.4756     -0.467348      -7.70767       5.60901      0.729313      0.298221     -0.278766     -0.273299     0.0200455    0.00545280    -0.0167012   0.000314529   0.000357682   3.29119e-05       0.00000       0.00000       0.00000       0.00000       0.00000       0.00000       0.00000       0.00000       0.00000       0.00000       0.00000       0.00000       0.00000       0.00000       20.3635       26.6074       27.3633       26.0511       24.1400       19.9205       16.4185       12.2877       8.91378       6.05238       3.89607       2.34215       1.33980      0.702866      0.342080      0.153041     0.0615348     0.0218660    0.00692132    0.00183562   0.000395925   5.55992e-05       0.00000       0.00000       0.00000       0.00000       0.00000       0.00000       0.00000       0.00000       0.00000       0.00000       0.00000       0.00000       0.00000       0.00000
  11  28 4574.4245    0.6826 14.9147 10.3792 -0.0035  0.2849   0.0120   0.7553    0.0338   0.0000   458.9232      -11.8383       72.7958       37.0904       42.2517      -29.8502      -94.7261       39.2705       24.1286      -23.4174      -11.0725       5.56775       2.23513    -0.0918025     -0.372176      0.217563      0.101947    -0.0640381   -0.00860754    0.00193090   0.000113399  -0.000136210       0.00000       0.00000       0.00000       0.00000       0.00000       0.00000       0.00000       0.00000       0.00000       0.00000       0.00000       0.00000       0.00000       0.00000       36.6830       47.8210       51.3228       47.8390       44.5779       36.8611       30.4851       22.9303       16.7920       11.3580       7.46091       4.56300       2.59319       1.38735      0.702806      0.304956      0.123226     0.0435502     0.0134608    0.00349957   0.000747733   0.000101773       0.00000       0.00000       0.00000       0.00000       0.00000       0.00000       0.00000       0.00000       0.00000       0.00000       0.00000       0.00000       0.00000       0.00000
  12   8 1805.8109    0.3518  0.2838  9.7391 -0.0174  0.0230   0.0174   0.0425    0.0439   0.0000   435.7851      -2.27346       9.04034      -1.96500      -1.03765     -0.502109       2.04653      -1.45928    -0.0783904      0.855869     -0.125620     -0.254102      0.123457    -0.0653389     0.0383556     0.0172156    0.00533061   -0.00517122   -0.00191988  -0.000288466  -8.28361e-05   1.95523e-05   2.54170e-05   2.07378e-06       0.00000       0.00000       0.00000       0.00000       0.00000       0.00000       0.00000       0.00000       0.00000       0.00000       0.00000       0.00000       2.57310       3.83433       3.14252       3.32387       3.22116       3.07852       2.08354       1.84667       1.12492      0.946350      0.624991      0.358842      0.240685      0.108978     0.0644576     0.0256086     0.0122672    0.00475882    0.00213314   0.000533627   0.000246032   6.67803e-05   1.45983e-05   2.45320e-06       0.00000       0.00000       0.00000       0.00000       0.00000       0.00000       0.00000       0.00000       0.00000       0.00000       0.00000       0.00000
  12   9 1949.9583    0.4818  0.4847  9.8818 -0.0036  0.0280   0.0167   0.0495    0.0543   0.0000   433.2029     -0.991586       11.6871       2.30593      -2.41425      -4.18156      0.478684       2.66932      0.445581      0.255169     -0.680697      0.596970     -0.136940     0.0306410    -0.0207147    -0.0180970    0.00859482    0.00189551   -0.00285333   0.000189430  -5.26690e-05  -1.82090e-05  -4.43950e-07  -5.16907e-08       0.00000       0.00000       0.00000       0.00000       0.00000       0.00000       0.00000       0.00000       0.00000       0.00000       0.00000       0.00000       3.22382       4.41110       4.07895       4.28500       3.94268       3.38067       2.80773       1.88921       1.47122      0.950212      0.793226      0.437208      0.277915      0.132583     0.0731326     0.0332711     0.0162837    0.00667170    0.00265349   0.000799805   0.000305350   6.38580e-05   1.72551e-05   2.59398e-06       0.00000       0.00000       0.00000       0.00000       0.00000       0.00000       0.00000       0.00000       0.00000       0.00000       0.00000       0.00000
  12  10 2093.6354    0.6752  0.5661 10.1317 -0.0062  0.0350   0.0216   0.0553    0.0634   0.0000   434.4151      -4.04540       13.5807      -4.16922      -4.21139      -3.75850      -3.53940      0.719437       2.18264     -0.112797    -0.0312659     -0.338381     -0.139685     0.0727655   -0.00451439    0.00429600    -0.0272031   0.000556936   -0.00222289   0.000397465   0.000584584   6.18659e-05   2.24612e-05  -3.70208e-07       0.00000       0.00000       0.00000       0.00000       0.00000       0.00000       0.00000       0.00000       0.00000       0.00000       0.00000       0.00000       2.82990       5.93999       4.49223       5.77134       4.92328       3.75070       4.14309       2.00892       2.55700      0.913367       1.15589      0.473542      0.366525      0.209512     0.0842993     0.0660807     0.0153596     0.0131181    0.00323862    0.00140364   0.000503800   6.68994e-05   3.25508e-05   4.31388e-06       0.00000       0.00000       0.00000       0.00000       0.00000       0.00000       0.00000       0.00000       0.00000       0.00000       0.00000       0.00000
  12  11 2235.9127    1.0135  0.6744 10.5385 -0.0022  0.0286   0.0281   0.0514    0.0772   0.0000   444.0175      -3.67362       18.7485      0.652993       2.16832     -0.449612     -0.235077       1.13775     -0.811033      0.934640      0.592081     0.0796456     -0.143398      0.197519      0.134815     0.0495394     0.0189357   -0.00767559   -0.00185124  -0.000493076   2.02621e-05  -1.52347e-05  -7.36038e-08  -4.65881e-06       0.00000       0.00000       0.00000       0.00000       0.00000       0.00000       0.00000       0.00000       0.00000       0.00000       0.00000       0.00000       3.68674       4.23581       5.12435       4.54150       3.93757       3.74669       2.78664       1.92183       1.80218       1.13334      0.570940      0.488094      0.275021      0.130702     0.0881940     0.0415804     0.0164169    0.00577044    0.00329617    0.00115795   0.000290918   6.90486e-05   1.42999e-05   1.95289e-06       0.00000       0.00000       0.00000       0.00000       0.00000       0.00000       0.00000       0.00000       0.00000       0.00000       0.00000       0.00000
  12  12 2376.3745    1.2828  0.7554 11.0928 -0.0056  0.0263   0.0346   0.0604    0.1170   0.0000   440.7874       11.0149       6.82532      -3.11762      0.964729      0.288376      -2.74335     -0.276007    -0.0562556      0.290842      0.253364      0.260204      0.462500     0.0774762     0.0154566     0.0189321   -0.00612129   -0.00369073  -0.000105797   0.000361320  -0.000205483   5.55712e-05  -2.96555e-06   6.80400e-07       0.00000       0.00000       0.00000       0.00000       0.00000       0.00000       0.00000       0.00000       0.00000       0.00000       0.00000       0.00000       3.07401       4.17452       3.92498       4.09432       3.55391       3.29116       2.56508       2.10582       1.42228       1.07074      0.694597      0.470970      0.248308      0.160121     0.0706986     0.0412864     0.0165075    0.00807896    0.00248467    0.00103227   0.000265355   7.76428e-05   1.48124e-05   2.56160e-06       0.00000       0.00000       0.00000       0.00000       0.00000       0.00000       0.00000       0.00000       0.00000       0.00000       0.00000       0.00000
  12  13 2515.5435    1.6796  0.8382 11.6248 -0.0176  0.0290   0.0487   0.0671    0.1467   0.0000   441.0272       7.50201       17.3500       2.23876      -7.71619      -4.26378      -2.42616      -4.45817      -3.29522     -0.618142     -0.429648      0.209234     -0.112513     0.0575455     0.0511448     0.0124158     0.0267251    -0.0131473    0.00147220   0.000645042   0.000144804   0.000115791   7.46026e-06  -1.68378e-06       0.00000       0.00000       0.00000       0.00000       0.00000       0.00000       0.00000       0.00000       0.00000       0.00000       0.00000       0.00000       3.64067       4.96766       4.88027       4.86631       4.38893       3.49872       3.09098       2.10111       1.60336       1.13794      0.734590      0.455135      0.271973      0.157470     0.0775582     0.0381332     0.0177294    0.00780930    0.00289066   0.000986925   0.000275336   7.42928e-05   1.81063e-05   2.56512e-06       0.00000       0.00000       0.00000       0.00000       0.00000       0.00000       0.00000       0.00000       0.00000       0.00000       0.00000       0.00000
  12  14 2654.7191    2.2713  0.9674 11.6643  0.0046  0.0277   0.0558   0.0686    0.2026   0.0000   435.6473       14.7753       6.82045       3.99115       6.75648      -2.31629      -1.42383      -1.75670      -1.08328      0.508787     -0.835578     0.0400229     -0.342717    -0.0817391     0.0360362    0.00131923   -0.00514843   -0.00235074  -0.000311516   0.000944333  -0.000365932   1.37893e-05  -2.27797e-05  -3.70742e-06       0.00000       0.00000       0.00000       0.00000       0.00000       0.00000       0.00000       0.00000       0.00000       0.00000       0.00000       0.00000       3.68471       4.42009       4.68806       4.51531       4.19748       3.57120       2.65862       2.16036       1.52154       1.07523      0.710776      0.459114      0.260150      0.151100     0.0770270     0.0364226     0.0172302    0.00681991    0.00252649   0.000916995   0.000272788   7.30047e-05   1.38031e-05   2.09411e-06       0.00000       0.00000       0.00000       0.00000       0.00000       0.00000       0.00000       0.00000       0.00000       0.00000       0.00000       0.00000
  12  15 2794.7037    2.6896  0.8956 12.6778 -0.0069  0.0258   0.0659   0.0670    0.1038   0.0000   438.8585       17.3811       9.51466       1.58231     -0.839896      -1.10499      -2.00896      -1.98758     0.0147407     0.0896348      0.256941    -0.0737844    -0.0172264      0.126869    0.00285520     0.0374594     0.0196431   -0.00557315   -0.00802154   3.50990e-05  -9.54857e-05  -4.78192e-05  -6.95400e-06   3.84914e-07       0.00000       0.00000       0.00000       0.00000       0.00000       0.00000       0.00000       0.00000       0.00000       0.00000       0.00000       0.00000       3.63595       4.39293       4.56026       4.48785       3.93279       3.48606       2.70074       2.01184       1.57987       1.04209      0.693801      0.422959      0.260896      0.141842     0.0750060     0.0351267     0.0158072    0.00646667    0.00269714   0.000882537   0.000272580   6.16639e-05   1.32096e-05   1.97986e-06       0.00000       0.00000       0.00000       0.00000       0.00000       0.00000       0.00000       0.00000       0.00000       0.00000       0.00000       0.00000
  12  16 2934.5587    3.5684  0.7732 13.0161 -0.0001  0.0244   0.0915   0.0584    0.0915   0.0000   443.3335       19.7148       13.0263       3.01286      -6.04184      -4.38017       1.17881      -1.66227    -0.0241336      -1.20701     -0.846118     -0.169147     -0.400242      0.302206     0.0898944    -0.0124850    -0.0128927   -0.00184722   -0.00243768    0.00189209   0.000414055   4.21293e-05  -1.32955e-05  -2.70450e-06       0.00000       0.00000       0.00000       0.00000       0.00000       0.00000       0.00000       0.00000       0.00000       0.00000       0.00000       0.00000       3.44377       4.29357       4.32169       3.85284       3.47648       3.09394       2.75484       2.12839       1.60393       1.02625      0.645532      0.394774      0.220315      0.113076     0.0634712     0.0311624     0.0140271    0.00556216    0.00228901   0.000790702   0.000236603   5.84392e-05   1.33215e-05   1.81210e-06       0.00000       0.00000       0.00000       0.00000       0.00000       0.00000       0.00000       0.00000       0.00000       0.00000       0.00000       0.00000
  12  18 3213.4666    3.7491  1.3513 13.1406 -0.0044  0.0385   0.0780   0.0858    0.0850   0.0000   442.4305       28.4213       4.06410       5.26423       16.2527      -2.90423      -4.01354      -3.64128      -3.35973      -4.04055      0.371834      0.224375     -0.310264     -0.365694     0.0121950     0.0504563    -0.0319639    -0.0121245    0.00471451    0.00154101   0.000319931  -3.42554e-05  -7.34166e-06   1.37349e-06       0.00000       0.00000       0.00000       0.00000       0.00000       0.00000       0.00000       0.00000       0.00000       0.00000       0.00000       0.00000       4.31285       6.50375       6.20057       6.19421       5.84058       4.45514       3.98570       2.66342       2.33424       1.35708       1.02608      0.588037      0.365909      0.211403      0.101858     0.0574139     0.0214467     0.0108626    0.00356105    0.00138112   0.000444082   0.000101263   2.76462e-05   3.68196e-06       0.00000       0.00000       0.00000       0.00000       0.00000       0.00000       0.00000       0.00000       0.00000       0.00000       0.00000       0.00000
  12  19 3352.9740    3.3182  1.7298 12.8455 -0.0050  0.0388   0.0627   0.0949    0.0706   0.0000   434.6187       32.5028       5.99875      0.950814      -9.25184       6.26393       8.89936      -9.20117     -0.526953      -1.06939    -0.0763356      -1.39159      0.311386      0.102495     -0.114428  -0.000783954    0.00138838   -0.00539329    0.00735101   0.000136022  -0.000119891   0.000245889   3.88592e-05   1.36664e-06       0.00000       0.00000       0.00000       0.00000       0.00000       0.00000       0.00000       0.00000       0.00000       0.00000       0.00000       0.00000       5.06328       6.46809       6.56113       6.44474       5.86629       4.96438       4.09460       3.22073       2.39321       1.58455       1.07207      0.647652      0.391572      0.220759      0.115593     0.0586398     0.0255099     0.0108448    0.00400869    0.00139264   0.000436965   0.000108277   2.31437e-05   3.29255e-06       0.00000       0.00000       0.00000       0.00000       0.00000       0.00000       0.00000       0.00000       0.00000       0.00000       0.00000       0.00000
  12  20 3492.7296    2.7988  2.3254 12.5094 -0.0021  0.0465   0.0463   0.1185    0.0577   0.0000   438.8269       24.4004      -6.52307       5.50726       6.59647      -1.12931       1.40364      -3.84173      -2.39832      -1.89618     -0.426204      0.352542     0.0970283     -0.277010    -0.0291720    0.00937279     0.0111364   -0.00770216   0.000375768    0.00119286   0.000267910  -0.000258207   3.00635e-05  -3.34167e-06       0.00000       0.00000       0.00000       0.00000       0.00000       0.00000       0.00000       0.00000       0.00000       0.00000       0.00000       0.00000       5.92150       7.61398       7.89167       7.51838       7.03121       5.73841       4.88697       3.63289       2.71901       1.93511       1.21295      0.788031      0.459115      0.268858      0.137165     0.0670803     0.0305634     0.0130223    0.00497437    0.00172954   0.000486172   0.000133733   2.83643e-05   3.77620e-06       0.00000       0.00000       0.00000       0.00000       0.00000       0.00000       0.00000       0.00000       0.00000       0.00000       0.00000       0.00000
  12  21 3632.8974    2.3912  3.2577 12.0123 -0.0025  0.0546   0.0343   0.1464    0.0491   0.0000   430.5333       30.9305       10.4926       18.5600      0.956483      -20.2848       4.73959       7.60746       3.50023      -4.99731     -0.506508      0.726760      0.426992    -0.0484083     0.0456621      0.147660    -0.0265709     0.0171035    0.00417849  -0.000683917   0.000200389  -3.39961e-05  -2.94761e-05   5.92639e-07       0.00000       0.00000       0.00000       0.00000       0.00000       0.00000       0.00000       0.00000       0.00000       0.00000       0.00000       0.00000       6.95430       8.65067       9.07062       8.77273       7.93136       6.93472       5.70224       4.58543       3.24331       2.37772       1.52886      0.947661      0.586802      0.322339      0.170889     0.0853986     0.0380035     0.0164414    0.00629400    0.00206131   0.000629037   0.000163249   3.14793e-05   4.57920e-06       0.00000       0.00000       0.00000       0.00000       0.00000       0.00000       0.00000       0.00000       0.00000       0.00000       0.00000       0.00000
  12  22 3772.9415    1.9309  4.6929 11.6047 -0.0037  0.0713   0.0250   0.1895    0.0436   0.0000   440.7513       45.9271       8.85378       7.47983      -8.07118       2.02022      -7.89550       4.90701       5.05830      -1.32877      -4.14376      -1.29461      0.835906      -1.03043     -0.412769     0.0424872    0.00630849  -0.000379054    0.00558694  -0.000181492  -0.000756443  -0.000300705  -3.71375e-05   3.91082e-07       0.00000       0.00000       0.00000       0.00000       0.00000       0.00000       0.00000       0.00000       0.00000       0.00000       0.00000       0.00000       8.75378       11.5858       11.5718       11.5896       10.2823       9.17233       7.44777       5.96476       4.37122       3.06679       2.00965       1.28786      0.757910      0.432788      0.228916      0.111866     0.0521852     0.0214290    0.00825124    0.00285712   0.000843844   0.000218744   4.35777e-05   6.57674e-06       0.00000       0.00000       0.00000       0.00000       0.00000       0.00000       0.00000       0.00000       0.00000       0.00000       0.00000       0.00000
  12  23 3913.5150    1.5872  5.7076 11.3783 -0.0019  0.0857   0.0210   0.2323    0.0412   0.0000   464.1439       63.1322       19.1525      -14.2670       23.6210     -0.614429      -21.5841     -0.473413     0.0186882       7.43800       1.57245      -1.73392      0.696882      0.253977     -0.465748     0.0656171      0.130676    -0.0395156   -0.00720484    0.00402114  -0.000708205   0.000221956  -1.00632e-05  -1.29134e-05       0.00000       0.00000       0.00000       0.00000       0.00000       0.00000       0.00000       0.00000       0.00000       0.00000       0.00000       0.00000       10.8893       13.7990       14.4697       13.7322       12.5468       10.9685       9.16812       7.23252       5.27343       3.75252       2.48130       1.59229      0.954438      0.525172      0.288355      0.146151     0.0661887     0.0275024     0.0106155    0.00352965    0.00104192   0.000260711   5.13669e-05   7.21074e-06       0.00000       0.00000       0.00000       0.00000       0.00000       0.00000       0.00000       0.00000       0.00000       0.00000       0.00000       0.00000
  12  24 4053.9100    1.3105  7.4110 11.0483 -0.0044  0.1091   0.0174   0.3003    0.0413   0.0000   439.8674       87.1071      -17.6178       2.11021       9.19617      -28.8469      -12.5765       19.5029       5.20860      -3.58614      -2.53728      -2.11154      0.231158      0.257560     -0.174759    -0.0560923      0.120483    -0.0373083   -0.00997496    0.00542222    0.00238134   0.000313803   1.77927e-05  -1.66132e-05       0.00000       0.00000       0.00000       0.00000       0.00000       0.00000       0.00000       0.00000       0.00000       0.00000       0.00000       0.00000       13.7206       17.1508       18.3858       17.6025       16.3233       14.2239       11.3772       8.98244       6.66050       4.68545       3.15349       1.99120       1.22428      0.680408      0.363423      0.182519     0.0800039     0.0347381     0.0132139    0.00446859    0.00135487   0.000334688   6.55672e-05   8.99424e-06       0.00000       0.00000       0.00000       0.00000       0.00000       0.00000       0.00000       0.00000       0.00000       0.00000       0.00000       0.00000
  13   9 1983.8437    0.5277  0.4541  9.8654 -0.0110  0.0251   0.0175   0.0420    0.0547   0.0000   435.5347      0.376525       15.1177       6.11828       1.23317      0.254890      0.386865       2.10764      -2.33511       1.36115      0.291996      0.436527     -0.228978     -0.260348    -0.0582456     0.0190248     0.0256948    0.00198662   -0.00367381   -0.00248552  -0.000890339   0.000345078   0.000118483   1.58213e-06  -1.83256e-06   1.00121e-06       0.00000       0.00000       0.00000       0.00000       0.00000       0.00000       0.00000       0.00000       0.00000       0.00000       2.85345       3.66774       3.61134       3.95603       3.37781       2.77359       2.70631       2.25718       1.31072       1.15324      0.755851      0.484634      0.310426      0.161396      0.100558     0.0455915     0.0244939     0.0129463    0.00548646    0.00225430   0.000837359   0.000195569   6.82697e-05   1.89839e-05   3.42544e-06   5.70896e-07       0.00000       0.00000       0.00000       0.00000       0.00000       0.00000       0.00000       0.00000       0.00000       0.00000
  13  10 2128.5352    0.7621  0.5192 10.2341 -0.0011  0.0215   0.0242   0.0489    0.0603   0.0000   439.5490       4.43336       20.0621       7.15073       1.12801      -4.78621     -0.642030       1.91753       1.51796      -1.20752      0.936540      0.327401     -0.388375     -0.267448     0.0647818     0.0987714     0.0302760     0.0167899    0.00202274  -0.000687707  -0.000566131  -0.000207663  -3.94943e-05  -2.24174e-05  -3.65615e-07  -6.92468e-07       0.00000       0.00000       0.00000       0.00000       0.00000       0.00000       0.00000       0.00000       0.00000       0.00000       2.90897       4.03493       4.18466       4.11552       3.34395       2.93871       2.34740       1.79496       1.27359      0.908676      0.579352      0.345089      0.224273      0.116886     0.0651633     0.0357498     0.0189371    0.00738499    0.00371681    0.00146766   0.000576974   0.000166891   5.14592e-05   1.25901e-05   2.50758e-06   4.38760e-07       0.00000       0.00000       0.00000       0.00000       0.00000       0.00000       0.00000       0.00000       0.00000       0.00000
  13  11 2271.1551    1.0628  0.7380 10.6202 -0.0034  0.0273   0.0272   0.0522    0.0758   0.0000   437.2577       2.31077       14.7839       6.18934       5.72000      -1.47993       2.09930      -1.25937      -1.00504      0.168703      0.885162     -0.922769     -0.324506      0.161850   -0.00742817    0.00135100   -0.00777263   -0.00244549   -0.00524443   -0.00286008  -0.000896234  -7.02894e-05   1.15202e-05   1.61422e-06   1.52082e-06   6.73514e-07       0.00000       0.00000       0.00000       0.00000       0.00000       0.00000       0.00000       0.00000       0.00000       0.00000       2.79041       4.09995       3.70173       4.16852       3.37954       3.38148       2.63800       2.16205       1.48158       1.21929      0.781494      0.536815      0.336794      0.190551      0.114833     0.0532954     0.0296864     0.0123722    0.00616521    0.00226350   0.000936326   0.000265609   8.03035e-05   2.14363e-05   4.01440e-06   7.20080e-07       0.00000       0.00000       0.00000       0.00000       0.00000       0.00000       0.00000       0.00000       0.00000       0.00000
  13  12 2411.9277    1.3845  0.8101 11.2354 -0.0119  0.0265   0.0357   0.0575    0.0834   0.0000   442.1800       12.3071       6.00215       5.30737      -7.27006     -0.336904       2.34877       2.66970      -2.49535      -1.67310      0.569940      -1.15546      0.147785      0.106960    0.00347307    -0.0559205    -0.0276305     0.0203526   -0.00112391    0.00236736   0.000835521   8.68062e-05  -0.000181549   3.29520e-05  -3.26766e-06  -3.70323e-07       0.00000       0.00000       0.00000       0.00000       0.00000       0.00000       0.00000       0.00000       0.00000       0.00000       3.14759       3.93000       4.30449       4.10154       3.86933       3.34126       2.69404       2.05414       1.56970       1.16624      0.728191      0.527547      0.337369      0.176659      0.109361     0.0547081     0.0289185     0.0125141    0.00543401    0.00212195   0.000901429   0.000264294   7.79193e-05   1.97965e-05   3.79248e-06   5.07346e-07       0.00000       0.00000       0.00000       0.00000       0.00000       0.00000       0.00000       0.00000       0.00000       0.00000
  13  13 2551.7653    1.8069  0.7798 11.8041 -0.0205  0.0311   0.0478   0.0586    0.1073   0.0000   439.4411       9.59602       3.33101      -2.27503       5.74751      -5.16841      -6.10926      -1.18937       2.06654      -1.03689     -0.333029     -0.664320      0.356997     0.0379662      0.212442     0.0649788     0.0628954    0.00493805    0.00477167   -0.00340102  -2.74591e-06   0.000561451   2.42870e-05   1.32954e-05   6.86097e-07  -6.32693e-07       0.00000       0.00000       0.00000       0.00000       0.00000       0.00000       0.00000       0.00000       0.00000       0.00000       3.92334       5.28135       4.80762       3.92328       3.86584       3.62288       3.65490       2.95118       2.30791       1.55966       1.04944      0.611952      0.363789      0.197194      0.109877     0.0560603     0.0258818     0.0136298    0.00525785    0.00236070   0.000817840   0.000279342   8.62406e-05   2.08689e-05   4.86646e-06   6.33234e-07       0.00000       0.00000       0.00000       0.00000       0.00000       0.00000       0.00000       0.00000       0.00000       0.00000
  13  14 2691.8077    2.4250  0.9432 11.5025 -0.0006  0.0303   0.0626   0.0652    0.2510   0.0000   440.5899       17.3423       18.8056       2.05142       8.87274      0.228310      0.724782      -1.14897      -2.64754       1.71368       1.42301     -0.376835     -0.470868      0.100981      0.144991    -0.0502259   -0.00685543    -0.0190090   -0.00672036    0.00250573    0.00111718  -0.000174777  -5.56950e-07  -1.10238e-05   1.18406e-06  -5.35107e-07       0.00000       0.00000       0.00000       0.00000       0.00000       0.00000       0.00000       0.00000       0.00000       0.00000       4.29374       5.96450       6.48108       6.26378       5.44499       4.26258       3.36483       2.42567       1.69936       1.15032      0.781264      0.502026      0.323133      0.175217     0.0959562     0.0585699     0.0256862     0.0142671    0.00497917    0.00243495   0.000783904   0.000259026   7.51123e-05   1.85766e-05   3.91019e-06   5.59325e-07       0.00000       0.00000       0.00000       0.00000       0.00000       0.00000       0.00000       0.00000       0.00000       0.00000
  13  15 2832.3780    2.9263  0.8804 12.9031 -0.0081  0.0276   0.0762   0.0669    0.1141   0.0000   437.4835       1.85087       13.9168       3.45353      0.760819       3.77034      -4.45805      -1.36040       2.64729      -2.18659       1.16156     0.0372404      0.122467     -0.115385   -0.00575686     0.0113166     0.0270823    0.00392546    0.00289301    0.00171363  -6.55112e-05  -0.000190915  -5.76118e-05  -4.06564e-06  -4.60420e-06  -1.25721e-06       0.00000       0.00000       0.00000       0.00000       0.00000       0.00000       0.00000       0.00000       0.00000       0.00000       3.31599       3.93390       4.33786       4.38631       3.85587       3.15061       3.02213       2.28206       1.53929       1.26917      0.867212      0.499603      0.323681      0.202818      0.117250     0.0558572     0.0264628     0.0145750    0.00626268    0.00264797   0.000893859   0.000250811   7.38891e-05   1.91984e-05   3.87186e-06   5.15264e-07       0.00000       0.00000       0.00000       0.00000       0.00000       0.00000       0.00000       0.00000       0.00000       0.00000
  13  16 2972.7777    3.3707  0.9252 13.1880 -0.0047  0.0306   0.0800   0.0647    0.1031   0.0000   440.5221       14.5415       17.6562       4.97701      0.551367       3.35710     -0.151783      -1.74964    -0.0575532      0.317477       1.00213     -0.500600     -0.269405     -0.103978      0.179760    -0.0198470    0.00314180     0.0182711    0.00428313   -0.00131131  -0.000609692  -0.000154138  -3.91128e-05   2.29396e-05  -2.34727e-06   3.49231e-09       0.00000       0.00000       0.00000       0.00000       0.00000       0.00000       0.00000       0.00000       0.00000       0.00000       3.61694       5.05625       4.69005       4.22933       4.02887       3.45711       3.33592       2.76247       2.07553       1.53383      0.888836      0.624127      0.326207      0.209826      0.105902     0.0592144     0.0315567     0.0123908    0.00645527    0.00229987   0.000872701   0.000307156   7.24464e-05   2.40951e-05   4.69926e-06   6.59577e-07       0.00000       0.00000       0.00000       0.00000       0.00000       0.00000       0.00000       0.00000       0.00000       0.00000
  13  17 3112.7627    3.7429  0.9064 13.4585 -0.0032  0.0259   0.0912   0.0697    0.0857   0.0000   440.4685       21.6519       9.81415       4.18416       5.72154      -1.59659      -3.53213      -7.19975     -0.655996     -0.690222      0.863084     -0.194663     -0.155402    -0.0257388     0.0730845     0.0447452    -0.0681116    0.00503193    0.00289946   -0.00315511   0.000165188   0.000370512  -2.85280e-05   8.85061e-06   7.03370e-06   4.71729e-07       0.00000       0.00000       0.00000       0.00000       0.00000       0.00000       0.00000       0.00000       0.00000       0.00000       3.24179       3.89911       3.93165       4.12297       3.72461       3.21035       2.61062       2.20957       1.56502       1.09541      0.777876      0.514998      0.328853      0.175761     0.0990100     0.0547834     0.0288220     0.0127017    0.00533161    0.00206388   0.000736367   0.000226870   7.00914e-05   1.67859e-05   3.30768e-06   5.15332e-07       0.00000       0.00000       0.00000       0.00000       0.00000       0.00000       0.00000       0.00000       0.00000       0.00000
  13  18 3252.6322    3.5958  1.2913 13.2902 -0.0050  0.0346   0.0773   0.0844    0.0861   0.0000   444.5232       30.0246       3.62720       4.59001       7.89332      -4.98503       2.50417      -1.76423      -2.06168     -0.335689      0.375675     -0.925386    -0.0765125     -0.331663     -0.111746      0.124196    0.00638733    -0.0292510   -0.00521064    0.00136992   9.73852e-05   0.000292248   2.99125e-05   5.41548e-05   5.37419e-07   7.76909e-07       0.00000       0.00000       0.00000       0.00000       0.00000       0.00000       0.00000       0.00000       0.00000       0.00000       4.16605       5.20309       5.45665       5.38279       4.85229       4.42638       3.53442       2.81641       1.99706       1.56130       1.01862      0.700185      0.423144      0.247604      0.145303     0.0704756     0.0344155     0.0173859    0.00703796    0.00285921    0.00108226   0.000337399   9.85599e-05   2.59018e-05   4.52887e-06   7.00846e-07       0.00000       0.00000       0.00000       0.00000       0.00000       0.00000       0.00000       0.00000       0.00000       0.00000
  13  19 3392.6895    3.0029  1.8096 12.9904 -0.0028  0.0406   0.0573   0.1060    0.0602   0.0000   437.7750       26.9291      -1.60056       12.1060       7.42402      -2.18644      -2.63075      -3.35385       2.40734      -1.84437       1.65067     -0.775566      -1.46190     -0.271442      0.194879     0.0729472     0.0543249   -0.00392700  -8.33573e-05    0.00687626    0.00209797  -0.000119879  -7.13484e-05  -9.29805e-06  -1.64700e-05  -1.08669e-06       0.00000       0.00000       0.00000       0.00000       0.00000       0.00000       0.00000       0.00000       0.00000       0.00000       4.81295       5.94329       6.50449       6.22986       5.72699       5.00507       4.20899       3.22981       2.52219       1.78951       1.21153      0.810588      0.495849      0.297803      0.167128     0.0887460     0.0443391     0.0208134    0.00895824    0.00356914    0.00132297   0.000440832   0.000119949   2.93332e-05   5.93403e-06   7.77928e-07       0.00000       0.00000       0.00000       0.00000       0.00000       0.00000       0.00000       0.00000       0.00000       0.00000
  13  20 3532.9291    2.6816  2.6105 12.2619 -0.0033  0.0462   0.0410   0.1249    0.0535   0.0000   442.4233       43.9190       11.3776      -7.10918       7.32242      -9.30852      -9.05007      -1.35507      -1.26156      -1.46313       1.91652     -0.711694  -0.000982363     -0.420679      0.437039     -0.150614   0.000314667     0.0517317    0.00748645   -0.00972572    0.00106715   0.000656179  -0.000105740  -8.94621e-06   7.84608e-06   2.12114e-07       0.00000       0.00000       0.00000       0.00000       0.00000       0.00000       0.00000       0.00000       0.00000       0.00000       5.43610       7.16101       7.38000       7.27225       6.59119       5.78153       4.93247       3.74477       2.92040       2.02947       1.43979      0.940079      0.573882      0.341398      0.193977     0.0985169     0.0493793     0.0236970     0.0102749    0.00405052    0.00153149   0.000505410   0.000142731   3.41131e-05   7.19706e-06   9.76601e-07       0.00000       0.00000       0.00000       0.00000       0.00000       0.00000       0.00000       0.00000       0.00000       0.00000
  13  21 3673.5433    2.1989  3.6917 11.8387 -0.0026  0.0580   0.0299   0.1527    0.0457   0.0000   431.9010       41.5884       22.7837       17.5305       15.7264      -4.34605      -9.86026       1.11310       1.47272      -1.24590      0.532014      -1.88300      0.147242     -0.131818      0.310880    -0.0219540    -0.0462396     0.0101223   -0.00464692   -0.00663385   -0.00341591  -0.000570936   0.000330165   7.08217e-05  -1.58535e-05   3.88519e-07       0.00000       0.00000       0.00000       0.00000       0.00000       0.00000       0.00000       0.00000       0.00000       0.00000       6.95726       8.84125       9.01487       9.05669       8.37052       7.26404       6.16007       5.08695       3.72551       2.71100       1.89362       1.23909      0.782767      0.456610      0.257089      0.141764     0.0670125     0.0346539     0.0134975    0.00582594    0.00196617   0.000641694   0.000187909   4.60842e-05   8.86405e-06   1.22151e-06       0.00000       0.00000       0.00000       0.00000       0.00000       0.00000       0.00000       0.00000       0.00000       0.00000
  13  22 3814.1733    1.8122  5.3247 11.3954 -0.0016  0.0729   0.0220   0.2038    0.0418   0.0000   423.4724       25.3698       13.5543       12.7921     -0.240854       3.55488      -9.39668      -17.0697    -0.0629156       1.45567     -0.309151      -1.81653     -0.592004      0.688137     0.0569909     -0.341196     0.0391667    -0.0243430    -0.0171495    0.00852483   -0.00286560  -0.000113013   0.000254564   3.35092e-05  -1.87823e-06  -1.95559e-08       0.00000       0.00000       0.00000       0.00000       0.00000       0.00000       0.00000       0.00000       0.00000       0.00000       8.60592       10.9312       11.3966       11.2384       10.5095       9.17561       7.76587       6.10618       4.64198       3.34361       2.39921       1.54821      0.983172      0.589231      0.336596      0.173789     0.0894166     0.0407859     0.0185378    0.00705631    0.00258625   0.000829624   0.000242647   5.71855e-05   1.13643e-05   1.50520e-06       0.00000       0.00000       0.00000       0.00000       0.00000       0.00000       0.00000       0.00000       0.00000       0.00000
  13  25 4236.8743    1.0333 10.0392 10.6756 -0.0058  0.1414   0.0141   0.4014    0.0379   0.0000   467.1790       59.3770      -2.12196       16.5412       26.1487     -0.644048       11.6119       32.9216       8.61128      -29.9795      -4.61338      0.164520     -0.162390       1.33443     0.0186955    -0.0563331      0.285149     -0.130427     0.0470408    0.00831833   -0.00522758  -0.000555497   0.000300220  -0.000210780  -3.72353e-05  -1.10581e-06       0.00000       0.00000       0.00000       0.00000       0.00000       0.00000       0.00000       0.00000       0.00000       0.00000       15.8441       20.4382       21.7304       21.3174       19.8391       17.5263       14.9050       11.9301       8.94020       6.58317       4.65818       3.12784       1.96636       1.16319      0.669337      0.351545      0.179258     0.0853210     0.0371378     0.0145777    0.00537438    0.00172721   0.000488388   0.000117313   2.25947e-05   3.01926e-06       0.00000       0.00000       0.00000       0.00000       0.00000       0.00000       0.00000       0.00000       0.00000       0.00000
  13  27 4519.7685    0.7123 13.1551 10.4144 -0.0044  0.2247   0.0121   0.6125    0.0332   0.0000   417.2719       45.2797       65.6533       17.4610       8.00833      -41.9115      -36.6749       45.2152       37.9889      -22.4840      -18.4618       9.49323      -1.03242      -5.77448    -0.0286965     -0.280206      0.389426      0.124031    -0.0147843    -0.0737076   0.000663709    0.00484416  -1.27115e-05  -0.000107952  -6.15861e-05  -4.03433e-06       0.00000       0.00000       0.00000       0.00000       0.00000       0.00000       0.00000       0.00000       0.00000       0.00000       25.1990       32.8786       35.4552       34.7312       32.0325       28.1395       24.0423       18.9092       14.6662       10.7643       7.50884       5.01053       3.25841       1.95573       1.11840      0.616797      0.312345      0.146191     0.0634959     0.0256098    0.00911237    0.00287315   0.000798162   0.000187857   3.66008e-05   4.80280e-06       0.00000       0.00000       0.00000       0.00000       0.00000       0.00000       0.00000       0.00000       0.00000       0.00000
  14  10 2162.5689    0.8394  0.6119 10.2686  0.0039  0.0240   0.0216   0.0463    0.0644   0.0000   438.4852      0.102329       7.51581      -1.30557       1.96594      -3.14239      0.147516      -2.08229      0.965721     -0.578660      0.530611      0.198308     -0.395459     -0.258798      0.301809    -0.0556142     0.0301374     0.0317381    -0.0117729    0.00192025   1.65235e-05   4.40283e-05   0.000158494   9.26855e-05  -1.08013e-05   4.70586e-06  -1.61995e-06  -1.16566e-08       0.00000       0.00000       0.00000       0.00000       0.00000       0.00000       0.00000       0.00000       2.53932       3.27682       2.98332       3.46780       3.25937       2.75059       2.27008       2.00598       1.45574       1.13671      0.770756      0.525300      0.366454      0.201562      0.134911     0.0694245     0.0395494     0.0193034    0.00929631    0.00382661    0.00153487   0.000555690   0.000213550   5.39726e-05   1.88004e-05   4.64358e-06   8.66914e-07   1.35033e-07       0.00000       0.00000       0.00000       0.00000       0.00000       0.00000       0.00000       0.00000
  14  11 2305.7625    1.1058  0.7360 10.9165 -0.0018  0.0332   0.0290   0.0578    0.0717   0.0000   437.7046       3.93247       15.4488       5.64303       1.32258      0.650710      -1.40530     -0.457181       2.90015     -0.232473     -0.489258     -0.257740      0.203734      0.315783     -0.230757    -0.0226882   -0.00614976    0.00561282   -0.00458874    0.00888123   0.000897444  -0.000433656   0.000138863  -3.19200e-05   1.01223e-05  -3.17101e-06  -1.05453e-06   1.54370e-07       0.00000       0.00000       0.00000       0.00000       0.00000       0.00000       0.00000       0.00000       2.64273       4.93261       4.04416       5.17402       4.47117       4.02366       3.97070       2.56077       2.85399       1.40401       1.72720      0.640517      0.868112      0.252211      0.365177     0.0795279      0.117257     0.0190477     0.0302012    0.00412138    0.00566925   0.000678358   0.000720027   7.98361e-05   5.79950e-05   6.39531e-06   2.31494e-06   2.69687e-07       0.00000       0.00000       0.00000       0.00000       0.00000       0.00000       0.00000       0.00000
  14  12 2446.7442    1.5172  0.8235 11.2475 -0.0008  0.0253   0.0354   0.0562    0.0798   0.0000   438.3866       2.48386       12.2212       4.59820      -4.72316     -0.508723      -1.53162      0.194717      -1.85868      -1.56017      0.996105     -0.154332     -0.640386     0.0469865      0.426570     0.0109442     0.0163057    -0.0152865    0.00100919    0.00199813    0.00368326  -5.64583e-05  -0.000147367   1.52186e-05   3.93915e-05  -1.52755e-06  -3.37054e-07   5.07815e-08       0.00000       0.00000       0.00000       0.00000       0.00000       0.00000       0.00000       0.00000       3.13823       3.84491       3.47451       3.54781       3.48117       3.38666       2.89461       2.14006       1.53766       1.18583      0.890233      0.671515      0.433197      0.261938      0.142230     0.0754805     0.0370637     0.0189943    0.00868643    0.00383072    0.00157194   0.000624666   0.000203293   6.59503e-05   1.67766e-05   4.33114e-06   8.51464e-07   1.24662e-07       0.00000       0.00000       0.00000       0.00000       0.00000       0.00000       0.00000       0.00000
  14  13 2587.4230    1.9763  0.8199 11.7577 -0.0030  0.0276   0.0470   0.0569    0.0906   0.0000   438.8685       3.27012       6.50502       6.57519      -2.87619      -8.32629       6.59194     -0.949215      0.110427     0.0601791      0.423097     -0.307630     -0.325004     -0.543332     0.0357211     0.0178429     0.0207642    -0.0485330   -0.00615685    0.00388595  -0.000668652  -5.07455e-05  -0.000109479   0.000125055   8.56749e-06  -4.11598e-06   1.06917e-08   1.44870e-07       0.00000       0.00000       0.00000       0.00000       0.00000       0.00000       0.00000       0.00000       3.30589       3.66362       4.45019       4.64226       3.82638       3.10816       3.23101       2.30553       1.55781       1.20190      0.953660      0.599391      0.318422      0.232946      0.153499     0.0822391     0.0342648     0.0190734     0.0110372    0.00535303    0.00208403   0.000742618   0.000230597   7.09902e-05   1.71613e-05   4.16871e-06   8.75765e-07   1.06198e-07       0.00000       0.00000       0.00000       0.00000       0.00000       0.00000       0.00000       0.00000
  14  14 2728.3344    2.5902  0.8286 12.2921 -0.0051  0.0239   0.0621   0.0583    0.1271   0.0000   439.9295       11.2785       14.1107       2.64403       2.14216      -3.22313     -0.284833      -4.46160      -4.38681      -1.42025     -0.317965    -0.0886903     -0.216044    0.00789648    -0.0216945    -0.0394293     0.0275359     0.0178065    0.00605828    0.00101714    0.00285066   0.000610393   1.03188e-05   5.43106e-05  -2.89307e-05  -6.69614e-07  -8.30373e-07  -2.01455e-07       0.00000       0.00000       0.00000       0.00000       0.00000       0.00000       0.00000       0.00000       2.89278       3.64347       3.62795       3.36561       3.23933       2.80753       2.61383       2.19624       1.71889       1.21887      0.845299      0.576899      0.357445      0.210824      0.121513     0.0659427     0.0352078     0.0182590    0.00842237    0.00389515    0.00150375   0.000578461   0.000202837   6.30832e-05   1.73815e-05   4.27816e-06   8.54814e-07   1.07021e-07       0.00000       0.00000       0.00000       0.00000       0.00000       0.00000       0.00000       0.00000
  14  15 2869.4278    3.1914  0.9386 12.6101 -0.0036  0.0264   0.0781   0.0637    0.1716   0.0000   433.0537       10.6992       14.0813       4.14004      -2.98103      -5.72279      -3.17439      0.335396       2.18753     -0.597163       1.02905      0.301595   -0.00656768     -0.205960     0.0590570     0.0788089    -0.0417376   -0.00161181  -0.000685177    0.00213426    0.00163366  -0.000565350   0.000313535  -7.25707e-05  -5.17440e-06   3.82275e-06   5.99844e-08   4.77990e-08       0.00000       0.00000       0.00000       0.00000       0.00000       0.00000       0.00000       0.00000       2.98713       3.79667       4.12088       3.77321       3.65462       3.15954       2.76757       2.16746       1.73085       1.26752      0.827869      0.606314      0.387430      0.219915      0.135218     0.0758294     0.0378904     0.0207669    0.00950553    0.00427214    0.00156198   0.000692559   0.000247389   7.28802e-05   1.97959e-05   4.96955e-06   9.45312e-07   1.16952e-07       0.00000       0.00000       0.00000       0.00000       0.00000       0.00000       0.00000       0.00000
  14  16 3010.3698    3.9088  0.8982 13.0885 -0.0074  0.0259   0.0956   0.0625    0.1602   0.0000   439.5042       15.5874       6.99145       11.4001      0.647444      -4.27456       2.91228     -0.178821      0.183137      -1.02430     0.0949835     -0.519248     -0.279587     -0.287772    -0.0179694    0.00540185   -0.00214017     0.0231177    -0.0108385  -0.000617583  -0.000710385   0.000494361   0.000369329  -6.77809e-05  -3.33176e-05   2.41897e-06  -8.95760e-07  -8.43549e-08       0.00000       0.00000       0.00000       0.00000       0.00000       0.00000       0.00000       0.00000       2.91402       3.79895       4.01710       3.72215       3.59816       3.19645       2.53324       2.28558       1.65131       1.23870      0.903221      0.543235      0.378011      0.218497      0.133336     0.0759442     0.0388238     0.0192402     0.0100436    0.00385707    0.00175996   0.000651889   0.000222674   7.00187e-05   2.28881e-05   5.00709e-06   8.84684e-07   1.24099e-07       0.00000       0.00000       0.00000       0.00000       0.00000       0.00000       0.00000       0.00000
  14  17 3150.8115    3.6959  1.0768 13.4923 -0.0137  0.0307   0.0852   0.0762    0.1133   0.0000   436.3077       25.7051       8.98993       7.41484      -5.87403       4.07071      -1.14678      -3.55600      -3.84443      -1.94642     -0.449627   -0.00937323   -0.00932854      0.750336     0.0111906    -0.0861398     0.0433138    -0.0159654    -0.0192368   -0.00142092    0.00105430  -0.000881351   0.000146509   7.79445e-05  -6.18527e-06  -3.35673e-06   8.71753e-08  -1.22839e-07       0.00000       0.00000       0.00000       0.00000       0.00000       0.00000       0.00000       0.00000       3.30913       4.44780       4.62187       4.45366       4.09622       3.68405       3.22850       2.46740       1.98028       1.44572       1.02083      0.701105      0.438325      0.292034      0.165449     0.0902232     0.0561739     0.0216357     0.0146239    0.00431726    0.00274443   0.000781294   0.000324930   9.59051e-05   2.47080e-05   5.87794e-06   1.18446e-06   1.57070e-07       0.00000       0.00000       0.00000       0.00000       0.00000       0.00000       0.00000       0.00000
  14  18 3291.1467    3.4979  1.3211 13.3688 -0.0068  0.0329   0.0741   0.0826    0.0842   0.0000   435.9302       31.4706       4.93081       5.98864       3.79027      0.681284     -0.177049      -2.68834       4.01965     -0.988609     -0.948742     -0.436785      0.958169      0.260571      0.220706     0.0913478    -0.0445871    -0.0499617     0.0170534    0.00493714    0.00305947   -0.00111378   0.000106290   0.000105582   1.16851e-05  -4.39561e-06   6.12871e-07   3.51745e-07       0.00000       0.00000       0.00000       0.00000       0.00000       0.00000       0.00000       0.00000       3.64034       4.75390       4.99957       4.86258       4.49173       4.05659       3.38638       2.77672       2.11053       1.56504       1.11448      0.759279      0.493822      0.311747      0.172464      0.102123     0.0531999     0.0269084     0.0130697    0.00548335    0.00245035   0.000924621   0.000310369   0.000102467   2.75060e-05   6.48698e-06   1.19814e-06   1.67301e-07       0.00000       0.00000       0.00000       0.00000       0.00000       0.00000       0.00000       0.00000
  14  19 3431.7909    2.9481  2.1227 12.6910 -0.0058  0.0436   0.0481   0.1033    0.0611   0.0000   438.6654       26.2576       19.7827       11.1380       6.45632      -3.93228     -0.324267      -4.58480       6.64358      -4.95845       1.36410      0.180870     -0.330201     -0.764382    -0.0110345      0.224789    -0.0453937    -0.0298631   -0.00712969    0.00424967    0.00253918  -0.000378094   0.000591566   0.000114302  -5.11325e-05  -7.71535e-06   1.86968e-06  -4.77183e-07       0.00000       0.00000       0.00000       0.00000       0.00000       0.00000       0.00000       0.00000       4.53486       6.12494       6.30760       6.41629       5.78328       5.40073       4.69160       3.43216       2.92987       2.00802       1.51741       1.03424      0.720824      0.401719      0.262753      0.132657     0.0774159     0.0356045     0.0193119    0.00743654    0.00350306    0.00123290   0.000501075   0.000138934   4.03656e-05   8.33328e-06   1.86501e-06   2.42592e-07       0.00000       0.00000       0.00000       0.00000       0.00000       0.00000       0.00000       0.00000
  14  20 3572.5151    2.5080  3.0230 12.1622 -0.0021  0.0492   0.0355   0.1289    0.0513   0.0000   440.8367       31.1817      -1.54876       25.5216       4.53341      -22.3734    -0.0579603       2.92366      -4.68475      -3.29571     -0.987146      -2.40406      0.733713     -0.834350     -0.306265     0.0350005    -0.0191215    -0.0544421    -0.0191177     0.0181657    0.00279369   -0.00444039  -7.39855e-05  -6.46745e-05   6.07981e-06  -3.92549e-06  -1.97334e-06  -1.89271e-07       0.00000       0.00000       0.00000       0.00000       0.00000       0.00000       0.00000       0.00000       5.39765       6.90226       7.42689       7.33644       6.94870       6.05078       5.14962       3.99819       3.20391       2.29150       1.69511       1.16701      0.733938      0.489952      0.276195      0.160807     0.0857384     0.0424741     0.0209845    0.00893947    0.00389842    0.00143075   0.000492225   0.000162092   4.21404e-05   9.80394e-06   1.92436e-06   2.40505e-07       0.00000       0.00000       0.00000       0.00000       0.00000       0.00000       0.00000       0.00000
  14  21 3713.5572    2.1401  4.1623 11.6869 -0.0028  0.0610   0.0268   0.1557    0.0471   0.0000   444.2382       47.4218       15.1064       6.54782       16.2637      -5.69704      0.898328       3.28220      -1.88363      -2.53825      -5.04147     -0.897172     -0.344382     -0.340798     -0.226347     -0.242725     -0.112518    -0.0577072    -0.0124493    -0.0175091    0.00567723    0.00261768   0.000572522  -0.000309687  -2.79797e-05  -3.04044e-06   4.39358e-07  -3.85321e-08       0.00000       0.00000       0.00000       0.00000       0.00000       0.00000       0.00000       0.00000       6.34698       8.53527       8.48592       9.10809       7.81950       7.56508       6.15231       5.20163       3.90096       3.01967       2.10578       1.46028      0.962190      0.587908      0.355748      0.197686      0.108757     0.0534631     0.0266469     0.0112895    0.00489971    0.00182871   0.000653599   0.000194040   5.39635e-05   1.27359e-05   2.30471e-06   3.57653e-07       0.00000       0.00000       0.00000       0.00000       0.00000       0.00000       0.00000       0.00000
  14  22 3854.5417    1.7280  5.8160 11.2774 -0.0035  0.0776   0.0203   0.2023    0.0433   0.0000   449.2063       45.3360      -8.35807       29.2908      0.347863      -4.59045       17.3053       3.98135      -1.11896      -5.87544       2.65171      -3.57356      -1.20478      0.471381      0.265183      0.144751    -0.0419478    -0.0382163     0.0232697     0.0135213   -0.00684932  -0.000748087  -0.000166891   6.10232e-05  -2.87374e-05   9.16067e-06   6.39622e-06   7.43927e-07       0.00000       0.00000       0.00000       0.00000       0.00000       0.00000       0.00000       0.00000       8.39553       10.9325       11.8543       11.4379       11.0629       9.56689       8.35650       6.48595       5.02044       3.72049       2.73925       1.86210       1.23702      0.757751      0.455246      0.257629      0.132233     0.0696474     0.0323703     0.0151111    0.00598284    0.00239890   0.000813623   0.000254443   7.15610e-05   1.64788e-05   3.17655e-06   3.82618e-07       0.00000       0.00000       0.00000       0.00000       0.00000       0.00000       0.00000       0.00000
  14  23 3995.9527    1.4167  6.8137 11.1487 -0.0029  0.0905   0.0174   0.2500    0.0389   0.0000   442.8590       18.1028     -0.237161       8.98993      -11.9687      -10.5009       7.63877      -9.53041      -4.64725       1.37043       3.71731      -2.36179     0.0608618     -0.124842     -0.381206    -0.0161382     -0.251980    -0.0903637    -0.0332843     0.0310924    0.00335418   -0.00819719   -0.00249901   0.000312376   7.40570e-05  -9.95936e-06  -5.14430e-06  -4.61958e-09       0.00000       0.00000       0.00000       0.00000       0.00000       0.00000       0.00000       0.00000       9.74899       12.8376       13.5386       13.4375       12.6239       11.1063       9.46130       7.92012       5.92877       4.54236       3.23424       2.18795       1.45426      0.908275      0.538358      0.309092      0.165999     0.0852623     0.0401514     0.0183142    0.00751054    0.00290847   0.000980637   0.000306050   8.49175e-05   1.98083e-05   3.59112e-06   4.73286e-07       0.00000       0.00000       0.00000       0.00000       0.00000       0.00000       0.00000       0.00000
  14  26 4420.0931    0.8204 12.2860 10.4952 -0.0023  0.1769   0.0121   0.5048    0.0349   0.0000   440.4730       40.0727      -17.8208       9.02934       39.9776       10.7676      -22.4660       14.1426       3.51651     -0.574065       11.5725      -9.94094      -1.27248      -3.11746      0.102308       1.68072      0.114164     -0.191523    0.00759243    -0.0171215     0.0262751    0.00844124   0.000618250   0.000162977  -0.000111634  -2.48206e-05  -8.78544e-07   8.66408e-07       0.00000       0.00000       0.00000       0.00000       0.00000       0.00000       0.00000       0.00000       18.3473       23.8733       25.9167       25.4308       24.2034       21.6573       18.1882       15.1456       11.6428       8.68548       6.40645       4.43608       2.95017       1.87797       1.11239      0.639084      0.351905      0.182796     0.0856964     0.0394858     0.0160487    0.00603168    0.00206637   0.000645309   0.000173413   3.91843e-05   7.12160e-06   9.19614e-07       0.00000       0.00000       0.00000       0.00000       0.00000       0.00000       0.00000       0.00000
  15  10 2195.8656    0.8734  0.6445 10.4498 -0.0075  0.0239   0.0233   0.0509    0.0644   0.0000   441.1773       4.04497       14.2752       3.48510       1.75272       4.59915     -0.773730      -1.50569      -3.84598     -0.437130       1.07037    -0.0657854     0.0995271     -0.112491      0.108847     0.0228123     0.0618525     0.0121730    -0.0278663    0.00696529   -0.00152299  -0.000163517    0.00109338  -1.96601e-05  -1.40750e-05   1.64942e-06   8.09060e-06   7.99573e-07   1.17070e-07  -1.84456e-09       0.00000       0.00000       0.00000       0.00000       0.00000       0.00000       2.63192       3.54885       3.26981       3.19091       2.82151       2.80620       2.42245       2.27086       1.73741       1.36020      0.942173      0.652698      0.396770      0.278682      0.139813     0.0959998     0.0443523     0.0254034     0.0126931    0.00610463    0.00287858    0.00113516   0.000482335   0.000177150   4.81422e-05   1.93723e-05   4.53513e-06   1.17551e-06   1.91498e-07   3.22910e-08       0.00000       0.00000       0.00000       0.00000       0.00000       0.00000
  15  11 2339.5918    1.2304  0.8013 10.9199 -0.0033  0.0233   0.0280   0.0558    0.0708   0.0000   438.1911       2.47786       17.5550       1.94169      -2.69215      -7.36429       1.20964       1.34458      -2.22199      -2.18540      0.278516      0.446891     -0.131686      0.412900    -0.0348588    -0.0950600     0.0487899    0.00368268   -0.00131223    0.00188217  -0.000185735    0.00356617  -9.40266e-05  -0.000215428  -3.92928e-05   1.35216e-05  -5.45206e-06  -6.32953e-07   1.09246e-07  -6.66192e-08       0.00000       0.00000       0.00000       0.00000       0.00000       0.00000       2.40666       3.22414       3.08261       3.28335       2.94320       2.83557       2.36000       1.98076       1.44646       1.12210      0.820948      0.596031      0.401130      0.259395      0.155891     0.0866753     0.0496498     0.0255346     0.0133629    0.00605618    0.00297507    0.00120238   0.000496286   0.000168394   5.89357e-05   1.72972e-05   4.75287e-06   1.10763e-06   2.00351e-07   3.19699e-08       0.00000       0.00000       0.00000       0.00000       0.00000       0.00000
  15  12 2481.1402    1.6268  0.8958 11.4248 -0.0029  0.0279   0.0356   0.0592    0.0804   0.0000   439.3615       8.54563       14.2162       4.85419     0.0308844       1.85306       1.83648      -1.71562      -1.63402      -1.16947     -0.421693      0.249724      0.487191     -0.244532      0.110869     0.0111725    0.00940261     0.0278382    0.00689881   -0.00919951   -0.00425054   0.000756323   1.66631e-05  -6.75022e-05   2.65339e-05  -3.46612e-05   1.22489e-05   2.08482e-06   5.81427e-08   1.75306e-08       0.00000       0.00000       0.00000       0.00000       0.00000       0.00000       2.82243       3.55916       3.47552       3.97406       3.69931       2.97553       2.76604       2.36310       1.75152       1.21607      0.999926      0.675529      0.487428      0.277836      0.190567      0.104310     0.0602315     0.0302989     0.0165182    0.00861471    0.00373961    0.00157219   0.000565066   0.000195273   6.64309e-05   1.80411e-05   5.96298e-06   1.24216e-06   2.69597e-07   3.57168e-08       0.00000       0.00000       0.00000       0.00000       0.00000       0.00000
  15  13 2622.4455    2.0133  0.9240 11.7713 -0.0008  0.0259   0.0440   0.0606    0.0840   0.0000   439.8643       7.13471       10.0711       3.03713      -2.11893      -6.73152      -3.34616       1.47644    -0.0588495      -1.58732      0.309680     -0.907216     -0.656720     -0.215865      0.293557      0.108585    -0.0406515     0.0406096     0.0322156    0.00726539  -0.000166186    0.00154146  -0.000643011   1.09055e-05   8.01637e-05  -1.82626e-05   2.31250e-06   2.71835e-06  -1.43108e-07   3.81724e-08       0.00000       0.00000       0.00000       0.00000       0.00000       0.00000       2.82612       3.75602       3.63568       3.51068       3.35404       2.93484       2.74512       2.24643       1.92276       1.42218       1.04633      0.687010      0.420762      0.270904      0.172526      0.103982     0.0576904     0.0293371     0.0145816    0.00778661    0.00302702    0.00148307   0.000528261   0.000197041   6.52191e-05   2.02926e-05   5.17780e-06   1.19839e-06   2.55282e-07   3.13947e-08       0.00000       0.00000       0.00000       0.00000       0.00000       0.00000
  15  14 2764.3195    2.5814  0.8731 12.5347 -0.0105  0.0246   0.0607   0.0585    0.0900   0.0000   438.8135       14.6756       4.93757      -1.57337      -1.52376       3.99211       1.18214      -1.84256      0.849055     -0.761047     -0.921986     -0.437201      0.149110     -0.237505    -0.0861247     -0.230569     0.0916724     0.0159567   -0.00453375  -0.000253957  -0.000990743   -0.00160004  -2.32841e-05  -7.34572e-05   1.25482e-05  -2.06781e-05  -2.10245e-06  -9.40827e-07   3.77031e-07  -3.86137e-08       0.00000       0.00000       0.00000       0.00000       0.00000       0.00000       2.49671       3.26579       3.24866       3.24599       3.18242       2.76702       2.50808       2.03069       1.57483       1.21326      0.841786      0.645561      0.413852      0.267166      0.163180     0.0945498     0.0529082     0.0269062     0.0144843    0.00661717    0.00319793    0.00123414   0.000519794   0.000179518   6.41931e-05   1.86909e-05   4.84422e-06   1.27574e-06   2.37335e-07   3.05756e-08       0.00000       0.00000       0.00000       0.00000       0.00000       0.00000
  15  15 2905.9697    3.2311  0.8517 12.8791 -0.0159  0.0244   0.0772   0.0588    0.1189   0.0000   435.3915       7.95684       20.5638       2.10058      -4.07677      -3.09475      -1.81391      -6.42416     -0.763386      -2.07159      0.641687     -0.108932     -0.174149      0.160589     -0.203015      0.131885   -0.00996040    -0.0106678    0.00299155    -0.0133510   -0.00541914  -0.000681974  -0.000260969  -0.000261035  -1.82842e-05   1.75144e-05  -1.21121e-05  -9.51225e-07   3.63918e-08   8.09373e-09       0.00000       0.00000       0.00000       0.00000       0.00000       0.00000       2.55051       3.40281       3.63444       3.78353       3.53013       2.87418       2.65956       1.94911       1.60924       1.13190      0.841361      0.613327      0.382815      0.276037      0.150733      0.100759     0.0518810     0.0286585     0.0150476    0.00700249    0.00343074    0.00131148   0.000565228   0.000199273   6.23343e-05   2.12340e-05   4.73100e-06   1.23141e-06   2.59208e-07   2.95206e-08       0.00000       0.00000       0.00000       0.00000       0.00000       0.00000
  15  16 3047.2804    3.8777  0.9149 12.9563 -0.0055  0.0253   0.0913   0.0609    0.1691   0.0000   436.6854       19.3624       7.67075      0.581411     -0.536558      -5.72486       2.56390      -1.85094     -0.322889      0.655400     -0.193009     -0.207168      0.672550      0.120758     -0.253989     -0.148989    -0.0108380     0.0418680    -0.0109672   -0.00931845    0.00541258    0.00257108   0.000538422  -0.000283553  -9.94307e-05   1.05564e-05  -2.06573e-06  -2.01013e-06  -8.51352e-08  -4.66158e-08       0.00000       0.00000       0.00000       0.00000       0.00000       0.00000       2.53529       3.34935       3.44610       3.28081       3.32202       2.82212       2.51021       2.05755       1.62206       1.30246      0.876572      0.641814      0.410998      0.264737      0.165539     0.0994586     0.0542600     0.0299121     0.0143646    0.00743203    0.00306410    0.00141968   0.000513695   0.000204624   6.64701e-05   2.00744e-05   5.22505e-06   1.35579e-06   2.37402e-07   3.02825e-08       0.00000       0.00000       0.00000       0.00000       0.00000       0.00000
  15  17 3188.2365    3.7825  1.1724 13.2905 -0.0047  0.0302   0.0861   0.0779    0.1401   0.0000   444.1955       17.9991       7.38156       2.27845       4.60090      -4.73862      -4.34267      -2.50288       1.55242     -0.147274       1.29350      0.865648     -0.235312     -0.513897     -0.118866     -0.159322      0.101768     0.0244325     0.0119153   -0.00779974  -0.000536044    0.00330912   0.000337910  -0.000305171  -7.69172e-05  -6.38672e-06  -4.25304e-06   1.67636e-06   5.36498e-07  -1.84690e-08       0.00000       0.00000       0.00000       0.00000       0.00000       0.00000       3.17997       3.93958       4.55750       4.22054       4.02048       3.74154       2.98964       2.48017       2.10782       1.48108       1.08070      0.792167      0.474071      0.325140      0.203545      0.118907     0.0682834     0.0368177     0.0182597    0.00921533    0.00401339    0.00182971   0.000654741   0.000250552   9.18099e-05   2.77159e-05   6.59117e-06   1.47428e-06   2.63343e-07   3.27021e-08       0.00000       0.00000       0.00000       0.00000       0.00000       0.00000
  15  18 3329.1503    3.3685  1.6192 13.1790 -0.0050  0.0368   0.0647   0.0937    0.0864   0.0000   443.8461       21.6831       11.4401       16.6675      -2.17071      0.390786      -3.67876      -3.66715       3.01290     -0.836920      -1.95822     -0.937821    -0.0924540     -0.198625     -0.201491     -0.136693    -0.0367759   -0.00444198   -0.00530568    0.00217803   -0.00115064   -0.00456046   0.000321392   0.000156362  -4.18922e-05   1.93142e-05  -7.02175e-06  -5.56978e-07   4.56610e-08  -1.13848e-08       0.00000       0.00000       0.00000       0.00000       0.00000       0.00000       3.53820       4.70943       5.22495       4.86049       4.91738       4.13803       3.57882       3.02720       2.26386       1.79993       1.29397      0.882685      0.602477      0.391117      0.245674      0.140736     0.0812582     0.0473012     0.0226200     0.0110072    0.00517839    0.00228418   0.000849933   0.000316421   0.000102407   3.10718e-05   8.81972e-06   2.05517e-06   3.59863e-07   4.36023e-08       0.00000       0.00000       0.00000       0.00000       0.00000       0.00000
  15  19 3470.2120    2.8242  2.2496 12.6940 -0.0100  0.0417   0.0464   0.1077    0.0616   0.0000   446.4835       25.1968       6.75469       1.89264       8.74971       2.02628       3.40864       4.78592      -2.79901       1.94831      -1.92419      -1.22681       1.02507      0.433917      0.373791     -0.151311    -0.0916531     0.0658253    -0.0162616    -0.0196856    0.00241852    0.00458257   -0.00298856  -0.000259765   0.000235336   1.68289e-05  -6.62649e-06   3.14802e-07  -2.43625e-07  -5.87065e-08       0.00000       0.00000       0.00000       0.00000       0.00000       0.00000       4.32171       5.36103       5.77444       5.63784       5.41642       4.95089       4.27147       3.60826       2.78332       2.11308       1.59290       1.11601      0.754686      0.489831      0.302127      0.174185     0.0996688     0.0538985     0.0268017     0.0138266    0.00588653    0.00272767    0.00101249   0.000371553   0.000123500   3.74152e-05   9.94571e-06   2.19948e-06   3.89754e-07   4.92216e-08       0.00000       0.00000       0.00000       0.00000       0.00000       0.00000
  15  20 3611.5731    2.3603  3.1914 12.1539 -0.0041  0.0522   0.0339   0.1353    0.0514   0.0000   439.9560       33.6342       7.06685     -0.105348      -8.26677      -4.20819       8.41411       10.0023       2.33571      -1.67527      -1.79438    -0.0501512       1.98913      0.328464     -0.621306      0.132810      0.206364     -0.117708    -0.0474782     0.0355209    0.00605793   0.000555817    0.00223066  -0.000159931   0.000168629  -4.51711e-05   5.78888e-06  -2.60864e-06   1.78331e-07  -4.02203e-08       0.00000       0.00000       0.00000       0.00000       0.00000       0.00000       5.24271       6.64855       7.11123       7.19077       6.85259       6.25701       5.15215       4.51650       3.43132       2.65860       1.90748       1.38852      0.943865      0.624054      0.367186      0.219787      0.127324     0.0681130     0.0351084     0.0175912    0.00730439    0.00334791    0.00128618   0.000469908   0.000157117   4.84141e-05   1.25726e-05   2.91060e-06   4.87893e-07   6.59503e-08       0.00000       0.00000       0.00000       0.00000       0.00000       0.00000
  15  21 3752.9749    1.9535  4.7899 11.4672 -0.0024  0.0641   0.0231   0.1720    0.0465   0.0000   445.7945       26.4969       1.62389       24.3958      -1.12869      -14.7128    -0.0450717      0.634238      -5.98039      -6.83059       6.49081      0.731441     0.0650767     -0.574675    -0.0952169      0.402551    -0.0196850     -0.146549   -0.00857236   -0.00839640    0.00219721    0.00184727  -0.000329791  -8.77227e-05   5.83552e-05  -6.25423e-05  -8.83086e-06  -5.24161e-06  -3.49311e-07  -8.67680e-08       0.00000       0.00000       0.00000       0.00000       0.00000       0.00000       6.50353       8.43972       8.86574       9.09672       8.60625       7.67064       6.60058       5.54789       4.29591       3.29886       2.43883       1.74663       1.15178      0.749330      0.478196      0.283905      0.158167     0.0853588     0.0439181     0.0214834    0.00996239    0.00417266    0.00162959   0.000592026   0.000198007   5.97753e-05   1.56485e-05   3.57661e-06   6.37122e-07   8.21460e-08       0.00000       0.00000       0.00000       0.00000       0.00000       0.00000
  15  22 3894.6339    1.6340  6.1336 11.1568 -0.0007  0.0786   0.0186   0.2098    0.0418   0.0000   438.3944       25.9962       21.1221       2.80552      -24.9878      -12.3235      0.316042      -7.41463       5.41306      -6.70509      -2.24524      -1.17396     -0.445465     -0.175287      0.870403     0.0295800     -0.159779     -0.189316     0.0546034     0.0426707    -0.0239036    0.00626891    0.00510016   0.000329665  -0.000146632   1.18546e-05  -1.49310e-05   6.13905e-06  -7.67356e-07   1.59916e-07       0.00000       0.00000       0.00000       0.00000       0.00000       0.00000       7.67519       10.0499       10.8941       10.8503       10.2800       9.45667       7.92648       6.58734       5.35325       4.01048       2.99393       2.08765       1.42116      0.923966      0.586299      0.348570      0.200178      0.108004     0.0562358     0.0263530     0.0125846    0.00516178    0.00210964   0.000760476   0.000257225   7.67479e-05   2.01972e-05   4.37685e-06   7.98676e-07   1.01099e-07       0.00000       0.00000       0.00000       0.00000       0.00000       0.00000
  15  23 4036.0912    1.3346  7.7808 10.9703 -0.0029  0.0970   0.0159   0.2698    0.0381   0.0000   437.0318       47.7473       18.2994      0.591869       5.32215      0.403629       14.3884       9.91859      -2.47833      -6.85578       1.72826      -2.87974      0.827227      0.696210      -1.07083     -0.102252      0.831320      0.133210     -0.122012     0.0283060     0.0219814   -0.00492918   -0.00381015  -0.000347725   0.000227828   8.48694e-05  -1.16131e-05  -4.51623e-07   9.72180e-07  -7.70847e-08       0.00000       0.00000       0.00000       0.00000       0.00000       0.00000       9.66965       12.6780       13.7927       13.5996       12.9797       11.4505       10.1709       8.28913       6.56016       5.04402       3.70551       2.58413       1.80061       1.14579      0.728594      0.437217      0.248884      0.133192     0.0699344     0.0330712     0.0156456    0.00640283    0.00265081   0.000952655   0.000317894   9.25663e-05   2.48031e-05   5.48729e-06   1.00061e-06   1.20632e-07       0.00000       0.00000       0.00000       0.00000       0.00000       0.00000
  15  24 4177.9804    1.1206  9.2484 10.7910 -0.0044  0.1188   0.0143   0.3422    0.0368   0.0000   442.5292       51.0965      -10.9523      -14.3561       21.2967      -9.91580      -18.5848       26.3391       20.0863      -20.7945      -2.55249      -1.76371      -2.24716     -0.293517       2.25768      -1.63157     -0.365828      0.277100     0.0324498    -0.0545707    -0.0240144    0.00877842    0.00129457   0.000830529   3.24669e-05   0.000121934   2.12479e-05  -9.06569e-06   8.24623e-07  -7.96451e-08       0.00000       0.00000       0.00000       0.00000       0.00000       0.00000       11.5103       15.3559       15.9271       16.5816       15.3986       14.2585       12.1323       9.96078       8.14062       6.08498       4.53639       3.29335       2.19047       1.45799      0.908124      0.550201      0.312785      0.169191     0.0879422     0.0434889     0.0195388    0.00834212    0.00326701    0.00119198   0.000396711   0.000119468   3.00892e-05   6.69675e-06   1.23748e-06   1.61558e-07       0.00000       0.00000       0.00000       0.00000       0.00000       0.00000
  15  25 4319.9851    0.9078 10.8954 10.6572  0.0001  0.1521   0.0138   0.4454    0.0361   0.0000   460.1585       33.4174       16.3452      -17.3817      -4.05013      -5.60537       24.4951       1.52122       5.34552      -11.9290       7.08075      -6.01369       5.63156       2.93408      -2.19093     -0.698201      0.986315    -0.0681036     -0.238331     0.0778743     0.0109498    0.00641196    0.00441327    0.00244776   0.000196253  -0.000185011  -1.06307e-05   1.07320e-05  -9.44834e-07  -2.02584e-07       0.00000       0.00000       0.00000       0.00000       0.00000       0.00000       14.8400       19.4202       20.6867       20.7040       20.1669       17.9796       15.7123       13.0064       10.2240       7.91528       5.93019       4.14996       2.91753       1.87442       1.19588      0.711079      0.406126      0.225163      0.113932     0.0570288     0.0255426     0.0111472    0.00426736    0.00159042   0.000513097   0.000150153   4.02228e-05   8.77726e-06   1.58319e-06   1.94451e-07       0.00000       0.00000       0.00000       0.00000       0.00000       0.00000
  16   9 2081.6451    0.6551  0.6274  9.9685 -0.0016  0.0210   0.0170   0.0510    0.0636   0.0000   440.0270     -0.484698       8.97977      -1.73856      -1.35499      -2.87725      -1.14142      0.422998      -1.83431       1.40026      -1.04829      0.477015      0.103871     -0.442885      0.194198    0.00302074    -0.0511162    0.00190952    0.00277624    0.00653895    0.00326602   0.000832289   -0.00142307   0.000422965   0.000129701  -0.000104617  -1.05358e-05   5.20085e-06   1.63926e-06   5.49360e-07  -1.88992e-08  -8.00419e-09       0.00000       0.00000       0.00000       0.00000       1.96743       2.82978       2.70270       2.98834       2.72782       2.53127       2.05321       1.79705       1.32573       1.09459      0.758426      0.558708      0.390668      0.264971      0.168898     0.0963693     0.0622237     0.0313157     0.0193886    0.00868189    0.00483937    0.00184365   0.000947851   0.000336508   0.000151146   4.36377e-05   1.66644e-05   4.36665e-06   1.25673e-06   2.94744e-07   4.97892e-08   7.62001e-09       0.00000       0.00000       0.00000       0.00000
  16  10 2228.4533    0.9490  0.6813 10.5703 -0.0009  0.0244   0.0236   0.0508    0.0707   0.0000   438.0312       3.15608       10.4455      -2.24203       1.16029       1.14935       2.89144      -2.48816      -1.17436      -1.24326    -0.0119303      0.933170     0.0645441     0.0303496      0.110797     0.0526121    -0.0360501     0.0754481     0.0184217   -0.00291149   -0.00247904   0.000438833   0.000798600   0.000423248   0.000119649  -3.48958e-05   1.17510e-05   4.49171e-06   4.77989e-07  -2.59579e-07  -7.53659e-08  -5.45868e-10       0.00000       0.00000       0.00000       0.00000       2.15775       3.06643       3.04217       3.22457       3.12231       2.83352       2.33710       1.87629       1.69823       1.10985      0.962142      0.569847      0.490533      0.284033      0.203508      0.109551     0.0708272     0.0414939     0.0203533     0.0120083    0.00518126    0.00240776   0.000988571   0.000451048   0.000145326   6.21475e-05   1.91539e-05   5.47784e-06   1.68255e-06   2.75108e-07   6.76285e-08   8.24394e-09       0.00000       0.00000       0.00000       0.00000
  16  11 2372.6015    1.2818  0.9812 10.8890 -0.0050  0.0252   0.0266   0.0624    0.0791   0.0000   439.8287      0.722370       14.7868       2.67683      0.477132      -6.68403       1.87763     -0.915383      -2.17572      0.690350     -0.525178     -0.876617      0.650991     -0.555928     0.0892029      0.265755    -0.0537617     -0.120485   -0.00992906    0.00398535   -0.00132919  -0.000277497   -0.00316337  -0.000775162   0.000198394   3.83159e-05  -4.09828e-06  -3.87945e-06  -3.41480e-06  -4.05807e-09  -3.42972e-09  -4.06030e-09       0.00000       0.00000       0.00000       0.00000       2.65211       3.25302       3.22083       3.33083       3.38710       3.07567       2.73571       2.12116       1.66188       1.29139      0.996744      0.752306      0.519365      0.347650      0.229970      0.140414     0.0837555     0.0438795     0.0228719     0.0117840    0.00552518    0.00262773    0.00109130   0.000470212   0.000167011   5.90083e-05   1.99508e-05   5.41705e-06   1.42485e-06   3.21636e-07   5.85912e-08   6.96028e-09       0.00000       0.00000       0.00000       0.00000
  16  12 2514.9599    1.6382  1.0535 11.4768 -0.0003  0.0284   0.0331   0.0648    0.0776   0.0000   436.8781       4.47684       17.3556       5.47194      -1.67442      -2.62661      -1.90942      -1.27017      0.223978      -1.68391       1.18449     -0.375571     -0.439285    -0.0956939      0.291489     0.0796995    -0.0353422     0.0268124    -0.0110223    -0.0127940    0.00244697   -0.00107648  -0.000229128   0.000600190  -4.51771e-05  -3.38575e-05  -2.82772e-05   7.10333e-06   1.74566e-06  -3.29692e-07   5.39241e-08  -1.18549e-08       0.00000       0.00000       0.00000       0.00000       2.57265       3.51909       3.58459       3.85272       3.49725       3.19779       2.72467       2.27636       1.86087       1.40333       1.04311      0.702676      0.553435      0.353923      0.212336      0.139464     0.0761491     0.0464887     0.0232858     0.0134649    0.00606959    0.00288928    0.00114768   0.000523109   0.000189663   7.34204e-05   2.00549e-05   6.53569e-06   1.70840e-06   3.58232e-07   7.02726e-08   9.61475e-09       0.00000       0.00000       0.00000       0.00000
  16  13 2657.0259    2.2597  0.9297 11.9517 -0.0049  0.0233   0.0470   0.0592    0.0796   0.0000   438.1686       13.0412       17.0697       2.40024      -2.84986       3.80882      0.204777      -1.38055     -0.874352      -1.44117      0.362838     0.0257883     -0.391621     -0.350497    -0.0424819     -0.156683      0.200703     0.0767685     0.0169580   -0.00759387    0.00246899    0.00610276   0.000141551  -0.000144222  -0.000297804  -3.08375e-05  -2.38708e-05   1.37906e-06   2.86626e-07  -2.18322e-07   4.29280e-08   9.91127e-09       0.00000       0.00000       0.00000       0.00000       2.31596       3.04059       3.37219       3.31019       3.17309       2.84496       2.40480       1.95481       1.55978       1.21036      0.834799      0.642683      0.428340      0.282312      0.188109      0.112233     0.0628141     0.0392206     0.0201003     0.0104642    0.00474268    0.00242572   0.000984563   0.000412409   0.000147014   6.03236e-05   1.83490e-05   5.23900e-06   1.32574e-06   3.13813e-07   5.33652e-08   6.61947e-09       0.00000       0.00000       0.00000       0.00000
  16  15 2941.9497    3.4661  0.8673 12.8608 -0.0035  0.0226   0.0755   0.0533    0.0963   0.0000   439.1464       19.6722       16.5340       1.99208       2.20312       2.14139      -5.39486      -3.69396      -4.82661      -1.01551      0.420087     0.0153443     -0.974429      0.163403     -0.266068      0.363988      0.108177    -0.0493332    0.00558813     0.0185557    0.00956779   -0.00266072   0.000429765   8.47491e-05   8.56799e-05  -0.000100934  -2.37653e-05  -1.63786e-06   5.14891e-07   4.05893e-08   1.28800e-08  -6.51576e-09       0.00000       0.00000       0.00000       0.00000       2.21082       2.81233       2.81939       2.96865       2.74700       2.52758       2.27962       1.93196       1.58565       1.15105      0.903993      0.605516      0.470158      0.298779      0.193309      0.108455     0.0654066     0.0365623     0.0202047     0.0104340    0.00509181    0.00224109    0.00101230   0.000406463   0.000154548   5.31707e-05   1.72661e-05   4.81208e-06   1.37841e-06   2.66258e-07   5.45748e-08   7.01960e-09       0.00000       0.00000       0.00000       0.00000
  16  16 3083.6844    3.8625  1.0160 13.0326  0.0017  0.0249   0.0806   0.0636    0.1407   0.0000   438.8209       16.8156       14.0608       5.46588      -1.61443      -5.08165      -4.38954      -1.89566       2.49160      -3.70907    -0.0404542     -0.105103     -0.639193     -0.367790    -0.0228015    -0.0676419    -0.0641250     0.0833207    -0.0110025    -0.0144187    0.00416620   0.000130245   0.000556130   7.98308e-05   0.000114474   6.18888e-05   8.10884e-06   4.20542e-06   2.14003e-06  -4.90004e-07   6.26517e-08  -6.11018e-10       0.00000       0.00000       0.00000       0.00000       2.30886       3.15233       3.35364       3.23845       3.10942       2.85264       2.40398       2.14448       1.64855       1.34573      0.978525      0.692239      0.469107      0.308998      0.198697      0.119888     0.0732714     0.0391215     0.0222368     0.0108758    0.00535973    0.00253442    0.00107595   0.000456000   0.000180301   5.94927e-05   2.05360e-05   5.87608e-06   1.60619e-06   3.58230e-07   5.90528e-08   7.94791e-09       0.00000       0.00000       0.00000       0.00000
  16  17 3225.2450    3.6810  1.1939 13.0907 -0.0020  0.0286   0.0787   0.0714    0.1384   0.0000   433.4006       19.8550      0.288093       4.39737       3.64472      -3.86519      0.581904      0.398057       1.96768      0.665853      -2.06972      -1.53938     -0.669661      0.759892     0.0998932     -0.200697    -0.0726597    -0.0173851    -0.0498835    0.00597113     0.0158945   -0.00438855   -0.00336495   0.000686305   0.000311331   2.24782e-05  -2.33586e-05  -5.26939e-06   4.50909e-06  -4.77620e-07  -4.52749e-08  -2.12390e-09       0.00000       0.00000       0.00000       0.00000       2.84195       3.56435       3.77592       3.76264       3.58740       3.26017       2.91314       2.49485       1.99112       1.57942       1.14612      0.813450      0.591045      0.392453      0.240212      0.149675     0.0843388     0.0509224     0.0275811     0.0139852    0.00723066    0.00296007    0.00148315   0.000540357   0.000224199   7.73903e-05   2.29353e-05   6.82704e-06   1.73937e-06   3.83558e-07   6.61964e-08   8.23947e-09       0.00000       0.00000       0.00000       0.00000
  16  18 3366.6387    3.2958  1.7448 12.7415 -0.0049  0.0367   0.0613   0.0910    0.1174   0.0000   444.0422       25.3473       11.0943     -0.226215      -5.90886     -0.110395       5.48577      -5.72176     -0.410498       1.06781      0.264571      -1.92965     -0.811795     -0.621126     -0.410325     -0.254962      0.149891    0.00682562    -0.0272850    -0.0208736    0.00452388    0.00827914    0.00166233  -3.27083e-05   0.000265261   4.53123e-07  -6.71622e-05   2.61318e-07   3.45219e-07   4.81002e-08  -4.13920e-08  -2.02550e-09       0.00000       0.00000       0.00000       0.00000       3.33410       4.53538       4.69687       4.92861       4.57770       4.24674       3.57954       2.95491       2.48107       1.83487       1.35929       1.02862      0.701811      0.462640      0.308408      0.182071      0.109140     0.0621652     0.0339483     0.0170086    0.00881420    0.00372708    0.00181266   0.000652987   0.000264038   9.45826e-05   3.20299e-05   8.86300e-06   2.23682e-06   4.89504e-07   9.15546e-08   1.21515e-08       0.00000       0.00000       0.00000       0.00000
  16  19 3508.3315    2.6766  2.4401 12.6215 -0.0082  0.0451   0.0448   0.1166    0.0655   0.0000   437.2317       16.3419       2.37456      -2.44097      -1.34334     -0.966782       7.20296       3.86739      -3.53499       2.58647       3.88152      -1.98659      -1.02673      0.718904     -0.350297     0.0205263     -0.126217      0.195744     0.0607750   -0.00361502     0.0149556   0.000991415   0.000424138   0.000567671  -0.000737411  -0.000323727   1.49898e-05   3.34754e-05  -2.04518e-06  -1.57825e-06   1.38444e-07   4.19972e-09       0.00000       0.00000       0.00000       0.00000       4.31682       5.69824       5.54149       6.05465       5.69603       5.18631       4.52930       3.71436       3.15749       2.38187       1.86655       1.28265      0.924881      0.586302      0.398181      0.246386      0.146636     0.0858527     0.0431091     0.0236572     0.0114817    0.00499163    0.00231746   0.000916480   0.000335350   0.000125040   3.80214e-05   1.09165e-05   2.85891e-06   5.81853e-07   1.16615e-07   1.48166e-08       0.00000       0.00000       0.00000       0.00000
  16  20 3650.1691    2.2799  3.5540 11.9148 -0.0034  0.0509   0.0295   0.1401    0.0540   0.0000   435.9550       28.9164       8.84874       3.81569      -4.71930      -1.16143      -3.98964      -11.1465       3.83005      -1.70531       1.53280      -2.15363     -0.147259      0.391523      0.162618     -0.168871     -0.127604     0.0496217     0.0336555     0.0231620   -0.00568512  -0.000505757   -0.00104234    0.00248619  -0.000409702  -2.23532e-05   1.15660e-05   1.69944e-05   1.89765e-06  -3.10271e-07   5.60312e-08   3.44612e-08       0.00000       0.00000       0.00000       0.00000       5.02668       6.23157       6.80635       6.93391       6.49480       5.98226       5.30156       4.35467       3.50095       2.74301       2.03042       1.47123       1.05535      0.685672      0.455412      0.272050      0.164249     0.0923705     0.0502999     0.0261884     0.0127358    0.00592821    0.00257795    0.00106315   0.000401338   0.000142615   4.56337e-05   1.24498e-05   3.25909e-06   6.90517e-07   1.22324e-07   1.48442e-08       0.00000       0.00000       0.00000       0.00000
  16  21 3791.9410    1.8952  4.8513 11.4232 -0.0046  0.0624   0.0219   0.1713    0.0473   0.0000   442.0858       39.4422      -6.89810      -4.87938       6.60706       14.8772      -1.29872     -0.579126     -0.168807      -3.53084      0.196986       1.86680     -0.310223     -0.346863      0.207746    -0.0722135    -0.0791265      0.106495    -0.0113233     0.0488568    -0.0445304   -0.00802584    0.00385306   -0.00110848   0.000803020   0.000124442  -7.97495e-05   1.48114e-05   4.45035e-08  -2.18593e-07  -2.81018e-07  -2.72751e-08       0.00000       0.00000       0.00000       0.00000       6.14667       7.78949       8.31704       8.33495       7.85332       7.18834       6.44470       5.38565       4.46153       3.49613       2.59823       1.85895       1.28587      0.850880      0.552821      0.335895      0.202726      0.114221     0.0636828     0.0317913     0.0161170    0.00728452    0.00328936    0.00130810   0.000516667   0.000175379   5.68621e-05   1.57035e-05   4.00524e-06   8.59825e-07   1.52508e-07   1.83374e-08       0.00000       0.00000       0.00000       0.00000
  16  22 3934.0029    1.6059  6.7710 11.0220 -0.0015  0.0789   0.0170   0.2171    0.0418   0.0000   445.0137       26.4905       7.19875       3.64054      -7.90418       2.32181      -9.53434      -11.7701       4.66735      -1.94833      -5.19970      -2.89349       4.68581      -1.33536     -0.976244     0.0152219      0.450969     -0.196753     -0.133220     0.0454509     0.0110801   -0.00260131    0.00409451    0.00243068  -0.000806979  -0.000364996  -3.14744e-05  -8.94485e-06   4.52782e-06   1.47578e-07  -8.31037e-08   1.11161e-09       0.00000       0.00000       0.00000       0.00000       7.32908       9.88565       10.5111       10.3972       10.3248       8.99063       8.24892       6.84079       5.42870       4.34088       3.20966       2.34411       1.63079       1.07887      0.698996      0.434627      0.253509      0.143924     0.0774583     0.0395180     0.0198428    0.00898976    0.00407303    0.00161159   0.000636323   0.000224017   7.13183e-05   2.08957e-05   5.42262e-06   1.22502e-06   2.13571e-07   2.45521e-08       0.00000       0.00000       0.00000       0.00000
  16  23 4076.1792    1.2847  8.4838 10.8230 -0.0075  0.0983   0.0145   0.2784    0.0386   0.0000   464.0385       45.3013      -7.48487       4.04081      -3.80214      -1.93961      -4.93469      -18.5690      -1.39083      -3.16139       6.42220      -8.27973      -2.91398       4.88703     -0.132153      -1.85243     -0.460848      0.422268      0.127823    -0.0884113    -0.0366472    0.00949762   -0.00654520    0.00586321   0.000168280  -0.000265059   0.000126653   2.44763e-05   2.71062e-06  -2.30266e-06  -8.44532e-08   3.00683e-08       0.00000       0.00000       0.00000       0.00000       9.19345       12.1366       13.0045       13.1352       12.6230       11.5494       10.0552       8.55829       6.74641       5.32972       4.04562       2.90638       2.04758       1.38843      0.891174      0.551164      0.329172      0.187817      0.100488     0.0530178     0.0253379     0.0120449    0.00517498    0.00220316   0.000816167   0.000288724   9.21832e-05   2.68898e-05   6.84928e-06   1.47141e-06   2.52764e-07   3.11930e-08       0.00000       0.00000       0.00000       0.00000
  16  24 4218.0290    1.0856 10.1852 10.7278 -0.0018  0.1220   0.0132   0.3557    0.0346   0.0000   445.3297       37.3149       8.35256      -62.7135       22.9877      -2.47471      -12.5844       13.5395      -1.50617      -9.36378       6.63500      -5.45031      -3.29959     0.0155345      0.532517       1.64405     -0.738529     -0.190034      0.206075      0.122078  -0.000534800   -0.00614082   -0.00534525   0.000626639   5.86535e-05  -0.000141046  -0.000116755  -2.10748e-05  -2.24034e-06   1.14411e-06   2.18409e-07   1.38760e-08       0.00000       0.00000       0.00000       0.00000       11.3663       15.0447       15.8544       16.2594       15.4760       14.0496       12.4608       10.5499       8.48859       6.63227       5.06158       3.61718       2.59181       1.74952       1.13151      0.705291      0.423083      0.244193      0.135937     0.0705137     0.0355933     0.0162916    0.00730336    0.00291763    0.00111501   0.000376515   0.000118227   3.36601e-05   8.52036e-06   1.79788e-06   3.18549e-07   3.91641e-08       0.00000       0.00000       0.00000       0.00000
  16  25 4360.9010    0.9159 12.2263 10.5436 -0.0042  0.1538   0.0120   0.4433    0.0338   0.0000   418.0947       36.3844       2.96812       19.5318       6.02459      -4.38052       3.16096      -21.6988       36.5127       4.10448      -16.7717      -1.32180      0.590086     -0.942635       2.00265     -0.364544      0.323689    -0.0366126      0.296589    -0.0550556     0.0190076     0.0376340  -0.000792564   -0.00383510  -0.000777802   0.000824925   0.000232666   1.23933e-05  -3.21841e-06   4.19818e-07  -4.15432e-07   3.27543e-08       0.00000       0.00000       0.00000       0.00000       14.3536       18.7535       20.3971       20.7386       19.8664       18.0725       15.6392       13.0455       10.7101       8.32756       6.26079       4.58079       3.23217       2.16558       1.44258      0.902206      0.550896      0.319812      0.171246     0.0930582     0.0450336     0.0210507    0.00911779    0.00378983    0.00138487   0.000495762   0.000154117   4.29286e-05   1.06955e-05   2.26509e-06   3.96617e-07   4.80371e-08       0.00000       0.00000       0.00000       0.00000
  17  10 2260.3689    1.0593  0.7857 10.4921 -0.0091  0.0220   0.0237   0.0508    0.0875   0.0000   438.5645       1.44765       11.5065      0.837215      0.734029     -0.119669      -3.61044      0.815038      -2.44968      0.669076       1.37115     -0.893441     -0.241908     0.0797716      0.397623     0.0376384     0.0174400    -0.0537066   -0.00431340    -0.0121622   -0.00916544    0.00110684    0.00119865   0.000697140  -3.93723e-05  -8.61194e-05  -5.86267e-05  -2.17072e-05   6.74490e-06   4.97610e-07  -3.34940e-07   5.73204e-08   9.49664e-09  -2.76894e-10       0.00000       0.00000       1.99666       2.53404       2.79068       2.67953       2.66391       2.43217       2.10020       1.86160       1.53008       1.17393      0.887071      0.681421      0.472072      0.305268      0.225294      0.125665     0.0826318     0.0476815     0.0265521     0.0144594    0.00773950    0.00363170    0.00182827   0.000752636   0.000345682   0.000120868   4.56106e-05   1.67674e-05   5.40484e-06   1.34462e-06   3.71345e-07   7.59944e-08   1.26582e-08   1.52240e-09       0.00000       0.00000
  17  11 2405.0890    1.3109  0.8709 11.2376 -0.0038  0.0239   0.0286   0.0567    0.0708   0.0000   438.6363       7.20251       11.3124      -3.35436      -2.16823      0.133619       2.63064      -1.27002      -1.87541      -1.68531     -0.407657      -1.90177     -0.391635      0.244853     -0.295451     -0.191554     0.0467799    -0.0619749     0.0208858    0.00349018   0.000243671  -0.000774397   0.000588519  -0.000259888  -0.000224011   6.68919e-05  -5.51213e-05   1.85914e-05   3.69279e-06   2.05438e-06   6.44720e-07  -1.98473e-07   2.89794e-08   7.35157e-10       0.00000       0.00000       2.02431       2.73753       2.96934       2.95990       2.88922       2.61781       2.32140       1.93762       1.53631       1.24886      0.975588      0.693756      0.476263      0.341204      0.216882      0.142681     0.0878203     0.0509183     0.0289968     0.0162418    0.00738673    0.00413596    0.00174614   0.000884472   0.000330391   0.000155117   5.01518e-05   1.77455e-05   5.47932e-06   1.62440e-06   3.96730e-07   8.76258e-08   1.53619e-08   1.86429e-09       0.00000       0.00000
  17  12 2548.2106    1.7822  1.0225 11.4365 -0.0037  0.0250   0.0339   0.0608    0.0860   0.0000   441.1916       4.13246       14.3155       3.22800     0.0412872      0.367806      -1.71339      -4.51428      -2.14449     0.0688160       1.26660     0.0809826      0.767682     -0.566058      0.133384      0.200544    -0.0765691    -0.0731110    -0.0238605     0.0177597     0.0181153   -0.00650793   -0.00110915   4.61567e-05   0.000838477   4.86324e-05  -7.12344e-05  -3.54437e-05   5.02259e-06   4.74857e-06   1.82573e-07  -2.06339e-08  -2.15742e-08   8.68426e-10       0.00000       0.00000       2.44606       3.33129       3.58509       3.53859       3.42607       3.02642       2.67041       2.21011       1.79555       1.40934       1.02375      0.745111      0.547993      0.345864      0.242057      0.144819     0.0882391     0.0534138     0.0286574     0.0169082    0.00808387    0.00410106    0.00200889   0.000806113   0.000363108   0.000141470   5.01981e-05   1.91862e-05   5.50140e-06   1.50972e-06   4.11334e-07   8.56234e-08   1.51357e-08   1.75362e-09       0.00000       0.00000
  17  13 2691.1987    2.3474  0.9480 12.1770 -0.0006  0.0275   0.0464   0.0611    0.0750   0.0000   444.0407       6.88101       14.4674       5.78830      -4.35394      -3.40513      -1.79300      -1.52784     -0.482736      -1.48382     0.0444597      -1.01703     -0.370006     -0.562812     0.0777175      0.121764   -0.00416078    -0.0122786     0.0162998    -0.0110216     0.0163825    0.00124026   -0.00107632  -0.000267142   0.000634426  -3.31809e-06   1.80990e-05   1.99683e-05  -1.38224e-06  -1.45573e-06  -2.72781e-07   1.34493e-07  -1.20853e-08   1.97073e-09       0.00000       0.00000       2.36624       3.41588       3.22801       3.68946       3.45811       3.06372       2.65862       2.21594       1.92398       1.49200       1.03460      0.774630      0.587007      0.385676      0.263675      0.146953     0.0972295     0.0531052     0.0326776     0.0181690    0.00927399    0.00437519    0.00221689   0.000783353   0.000377531   0.000138430   5.30286e-05   1.82185e-05   6.13337e-06   1.50875e-06   4.38611e-07   9.67870e-08   1.84594e-08   2.45458e-09       0.00000       0.00000
  17  14 2834.5030    2.9351  0.8164 12.8130 -0.0050  0.0220   0.0620   0.0527    0.0683   0.0000   440.9686       10.4688       12.7751       5.40627      0.867541      -2.53947       1.47116      -4.50764      0.828110      -1.32133      -1.31677   -0.00647504      0.568829     -0.451190      0.176484     0.0434250    -0.0905904   -0.00970763    -0.0395111   0.000819377     0.0196723  -0.000953578   0.000222815  -0.000124687  -0.000116782  -0.000172306   6.98418e-06  -8.18552e-06   6.77446e-06  -1.07509e-06   6.25295e-08   5.50580e-08  -1.58781e-08  -7.92666e-10       0.00000       0.00000       2.02197       2.83283       2.90425       3.00979       2.84882       2.55458       2.26197       1.81874       1.52886       1.15507      0.870632      0.624826      0.455986      0.300159      0.195506      0.126859     0.0745583     0.0443836     0.0247899     0.0132828    0.00691254    0.00338456    0.00158470   0.000688316   0.000283882   0.000113739   4.32820e-05   1.48588e-05   4.51149e-06   1.31169e-06   3.31263e-07   7.20433e-08   1.40473e-08   1.73193e-09       0.00000       0.00000
  17  15 2977.4222    3.4565  0.8635 13.0301 -0.0100  0.0251   0.0754   0.0543    0.0777   0.0000   439.9221       16.5973       9.66647       7.53812       1.94214      0.239714       5.61571      -5.37835      -1.18649      -1.21873     -0.714371      0.372207      0.211615      0.270371     0.0433324      0.172411     -0.115058    -0.0532515    -0.0175948     0.0344637     0.0133810   -0.00195072   -0.00100732  -3.02529e-05  -0.000146727  -0.000258603   8.33439e-05   2.01574e-05  -6.40242e-06  -6.07175e-07  -8.68718e-07   7.81944e-08   1.18026e-09   3.83820e-10       0.00000       0.00000       2.07956       3.04880       2.82920       3.21130       3.02479       2.63268       2.34258       1.97708       1.71906       1.23769       1.00916      0.630120      0.537135      0.317635      0.240826      0.127104     0.0914288     0.0492692     0.0307071     0.0169234    0.00864956    0.00457866    0.00181130   0.000949778   0.000329957   0.000152410   4.99126e-05   1.70454e-05   5.59350e-06   1.33927e-06   4.32973e-07   7.32907e-08   1.76433e-08   2.22067e-09       0.00000       0.00000
  17  16 3119.6901    3.7476  1.0488 13.2233 -0.0045  0.0305   0.0763   0.0615    0.0995   0.0000   437.3957       11.7070       14.2961       8.92265      -1.15759      0.300205       3.12673      -8.16932       3.21927     -0.739572      0.963277    -0.0921134     0.0373593    -0.0599688      0.121476    -0.0285544    -0.0263062     0.0694440     0.0585156   -0.00750174    0.00278287  -0.000420130   -0.00114352   -0.00121127  -2.51167e-05   0.000102159   5.77616e-05  -7.22851e-06   5.58543e-06   3.11841e-06   5.50344e-08  -3.28692e-08   2.17906e-08   5.03517e-10       0.00000       0.00000       3.37665       4.56435       4.44227       3.80432       3.19583       2.85744       3.11426       3.12444       2.88477       2.30030       1.70650       1.18573      0.755805      0.486635      0.270411      0.173464     0.0908359     0.0583653     0.0314004     0.0171444    0.00928778    0.00419846    0.00216220   0.000855056   0.000406545   0.000140118   5.72051e-05   1.91256e-05   5.54137e-06   1.81646e-06   3.84395e-07   9.86746e-08   1.76311e-08   2.10712e-09       0.00000       0.00000
  17  17 3261.6868    3.5826  1.4436 13.0726  0.0006  0.0313   0.0684   0.0808    0.1105   0.0000   441.0829       17.3437       11.5960       1.81330       8.34143      -3.16731      -1.50734      -1.48039      -1.74124      -1.37661       3.55745     -0.143341    0.00522317     -0.211330     -0.554666     -0.175476      0.189147      0.128544    -0.0789368   -0.00379586     0.0121721    0.00264041   -0.00333793   -0.00111967  -0.000577467  -4.59110e-05  -5.60607e-05  -1.68315e-05  -4.51205e-06   9.77073e-07   7.37968e-07   1.09112e-07   1.37584e-08  -8.07453e-10       0.00000       0.00000       2.82227       3.96100       4.01030       4.13094       3.93509       3.56892       3.24954       2.61078       2.21903       1.63104       1.31020      0.929730      0.675902      0.468773      0.303784      0.192848      0.116484     0.0682375     0.0381155     0.0213345     0.0103644    0.00554103    0.00240635    0.00117856   0.000441835   0.000196524   6.62198e-05   2.35334e-05   7.20201e-06   2.07459e-06   5.03859e-07   1.06753e-07   2.10012e-08   2.49336e-09       0.00000       0.00000
  17  18 3403.7598    3.1945  2.0359 12.4602 -0.0105  0.0359   0.0535   0.0978    0.1190   0.0000   449.2854       17.6378       14.7370       8.01509     -0.969793     -0.305427       3.17646      -3.84660       1.21794     -0.809661      -1.72495      -1.70335     -0.937731     -0.135197     -0.367786     -0.112869   -0.00365735     -0.100448    -0.0598182     0.0325125     0.0281706    0.00325986   -0.00500821   0.000762521   4.31212e-05   0.000278411  -7.54402e-05  -0.000117371   9.75725e-06   5.67232e-07   7.29713e-07   1.02782e-07   9.64369e-10   3.21508e-09       0.00000       0.00000       3.30532       4.30403       4.60928       4.63786       4.49887       4.09874       3.57583       3.12499       2.52761       2.05146       1.51779       1.14504      0.784955      0.538066      0.359206      0.228414      0.140968     0.0885502     0.0454968     0.0275473     0.0134302    0.00682047    0.00321306    0.00135843   0.000601488   0.000237031   8.03438e-05   3.09850e-05   8.85031e-06   2.49478e-06   6.07950e-07   1.34487e-07   2.16630e-08   2.67703e-09       0.00000       0.00000
  17  19 3545.8005    2.6951  2.9357 12.0382 -0.0038  0.0440   0.0371   0.1198    0.0801   0.0000   442.9663       26.2636       18.4638       13.8996      -1.60438      -7.71174    -0.0775019      -13.2160      -3.56390       4.47697      -2.38874     -0.975559       2.05220      0.509990      -1.05026      0.394151      0.191054    0.00795910    -0.0728041    0.00538876    0.00653108  -0.000419940    0.00175011   -0.00375005   4.74768e-05  -0.000185421  -4.31930e-05   4.83738e-05   1.66355e-05  -2.07624e-06  -7.24495e-07   2.54960e-07  -5.90484e-10   1.95853e-09       0.00000       0.00000       4.00452       5.11299       5.55666       5.56870       5.40636       4.93698       4.42277       3.73566       3.09797       2.40375       1.90473       1.38347      0.964315      0.658851      0.434667      0.286875      0.170867      0.101863     0.0588797     0.0298071     0.0163387    0.00780186    0.00369147    0.00172310   0.000703029   0.000268282   0.000104466   3.40991e-05   1.08385e-05   3.10842e-06   7.53787e-07   1.58294e-07   2.77215e-08   3.16802e-09       0.00000       0.00000
  17  20 3688.1386    2.2348  4.3397 11.5136 -0.0018  0.0552   0.0250   0.1490    0.0566   0.0000   431.2530       32.2529       7.86963      -3.18649       9.05651      -4.28876      -3.97240      -5.02543      0.147402       1.79379       1.43211      0.671681      0.267363       1.29788      0.129321     -0.116728     -0.217180      0.141272    -0.0241419    -0.0501646    -0.0144224   -0.00691813    0.00135396    0.00207721   0.000759709   0.000174253   1.73944e-05   3.12497e-06  -1.67761e-05   4.58594e-06   2.72835e-08  -6.37515e-07   4.20275e-08  -4.32248e-09       0.00000       0.00000       4.86329       6.28511       6.82288       6.89154       6.77165       6.15700       5.48099       4.60385       3.78632       3.07858       2.25742       1.70338       1.23168      0.850724      0.556837      0.364061      0.220256      0.131776     0.0759953     0.0407650     0.0216964     0.0106163    0.00499146    0.00220839   0.000928605   0.000363359   0.000138548   4.60682e-05   1.40596e-05   3.93480e-06   9.69160e-07   2.12192e-07   3.51672e-08   4.12799e-09       0.00000       0.00000
  17  21 3830.4412    1.8377  5.6471 11.1826 -0.0017  0.0657   0.0192   0.1841    0.0472   0.0000   437.0767       25.1811       10.4030       6.05765      -2.55797      -16.2506       5.97465      -10.4080      -8.96452     -0.220466      -1.42658      -2.62353     -0.590475     0.0718961     -0.614643      0.339336      0.160213    -0.0782215     -0.149757     0.0263449   -0.00612562     0.0153204   -0.00869722    0.00400602  -0.000816828  -8.66174e-06   5.74777e-05   9.46318e-06  -2.11838e-05   2.48398e-06  -4.49345e-07  -6.26178e-08   1.71164e-09  -2.12819e-09       0.00000       0.00000       5.86199       7.67366       8.25861       8.17003       8.12734       7.47534       6.48440       5.66330       4.59784       3.66332       2.85574       2.02981       1.50339       1.02315      0.688384      0.434863      0.270425      0.160780     0.0929354     0.0495144     0.0266397     0.0128905    0.00598102    0.00273140    0.00114623   0.000445800   0.000168282   5.51755e-05   1.73642e-05   4.87661e-06   1.22908e-06   2.45644e-07   4.19318e-08   4.95951e-09       0.00000       0.00000
  17  22 3972.8694    1.5008  7.1477 10.9500 -0.0042  0.0804   0.0157   0.2283    0.0405   0.0000   434.8019       36.5594      -12.2168      -9.70343      -8.58443       8.93659       3.75037      -3.69742       14.8221       2.54875      -2.98163      -2.49431       3.14802      0.518782      0.116656     -0.521313      0.627289      0.402291    -0.0647341   0.000310590     0.0761721    0.00248149   -0.00839956   -0.00455628   0.000525974   0.000549997  -0.000196608   4.66241e-06   1.52799e-05   9.49949e-06  -3.09681e-07   1.61600e-07  -1.14839e-07  -3.96153e-09       0.00000       0.00000       7.08210       9.31528       10.1776       10.1829       10.0674       8.96429       8.12927       6.85594       5.65815       4.44006       3.43440       2.51752       1.81663       1.22662      0.837787      0.528909      0.324124      0.194929      0.111341     0.0599870     0.0315151     0.0154407    0.00732114    0.00329540    0.00139469   0.000542177   0.000203130   6.88237e-05   2.12828e-05   5.91461e-06   1.49317e-06   3.09960e-07   5.34760e-08   5.98230e-09       0.00000       0.00000
  17  23 4115.5264    1.2290  9.4620 10.7198 -0.0042  0.1043   0.0134   0.3001    0.0379   0.0000   431.6054       45.7650     -0.552738      -7.41425       15.4589       25.8898      -1.46782      -4.05649      -11.3391      -7.04825       3.74360       3.31625      -7.02275      0.543487      0.603711     -0.857131     -0.184400     0.0631882      0.305597     -0.215423    -0.0507216     0.0829013   -0.00557676    -0.0123816   0.000284903   0.000117269  -0.000458954  -0.000107355  -2.96374e-05  -1.34919e-05  -2.77141e-07   1.60439e-06  -2.94955e-08  -8.75303e-09       0.00000       0.00000       9.41463       11.9745       13.3921       13.5755       12.8557       11.8652       10.4641       9.03144       7.27311       5.81040       4.52498       3.25227       2.36242       1.62882       1.09280      0.701171      0.431161      0.259005      0.149576     0.0824534     0.0423151     0.0215725     0.0100216    0.00466064    0.00190184   0.000767889   0.000273570   9.23468e-05   2.79923e-05   7.76006e-06   1.89791e-06   3.83731e-07   6.44319e-08   7.71560e-09       0.00000       0.00000
  17  24 4258.5248    1.0010 10.7647 10.6854 -0.0032  0.1316   0.0123   0.3779    0.0330   0.0000   461.9672       13.0319       11.7712      -25.7848      -20.9949       8.48986      -33.5668       15.8170      -10.2151      -10.3845       7.90708      0.461065      -3.92277      -2.98992     -0.991996       1.62830      0.286172     -0.739648      0.120262     0.0135033    -0.0548303     0.0356332   -0.00295916   -0.00265100   0.000676361    0.00209328  -0.000944915  -0.000140243   9.90102e-05   2.32928e-05   2.51995e-06  -1.92695e-07  -2.46383e-07   1.82157e-08       0.00000       0.00000       11.5372       14.7363       16.3933       16.4776       16.0591       14.6165       13.2404       11.2730       9.15905       7.27157       5.62986       4.20070       3.02312       2.09784       1.38862      0.918285      0.565432      0.335605      0.193933      0.107105     0.0555243     0.0282498     0.0135341    0.00601631    0.00250450   0.000999641   0.000364560   0.000120464   3.66341e-05   1.01490e-05   2.43923e-06   5.10208e-07   8.50820e-08   9.73649e-09       0.00000       0.00000
  18   9 2143.7132    0.7715  0.6006 10.2465 -0.0057  0.0228   0.0189   0.0432    0.0557   0.0000   437.0960      0.222764       8.79651     -0.143330      -4.43520      -1.67941     -0.289737      0.902315      -1.19450      -1.51964       1.35947      0.662964     -0.753703     -0.569214    -0.0286738    -0.0380374     -0.103698     0.0374490    0.00772007     0.0268711     0.0133676  -0.000109972    0.00162403   -0.00176953  -0.000791129   0.000395789  -4.39784e-05  -4.83933e-06   1.04255e-05   9.59114e-06  -4.85446e-07   2.81729e-07  -1.82674e-08   1.48080e-08   1.47441e-10  -1.79766e-10       1.82047       2.21193       2.77817       2.54850       2.54847       2.45852       2.02105       1.99976       1.39658       1.21378       1.08423      0.638248      0.528185      0.390508      0.212183      0.168181      0.100070     0.0599440     0.0395822     0.0182399     0.0105322    0.00640766    0.00269299    0.00114655   0.000702189   0.000262702   0.000111452   4.76564e-05   1.63728e-05   4.33534e-06   1.51392e-06   5.00387e-07   1.12066e-07   2.01841e-08   2.99028e-09   3.68722e-10
  18  10 2291.6564    1.0751  0.7111 10.8249 -0.0100  0.0215   0.0251   0.0507    0.0663   0.0000   436.7607       3.38494       15.5533     -0.872839      -1.90766      -1.77520       4.17249      -3.12187      -1.32091     -0.516210     -0.681616     0.0552399      0.419472      0.382487    -0.0599523     -0.207545      0.176000     0.0653778     0.0506843   -0.00152437    -0.0106682    0.00591352    0.00160331   -0.00130907  -0.000387998   6.86642e-05   8.39479e-05   1.85999e-05  -3.72226e-05  -1.28488e-05   1.52878e-06  -4.48719e-08  -1.26524e-07  -3.28126e-09   1.94072e-09   1.33126e-09       1.75645       2.37166       2.46211       2.69780       2.43780       2.32457       2.00319       1.79136       1.39222       1.14070      0.933022      0.630457      0.483744      0.338236      0.216810      0.147236     0.0971236     0.0546430     0.0358241     0.0177166     0.0108058    0.00522447    0.00289429    0.00114823   0.000654061   0.000224493   0.000111370   3.78065e-05   1.50318e-05   3.88757e-06   1.38274e-06   3.72168e-07   9.34648e-08   1.81767e-08   3.22506e-09   4.37168e-10
  18  11 2436.9282    1.4595  0.8874 11.3406 -0.0088  0.0262   0.0314   0.0550    0.0842   0.0000   442.3851       1.40931       11.4157      0.530987      -2.86121       3.82366       2.73153      -2.59361      0.224041       1.12369       3.62022     -0.526558     -0.610963      0.378021    0.00614310     0.0556359    -0.0473988      0.133002    0.00494391   -0.00759690    -0.0101524   -0.00426056    0.00421129   -0.00100208   -0.00159236   0.000722446  -9.70415e-05  -1.07901e-05  -2.37721e-06   1.00260e-06  -5.36689e-07  -2.33754e-07  -6.71268e-08  -5.98726e-09  -9.20129e-10  -3.01735e-11       2.16765       3.03313       3.04054       2.96895       3.18461       2.65181       2.55504       2.09249       1.93601       1.45580       1.24554      0.834308      0.605270      0.462548      0.268948      0.200468      0.112454     0.0721917     0.0436115     0.0244108     0.0135989    0.00698746    0.00341616    0.00158469   0.000733073   0.000307375   0.000123882   4.84609e-05   1.75270e-05   5.20126e-06   1.67011e-06   5.35034e-07   1.12049e-07   2.50665e-08   4.78073e-09   4.70128e-10
  18  12 2580.9359    1.8856  0.9229 11.8091 -0.0042  0.0234   0.0380   0.0556    0.0719   0.0000   435.5167       4.06196       9.18427       7.13563       2.93424     -0.880773      -1.60547       2.86176       2.91404      -1.00890     -0.643717      -1.16399       1.17371     -0.377691     0.0751857      0.108667      0.136140    -0.0390801    0.00731666     0.0311075     0.0286687    0.00211567   -0.00368886   2.97169e-05   0.000366932  -0.000420602   6.73139e-05   4.82322e-05  -3.44777e-06  -2.04817e-06   1.14427e-06  -1.56807e-07  -7.55445e-08   4.35090e-08  -3.12304e-09  -4.18221e-10       2.13334       2.82410       2.88600       2.80878       2.65712       2.39817       2.18316       2.03389       1.86402       1.46575       1.13792      0.829523      0.585281      0.395631      0.253463      0.162178      0.100699     0.0593728     0.0365904     0.0198137     0.0112503    0.00579994    0.00284731    0.00133204   0.000601221   0.000254048   0.000100328   3.86743e-05   1.41372e-05   4.49666e-06   1.46419e-06   3.98697e-07   9.61064e-08   2.01140e-08   3.51560e-09   4.11828e-10
  18  13 2724.8547    2.5217  0.8250 12.3038 -0.0027  0.0210   0.0517   0.0531    0.0705   0.0000   436.4580       6.56505       9.33954       3.02075      -1.18781      -2.25879       3.53147      -1.62707     0.0812036      -1.54117      -1.15133      0.708312      0.337961      0.175186     -0.594302     0.0271296     0.0201877    -0.0113982     0.0256470    0.00537486   -0.00706422   -0.00144787   -0.00349017  -0.000197105   0.000429141  -0.000160052  -1.55235e-05  -2.94658e-06  -1.15134e-06   7.72431e-06   1.52341e-06  -2.40727e-07   1.95254e-07   9.24049e-09  -4.35217e-10  -4.22827e-11       1.81495       2.33203       2.42455       2.57246       2.54306       2.24520       2.10801       1.66228       1.42549       1.13940      0.912311      0.642700      0.450113      0.351667      0.226087      0.144888     0.0936837     0.0563908     0.0345761     0.0183688     0.0107625    0.00544685    0.00255997    0.00125677   0.000501923   0.000258703   9.60768e-05   3.77764e-05   1.29199e-05   3.89388e-06   1.29592e-06   3.43886e-07   8.08887e-08   1.86750e-08   3.45205e-09   3.74123e-10
  18  14 2868.8219    3.0893  0.9162 12.5665 -0.0034  0.0230   0.0596   0.0514    0.0780   0.0000   435.0360       12.8287       14.7465       6.36426       4.24589      -1.14662      -3.96065      -7.00441     -0.990582     -0.396925     -0.986477      -1.00888      0.543482     -0.440103     -0.222021      0.183372   -0.00375611    -0.0997835   -0.00253684     0.0324863    0.00824353   -0.00739185   -0.00281083  -0.000605769   -0.00132633   3.61736e-05   9.17587e-06  -3.03989e-05  -1.52620e-05   5.20208e-06   9.97729e-07  -1.27414e-07  -3.65542e-08  -3.35023e-09   3.46596e-09  -4.45009e-11       2.00247       2.51109       2.75738       2.91978       2.71980       2.37241       2.15918       2.07621       1.52947       1.31588      0.962539      0.754022      0.541003      0.355360      0.249528      0.158052      0.103291     0.0599018     0.0365052     0.0205563     0.0109105    0.00591949    0.00306741    0.00139992   0.000719337   0.000265339   0.000115650   4.19672e-05   1.46522e-05   4.71057e-06   1.41757e-06   3.65507e-07   1.01520e-07   2.09495e-08   3.06686e-09   4.15551e-10
  18  15 3012.2828    3.6843  0.9817 12.9667 -0.0055  0.0229   0.0696   0.0551    0.0824   0.0000   439.9129       13.5802       9.62173       3.58609      0.880661      0.219665    -0.0403658      -2.34979      -2.57895      -2.50591    -0.0118094     -0.419297     -0.624736      0.491867      0.306881      0.110065     -0.125207     0.0745509    0.00369447    -0.0434575   -0.00234497     0.0124977    0.00381811  -8.29959e-06   0.000400173  -0.000205358  -0.000238520   4.47215e-05   1.99286e-05  -2.18919e-06  -1.04912e-06  -1.92453e-07   1.92470e-08   1.23397e-10  -4.56025e-09   1.28656e-10       2.09923       2.72635       2.70377       2.78129       2.71778       2.50778       2.28405       1.95563       1.69186       1.31530       1.04322      0.780070      0.549276      0.389675      0.258822      0.169876      0.106560     0.0639980     0.0378531     0.0210908     0.0116917    0.00566729    0.00303306    0.00135318   0.000639876   0.000254274   0.000111134   3.78348e-05   1.45201e-05   4.51760e-06   1.43879e-06   3.86860e-07   9.03249e-08   1.96225e-08   3.54275e-09   4.11755e-10
  18  16 3155.1297    3.9100  1.1053 13.1634 -0.0009  0.0250   0.0726   0.0661    0.0910   0.0000   436.1598       15.4905       5.32184       9.38029       1.46942      -3.58476      -4.69352      -2.69903     -0.443513      -1.92556       1.87222     -0.510179     -0.207460     -0.152541    -0.0954170      0.158810     0.0185582    -0.0447709  -0.000840022     0.0208286     0.0100996    0.00112688    0.00157968   -0.00289112   0.000396478   0.000451582   3.38244e-05  -6.08725e-05   1.92074e-05  -1.03710e-06   3.23020e-09  -1.14192e-07   1.00742e-07   1.30477e-08  -4.33810e-10  -5.84301e-10       2.32253       3.16875       3.19687       3.18925       2.96077       2.82117       2.51401       2.28654       1.87359       1.51525       1.19191      0.859021      0.620981      0.422634      0.276409      0.178443      0.113259     0.0655835     0.0389257     0.0217016     0.0113930    0.00604641    0.00301212    0.00139806   0.000670852   0.000265468   0.000113383   4.35595e-05   1.49793e-05   4.88778e-06   1.53224e-06   4.23344e-07   1.05724e-07   2.12704e-08   3.71969e-09   4.76671e-10
  18  17 3297.7160    3.4502  1.3518 13.1028 -0.0058  0.0296   0.0642   0.0719    0.0885   0.0000   434.8887       15.4919       14.8285       6.18944     0.0684009      -2.96903      -3.64352      -3.45807       2.64693      -3.05912       1.16930      0.241711      0.584489      -1.07612      0.321646     -0.554474      0.228361     0.0587862    -0.0964790     0.0257005    -0.0233671    0.00885537   -0.00247024  -0.000406567    0.00112272  -0.000124401  -0.000258188  -2.30876e-05   1.42794e-06  -1.35531e-05  -1.39769e-06   4.62672e-07   2.08338e-07   3.24301e-08  -4.80012e-09   1.77519e-10       2.39699       3.35872       3.44509       3.47422       3.50072       3.08990       2.85719       2.50720       2.00930       1.67981       1.26086      0.948257      0.709730      0.492878      0.335086      0.213478      0.141741     0.0818706     0.0500977     0.0266187     0.0150030    0.00801128    0.00394533    0.00182036   0.000859929   0.000356072   0.000148591   5.67963e-05   2.03488e-05   6.44658e-06   2.05365e-06   5.39221e-07   1.45377e-07   3.04279e-08   5.01015e-09   5.79862e-10
  18  18 3440.3980    3.0453  2.1286 12.5377 -0.0043  0.0364   0.0482   0.0962    0.0884   0.0000   440.4219       31.6711       18.0974     -0.509163       8.95679      -10.5063      -3.78220      -8.71989     -0.754815     -0.224819      -3.03865     -0.240615      0.340229     -0.668867     -0.535746      0.233584      0.107954     -0.124013     -0.134413     0.0442832     0.0387398   0.000484384   -0.00283435   9.59091e-05   0.000638760   0.000160909  -0.000290304   9.47068e-07   2.75512e-05  -2.74862e-06  -4.65981e-06   5.09859e-07   1.59817e-07   9.82010e-09   2.46910e-09   6.74506e-10       3.13926       4.05089       4.44777       4.40178       4.34450       3.97009       3.62230       3.12241       2.50014       2.05751       1.62931       1.19953      0.862404      0.605418      0.409553      0.267100      0.174864      0.103889     0.0633265     0.0341716     0.0190097    0.00981244    0.00485471    0.00233472    0.00105292   0.000465414   0.000186483   7.18055e-05   2.53959e-05   8.00451e-06   2.54112e-06   6.75058e-07   1.68505e-07   3.45765e-08   5.64182e-09   6.32849e-10
  18  19 3582.9543    2.5055  3.4170 11.8356 -0.0036  0.0483   0.0318   0.1296    0.0730   0.0000   438.4562       25.5631       5.76060       6.67062       6.52911      -4.02961       1.50431      -7.35519      -3.32035      -5.49585      -1.16575      0.692173       1.64802     -0.717190      0.270925     -0.362081      0.126942     0.0979767     -0.143953    -0.0452599     0.0199784    -0.0156953    0.00563745    0.00362489    0.00118969  -0.000614825   0.000288611  -0.000116148  -7.67648e-06   6.63124e-06   5.11794e-06   1.19067e-07  -2.83666e-07   3.46173e-08  -1.01157e-08  -3.39369e-10       4.02678       5.19663       5.65659       5.82427       5.78872       5.21509       4.65714       4.01813       3.44505       2.69913       2.02362       1.57779       1.16154      0.822933      0.544592      0.364551      0.231721      0.138570     0.0842722     0.0457189     0.0259898     0.0137683    0.00681541    0.00327614    0.00143268   0.000624760   0.000241670   9.62971e-05   3.50200e-05   1.11609e-05   3.48256e-06   9.32772e-07   2.22911e-07   4.75417e-08   7.84850e-09   8.74368e-10
  18  21 3868.5351    1.7349  6.3484 11.0485 -0.0014  0.0687   0.0171   0.1959    0.0434   0.0000   434.3201       34.2404       22.2782      -2.29072      -3.41174       2.08417      -5.62691     -0.914735      -6.65030      -7.17080      -2.63324       3.69018     -0.515827      0.338037     -0.162714    -0.0822944   -0.00445281      0.142802     -0.128280     0.0233353     0.0221620   -0.00875321    -0.0200067   -0.00801903   -0.00287240   0.000384932  -0.000126830  -0.000191866  -3.53968e-05   1.32419e-05   5.54995e-07  -1.89819e-06   2.97232e-08  -5.75211e-08  -5.04834e-09   7.11181e-10       5.83111       7.57055       8.25188       8.44765       8.30751       7.49694       6.83879       5.86314       4.89351       3.86669       3.01075       2.29405       1.68229       1.18952      0.810846      0.534146      0.344303      0.210261      0.123771     0.0711067     0.0377852     0.0210597     0.0103544    0.00480104    0.00235187   0.000935706   0.000391194   0.000149431   5.11455e-05   1.72656e-05   5.12129e-06   1.37520e-06   3.29242e-07   6.76412e-08   1.12973e-08   1.24298e-09
  18  22 4011.3734    1.4199  7.4121 10.8944 -0.0047  0.0809   0.0146   0.2326    0.0383   0.0000   444.5676       47.4887       1.98641       7.00159      -1.30640      -12.2095       1.61672      -13.2830      -3.72939      -4.67994     -0.552755      0.728727       1.00971      -1.63473     -0.463470      0.843573     -0.238594     -0.181213     -0.399862     -0.147139     0.0982503     0.0511167    -0.0108271    -0.0108570    0.00324836  -0.000454738   0.000829057  -4.77772e-06  -9.93085e-06   6.73121e-07   6.83623e-06   1.37258e-06   1.06531e-07   3.53151e-08   1.79404e-08   1.28843e-09       7.01769       9.20192       10.1416       10.2689       9.86431       9.28480       8.17737       7.02763       5.78372       4.70503       3.62208       2.69707       1.98310       1.40526      0.957038      0.624549      0.399315      0.247277      0.144157     0.0826787     0.0446397     0.0239512     0.0117401    0.00552784    0.00255805    0.00109362   0.000450459   0.000173501   6.11229e-05   2.03411e-05   6.04178e-06   1.62992e-06   3.87404e-07   7.86554e-08   1.28276e-08   1.48499e-09
  18  23 4154.1516    1.1732  9.4938 10.7297 -0.0053  0.1031   0.0127   0.2993    0.0347   0.0000   442.0006       51.9108       17.3791      -17.7255      -11.5773       10.1484       1.39457       10.9087      -9.47949       1.16299       4.76971       5.30619       1.37068      -1.47510     -0.265661       1.82487     -0.892360    -0.0152960      0.640924      0.162442    -0.0338058    -0.0100873    0.00542577    -0.0132938    0.00634879    0.00160706  -3.26754e-05  -0.000336713   6.02001e-05   3.47307e-05  -2.06473e-05  -1.26226e-06   2.10386e-07   1.20498e-07  -1.22285e-08   2.04817e-09       8.92317       11.3276       12.5532       12.8709       12.5076       11.4285       10.3044       8.83639       7.37196       5.90292       4.61588       3.50004       2.52949       1.78922       1.22625      0.810358      0.523837      0.323178      0.191287      0.109993     0.0602299     0.0314516     0.0161119    0.00760583    0.00351688    0.00147799   0.000613255   0.000226979   8.03454e-05   2.62103e-05   7.78086e-06   2.06211e-06   4.87725e-07   9.96348e-08   1.64339e-08   1.82533e-09
  18  24 4297.5185    0.9868 11.8184 10.5638 -0.0009  0.1374   0.0117   0.3870    0.0343   0.0000   432.0039       50.9830       51.1840      -42.8111      -31.2867      -5.95928       10.5296      0.542836      -14.5904      -12.3368       3.76295      -5.15150       3.43669      -5.83647     -0.842567       1.77420     -0.335716     -0.766879      0.195145     0.0944704     0.0861126    -0.0387588     0.0177153     0.0148215   -0.00126534   -0.00270459  -0.000609916   0.000374150   1.78804e-05   2.46493e-05   2.54031e-06  -1.83184e-06   2.33644e-07   2.84008e-07   4.71408e-09   4.70679e-10       11.1191       15.0181       15.8521       16.5753       15.8606       14.9722       13.5325       11.5271       9.71866       7.74672       6.09959       4.66181       3.39149       2.42550       1.66884       1.10762      0.710843      0.440820      0.263027      0.148326     0.0826219     0.0435746     0.0216050     0.0106469    0.00468391    0.00211594   0.000822349   0.000319404   0.000112068   3.67056e-05   1.09487e-05   2.88775e-06   6.77431e-07   1.39144e-07   2.35664e-08   2.73216e-09
  18  25 4440.3692    0.7785 12.5334 10.5576 -0.0044  0.1703   0.0109   0.4809    0.0292   0.0000   423.7558       28.7562       53.2278       2.64181      -3.17756      -22.9919       15.0437      -3.50555      -6.23364      -15.4506      -15.9498      -6.50967       3.79867      0.927429      0.477397     -0.664013       1.13733       1.55954     -0.397422     0.0201925    -0.0194414     0.0518447    -0.0121963    -0.0119506   -0.00552255    0.00388746   0.000536919  -0.000555513  -4.00061e-05   9.52274e-05   1.26093e-05   7.48081e-07   7.55706e-07   2.23365e-07  -5.59986e-09  -4.56192e-09       13.8168       18.3165       20.2097       20.2326       20.0765       18.5091       16.5704       14.3331       12.0689       9.60784       7.64525       5.72852       4.21904       3.04814       2.06729       1.39795      0.898724      0.555070      0.337470      0.197131      0.107788     0.0588089     0.0293018     0.0144913    0.00651476    0.00284466    0.00111721   0.000433419   0.000146758   4.74782e-05   1.40008e-05   3.74266e-06   8.62164e-07   1.73388e-07   2.86335e-08   3.16670e-09
  18  26 4583.7215    0.6331 14.6752 10.3956 -0.0033  0.2301   0.0088   0.5883    0.0251   0.0000   428.6916       63.2094       43.8848      -20.4932       8.97968      -40.9506      -29.0423      -2.86578       23.9909       2.99170      -26.9400      -1.09026       8.71531      -9.05406       2.36586      -3.34954     -0.735977     -0.626906       1.91281      0.756687     -0.364045     -0.155848     0.0968365     0.0163352    -0.0222615   -0.00128874   0.000392302   0.000347595   6.83108e-05   0.000216375   3.36797e-05  -1.01597e-05  -3.98221e-07   1.82666e-07  -1.81832e-08   1.98275e-09       18.5177       24.5154       26.5218       27.5898       26.8251       24.9700       22.1986       19.1955       16.3986       13.0242       10.3266       7.76195       5.75272       4.12885       2.81762       1.88597       1.22637      0.763525      0.459670      0.267924      0.148951     0.0806983     0.0414030     0.0193758    0.00930314    0.00379292    0.00158231   0.000584444   0.000202153   6.51396e-05   1.91022e-05   5.03146e-06   1.16790e-06   2.33730e-07   3.92059e-08   4.44686e-09
  18  27 4726.3768    0.5077 16.0223 10.2548 -0.0030  0.2952   0.0075   0.7088    0.0221   0.0000   438.4262       74.7348       12.2329       51.3518       40.3601      -15.1940      -1.47863      -3.36541       33.2107       41.7486      -16.1255       12.1250       14.7592      -15.9559       1.65321       1.71276      -2.30313       1.04315    -0.0445036     0.0876492      0.274819      0.262180    -0.0288463    -0.0478060     0.0110500    0.00171423    0.00220976  -6.43596e-05  -5.50895e-05  -0.000203115  -4.64136e-06   8.03687e-06  -3.81312e-07  -6.06448e-07   3.52770e-08   1.03244e-08       23.8460       30.9913       34.5337       35.4178       34.0323       32.2572       28.6712       24.9997       20.4123       17.0550       12.9774       10.0399       7.41255       5.33094       3.68333       2.47334       1.60065       1.00618      0.606005      0.359046      0.197790      0.108684     0.0550444     0.0266088     0.0124064    0.00523519    0.00212488   0.000802002   0.000273680   8.78342e-05   2.48551e-05   6.51321e-06   1.50956e-06   3.05075e-07   4.73733e-08   5.60676e-09
  19   8 2021.7982    0.6179  0.4971  9.9142 -0.0044  0.0191   0.0166   0.0401    0.0525   0.0000   436.9907      -1.26813       11.8313       1.39433      -1.08307     -0.791717     -0.668456      -1.02083      -1.26076     -0.560450     -0.475063      0.201492      0.486931      0.298985    -0.0944910    -0.0201457    -0.0461790     0.0258343    -0.0118488     0.0111626    0.00250294    0.00486368   -0.00189483    0.00150912   4.23880e-05  -0.000265664   6.51788e-05  -0.000161055   4.43620e-05   6.16881e-06  -3.59833e-06   1.78750e-06  -1.54042e-08   9.96863e-09  -1.86820e-08  -8.44739e-09       1.43696       1.99499       2.19500       2.30145       2.08763       2.14782       1.74448       1.59411       1.20989       1.13470      0.730442      0.652345      0.481411      0.305101      0.216436      0.160326     0.0942281     0.0627066     0.0402059     0.0217077     0.0122806    0.00671374    0.00373639    0.00166585   0.000880280   0.000406877   0.000180421   6.69342e-05   2.73088e-05   1.11402e-05   4.11102e-06   1.21861e-06   3.23057e-07   8.82744e-08   2.13955e-08   4.58251e-09
  19   9 2173.8120    0.8797  0.6363 10.3522  0.0008  0.0195   0.0201   0.0430    0.0570   0.0000   439.0663     -0.421587       12.6935       1.44715     -0.783531       2.66248      -1.92620      -1.70462       1.69780      -1.26575      0.536294      0.561522     -0.234407     0.0527619     -0.410797     -0.145633      0.140416     0.0496111    -0.0116315    -0.0150324     0.0143635   -0.00180360  -0.000134017  -0.000182216   0.000959413  -0.000350171   5.22971e-05   7.52992e-05   1.86064e-05  -5.10356e-06  -2.08753e-06  -4.90243e-07   5.05190e-07  -1.35367e-07   3.28555e-08  -4.43476e-09       1.48668       2.10423       2.26668       2.28162       2.26563       2.03291       1.82361       1.65251       1.29801       1.09615      0.845679      0.627889      0.460748      0.330362      0.232514      0.150679      0.100413     0.0592697     0.0385040     0.0218449     0.0123496    0.00711584    0.00339721    0.00181978   0.000881159   0.000371407   0.000189823   7.18371e-05   2.87839e-05   1.09682e-05   3.59264e-06   1.13110e-06   3.56456e-07   9.78113e-08   2.34943e-08   4.86559e-09
  19  10 2322.3858    1.1839  0.7628 10.8362  0.0044  0.0213   0.0245   0.0483    0.0626   0.0000   439.8554       2.42203       5.20557      0.969735     -0.211562      -3.27191      -1.20370      -1.19586     -0.429805       1.06381       1.85604      0.297567     -0.724855     -0.210581      0.152832    -0.0858714     -0.198320      0.105371   -0.00729821    -0.0515052     0.0210358    0.00639896   -0.00423790   -0.00394093   3.03861e-07   0.000591760  -3.98714e-05  -6.45134e-05   2.92258e-05  -4.28031e-06  -4.26339e-06   1.38236e-07   7.76898e-07  -8.18671e-08   2.01063e-09   1.46351e-09       1.91859       2.57324       2.90341       2.93856       2.78534       2.45529       2.27147       1.87051       1.53867       1.29013       1.05101      0.710108      0.519387      0.381981      0.242866      0.166842     0.0991340     0.0692044     0.0413930     0.0230028     0.0136513    0.00771013    0.00389779    0.00198064   0.000886694   0.000401897   0.000194311   8.48383e-05   3.13325e-05   1.22656e-05   3.94220e-06   1.17060e-06   3.44490e-07   1.02857e-07   2.21355e-08   4.60823e-09
  19  11 2468.2487    1.5827  0.8596 11.5174 -0.0038  0.0238   0.0331   0.0542    0.0783   0.0000   438.0797       3.36611       10.7121     0.0712817     -0.526888       1.73733      -4.10394      -2.46118      -4.05901      0.632156       1.22415     -0.151585    -0.0162794      0.616169     -0.290149     -0.234519     -0.135762     0.0631785    -0.0529007    -0.0120604    0.00999487     0.0134335   -0.00313509    0.00166452  -0.000505750   3.71174e-05  -4.25541e-05  -1.26092e-06  -2.14473e-06  -1.66263e-06  -4.65688e-06  -1.22726e-06   1.82142e-07  -9.05642e-08   4.89017e-08  -8.10842e-09       2.07111       2.67671       2.62522       2.55711       2.56285       2.43368       2.35543       2.13039       1.72319       1.38142       1.08216      0.829592      0.635360      0.474777      0.311725      0.218995      0.133833     0.0830453     0.0485020     0.0272161     0.0156319    0.00823060    0.00408273    0.00219422    0.00104154   0.000455104   0.000205438   8.62740e-05   3.25548e-05   1.23873e-05   4.25516e-06   1.22883e-06   3.89983e-07   1.13406e-07   2.49432e-08   5.37187e-09
  19  12 2613.1708    2.0312  0.9809 12.0528  0.0019  0.0227   0.0393   0.0579    0.0773   0.0000   439.1841       7.88115       14.4172       3.71829      -8.17974     -0.655401     -0.103334     -0.339335      -1.35259     -0.882917      0.464827      -1.22731      0.295318     -0.127009     -0.207034     0.0267874      0.112357     0.0302123     0.0438084   -0.00101575    -0.0108854    0.00346145    0.00505522    0.00236021   -0.00118796  -0.000799724   0.000131831   6.57948e-05  -1.41694e-06   4.93775e-06  -3.94722e-06  -2.14295e-06   5.57605e-07   7.50671e-08   7.36926e-10   1.80340e-09       1.93119       2.44630       2.55901       2.69813       2.55737       2.34160       2.20050       1.93391       1.68019       1.37584       1.08205      0.798381      0.640808      0.426579      0.295379      0.195982      0.131268     0.0818413     0.0469722     0.0292208     0.0161070    0.00870730    0.00470878    0.00246681    0.00113244   0.000568399   0.000204410   9.99066e-05   3.68880e-05   1.45246e-05   4.58791e-06   1.60011e-06   3.99084e-07   1.15692e-07   2.71230e-08   5.21944e-09
  19  13 2758.0956    2.7070  0.9198 12.1867 -0.0012  0.0236   0.0526   0.0518    0.0827   0.0000   436.4044       10.7469       14.8713      -4.34538     0.0708938      0.884878      -1.92582      -2.73811     -0.673742      -2.01520       2.24062       1.23264      0.591421      0.297515      0.106293    -0.0147871    -0.0960184     0.0421801     0.0265168    -0.0173199     0.0152224   -0.00139394   -0.00782849   -0.00101718   -0.00134051  -0.000884495   9.40905e-05   9.59670e-05   7.14067e-07  -2.19198e-05   3.58486e-06   2.66228e-06  -3.31515e-07  -1.21579e-07   4.14839e-08  -3.50619e-10       2.40255       3.39856       3.86647       3.85843       3.79921       3.26620       2.88483       2.39962       1.80710       1.44887       1.05766      0.777966      0.574293      0.390087      0.276386      0.176408      0.109985     0.0712061     0.0411588     0.0235568     0.0132625    0.00725341    0.00398296    0.00186779   0.000940659   0.000419957   0.000195595   7.76524e-05   3.13119e-05   1.08775e-05   3.92976e-06   1.24711e-06   3.42483e-07   9.86486e-08   2.58667e-08   5.31879e-09
  19  14 2902.7198    3.2261  0.8544 12.8512 -0.0041  0.0214   0.0636   0.0502    0.0708   0.0000   436.4866       6.49190       13.2422       2.48709      -2.41250       1.27965      -1.65278      0.202232      0.292477      -2.25338      0.162162     -0.630881    -0.0654883     -0.249569     -0.180539     -0.390048     0.0750489     0.0229299    -0.0479468    -0.0419123    0.00443249   -0.00235151   -0.00155314  -0.000522590  -0.000185855  -1.72129e-06  -0.000295780  -0.000168612  -6.86735e-05  -7.66711e-06   2.02159e-07   3.13680e-06   2.05793e-07  -1.82365e-07   1.43499e-08   6.18151e-09       1.67836       2.34429       2.36180       2.42045       2.38941       2.25021       2.07636       1.69001       1.51959       1.17794      0.928903      0.730489      0.526419      0.380774      0.259372      0.181933      0.111569     0.0754148     0.0447290     0.0257062     0.0148244    0.00794647    0.00430784    0.00206256   0.000983489   0.000460731   0.000195769   8.31868e-05   3.13347e-05   1.18095e-05   4.26793e-06   1.41029e-06   3.86256e-07   1.09910e-07   2.31021e-08   5.34732e-09
  19  15 3046.8328    3.8004  0.8783 13.2427 -0.0040  0.0217   0.0727   0.0498    0.0705   0.0000   435.0616       11.8841       4.63410       4.93561       4.54964      -3.54291      0.481121       1.92593      -3.45492     -0.361889      0.611019     -0.493651     0.0299350     -0.764756     0.0111995     -0.128501      0.128588    -0.0267695    0.00564111    -0.0116022   0.000150153    -0.0106686    0.00718021   0.000611413   -0.00186274  -0.000406898   0.000149057  -0.000198219  -6.10631e-06  -1.01480e-05   4.65340e-06  -9.80641e-07  -4.68953e-07   7.10643e-08  -1.81782e-08  -2.93565e-09       1.88832       2.50607       2.52519       2.52033       2.58908       2.47822       2.20576       1.82966       1.52486       1.27561       1.00732      0.774428      0.555243      0.406124      0.267323      0.187655      0.123953     0.0786598     0.0477498     0.0276593     0.0154263    0.00805520    0.00424214    0.00197500    0.00104632   0.000393329   0.000210053   7.33729e-05   3.37832e-05   1.15148e-05   4.15745e-06   1.28362e-06   3.89742e-07   1.02722e-07   2.39617e-08   5.10805e-09
  19  16 3190.0689    3.5393  1.3059 13.1410  0.0001  0.0276   0.0615   0.0694    0.0694   0.0000   438.3802       23.0199       15.9968      0.153188      -4.47786      -2.10393      -2.43712       2.91417      0.306642      -6.17947       1.18689     -0.372669     -0.328771     -0.873703     0.0999810      0.268042    -0.0384414   -0.00225825     0.0563134     0.0302296   -0.00154013    -0.0134399   -0.00844487    0.00104628    0.00143282   -0.00114083   9.13954e-05   8.73002e-05  -5.47587e-05  -4.77288e-06   8.67568e-06   5.76580e-06   1.45730e-07  -7.64557e-08  -6.96432e-08   1.71801e-09       2.24061       3.00134       3.20327       3.19748       3.22195       3.00916       2.66316       2.32115       1.99006       1.57282       1.21024      0.949620      0.689285      0.526859      0.356197      0.236394      0.158580     0.0956394     0.0587710     0.0341173     0.0200134     0.0107394    0.00563691    0.00297911    0.00133154   0.000665016   0.000256521   0.000121117   4.42329e-05   1.70720e-05   5.79305e-06   1.90372e-06   5.76337e-07   1.45921e-07   3.35807e-08   6.95573e-09
  19  17 3333.2270    3.2804  1.5634 13.1496 -0.0018  0.0314   0.0547   0.0787    0.0646   0.0000   441.7563       14.4887       16.2120       1.89560      -2.04986      -2.90029       4.18449      -1.42716      -3.00851      -1.44912       1.59951     -0.635896     -0.194949      0.543214     -0.146714      0.198866     0.0112634    -0.0376728     -0.148708     0.0307772     0.0157400    0.00475562   -0.00945213   -0.00236317    0.00206577    0.00131801   7.38929e-05  -0.000149324  -6.08595e-05   1.18543e-05   6.68857e-06  -1.02846e-06  -1.60666e-07  -7.99810e-08   2.24912e-08   8.07436e-09       2.54812       3.48820       3.46943       3.66523       3.63899       3.42331       3.04160       2.66510       2.20014       1.79726       1.38976       1.05558      0.788661      0.591527      0.415642      0.276590      0.175836      0.108401     0.0672476     0.0385756     0.0229831     0.0119199    0.00639826    0.00308282    0.00150280   0.000658756   0.000298943   0.000120999   4.89092e-05   1.73174e-05   6.38362e-06   1.93088e-06   5.96247e-07   1.58186e-07   3.77037e-08   7.75875e-09
  19  18 3476.4926    2.7484  2.2294 12.6188 -0.0083  0.0390   0.0412   0.0962    0.0659   0.0000   437.6317       34.3954       3.59367       1.59778      -5.51099       2.62596       5.34654      -8.57623      -1.06303       2.50218       5.30836      -3.36462      0.854863     -0.129291      0.307461     -0.924937     -0.220192    -0.0947518     0.0383268     0.0617640   -0.00883996    -0.0127798    0.00398118    0.00173193   0.000518661   0.000558909  -0.000838998  -0.000240859   0.000153000   9.58540e-06   1.96279e-06  -3.86136e-06   1.15753e-06   2.63992e-07  -3.34056e-08  -9.26405e-09       3.05808       4.34508       4.34634       4.79099       4.34607       4.21447       3.59013       3.39271       2.73530       2.33169       1.74361       1.38800       1.01621      0.716100      0.497337      0.333735      0.221091      0.132879     0.0850906     0.0483434     0.0277629     0.0155823    0.00791755    0.00418375    0.00199568   0.000903738   0.000405531   0.000163432   6.31870e-05   2.44917e-05   8.27333e-06   2.57527e-06   7.97917e-07   1.96617e-07   4.94267e-08   9.65408e-09
  19  19 3619.7462    2.4243  3.8097 11.7152 -0.0042  0.0480   0.0279   0.1292    0.0639   0.0000   441.5624       29.1202       3.29948       5.16389       5.85851      -5.83873     -0.753207       3.30125      -2.63589      -4.23714     -0.184743      -1.03320       2.11658      0.278124     -0.745206     -0.381732     -0.343534      0.126541     0.0199300     0.0169622    -0.0897525     0.0336927     0.0184341   -0.00604228   -0.00151972    0.00112635   0.000733158  -0.000167196  -2.92759e-05   6.95536e-06   5.84540e-06   1.15598e-06  -1.22975e-06   2.14582e-07   4.25936e-08  -1.48065e-08       3.90816       5.03373       5.50472       5.70288       5.46763       5.11321       4.63043       4.07203       3.41768       2.79915       2.20071       1.71955       1.24855      0.892198      0.624219      0.427206      0.273959      0.174055      0.104688     0.0635547     0.0365573     0.0192159     0.0101401    0.00519693    0.00253389    0.00116556   0.000506926   0.000212069   8.31809e-05   3.00801e-05   1.05898e-05   3.35372e-06   9.55717e-07   2.56474e-07   5.83124e-08   1.20027e-08
  19  20 3762.8719    1.9848  5.2591 11.3387 -0.0010  0.0613   0.0206   0.1648    0.0496   0.0000   441.3375       27.9762       14.5826       6.84125       4.20114       4.77864      -1.29342       3.73273       5.92444      -1.06413      0.452315      -1.72854    -0.0503533      0.717590     -0.410742     -0.134597      0.206846     0.0362112     0.0802679    -0.0141942    -0.0245016     0.0288636     0.0186089   -0.00957377    0.00203717    0.00207944    0.00100760  -0.000151998  -0.000289528  -2.82893e-05  -1.63733e-06   1.69610e-06  -1.64712e-06  -7.74504e-07  -7.43734e-08   2.12214e-08       4.87014       6.45445       6.99431       6.98107       6.98533       6.47836       6.08048       5.10043       4.34594       3.52820       2.80923       2.15495       1.62173       1.15618      0.811944      0.548109      0.359636      0.231871      0.138048     0.0817297     0.0458987     0.0253080     0.0128869    0.00676001    0.00316988    0.00147395   0.000644486   0.000276857   0.000106287   4.04976e-05   1.36800e-05   4.49175e-06   1.26411e-06   3.38659e-07   7.81608e-08   1.57562e-08
  19  21 3906.2508    1.6603  6.9401 10.9662 -0.0031  0.0718   0.0154   0.2018    0.0402   0.0000   433.8168       27.0154       22.0088      -5.58161       1.75024      -3.17022      -10.4338      -9.20857       4.74925      -13.9985      0.259061      0.509669     -0.376516       1.14004     -0.446675      0.327601      0.922640      0.121538     -0.308559      0.149571     0.0915766    0.00269448    -0.0436686    -0.0159147   -0.00307200    0.00170928    0.00103760  -0.000264084  -0.000140346   4.76858e-05   1.06462e-06   1.20529e-06  -1.80140e-06  -7.52343e-08   1.74590e-07   1.42652e-08       5.86332       7.44100       8.33303       8.46837       8.27657       7.69825       7.02695       6.02762       5.11677       4.24315       3.26802       2.54755       1.87145       1.35676      0.938294      0.648750      0.414159      0.263486      0.162678     0.0964061     0.0547740     0.0300244     0.0159705    0.00787477    0.00384916    0.00178606   0.000782227   0.000319846   0.000128434   4.73452e-05   1.64208e-05   5.13447e-06   1.47719e-06   3.89483e-07   8.85472e-08   1.81831e-08
  19  22 4049.4788    1.3894  8.4322 10.7333 -0.0007  0.0860   0.0130   0.2405    0.0367   0.0000   455.0721       31.3788      -6.79105       1.95512      -3.04211       2.56941      -12.4543      -4.83762      -6.04780      -2.07745       7.25267       1.42426      -1.26818       2.20620       2.98996    -0.0773488      0.363668      0.419124      0.520945     0.0280172     -0.151811    -0.0278898     0.0125197    0.00640415    0.00142405   -0.00550982  -0.000143753  -0.000352738  -0.000243372   5.27893e-05   1.59506e-05   9.39292e-06   1.69039e-06  -2.87691e-08   1.37365e-07  -2.69465e-09       6.84281       9.02742       9.87925       9.97509       9.80541       9.17595       8.34425       7.21620       6.20913       5.00311       3.99677       3.06737       2.24772       1.66033       1.13827      0.781918      0.503450      0.326154      0.197178      0.116908     0.0678670     0.0367392     0.0194141    0.00994203    0.00479349    0.00219649   0.000969560   0.000409464   0.000158988   5.81591e-05   2.02527e-05   6.35750e-06   1.84472e-06   4.90847e-07   1.08415e-07   2.22493e-08
  19  24 4336.2228    0.9299 11.9794 10.5152 -0.0050  0.1400   0.0104   0.3852    0.0319   0.0000   446.8148       61.7512      -3.12340      -8.62537       2.23259      -9.51842      -12.2578       1.13167       3.03916      -3.31624       6.05483      -1.72708       3.74474       2.57977      -3.01043      -1.12242       1.25354     -0.751016      0.398638    -0.0358063     -0.157885    -0.0327995     0.0853526   -0.00797793    -0.0229809   -0.00964115    0.00501826    0.00108493   7.81475e-05  -0.000237576  -1.45104e-05   2.50277e-05  -7.05582e-07  -1.65896e-06   1.15951e-07  -1.59304e-08       10.9494       14.0744       15.6381       16.0020       15.8503       14.9397       13.1866       11.6908       9.92037       7.98948       6.50950       4.92680       3.72838       2.65527       1.88122       1.27458      0.846732      0.546214      0.338117      0.199455      0.115075     0.0638919     0.0341040     0.0173703    0.00839760    0.00393887    0.00171325   0.000716735   0.000277162   0.000101434   3.46969e-05   1.08978e-05   3.14444e-06   8.18319e-07   1.84527e-07   3.54057e-08
  19  25 4479.5481    0.7317 13.8038 10.5406 -0.0055  0.1923   0.0094   0.5192    0.0260   0.0000   462.2524       72.0666      -21.6400       34.7572      -14.4520      -40.2204       4.80244       16.3050      -18.3676      -3.66662       23.7352      -5.94647       1.55006       2.50861      -6.51503      -3.14150       1.36381       1.17416     -0.230687     -0.464000     -0.229678    -0.0620523    0.00989447     0.0878160     0.0138437    -0.0146222   -0.00163714   0.000194963   0.000389196  -8.03918e-06  -1.82740e-05   2.70648e-05   9.37107e-07  -1.79487e-06   5.99313e-07   2.80132e-08       14.8129       19.6093       21.6889       21.8614       21.8557       20.1077       18.4505       16.2474       13.4756       11.2491       8.85098       6.83028       5.18556       3.69859       2.65795       1.80766       1.19414      0.765345      0.476240      0.288070      0.166552     0.0939449     0.0498083     0.0259415     0.0128146    0.00586557    0.00264252    0.00107104   0.000417150   0.000152060   5.07010e-05   1.57307e-05   4.41252e-06   1.13933e-06   2.64239e-07   5.10564e-08
  19  26 4623.2734    0.6132 15.7718 10.3684 -0.0042  0.2406   0.0077   0.5999    0.0227   0.0000   446.3364       20.1853      -30.2193      -46.2619       16.6749       3.96236       4.18533       22.3310       20.7254       6.21202      -7.91447     -0.781733      -16.2639       12.2426       6.66205      0.266607       2.58868       1.38446     -0.116553    -0.0362449      0.466757    -0.0365682    -0.0274944   -0.00985396     0.0143209   -0.00264254    0.00453312    0.00251791  -8.49653e-05  -0.000292210  -8.29778e-05  -1.51914e-06   1.10622e-05   1.18302e-06  -1.75561e-07   7.87452e-08       18.6879       24.5052       26.8740       27.5894       26.9678       25.6209       22.7201       20.3009       17.1560       13.8892       11.1603       8.54337       6.53446       4.62796       3.29152       2.23355       1.49946      0.962788      0.597976      0.357075      0.206638      0.115797     0.0622420     0.0317341     0.0159914    0.00706835    0.00328743    0.00129492   0.000520493   0.000185475   6.30886e-05   1.94934e-05   5.52094e-06   1.42307e-06   3.22591e-07   6.16021e-08
  19  27 4766.9009    0.4633 16.1281 10.2438 -0.0014  0.3097   0.0072   0.7490    0.0215   0.0000   466.1368       2.31133      -71.2678       52.6622       83.7919      -43.6391      -90.4666       49.6211       67.0851      -36.4648      -12.8068       3.92743       2.89860       4.30075     -0.359286       3.95480      0.377676      -1.69456     -0.698591      0.500089      0.194121     -0.123159    -0.0544344    -0.0376250     0.0177295     0.0203758   -0.00101296   -0.00198609  -0.000798166   0.000707702   0.000116155   4.99921e-06  -7.68265e-06   6.27894e-06  -2.14057e-07  -1.45682e-07       23.2769       31.8275       34.5326       35.1955       35.1812       32.4319       29.7501       25.9294       21.7180       17.8831       14.2362       10.8922       8.34047       6.05401       4.23750       2.93986       1.96132       1.26663      0.787605      0.475153      0.278120      0.155769     0.0833968     0.0439769     0.0211134     0.0100315    0.00428990    0.00183497   0.000693408   0.000256033   8.46227e-05   2.60511e-05   7.33823e-06   1.88703e-06   4.29382e-07   8.42549e-08
  20   9 2203.1805    0.8988  0.6545 10.4859 -0.0044  0.0199   0.0197   0.0419    0.0566   0.0000   436.8179       3.70538       16.1405      -2.74585      -3.50180     -0.794239       2.96400      -1.20996      -1.63516     -0.572901       1.09672     -0.360934     0.0569182      0.429718     0.0313774     -0.284963     -0.110319    -0.0841442    -0.0665538    -0.0406282    -0.0124925     0.0189587    0.00412652   -0.00142618  -0.000742466  -0.000293941   0.000413007   0.000159262  -8.04148e-05  -2.30681e-05   5.83681e-07  -1.95870e-06   4.38514e-07  -1.82280e-07  -8.35042e-08  -3.61202e-08       1.48409       2.06963       1.98582       2.00680       2.15573       1.97858       1.94750       1.53553       1.28669       1.08501      0.838949      0.724740      0.494075      0.381556      0.260110      0.179577      0.127230     0.0793434     0.0554074     0.0298281     0.0177283    0.00971873    0.00512796    0.00276662    0.00127989   0.000633005   0.000300471   0.000129772   5.80047e-05   2.21374e-05   8.37392e-06   3.17830e-06   1.02154e-06   3.18134e-07   9.52426e-08   2.19558e-08
  20  10 2352.4620    1.2691  0.9236 10.8765 -0.0030  0.0221   0.0236   0.0533    0.0673   0.0000   438.1694       8.73238       13.2924      0.200064       1.94423      -1.27378      -1.94170      0.752552      0.850752      -2.12243      0.496183     -0.505701      0.210937     -0.123894     0.0392659      0.205019     -0.228372     0.0145683     0.0797806    -0.0157744    -0.0515220     0.0116579    0.00462027   -0.00135677   -0.00197910   0.000162738   0.000112639  -0.000183818  -6.34904e-05   1.65723e-05   8.28006e-06   2.55333e-06  -2.04756e-07  -2.87229e-07   4.75769e-08  -4.45266e-09       1.60334       2.32453       2.24745       2.45702       2.23811       2.31492       1.89900       1.91465       1.46415       1.33242      0.960808      0.802109      0.576252      0.437855      0.307282      0.221226      0.135524     0.0906603     0.0553442     0.0323574     0.0204387     0.0109802    0.00604293    0.00321125    0.00158038   0.000751831   0.000370540   0.000146529   7.02485e-05   2.60391e-05   9.96285e-06   3.61571e-06   1.31806e-06   3.68889e-07   1.11295e-07   2.92062e-08
  20  11 2499.0290    1.6017  0.9666 11.6022 -0.0044  0.0226   0.0308   0.0584    0.0721   0.0000   438.1848       6.17377       9.86139     -0.414737      0.615897      -3.47861     -0.238551      0.359863      0.846557      -2.01917     -0.918906      0.995022      0.628553      0.174542     -0.552011    -0.0708430      0.107565    0.00596306    -0.0708468    -0.0449516     0.0296103     0.0238056   -0.00587414   -0.00261901    0.00238327   0.000189671   0.000237850  -0.000235138   2.24820e-05  -5.99384e-05   2.24138e-05  -2.03736e-06   1.13920e-07  -2.83871e-07  -9.29731e-08  -2.41246e-08       1.80412       2.26740       2.50147       2.62979       2.46029       2.38232       2.12337       1.94925       1.57660       1.25107       1.01717      0.817189      0.579512      0.450517      0.315604      0.210360      0.143590     0.0964413     0.0560189     0.0361528     0.0195845     0.0114986    0.00616330    0.00338203    0.00165698   0.000854238   0.000384453   0.000182322   7.29375e-05   3.18864e-05   1.10713e-05   3.81344e-06   1.23597e-06   4.27035e-07   1.12611e-07   2.91824e-08
  20  12 2645.0154    2.1421  0.8671 12.1452 -0.0090  0.0219   0.0439   0.0526    0.0823   0.0000   443.7665       6.97968       12.4651     -0.532297       1.91193      -2.52094       2.96158      -2.33058     -0.612476      -1.45026      0.765409      0.228409     -0.207788     -0.724375      0.494928      0.185676     0.0755302      0.258084  -0.000710190    -0.0536987     0.0133623    -0.0163218    0.00322761   0.000190033    0.00149191  -0.000520586  -0.000272072   0.000188936   7.83679e-05   2.53973e-05   1.08343e-05  -1.45754e-06   2.29946e-06  -4.81822e-07  -8.10256e-08  -2.41653e-08       1.76322       2.32860       2.52757       2.67305       2.67157       2.39428       2.17576       1.88331       1.52013       1.25058       1.04309      0.730525      0.561558      0.419149      0.303285      0.205810      0.130621     0.0876092     0.0549283     0.0338081     0.0181733     0.0115074    0.00608978    0.00330361    0.00154537   0.000743845   0.000350730   0.000164323   6.97609e-05   2.73102e-05   1.03507e-05   3.79343e-06   1.13142e-06   3.90602e-07   1.03706e-07   3.07140e-08
  20  13 2790.8848    2.6989  0.8791 12.5603 -0.0044  0.0206   0.0515   0.0505    0.0672   0.0000   439.5772       7.23126       11.9218       4.17899     -0.912667       2.21574      0.461586      -1.36620     0.0988865      0.929631     0.0949102     -0.777233     -0.308736    -0.0613703     -0.514818     0.0679578      0.113704     0.0186364    -0.0377083   -0.00162225    -0.0111340    0.00851763    0.00497093   -0.00371167  -4.54931e-05   0.000582252  -0.000244563   7.95572e-05   1.92137e-05  -1.45872e-05  -2.63579e-06  -4.22567e-07  -2.78415e-07  -1.85599e-07  -2.26258e-07  -1.18143e-08       1.59424       2.12170       2.35230       2.35131       2.34093       2.10372       1.94800       1.69848       1.41942       1.21105      0.965944      0.749618      0.552641      0.388760      0.277063      0.192192      0.116805     0.0876035     0.0492433     0.0312577     0.0187062     0.0101221    0.00567002    0.00287820    0.00148762   0.000731875   0.000314924   0.000157506   6.28356e-05   2.70440e-05   9.59633e-06   3.43332e-06   1.25080e-06   3.78504e-07   1.00317e-07   2.93694e-08
  20  15 3080.7189    3.8199  0.9293 13.2826 -0.0094  0.0231   0.0723   0.0509    0.0716   0.0000   439.9902       14.5350       10.3560       4.22622      -3.10376     -0.559408       1.34106      -2.39660       1.02657      -1.68603      -1.28880      -2.65881      0.556652     -0.296725    -0.0978045     -0.149600     -0.132549    -0.0299402     0.0265298    -0.0385518     0.0375696    -0.0146307   -0.00830535   -0.00551885  -7.23074e-06    0.00178150   0.000108264   7.44867e-07   0.000109539   1.63221e-05   8.49442e-06   7.16533e-07  -1.24246e-06  -9.32179e-07  -4.75184e-08   1.63143e-08       1.98647       2.57844       2.78103       2.92788       2.94792       2.52858       2.35847       2.07464       1.75303       1.32229       1.10323      0.902716      0.642246      0.449889      0.304368      0.225059      0.148034     0.0939661     0.0587355     0.0365584     0.0210387     0.0118700    0.00597193    0.00325579    0.00168356   0.000877270   0.000401641   0.000182833   7.18114e-05   2.84183e-05   1.00240e-05   3.89852e-06   1.16274e-06   4.09653e-07   1.09105e-07   2.96866e-08
  20  16 3224.6333    3.6142  1.1908 13.3747 -0.0043  0.0265   0.0637   0.0654    0.0658   0.0000   437.7829       16.3708       13.1819      0.806541    -0.0458328     -0.864274      -1.51273      -2.24462       2.65256      -1.54295     -0.615391     -0.860639     0.0818830     -0.940665      0.450846      0.328052      0.253435      0.145019     -0.107149      0.108590     0.0244265   -0.00737980    0.00517574    0.00493728    0.00385080   -0.00237964  -0.000997418   8.40028e-05   5.74970e-05   9.23379e-06  -8.48548e-06   2.62670e-06   1.51767e-06   1.24093e-06  -1.23426e-07   3.78050e-08       2.11355       2.67270       2.88083       3.04764       2.83082       2.61274       2.50788       2.10741       1.94634       1.59982       1.25677      0.977202      0.758426      0.530237      0.355841      0.255223      0.161350      0.112058     0.0667755     0.0420022     0.0238980     0.0130279    0.00785270    0.00394343    0.00209459    0.00102121   0.000471419   0.000212689   8.39220e-05   3.53178e-05   1.37201e-05   4.66890e-06   1.66168e-06   4.72303e-07   1.24012e-07   3.29253e-08
  20  17 3368.4020    3.2105  1.6390 13.0508 -0.0015  0.0310   0.0502   0.0774    0.0567   0.0000   437.2636       17.6225       18.3627      0.297321      -4.76641      0.604670       1.05085      -3.48061      -4.43174      -1.31608      0.966425     -0.428216      0.170120     -0.100483      0.547698      0.207301      0.159769    -0.0578272     -0.202719     0.0557520     0.0105553     0.0213284    0.00199761   0.000920251    0.00464989   -0.00138507  -0.000226143   0.000532018  -0.000143560  -8.12297e-05   2.35062e-05   3.24165e-06   7.15884e-07  -4.06475e-07  -3.11354e-07   4.37255e-08       2.39037       3.27186       3.27990       3.56194       3.50178       3.31025       2.94099       2.56826       2.17695       1.86467       1.43914       1.14955      0.845732      0.615822      0.440510      0.297407      0.205954      0.129743     0.0845803     0.0510305     0.0301275     0.0172070    0.00933656    0.00487743    0.00251921    0.00116741   0.000577842   0.000235460   0.000108659   4.08862e-05   1.63078e-05   5.75180e-06   1.91790e-06   5.92703e-07   1.61729e-07   4.05002e-08
  20  18 3512.1951    2.6830  2.6162 12.4404 -0.0018  0.0386   0.0342   0.1024    0.0504   0.0000   442.8283       22.3503       8.17264       6.37925       7.37451      -2.72316       3.33707      -4.99987      -2.09419      -1.04353      -1.65933       1.44934     -0.970938     -0.475814       1.11779      0.220549     -0.243686     0.0111050     -0.163911   -0.00237823     0.0290327     0.0152905     0.0246686    0.00237071   -0.00692447   3.82052e-05  -0.000139185  -0.000362239   0.000126282   2.58682e-05  -1.06192e-05  -6.52246e-06   2.82134e-06  -6.30990e-07  -4.32829e-07   5.11240e-09       2.89803       3.89595       4.06290       4.35803       4.17251       4.05012       3.57057       3.21315       2.69361       2.28506       1.83516       1.42780       1.05354      0.775997      0.556409      0.386478      0.253658      0.167487      0.104989     0.0644743     0.0383973     0.0219392     0.0117799    0.00638626    0.00310528    0.00158334   0.000717363   0.000332157   0.000136229   5.73867e-05   2.03759e-05   7.66102e-06   2.50133e-06   7.77392e-07   2.15341e-07   5.58335e-08
  20  19 3656.0124    2.2506  3.7856 11.7603 -0.0012  0.0477   0.0260   0.1306    0.0552   0.0000   437.1662       33.3606       26.6259      -7.38426      -2.35530     -0.439304      -2.88687      -5.58864       8.00142       6.07291      0.544117     -0.107684     -0.180180      -1.15792      0.369617      0.523724     -0.194307     -0.340953     0.0748460      0.132231    -0.0769184    -0.0467188     0.0230247     0.0181148   -0.00446164   -0.00185399    0.00134356   0.000468558  -0.000125926   5.06268e-06   1.45350e-05   9.03614e-06  -3.65918e-07  -1.43845e-06  -8.61163e-08   1.24743e-07       3.86126       4.91772       5.53622       5.54084       5.45164       5.15509       4.68136       4.08111       3.47952       2.83718       2.30308       1.75748       1.32801      0.962155      0.708796      0.467366      0.318252      0.206387      0.130910     0.0789804     0.0459470     0.0266459     0.0144757    0.00773703    0.00384221    0.00192295   0.000843994   0.000412524   0.000164754   7.01508e-05   2.54274e-05   9.37582e-06   3.06027e-06   9.63417e-07   2.66795e-07   6.69492e-08
  20  20 3799.6952    1.8941  5.4148 11.3105 -0.0039  0.0601   0.0190   0.1680    0.0452   0.0000   444.6759       23.6847      -3.60935      -14.0123      -11.7339      -8.58039       10.5789       4.52577     -0.920994      -1.19265      -4.45381      -2.44527       1.39413     -0.104422      0.243102      0.208807      0.312919    -0.0985823     -0.183939     0.0870581     0.0191368    -0.0670290    -0.0447674  -9.23056e-05  -5.56100e-05  -0.000984253   -0.00109408   0.000791992   0.000103994   1.89803e-05   4.89961e-05   1.12873e-05  -1.24860e-05   4.49842e-07   7.38690e-07   3.18952e-08       4.53492       5.92559       6.53789       6.63003       6.58124       6.19450       5.59549       5.02376       4.35495       3.56284       2.87839       2.25481       1.69245       1.22844      0.893440      0.600839      0.409915      0.260810      0.168147      0.100603     0.0596759     0.0340620     0.0188143    0.00981700    0.00508314    0.00241689    0.00115350   0.000505434   0.000219499   8.56102e-05   3.34354e-05   1.19046e-05   4.07689e-06   1.27159e-06   3.60951e-07   9.00508e-08
  20  21 3943.4121    1.5863  7.4717 10.8552 -0.0033  0.0744   0.0141   0.2082    0.0385   0.0000   444.6725       24.9977       1.96391       10.0807     -0.525423      -8.27692      -8.42183      -5.31231      -6.11728      -8.69085       6.46067       4.12785      -2.15134      -2.84885      0.743924     -0.893935     -0.165598     0.0889429     0.0718367     -0.205346     0.0695092   0.000342544    -0.0503006   -0.00636910  -0.000415596    0.00112187  -0.000595421   -0.00138387  -0.000151440   0.000262316  -2.33647e-05   1.08548e-05  -5.48895e-06  -3.77639e-07  -1.14639e-07  -5.33407e-08       5.62264       7.34992       8.03658       8.31378       8.19704       7.85945       6.95781       6.19843       5.24148       4.41732       3.49501       2.72004       2.06252       1.53123       1.07486      0.752455      0.499447      0.332034      0.208228      0.126208     0.0751148     0.0426326     0.0236173     0.0124846    0.00641486    0.00307847    0.00144674   0.000638914   0.000275670   0.000110380   4.23268e-05   1.51056e-05   5.11693e-06   1.54801e-06   4.35838e-07   1.12240e-07
  20  22 4087.3250    1.3057  9.4084 10.7017 -0.0047  0.0930   0.0120   0.2679    0.0337   0.0000   454.3148       29.5857      -1.95857      -3.10682      -20.6818      -8.95430      -1.99643       2.50467       6.31562      -10.5093      -7.05490      -1.81229       1.79046      0.932327       2.20022      -1.94470       1.66076      0.733828     -0.284908     0.0790911     0.0441294    0.00355521    -0.0547404    0.00790154    0.00395944  -0.000248793   -0.00117576   0.000351455  -0.000265048  -0.000174659   1.08882e-05  -1.98823e-05   1.25996e-06  -9.82115e-07   5.73164e-08  -4.24108e-07       6.98914       9.27121       10.1654       10.3158       10.2970       9.54806       8.83722       7.73892       6.68612       5.48058       4.46101       3.46893       2.63041       1.91132       1.36561      0.936354      0.641230      0.410003      0.264957      0.159771     0.0936801     0.0534187     0.0297194     0.0157980    0.00795792    0.00395884    0.00184718   0.000835235   0.000349265   0.000142185   5.36424e-05   1.94004e-05   6.37036e-06   1.98270e-06   5.57410e-07   1.40792e-07
  20  23 4230.6167    1.0653 10.4737 10.6374 -0.0011  0.1138   0.0111   0.3171    0.0304   0.0000   433.7321       48.3962       9.73847       26.5060       27.3909      -23.8007      -21.5488       5.56681       15.8688       4.67491      -13.1626      -3.64558       3.27406       1.74059      -3.82742      -1.24272     -0.556200      0.313288      0.119927     -0.246264    -0.0961708      0.203613    -0.0644805    -0.0182760     0.0140004    0.00338817   -0.00281618  -0.000136481  -0.000498324  -0.000337814   4.61505e-05  -2.90245e-05  -1.97326e-06   1.32073e-06   3.31291e-07  -4.71562e-07       8.53368       11.3532       12.4682       12.7936       12.5473       11.8629       10.8015       9.62559       8.08844       6.68769       5.34399       4.24782       3.17240       2.37004       1.67708       1.15573      0.787265      0.514767      0.325382      0.197512      0.116444     0.0660836     0.0370257     0.0197598     0.0100039    0.00502572    0.00230221    0.00106466   0.000436811   0.000182475   6.71833e-05   2.40930e-05   7.95988e-06   2.47703e-06   6.83133e-07   1.73388e-07
  20  24 4375.1211    0.8658 13.1999 10.5669 -0.0032  0.1562   0.0096   0.4407    0.0271   0.0000   442.8107       16.9930      -7.00141       27.0029       6.71919       12.1769       2.45316      -20.1018       3.44670       5.77343      -17.6423       8.77587       4.63601     -0.567527      -2.62484     -0.722258       1.86010      0.418176    -0.0252795     0.0984054     -0.232429     -0.130790    0.00622875     0.0282225    0.00473595    -0.0110367   -0.00161137    0.00328432  -0.000191414   0.000173042  -2.89824e-05   1.79951e-05   4.99846e-06  -2.23013e-06   6.70761e-07  -4.03312e-08       11.2437       15.3301       16.7989       17.2501       17.0299       15.9807       14.6565       12.9571       10.7427       9.27282       7.32315       5.71066       4.34546       3.24421       2.28418       1.59169       1.10500      0.704368      0.458832      0.280499      0.166981     0.0992748     0.0527083     0.0289963     0.0150281    0.00737983    0.00343901    0.00155773   0.000666609   0.000266995   0.000101346   3.65817e-05   1.14459e-05   3.55245e-06   9.67232e-07   2.45252e-07
  20  25 4518.8892    0.7100 15.3840 10.4595 -0.0028  0.2027   0.0081   0.5393    0.0234   0.0000   433.2240       67.3534      -8.51967      -21.6721       37.8815       3.15176      -31.7739      -9.52980       7.88431      -22.0288       2.70105       10.1985      0.951014       1.60033      -5.30105     -0.963376     -0.379863      0.209600      0.444268     -0.134296     -0.260569     0.0105854     0.0123593     0.0104600    -0.0365687   -0.00995149    0.00330580    0.00315906   -0.00115369  -0.000110491   4.05113e-05  -3.17344e-05   2.75897e-07   4.05664e-07  -1.93321e-06   1.29344e-07       15.0070       19.9225       21.9736       22.4837       22.1550       21.3544       19.2076       16.6991       14.4552       11.8760       9.70777       7.57312       5.68675       4.23444       3.03612       2.11329       1.44529      0.942605      0.602416      0.379210      0.223442      0.130379     0.0724512     0.0395556     0.0197056     0.0100269    0.00471371    0.00211536   0.000886501   0.000364897   0.000134156   4.79368e-05   1.53868e-05   4.77236e-06   1.27418e-06   3.19533e-07
  20  26 4662.2615    0.5393 15.3197 10.3306  0.0004  0.2564   0.0074   0.6306    0.0222   0.0000   452.2490       26.8814       7.12571       42.9996       10.0205      -15.4537       4.72012      -72.3462       4.70573      -16.3163       8.93480      -7.79498       12.9343      -4.43199      -6.02062       2.11304       2.34215      0.332943       2.08312    -0.0903711     -0.206754     0.0579167      0.310394     0.0649692    -0.0388374    0.00127505    0.00516158  -0.000809020   0.000789057   0.000595265  -3.45634e-06  -0.000140373   3.02519e-05  -2.30279e-06  -4.72567e-08   3.35806e-07       18.6234       24.8704       27.8111       27.9891       28.1001       26.2441       23.6299       21.3577       18.1893       15.1902       12.2346       9.61554       7.31465       5.31792       3.87880       2.65800       1.82260       1.20191      0.763240      0.475863      0.286884      0.166691     0.0932325     0.0509049     0.0263142     0.0132808    0.00618513    0.00281648    0.00117663   0.000475311   0.000175208   6.14792e-05   2.00650e-05   6.11018e-06   1.63460e-06   4.17565e-07
  21   7 1919.8514    0.4893  0.3943  9.8084 -0.0047  0.0155   0.0146   0.0330    0.0386   0.0000   439.4760     -0.973873       13.5982       3.22418      -2.78061      -2.32070    -0.0682660     -0.902070     -0.502137     -0.560132      0.722392    -0.0194223    -0.0987485     0.0745420      0.146485     0.0686040     -0.129010     -0.104045     0.0340190     0.0502130     0.0191941    -0.0114122    0.00308561     0.0103961   -0.00280747   0.000423524   0.000171272  -0.000214147   9.23863e-05  -1.86967e-05   9.40709e-07   1.49829e-06   1.97802e-06   3.04825e-07   1.18209e-08   8.29926e-08       1.25987       1.37459       1.38884       1.54445       1.72898       1.58904       1.31447       1.12227       1.04423      0.949649      0.769175      0.543428      0.399037      0.305413      0.240691      0.183360      0.116230     0.0680730     0.0420407     0.0281594     0.0188827     0.0117208    0.00685976    0.00394733    0.00193715   0.000847163   0.000422706   0.000192134   8.09671e-05   3.42264e-05   1.38959e-05   5.11940e-06   2.04160e-06   6.85273e-07   2.18822e-07   6.31893e-08
  21   8 2077.7578    0.7039  0.6233 10.0128 -0.0019  0.0188   0.0150   0.0393    0.0530   0.0000   437.3684       1.33637       14.0818       1.44190      -2.42030       1.34345      -2.18119      0.521541       1.21666     -0.737791     -0.973965      0.669536     -0.125507    -0.0615561      0.195245    -0.0770152    -0.0307808   -0.00722453    -0.0858767    -0.0233048     0.0287636   -0.00227762    0.00112805   0.000520150  -0.000882939   -0.00124310   0.000389538   5.05829e-05  -0.000182965   1.52983e-05   1.57904e-05  -5.10211e-07   2.52311e-06   2.85395e-07   2.95285e-08   8.24130e-08       1.31461       1.82861       1.99059       1.96256       1.96772       1.80299       1.67570       1.46688       1.32804       1.07579      0.908538      0.676610      0.535889      0.384540      0.267405      0.195212      0.122713     0.0834513     0.0553681     0.0322738     0.0205774     0.0108880    0.00695726    0.00347988    0.00197978   0.000959654   0.000476791   0.000222383   9.91601e-05   4.62751e-05   1.67531e-05   7.15567e-06   2.66074e-06   9.29327e-07   3.13193e-07   8.60910e-08
  21   9 2231.9237    0.9721  0.7075 10.5263 -0.0088  0.0196   0.0199   0.0448    0.0608   0.0000   437.2413       3.58992       12.2457     -0.288203      -3.55858       1.45765       1.95775       2.17752     -0.490852      -2.05299       1.63301     -0.452255      -1.34600     -0.553195     0.0489469     -0.199985     -0.242023      0.109438     0.0382007    -0.0164401   -0.00185488    -0.0121265    0.00122596   -0.00391540  -0.000437402  -0.000491989  -0.000645799  -7.38702e-05   0.000125212  -1.95941e-05   1.49042e-05  -1.30351e-05  -1.16919e-06  -5.24766e-07   2.74778e-07  -4.89030e-08       1.44638       1.81524       1.94554       1.98848       2.22470       1.89659       1.75878       1.62307       1.34413       1.09532      0.892414      0.775433      0.584008      0.391991      0.277618      0.204429      0.145390     0.0968127     0.0605877     0.0390254     0.0250016     0.0140964    0.00783076    0.00388365    0.00211708    0.00114452   0.000569545   0.000281830   0.000119734   5.15667e-05   1.92860e-05   7.60122e-06   2.73830e-06   9.35285e-07   3.28862e-07   1.00252e-07
  21  10 2381.9953    1.3323  0.8279 11.1347 -0.0028  0.0219   0.0253   0.0489    0.0592   0.0000   435.1839       3.51285       12.7475       6.21096      -2.41897      0.762447    -0.0229824      -1.03748    0.00777468      0.453686      0.842113    -0.0641043      0.286002      -1.14787     -0.302748      0.295097     0.0296394    -0.0668935     -0.123058     0.0345502     0.0408585   -0.00375135    0.00714887    0.00166468   -0.00199071  -0.000441425   0.000762452  -0.000223136   1.02829e-05  -3.27955e-05   1.94457e-05  -9.24801e-06   1.35263e-07  -5.64102e-07   4.48540e-09  -1.03367e-07       1.54440       2.09613       2.27163       2.43515       2.16567       2.13479       2.05858       1.65266       1.57306       1.24164       1.04421      0.779660      0.639753      0.435708      0.321934      0.225234      0.158830     0.0938292     0.0645621     0.0400697     0.0245855     0.0138663    0.00771566    0.00477598    0.00208786    0.00119047   0.000556065   0.000290367   0.000121652   5.36863e-05   2.17012e-05   9.30405e-06   3.26193e-06   1.23399e-06   3.74842e-07   1.10271e-07
  21  11 2529.3910    1.7229  0.8492 11.8108 -0.0034  0.0210   0.0334   0.0493    0.0599   0.0000   439.6303       3.38541       13.4362       2.12498       1.19891      -1.74075       1.55238      -1.91144      0.695774      0.145863      0.132991      -1.07244      0.108837     -0.480920      0.205077      0.275948    -0.0348178    -0.0396442    -0.0495949     0.0762249   -0.00742454    -0.0221785    0.00205892    0.00461905   -0.00517219  -0.000584045  -2.73107e-05   0.000253711  -1.27925e-05   4.38604e-05   1.24076e-05   1.04601e-05  -3.54147e-06  -1.31421e-06  -2.94189e-07   3.70790e-08       1.54246       2.12709       2.30200       2.35571       2.41060       2.19784       1.99565       1.79302       1.43455       1.18581      0.948629      0.741143      0.589616      0.412565      0.299172      0.213739      0.141479     0.0980008     0.0640902     0.0379987     0.0243139     0.0134645    0.00764668    0.00420439    0.00227575    0.00112821   0.000590784   0.000262912   0.000125113   5.12563e-05   2.24306e-05   7.96201e-06   3.09251e-06   1.06650e-06   3.41183e-07   1.00883e-07
  21  12 2676.2990    2.2712  0.9638 12.1538 -0.0067  0.0223   0.0423   0.0558    0.0838   0.0000   437.3511       10.2328       11.8075       2.33386      -5.91000      -3.31514       3.52802      -3.01579      0.873993      0.473170       1.35876     -0.749152       1.84484     -0.352592     -0.543819     -0.440322    -0.0995043    -0.0934354    -0.0155805    -0.0349360    -0.0368131     0.0383872   -0.00400091    -0.0119761  -0.000625322    0.00126346   0.000318848  -5.23142e-05  -0.000277263  -5.83616e-05   7.66691e-05   1.90372e-05  -2.05424e-06   3.34969e-07  -9.10541e-08  -4.83948e-08       1.72526       2.27818       2.48648       2.41730       2.32101       2.12741       1.95789       1.93288       1.64123       1.45221       1.17052      0.941760      0.700934      0.513581      0.345159      0.247335      0.160908      0.104475     0.0681214     0.0409249     0.0249388     0.0143676    0.00812248    0.00445137    0.00241633    0.00118143   0.000620387   0.000279571   0.000133552   5.37696e-05   2.40925e-05   8.49335e-06   3.46116e-06   1.14018e-06   3.73859e-07   1.12229e-07
  21  13 2823.1084    3.0093  0.8754 12.5122 -0.0023  0.0199   0.0547   0.0474    0.0909   0.0000   437.8773       12.1786       8.41347      -1.12514     -0.993829       2.64951      -1.07989     -0.667829      -1.59241      -2.35253      0.962453     -0.179284     -0.256090      0.148788     -0.234020      0.185538     -0.127734   -0.00714558     0.0614581   -0.00130422   -0.00513927   -0.00306239    0.00183582   -0.00766100    0.00377783  -0.000354050  -0.000603146  -5.00142e-05  -1.87082e-05  -6.68423e-05   6.17728e-06   2.31499e-07   1.81068e-06  -5.05798e-07   7.55012e-07   2.69152e-07       1.47581       2.02130       2.15031       2.31931       2.14563       2.04875       1.88281       1.65889       1.44485       1.18471      0.983830      0.774096      0.572610      0.420865      0.298516      0.210078      0.137552     0.0934529     0.0597755     0.0385151     0.0222384     0.0129347    0.00779805    0.00397065    0.00228444    0.00105822   0.000561997   0.000252490   0.000124549   5.16549e-05   2.17333e-05   8.03931e-06   3.25560e-06   9.96739e-07   3.60799e-07   1.02191e-07
  21  14 2969.1118    3.5204  0.8906 13.0270 -0.0062  0.0217   0.0654   0.0485    0.0707   0.0000   437.7753       10.1479       11.4722       3.88772       3.00640      0.330807      -1.59339      -1.57912      -4.01433      -3.28479     -0.845189       1.13006      0.236810      0.288836     -0.121157      0.194211   -0.00995267      0.112660    -0.0598424     0.0402442     0.0293798   0.000945084   -0.00301964    0.00210383   0.000736881   0.000181125   0.000192543   0.000177466  -0.000173173  -9.40927e-06   1.45068e-05  -1.01481e-05   7.08079e-06   2.92582e-07  -1.18096e-06   1.04834e-07       1.58936       2.18741       2.19813       2.48762       2.33661       2.20462       1.91606       1.84353       1.53141       1.26952      0.982911      0.824680      0.608924      0.444839      0.301368      0.231073      0.155024      0.100079     0.0603123     0.0383809     0.0254850     0.0142242    0.00813047    0.00411928    0.00222051    0.00120086   0.000613924   0.000283864   0.000132054   5.03750e-05   2.16813e-05   8.06303e-06   3.05221e-06   9.95312e-07   3.41997e-07   9.56696e-08
  21  15 3114.1800    3.8036  1.0605 13.1980 -0.0090  0.0228   0.0663   0.0573    0.0753   0.0000   438.0484       13.9548       11.6173       4.52283      -1.32354      -1.01793     -0.303663      -3.24647       1.04720      -2.12956    0.00644808    -0.0510615       1.22489      -1.13711     -0.125815      0.292215     0.0273596     -0.129668    -0.0352716     0.0814566     0.0248300    0.00423687     0.0122614    0.00823041   -0.00256205   -0.00300955  -0.000878322   0.000308484  -2.91805e-05  -0.000123689  -1.52693e-05   7.81000e-06  -4.55240e-06  -7.23053e-07   1.65974e-07   6.13453e-08       1.77109       2.30230       2.60823       2.68418       2.70713       2.50702       2.21920       1.97606       1.60885       1.27057       1.04362      0.834469      0.599688      0.453690      0.331291      0.230428      0.165084      0.104603     0.0666991     0.0438394     0.0261623     0.0156212    0.00908009    0.00472832    0.00241399    0.00134681   0.000624665   0.000291032   0.000150453   5.71224e-05   2.41680e-05   9.61476e-06   3.42947e-06   1.13426e-06   3.76888e-07   1.22685e-07
  21  16 3258.8381    3.6127  1.2777 13.2152  0.0028  0.0257   0.0604   0.0650    0.0689   0.0000   442.3880       12.6014       14.5485       3.27765      -2.22709    -0.0455752      -4.42615      -6.28787       1.16397      -1.38781      0.464869      -1.03625      0.838074     -0.330608    0.00348140     -0.187276     0.0290118     0.0649573     -0.103419    0.00289606     0.0222991     0.0238676    0.00683370    0.00408049   -0.00534873  -0.000599059   9.62188e-05  -0.000331246   4.61121e-05  -5.20499e-05   1.48798e-05   9.62086e-07   8.06359e-06   8.00919e-07  -7.10047e-08  -7.97097e-08       2.03317       2.45805       2.54941       2.80214       2.80680       2.56622       2.40847       2.15953       1.82895       1.55409       1.21286      0.963147      0.762190      0.577179      0.401097      0.283771      0.196933      0.129133     0.0865979     0.0542741     0.0308698     0.0180996     0.0102871    0.00603044    0.00309096    0.00156296   0.000778886   0.000358302   0.000167073   6.54882e-05   2.82445e-05   1.08798e-05   4.07332e-06   1.42380e-06   4.08366e-07   1.27983e-07
  21  17 3403.2274    3.1038  1.8026 12.8743 -0.0069  0.0307   0.0442   0.0803    0.0499   0.0000   436.9754       19.3845       14.7536       7.77418      0.113024       2.68164      -4.00970      -5.08737       2.48961      -1.50723     -0.752128      -4.67608     -0.830204     -0.116543    -0.0418595      0.330936     -0.146988      0.248681   -0.00226634     -0.107373     0.0890312     0.0108790    -0.0347254   -0.00384210    0.00823603    0.00134763   -0.00122731   0.000868564   0.000329462  -0.000107211   1.39494e-05   2.79563e-05  -2.04072e-06  -1.08738e-06  -1.35280e-07   2.21049e-07       2.36337       2.99156       3.21384       3.32644       3.28319       3.21457       2.87561       2.60448       2.14392       1.81004       1.52411       1.21104      0.919746      0.671023      0.478490      0.328075      0.224644      0.161112      0.102750     0.0648974     0.0388010     0.0224791     0.0125579    0.00693072    0.00380439    0.00182910   0.000949711   0.000442492   0.000192548   8.86587e-05   3.65166e-05   1.35978e-05   5.14121e-06   1.68677e-06   5.63898e-07   1.66958e-07
  21  18 3547.5005    2.5368  3.0606 12.1864 -0.0044  0.0405   0.0288   0.1072    0.0439   0.0000   442.2154       20.9531       14.9247       1.48596       5.87756       3.90942      -7.03105      -8.00682       3.68067      -6.03117      -1.72664      0.813849      -1.38695      0.425295     0.0440706     -0.443819     -0.125736     -0.365615    -0.0802705      0.170258     0.0152025    -0.0217107    -0.0198703    0.00930215    0.00699059   -0.00224594   -0.00166043   0.000476394  -9.29345e-05   0.000105948  -7.60704e-05   1.19599e-05  -1.73667e-06   2.93511e-07  -1.02979e-07  -1.93113e-07       3.00912       3.93916       4.39866       4.53634       4.50298       4.34517       3.79313       3.43519       2.82447       2.42866       1.91119       1.48823       1.16464      0.852234      0.632010      0.441433      0.304531      0.202696      0.128158     0.0835013     0.0498087     0.0291572     0.0172067    0.00924608    0.00495623    0.00251041    0.00121224   0.000592468   0.000255238   0.000115341   4.52470e-05   1.86203e-05   6.88490e-06   2.33286e-06   7.59315e-07   2.29858e-07
  21  19 3691.9584    2.1203  4.4952 11.6046 -0.0042  0.0522   0.0215   0.1388    0.0441   0.0000   434.4627       22.4356       16.9881      -4.53110      -10.0800       2.03350       3.64037      -7.81488      -2.01544      0.177611      -2.46435      -4.32215      0.719038     -0.264250      0.885521     -0.301425     -0.475385     0.0572653     0.0381503     -0.170341    -0.0118216      0.112588   -0.00853939    -0.0204797    0.00302172    0.00475651   -0.00271833   0.000327189   4.16785e-06  -0.000266172  -2.86659e-05  -1.66251e-05  -8.63199e-06   3.40651e-06   1.27163e-06  -5.07826e-07       3.78937       4.93406       5.56127       5.68137       5.67811       5.30805       4.87737       4.24869       3.75666       3.01805       2.57872       1.92815       1.50064       1.13436      0.806557      0.585562      0.387181      0.266315      0.165528      0.106277     0.0654497     0.0378631     0.0220737     0.0121207    0.00628594    0.00329870    0.00157461   0.000754950   0.000340648   0.000146324   6.07653e-05   2.45459e-05   8.69777e-06   3.07346e-06   9.86406e-07   2.96530e-07
  21  20 3836.1655    1.8119  5.9776 11.1868 -0.0007  0.0615   0.0168   0.1729    0.0401   0.0000   443.1142       33.3088       21.7183       4.52147      -2.24287      0.540236      -7.26088      -2.73343      0.778894      -3.76245      -1.46603      -4.73697     -0.407301     -0.863978      0.227876      0.101326     0.0793371      0.302423      0.295891      0.163382     0.0903377     0.0858194    -0.0377516    -0.0226973   -0.00369698    0.00586893    0.00155308   3.46668e-06  -0.000476475   0.000257546   0.000147346  -1.43642e-05  -1.29157e-05   4.30030e-06   1.62378e-07  -2.10284e-07       4.48102       5.79792       6.52577       6.69346       6.63720       6.26803       5.81478       5.03292       4.40151       3.60620       2.94079       2.33438       1.77205       1.33923      0.967681      0.682427      0.460152      0.319663      0.201431      0.127068     0.0773573     0.0455108     0.0260058     0.0141042    0.00756572    0.00396832    0.00186756   0.000920795   0.000392182   0.000185049   7.12281e-05   2.95752e-05   1.04411e-05   3.70770e-06   1.19856e-06   3.59071e-07
  21  21 3980.3462    1.5059  7.8514 10.9104 -0.0022  0.0777   0.0134   0.2164    0.0337   0.0000   437.0072       17.3712       12.0746       14.8713       17.6962      -5.77342       2.49317      -10.4844      -2.06515      -1.76818       1.22822      -3.97481      -6.10216     -0.478569       3.77505      -1.65808      -1.08802     -0.203361     -0.693046     -0.116155     -0.123234    -0.0497859     0.0458118   -0.00165949    -0.0203041    0.00572847    0.00172285  -0.000533124  -0.000512087  -0.000261170   6.27739e-05   5.61264e-05  -6.21591e-06  -5.02255e-06  -3.14846e-07   9.76275e-07       5.59649       7.43410       8.17567       8.50529       8.35884       7.79480       7.25344       6.44828       5.57377       4.60205       3.74756       2.94689       2.29589       1.68553       1.24499      0.874547      0.606125      0.396781      0.258240      0.162014     0.0992567     0.0584773     0.0335846     0.0184083    0.00992097    0.00508406    0.00251537    0.00123101   0.000532328   0.000244465   9.49881e-05   3.84805e-05   1.39093e-05   4.82527e-06   1.51141e-06   4.56721e-07
  21  22 4124.5283    1.2367  9.6107 10.6931 -0.0056  0.0946   0.0113   0.2678    0.0314   0.0000   433.4850       34.7278       23.2551       18.7049      -16.8103      -17.8673       4.14425      -7.60454       7.89385       10.6247      -7.94301      -8.53461      -4.54674       4.02936      0.890485      -1.14871      -1.19750       1.63254     -0.764917    -0.0982916      0.206797     0.0987602     -0.112441    -0.0514151     0.0331956    0.00847041   -0.00630112    0.00193139   -0.00109931  -0.000689278   9.47403e-05   9.00084e-05  -2.29968e-05   7.56790e-06   1.94850e-06  -9.90064e-07       6.92750       9.03912       9.93144       10.3063       10.1199       9.76442       8.88963       7.86970       6.78595       5.65554       4.57796       3.59739       2.80076       2.09134       1.52323       1.07967      0.741600      0.499364      0.320906      0.202139      0.124157     0.0730802     0.0418358     0.0231510     0.0123095    0.00633551    0.00314090    0.00146306   0.000675347   0.000285775   0.000120722   4.68689e-05   1.72624e-05   6.01246e-06   1.88547e-06   5.62298e-07
  21  23 4269.1231    0.9982 11.4798 10.6375 -0.0052  0.1244   0.0103   0.3542    0.0281   0.0000   448.4480       42.7868       20.5499       3.74919       22.5168      -18.6117       15.6986      -12.4575      -6.18234      0.961291      -5.14601      -4.89769     0.0812184       1.57848       2.76352      0.607493       1.50436      0.869492     -0.233113      0.234145      0.224267     -0.214152    -0.0225087    -0.0241192    0.00212190   -0.00197742    0.00142583  -0.000663657    0.00142265   0.000254045   4.37302e-05  -1.97953e-05   3.22017e-06  -4.66790e-06   5.54006e-07   3.40447e-07       8.79366       11.7054       12.7280       13.3232       13.1383       12.7269       11.4031       10.1829       8.67913       7.49337       5.93210       4.76568       3.65440       2.73110       1.98611       1.41833      0.970904      0.653861      0.426064      0.270385      0.166141     0.0977245     0.0566831     0.0317191     0.0168646    0.00856975    0.00435214    0.00199193   0.000954317   0.000385305   0.000168310   6.35060e-05   2.37162e-05   8.17161e-06   2.53557e-06   7.52707e-07
  21  24 4413.1492    0.8106 13.0637 10.5696 -0.0019  0.1586   0.0093   0.4439    0.0255   0.0000   453.6491       14.3529      0.662812       22.7568      -17.6862      -19.9500       25.8357       14.3385      -5.38115      -31.9099       10.0020      -1.54475      -1.92478      -1.67482       7.42971      -1.48026     -0.918012      0.545484      0.593893     -0.729452      0.230486     0.0345836    -0.0190010     0.0382223    -0.0209610   -0.00962270    0.00460981    0.00339720   -0.00155502  -0.000114388   0.000182112   5.29502e-05  -4.79337e-05  -1.74558e-05  -1.11147e-06   1.35014e-06       11.3414       14.8367       16.4566       17.2787       16.8748       16.1157       14.7745       13.0230       11.1833       9.47465       7.65688       6.07172       4.65106       3.48952       2.57212       1.80593       1.25676      0.842448      0.546916      0.349281      0.216300      0.127548     0.0745527     0.0415624     0.0221153     0.0116173    0.00579740    0.00270838    0.00129118   0.000531168   0.000227187   8.68929e-05   3.14906e-05   1.07422e-05   3.32120e-06   9.81232e-07
  21  25 4557.0732    0.6390 14.5702 10.4479 -0.0108  0.2102   0.0075   0.5344    0.0225   0.0000   424.7162       9.14529       15.6625       64.5758      -14.8981      -41.9677      -2.11486       14.1003       6.11966      -11.9193      -7.22973      -7.98992      -10.1824       9.37844       3.72161      -5.84155      0.628191      -1.27269     -0.728413      0.596595      0.320061     0.0174389     0.0358962    -0.0493477    -0.0294122     0.0324921    -0.0102501   -0.00160772    0.00506846    0.00115553   0.000416366  -0.000340983  -4.75748e-05   3.98820e-05  -1.00460e-05  -2.33738e-06       14.9331       19.4739       22.0349       22.2482       22.3105       20.9897       19.4655       16.9922       15.1568       12.6367       10.3106       8.15895       6.24932       4.73596       3.42578       2.46810       1.69262       1.12601      0.745405      0.471297      0.292528      0.176291      0.102018     0.0577263     0.0314762     0.0158235    0.00834351    0.00375989    0.00182987   0.000735067   0.000326173   0.000117207   4.51612e-05   1.50482e-05   4.59555e-06   1.36475e-06
  22   7 1945.1093    0.5299  0.4250  9.8459 -0.0094  0.0155   0.0140   0.0310    0.0396   0.0000   440.6325      0.857800       15.6105      -1.62232     -0.145112       1.22554     -0.460168      -3.34233     -0.489318     0.0312510      0.888122    -0.0239431     -0.135651     -0.571834     -0.265195    0.00893087    -0.0928043    -0.0522111    -0.0516921   -0.00475126     0.0160379    -0.0107825    -0.0112637   -0.00102242    0.00480851   0.000798688   1.68786e-05   1.18376e-05  -9.57863e-05   3.65981e-05  -3.01293e-06   2.09795e-05  -5.57557e-06  -1.07709e-06  -2.40153e-07   1.19272e-07       1.14271       1.63375       1.71899       1.87203       1.79543       1.76802       1.56206       1.39875       1.10276      0.957001      0.765220      0.567680      0.439490      0.355816      0.237321      0.185541      0.123218     0.0816885     0.0556286     0.0321443     0.0216411     0.0131850    0.00721344    0.00433283    0.00239917    0.00120733   0.000587346   0.000316291   0.000138917   6.23284e-05   2.72023e-05   1.26722e-05   4.83016e-06   1.90778e-06   6.83244e-07   2.46002e-07
  22   8 2104.7846    0.7432  0.6484 10.0869 -0.0008  0.0189   0.0157   0.0409    0.0521   0.0000   437.0633    -0.0541649       15.4363     -0.259546      -2.69756      -1.57400      0.924025     -0.845340      -2.04907       1.20536       1.51811      -1.22756     -0.254437      0.223477   0.000423177      0.292533     0.0332634     0.0771843    -0.0919380     0.0299335     0.0336198    -0.0191597   -0.00870925   -0.00447145    0.00162722   0.000485419   0.000487571   0.000348324   0.000150437  -8.82348e-05  -3.62649e-05  -5.82188e-06   8.73032e-06  -2.96670e-07  -3.87027e-08  -5.21125e-08       1.36927       1.88665       1.95549       2.15302       2.00634       1.93998       1.81106       1.58758       1.29969       1.08807      0.936228      0.734242      0.554428      0.398594      0.308171      0.209634      0.144501      0.100940     0.0670137     0.0440759     0.0263384     0.0169137    0.00929685    0.00540592    0.00289869    0.00159133   0.000766129   0.000417338   0.000174585   9.68294e-05   3.63009e-05   1.85346e-05   6.16086e-06   2.57165e-06   8.10653e-07   2.74905e-07
  22   9 2260.0680    1.0614  0.7393 10.6664 -0.0017  0.0191   0.0209   0.0446    0.0571   0.0000   440.2214       1.95496       14.9694    -0.0496036    -0.0963465       3.06148      -4.63032      -1.51957      0.805695     -0.302604      0.265349     -0.115153      0.166921     -0.513650      0.528413      0.489490      0.197463     -0.174168    -0.0337109    0.00836889     0.0146982    0.00476046    0.00277390   -0.00347473    0.00199750   -0.00106570    0.00109810   0.000426457  -5.41910e-05   5.54827e-05   7.82880e-05  -2.54383e-07  -1.34946e-05   1.38743e-06   1.17825e-06   1.37367e-07       1.27687       1.76581       1.90805       1.88750       1.90278       1.79239       1.64776       1.50852       1.33783       1.17344      0.951055      0.736209      0.598613      0.423732      0.332713      0.217504      0.156718      0.101465     0.0676375     0.0435808     0.0270256     0.0153423    0.00952701    0.00536158    0.00299499    0.00162534   0.000778642   0.000409217   0.000184608   8.71922e-05   3.81283e-05   1.53982e-05   6.50599e-06   2.49220e-06   8.56267e-07   2.98078e-07
  22  10 2410.8578    1.4069  0.8392 11.3504 -0.0159  0.0206   0.0270   0.0465    0.0665   0.0000   439.0087       2.08204       7.88722      0.767132       2.14061       1.16586      0.669339      0.927345     -0.160929      0.774609      0.786542      0.624260      -1.34453      0.305555     0.0990953    -0.0214955    -0.0915250      0.150807      0.146570     0.0483908    -0.0333692   0.000803748    0.00514877    0.00108492    0.00358280    0.00174972   -0.00100165  -0.000223111   0.000833797  -0.000265546  -0.000102619   2.21306e-05   1.57515e-05  -4.48567e-06  -7.38134e-07  -8.16409e-08       1.39887       1.87633       2.01792       2.08782       2.11995       1.91940       1.91224       1.63260       1.38799       1.21183       1.00333      0.777310      0.628313      0.451615      0.347244      0.230573      0.167059      0.115646     0.0748501     0.0494770     0.0305588     0.0181235     0.0107732    0.00594828    0.00350717    0.00172444   0.000929333   0.000467852   0.000209456   0.000109028   3.95373e-05   2.03412e-05   7.20889e-06   3.01038e-06   9.74211e-07   3.36445e-07
  22  11 2559.3017    1.8711  0.9318 11.7655 -0.0036  0.0203   0.0332   0.0507    0.0625   0.0000   440.8657       3.61674       17.5316      0.207111      0.490718     -0.301789     -0.459243     -0.567570       1.10694      0.128077      0.775793       1.06250       1.21225     -0.541256     -0.442857    -0.0817910     -0.145790     -0.125907    -0.0542413     0.0485348   -0.00668279   0.000271153    0.00448586    0.00522406    0.00249992  -0.000516650  -0.000689516  -0.000384205  -0.000167240  -0.000182126  -3.19040e-06   6.04406e-06   1.13585e-05   9.77021e-07  -1.08063e-06  -5.07286e-07       1.51017       1.96979       2.09734       2.21543       1.99117       1.99950       1.97517       1.73468       1.46783       1.27117      0.989198      0.744324      0.622824      0.480180      0.355846      0.257577      0.185786      0.119747     0.0746002     0.0482461     0.0289304     0.0178220    0.00972858    0.00593420    0.00316743    0.00160139   0.000883656   0.000417931   0.000211580   9.11123e-05   4.00334e-05   1.68214e-05   7.24182e-06   2.66818e-06   1.03412e-06   3.22160e-07
  22  12 2707.2134    2.4703  0.8306 12.3874 -0.0037  0.0190   0.0466   0.0469    0.0677   0.0000   437.7699       8.30043       12.8676      0.477045      -3.40129      -2.03367      -2.15793      -1.82083      0.521029      -2.01421      0.129138    -0.0469771     0.0206758     0.0197765     -0.438250    -0.0706947      0.142911      0.114592    -0.0520166   -0.00406808    0.00265454     0.0189858   -0.00555044   -0.00488901   -0.00375670  -0.000137491   -0.00133389   0.000709449   0.000178170  -5.99646e-05  -1.32177e-05  -5.10570e-06   3.28173e-06   3.01197e-06  -8.07655e-07  -3.47063e-07       1.40108       1.82687       1.98127       2.14027       2.05838       1.93910       1.84618       1.60842       1.37044       1.13629      0.927146      0.704437      0.563814      0.433207      0.316704      0.224735      0.162810      0.106585     0.0692788     0.0434707     0.0280130     0.0163173    0.00934820    0.00559976    0.00293044    0.00161979   0.000786048   0.000422553   0.000198333   8.48119e-05   3.88706e-05   1.59869e-05   6.69841e-06   2.52804e-06   8.73868e-07   2.97840e-07
  22  13 2854.9097    3.0146  0.8416 12.8715 -0.0008  0.0207   0.0594   0.0497    0.0744   0.0000   438.1163       8.87381       13.9736       2.13946       3.78818      -1.14996      -1.10116     -0.140976     -0.816465      -2.63484       1.64397     -0.533302     -0.942962      0.146458     -0.396260      0.226093      0.169803     0.0241041     -0.137751     0.0642991    -0.0528073    -0.0118352     0.0233143    0.00144196  -0.000717742   0.000964811  -0.000440265  -0.000621147   0.000165787  -0.000121469  -5.41121e-06   2.11480e-05  -4.39412e-06  -3.87319e-06   8.20978e-07  -5.13563e-08       1.60391       1.93693       2.07190       2.20709       2.18805       1.94540       1.99697       1.75860       1.48442       1.23261       1.03324      0.832349      0.640506      0.455151      0.364952      0.265693      0.180894      0.115000     0.0766551     0.0523837     0.0309031     0.0175899     0.0105515    0.00634217    0.00346999    0.00169339   0.000834857   0.000423461   0.000217086   0.000102660   4.35969e-05   1.77285e-05   6.97486e-06   2.52190e-06   8.99566e-07   2.87009e-07
  22  14 3001.6274    3.5519  0.8859 13.2538 -0.0044  0.0191   0.0660   0.0497    0.0653   0.0000   437.5861       8.66105       13.2062       2.83577      0.214968      0.328898       1.67781      -1.84206      0.317312     -0.847329    -0.0162079     -0.859920      0.382216     -0.129422     -0.824317     0.0431898    0.00553883      0.214612     0.0537530     0.0493925    -0.0366056    -0.0159087   0.000388058    0.00521662    0.00387848   3.32571e-05  -3.01968e-05    0.00116372  -4.93141e-05  -0.000194517  -9.70459e-05  -4.49756e-06  -2.75925e-06   2.43395e-06   4.74170e-07  -3.51627e-07       1.44164       1.87301       2.03030       2.05421       2.04420       1.91809       1.74744       1.59305       1.41070       1.19290      0.942742      0.763357      0.594363      0.436651      0.324508      0.226348      0.160093      0.106532     0.0674324     0.0428613     0.0271109     0.0161733    0.00943228    0.00535719    0.00287518    0.00154436   0.000815813   0.000400004   0.000191278   8.73223e-05   3.65097e-05   1.53387e-05   6.23116e-06   2.32246e-06   8.34058e-07   2.91432e-07
  22  15 3147.2760    3.7978  1.0780 13.2713 -0.0024  0.0239   0.0639   0.0566    0.0698   0.0000   441.3450       13.9090       12.1329       5.74505     0.0901835      -3.92112     -0.860739      -3.01251       1.39190      0.514796      0.930401      -1.44224     -0.816346     -0.652365     -0.319848      0.198899     -0.138828    -0.0134222    -0.0174006     0.0445146     0.0295971     0.0399705    -0.0130820   -0.00325013   -0.00196476    0.00217286   0.000393254   -0.00101715   3.78204e-05  -3.74897e-05  -1.10175e-05   6.02978e-07  -1.28144e-06  -3.06640e-06   1.02854e-06   2.86170e-08       1.57440       2.23582       2.23123       2.48847       2.39038       2.23432       1.97550       1.95953       1.61425       1.41544       1.10951      0.890802      0.718801      0.522014      0.394025      0.262775      0.196051      0.123916     0.0882157     0.0514170     0.0344437     0.0197093     0.0118761    0.00651056    0.00381552    0.00191980    0.00109346   0.000506201   0.000257777   0.000109403   5.05889e-05   1.98361e-05   8.44688e-06   2.90754e-06   1.07996e-06   3.42025e-07
  22  16 3292.5425    3.4361  1.4806 13.0078 -0.0037  0.0276   0.0512   0.0663    0.0576   0.0000   439.5815       23.1732       12.8888       5.21251      -3.68659      -2.58457       1.79041      -4.86525      -1.35547      -4.86752       1.49152    -0.0872501     0.0289796      0.615179     -0.819647     -0.219046     -0.100520      0.170894    0.00494955     0.0851347     0.0294069    -0.0291272    0.00156030   -0.00377265   -0.00141786  -8.82031e-06   0.000488770   -0.00123387   0.000476863   0.000184668   4.21248e-06  -1.22646e-05   1.31371e-05  -3.12719e-06  -1.60953e-06   3.52094e-07       2.03684       2.69199       3.00279       3.05041       3.01341       2.79784       2.56168       2.29263       2.02959       1.76275       1.36090       1.15094      0.862614      0.628044      0.473214      0.325813      0.231988      0.152002      0.100182     0.0639963     0.0388614     0.0251914     0.0140781    0.00813966    0.00437674    0.00238497    0.00121332   0.000609543   0.000296714   0.000126874   6.04159e-05   2.33148e-05   9.69121e-06   3.64073e-06   1.33033e-06   4.59364e-07
  22  17 3437.5886    2.9344  2.0600 12.6832 -0.0019  0.0332   0.0381   0.0826    0.0457   0.0000   439.0839       20.4967       10.7481       3.68394      -2.45117     -0.827806      -8.87645     -0.326530      -1.67758      -6.20210       1.90756      0.925845       1.41216      -1.99984     -0.566495     -0.125483      0.748784     0.0670949     -0.223180     -0.167124     0.0147653     0.0206332    0.00555172    -0.0106398    0.00316119   -0.00349428   -0.00114389    0.00156670  -0.000135494  -0.000164548  -3.23250e-08  -1.93699e-05  -1.98369e-06  -4.48328e-06   3.45487e-06   1.80358e-07       2.28664       3.14341       3.26705       3.47628       3.38611       3.20454       3.00958       2.77902       2.33154       2.03053       1.57912       1.30710       1.02210      0.758177      0.568669      0.410371      0.283500      0.194905      0.124425     0.0807044     0.0495531     0.0301629     0.0177323     0.0100603    0.00536479    0.00299967    0.00153710   0.000766021   0.000364941   0.000173344   7.40620e-05   3.09606e-05   1.22751e-05   4.68476e-06   1.58046e-06   5.49588e-07
  22  18 3582.3960    2.3909  3.4601 12.0597 -0.0028  0.0431   0.0255   0.1145    0.0386   0.0000   441.2110       26.5060       15.6251       2.66893       1.99577      0.238610      -8.18629      -4.14914       3.99681      -4.58120      0.295115      -5.87630       2.52367      0.791488     -0.589387     0.0794242     -0.941367     -0.155372      0.163703      0.190097     -0.131257    -0.0198400     0.0463325    0.00672638    -0.0122464   -0.00810807   0.000679309   -0.00155272   -0.00100361   0.000301445  -6.86441e-06   3.30966e-05  -3.11073e-05  -9.07260e-06   1.66983e-06  -5.29873e-07       3.07761       4.06398       4.44356       4.43755       4.38112       4.30596       3.87403       3.52674       3.09734       2.65303       2.22242       1.77730       1.37696       1.01870      0.743124      0.538260      0.372170      0.250533      0.164938      0.105168     0.0683898     0.0396844     0.0241062     0.0135963    0.00739298    0.00392703    0.00200358   0.000991814   0.000490723   0.000215586   9.98719e-05   3.90049e-05   1.68753e-05   6.20491e-06   2.16905e-06   7.56211e-07
  22  19 3727.5380    1.9721  4.7330 11.6285 -0.0029  0.0518   0.0194   0.1452    0.0370   0.0000   438.2573       19.8116       16.7498      -8.60115       10.5933      -5.75875       5.06969      -4.36299       1.67741      -5.35782       3.64571      -1.22776     -0.636386     -0.635783       1.25198      0.117897      0.282956      0.334877     -0.204914    -0.0320559   -0.00214888     0.0707472     0.0308322    -0.0386034    0.00660032    0.00449477   0.000783879  -0.000221734  -0.000238315   6.81269e-05   2.45249e-05   6.26758e-06   4.23281e-05  -6.40934e-06  -1.18628e-06   5.87722e-07       3.71071       4.72120       5.30488       5.40660       5.38856       5.12849       4.73410       4.32639       3.70330       3.15393       2.55368       2.05729       1.57198       1.22297      0.899239      0.657255      0.448631      0.304795      0.202579      0.129382     0.0797103     0.0485073     0.0287336     0.0163819    0.00913024    0.00481844    0.00252374    0.00120833   0.000594066   0.000266818   0.000122194   4.90010e-05   2.03713e-05   7.45416e-06   2.69208e-06   8.96598e-07
  22  20 3872.1787    1.6586  6.3068 11.2196 -0.0024  0.0661   0.0156   0.1792    0.0347   0.0000   429.0830       19.4236       15.0447      -5.52582      -2.01106       4.25262       1.26636      -6.94361       15.1924     -0.159673      -4.92770      -5.79816      -4.95059       2.12979       1.54086      -1.15048      0.295738     0.0314848     -0.429592     -0.220624      0.253853  -0.000180137  -0.000215328   -0.00556365   -0.00353959   -0.00141927   -0.00508265   0.000960436    0.00118749  -0.000513400  -0.000319617  -0.000128015   9.42374e-05   2.19667e-05  -6.04101e-06   7.65317e-07       4.58038       6.00445       6.67702       6.88699       6.92476       6.56661       6.12381       5.37090       4.69606       3.91088       3.20276       2.58381       2.01487       1.52541       1.10020      0.823486      0.561116      0.389229      0.255417      0.165782      0.104408     0.0628341     0.0371515     0.0212331     0.0117068    0.00612711    0.00329002    0.00156162   0.000778719   0.000352754   0.000154482   6.38838e-05   2.64977e-05   9.65505e-06   3.52337e-06   1.17562e-06
  22  21 4016.7818    1.3754  8.2948 10.8647 -0.0019  0.0803   0.0122   0.2316    0.0311   0.0000   433.9011       24.5250       11.8160       12.8433      -5.95888       7.89287       9.74359     0.0966001      -9.21112      0.794750       5.71863       2.12249       2.15160     -0.775909       1.16524       1.00868       1.24433     0.0172425      0.167171      0.195919     -0.188858   -0.00116699     0.0383967    -0.0229945  -0.000275680    0.00804384    0.00609648   -0.00324620    0.00102245   0.000896842  -0.000198525   4.25600e-06   2.18192e-05   7.62646e-06  -3.55229e-07   9.63116e-07       5.61529       7.27241       8.27737       8.30464       8.41229       8.05371       7.31767       6.64973       5.71242       4.77738       3.96963       3.12740       2.44126       1.87482       1.38660      0.998567      0.692839      0.476886      0.318311      0.204705      0.128184     0.0770121     0.0460488     0.0262582     0.0147513    0.00788902    0.00406635    0.00203532   0.000963475   0.000450791   0.000196722   8.42548e-05   3.28425e-05   1.26898e-05   4.28437e-06   1.46053e-06
  22  22 4161.5660    1.1712 10.3699 10.7052 -0.0027  0.1031   0.0108   0.2896    0.0288   0.0000   437.4899       26.6228      -1.40946      -2.54853       17.5283      -6.52184      -29.2603      -4.35478       17.3339     -0.609253       9.75633      -9.35783      -4.72128     -0.855535       2.82552       4.34315       1.41114     -0.669020     -0.474467      0.185619    -0.0564418     0.0263285     0.0716195    -0.0628812   -0.00118459     0.0468997   0.000905615   -0.00923714  -0.000123403   0.000581986   0.000228282   0.000218097  -0.000119999  -5.96959e-05  -3.34021e-07  -1.26435e-06       7.14111       9.32194       10.3886       10.9347       10.6081       10.3253       9.35439       8.45162       7.35106       6.18322       5.09202       4.02607       3.16833       2.42421       1.77279       1.26987      0.904763      0.608554      0.407514      0.265126      0.164919      0.100365     0.0593613     0.0343264     0.0190336     0.0102102    0.00539021    0.00260351    0.00130507   0.000569320   0.000264704   0.000104495   4.41648e-05   1.61983e-05   5.67967e-06   1.88832e-06
  22  23 4306.6455    0.9959 12.6116 10.5986 -0.0030  0.1321   0.0094   0.3657    0.0261   0.0000   441.2980       46.9690       38.5252      -2.44401       24.5715      -28.3595      -21.6636      -7.43998       25.7439      -12.7794      -2.10810      0.416328      0.316632      -2.71211       5.78082      -1.04682      -1.34304     -0.146316      0.271011      0.153070     -0.295336      0.114454    0.00263006    0.00890938     0.0242700     0.0156096   -0.00215834   0.000779097    0.00122369    0.00139148   4.74415e-05  -0.000192567  -4.81466e-05   4.03035e-05  -7.79218e-06  -4.36749e-07       8.74885       11.8563       12.8751       13.4363       13.5029       12.7369       11.9321       10.5246       9.27428       7.88896       6.50824       5.19379       4.05416       3.09588       2.29343       1.65325       1.16762      0.794080      0.527354      0.341559      0.216194      0.132036     0.0794385     0.0449202     0.0253752     0.0135851    0.00705286    0.00357497    0.00168040   0.000794957   0.000340580   0.000148918   5.67167e-05   2.23217e-05   7.28727e-06   2.46797e-06
  22  24 4450.9942    0.7617 13.9475 10.5650 -0.0010  0.1739   0.0086   0.4675    0.0233   0.0000   434.4742       29.9424       47.1381      -7.16354     -0.228537       15.4531      -34.0946      -23.0473       20.4852      -13.8417       5.41122      0.874105       1.85543      -11.1415      -1.34767       1.62540     -0.465445      0.638814     -0.194429      0.335666      0.324418     -0.103540    -0.0277738     0.0318431    -0.0155493     0.0110208     0.0125898   -0.00529338   -0.00406171   0.000512491   0.000763489  -8.92911e-05  -5.30865e-05   7.36620e-05   6.55433e-06  -4.29184e-06       11.5614       15.5770       17.2246       17.7256       17.9008       17.0532       15.5107       14.3147       12.1770       10.2476       8.72335       6.74349       5.38926       4.07831       3.03116       2.18714       1.57223       1.04600      0.706248      0.462696      0.287829      0.179323      0.106439     0.0616028     0.0349418     0.0186225    0.00967652    0.00499515    0.00234350    0.00113624   0.000473055   0.000211803   7.83898e-05   3.11485e-05   9.86270e-06   3.28857e-06
  22  25 4594.9689    0.6250 15.5198 10.4065 -0.0048  0.2157   0.0072   0.5505    0.0209   0.0000   413.0774       107.702       41.6245       31.1086       24.7306       7.67685       24.6932      -25.2953       2.81133       11.3760       21.4183      -1.27720      -5.02403      -1.32167       1.60875       1.78692      -3.12876      -1.46959     -0.480214      0.120305     -0.212701     -0.221917     0.0496588     0.0487635    -0.0404984    -0.0165674    0.00616482    0.00887614   -0.00237199   -0.00470609   0.000808383   0.000593889  -0.000105181  -8.89890e-05   9.24072e-06  -3.95691e-07       14.3415       18.8682       21.1797       21.9607       21.6323       20.8434       19.3612       17.1000       15.2168       12.9218       10.7339       8.51698       6.76049       5.09029       3.75837       2.76792       1.92021       1.32867      0.884487      0.571133      0.365534      0.227384      0.134932     0.0780230     0.0442703     0.0239220     0.0124735    0.00636964    0.00310876    0.00138225   0.000637115   0.000260181   0.000104059   3.87644e-05   1.31468e-05   4.39145e-06
  23   6 1804.2067    0.3940  0.2963  9.6458 -0.0052  0.0136   0.0119   0.0265    0.0324   0.0000   439.8170       2.60067       15.6898      -1.45054     -0.462705     -0.460210      -1.12167     -0.185299      0.196526     -0.453052      0.539385      0.531877     -0.101664     -0.244551    -0.0315782     0.0425731      0.105531      0.177050   -0.00914944   -0.00462445     0.0106692   -0.00608705   -0.00200460   -0.00338173   -0.00186418    0.00111579    0.00124268   0.000408970  -8.30639e-05  -0.000220695  -2.49684e-05  -8.39673e-06  -1.22542e-05  -1.48340e-06  -7.21252e-07  -2.00973e-07      0.978920       1.38497       1.45368       1.49354       1.59012       1.46547       1.42095       1.16781      0.941534      0.789046      0.653689      0.522440      0.425929      0.311795      0.231721      0.147821      0.107295     0.0821462     0.0562145     0.0384974     0.0246453     0.0151605    0.00825931    0.00492748    0.00259575    0.00144779   0.000779433   0.000378840   0.000192784   9.65714e-05   3.82918e-05   2.13504e-05   7.10325e-06   3.59220e-06   1.38017e-06   4.44922e-07
  23   7 1969.6130    0.5442  0.4984  9.9092  0.0008  0.0160   0.0133   0.0372    0.0405   0.0000   439.3191       1.85959       17.7890      0.418667      0.244922     -0.749802      0.490422      0.927831     -0.542224      0.283460     -0.276551     -0.230505      0.386945      0.174100      0.272063    -0.0385201      0.185124     0.0117895    -0.0622520     0.0747661    -0.0257325    -0.0356496    0.00264956    0.00799017   -0.00213064   -0.00205181   -0.00157833   0.000397759   1.73750e-05  -9.80423e-05   3.47211e-05   2.19350e-05  -1.23454e-05  -6.86068e-06   1.83918e-06   7.61824e-07       1.13041       1.40419       1.52845       1.48648       1.63135       1.52814       1.36481       1.31049       1.08969      0.931483      0.803257      0.647094      0.518961      0.386776      0.272738      0.205286      0.144286     0.0980083     0.0710424     0.0431516     0.0297828     0.0176821     0.0103937    0.00626734    0.00333008    0.00184571   0.000992708   0.000476681   0.000257176   0.000119694   5.27122e-05   2.43093e-05   9.99532e-06   3.92454e-06   1.54674e-06   5.46820e-07
  23   8 2131.1013    0.7757  0.6374 10.2924 -0.0016  0.0194   0.0160   0.0385    0.0470   0.0000   439.4521       1.79822       12.5244       1.70526     -0.570764      0.284879     -0.199372       1.05885       1.55340      0.681878      0.588607    -0.0258595      0.262577     -0.132426      0.329221     0.0500414     -0.236557     0.0675756      0.138159     0.0676892    0.00978430     0.0189369    0.00602901    -0.0110422   -0.00427186   -0.00224348  -0.000728631  -0.000298496   9.38456e-06   0.000128434  -2.53587e-05   3.79105e-06  -5.16622e-06   5.33642e-06   3.75144e-06  -1.76536e-07       1.41030       1.89479       2.00176       2.06043       1.85144       1.67811       1.70382       1.71445       1.36405       1.30272       1.12395      0.897163      0.669674      0.528607      0.389688      0.270785      0.172371      0.126020     0.0884928     0.0483605     0.0327624     0.0200222     0.0124700    0.00711165    0.00356161    0.00206198    0.00120587   0.000622070   0.000272632   0.000133119   6.73835e-05   2.92384e-05   1.42024e-05   5.61745e-06   2.22011e-06   7.60144e-07
  23   9 2287.4986    1.1277  0.7850 10.7715 -0.0024  0.0182   0.0209   0.0447    0.0572   0.0000   438.5658       4.64049       14.2624       1.14568      -2.37337      -2.02834      0.371114      -2.97883      -1.57818     -0.211913       1.81537       1.25570    -0.0501609     -0.685003      0.109885      0.434976     -0.149356     -0.170364      0.132688     0.0566889    -0.0434793   -0.00830654    0.00883169    0.00443063    0.00237255    0.00208184   -0.00380262  -2.90052e-05   0.000836131   5.86550e-05  -0.000126822  -4.97854e-06   1.89871e-05  -4.32684e-09   3.70869e-07  -3.33212e-07       1.25401       1.62162       1.65121       1.83025       1.84834       1.73712       1.61816       1.43813       1.28166       1.06417      0.896069      0.749413      0.582655      0.418876      0.318674      0.241019      0.170785      0.111441     0.0760503     0.0502461     0.0328840     0.0201857     0.0118957    0.00739383    0.00407885    0.00226012    0.00117213   0.000557443   0.000312572   0.000141406   7.24450e-05   2.95734e-05   1.27875e-05   4.69168e-06   1.95287e-06   6.64625e-07
  23  10 2439.2401    1.5616  0.9004 11.3416 -0.0012  0.0209   0.0269   0.0475    0.0670   0.0000   437.0742       2.80287       10.5511       1.17599      -4.61672     -0.358861     -0.963371     -0.721740      -2.20068    -0.0646028       1.76959      0.200954      0.592324     -0.403655     -0.179716      0.638221      0.165858     -0.110303    -0.0471141      0.127177    0.00259652    -0.0343341    0.00995648    0.00619702    -0.0104082   5.65469e-05    0.00272511   0.000337682  -0.000688022   0.000104002   3.79500e-05  -2.42333e-06  -7.40450e-07  -9.40189e-07  -1.94952e-06   6.90885e-07       1.58330       1.92860       2.09287       2.21900       2.44411       2.23851       1.95911       1.65856       1.53096       1.31854       1.08326      0.883801      0.636356      0.486862      0.365824      0.274997      0.209285      0.133998     0.0862891     0.0543865     0.0360706     0.0246494     0.0157001    0.00899485    0.00526923    0.00273499    0.00143005   0.000748779   0.000370333   0.000172458   8.18862e-05   3.10208e-05   1.52176e-05   5.36971e-06   2.13528e-06   7.92727e-07
  23  11 2588.7590    1.9751  1.0138 11.7302  0.0009  0.0211   0.0324   0.0511    0.0691   0.0000   437.1657       6.60680       13.8127       1.79655       2.07368      -1.33631     -0.565593      -2.19289     -0.694426      0.965762      0.559564     -0.165255     0.0976299     -0.564056    -0.0272690   -0.00123903    0.00878555     -0.288131    -0.0742127     0.0344729     0.0288641    -0.0295529     0.0185135   0.000680509   -0.00213967   -0.00478968    0.00168720   0.000598489  -0.000530861  -9.89566e-05   2.38153e-05  -6.47818e-07  -1.56369e-06  -3.19844e-08  -2.07386e-06   5.61093e-07       1.39508       1.87645       2.01660       2.12058       2.18648       2.03551       1.92306       1.67270       1.47377       1.23208       1.00867      0.800666      0.639504      0.499948      0.366363      0.254946      0.193444      0.130839     0.0895471     0.0573906     0.0375032     0.0234138     0.0134708    0.00822915    0.00452463    0.00251423    0.00139363   0.000671772   0.000371483   0.000163519   7.75695e-05   3.33683e-05   1.40973e-05   5.96262e-06   2.35266e-06   8.11900e-07
  23  12 2737.7579    2.5526  0.9054 12.5589 -0.0023  0.0202   0.0462   0.0512    0.0593   0.0000   441.4711       6.36966       11.6082       1.10607       2.71895      -2.23421      -1.21371      -2.22332       1.16935      -2.79761    -0.0672618     -0.175626     -0.139270      0.501218     -0.323138     -0.469633      0.136714    0.00136815    -0.0471549     0.0582775   -0.00346690   -0.00563990    0.00385577    0.00513319    -0.0115582   -0.00225151  -0.000629834   9.75841e-05   0.000645249  -0.000598265   1.75734e-05   2.24607e-05   1.63952e-05  -6.31068e-06  -5.15345e-07  -8.66608e-07       1.44173       1.99350       1.99554       2.15876       2.17508       2.12697       1.96253       1.70832       1.41579       1.21629      0.999725      0.814811      0.652611      0.479682      0.354792      0.250512      0.181370      0.126434     0.0889404     0.0566054     0.0379353     0.0227281     0.0140938    0.00778945    0.00440656    0.00235645    0.00125039   0.000640439   0.000324814   0.000149196   7.16121e-05   3.01418e-05   1.33052e-05   5.22723e-06   1.99702e-06   7.18397e-07
  23  13 2886.2750    3.1529  0.8935 12.9492 -0.0092  0.0212   0.0594   0.0469    0.0773   0.0000   436.9719       6.69262       10.0505       3.16044       1.12411      -2.36718      -4.19303      0.372991      0.881707      -2.25335      0.764430      -3.50670     -0.768868     0.0541308     -0.854580     -0.550284     -0.285385     -0.124190    -0.0352064    -0.0456189    -0.0849662    -0.0117935    0.00108159    0.00202986   0.000629102   -0.00121650  -0.000745119   0.000309798   0.000204714   0.000222213   5.74361e-05  -3.02085e-05  -1.24446e-05   1.24843e-05  -4.36941e-06  -4.55626e-07       1.56701       2.02263       2.08531       2.23380       2.31409       2.19188       2.04715       1.80287       1.54109       1.29643       1.07093      0.846808      0.628721      0.476107      0.391291      0.299517      0.216320      0.137537     0.0918092     0.0587959     0.0378047     0.0238604     0.0140282    0.00888879    0.00496113    0.00270389    0.00136162   0.000677881   0.000340214   0.000168286   7.63527e-05   3.57945e-05   1.40027e-05   6.07554e-06   2.08687e-06   7.90177e-07
  23  14 3033.6670    3.7347  0.8610 13.3349 -0.0071  0.0203   0.0703   0.0500    0.0728   0.0000   439.3018       8.47598       12.4669     0.0679242      -3.77652     -0.283042      -1.08302      -3.59504      0.932276     -0.490104     -0.811894      -1.31932       1.88972      0.255603      0.347675     -0.178056    -0.0846061      0.244133     0.0206553      0.118376    -0.0667400   -0.00994894    0.00636381    0.00853855  -0.000742833   -0.00269484    0.00207367    0.00129134   8.45423e-05  -0.000203048  -3.99354e-05  -4.76459e-06   1.81890e-05  -4.70868e-06  -2.16460e-06   3.07643e-07       1.46109       2.05675       2.07179       2.28481       2.18380       2.14801       2.05864       1.73243       1.56636       1.17235       1.04809      0.749390      0.661053      0.442704      0.382222      0.256852      0.197280      0.127161     0.0907041     0.0564232     0.0355361     0.0221382     0.0129051    0.00765617    0.00415115    0.00240351    0.00120508   0.000647222   0.000295389   0.000151134   6.39289e-05   3.16192e-05   1.25806e-05   5.39521e-06   1.89457e-06   7.41546e-07
  23  15 3179.9292    3.7599  1.1212 13.4286 -0.0071  0.0236   0.0633   0.0593    0.0668   0.0000   440.1057       9.60064       13.8866     -0.323798     0.0140654      -4.30719      -7.52877      -2.10266      -1.18234     -0.344598       1.17197      -2.70142      0.694238     0.0610202      0.678530      0.116599     -0.337409     0.0643433     0.0203602   0.000478729    0.00223169    -0.0106642   0.000757145   -0.00729888    0.00789606   -0.00118317  -0.000152183  -0.000729224   0.000671862  -1.46264e-05  -6.53776e-05  -5.51697e-05  -1.17828e-05   1.79706e-06  -3.17213e-06  -2.34956e-07       1.61473       2.14366       2.47658       2.37134       2.56962       2.36996       2.22868       1.92011       1.65231       1.38458       1.14419      0.937126      0.746926      0.550961      0.404352      0.296371      0.209259      0.143872      0.102634     0.0643131     0.0428008     0.0261808     0.0160147    0.00907870    0.00516017    0.00293654    0.00150335   0.000783748   0.000412070   0.000193744   8.20227e-05   4.14179e-05   1.65218e-05   6.46545e-06   2.53307e-06   9.50878e-07
  23  16 3325.8522    3.3406  1.7135 12.8609 -0.0004  0.0282   0.0450   0.0720    0.0519   0.0000   441.2812       16.8840       11.4583       5.34131       1.13005       1.22701     -0.873699      -5.87283      -2.53238      -2.45415       4.09009     -0.323387     -0.952065       1.07706      0.350382    -0.0137067      0.134524     0.0717005    -0.0646737     0.0197063     -0.159878    -0.0278149     0.0732117   -0.00457370    -0.0112334   0.000799306   0.000523552   -0.00124792  -0.000214221   1.40236e-05  -3.04952e-06   5.70544e-05  -3.77054e-06   3.29780e-06  -2.10710e-06  -8.73940e-07       1.84083       2.51532       2.63878       2.79399       2.86808       2.65397       2.51409       2.24417       1.94230       1.69278       1.40778       1.11458      0.903547      0.674746      0.503413      0.373800      0.258912      0.184544      0.125257     0.0782616     0.0542820     0.0319372     0.0204139     0.0117495    0.00645658    0.00380184    0.00187074    0.00104976   0.000495885   0.000246542   0.000110903   4.98659e-05   2.12619e-05   8.60051e-06   3.18562e-06   1.18830e-06
  23  17 3471.5791    2.8730  2.4317 12.3699 -0.0044  0.0334   0.0321   0.0861    0.0428   0.0000   443.5315       19.7029       13.5596      -1.95846       6.32727     -0.657661      -1.11426      -6.23717      -5.13885      -4.82084     -0.845605     -0.710775      0.210146      -1.27748      0.940715     -0.467661      0.436573    -0.0529991     0.0333031      0.193798  -0.000561269     0.0796744     0.0431161    -0.0142944    0.00394739   -0.00460906   8.36073e-05   0.000694505   1.04474e-05   0.000200108  -9.74331e-05  -0.000132002  -2.81246e-05   2.69226e-05  -3.10174e-06  -1.89669e-06       2.24736       2.96839       3.30030       3.24000       3.41797       3.15822       2.92819       2.72203       2.30376       2.06279       1.67907       1.40368       1.08865      0.808770      0.619673      0.433385      0.314267      0.215456      0.143690     0.0953178     0.0614684     0.0382767     0.0228245     0.0137270    0.00765683    0.00427972    0.00224778    0.00117151   0.000587225   0.000282076   0.000133723   5.72618e-05   2.52150e-05   1.02453e-05   3.77575e-06   1.36699e-06
  23  18 3617.0762    2.3069  3.6064 12.0038 -0.0035  0.0425   0.0231   0.1164    0.0350   0.0000   441.5236       23.3812       6.00400       2.14264      -1.15023      -5.10785       4.59943    -0.0427876      -6.10163      -1.79136       1.23462      -2.10143      -1.42525       1.81277     -0.946747     -0.320139     0.0647333      0.559753      0.321421     -0.223394     0.0558839      0.117602    -0.0304650   -0.00861930   -0.00758129   -0.00334802   -0.00155794  -0.000858720    0.00188274  -0.000975104  -2.55230e-05   5.14803e-05   1.32200e-06  -2.11702e-06   3.19238e-06   4.57105e-07       2.90661       3.83248       4.24596       4.47488       4.38899       4.19134       3.75979       3.43060       3.11357       2.63315       2.15360       1.75783       1.39630       1.04935      0.788415      0.546177      0.400668      0.279114      0.182104      0.121987     0.0768402     0.0480648     0.0297419     0.0169945    0.00969706    0.00535520    0.00298382    0.00151981   0.000783223   0.000365392   0.000168961   7.49863e-05   3.14423e-05   1.28610e-05   4.94652e-06   1.81131e-06
  23  19 3762.4725    1.9297  5.0346 11.5441 -0.0029  0.0539   0.0183   0.1481    0.0360   0.0000   435.8848       25.5175       11.4124       9.44565      -6.78144      -14.3408      0.697714      -3.73028      -1.51162      -2.87386       4.86890     -0.859092      -2.73908      -2.07477       1.11154     -0.614663      -1.05623      0.426647      0.340752    -0.0119574     -0.131893     0.0399741     0.0165599    -0.0231754  -9.60821e-05    0.00148194   -0.00529185    0.00262997   0.000787360  -0.000474290  -0.000304986   1.77738e-05  -1.80092e-05  -2.78698e-05  -1.08918e-06   3.26904e-06       3.63482       4.78252       5.26240       5.29354       5.38945       5.24041       4.91274       4.37924       3.83839       3.21121       2.69817       2.21835       1.72686       1.35156      0.977309      0.726888      0.511619      0.354044      0.247936      0.158540      0.103193     0.0636915     0.0376812     0.0222430     0.0124317    0.00693449    0.00364123    0.00187897   0.000958307   0.000447414   0.000215460   9.24022e-05   4.13823e-05   1.63058e-05   6.20508e-06   2.30374e-06
  23  20 3907.8466    1.5994  6.9263 11.1435 -0.0014  0.0677   0.0141   0.1878    0.0320   0.0000   432.3350       25.3752       9.30739      -3.68318       3.70730       1.44282      -5.86809      -3.04342       3.69628       1.59624      -2.82839      -5.24967       3.17275       1.55926       1.13942     -0.601829     0.0910840      0.850749      0.193190      0.566558     0.0202843     -0.244877     0.0123062     0.0731319     0.0146005    -0.0141976  -0.000370991    0.00222069   -0.00230520  -0.000112191   0.000266002  -0.000174284  -8.54048e-05   3.60423e-06  -2.86547e-07  -1.91549e-06       4.52937       5.81738       6.64641       6.81058       6.75930       6.46014       5.94302       5.53144       4.76510       4.04915       3.41368       2.83905       2.15217       1.69135       1.23564      0.911113      0.636972      0.448262      0.298469      0.201576      0.129728     0.0787785     0.0484140     0.0285499     0.0163793    0.00897613    0.00484952    0.00252510    0.00123247   0.000616447   0.000290749   0.000127980   5.44736e-05   2.26288e-05   8.35641e-06   3.07087e-06
  23  21 4053.0717    1.3393  8.7381 10.8800 -0.0022  0.0836   0.0117   0.2360    0.0293   0.0000   432.1974       10.9026       15.0120       9.43021       8.87828      -19.7428       9.68628       2.92398      -7.24690      -7.26886       4.85582      -4.10682       2.29925      -1.72167       3.98838     -0.186451      -1.26185      0.373191      0.682497     0.0832938     -0.106319      0.101124    0.00161170    -0.0205036    0.00826060    0.00623022   -0.00834029   0.000189649    0.00142348  -0.000650428  -5.32323e-05  -0.000228580  -0.000113741   7.05422e-05  -1.04529e-06  -3.31977e-06       5.42302       7.33236       8.01839       8.33568       8.33698       7.97082       7.42744       6.68868       5.95774       5.02388       4.21983       3.42158       2.70103       2.09820       1.52805       1.13841      0.796603      0.562423      0.378868      0.249478      0.159219      0.100065     0.0617196     0.0353532     0.0203098     0.0113240    0.00603292    0.00321557    0.00156650   0.000780046   0.000346000   0.000163672   6.63789e-05   2.82691e-05   1.00003e-05   3.89967e-06
  23  22 4197.9630    1.0929 10.6872 10.7624 -0.0041  0.1086   0.0104   0.3091    0.0266   0.0000   422.2112       36.3255       21.9587       13.3072      -20.5693       2.12081       14.4593       2.05129       6.97696      -10.5570       3.26684       1.33548      -4.20497     -0.123730       1.11724      -5.45919      -1.07096      0.843164     -0.640956     -0.486645     0.0865383     -0.227332   -0.00354596      0.177846   -0.00126640   -0.00350897   0.000228643    -0.0115781  -0.000320898    0.00162673   0.000784476  -0.000249406  -0.000212664   5.85877e-05   4.17661e-05  -5.01482e-06       7.07855       9.34453       10.6104       10.6244       10.9046       10.4602       9.57794       8.77083       7.72441       6.48030       5.51928       4.37062       3.44069       2.70003       2.00530       1.49396       1.04669      0.745338      0.490520      0.327228      0.208885      0.131443     0.0797749     0.0477086     0.0271516     0.0149496    0.00825602    0.00423733    0.00212195    0.00104464   0.000480257   0.000218442   9.09694e-05   3.86227e-05   1.36917e-05   5.08002e-06
  23  23 4343.0877    0.8781 12.0362 10.6515 -0.0064  0.1371   0.0090   0.3765    0.0245   0.0000   404.0678       35.4648       27.9960      -11.0793      -9.47312      -9.66666       20.0425       2.03137       3.37626     -0.767506      -7.58899     -0.445295      -1.56309      0.412650      -2.76217       4.69017      0.418345      -1.09848      -1.35205      0.471626      0.188106      0.161983     0.0709495     -0.229196    -0.0419843     0.0146740    -0.0200761   -0.00816957    0.00303514   0.000985816   -0.00151860  -0.000334948   8.24895e-06   0.000160583   3.08579e-05  -1.26238e-05       8.96704       11.6157       13.2137       13.2769       13.5442       13.0906       12.4090       10.9436       9.78106       8.17133       6.77734       5.54957       4.38222       3.38657       2.57543       1.87889       1.34290      0.958430      0.631576      0.422990      0.272210      0.169265      0.102650     0.0611985     0.0346218     0.0195034     0.0104534    0.00552760    0.00276209    0.00135038   0.000634874   0.000278451   0.000120939   4.93228e-05   1.81164e-05   6.66666e-06
  23  24 4488.2653    0.7076 14.1124 10.5807 -0.0011  0.1842   0.0081   0.4888    0.0217   0.0000   422.3010       38.6162      -12.8035       7.75994       35.4095      -33.9466       1.66917       6.99690      -17.0048       12.6345       10.9369      -1.36771      -25.5818      -2.24755       6.93612       1.08689      0.832526      -2.61528      -1.78723       1.18220      0.548023      0.148224     -0.208927     0.0404205     0.0835212    0.00792133    -0.0356821   -0.00421427    0.00479569   0.000884174  -0.000616729   0.000357087  -6.19029e-05   6.43391e-05  -1.74617e-05   1.55383e-05       11.6880       15.4642       17.5322       17.9412       17.9509       17.2509       15.9856       14.7245       12.8309       11.0643       9.20138       7.56059       5.84188       4.61492       3.44378       2.52380       1.80684       1.25714      0.859303      0.561462      0.367767      0.230984      0.139768     0.0849513     0.0479850     0.0274099     0.0148284    0.00780230    0.00394627    0.00192626   0.000907000   0.000405866   0.000171651   7.11415e-05   2.52193e-05   9.28178e-06
  24   7 1993.6026    0.5975  0.4969  9.9024 -0.0009  0.0157   0.0135   0.0333    0.0424   0.0000   438.9174      -1.70497       14.3071     -0.946470     -0.835629       2.37398       1.77715      0.967263      0.183018     -0.993437       1.49512      0.766295    -0.0982444     -0.421916      0.246475     -0.298447      0.109111      0.109531    0.00692705    -0.0267076    0.00842013   -0.00944535   0.000356793    0.00177050   0.000258205   -0.00365833    0.00225529  -0.000301995   0.000116323  -0.000418657   0.000115080  -2.41399e-05   2.24526e-06   9.18525e-06  -4.01761e-07  -1.12219e-06       1.02866       1.39867       1.46448       1.44828       1.49666       1.40989       1.31988       1.20603       1.07481      0.955031      0.825697      0.710956      0.540463      0.430224      0.301456      0.210389      0.156326     0.0997156     0.0781811     0.0477228     0.0320445     0.0215602     0.0122934    0.00798333    0.00426781    0.00238041    0.00139964   0.000685292   0.000368249   0.000191006   8.24630e-05   4.02329e-05   1.89072e-05   7.86740e-06   3.21654e-06   1.36343e-06
  24   8 2156.8044    0.8420  0.6780 10.3367 -0.0030  0.0162   0.0165   0.0416    0.0493   0.0000   439.2197     -0.599460       15.4002       2.54103      0.607358    -0.0726996       2.13134      -1.15691       1.01974     -0.863810      0.300760     -0.389678      0.474307      0.127961      0.697911      0.248270     0.0826649    0.00315617    -0.0418241    -0.0197694     0.0114540    0.00947997    0.00131094   -0.00668793   -0.00211636   -0.00145064   0.000346922   0.000559508   0.000127476  -0.000266375   4.09591e-05   6.87687e-05   5.50794e-06  -4.06826e-06   3.19962e-06   1.66178e-06       1.06588       1.37630       1.48411       1.56593       1.53912       1.52056       1.41183       1.25357       1.10759       1.01342      0.807577      0.629207      0.524145      0.390983      0.322240      0.225481      0.163106      0.111573     0.0773558     0.0523435     0.0337732     0.0212285     0.0123642    0.00743917    0.00465759    0.00263000    0.00150694   0.000767394   0.000390067   0.000201614   9.19930e-05   4.31136e-05   1.94845e-05   8.24172e-06   3.54984e-06   1.46996e-06
  24   9 2314.3595    1.2036  0.8206 10.8782  0.0011  0.0192   0.0212   0.0442    0.0552   0.0000   438.4743       1.09803       11.1499     -0.452466      0.938583       1.12558      0.945232       1.98574      0.952220      0.238469      0.335566      0.375579       1.06435      0.204296     -0.347729      0.292111      0.703645      0.120275     0.0163000    -0.0537872     0.0393376     0.0295959     0.0157606    -0.0165613  -0.000377777    0.00145803    0.00136364   0.000686150  -0.000172816   7.42315e-05   0.000188046  -7.28084e-05  -1.14288e-05   6.31842e-06   2.36843e-06  -9.35008e-07       1.15694       1.55722       1.77766       1.74930       1.81176       1.67750       1.68177       1.41975       1.30988       1.10079      0.906963      0.741035      0.602184      0.472407      0.341213      0.265942      0.177771      0.133854     0.0923075     0.0577582     0.0402546     0.0249055     0.0154195    0.00905228    0.00520603    0.00302755    0.00163063   0.000858211   0.000477349   0.000233237   0.000113173   5.33666e-05   2.26027e-05   1.06901e-05   4.22351e-06   1.73501e-06
  24  10 2467.1362    1.5987  0.8769 11.5089  0.0020  0.0193   0.0282   0.0476    0.0634   0.0000   439.3624       4.14939       15.6270       1.10072      -1.57428      -1.92691    -0.0429411      -1.09324      -3.23570      0.391965      0.195565      -1.08055      0.310851      0.389301     -0.156168     -0.262938     -0.276619      0.150419    -0.0627648    0.00453115     0.0204044    -0.0492585     0.0224237    -0.0100995    0.00130865    0.00361605  -5.09507e-05   -0.00266521  -0.000171120   0.000304309  -0.000102579  -8.55641e-05   6.10288e-05   8.83549e-06  -2.99813e-06  -2.32385e-06       1.30445       1.66483       1.76931       1.96609       1.95242       1.81458       1.75743       1.59330       1.37465       1.13394      0.939162      0.789580      0.640258      0.478104      0.367546      0.265907      0.200300      0.135425     0.0937139     0.0631067     0.0431332     0.0278304     0.0152965    0.00942546    0.00566527    0.00340332    0.00172155   0.000875833   0.000467383   0.000249228   0.000124211   5.54297e-05   2.58103e-05   1.03027e-05   4.70504e-06   1.75499e-06
  24  11 2617.7948    2.1104  0.8419 12.1881 -0.0102  0.0184   0.0387   0.0476    0.0602   0.0000   440.3798       4.22846       12.9115       3.47390      -1.77448       1.38755     -0.769908      0.502412       1.86475      -3.60423       1.04964       1.14339    -0.0362873     -0.897867      0.353110     -0.136983    -0.0662502     0.0476516      0.171737     -0.100114     -0.109043    -0.0447214   -0.00738504    0.00777761   -0.00280691    0.00353352   -0.00121030  -0.000613458  -5.46333e-05  -0.000200233  -2.98691e-08   5.85610e-05  -3.28075e-05   6.68481e-06  -2.18643e-07   1.29030e-06       1.26946       1.53458       1.65655       1.88034       1.85034       1.67077       1.65584       1.47670       1.25411       1.14417      0.969313      0.753184      0.591647      0.459563      0.366217      0.256960      0.193118      0.135984     0.0883250     0.0594056     0.0391035     0.0264467     0.0149124    0.00924713    0.00569986    0.00328713    0.00172258   0.000907376   0.000474308   0.000248323   0.000115910   5.36530e-05   2.32332e-05   1.05796e-05   4.74641e-06   1.81006e-06
[truncated: 1,664,428 more chars]
