# Supplementary material for: Global-Mode Analysis of Full-Disk Data from the Michelson Doppler Imager and the Helioseismic and Magnetic Imager
Source: Sol Phys. 2018 Jan 31;293(2):29. doi: 10.1007/s11207-017-1201-5 (PMC6566312; doi:10.1007/s11207-017-1201-5)
Supplement: Supplementary file 3 — (TAR 230.0 MB) [file 11207_2017_1201_MOESM3_ESM.tar › MDI/mdifdvwap.2703.36]

   0  22 3168.6127    3.4431  1.7263 13.3120  0.0000  0.2238   0.6212   1.0163    0.8557   0.0000     0.0000       0.00000       0.00000       0.00000       0.00000       0.00000       0.00000       0.00000       0.00000       0.00000       0.00000       0.00000       0.00000       0.00000       0.00000       0.00000       0.00000       0.00000       0.00000       0.00000       0.00000       0.00000       0.00000       0.00000       0.00000       0.00000       0.00000       0.00000       0.00000       0.00000       0.00000       0.00000       0.00000       0.00000       0.00000       0.00000       0.00000       0.00000       0.00000       0.00000       0.00000       0.00000       0.00000       0.00000       0.00000       0.00000       0.00000       0.00000       0.00000       0.00000       0.00000       0.00000       0.00000       0.00000       0.00000       0.00000       0.00000       0.00000       0.00000       0.00000       0.00000       0.00000       0.00000       0.00000       0.00000       0.00000       0.00000       0.00000       0.00000       0.00000       0.00000       0.00000
   1  17 2559.2502    2.6355  3.4085 12.7750  0.0535  0.3206   0.0889   0.3822    0.1354   0.0000   278.6752      -38.0608       0.00000       0.00000       0.00000       0.00000       0.00000       0.00000       0.00000       0.00000       0.00000       0.00000       0.00000       0.00000       0.00000       0.00000       0.00000       0.00000       0.00000       0.00000       0.00000       0.00000       0.00000       0.00000       0.00000       0.00000       0.00000       0.00000       0.00000       0.00000       0.00000       0.00000       0.00000       0.00000       0.00000       0.00000       451.261       177.140       0.00000       0.00000       0.00000       0.00000       0.00000       0.00000       0.00000       0.00000       0.00000       0.00000       0.00000       0.00000       0.00000       0.00000       0.00000       0.00000       0.00000       0.00000       0.00000       0.00000       0.00000       0.00000       0.00000       0.00000       0.00000       0.00000       0.00000       0.00000       0.00000       0.00000       0.00000       0.00000       0.00000       0.00000
   1  18 2693.4670    2.5337  1.2727 13.0286  0.0000  0.1533   0.1374   0.2301    0.2551   0.0000   403.1503       154.244       0.00000       0.00000       0.00000       0.00000       0.00000       0.00000       0.00000       0.00000       0.00000       0.00000       0.00000       0.00000       0.00000       0.00000       0.00000       0.00000       0.00000       0.00000       0.00000       0.00000       0.00000       0.00000       0.00000       0.00000       0.00000       0.00000       0.00000       0.00000       0.00000       0.00000       0.00000       0.00000       0.00000       0.00000       221.885       87.2093       0.00000       0.00000       0.00000       0.00000       0.00000       0.00000       0.00000       0.00000       0.00000       0.00000       0.00000       0.00000       0.00000       0.00000       0.00000       0.00000       0.00000       0.00000       0.00000       0.00000       0.00000       0.00000       0.00000       0.00000       0.00000       0.00000       0.00000       0.00000       0.00000       0.00000       0.00000       0.00000       0.00000       0.00000
   1  19 2828.1366    3.0510  1.5568 12.7594 -0.0015  0.1089   0.1397   0.2733    0.3045   0.0000   554.4667      0.478456       0.00000       0.00000       0.00000       0.00000       0.00000       0.00000       0.00000       0.00000       0.00000       0.00000       0.00000       0.00000       0.00000       0.00000       0.00000       0.00000       0.00000       0.00000       0.00000       0.00000       0.00000       0.00000       0.00000       0.00000       0.00000       0.00000       0.00000       0.00000       0.00000       0.00000       0.00000       0.00000       0.00000       0.00000       144.080       73.5544       0.00000       0.00000       0.00000       0.00000       0.00000       0.00000       0.00000       0.00000       0.00000       0.00000       0.00000       0.00000       0.00000       0.00000       0.00000       0.00000       0.00000       0.00000       0.00000       0.00000       0.00000       0.00000       0.00000       0.00000       0.00000       0.00000       0.00000       0.00000       0.00000       0.00000       0.00000       0.00000       0.00000       0.00000
   1  20 2963.5325    4.2203  1.8703 12.3282  0.0000  0.1320   0.1757   0.3038    0.5867   0.0000   517.9719       51.9157       0.00000       0.00000       0.00000       0.00000       0.00000       0.00000       0.00000       0.00000       0.00000       0.00000       0.00000       0.00000       0.00000       0.00000       0.00000       0.00000       0.00000       0.00000       0.00000       0.00000       0.00000       0.00000       0.00000       0.00000       0.00000       0.00000       0.00000       0.00000       0.00000       0.00000       0.00000       0.00000       0.00000       0.00000       184.848       80.5230       0.00000       0.00000       0.00000       0.00000       0.00000       0.00000       0.00000       0.00000       0.00000       0.00000       0.00000       0.00000       0.00000       0.00000       0.00000       0.00000       0.00000       0.00000       0.00000       0.00000       0.00000       0.00000       0.00000       0.00000       0.00000       0.00000       0.00000       0.00000       0.00000       0.00000       0.00000       0.00000       0.00000       0.00000
   1  21 3098.3717    3.6715  1.1859 12.5654 -0.0142  0.1201   0.1961   0.2551    0.5913   0.0000   425.1369       36.3645       0.00000       0.00000       0.00000       0.00000       0.00000       0.00000       0.00000       0.00000       0.00000       0.00000       0.00000       0.00000       0.00000       0.00000       0.00000       0.00000       0.00000       0.00000       0.00000       0.00000       0.00000       0.00000       0.00000       0.00000       0.00000       0.00000       0.00000       0.00000       0.00000       0.00000       0.00000       0.00000       0.00000       0.00000       153.932       75.2524       0.00000       0.00000       0.00000       0.00000       0.00000       0.00000       0.00000       0.00000       0.00000       0.00000       0.00000       0.00000       0.00000       0.00000       0.00000       0.00000       0.00000       0.00000       0.00000       0.00000       0.00000       0.00000       0.00000       0.00000       0.00000       0.00000       0.00000       0.00000       0.00000       0.00000       0.00000       0.00000       0.00000       0.00000
   1  22 3233.5886    4.4159  1.3484  5.2847  0.0000  0.1022   0.2078   0.2339 1000.0000   0.0000   260.6646       295.291       0.00000       0.00000       0.00000       0.00000       0.00000       0.00000       0.00000       0.00000       0.00000       0.00000       0.00000       0.00000       0.00000       0.00000       0.00000       0.00000       0.00000       0.00000       0.00000       0.00000       0.00000       0.00000       0.00000       0.00000       0.00000       0.00000       0.00000       0.00000       0.00000       0.00000       0.00000       0.00000       0.00000       0.00000       130.659       68.5354       0.00000       0.00000       0.00000       0.00000       0.00000       0.00000       0.00000       0.00000       0.00000       0.00000       0.00000       0.00000       0.00000       0.00000       0.00000       0.00000       0.00000       0.00000       0.00000       0.00000       0.00000       0.00000       0.00000       0.00000       0.00000       0.00000       0.00000       0.00000       0.00000       0.00000       0.00000       0.00000       0.00000       0.00000
   1  23 3368.7636    4.1229  3.2026 11.1753 -0.0010  0.1876   0.1242   0.3980    0.8663   0.0000   275.3127       59.1355       0.00000       0.00000       0.00000       0.00000       0.00000       0.00000       0.00000       0.00000       0.00000       0.00000       0.00000       0.00000       0.00000       0.00000       0.00000       0.00000       0.00000       0.00000       0.00000       0.00000       0.00000       0.00000       0.00000       0.00000       0.00000       0.00000       0.00000       0.00000       0.00000       0.00000       0.00000       0.00000       0.00000       0.00000       259.346       116.679       0.00000       0.00000       0.00000       0.00000       0.00000       0.00000       0.00000       0.00000       0.00000       0.00000       0.00000       0.00000       0.00000       0.00000       0.00000       0.00000       0.00000       0.00000       0.00000       0.00000       0.00000       0.00000       0.00000       0.00000       0.00000       0.00000       0.00000       0.00000       0.00000       0.00000       0.00000       0.00000       0.00000       0.00000
   1  24 3504.2281    3.3893  4.1836 12.3680  0.0000  0.2144   0.0924   0.5447    0.2124   0.0000   452.7323       14.7727       0.00000       0.00000       0.00000       0.00000       0.00000       0.00000       0.00000       0.00000       0.00000       0.00000       0.00000       0.00000       0.00000       0.00000       0.00000       0.00000       0.00000       0.00000       0.00000       0.00000       0.00000       0.00000       0.00000       0.00000       0.00000       0.00000       0.00000       0.00000       0.00000       0.00000       0.00000       0.00000       0.00000       0.00000       269.624       146.955       0.00000       0.00000       0.00000       0.00000       0.00000       0.00000       0.00000       0.00000       0.00000       0.00000       0.00000       0.00000       0.00000       0.00000       0.00000       0.00000       0.00000       0.00000       0.00000       0.00000       0.00000       0.00000       0.00000       0.00000       0.00000       0.00000       0.00000       0.00000       0.00000       0.00000       0.00000       0.00000       0.00000       0.00000
   1  25 3640.5592    2.7579  4.5892 12.3473  0.0038  0.2541   0.0723   0.6485    0.1657   0.0000  1159.1366       408.349       0.00000       0.00000       0.00000       0.00000       0.00000       0.00000       0.00000       0.00000       0.00000       0.00000       0.00000       0.00000       0.00000       0.00000       0.00000       0.00000       0.00000       0.00000       0.00000       0.00000       0.00000       0.00000       0.00000       0.00000       0.00000       0.00000       0.00000       0.00000       0.00000       0.00000       0.00000       0.00000       0.00000       0.00000       329.957       169.358       0.00000       0.00000       0.00000       0.00000       0.00000       0.00000       0.00000       0.00000       0.00000       0.00000       0.00000       0.00000       0.00000       0.00000       0.00000       0.00000       0.00000       0.00000       0.00000       0.00000       0.00000       0.00000       0.00000       0.00000       0.00000       0.00000       0.00000       0.00000       0.00000       0.00000       0.00000       0.00000       0.00000       0.00000
   2  15 2352.2989    1.3790  1.2205 12.6915  0.0000  0.1011   0.0621   0.1602    0.1543   0.0000   424.3916      -45.3196      -12.2867      -12.3332       0.00000       0.00000       0.00000       0.00000       0.00000       0.00000       0.00000       0.00000       0.00000       0.00000       0.00000       0.00000       0.00000       0.00000       0.00000       0.00000       0.00000       0.00000       0.00000       0.00000       0.00000       0.00000       0.00000       0.00000       0.00000       0.00000       0.00000       0.00000       0.00000       0.00000       0.00000       0.00000       80.4596       64.6330       32.6452       9.74698       0.00000       0.00000       0.00000       0.00000       0.00000       0.00000       0.00000       0.00000       0.00000       0.00000       0.00000       0.00000       0.00000       0.00000       0.00000       0.00000       0.00000       0.00000       0.00000       0.00000       0.00000       0.00000       0.00000       0.00000       0.00000       0.00000       0.00000       0.00000       0.00000       0.00000       0.00000       0.00000
   2  16 2485.8930    1.9559  1.3324 12.4766  0.0000  0.0887   0.0785   0.1650    0.1923   0.0000   371.9917       1.52914      -58.3975       24.8953       0.00000       0.00000       0.00000       0.00000       0.00000       0.00000       0.00000       0.00000       0.00000       0.00000       0.00000       0.00000       0.00000       0.00000       0.00000       0.00000       0.00000       0.00000       0.00000       0.00000       0.00000       0.00000       0.00000       0.00000       0.00000       0.00000       0.00000       0.00000       0.00000       0.00000       0.00000       0.00000       82.4154       57.2252       29.6253       8.92631       0.00000       0.00000       0.00000       0.00000       0.00000       0.00000       0.00000       0.00000       0.00000       0.00000       0.00000       0.00000       0.00000       0.00000       0.00000       0.00000       0.00000       0.00000       0.00000       0.00000       0.00000       0.00000       0.00000       0.00000       0.00000       0.00000       0.00000       0.00000       0.00000       0.00000       0.00000       0.00000
   2  17 2619.6573    2.3736  1.2170 12.2437  0.0000  0.0762   0.1007   0.1730    0.2847   0.0000   353.5378      -7.39580      -35.6482       2.33962       0.00000       0.00000       0.00000       0.00000       0.00000       0.00000       0.00000       0.00000       0.00000       0.00000       0.00000       0.00000       0.00000       0.00000       0.00000       0.00000       0.00000       0.00000       0.00000       0.00000       0.00000       0.00000       0.00000       0.00000       0.00000       0.00000       0.00000       0.00000       0.00000       0.00000       0.00000       0.00000       64.1212       48.8685       24.8581       7.53964       0.00000       0.00000       0.00000       0.00000       0.00000       0.00000       0.00000       0.00000       0.00000       0.00000       0.00000       0.00000       0.00000       0.00000       0.00000       0.00000       0.00000       0.00000       0.00000       0.00000       0.00000       0.00000       0.00000       0.00000       0.00000       0.00000       0.00000       0.00000       0.00000       0.00000       0.00000       0.00000
   2  18 2754.5236    2.9585  1.2397 11.7822  0.0000  0.0766   0.1204   0.1585    0.5099   0.0000   501.8645       14.7130       49.4140      -1.53501       0.00000       0.00000       0.00000       0.00000       0.00000       0.00000       0.00000       0.00000       0.00000       0.00000       0.00000       0.00000       0.00000       0.00000       0.00000       0.00000       0.00000       0.00000       0.00000       0.00000       0.00000       0.00000       0.00000       0.00000       0.00000       0.00000       0.00000       0.00000       0.00000       0.00000       0.00000       0.00000       61.2867       48.9761       24.4042       8.02487       0.00000       0.00000       0.00000       0.00000       0.00000       0.00000       0.00000       0.00000       0.00000       0.00000       0.00000       0.00000       0.00000       0.00000       0.00000       0.00000       0.00000       0.00000       0.00000       0.00000       0.00000       0.00000       0.00000       0.00000       0.00000       0.00000       0.00000       0.00000       0.00000       0.00000       0.00000       0.00000
   2  19 2889.7192    3.6225  1.3269 12.0569  0.0000  0.0812   0.1423   0.1679    0.5248   0.0000   437.5545       61.9218      -1.66610      -11.1630       0.00000       0.00000       0.00000       0.00000       0.00000       0.00000       0.00000       0.00000       0.00000       0.00000       0.00000       0.00000       0.00000       0.00000       0.00000       0.00000       0.00000       0.00000       0.00000       0.00000       0.00000       0.00000       0.00000       0.00000       0.00000       0.00000       0.00000       0.00000       0.00000       0.00000       0.00000       0.00000       68.2643       54.3943       24.3824       8.73051       0.00000       0.00000       0.00000       0.00000       0.00000       0.00000       0.00000       0.00000       0.00000       0.00000       0.00000       0.00000       0.00000       0.00000       0.00000       0.00000       0.00000       0.00000       0.00000       0.00000       0.00000       0.00000       0.00000       0.00000       0.00000       0.00000       0.00000       0.00000       0.00000       0.00000       0.00000       0.00000
   2  20 3025.0641    4.1443  0.9797 12.9280  0.0000  0.0704   0.1833   0.1247    0.3817   0.0000   495.8292       36.3467       10.5079       4.96660       0.00000       0.00000       0.00000       0.00000       0.00000       0.00000       0.00000       0.00000       0.00000       0.00000       0.00000       0.00000       0.00000       0.00000       0.00000       0.00000       0.00000       0.00000       0.00000       0.00000       0.00000       0.00000       0.00000       0.00000       0.00000       0.00000       0.00000       0.00000       0.00000       0.00000       0.00000       0.00000       61.0447       46.0611       22.7133       7.62607       0.00000       0.00000       0.00000       0.00000       0.00000       0.00000       0.00000       0.00000       0.00000       0.00000       0.00000       0.00000       0.00000       0.00000       0.00000       0.00000       0.00000       0.00000       0.00000       0.00000       0.00000       0.00000       0.00000       0.00000       0.00000       0.00000       0.00000       0.00000       0.00000       0.00000       0.00000       0.00000
   2  21 3160.1153    4.3226  1.5215 10.9403  0.0000  0.0795   0.1566   0.1852    1.6175   0.0000   363.8573       6.12470      -11.8756       18.0849       0.00000       0.00000       0.00000       0.00000       0.00000       0.00000       0.00000       0.00000       0.00000       0.00000       0.00000       0.00000       0.00000       0.00000       0.00000       0.00000       0.00000       0.00000       0.00000       0.00000       0.00000       0.00000       0.00000       0.00000       0.00000       0.00000       0.00000       0.00000       0.00000       0.00000       0.00000       0.00000       67.2165       51.6024       25.5051       8.16907       0.00000       0.00000       0.00000       0.00000       0.00000       0.00000       0.00000       0.00000       0.00000       0.00000       0.00000       0.00000       0.00000       0.00000       0.00000       0.00000       0.00000       0.00000       0.00000       0.00000       0.00000       0.00000       0.00000       0.00000       0.00000       0.00000       0.00000       0.00000       0.00000       0.00000       0.00000       0.00000
   2  22 3295.2934    4.2298  2.4146 11.4692 -0.0016  0.0950   0.1199   0.2531    0.6006   0.0000   354.3777       114.810      -14.5492       7.57880       0.00000       0.00000       0.00000       0.00000       0.00000       0.00000       0.00000       0.00000       0.00000       0.00000       0.00000       0.00000       0.00000       0.00000       0.00000       0.00000       0.00000       0.00000       0.00000       0.00000       0.00000       0.00000       0.00000       0.00000       0.00000       0.00000       0.00000       0.00000       0.00000       0.00000       0.00000       0.00000       73.8481       58.3379       32.5409       11.1104       0.00000       0.00000       0.00000       0.00000       0.00000       0.00000       0.00000       0.00000       0.00000       0.00000       0.00000       0.00000       0.00000       0.00000       0.00000       0.00000       0.00000       0.00000       0.00000       0.00000       0.00000       0.00000       0.00000       0.00000       0.00000       0.00000       0.00000       0.00000       0.00000       0.00000       0.00000       0.00000
   2  23 3431.0737    3.4855  3.3188 12.1485  0.0011  0.1441   0.0830   0.2905    0.2240   0.0000   323.1856       72.3433      -34.1679       17.6280       0.00000       0.00000       0.00000       0.00000       0.00000       0.00000       0.00000       0.00000       0.00000       0.00000       0.00000       0.00000       0.00000       0.00000       0.00000       0.00000       0.00000       0.00000       0.00000       0.00000       0.00000       0.00000       0.00000       0.00000       0.00000       0.00000       0.00000       0.00000       0.00000       0.00000       0.00000       0.00000       118.515       92.4132       47.6808       15.4293       0.00000       0.00000       0.00000       0.00000       0.00000       0.00000       0.00000       0.00000       0.00000       0.00000       0.00000       0.00000       0.00000       0.00000       0.00000       0.00000       0.00000       0.00000       0.00000       0.00000       0.00000       0.00000       0.00000       0.00000       0.00000       0.00000       0.00000       0.00000       0.00000       0.00000       0.00000       0.00000
   3  13 2137.6990    0.7541  1.3607 11.2619  0.0000  0.1211   0.0411   0.2366    0.1844   0.0000   427.8708       24.3620      -70.8241      -4.20716       17.9807       3.10302       0.00000       0.00000       0.00000       0.00000       0.00000       0.00000       0.00000       0.00000       0.00000       0.00000       0.00000       0.00000       0.00000       0.00000       0.00000       0.00000       0.00000       0.00000       0.00000       0.00000       0.00000       0.00000       0.00000       0.00000       0.00000       0.00000       0.00000       0.00000       0.00000       0.00000       77.8221       72.7068       45.7202       20.8716       8.69527       2.09182       0.00000       0.00000       0.00000       0.00000       0.00000       0.00000       0.00000       0.00000       0.00000       0.00000       0.00000       0.00000       0.00000       0.00000       0.00000       0.00000       0.00000       0.00000       0.00000       0.00000       0.00000       0.00000       0.00000       0.00000       0.00000       0.00000       0.00000       0.00000       0.00000       0.00000
   3  14 2273.4282    1.0746  0.9949 11.3932  0.0000  0.0838   0.0563   0.1558    0.2442   0.0000   458.4694       77.7689      -30.2769      -12.3196       5.37890      0.591417       0.00000       0.00000       0.00000       0.00000       0.00000       0.00000       0.00000       0.00000       0.00000       0.00000       0.00000       0.00000       0.00000       0.00000       0.00000       0.00000       0.00000       0.00000       0.00000       0.00000       0.00000       0.00000       0.00000       0.00000       0.00000       0.00000       0.00000       0.00000       0.00000       0.00000       51.0433       42.4806       34.0321       19.0522       7.50902       1.49913       0.00000       0.00000       0.00000       0.00000       0.00000       0.00000       0.00000       0.00000       0.00000       0.00000       0.00000       0.00000       0.00000       0.00000       0.00000       0.00000       0.00000       0.00000       0.00000       0.00000       0.00000       0.00000       0.00000       0.00000       0.00000       0.00000       0.00000       0.00000       0.00000       0.00000
   3  15 2407.7020    1.4226  0.9626 11.7881  0.0000  0.0832   0.0722   0.1507    0.2707   0.0000   371.2484       35.9598      -12.8842      -1.63084       1.62026      -1.84976       0.00000       0.00000       0.00000       0.00000       0.00000       0.00000       0.00000       0.00000       0.00000       0.00000       0.00000       0.00000       0.00000       0.00000       0.00000       0.00000       0.00000       0.00000       0.00000       0.00000       0.00000       0.00000       0.00000       0.00000       0.00000       0.00000       0.00000       0.00000       0.00000       0.00000       47.4991       37.4432       30.8643       19.3462       7.25465       1.54688       0.00000       0.00000       0.00000       0.00000       0.00000       0.00000       0.00000       0.00000       0.00000       0.00000       0.00000       0.00000       0.00000       0.00000       0.00000       0.00000       0.00000       0.00000       0.00000       0.00000       0.00000       0.00000       0.00000       0.00000       0.00000       0.00000       0.00000       0.00000       0.00000       0.00000
   3  16 2541.7819    1.7620  1.0355 11.3891  0.0000  0.0586   0.0790   0.1515    0.4777   0.0000   416.8822      -45.7748       3.00599      -2.91998       9.26054     -0.440280       0.00000       0.00000       0.00000       0.00000       0.00000       0.00000       0.00000       0.00000       0.00000       0.00000       0.00000       0.00000       0.00000       0.00000       0.00000       0.00000       0.00000       0.00000       0.00000       0.00000       0.00000       0.00000       0.00000       0.00000       0.00000       0.00000       0.00000       0.00000       0.00000       0.00000       27.8090       27.7279       21.2618       11.6652       5.80659       1.74901       0.00000       0.00000       0.00000       0.00000       0.00000       0.00000       0.00000       0.00000       0.00000       0.00000       0.00000       0.00000       0.00000       0.00000       0.00000       0.00000       0.00000       0.00000       0.00000       0.00000       0.00000       0.00000       0.00000       0.00000       0.00000       0.00000       0.00000       0.00000       0.00000       0.00000
   3  17 2676.2809    2.5443  0.9192 11.8280  0.0000  0.0611   0.1114   0.1408    0.5640   0.0000   407.0318       27.7176      -17.2954      -7.09722      -6.19060      -2.63766       0.00000       0.00000       0.00000       0.00000       0.00000       0.00000       0.00000       0.00000       0.00000       0.00000       0.00000       0.00000       0.00000       0.00000       0.00000       0.00000       0.00000       0.00000       0.00000       0.00000       0.00000       0.00000       0.00000       0.00000       0.00000       0.00000       0.00000       0.00000       0.00000       0.00000       33.4803       33.5557       22.4665       11.2379       5.52048       1.61754       0.00000       0.00000       0.00000       0.00000       0.00000       0.00000       0.00000       0.00000       0.00000       0.00000       0.00000       0.00000       0.00000       0.00000       0.00000       0.00000       0.00000       0.00000       0.00000       0.00000       0.00000       0.00000       0.00000       0.00000       0.00000       0.00000       0.00000       0.00000       0.00000       0.00000
   3  18 2811.4875    3.1844  0.9201 10.4415  0.0010  0.0498   0.1273   0.1208    2.4496   0.0000   411.2772       30.9541       9.83491      -13.9283       4.40242     -0.312135       0.00000       0.00000       0.00000       0.00000       0.00000       0.00000       0.00000       0.00000       0.00000       0.00000       0.00000       0.00000       0.00000       0.00000       0.00000       0.00000       0.00000       0.00000       0.00000       0.00000       0.00000       0.00000       0.00000       0.00000       0.00000       0.00000       0.00000       0.00000       0.00000       0.00000       26.4380       25.2180       18.1322       10.5263       4.56503       1.32183       0.00000       0.00000       0.00000       0.00000       0.00000       0.00000       0.00000       0.00000       0.00000       0.00000       0.00000       0.00000       0.00000       0.00000       0.00000       0.00000       0.00000       0.00000       0.00000       0.00000       0.00000       0.00000       0.00000       0.00000       0.00000       0.00000       0.00000       0.00000       0.00000       0.00000
   3  19 2947.1312    3.7346  0.9949  6.7914  0.0000  0.0529   0.1519   0.1350  138.2830   0.0000   462.9857       77.9994       12.9833       8.98614      -3.93918      -2.34600       0.00000       0.00000       0.00000       0.00000       0.00000       0.00000       0.00000       0.00000       0.00000       0.00000       0.00000       0.00000       0.00000       0.00000       0.00000       0.00000       0.00000       0.00000       0.00000       0.00000       0.00000       0.00000       0.00000       0.00000       0.00000       0.00000       0.00000       0.00000       0.00000       0.00000       29.7197       29.1483       20.0369       9.16433       5.07070       1.44701       0.00000       0.00000       0.00000       0.00000       0.00000       0.00000       0.00000       0.00000       0.00000       0.00000       0.00000       0.00000       0.00000       0.00000       0.00000       0.00000       0.00000       0.00000       0.00000       0.00000       0.00000       0.00000       0.00000       0.00000       0.00000       0.00000       0.00000       0.00000       0.00000       0.00000
   3  20 3082.5706    4.1087  1.1165 13.2381 -0.0033  0.0574   0.1847   0.1442    0.4701   0.0000   438.1979       62.0182       16.3767      -22.4577     -0.443636      -2.29844       0.00000       0.00000       0.00000       0.00000       0.00000       0.00000       0.00000       0.00000       0.00000       0.00000       0.00000       0.00000       0.00000       0.00000       0.00000       0.00000       0.00000       0.00000       0.00000       0.00000       0.00000       0.00000       0.00000       0.00000       0.00000       0.00000       0.00000       0.00000       0.00000       0.00000       26.3403       28.8216       18.8880       11.8991       5.03091       1.89548       0.00000       0.00000       0.00000       0.00000       0.00000       0.00000       0.00000       0.00000       0.00000       0.00000       0.00000       0.00000       0.00000       0.00000       0.00000       0.00000       0.00000       0.00000       0.00000       0.00000       0.00000       0.00000       0.00000       0.00000       0.00000       0.00000       0.00000       0.00000       0.00000       0.00000
   3  21 3218.0410    4.0410  1.6729 12.5160  0.0000  0.0708   0.1406   0.1938    0.5118   0.0000   457.1143       46.9909       16.5698     -0.543079       1.25368      -1.36570       0.00000       0.00000       0.00000       0.00000       0.00000       0.00000       0.00000       0.00000       0.00000       0.00000       0.00000       0.00000       0.00000       0.00000       0.00000       0.00000       0.00000       0.00000       0.00000       0.00000       0.00000       0.00000       0.00000       0.00000       0.00000       0.00000       0.00000       0.00000       0.00000       0.00000       40.7757       37.4486       26.3034       14.3623       6.02774       1.67063       0.00000       0.00000       0.00000       0.00000       0.00000       0.00000       0.00000       0.00000       0.00000       0.00000       0.00000       0.00000       0.00000       0.00000       0.00000       0.00000       0.00000       0.00000       0.00000       0.00000       0.00000       0.00000       0.00000       0.00000       0.00000       0.00000       0.00000       0.00000       0.00000       0.00000
   3  22 3353.7813    3.6538  1.9811 12.7779  0.0000  0.1008   0.1350   0.2174    0.3758   0.0000   457.8384       66.3860      -11.5380       6.91576       7.20630     -0.682949       0.00000       0.00000       0.00000       0.00000       0.00000       0.00000       0.00000       0.00000       0.00000       0.00000       0.00000       0.00000       0.00000       0.00000       0.00000       0.00000       0.00000       0.00000       0.00000       0.00000       0.00000       0.00000       0.00000       0.00000       0.00000       0.00000       0.00000       0.00000       0.00000       0.00000       64.1808       59.6636       38.3109       17.7608       7.16477       1.93755       0.00000       0.00000       0.00000       0.00000       0.00000       0.00000       0.00000       0.00000       0.00000       0.00000       0.00000       0.00000       0.00000       0.00000       0.00000       0.00000       0.00000       0.00000       0.00000       0.00000       0.00000       0.00000       0.00000       0.00000       0.00000       0.00000       0.00000       0.00000       0.00000       0.00000
   3  23 3489.8387    3.1092  3.0000 12.0560  0.0000  0.1069   0.0893   0.2798    0.3148   0.0000   444.3950       117.233       11.4282      -9.34297      -6.66401       2.79008       0.00000       0.00000       0.00000       0.00000       0.00000       0.00000       0.00000       0.00000       0.00000       0.00000       0.00000       0.00000       0.00000       0.00000       0.00000       0.00000       0.00000       0.00000       0.00000       0.00000       0.00000       0.00000       0.00000       0.00000       0.00000       0.00000       0.00000       0.00000       0.00000       0.00000       61.8436       56.9175       38.9447       22.3493       8.69472       2.61684       0.00000       0.00000       0.00000       0.00000       0.00000       0.00000       0.00000       0.00000       0.00000       0.00000       0.00000       0.00000       0.00000       0.00000       0.00000       0.00000       0.00000       0.00000       0.00000       0.00000       0.00000       0.00000       0.00000       0.00000       0.00000       0.00000       0.00000       0.00000       0.00000       0.00000
   3  24 3626.4936    2.9265  4.0987 11.4888 -0.0005  0.1265   0.0741   0.3235    0.3635   0.0000   399.6790       70.3662      -42.0519       1.53432       3.53950       2.50147       0.00000       0.00000       0.00000       0.00000       0.00000       0.00000       0.00000       0.00000       0.00000       0.00000       0.00000       0.00000       0.00000       0.00000       0.00000       0.00000       0.00000       0.00000       0.00000       0.00000       0.00000       0.00000       0.00000       0.00000       0.00000       0.00000       0.00000       0.00000       0.00000       0.00000       67.2032       64.0062       46.1400       24.8388       11.5967       3.39515       0.00000       0.00000       0.00000       0.00000       0.00000       0.00000       0.00000       0.00000       0.00000       0.00000       0.00000       0.00000       0.00000       0.00000       0.00000       0.00000       0.00000       0.00000       0.00000       0.00000       0.00000       0.00000       0.00000       0.00000       0.00000       0.00000       0.00000       0.00000       0.00000       0.00000
   4  11 1914.7280    0.3875  0.5799 10.3539  0.0009  0.0655   0.0253   0.1182    0.0898   0.0000   423.7407      -8.87991      -2.60133      -5.33742      -6.17072     -0.576980     0.0232544     0.0317084       0.00000       0.00000       0.00000       0.00000       0.00000       0.00000       0.00000       0.00000       0.00000       0.00000       0.00000       0.00000       0.00000       0.00000       0.00000       0.00000       0.00000       0.00000       0.00000       0.00000       0.00000       0.00000       0.00000       0.00000       0.00000       0.00000       0.00000       0.00000       29.3082       33.3084       24.2406       14.4116       7.63480       2.92705       1.36238      0.362505       0.00000       0.00000       0.00000       0.00000       0.00000       0.00000       0.00000       0.00000       0.00000       0.00000       0.00000       0.00000       0.00000       0.00000       0.00000       0.00000       0.00000       0.00000       0.00000       0.00000       0.00000       0.00000       0.00000       0.00000       0.00000       0.00000       0.00000       0.00000
   4  13 2188.4184    0.8569  0.6144 10.6275 -0.0056  0.0626   0.0425   0.1188    0.1817   0.0000   433.3540       2.21683      -3.79467     -0.461255       4.86831      -4.44645      0.171060      0.305114       0.00000       0.00000       0.00000       0.00000       0.00000       0.00000       0.00000       0.00000       0.00000       0.00000       0.00000       0.00000       0.00000       0.00000       0.00000       0.00000       0.00000       0.00000       0.00000       0.00000       0.00000       0.00000       0.00000       0.00000       0.00000       0.00000       0.00000       0.00000       35.2427       30.8164       23.0011       16.5973       8.34710       3.68316      0.926617      0.233591       0.00000       0.00000       0.00000       0.00000       0.00000       0.00000       0.00000       0.00000       0.00000       0.00000       0.00000       0.00000       0.00000       0.00000       0.00000       0.00000       0.00000       0.00000       0.00000       0.00000       0.00000       0.00000       0.00000       0.00000       0.00000       0.00000       0.00000       0.00000
   4  14 2324.2428    1.3186  0.5361 11.0025 -0.0009  0.0377   0.0621   0.0955    0.2308   0.0000   440.9772       32.2804       27.9996      -6.69021       1.36392      0.917138     -0.598305      0.154615       0.00000       0.00000       0.00000       0.00000       0.00000       0.00000       0.00000       0.00000       0.00000       0.00000       0.00000       0.00000       0.00000       0.00000       0.00000       0.00000       0.00000       0.00000       0.00000       0.00000       0.00000       0.00000       0.00000       0.00000       0.00000       0.00000       0.00000       0.00000       12.6335       13.6839       12.0690       8.57236       5.25908       2.76515       1.05896      0.275980       0.00000       0.00000       0.00000       0.00000       0.00000       0.00000       0.00000       0.00000       0.00000       0.00000       0.00000       0.00000       0.00000       0.00000       0.00000       0.00000       0.00000       0.00000       0.00000       0.00000       0.00000       0.00000       0.00000       0.00000       0.00000       0.00000       0.00000       0.00000
   4  16 2593.1624    2.1625  0.9397 10.9098 -0.0003  0.0688   0.0774   0.1353    0.7973   0.0000   433.6414      -8.31413      -7.99286      0.773634      -3.35061      -2.58019     -0.377828     -0.207346       0.00000       0.00000       0.00000       0.00000       0.00000       0.00000       0.00000       0.00000       0.00000       0.00000       0.00000       0.00000       0.00000       0.00000       0.00000       0.00000       0.00000       0.00000       0.00000       0.00000       0.00000       0.00000       0.00000       0.00000       0.00000       0.00000       0.00000       0.00000       22.6122       28.0405       21.8317       19.5404       9.66681       6.60705       1.95534      0.617709       0.00000       0.00000       0.00000       0.00000       0.00000       0.00000       0.00000       0.00000       0.00000       0.00000       0.00000       0.00000       0.00000       0.00000       0.00000       0.00000       0.00000       0.00000       0.00000       0.00000       0.00000       0.00000       0.00000       0.00000       0.00000       0.00000       0.00000       0.00000
   4  17 2728.5108    2.4870  1.1233 11.9471  0.0015  0.0619   0.0931   0.1622    0.4229   0.0000   441.3378       89.9055       26.9109      -6.39655      -2.28758       2.64552     -0.654800     -0.838751       0.00000       0.00000       0.00000       0.00000       0.00000       0.00000       0.00000       0.00000       0.00000       0.00000       0.00000       0.00000       0.00000       0.00000       0.00000       0.00000       0.00000       0.00000       0.00000       0.00000       0.00000       0.00000       0.00000       0.00000       0.00000       0.00000       0.00000       0.00000       18.7532       25.2198       17.7683       13.6088       7.92109       3.97973       1.53359      0.522508       0.00000       0.00000       0.00000       0.00000       0.00000       0.00000       0.00000       0.00000       0.00000       0.00000       0.00000       0.00000       0.00000       0.00000       0.00000       0.00000       0.00000       0.00000       0.00000       0.00000       0.00000       0.00000       0.00000       0.00000       0.00000       0.00000       0.00000       0.00000
   4  18 2864.3728    3.3261  0.7349 12.5596  0.0010  0.0430   0.1465   0.1051    0.3704   0.0000   443.0100       6.29155      -10.9203      -10.5135       1.90443      -1.65799     -0.562126     0.0311311       0.00000       0.00000       0.00000       0.00000       0.00000       0.00000       0.00000       0.00000       0.00000       0.00000       0.00000       0.00000       0.00000       0.00000       0.00000       0.00000       0.00000       0.00000       0.00000       0.00000       0.00000       0.00000       0.00000       0.00000       0.00000       0.00000       0.00000       0.00000       19.0906       19.3091       15.2488       10.1458       5.99438       2.70826       1.04489      0.264669       0.00000       0.00000       0.00000       0.00000       0.00000       0.00000       0.00000       0.00000       0.00000       0.00000       0.00000       0.00000       0.00000       0.00000       0.00000       0.00000       0.00000       0.00000       0.00000       0.00000       0.00000       0.00000       0.00000       0.00000       0.00000       0.00000       0.00000       0.00000
   4  19 3000.3015    3.6829  0.9589 12.8055 -0.0006  0.0493   0.1578   0.1146    0.4026   0.0000   451.5611       25.2832      -8.20682      -9.14172       2.07519      -5.17053      0.400008    -0.0723775       0.00000       0.00000       0.00000       0.00000       0.00000       0.00000       0.00000       0.00000       0.00000       0.00000       0.00000       0.00000       0.00000       0.00000       0.00000       0.00000       0.00000       0.00000       0.00000       0.00000       0.00000       0.00000       0.00000       0.00000       0.00000       0.00000       0.00000       0.00000       17.9152       18.8356       16.3371       11.2970       6.64584       3.46553       1.32462      0.337946       0.00000       0.00000       0.00000       0.00000       0.00000       0.00000       0.00000       0.00000       0.00000       0.00000       0.00000       0.00000       0.00000       0.00000       0.00000       0.00000       0.00000       0.00000       0.00000       0.00000       0.00000       0.00000       0.00000       0.00000       0.00000       0.00000       0.00000       0.00000
   4  21 3271.8445    3.8045  1.8062 12.0263  0.0043  0.0715   0.1353   0.1875    0.6291   0.0000   421.8506       120.940     0.0769351       15.7322       8.06242      -2.35658      -1.17579      -1.13554       0.00000       0.00000       0.00000       0.00000       0.00000       0.00000       0.00000       0.00000       0.00000       0.00000       0.00000       0.00000       0.00000       0.00000       0.00000       0.00000       0.00000       0.00000       0.00000       0.00000       0.00000       0.00000       0.00000       0.00000       0.00000       0.00000       0.00000       0.00000       25.7152       28.1336       24.5633       15.4851       10.1249       4.63414       2.11200      0.523001       0.00000       0.00000       0.00000       0.00000       0.00000       0.00000       0.00000       0.00000       0.00000       0.00000       0.00000       0.00000       0.00000       0.00000       0.00000       0.00000       0.00000       0.00000       0.00000       0.00000       0.00000       0.00000       0.00000       0.00000       0.00000       0.00000       0.00000       0.00000
   4  22 3408.3950    3.5257  1.9936 12.5712  0.0044  0.0785   0.1190   0.2057    0.2996   0.0000   430.8673       45.4647       6.04105       31.6969      -8.86718      -14.9182       1.75221     -0.467475       0.00000       0.00000       0.00000       0.00000       0.00000       0.00000       0.00000       0.00000       0.00000       0.00000       0.00000       0.00000       0.00000       0.00000       0.00000       0.00000       0.00000       0.00000       0.00000       0.00000       0.00000       0.00000       0.00000       0.00000       0.00000       0.00000       0.00000       0.00000       27.4387       31.2350       26.8063       17.4901       11.1463       5.49593       2.34429      0.582919       0.00000       0.00000       0.00000       0.00000       0.00000       0.00000       0.00000       0.00000       0.00000       0.00000       0.00000       0.00000       0.00000       0.00000       0.00000       0.00000       0.00000       0.00000       0.00000       0.00000       0.00000       0.00000       0.00000       0.00000       0.00000       0.00000       0.00000       0.00000
   4  23 3544.9144    2.7820  3.6394 11.6544 -0.0001  0.1146   0.0657   0.3010    0.2312   0.0000   376.4298       79.8171      -45.6665      -13.3929       16.0745       1.81233      -1.09358     -0.395707       0.00000       0.00000       0.00000       0.00000       0.00000       0.00000       0.00000       0.00000       0.00000       0.00000       0.00000       0.00000       0.00000       0.00000       0.00000       0.00000       0.00000       0.00000       0.00000       0.00000       0.00000       0.00000       0.00000       0.00000       0.00000       0.00000       0.00000       0.00000       38.6752       46.9976       37.1676       24.7085       17.1987       6.64318       3.39217      0.904602       0.00000       0.00000       0.00000       0.00000       0.00000       0.00000       0.00000       0.00000       0.00000       0.00000       0.00000       0.00000       0.00000       0.00000       0.00000       0.00000       0.00000       0.00000       0.00000       0.00000       0.00000       0.00000       0.00000       0.00000       0.00000       0.00000       0.00000       0.00000
   4  25 3819.3586    1.9799  5.6445 11.1182 -0.0077  0.1563   0.0400   0.3947    0.1700   0.0000   455.7332       112.877       61.2076      -58.1042      -28.5222      -10.6121      -1.61049      -1.07779       0.00000       0.00000       0.00000       0.00000       0.00000       0.00000       0.00000       0.00000       0.00000       0.00000       0.00000       0.00000       0.00000       0.00000       0.00000       0.00000       0.00000       0.00000       0.00000       0.00000       0.00000       0.00000       0.00000       0.00000       0.00000       0.00000       0.00000       0.00000       60.0571       68.1379       54.0635       35.5114       20.1813       10.3974       4.13200       1.12754       0.00000       0.00000       0.00000       0.00000       0.00000       0.00000       0.00000       0.00000       0.00000       0.00000       0.00000       0.00000       0.00000       0.00000       0.00000       0.00000       0.00000       0.00000       0.00000       0.00000       0.00000       0.00000       0.00000       0.00000       0.00000       0.00000       0.00000       0.00000
   5  11 1960.5617    0.4416  0.5343 10.5255 -0.0062  0.0507   0.0237   0.0980    0.0853   0.0000   444.4146       4.43136       4.05298      -1.64128      0.552475      -1.29345       1.03813      0.484984      0.201675     0.0230163       0.00000       0.00000       0.00000       0.00000       0.00000       0.00000       0.00000       0.00000       0.00000       0.00000       0.00000       0.00000       0.00000       0.00000       0.00000       0.00000       0.00000       0.00000       0.00000       0.00000       0.00000       0.00000       0.00000       0.00000       0.00000       0.00000       14.0190       16.1573       15.2920       13.3711       6.43111       4.49960       3.08686       1.17820      0.345089     0.0862275       0.00000       0.00000       0.00000       0.00000       0.00000       0.00000       0.00000       0.00000       0.00000       0.00000       0.00000       0.00000       0.00000       0.00000       0.00000       0.00000       0.00000       0.00000       0.00000       0.00000       0.00000       0.00000       0.00000       0.00000       0.00000       0.00000
   5  13 2235.4113    0.8751  0.6258 11.1972 -0.0070  0.0432   0.0408   0.0878    0.1095   0.0000   431.0549      -7.01831       24.3797      -4.93758       7.74834       4.66696      -1.75060     -0.662517    -0.0582051      0.106169       0.00000       0.00000       0.00000       0.00000       0.00000       0.00000       0.00000       0.00000       0.00000       0.00000       0.00000       0.00000       0.00000       0.00000       0.00000       0.00000       0.00000       0.00000       0.00000       0.00000       0.00000       0.00000       0.00000       0.00000       0.00000       0.00000       14.3087       17.6354       14.5128       10.2966       5.71840       3.46462       1.78460      0.813134      0.263241     0.0711075       0.00000       0.00000       0.00000       0.00000       0.00000       0.00000       0.00000       0.00000       0.00000       0.00000       0.00000       0.00000       0.00000       0.00000       0.00000       0.00000       0.00000       0.00000       0.00000       0.00000       0.00000       0.00000       0.00000       0.00000       0.00000       0.00000
   5  14 2371.1120    1.2760  0.9771 11.0911 -0.0030  0.0534   0.0482   0.1251    0.1961   0.0000   400.4438     -0.615345       12.6657      -12.3530      -9.35180      -12.5841     -0.533509      0.264717      0.460896     0.0213072       0.00000       0.00000       0.00000       0.00000       0.00000       0.00000       0.00000       0.00000       0.00000       0.00000       0.00000       0.00000       0.00000       0.00000       0.00000       0.00000       0.00000       0.00000       0.00000       0.00000       0.00000       0.00000       0.00000       0.00000       0.00000       0.00000       13.4288       17.0757       15.7434       11.5627       8.41289       4.66072       2.65222       1.06586      0.435154      0.103021       0.00000       0.00000       0.00000       0.00000       0.00000       0.00000       0.00000       0.00000       0.00000       0.00000       0.00000       0.00000       0.00000       0.00000       0.00000       0.00000       0.00000       0.00000       0.00000       0.00000       0.00000       0.00000       0.00000       0.00000       0.00000       0.00000
   5  15 2506.2105    1.6469  1.0020 11.6476 -0.0077  0.0475   0.0616   0.1161    0.2301   0.0000   403.4783       44.8776      -14.0395       7.21983       1.70006       1.52210      -1.54338    0.00141518      0.180115    -0.0628645       0.00000       0.00000       0.00000       0.00000       0.00000       0.00000       0.00000       0.00000       0.00000       0.00000       0.00000       0.00000       0.00000       0.00000       0.00000       0.00000       0.00000       0.00000       0.00000       0.00000       0.00000       0.00000       0.00000       0.00000       0.00000       0.00000       15.8740       18.3966       16.3076       10.9498       7.39879       4.27663       2.00364      0.943819      0.339724     0.0734097       0.00000       0.00000       0.00000       0.00000       0.00000       0.00000       0.00000       0.00000       0.00000       0.00000       0.00000       0.00000       0.00000       0.00000       0.00000       0.00000       0.00000       0.00000       0.00000       0.00000       0.00000       0.00000       0.00000       0.00000       0.00000       0.00000
   5  16 2641.3862    2.1232  0.8963 12.0649 -0.0007  0.0472   0.0804   0.1039    0.2531   0.0000   441.3033       29.5967       12.4465      -2.28984     0.0944931       3.64675      -1.89352     -0.156139      0.291168    -0.0561701       0.00000       0.00000       0.00000       0.00000       0.00000       0.00000       0.00000       0.00000       0.00000       0.00000       0.00000       0.00000       0.00000       0.00000       0.00000       0.00000       0.00000       0.00000       0.00000       0.00000       0.00000       0.00000       0.00000       0.00000       0.00000       0.00000       17.7927       19.7176       17.3521       11.7076       7.12198       3.80528       1.96288      0.796260      0.275017     0.0614228       0.00000       0.00000       0.00000       0.00000       0.00000       0.00000       0.00000       0.00000       0.00000       0.00000       0.00000       0.00000       0.00000       0.00000       0.00000       0.00000       0.00000       0.00000       0.00000       0.00000       0.00000       0.00000       0.00000       0.00000       0.00000       0.00000
   5  17 2777.4456    2.8649  0.9800 11.0005 -0.0068  0.0417   0.0982   0.1193    1.0560   0.0000   427.0527       20.6973      -7.17406      -15.9125       2.43496      -5.58562      -1.78367      -1.72995      0.337320     0.0265726       0.00000       0.00000       0.00000       0.00000       0.00000       0.00000       0.00000       0.00000       0.00000       0.00000       0.00000       0.00000       0.00000       0.00000       0.00000       0.00000       0.00000       0.00000       0.00000       0.00000       0.00000       0.00000       0.00000       0.00000       0.00000       0.00000       13.2454       15.1301       13.0714       10.3968       6.33691       3.87571       2.04175      0.890812      0.273709     0.0694970       0.00000       0.00000       0.00000       0.00000       0.00000       0.00000       0.00000       0.00000       0.00000       0.00000       0.00000       0.00000       0.00000       0.00000       0.00000       0.00000       0.00000       0.00000       0.00000       0.00000       0.00000       0.00000       0.00000       0.00000       0.00000       0.00000
   5  18 2913.8615    3.5001  1.0535 11.5942 -0.0084  0.0560   0.1121   0.1224    1.3905   0.0000   449.4920       32.8408       12.0481      -13.4331      -9.76857      -1.80194      -3.55863      -2.23053      0.213051     -0.127443       0.00000       0.00000       0.00000       0.00000       0.00000       0.00000       0.00000       0.00000       0.00000       0.00000       0.00000       0.00000       0.00000       0.00000       0.00000       0.00000       0.00000       0.00000       0.00000       0.00000       0.00000       0.00000       0.00000       0.00000       0.00000       0.00000       15.4394       15.7469       14.7567       13.1313       8.42910       5.72114       2.91658       1.28811      0.353409     0.0933458       0.00000       0.00000       0.00000       0.00000       0.00000       0.00000       0.00000       0.00000       0.00000       0.00000       0.00000       0.00000       0.00000       0.00000       0.00000       0.00000       0.00000       0.00000       0.00000       0.00000       0.00000       0.00000       0.00000       0.00000       0.00000       0.00000
   5  19 3050.0848    4.1052  1.0255 11.6059  0.0008  0.0542   0.1309   0.1331    1.2505   0.0000   434.4714       54.9686       10.1288      -7.49402      -10.2351       3.08881      -2.77703    -0.0943876      0.598845      0.131331       0.00000       0.00000       0.00000       0.00000       0.00000       0.00000       0.00000       0.00000       0.00000       0.00000       0.00000       0.00000       0.00000       0.00000       0.00000       0.00000       0.00000       0.00000       0.00000       0.00000       0.00000       0.00000       0.00000       0.00000       0.00000       0.00000       15.1385       17.3141       16.1615       12.3034       9.31004       4.70794       3.17437       1.06430      0.457363     0.0947336       0.00000       0.00000       0.00000       0.00000       0.00000       0.00000       0.00000       0.00000       0.00000       0.00000       0.00000       0.00000       0.00000       0.00000       0.00000       0.00000       0.00000       0.00000       0.00000       0.00000       0.00000       0.00000       0.00000       0.00000       0.00000       0.00000
   5  20 3186.4940    4.4953  0.9878 12.6208  0.0007  0.0506   0.1434   0.1409    0.6156   0.0000   455.7764       6.51754       15.4332       18.4190       11.0759      -13.0576      -1.78306      -1.59152     0.0500894     -0.226407       0.00000       0.00000       0.00000       0.00000       0.00000       0.00000       0.00000       0.00000       0.00000       0.00000       0.00000       0.00000       0.00000       0.00000       0.00000       0.00000       0.00000       0.00000       0.00000       0.00000       0.00000       0.00000       0.00000       0.00000       0.00000       0.00000       16.1240       17.3035       15.5373       12.0350       8.07992       5.12563       2.25830       1.12123      0.354221     0.0806427       0.00000       0.00000       0.00000       0.00000       0.00000       0.00000       0.00000       0.00000       0.00000       0.00000       0.00000       0.00000       0.00000       0.00000       0.00000       0.00000       0.00000       0.00000       0.00000       0.00000       0.00000       0.00000       0.00000       0.00000       0.00000       0.00000
   5  24 3734.2056    2.3633  4.8275 10.7570 -0.0035  0.1235   0.0363   0.3216    0.2424   0.0000   444.4804       80.9484      -43.4078      -26.6242       19.7892       8.27747      -7.69023      -1.84221     -0.217317     -0.137148       0.00000       0.00000       0.00000       0.00000       0.00000       0.00000       0.00000       0.00000       0.00000       0.00000       0.00000       0.00000       0.00000       0.00000       0.00000       0.00000       0.00000       0.00000       0.00000       0.00000       0.00000       0.00000       0.00000       0.00000       0.00000       0.00000       37.6157       42.4786       37.7399       29.5634       22.2268       12.4686       6.32455       2.69686      0.987140      0.212536       0.00000       0.00000       0.00000       0.00000       0.00000       0.00000       0.00000       0.00000       0.00000       0.00000       0.00000       0.00000       0.00000       0.00000       0.00000       0.00000       0.00000       0.00000       0.00000       0.00000       0.00000       0.00000       0.00000       0.00000       0.00000       0.00000
   5  26 4009.8679    1.6583  7.7744 10.4577 -0.0002  0.1732   0.0223   0.4614    0.1343   0.0000   410.1035       20.9403       26.1578       7.52069     -0.603944      -26.1725      -4.23736      0.125483       3.60156     -0.466177       0.00000       0.00000       0.00000       0.00000       0.00000       0.00000       0.00000       0.00000       0.00000       0.00000       0.00000       0.00000       0.00000       0.00000       0.00000       0.00000       0.00000       0.00000       0.00000       0.00000       0.00000       0.00000       0.00000       0.00000       0.00000       0.00000       49.8577       60.1976       54.6123       41.6430       28.4660       17.8325       8.68103       4.14336       1.41609      0.323082       0.00000       0.00000       0.00000       0.00000       0.00000       0.00000       0.00000       0.00000       0.00000       0.00000       0.00000       0.00000       0.00000       0.00000       0.00000       0.00000       0.00000       0.00000       0.00000       0.00000       0.00000       0.00000       0.00000       0.00000       0.00000       0.00000
   6  11 2004.0637    0.5668  0.4488 10.0380 -0.0046  0.0273   0.0279   0.0673    0.0924   0.0000   436.4521       12.0033     -0.300910       2.40393       5.54324      -12.4741      -1.48402       1.20851     -0.479621     0.0783853    -0.0215206   -0.00919352       0.00000       0.00000       0.00000       0.00000       0.00000       0.00000       0.00000       0.00000       0.00000       0.00000       0.00000       0.00000       0.00000       0.00000       0.00000       0.00000       0.00000       0.00000       0.00000       0.00000       0.00000       0.00000       0.00000       0.00000       6.88497       7.59351       7.21563       5.92238       4.61337       3.24470       1.87437      0.922329      0.456030      0.170448     0.0494248     0.0104195       0.00000       0.00000       0.00000       0.00000       0.00000       0.00000       0.00000       0.00000       0.00000       0.00000       0.00000       0.00000       0.00000       0.00000       0.00000       0.00000       0.00000       0.00000       0.00000       0.00000       0.00000       0.00000       0.00000       0.00000
   6  12 2142.4684    0.7819  0.6549 10.2556  0.0013  0.0389   0.0313   0.0856    0.1276   0.0000   436.7435      -10.2497       1.00630      -11.5768       1.22273       2.19386     -0.112365      -1.15617     0.0603362    -0.0347753    -0.0104520    0.00375295       0.00000       0.00000       0.00000       0.00000       0.00000       0.00000       0.00000       0.00000       0.00000       0.00000       0.00000       0.00000       0.00000       0.00000       0.00000       0.00000       0.00000       0.00000       0.00000       0.00000       0.00000       0.00000       0.00000       0.00000       12.3708       13.4472       12.6754       10.3358       6.36140       3.60237       2.37789       1.34779      0.594533      0.191185     0.0506828     0.0106823       0.00000       0.00000       0.00000       0.00000       0.00000       0.00000       0.00000       0.00000       0.00000       0.00000       0.00000       0.00000       0.00000       0.00000       0.00000       0.00000       0.00000       0.00000       0.00000       0.00000       0.00000       0.00000       0.00000       0.00000
   6  13 2279.8259    0.9958  0.7394 10.7700 -0.0124  0.0365   0.0395   0.0892    0.1338   0.0000   443.8290     -0.528268       22.8471       3.39301      -2.69338       1.87702      -3.51350      -1.99146      0.376983     -0.120752      0.130920     0.0174560       0.00000       0.00000       0.00000       0.00000       0.00000       0.00000       0.00000       0.00000       0.00000       0.00000       0.00000       0.00000       0.00000       0.00000       0.00000       0.00000       0.00000       0.00000       0.00000       0.00000       0.00000       0.00000       0.00000       0.00000       9.49265       10.8166       10.4959       8.14611       6.05543       4.07789       2.50064       1.19692      0.628355      0.225228     0.0696689     0.0134843       0.00000       0.00000       0.00000       0.00000       0.00000       0.00000       0.00000       0.00000       0.00000       0.00000       0.00000       0.00000       0.00000       0.00000       0.00000       0.00000       0.00000       0.00000       0.00000       0.00000       0.00000       0.00000       0.00000       0.00000
   6  14 2415.5972    1.3798  0.7469 11.5800 -0.0125  0.0390   0.0557   0.0897    0.1253   0.0000   421.3553      0.251893       16.7877      -3.35571      -9.44013     -0.259147       2.14556      -3.49195     -0.361864     -0.169744     0.0222576     0.0179807       0.00000       0.00000       0.00000       0.00000       0.00000       0.00000       0.00000       0.00000       0.00000       0.00000       0.00000       0.00000       0.00000       0.00000       0.00000       0.00000       0.00000       0.00000       0.00000       0.00000       0.00000       0.00000       0.00000       0.00000       8.88625       10.8994       9.43880       8.33649       6.37260       4.14088       2.52541       1.36921      0.593161      0.224576     0.0752394     0.0166715       0.00000       0.00000       0.00000       0.00000       0.00000       0.00000       0.00000       0.00000       0.00000       0.00000       0.00000       0.00000       0.00000       0.00000       0.00000       0.00000       0.00000       0.00000       0.00000       0.00000       0.00000       0.00000       0.00000       0.00000
   6  15 2551.2313    1.8957  0.7723 12.0582 -0.0030  0.0438   0.0700   0.0880    0.1329   0.0000   442.2928       13.2341      0.907289      -6.58392      -3.82100      -4.90932      -2.20563     -0.816807      0.501427     -0.363947    -0.0159561     0.0206433       0.00000       0.00000       0.00000       0.00000       0.00000       0.00000       0.00000       0.00000       0.00000       0.00000       0.00000       0.00000       0.00000       0.00000       0.00000       0.00000       0.00000       0.00000       0.00000       0.00000       0.00000       0.00000       0.00000       0.00000       11.3232       13.6956       13.5289       8.85862       7.44268       3.99565       2.40043       1.51603      0.537808      0.267371     0.0923463     0.0155175       0.00000       0.00000       0.00000       0.00000       0.00000       0.00000       0.00000       0.00000       0.00000       0.00000       0.00000       0.00000       0.00000       0.00000       0.00000       0.00000       0.00000       0.00000       0.00000       0.00000       0.00000       0.00000       0.00000       0.00000
   6  16 2687.2377    2.3858  0.8895 12.6240 -0.0049  0.0417   0.0863   0.1012    0.1366   0.0000   434.9993       25.9214       27.6248       20.9912      -2.70662      -3.27208      -1.48644     -0.978850     -0.444522     -0.222521    -0.0686287   -0.00264645       0.00000       0.00000       0.00000       0.00000       0.00000       0.00000       0.00000       0.00000       0.00000       0.00000       0.00000       0.00000       0.00000       0.00000       0.00000       0.00000       0.00000       0.00000       0.00000       0.00000       0.00000       0.00000       0.00000       0.00000       9.99779       12.0788       10.9879       8.87224       7.22451       4.12752       2.85927       1.47384      0.701430      0.231586     0.0866841     0.0173136       0.00000       0.00000       0.00000       0.00000       0.00000       0.00000       0.00000       0.00000       0.00000       0.00000       0.00000       0.00000       0.00000       0.00000       0.00000       0.00000       0.00000       0.00000       0.00000       0.00000       0.00000       0.00000       0.00000       0.00000
   6  17 2823.9031    2.9296  0.8484 12.9507 -0.0187  0.0392   0.1132   0.0922    0.1656   0.0000   424.8012       14.9232       34.8790      -13.6151      -7.18285      -1.40254       1.07762      0.821050      0.406800      0.127603     -0.112987     0.0140027       0.00000       0.00000       0.00000       0.00000       0.00000       0.00000       0.00000       0.00000       0.00000       0.00000       0.00000       0.00000       0.00000       0.00000       0.00000       0.00000       0.00000       0.00000       0.00000       0.00000       0.00000       0.00000       0.00000       0.00000       9.48121       11.6162       9.90212       9.38427       6.25087       3.89907       2.69312       1.33169      0.672972      0.213233     0.0707143     0.0174946       0.00000       0.00000       0.00000       0.00000       0.00000       0.00000       0.00000       0.00000       0.00000       0.00000       0.00000       0.00000       0.00000       0.00000       0.00000       0.00000       0.00000       0.00000       0.00000       0.00000       0.00000       0.00000       0.00000       0.00000
   6  18 2960.8306    3.5174  0.9022 13.0668 -0.0005  0.0409   0.1333   0.0962    0.2058   0.0000   431.9827       16.6383       32.6856      -8.02167      -1.21693      -12.6675      0.878200      -4.34869      0.738716     -0.372569    -0.0519254   -0.00717378       0.00000       0.00000       0.00000       0.00000       0.00000       0.00000       0.00000       0.00000       0.00000       0.00000       0.00000       0.00000       0.00000       0.00000       0.00000       0.00000       0.00000       0.00000       0.00000       0.00000       0.00000       0.00000       0.00000       0.00000       12.0040       13.8235       12.6929       9.67728       7.30949       4.47184       2.59701       1.36026      0.601006      0.224923     0.0779015     0.0148799       0.00000       0.00000       0.00000       0.00000       0.00000       0.00000       0.00000       0.00000       0.00000       0.00000       0.00000       0.00000       0.00000       0.00000       0.00000       0.00000       0.00000       0.00000       0.00000       0.00000       0.00000       0.00000       0.00000       0.00000
   6  19 3097.5821    3.9037  1.1530 12.6144 -0.0060  0.0436   0.1329   0.1054    0.3839   0.0000   437.0750       33.6840      -2.64000       2.31891      -1.03055      -7.69083      -3.09129      -2.73571      -1.37616     -0.166567     0.0647320   -0.00865656       0.00000       0.00000       0.00000       0.00000       0.00000       0.00000       0.00000       0.00000       0.00000       0.00000       0.00000       0.00000       0.00000       0.00000       0.00000       0.00000       0.00000       0.00000       0.00000       0.00000       0.00000       0.00000       0.00000       0.00000       10.4269       12.9231       11.4457       9.68360       7.18949       4.64448       2.76837       1.53053      0.668467      0.264019     0.0841886     0.0187949       0.00000       0.00000       0.00000       0.00000       0.00000       0.00000       0.00000       0.00000       0.00000       0.00000       0.00000       0.00000       0.00000       0.00000       0.00000       0.00000       0.00000       0.00000       0.00000       0.00000       0.00000       0.00000       0.00000       0.00000
   6  20 3234.3168    3.5807  1.2062 13.5440 -0.0065  0.0501   0.1326   0.1329    0.2196   0.0000   442.6869       51.8284       9.57223      -15.3396       1.72844      -2.56226      -4.11500    -0.0629206      0.976330     -0.495624     -0.156978    -0.0229942       0.00000       0.00000       0.00000       0.00000       0.00000       0.00000       0.00000       0.00000       0.00000       0.00000       0.00000       0.00000       0.00000       0.00000       0.00000       0.00000       0.00000       0.00000       0.00000       0.00000       0.00000       0.00000       0.00000       0.00000       11.6496       14.2860       12.5219       10.7699       8.90273       5.50295       3.72602       1.70308      0.888181      0.293408      0.107927     0.0222687       0.00000       0.00000       0.00000       0.00000       0.00000       0.00000       0.00000       0.00000       0.00000       0.00000       0.00000       0.00000       0.00000       0.00000       0.00000       0.00000       0.00000       0.00000       0.00000       0.00000       0.00000       0.00000       0.00000       0.00000
   6  21 3371.3057    3.3101  1.8144 12.2994  0.0007  0.0659   0.0898   0.1705    0.3466   0.0000   433.8768       44.5979      -2.46013       3.85272       7.99430      -3.52388       6.03194      -5.51052      0.753952      0.411855    0.00555123    0.00303716       0.00000       0.00000       0.00000       0.00000       0.00000       0.00000       0.00000       0.00000       0.00000       0.00000       0.00000       0.00000       0.00000       0.00000       0.00000       0.00000       0.00000       0.00000       0.00000       0.00000       0.00000       0.00000       0.00000       0.00000       16.9730       18.8363       18.0686       14.3398       12.2513       8.02809       4.69969       2.68375       1.08718      0.442681      0.137610     0.0242773       0.00000       0.00000       0.00000       0.00000       0.00000       0.00000       0.00000       0.00000       0.00000       0.00000       0.00000       0.00000       0.00000       0.00000       0.00000       0.00000       0.00000       0.00000       0.00000       0.00000       0.00000       0.00000       0.00000       0.00000
   6  22 3508.5494    3.0500  2.5125 11.9827  0.0029  0.0838   0.0723   0.2175    0.2896   0.0000   435.7424       17.2515       68.4261       10.7025     0.0455516       2.87488      -6.79652       1.82146     -0.367028      0.215570     0.0892388    0.00449065       0.00000       0.00000       0.00000       0.00000       0.00000       0.00000       0.00000       0.00000       0.00000       0.00000       0.00000       0.00000       0.00000       0.00000       0.00000       0.00000       0.00000       0.00000       0.00000       0.00000       0.00000       0.00000       0.00000       0.00000       22.1502       27.0075       24.7373       19.5494       15.1036       10.7183       5.80820       3.53925       1.36598      0.622204      0.172426     0.0345423       0.00000       0.00000       0.00000       0.00000       0.00000       0.00000       0.00000       0.00000       0.00000       0.00000       0.00000       0.00000       0.00000       0.00000       0.00000       0.00000       0.00000       0.00000       0.00000       0.00000       0.00000       0.00000       0.00000       0.00000
   6  24 3784.3982    2.0623  4.9172 11.1268 -0.0020  0.1241   0.0408   0.3470    0.1882   0.0000   410.5698       26.9194      -41.9259       8.61965      -1.52517      -1.75015      -14.1965      -5.91052      0.637006       1.09959     -0.136708    -0.0164195       0.00000       0.00000       0.00000       0.00000       0.00000       0.00000       0.00000       0.00000       0.00000       0.00000       0.00000       0.00000       0.00000       0.00000       0.00000       0.00000       0.00000       0.00000       0.00000       0.00000       0.00000       0.00000       0.00000       0.00000       29.6085       37.8634       35.3525       29.4658       22.4376       14.9552       9.31832       4.80573       2.38741      0.888635      0.281800     0.0570293       0.00000       0.00000       0.00000       0.00000       0.00000       0.00000       0.00000       0.00000       0.00000       0.00000       0.00000       0.00000       0.00000       0.00000       0.00000       0.00000       0.00000       0.00000       0.00000       0.00000       0.00000       0.00000       0.00000       0.00000
   7   9 1767.6883    0.3039  0.2831  9.6491 -0.0179  0.0304   0.0180   0.0543    0.0588   0.0000   439.6290      -8.99732       7.59679       6.41506       1.32860     0.0546216     -0.423896       1.99407     -0.676746      0.200384      0.126542     0.0174614   -0.00582022   0.000262259       0.00000       0.00000       0.00000       0.00000       0.00000       0.00000       0.00000       0.00000       0.00000       0.00000       0.00000       0.00000       0.00000       0.00000       0.00000       0.00000       0.00000       0.00000       0.00000       0.00000       0.00000       0.00000       5.73661       8.33000       7.08450       6.13616       4.99279       3.34194       2.40835       1.25923      0.719145      0.292214      0.145592     0.0437636     0.0165884    0.00361104       0.00000       0.00000       0.00000       0.00000       0.00000       0.00000       0.00000       0.00000       0.00000       0.00000       0.00000       0.00000       0.00000       0.00000       0.00000       0.00000       0.00000       0.00000       0.00000       0.00000       0.00000       0.00000
   7  10 1906.7555    0.4434  0.3904  9.8885 -0.0110  0.0291   0.0232   0.0628    0.0727   0.0000   438.9136       11.7995       9.87746      -8.93674       7.18440       1.72223      0.773189       1.19223     -0.683697   -0.00272607     -0.251203    0.00965768     0.0420483   -0.00202566       0.00000       0.00000       0.00000       0.00000       0.00000       0.00000       0.00000       0.00000       0.00000       0.00000       0.00000       0.00000       0.00000       0.00000       0.00000       0.00000       0.00000       0.00000       0.00000       0.00000       0.00000       0.00000       6.79286       7.65037       6.84001       5.82809       5.21236       3.80264       2.42654       1.41275      0.682093      0.321988      0.126490     0.0452771     0.0136304    0.00240385       0.00000       0.00000       0.00000       0.00000       0.00000       0.00000       0.00000       0.00000       0.00000       0.00000       0.00000       0.00000       0.00000       0.00000       0.00000       0.00000       0.00000       0.00000       0.00000       0.00000       0.00000       0.00000
   7  11 2045.8402    0.6073  0.5213 10.2480 -0.0043  0.0421   0.0272   0.0695    0.0822   0.0000   434.6349      -7.13380       5.80004      0.349485       5.52595      0.349069      -1.21307      -1.99088      0.367422      0.208063      0.135511    -0.0853963    -0.0220847   0.000907316       0.00000       0.00000       0.00000       0.00000       0.00000       0.00000       0.00000       0.00000       0.00000       0.00000       0.00000       0.00000       0.00000       0.00000       0.00000       0.00000       0.00000       0.00000       0.00000       0.00000       0.00000       0.00000       10.1234       8.87293       8.76366       10.3834       8.05410       3.84965       3.10202       2.39405       1.41098      0.585319      0.196546     0.0523528     0.0170896    0.00305137       0.00000       0.00000       0.00000       0.00000       0.00000       0.00000       0.00000       0.00000       0.00000       0.00000       0.00000       0.00000       0.00000       0.00000       0.00000       0.00000       0.00000       0.00000       0.00000       0.00000       0.00000       0.00000
   7  13 2322.1929    1.1579  0.7429 10.8751  0.0046  0.0388   0.0414   0.0744    0.1262   0.0000   441.6587      -14.7843       17.8547       8.15874       2.19741      -3.46893      0.417811      -1.70316      0.207380    -0.0192015     -0.109591     0.0457160     0.0121758   -0.00244689       0.00000       0.00000       0.00000       0.00000       0.00000       0.00000       0.00000       0.00000       0.00000       0.00000       0.00000       0.00000       0.00000       0.00000       0.00000       0.00000       0.00000       0.00000       0.00000       0.00000       0.00000       0.00000       9.01115       8.99002       8.28449       8.24299       7.28976       4.55772       3.38125       2.06279       1.08236      0.499503      0.178679     0.0562118     0.0181011    0.00315146       0.00000       0.00000       0.00000       0.00000       0.00000       0.00000       0.00000       0.00000       0.00000       0.00000       0.00000       0.00000       0.00000       0.00000       0.00000       0.00000       0.00000       0.00000       0.00000       0.00000       0.00000       0.00000
   7  14 2458.2367    1.6075  1.0801 10.8934 -0.0022  0.0424   0.0487   0.0971    0.1978   0.0000   434.6820       12.5846      -8.48872       4.01937       2.68568      -4.98079      -7.49914     0.0955274      -1.01193     -0.277602     -0.169851    -0.0633276   -0.00413672   -0.00172469       0.00000       0.00000       0.00000       0.00000       0.00000       0.00000       0.00000       0.00000       0.00000       0.00000       0.00000       0.00000       0.00000       0.00000       0.00000       0.00000       0.00000       0.00000       0.00000       0.00000       0.00000       0.00000       8.35079       10.8776       10.0058       9.01718       6.74454       4.92149       3.21374       1.97789       1.03683      0.522498      0.207192     0.0766829     0.0211931    0.00460128       0.00000       0.00000       0.00000       0.00000       0.00000       0.00000       0.00000       0.00000       0.00000       0.00000       0.00000       0.00000       0.00000       0.00000       0.00000       0.00000       0.00000       0.00000       0.00000       0.00000       0.00000       0.00000
   7  15 2594.3287    2.0028  0.9115 11.8650 -0.0078  0.0380   0.0678   0.0974    0.1463   0.0000   435.0115       5.57042      -1.43638       9.10508      -2.52791      -9.49256      0.649512      -2.04226      0.406741     -0.131409      0.405058     0.0252913    0.00757710  -0.000381875       0.00000       0.00000       0.00000       0.00000       0.00000       0.00000       0.00000       0.00000       0.00000       0.00000       0.00000       0.00000       0.00000       0.00000       0.00000       0.00000       0.00000       0.00000       0.00000       0.00000       0.00000       0.00000       9.01467       11.1439       9.99133       8.95610       6.53115       4.45623       2.67455       1.76036      0.902259      0.424174      0.169726     0.0614285     0.0160737    0.00367766       0.00000       0.00000       0.00000       0.00000       0.00000       0.00000       0.00000       0.00000       0.00000       0.00000       0.00000       0.00000       0.00000       0.00000       0.00000       0.00000       0.00000       0.00000       0.00000       0.00000       0.00000       0.00000
   7  16 2731.2502    2.3248  0.9100 12.4878 -0.0131  0.0383   0.0818   0.1028    0.1300   0.0000   444.5562       17.5007       10.3104      -5.40960      -7.90573     -0.953149     -0.333314      -3.38791      0.199317     -0.914694     -0.119637    -0.0737830    -0.0266776    0.00161787       0.00000       0.00000       0.00000       0.00000       0.00000       0.00000       0.00000       0.00000       0.00000       0.00000       0.00000       0.00000       0.00000       0.00000       0.00000       0.00000       0.00000       0.00000       0.00000       0.00000       0.00000       0.00000       9.20645       10.4497       9.79528       8.81989       6.90204       4.55314       2.98094       1.89982       1.03961      0.448292      0.184975     0.0608445     0.0173586    0.00332728       0.00000       0.00000       0.00000       0.00000       0.00000       0.00000       0.00000       0.00000       0.00000       0.00000       0.00000       0.00000       0.00000       0.00000       0.00000       0.00000       0.00000       0.00000       0.00000       0.00000       0.00000       0.00000
   7  17 2868.4933    3.0658  0.7723 12.9486 -0.0022  0.0352   0.1059   0.0800    0.1194   0.0000   438.4157       24.9381       3.61965       11.7679      -4.85386      -14.3342     -0.594476     -0.448209    -0.0817577     -0.882869     -0.142008    -0.0701318    0.00124025    0.00121943       0.00000       0.00000       0.00000       0.00000       0.00000       0.00000       0.00000       0.00000       0.00000       0.00000       0.00000       0.00000       0.00000       0.00000       0.00000       0.00000       0.00000       0.00000       0.00000       0.00000       0.00000       0.00000       7.15329       9.59440       8.34659       7.94006       5.60078       4.52595       2.65735       1.64351      0.898446      0.407640      0.184000     0.0672445     0.0162186    0.00403235       0.00000       0.00000       0.00000       0.00000       0.00000       0.00000       0.00000       0.00000       0.00000       0.00000       0.00000       0.00000       0.00000       0.00000       0.00000       0.00000       0.00000       0.00000       0.00000       0.00000       0.00000       0.00000
   7  18 3005.9448    3.4602  0.8008 13.2496 -0.0132  0.0414   0.1368   0.0901    0.1287   0.0000   434.6519       30.9626      -1.79250      -11.4850       1.19345      -4.06881     -0.986865      -2.15234       2.45818    -0.0168796     -0.489772     -0.111756   -0.00837760   -0.00215766       0.00000       0.00000       0.00000       0.00000       0.00000       0.00000       0.00000       0.00000       0.00000       0.00000       0.00000       0.00000       0.00000       0.00000       0.00000       0.00000       0.00000       0.00000       0.00000       0.00000       0.00000       0.00000       8.07114       10.7304       9.51061       8.63885       6.30956       4.24276       3.00704       1.56897       1.07784      0.401130      0.224764     0.0619629     0.0204664    0.00422113       0.00000       0.00000       0.00000       0.00000       0.00000       0.00000       0.00000       0.00000       0.00000       0.00000       0.00000       0.00000       0.00000       0.00000       0.00000       0.00000       0.00000       0.00000       0.00000       0.00000       0.00000       0.00000
   7  19 3142.9999    3.9972  1.0610 12.9554  0.0063  0.0400   0.1254   0.0989    0.1842   0.0000   451.5684       20.5108       7.23495       7.55338      -13.6462      -16.5477      -1.51647      -4.35286      -1.44304     -0.762075     -0.205671     0.0537269   0.000298240   -0.00632041       0.00000       0.00000       0.00000       0.00000       0.00000       0.00000       0.00000       0.00000       0.00000       0.00000       0.00000       0.00000       0.00000       0.00000       0.00000       0.00000       0.00000       0.00000       0.00000       0.00000       0.00000       0.00000       9.10087       10.2899       10.1861       8.45502       6.95460       4.72914       3.38310       1.83725      0.918499      0.511517      0.195112     0.0653279     0.0201872    0.00351801       0.00000       0.00000       0.00000       0.00000       0.00000       0.00000       0.00000       0.00000       0.00000       0.00000       0.00000       0.00000       0.00000       0.00000       0.00000       0.00000       0.00000       0.00000       0.00000       0.00000       0.00000       0.00000
   7  20 3280.1751    3.6178  1.4066 12.9238 -0.0062  0.0500   0.1035   0.1215    0.1581   0.0000   425.6482       13.8757      -12.3983       2.23397       10.7181      -3.90313     -0.930404      -2.58702      0.359748     -0.280746     -0.164042     -0.188796    -0.0323790    0.00401222       0.00000       0.00000       0.00000       0.00000       0.00000       0.00000       0.00000       0.00000       0.00000       0.00000       0.00000       0.00000       0.00000       0.00000       0.00000       0.00000       0.00000       0.00000       0.00000       0.00000       0.00000       0.00000       9.91208       13.5942       11.4480       10.7863       8.52207       6.10601       4.14977       2.31381       1.37787      0.550746      0.276022     0.0873790     0.0274900    0.00583720       0.00000       0.00000       0.00000       0.00000       0.00000       0.00000       0.00000       0.00000       0.00000       0.00000       0.00000       0.00000       0.00000       0.00000       0.00000       0.00000       0.00000       0.00000       0.00000       0.00000       0.00000       0.00000
   7  21 3417.7412    3.1140  1.9445 12.6319 -0.0027  0.0577   0.0816   0.1585    0.1432   0.0000   458.5043       49.3704      -1.79799      -16.1333       27.4745      -7.65266      -2.85650      -1.61507      -1.49793       1.09725   -0.00218828    -0.0873998    -0.0202621    0.00402789       0.00000       0.00000       0.00000       0.00000       0.00000       0.00000       0.00000       0.00000       0.00000       0.00000       0.00000       0.00000       0.00000       0.00000       0.00000       0.00000       0.00000       0.00000       0.00000       0.00000       0.00000       0.00000       12.4370       15.2813       14.0392       12.2893       10.2114       7.10534       5.04655       2.67058       1.51383      0.687257      0.309547     0.0978406     0.0318895    0.00595731       0.00000       0.00000       0.00000       0.00000       0.00000       0.00000       0.00000       0.00000       0.00000       0.00000       0.00000       0.00000       0.00000       0.00000       0.00000       0.00000       0.00000       0.00000       0.00000       0.00000       0.00000       0.00000
   7  22 3555.6426    2.6507  2.6575 12.1908 -0.0110  0.0746   0.0609   0.1980    0.1420   0.0000   474.5444       65.6787       18.3770      -23.0141       2.84404      -25.2207       5.85942      -4.38506     -0.713994      -1.68353    -0.0213517    -0.0828773    -0.0116391     0.0120832       0.00000       0.00000       0.00000       0.00000       0.00000       0.00000       0.00000       0.00000       0.00000       0.00000       0.00000       0.00000       0.00000       0.00000       0.00000       0.00000       0.00000       0.00000       0.00000       0.00000       0.00000       0.00000       15.9237       20.0009       18.9554       16.4825       12.6592       9.65437       5.74166       3.76571       1.89339      0.949271      0.378351      0.148206     0.0378716    0.00790305       0.00000       0.00000       0.00000       0.00000       0.00000       0.00000       0.00000       0.00000       0.00000       0.00000       0.00000       0.00000       0.00000       0.00000       0.00000       0.00000       0.00000       0.00000       0.00000       0.00000       0.00000       0.00000
   7  23 3693.8729    2.2676  3.9667 11.4834 -0.0010  0.0955   0.0411   0.2454    0.1298   0.0000   467.8781       67.8381       4.60842       3.91363       8.35483       23.9488      -4.98241      -2.39748      0.398153       1.34546     -0.192513    -0.0529697   0.000592230    -0.0150021       0.00000       0.00000       0.00000       0.00000       0.00000       0.00000       0.00000       0.00000       0.00000       0.00000       0.00000       0.00000       0.00000       0.00000       0.00000       0.00000       0.00000       0.00000       0.00000       0.00000       0.00000       0.00000       20.9238       25.4198       23.8377       21.9514       17.0132       12.4604       8.11804       4.95016       2.74472       1.22255      0.545600      0.184533     0.0505033    0.00997018       0.00000       0.00000       0.00000       0.00000       0.00000       0.00000       0.00000       0.00000       0.00000       0.00000       0.00000       0.00000       0.00000       0.00000       0.00000       0.00000       0.00000       0.00000       0.00000       0.00000       0.00000       0.00000
   7  25 3971.0671    1.5614  6.7332 10.8119  0.0026  0.1395   0.0252   0.4222    0.0917   0.0000   415.1611       93.0316       75.7098       35.5832      -24.6833       12.1666       10.3129      -14.5039      -3.19395       3.02506      0.192695     -0.116483     -0.120874    -0.0173797       0.00000       0.00000       0.00000       0.00000       0.00000       0.00000       0.00000       0.00000       0.00000       0.00000       0.00000       0.00000       0.00000       0.00000       0.00000       0.00000       0.00000       0.00000       0.00000       0.00000       0.00000       0.00000       30.4185       36.4340       35.6188       31.7739       25.5688       17.4642       12.1881       7.52798       4.07913       2.04162      0.802236      0.281636     0.0792271     0.0140277       0.00000       0.00000       0.00000       0.00000       0.00000       0.00000       0.00000       0.00000       0.00000       0.00000       0.00000       0.00000       0.00000       0.00000       0.00000       0.00000       0.00000       0.00000       0.00000       0.00000       0.00000       0.00000
   8  11 2086.1796    0.7005  0.4858 10.2950 -0.0035  0.0311   0.0304   0.0567    0.0828   0.0000   431.3221       6.53953       16.2846       1.72611       7.51080      -1.36301      -5.45476       1.74797       1.52489      0.177761     -0.458425    -0.0182508    -0.0736082     0.0117120    0.00113812  -0.000648537       0.00000       0.00000       0.00000       0.00000       0.00000       0.00000       0.00000       0.00000       0.00000       0.00000       0.00000       0.00000       0.00000       0.00000       0.00000       0.00000       0.00000       0.00000       0.00000       0.00000       5.20895       6.51937       7.11477       5.71311       4.58470       3.91285       2.75466       1.58319       1.00858      0.538116      0.259814      0.125542     0.0526601     0.0163343    0.00412653   0.000718755       0.00000       0.00000       0.00000       0.00000       0.00000       0.00000       0.00000       0.00000       0.00000       0.00000       0.00000       0.00000       0.00000       0.00000       0.00000       0.00000       0.00000       0.00000       0.00000       0.00000
   8  12 2225.2241    0.9308  0.6388 10.6866 -0.0148  0.0339   0.0350   0.0714    0.0945   0.0000   441.7762      -7.38822       7.51966       10.5319      -5.43081      -2.18233      -3.51945      0.698025     -0.697872     -0.654368      0.246871     -0.105138    -0.0120889    -0.0183577  -0.000601188   -0.00193370       0.00000       0.00000       0.00000       0.00000       0.00000       0.00000       0.00000       0.00000       0.00000       0.00000       0.00000       0.00000       0.00000       0.00000       0.00000       0.00000       0.00000       0.00000       0.00000       0.00000       5.73093       7.80036       6.57890       6.48045       5.55936       4.22329       2.95907       1.85670       1.18206      0.626106      0.280140      0.127693     0.0499835     0.0165690    0.00468764   0.000965044       0.00000       0.00000       0.00000       0.00000       0.00000       0.00000       0.00000       0.00000       0.00000       0.00000       0.00000       0.00000       0.00000       0.00000       0.00000       0.00000       0.00000       0.00000       0.00000       0.00000
   8  13 2362.9079    1.1930  0.9483 10.8907 -0.0099  0.0430   0.0383   0.0914    0.1290   0.0000   430.5640       4.31520       5.26399      -15.1922      -1.90813      -4.38405       1.72689      -2.36360     -0.674771     -0.697236    -0.0652918    -0.0640696    -0.0830353     0.0339607    0.00201004   0.000523674       0.00000       0.00000       0.00000       0.00000       0.00000       0.00000       0.00000       0.00000       0.00000       0.00000       0.00000       0.00000       0.00000       0.00000       0.00000       0.00000       0.00000       0.00000       0.00000       0.00000       7.66608       9.60403       9.45747       8.45655       6.66098       5.48845       3.58581       2.14655       1.56300      0.759628      0.332037      0.155234     0.0703737     0.0214180    0.00540463    0.00103434       0.00000       0.00000       0.00000       0.00000       0.00000       0.00000       0.00000       0.00000       0.00000       0.00000       0.00000       0.00000       0.00000       0.00000       0.00000       0.00000       0.00000       0.00000       0.00000       0.00000
   8  14 2499.4795    1.6422  0.9588 11.3619 -0.0121  0.0382   0.0510   0.0867    0.1406   0.0000   428.1790       28.1227       19.9933      -3.79320      -3.88911      -5.13662      0.207324      -3.06476      0.874361      0.562796     -0.274333    -0.0210653    -0.0479523    0.00386460    0.00528294    0.00153333       0.00000       0.00000       0.00000       0.00000       0.00000       0.00000       0.00000       0.00000       0.00000       0.00000       0.00000       0.00000       0.00000       0.00000       0.00000       0.00000       0.00000       0.00000       0.00000       0.00000       7.21051       9.89894       8.91444       8.48524       6.32335       4.89105       3.00412       2.16451       1.18904      0.665839      0.331836      0.137362     0.0537974     0.0193399    0.00468402    0.00104643       0.00000       0.00000       0.00000       0.00000       0.00000       0.00000       0.00000       0.00000       0.00000       0.00000       0.00000       0.00000       0.00000       0.00000       0.00000       0.00000       0.00000       0.00000       0.00000       0.00000
   8  15 2636.2463    2.1397  1.0150 11.9012 -0.0002  0.0439   0.0635   0.0964    0.1338   0.0000   432.2002       10.5729       10.1609      -10.4510       14.9278      -4.19494    -0.0704593      0.119404     -0.171735     -0.977097      0.371317    -0.0725971    -0.0145799     0.0426397   -0.00559227   0.000705184       0.00000       0.00000       0.00000       0.00000       0.00000       0.00000       0.00000       0.00000       0.00000       0.00000       0.00000       0.00000       0.00000       0.00000       0.00000       0.00000       0.00000       0.00000       0.00000       0.00000       7.38823       9.82856       10.4912       7.60436       7.42341       5.51699       3.15548       2.66583       1.28017      0.711728      0.422186      0.139584     0.0613037     0.0268089    0.00641230    0.00102041       0.00000       0.00000       0.00000       0.00000       0.00000       0.00000       0.00000       0.00000       0.00000       0.00000       0.00000       0.00000       0.00000       0.00000       0.00000       0.00000       0.00000       0.00000       0.00000       0.00000
   8  16 2773.8857    2.5977  0.9480 12.6236 -0.0009  0.0400   0.0807   0.0947    0.1271   0.0000   446.3958       25.2381       8.00244      -2.58235       3.52577      -9.48384       4.06457      -2.53089     -0.689685      0.492053     -0.637835      0.142338      0.107599    -0.0427251   -0.00408851   0.000738836       0.00000       0.00000       0.00000       0.00000       0.00000       0.00000       0.00000       0.00000       0.00000       0.00000       0.00000       0.00000       0.00000       0.00000       0.00000       0.00000       0.00000       0.00000       0.00000       0.00000       8.77077       9.84072       8.65483       7.50107       6.79688       5.87773       4.26327       2.45747       1.36890      0.674612      0.292118      0.143525     0.0552096     0.0165245    0.00424752   0.000791280       0.00000       0.00000       0.00000       0.00000       0.00000       0.00000       0.00000       0.00000       0.00000       0.00000       0.00000       0.00000       0.00000       0.00000       0.00000       0.00000       0.00000       0.00000       0.00000       0.00000
   8  17 2911.7073    3.2293  0.8554 13.0540 -0.0102  0.0357   0.1054   0.0853    0.1248   0.0000   417.1246       16.2021      0.315164       7.54438      0.787199      -9.14036       7.02083      -3.51670      -1.02736      0.488861      0.856304     0.0934909    -0.0121714    0.00420416    0.00408257   0.000521613       0.00000       0.00000       0.00000       0.00000       0.00000       0.00000       0.00000       0.00000       0.00000       0.00000       0.00000       0.00000       0.00000       0.00000       0.00000       0.00000       0.00000       0.00000       0.00000       0.00000       7.31640       8.14467       7.18309       6.59920       6.24989       4.90574       3.78964       2.20189       1.33351      0.666053      0.319760      0.131772     0.0523257     0.0153751    0.00453665   0.000758668       0.00000       0.00000       0.00000       0.00000       0.00000       0.00000       0.00000       0.00000       0.00000       0.00000       0.00000       0.00000       0.00000       0.00000       0.00000       0.00000       0.00000       0.00000       0.00000       0.00000
   8  19 3186.9249    3.8210  0.8875 13.7884 -0.0130  0.0400   0.1281   0.0975    0.1118   0.0000   436.2166       27.9215       15.7191      -4.18168      -7.75693      -9.15428      -4.88244      -5.33428      -1.90498      -1.41830      0.233162    -0.0670413    -0.0975157     0.0132313  -0.000427533   0.000365372       0.00000       0.00000       0.00000       0.00000       0.00000       0.00000       0.00000       0.00000       0.00000       0.00000       0.00000       0.00000       0.00000       0.00000       0.00000       0.00000       0.00000       0.00000       0.00000       0.00000       7.53888       9.03461       8.43802       8.33272       6.76232       4.72268       3.69827       2.41910       1.27550      0.787379      0.353099      0.175413     0.0541873     0.0184297    0.00530651   0.000963286       0.00000       0.00000       0.00000       0.00000       0.00000       0.00000       0.00000       0.00000       0.00000       0.00000       0.00000       0.00000       0.00000       0.00000       0.00000       0.00000       0.00000       0.00000       0.00000       0.00000
   8  20 3324.7093    3.3574  1.3268 13.3682 -0.0081  0.0467   0.0972   0.1271    0.1116   0.0000   450.4057       36.2840       24.1494      -9.77450       6.24150       4.97136      -4.69979      -9.53374    -0.0597851     0.0951130      0.592541     0.0863000     -0.128977    -0.0136956    0.00898821   0.000652275       0.00000       0.00000       0.00000       0.00000       0.00000       0.00000       0.00000       0.00000       0.00000       0.00000       0.00000       0.00000       0.00000       0.00000       0.00000       0.00000       0.00000       0.00000       0.00000       0.00000       9.35765       11.1946       10.5710       9.53844       7.94726       6.15566       4.38955       2.78398       1.59137      0.843306      0.406445      0.177909     0.0692010     0.0220097    0.00593711    0.00106749       0.00000       0.00000       0.00000       0.00000       0.00000       0.00000       0.00000       0.00000       0.00000       0.00000       0.00000       0.00000       0.00000       0.00000       0.00000       0.00000       0.00000       0.00000       0.00000       0.00000
   8  21 3462.8620    2.9890  2.1589 12.6478 -0.0076  0.0594   0.0666   0.1580    0.0972   0.0000   456.5784       29.1289      -11.4281      -8.50877     -0.523912      -3.78961      -1.58296      -6.63011       2.84024      -1.93447     -0.227890     -0.270952     0.0805432     0.0102250    -0.0105251    0.00201779       0.00000       0.00000       0.00000       0.00000       0.00000       0.00000       0.00000       0.00000       0.00000       0.00000       0.00000       0.00000       0.00000       0.00000       0.00000       0.00000       0.00000       0.00000       0.00000       0.00000       12.2374       14.9592       14.3506       12.9607       10.1756       7.70438       5.62688       3.47496       1.98925       1.08172      0.558529      0.238344     0.0907370     0.0277373    0.00736330    0.00134781       0.00000       0.00000       0.00000       0.00000       0.00000       0.00000       0.00000       0.00000       0.00000       0.00000       0.00000       0.00000       0.00000       0.00000       0.00000       0.00000       0.00000       0.00000       0.00000       0.00000
   8  22 3601.3044    2.5146  3.0333 12.2598  0.0014  0.0735   0.0503   0.2045    0.0875   0.0000   429.3317       48.8909      -38.1772      -6.92331       6.48501       8.40259      -3.70945      -7.41233       1.45971     -0.597920     -0.664198     -0.504392      0.130223     0.0556901    -0.0240155  -0.000257887       0.00000       0.00000       0.00000       0.00000       0.00000       0.00000       0.00000       0.00000       0.00000       0.00000       0.00000       0.00000       0.00000       0.00000       0.00000       0.00000       0.00000       0.00000       0.00000       0.00000       14.2329       17.3936       16.5591       15.7799       12.5591       9.80465       6.71512       4.37312       2.64782       1.42005      0.693131      0.301989      0.118155     0.0379684    0.00974080    0.00182930       0.00000       0.00000       0.00000       0.00000       0.00000       0.00000       0.00000       0.00000       0.00000       0.00000       0.00000       0.00000       0.00000       0.00000       0.00000       0.00000       0.00000       0.00000       0.00000       0.00000
   8  24 3878.5586    1.7366  5.6150 11.1139  0.0007  0.1180   0.0264   0.3096    0.0806   0.0000   458.3151       68.2462       6.17169      -13.2046       16.3255      -12.1371     -0.865389       8.35962       5.58673      -3.57617     -0.402117     -0.290145      0.248475     0.0332223    0.00822419   0.000720511       0.00000       0.00000       0.00000       0.00000       0.00000       0.00000       0.00000       0.00000       0.00000       0.00000       0.00000       0.00000       0.00000       0.00000       0.00000       0.00000       0.00000       0.00000       0.00000       0.00000       22.1435       27.7773       27.2285       25.0747       20.5945       15.2484       10.8322       7.17335       4.28544       2.48384       1.13218      0.548930      0.195592     0.0656982     0.0167890    0.00294550       0.00000       0.00000       0.00000       0.00000       0.00000       0.00000       0.00000       0.00000       0.00000       0.00000       0.00000       0.00000       0.00000       0.00000       0.00000       0.00000       0.00000       0.00000       0.00000       0.00000
   8  25 4017.9890    1.5094  7.0203 10.7538 -0.0018  0.1395   0.0207   0.3843    0.0700   0.0000   413.2023       39.0163       63.3372      -50.1903       12.4474       11.8239      -12.3702      -11.0625       7.94347      -2.73721      -2.03927       1.06798      0.124742    -0.0437548    0.00571598     0.0150100       0.00000       0.00000       0.00000       0.00000       0.00000       0.00000       0.00000       0.00000       0.00000       0.00000       0.00000       0.00000       0.00000       0.00000       0.00000       0.00000       0.00000       0.00000       0.00000       0.00000       24.3847       31.3913       31.3637       28.2613       24.0567       18.2505       13.0725       8.24193       5.32680       2.69572       1.45519      0.590662      0.254571     0.0792475     0.0215993    0.00364854       0.00000       0.00000       0.00000       0.00000       0.00000       0.00000       0.00000       0.00000       0.00000       0.00000       0.00000       0.00000       0.00000       0.00000       0.00000       0.00000       0.00000       0.00000       0.00000       0.00000
   8  26 4157.5420    1.2685  9.0180 10.5284 -0.0045  0.1632   0.0171   0.4669    0.0617   0.0000   417.1127       79.1289       29.7898       4.91175       12.7869       19.8691       32.7017       6.36973      -2.17964      -2.02159     -0.984937      0.154487     -0.479575    -0.0781707     0.0391189    0.00723127       0.00000       0.00000       0.00000       0.00000       0.00000       0.00000       0.00000       0.00000       0.00000       0.00000       0.00000       0.00000       0.00000       0.00000       0.00000       0.00000       0.00000       0.00000       0.00000       0.00000       31.0549       37.8889       38.7549       34.0150       29.1292       22.0232       15.8578       10.1498       6.25220       3.45058       1.65471      0.762883      0.293380     0.0948605     0.0243542    0.00387509       0.00000       0.00000       0.00000       0.00000       0.00000       0.00000       0.00000       0.00000       0.00000       0.00000       0.00000       0.00000       0.00000       0.00000       0.00000       0.00000       0.00000       0.00000       0.00000       0.00000
   9  10 1984.1776    0.5276  0.4202  9.9915 -0.0063  0.0295   0.0251   0.0572    0.0865   0.0000   439.0886      -2.18777       11.9815       1.86916      -1.60755       3.06265       6.70417      -1.04782      -2.48830      0.696270     -0.104071    0.00280859     0.0251228     0.0507049    -0.0207750   -0.00545815   -0.00165924  -3.89738e-05       0.00000       0.00000       0.00000       0.00000       0.00000       0.00000       0.00000       0.00000       0.00000       0.00000       0.00000       0.00000       0.00000       0.00000       0.00000       0.00000       0.00000       0.00000       5.04344       6.89056       5.53467       6.04438       5.00948       3.85076       2.50631       1.69335       1.23793      0.783350      0.389605      0.181271     0.0761759     0.0304739     0.0105905    0.00335804   0.000884283   0.000193098       0.00000       0.00000       0.00000       0.00000       0.00000       0.00000       0.00000       0.00000       0.00000       0.00000       0.00000       0.00000       0.00000       0.00000       0.00000       0.00000       0.00000       0.00000
   9  12 2264.6218    1.0327  0.8112 10.5686 -0.0110  0.0328   0.0339   0.0792    0.1112   0.0000   430.5829     -0.722339       11.1897      0.576759       5.41470      -2.50184      -1.47820     -0.432983      0.427661     -0.821753     -0.999827   -0.00374527     -0.156118    -0.0334854     0.0216561   0.000889125   -0.00169647  -0.000290243       0.00000       0.00000       0.00000       0.00000       0.00000       0.00000       0.00000       0.00000       0.00000       0.00000       0.00000       0.00000       0.00000       0.00000       0.00000       0.00000       0.00000       0.00000       5.69569       7.05847       7.19243       6.41629       5.22194       4.05546       2.83918       1.99776       1.21427      0.732269      0.398862      0.209411     0.0896830     0.0390486     0.0133998    0.00415169   0.000948402   0.000168815       0.00000       0.00000       0.00000       0.00000       0.00000       0.00000       0.00000       0.00000       0.00000       0.00000       0.00000       0.00000       0.00000       0.00000       0.00000       0.00000       0.00000       0.00000
   9  13 2402.3699    1.3332  0.8162 11.3053 -0.0151  0.0343   0.0441   0.0839    0.0958   0.0000   426.7022       16.3809       23.1619       1.10395       8.11485      -4.03441       6.57947      -3.89749      -2.19088      0.525258     -0.277173    -0.0247926     -0.171700     0.0426195     0.0165113    0.00244525   -0.00151672  -6.55897e-06       0.00000       0.00000       0.00000       0.00000       0.00000       0.00000       0.00000       0.00000       0.00000       0.00000       0.00000       0.00000       0.00000       0.00000       0.00000       0.00000       0.00000       0.00000       6.30647       8.13269       8.51102       7.41487       5.92376       4.42801       3.07655       2.07431       1.36157      0.710786      0.427438      0.229197     0.0954912     0.0411599     0.0157283    0.00458740    0.00110750   0.000180348       0.00000       0.00000       0.00000       0.00000       0.00000       0.00000       0.00000       0.00000       0.00000       0.00000       0.00000       0.00000       0.00000       0.00000       0.00000       0.00000       0.00000       0.00000
   9  14 2539.6457    1.8228  0.8911 11.3297 -0.0075  0.0342   0.0523   0.0725    0.1307   0.0000   433.5312       25.8965       10.0840      -14.1519       4.16736     -0.331224      -1.29147      -1.60484       4.30329      0.159409     -0.309404     0.0200560    -0.0874872    -0.0145418    -0.0211065    0.00400302    0.00103613  -0.000272898       0.00000       0.00000       0.00000       0.00000       0.00000       0.00000       0.00000       0.00000       0.00000       0.00000       0.00000       0.00000       0.00000       0.00000       0.00000       0.00000       0.00000       0.00000       6.06750       6.89368       6.89012       6.62087       5.83870       4.29300       3.03316       2.13327       1.50159      0.903617      0.484021      0.238818      0.102514     0.0413111     0.0140896    0.00444103    0.00109339   0.000179514       0.00000       0.00000       0.00000       0.00000       0.00000       0.00000       0.00000       0.00000       0.00000       0.00000       0.00000       0.00000       0.00000       0.00000       0.00000       0.00000       0.00000       0.00000
   9  15 2677.1115    2.3803  0.9271 11.9988 -0.0025  0.0339   0.0694   0.0861    0.1292   0.0000   434.4526       31.5114       3.20828      -2.61224      0.684566      -2.58577      -2.42715     -0.119417      -1.84757      0.921330      0.518238    -0.0422516    -0.0187483    -0.0214159     0.0103096  -3.23637e-05  -0.000408250   0.000281439       0.00000       0.00000       0.00000       0.00000       0.00000       0.00000       0.00000       0.00000       0.00000       0.00000       0.00000       0.00000       0.00000       0.00000       0.00000       0.00000       0.00000       0.00000       5.48165       7.36262       6.73392       6.36396       5.51000       4.34328       3.27261       2.01101       1.47642      0.771947      0.441888      0.217533     0.0904597     0.0392509     0.0154838    0.00417875    0.00120179   0.000216987       0.00000       0.00000       0.00000       0.00000       0.00000       0.00000       0.00000       0.00000       0.00000       0.00000       0.00000       0.00000       0.00000       0.00000       0.00000       0.00000       0.00000       0.00000
   9  16 2815.3823    2.9435  0.8286 12.4590  0.0001  0.0312   0.0866   0.0749    0.1230   0.0000   433.3053       19.8330       10.1251       6.19264       7.34027      0.431580      -1.42180       1.48628      -1.76453      -1.53510     -0.583719    -0.0286924     0.0723031     0.0485870     0.0104112   -0.00223590   -0.00127709  -0.000189885       0.00000       0.00000       0.00000       0.00000       0.00000       0.00000       0.00000       0.00000       0.00000       0.00000       0.00000       0.00000       0.00000       0.00000       0.00000       0.00000       0.00000       0.00000       6.08308       7.23791       7.00267       6.66654       5.61385       4.14750       3.00847       2.16376       1.31184      0.774259      0.429434      0.212071     0.0973068     0.0360154     0.0123124    0.00392229   0.000928881   0.000162486       0.00000       0.00000       0.00000       0.00000       0.00000       0.00000       0.00000       0.00000       0.00000       0.00000       0.00000       0.00000       0.00000       0.00000       0.00000       0.00000       0.00000       0.00000
   9  17 2953.7109    3.4690  0.9355 12.8519  0.0012  0.0334   0.1013   0.0798    0.1279   0.0000   424.1360       18.0169       12.6634      -2.34742       2.56523       3.85832       6.86082      -1.62942       3.42284      0.110086      0.138497      0.193573    -0.0640083    -0.0195673    -0.0137805    0.00456332  -0.000232960   0.000178569       0.00000       0.00000       0.00000       0.00000       0.00000       0.00000       0.00000       0.00000       0.00000       0.00000       0.00000       0.00000       0.00000       0.00000       0.00000       0.00000       0.00000       0.00000       6.09656       7.49058       7.49190       6.77786       5.45963       4.42329       3.39889       2.05345       1.34162      0.822328      0.399037      0.204461     0.0940835     0.0428517     0.0140762    0.00418219    0.00103351   0.000181758       0.00000       0.00000       0.00000       0.00000       0.00000       0.00000       0.00000       0.00000       0.00000       0.00000       0.00000       0.00000       0.00000       0.00000       0.00000       0.00000       0.00000       0.00000
   9  18 3091.7268    3.6047  0.8970 13.2005 -0.0051  0.0344   0.1088   0.0856    0.1215   0.0000   436.8754       29.3932       15.1606       8.84357       14.0604      -6.09010      -4.66173      -2.43262     0.0687537     -0.503397     -0.166142      0.148394      0.139872     -0.101206     0.0222306   -0.00130544    0.00138617   0.000124807       0.00000       0.00000       0.00000       0.00000       0.00000       0.00000       0.00000       0.00000       0.00000       0.00000       0.00000       0.00000       0.00000       0.00000       0.00000       0.00000       0.00000       0.00000       6.15522       7.87948       7.07913       7.01844       5.57226       4.51350       3.26615       2.19564       1.36924      0.825307      0.428340      0.218016     0.0956477     0.0411699     0.0136557    0.00408238    0.00102573   0.000212399       0.00000       0.00000       0.00000       0.00000       0.00000       0.00000       0.00000       0.00000       0.00000       0.00000       0.00000       0.00000       0.00000       0.00000       0.00000       0.00000       0.00000       0.00000
   9  19 3229.7533    3.6046  1.3034 13.2982 -0.0099  0.0426   0.0976   0.1113    0.1073   0.0000   440.0173       42.9593       5.52096      -6.46239       5.69634      -4.91863      -5.72283      -3.40019       1.59817     -0.814158      0.645604     -0.419496    -0.0861492     0.0362004    -0.0261191   0.000772341  -2.54938e-05  -7.86622e-05       0.00000       0.00000       0.00000       0.00000       0.00000       0.00000       0.00000       0.00000       0.00000       0.00000       0.00000       0.00000       0.00000       0.00000       0.00000       0.00000       0.00000       0.00000       6.80360       8.88341       8.57243       8.06105       6.80855       5.51700       4.29232       2.76174       1.84591       1.01325      0.598010      0.269181      0.140923     0.0523900     0.0213496    0.00590632    0.00156952   0.000270247       0.00000       0.00000       0.00000       0.00000       0.00000       0.00000       0.00000       0.00000       0.00000       0.00000       0.00000       0.00000       0.00000       0.00000       0.00000       0.00000       0.00000       0.00000
   9  20 3368.0585    3.2726  1.5348 13.2685  0.0026  0.0509   0.0834   0.1246    0.0882   0.0000   442.5523       26.2899       20.9103      -22.8802       7.86167      -5.57917      -4.01732      -1.42466       1.04031     -0.497154    -0.0532729     -0.263395     -0.239227   -0.00164363    0.00320545    0.00490966   0.000267732  -0.000644503       0.00000       0.00000       0.00000       0.00000       0.00000       0.00000       0.00000       0.00000       0.00000       0.00000       0.00000       0.00000       0.00000       0.00000       0.00000       0.00000       0.00000       0.00000       8.69280       11.1159       10.6007       9.57452       8.35759       6.78288       4.92274       3.48197       2.16314       1.33544      0.667154      0.382630      0.143752     0.0704246     0.0224742    0.00743863    0.00174203   0.000304407       0.00000       0.00000       0.00000       0.00000       0.00000       0.00000       0.00000       0.00000       0.00000       0.00000       0.00000       0.00000       0.00000       0.00000       0.00000       0.00000       0.00000       0.00000
   9  21 3506.7223    2.6356  2.3272 12.7942 -0.0048  0.0648   0.0582   0.1787    0.0650   0.0000   442.1818       23.8402       14.8392      -6.21084       30.7211      -9.80416      -13.4086      -1.34197       4.07827      -4.50719     -0.755368    -0.0142039      0.182590     0.0724999     0.0364596   -0.00311178    0.00169599   0.000163848       0.00000       0.00000       0.00000       0.00000       0.00000       0.00000       0.00000       0.00000       0.00000       0.00000       0.00000       0.00000       0.00000       0.00000       0.00000       0.00000       0.00000       0.00000       10.6986       13.7045       13.5572       12.7078       10.3280       8.35303       6.41487       4.12547       2.76164       1.65217      0.929142      0.424757      0.227091     0.0870342     0.0323940    0.00899567    0.00227949   0.000393289       0.00000       0.00000       0.00000       0.00000       0.00000       0.00000       0.00000       0.00000       0.00000       0.00000       0.00000       0.00000       0.00000       0.00000       0.00000       0.00000       0.00000       0.00000
   9  22 3645.4063    2.3038  3.3065 12.1441 -0.0067  0.0773   0.0432   0.2055    0.0638   0.0000   418.5397       74.9971       42.1059      -35.8119      -28.8888      -5.24160       10.6370      -13.7689     0.0976778      0.610788       1.09498     -0.570951     -0.130017   -0.00709784   -0.00325628     0.0135778   -0.00250879  -0.000686303       0.00000       0.00000       0.00000       0.00000       0.00000       0.00000       0.00000       0.00000       0.00000       0.00000       0.00000       0.00000       0.00000       0.00000       0.00000       0.00000       0.00000       0.00000       13.4530       17.0158       16.3141       15.1836       13.4010       10.4728       7.80282       5.37082       3.47779       2.13992       1.13182      0.572207      0.256809      0.107887     0.0373339     0.0115664    0.00281460   0.000462819       0.00000       0.00000       0.00000       0.00000       0.00000       0.00000       0.00000       0.00000       0.00000       0.00000       0.00000       0.00000       0.00000       0.00000       0.00000       0.00000       0.00000       0.00000
   9  24 3923.7827    1.5407  5.6588 11.3142 -0.0034  0.1189   0.0252   0.3172    0.0563   0.0000   461.8639       45.4360       3.20302      -15.9011       31.0010      -16.5378      -7.22945      -4.62692       2.54243       1.33599    -0.0540479     -0.915679     0.0675132     0.0561798    -0.0485568     0.0289876    -0.0131926  -0.000368369       0.00000       0.00000       0.00000       0.00000       0.00000       0.00000       0.00000       0.00000       0.00000       0.00000       0.00000       0.00000       0.00000       0.00000       0.00000       0.00000       0.00000       0.00000       19.1314       24.6737       25.1035       22.7609       20.1445       15.5717       12.0368       7.91200       5.51235       3.24098       1.88095      0.859352      0.448070      0.169548     0.0648745     0.0182676    0.00470624   0.000717806       0.00000       0.00000       0.00000       0.00000       0.00000       0.00000       0.00000       0.00000       0.00000       0.00000       0.00000       0.00000       0.00000       0.00000       0.00000       0.00000       0.00000       0.00000
   9  28 4483.9598    0.7913 11.5408 10.2219 -0.0006  0.2277   0.0137   0.6607    0.0459   0.0000   567.8850       7.72547       95.6181       5.41474       14.2516       11.2593     -0.375173     0.0738975      -17.5150      -14.6712      -1.12619       1.23979      0.303137     -0.402050      0.202603     0.0655647    -0.0109868    0.00358519       0.00000       0.00000       0.00000       0.00000       0.00000       0.00000       0.00000       0.00000       0.00000       0.00000       0.00000       0.00000       0.00000       0.00000       0.00000       0.00000       0.00000       0.00000       37.9823       46.7751       48.4325       44.9212       38.1570       31.4344       23.7693       16.2039       11.1869       6.78136       3.89426       1.92609      0.924221      0.368589      0.133276     0.0367911    0.00848865    0.00133797       0.00000       0.00000       0.00000       0.00000       0.00000       0.00000       0.00000       0.00000       0.00000       0.00000       0.00000       0.00000       0.00000       0.00000       0.00000       0.00000       0.00000       0.00000
  10  11 2162.9195    0.8070  0.6610  9.9676  0.0023  0.0305   0.0290   0.0682    0.1373   0.0000   436.9504       11.9722       8.84678       11.1498      -6.08132      -1.57637       3.60525       2.73713     -0.607253      0.415626      0.106680     -0.326104     0.0702280     -0.150161     0.0193560    0.00140049    0.00532479  -0.000374859  -0.000623983   3.21519e-05       0.00000       0.00000       0.00000       0.00000       0.00000       0.00000       0.00000       0.00000       0.00000       0.00000       0.00000       0.00000       0.00000       0.00000       0.00000       0.00000       4.77968       5.02280       5.77644       5.33354       4.38910       3.94868       3.13523       2.07963       1.37578      0.971505      0.582011      0.286765      0.131964     0.0824419     0.0316738     0.0125151    0.00403685    0.00107234   0.000222754   3.42469e-05       0.00000       0.00000       0.00000       0.00000       0.00000       0.00000       0.00000       0.00000       0.00000       0.00000       0.00000       0.00000       0.00000       0.00000       0.00000       0.00000
  10  12 2302.8027    1.1181  0.8365 10.3182 -0.0014  0.0369   0.0332   0.0727    0.1859   0.0000   438.4416       5.72833       13.7308      -2.86842       5.78152      -3.97462       1.19158      -1.60138      0.373397      -1.23866      0.258712     -0.383121    -0.0989412     0.0618320    -0.0102661    -0.0133980    0.00319678   0.000848666   0.000467216  -1.79494e-05       0.00000       0.00000       0.00000       0.00000       0.00000       0.00000       0.00000       0.00000       0.00000       0.00000       0.00000       0.00000       0.00000       0.00000       0.00000       0.00000       5.11193       6.39339       7.15112       5.64012       5.78672       4.22638       3.43435       2.49064       1.43158       1.18482      0.604742      0.328447      0.173171     0.0712313     0.0383808     0.0137840    0.00424688    0.00157145   0.000338496   4.22563e-05       0.00000       0.00000       0.00000       0.00000       0.00000       0.00000       0.00000       0.00000       0.00000       0.00000       0.00000       0.00000       0.00000       0.00000       0.00000       0.00000
  10  13 2440.8964    1.5174  0.9167 11.2438 -0.0071  0.0328   0.0444   0.0823    0.1214   0.0000   439.4092       8.23103      0.828507     -0.716620       2.69297      -1.91613      -2.49840      -3.20265       1.83796      -1.32946      0.371180     -0.574769      0.181421     0.0616633    0.00515423    -0.0140517    0.00576731   0.000548531   0.000232387  -1.91853e-05       0.00000       0.00000       0.00000       0.00000       0.00000       0.00000       0.00000       0.00000       0.00000       0.00000       0.00000       0.00000       0.00000       0.00000       0.00000       0.00000       5.16551       6.27319       6.20306       5.39632       5.32898       4.20320       3.25732       2.44076       1.54492       1.03967      0.578976      0.321263      0.158537     0.0720491     0.0312525     0.0115733    0.00380308    0.00123505   0.000278510   4.07890e-05       0.00000       0.00000       0.00000       0.00000       0.00000       0.00000       0.00000       0.00000       0.00000       0.00000       0.00000       0.00000       0.00000       0.00000       0.00000       0.00000
  10  14 2578.7274    1.9456  0.9526 11.4788 -0.0036  0.0317   0.0528   0.0762    0.1280   0.0000   441.3845       11.0982       6.89070       3.37170       6.84565      0.145977       1.13586     -0.266153       1.56276     -0.878452      0.183042    -0.0396388      0.162715    -0.0195893    -0.0140692    0.00747384   -0.00295137    0.00203370  -0.000240634  -2.16404e-05       0.00000       0.00000       0.00000       0.00000       0.00000       0.00000       0.00000       0.00000       0.00000       0.00000       0.00000       0.00000       0.00000       0.00000       0.00000       0.00000       4.96358       6.23573       5.78493       5.58653       4.76290       4.16523       3.24203       2.36546       1.60115      0.911972      0.554789      0.295448      0.163264     0.0669449     0.0312243     0.0107659    0.00405051    0.00107001   0.000257757   4.56544e-05       0.00000       0.00000       0.00000       0.00000       0.00000       0.00000       0.00000       0.00000       0.00000       0.00000       0.00000       0.00000       0.00000       0.00000       0.00000       0.00000
  10  15 2717.1636    2.5750  0.8588 11.9609 -0.0018  0.0321   0.0720   0.0695    0.1217   0.0000   438.2284       7.65213       19.8287     -0.451015       6.12396     -0.302885      0.574464      -4.02271       1.68802     -0.521939    -0.0633098    -0.0148988     0.0662304    -0.0120415     0.0121849    0.00368273   -0.00235000    0.00118519  -0.000448487   4.81262e-05       0.00000       0.00000       0.00000       0.00000       0.00000       0.00000       0.00000       0.00000       0.00000       0.00000       0.00000       0.00000       0.00000       0.00000       0.00000       0.00000       5.13999       5.85199       6.12357       6.33491       4.29576       4.27552       3.46697       2.34869       1.41355       1.04192      0.559694      0.304844      0.137926     0.0844259     0.0343363     0.0140408    0.00378754    0.00109601   0.000207852   4.48330e-05       0.00000       0.00000       0.00000       0.00000       0.00000       0.00000       0.00000       0.00000       0.00000       0.00000       0.00000       0.00000       0.00000       0.00000       0.00000       0.00000
  10  16 2855.8377    3.1201  0.8775 12.4132 -0.0003  0.0299   0.0840   0.0675    0.1208   0.0000   438.7922       21.6042       13.8605      -7.28406      -1.74705       1.84724      -9.21562      -2.21081     -0.321930      -1.71926      0.528345      0.366415     -0.383004    -0.0238253     0.0361948     0.0134443  -0.000790765   0.000952634  -5.61881e-05   2.91227e-06       0.00000       0.00000       0.00000       0.00000       0.00000       0.00000       0.00000       0.00000       0.00000       0.00000       0.00000       0.00000       0.00000       0.00000       0.00000       0.00000       4.63330       5.35339       5.62543       5.11929       4.71549       3.77950       3.14145       2.26152       1.49352      0.922151      0.542145      0.301453      0.159439     0.0724117     0.0313869     0.0114880    0.00394839    0.00114357   0.000258986   3.72894e-05       0.00000       0.00000       0.00000       0.00000       0.00000       0.00000       0.00000       0.00000       0.00000       0.00000       0.00000       0.00000       0.00000       0.00000       0.00000       0.00000
  10  17 2994.7162    3.6931  0.9330 12.5855  0.0007  0.0317   0.0985   0.0729    0.1348   0.0000   433.8789       21.1121       13.9362      -7.11131      -4.85372      -6.33966       4.44776      -5.31330      -2.36436     -0.796287      0.394820     -0.264766    -0.0298433    -0.0629025     0.0155359     0.0144338    0.00898349    0.00104863  -0.000494513  -1.17105e-05       0.00000       0.00000       0.00000       0.00000       0.00000       0.00000       0.00000       0.00000       0.00000       0.00000       0.00000       0.00000       0.00000       0.00000       0.00000       0.00000       4.75117       5.76587       5.38050       5.92817       4.80509       3.89263       3.01358       2.28070       1.60177      0.880634      0.540429      0.328684      0.170680     0.0768283     0.0303977     0.0117392    0.00403027    0.00103065   0.000257763   4.72998e-05       0.00000       0.00000       0.00000       0.00000       0.00000       0.00000       0.00000       0.00000       0.00000       0.00000       0.00000       0.00000       0.00000       0.00000       0.00000       0.00000
  10  18 3133.1717    3.7861  1.0190 13.0834 -0.0097  0.0342   0.1001   0.0795    0.1212   0.0000   438.7087       26.4590       12.2764      -3.77945      -1.08333      -2.12151       2.70616      -4.94094       2.27968      -1.56405    -0.0433308     -0.280461    -0.0538604    -0.0242321     0.0242189    0.00110215   -0.00549470   -0.00120662  -0.000307894   7.36181e-05       0.00000       0.00000       0.00000       0.00000       0.00000       0.00000       0.00000       0.00000       0.00000       0.00000       0.00000       0.00000       0.00000       0.00000       0.00000       0.00000       5.29367       7.00199       6.89358       6.38638       5.61923       4.40016       3.26092       2.30085       1.50953       1.04075      0.588445      0.322061      0.163336     0.0719921     0.0334567     0.0125612    0.00410683    0.00127102   0.000299156   4.94016e-05       0.00000       0.00000       0.00000       0.00000       0.00000       0.00000       0.00000       0.00000       0.00000       0.00000       0.00000       0.00000       0.00000       0.00000       0.00000       0.00000
  10  19 3271.5717    3.6348  1.4730 12.8577 -0.0083  0.0414   0.0843   0.1096    0.1024   0.0000   449.1093       12.4923       13.9391       7.11772       8.09479      -8.69510       3.39306      -5.36637     -0.179502      -2.44803      0.629789      0.163638      0.156401    -0.0446663     0.0434667    0.00114158   -0.00683601    0.00437350  -0.000302727  -3.51172e-05       0.00000       0.00000       0.00000       0.00000       0.00000       0.00000       0.00000       0.00000       0.00000       0.00000       0.00000       0.00000       0.00000       0.00000       0.00000       0.00000       5.92798       8.07406       7.81607       7.07358       6.69594       5.09759       4.34434       2.97101       2.04971       1.27400      0.746730      0.407953      0.206061     0.0984749     0.0414224     0.0163393    0.00554844    0.00166205   0.000427139   6.30932e-05       0.00000       0.00000       0.00000       0.00000       0.00000       0.00000       0.00000       0.00000       0.00000       0.00000       0.00000       0.00000       0.00000       0.00000       0.00000       0.00000
  10  20 3410.3776    3.0216  2.0822 12.7238 -0.0065  0.0555   0.0632   0.1354    0.0734   0.0000   437.0694       42.0041       8.98309       5.20572       14.6800      -28.3400      -2.45119      -1.27763       1.82854      -1.98398      -1.38712     -0.262194      0.647900     -0.185901   -0.00214237   0.000517592   -0.00387745   -0.00239797  -1.37647e-05   1.52060e-06       0.00000       0.00000       0.00000       0.00000       0.00000       0.00000       0.00000       0.00000       0.00000       0.00000       0.00000       0.00000       0.00000       0.00000       0.00000       0.00000       8.33811       10.1554       10.5180       9.47944       9.12310       7.06367       5.52816       4.13996       2.71921       1.78705       1.01666      0.582110      0.300840      0.134327     0.0590812     0.0225802    0.00750480    0.00229369   0.000511226   7.28147e-05       0.00000       0.00000       0.00000       0.00000       0.00000       0.00000       0.00000       0.00000       0.00000       0.00000       0.00000       0.00000       0.00000       0.00000       0.00000       0.00000
  10  21 3549.4903    2.5734  2.6186 12.3686 -0.0022  0.0633   0.0477   0.1573    0.0647   0.0000   444.3890       46.2862       15.1407      -1.34906       20.2052       6.00199      -6.18972      -5.36552     0.0527775     -0.963775      0.238296     -0.813622     -0.406428      0.180655     0.0766144     0.0343030     0.0231021   -0.00249589  -0.000558168   1.31732e-05       0.00000       0.00000       0.00000       0.00000       0.00000       0.00000       0.00000       0.00000       0.00000       0.00000       0.00000       0.00000       0.00000       0.00000       0.00000       0.00000       10.3216       12.3530       12.6055       12.2984       10.3279       8.53414       6.38162       4.50828       3.17439       2.02121       1.19795      0.662200      0.357746      0.146645     0.0697133     0.0255574    0.00869845    0.00229792   0.000518617   8.48798e-05       0.00000       0.00000       0.00000       0.00000       0.00000       0.00000       0.00000       0.00000       0.00000       0.00000       0.00000       0.00000       0.00000       0.00000       0.00000       0.00000
  10  22 3688.8418    2.0725  3.4751 12.0026 -0.0056  0.0785   0.0372   0.1992    0.0554   0.0000   438.8112       41.3247      -20.7321       9.77807       11.2914      -14.7787     -0.221965      -7.68238      -11.7153      -2.71014      0.619780      -1.90048    -0.0714253     0.0431675      0.113597    -0.0386148    0.00977667   0.000529403   0.000570206  -0.000282918       0.00000       0.00000       0.00000       0.00000       0.00000       0.00000       0.00000       0.00000       0.00000       0.00000       0.00000       0.00000       0.00000       0.00000       0.00000       0.00000       11.7608       14.3720       14.6165       13.7539       12.8026       10.2396       7.83489       5.36993       4.04069       2.58943       1.60376      0.885436      0.432049      0.213456     0.0856224     0.0341165     0.0114429    0.00306343   0.000735724   0.000108169       0.00000       0.00000       0.00000       0.00000       0.00000       0.00000       0.00000       0.00000       0.00000       0.00000       0.00000       0.00000       0.00000       0.00000       0.00000       0.00000
  10  23 3828.2406    1.7504  4.9651 11.5360 -0.0072  0.1002   0.0280   0.2544    0.0532   0.0000   456.9453       64.2563       31.7001       29.9896      -22.2227      -18.3117       25.7365      -6.57351      -2.00411      -10.7586       4.72685       1.09328     -0.806481      -1.05383  -3.28273e-05     0.0623445   -0.00986412  -0.000255273   -0.00125922  -0.000267092       0.00000       0.00000       0.00000       0.00000       0.00000       0.00000       0.00000       0.00000       0.00000       0.00000       0.00000       0.00000       0.00000       0.00000       0.00000       0.00000       15.0284       18.4274       19.5122       17.5872       16.5610       13.0391       10.2461       7.34576       5.10954       3.30623       1.95145       1.10589      0.568271      0.259551      0.113123     0.0435228     0.0147343    0.00422244   0.000965213   0.000134308       0.00000       0.00000       0.00000       0.00000       0.00000       0.00000       0.00000       0.00000       0.00000       0.00000       0.00000       0.00000       0.00000       0.00000       0.00000       0.00000
  10  26 4248.4549    1.0297  9.1423 10.4628 -0.0044  0.1634   0.0153   0.4640    0.0493   0.0000   391.8218      -2.67934       77.6169      -3.75110      -60.4078       13.8122      -6.77205      -34.9727       15.6241      0.898490       3.20194      -2.29052    -0.0360626       1.06528     -0.194560     -0.163829   -0.00355736     0.0110549    0.00178143   0.000338657       0.00000       0.00000       0.00000       0.00000       0.00000       0.00000       0.00000       0.00000       0.00000       0.00000       0.00000       0.00000       0.00000       0.00000       0.00000       0.00000       23.3957       29.1301       32.4068       28.4133       26.4216       21.5520       16.6493       12.3121       8.43012       5.62872       3.31036       1.92879      0.981283      0.475746      0.201981     0.0803140     0.0262045    0.00753507    0.00160174   0.000224158       0.00000       0.00000       0.00000       0.00000       0.00000       0.00000       0.00000       0.00000       0.00000       0.00000       0.00000       0.00000       0.00000       0.00000       0.00000       0.00000
  10  27 4388.6999    0.8571 11.3188 10.3416 -0.0037  0.2049   0.0142   0.5966    0.0443   0.0000   460.6572       44.7982       42.7530      -44.9613       58.3997      -1.95914      -14.7714      -14.9557      -5.00546      -8.16905      -4.61741      -1.63756     -0.231480    0.00906431    -0.0678309    0.00727118     0.0681139     0.0229132  -0.000370170   0.000105565       0.00000       0.00000       0.00000       0.00000       0.00000       0.00000       0.00000       0.00000       0.00000       0.00000       0.00000       0.00000       0.00000       0.00000       0.00000       0.00000       30.7221       39.3178       39.3009       38.4123       34.2377       27.7945       21.4281       15.5276       11.0432       7.21731       4.51825       2.48122       1.32408      0.610580      0.267446     0.0974072     0.0329361    0.00894064    0.00199552   0.000304870       0.00000       0.00000       0.00000       0.00000       0.00000       0.00000       0.00000       0.00000       0.00000       0.00000       0.00000       0.00000       0.00000       0.00000       0.00000       0.00000
  11  10 2057.9373    0.5854  0.7069  9.8798 -0.0061  0.0361   0.0187   0.0731    0.0781   0.0000   442.4788       7.40385       21.6117      -5.89038      -1.15570       7.51339       2.74024      -7.51978     -0.152995       2.02438     -0.822738     -0.873691      0.486805      0.192216     -0.160796     0.0176444     0.0206498   -0.00650282   -0.00305189    0.00109516   8.21013e-05  -1.94068e-05       0.00000       0.00000       0.00000       0.00000       0.00000       0.00000       0.00000       0.00000       0.00000       0.00000       0.00000       0.00000       0.00000       0.00000       5.01410       6.26377       6.22482       6.86895       5.79528       4.24247       3.71261       2.50374       2.12959       1.17956      0.760194      0.476984      0.286626      0.151768     0.0720287     0.0301545     0.0116114    0.00428890    0.00134852   0.000299926   8.79787e-05   1.29853e-05       0.00000       0.00000       0.00000       0.00000       0.00000       0.00000       0.00000       0.00000       0.00000       0.00000       0.00000       0.00000       0.00000       0.00000
  11  11 2199.8285    0.8021  0.6086 10.4734 -0.0161  0.0285   0.0268   0.0590    0.0960   0.0000   443.4269      -4.55682       19.0474     -0.980626       9.13246      0.187717      -2.63429      -1.26450     -0.126040      0.103446     -0.993982      0.480923      0.106460     0.0561890     0.0215569    0.00554012    -0.0138790  -0.000981663   -0.00129280   7.29421e-05   0.000107268  -1.30554e-05       0.00000       0.00000       0.00000       0.00000       0.00000       0.00000       0.00000       0.00000       0.00000       0.00000       0.00000       0.00000       0.00000       0.00000       3.93113       5.39736       5.34813       5.01662       4.54242       3.47562       3.14485       1.98780       1.64272      0.891126      0.666332      0.363681      0.192621      0.107510     0.0471381     0.0240121    0.00834334    0.00334281    0.00112798   0.000250936   7.64342e-05   1.02710e-05       0.00000       0.00000       0.00000       0.00000       0.00000       0.00000       0.00000       0.00000       0.00000       0.00000       0.00000       0.00000       0.00000       0.00000
  11  12 2340.0328    1.2440  0.9131 10.1685  0.0009  0.0318   0.0382   0.0759    0.2778   0.0000   434.2242       10.8640       7.85653     -0.859127      -6.22601      -8.05356       5.61961      0.239866      -3.60382     -0.494837     0.0220591    -0.0523581     -0.494901    -0.0249144     0.0900817    -0.0319344   -0.00300615  -0.000640152  -0.000830043  -6.10961e-05  -0.000114840   1.10041e-06       0.00000       0.00000       0.00000       0.00000       0.00000       0.00000       0.00000       0.00000       0.00000       0.00000       0.00000       0.00000       0.00000       0.00000       4.47000       6.14261       5.43548       5.52737       4.82189       4.19209       3.17685       2.31986       1.68974       1.08262      0.739797      0.387954      0.243891      0.103434     0.0575491     0.0216157     0.0102733    0.00301040    0.00115909   0.000283105   6.61618e-05   1.19305e-05       0.00000       0.00000       0.00000       0.00000       0.00000       0.00000       0.00000       0.00000       0.00000       0.00000       0.00000       0.00000       0.00000       0.00000
  11  13 2478.6238    1.5799  1.0569 11.0184  0.0032  0.0350   0.0445   0.0877    0.2162   0.0000   433.7376      -3.46584       17.0448      -2.83322     -0.963998       7.87949       5.83826       1.73514      -1.50844      0.147941       1.00185     -0.292332     -0.224107     -0.169854     0.0429655     0.0398262    0.00264293    0.00364199   0.000852258   0.000109489   2.00714e-07   1.27279e-06       0.00000       0.00000       0.00000       0.00000       0.00000       0.00000       0.00000       0.00000       0.00000       0.00000       0.00000       0.00000       0.00000       0.00000       5.27223       6.65018       6.88545       6.29482       5.43940       4.76400       3.50581       2.74556       1.78554       1.19856      0.751435      0.444399      0.219362      0.121567     0.0555672     0.0265908    0.00953804    0.00379402    0.00120967   0.000349027   6.56418e-05   1.10200e-05       0.00000       0.00000       0.00000       0.00000       0.00000       0.00000       0.00000       0.00000       0.00000       0.00000       0.00000       0.00000       0.00000       0.00000
  11  14 2617.0452    2.0472  0.8621 11.8355 -0.0210  0.0298   0.0580   0.0728    0.1413   0.0000   451.2484       8.60480       5.29081       7.05686      -2.04379       2.51914      0.348776      -6.28118     -0.263596      0.431202      -1.63106     -0.868542     0.0837463     0.0379645    -0.0480079    0.00197836     0.0218878    0.00618864   -0.00110995   2.87301e-05   9.41121e-05   1.97835e-05       0.00000       0.00000       0.00000       0.00000       0.00000       0.00000       0.00000       0.00000       0.00000       0.00000       0.00000       0.00000       0.00000       0.00000       4.37834       5.15364       5.38682       5.28815       4.65633       3.81441       3.25755       2.23705       1.66695       1.03647      0.717569      0.402806      0.214865      0.116448     0.0541228     0.0261575    0.00965092    0.00357902    0.00111876   0.000262405   6.83753e-05   9.24046e-06       0.00000       0.00000       0.00000       0.00000       0.00000       0.00000       0.00000       0.00000       0.00000       0.00000       0.00000       0.00000       0.00000       0.00000
  11  15 2756.2755    2.5554  0.8087 12.4171 -0.0114  0.0316   0.0720   0.0638    0.1011   0.0000   437.7853       12.5472       11.7136       7.03038     -0.650584     -0.503732       2.43569      -2.02880      -1.14517      -1.02489      0.203494      0.138220      0.256394     -0.248292     -0.103671    -0.0334702   -0.00388504  -0.000920049    0.00155285   8.65764e-05   3.46583e-06   1.26307e-05       0.00000       0.00000       0.00000       0.00000       0.00000       0.00000       0.00000       0.00000       0.00000       0.00000       0.00000       0.00000       0.00000       0.00000       4.80608       6.33808       6.45791       6.28342       5.37295       3.98754       3.30135       2.27728       1.50791       1.02452      0.683912      0.383802      0.206388      0.115869     0.0521731     0.0266448    0.00919619    0.00328887    0.00102305   0.000284366   6.91127e-05   1.05972e-05       0.00000       0.00000       0.00000       0.00000       0.00000       0.00000       0.00000       0.00000       0.00000       0.00000       0.00000       0.00000       0.00000       0.00000
  11  16 2895.5640    3.1873  0.8572 12.6613 -0.0038  0.0298   0.0837   0.0669    0.1170   0.0000   439.2764       14.3034       11.1284       6.73014       2.55554      -4.53704     -0.637978     -0.715480      0.131684      -1.70368      0.346880    -0.0920965      0.268962     0.0318275    -0.0632428    -0.0168524    0.00744437   0.000920047   -0.00116319   0.000351256   6.18875e-05   1.17531e-06       0.00000       0.00000       0.00000       0.00000       0.00000       0.00000       0.00000       0.00000       0.00000       0.00000       0.00000       0.00000       0.00000       0.00000       4.35018       5.18524       5.50598       5.54116       4.48208       3.53958       3.12447       2.26766       1.50084      0.983824      0.672012      0.386572      0.187546      0.110711     0.0561734     0.0264671    0.00930900    0.00341577    0.00101115   0.000261663   6.07809e-05   9.34900e-06       0.00000       0.00000       0.00000       0.00000       0.00000       0.00000       0.00000       0.00000       0.00000       0.00000       0.00000       0.00000       0.00000       0.00000
  11  18 3173.7890    3.8167  1.0419 13.2631 -0.0049  0.0339   0.0992   0.0846    0.1124   0.0000   446.4656       27.2807       8.77859       12.1247      -5.04298      -4.82938      -3.36908      -3.50375      -1.11099     -0.332006     -0.169549     -0.433070     -0.253166     -0.160753    -0.0165399     0.0148848     0.0103730    0.00485543    0.00178434   0.000240720   1.14869e-05   1.05948e-05       0.00000       0.00000       0.00000       0.00000       0.00000       0.00000       0.00000       0.00000       0.00000       0.00000       0.00000       0.00000       0.00000       0.00000       5.38214       6.61484       6.73868       6.03912       6.02167       4.61885       3.56217       2.42214       1.76330       1.24071      0.786734      0.466158      0.242616      0.120242     0.0554397     0.0235541    0.00950518    0.00354113    0.00110370   0.000313640   7.28305e-05   9.38974e-06       0.00000       0.00000       0.00000       0.00000       0.00000       0.00000       0.00000       0.00000       0.00000       0.00000       0.00000       0.00000       0.00000       0.00000
  11  19 3312.6838    3.5736  1.4214 12.9069 -0.0040  0.0407   0.0810   0.0945    0.1027   0.0000   436.3546       22.4401       9.55977       5.37677       6.29614      -4.03479      -4.38846     -0.544433      -4.02313      -2.48803      0.708479      0.154816     0.0156464     0.0359473    0.00322491     0.0257285     0.0107021  -1.91935e-05  -0.000914034   0.000196457  -0.000160108   6.74322e-06       0.00000       0.00000       0.00000       0.00000       0.00000       0.00000       0.00000       0.00000       0.00000       0.00000       0.00000       0.00000       0.00000       0.00000       5.48053       6.95308       7.53122       6.96375       6.08973       5.02704       4.19058       2.92029       2.11366       1.48075      0.847086      0.509133      0.305006      0.158406     0.0684411     0.0342182     0.0142898    0.00513653    0.00152729   0.000423671   9.48255e-05   1.36221e-05       0.00000       0.00000       0.00000       0.00000       0.00000       0.00000       0.00000       0.00000       0.00000       0.00000       0.00000       0.00000       0.00000       0.00000
  11  20 3451.9466    2.9342  2.2851 12.3830 -0.0090  0.0522   0.0529   0.1295    0.0708   0.0000   436.2772       30.9127       13.7022       7.29920      -12.8741      -14.6802       9.46682      -1.00036      -2.16477      0.677919       1.27767     -0.599742      0.793063     0.0527775     -0.276178    -0.0256643     0.0309633   -0.00132414    0.00371604  -0.000149354  -0.000269067   2.25638e-06       0.00000       0.00000       0.00000       0.00000       0.00000       0.00000       0.00000       0.00000       0.00000       0.00000       0.00000       0.00000       0.00000       0.00000       6.97941       9.23929       9.44451       8.97512       8.46322       6.54259       5.45567       4.00235       2.88699       1.90542       1.19537      0.712378      0.402297      0.214102     0.0957850     0.0453182     0.0173322    0.00658708    0.00211087   0.000591424   0.000135433   1.84470e-05       0.00000       0.00000       0.00000       0.00000       0.00000       0.00000       0.00000       0.00000       0.00000       0.00000       0.00000       0.00000       0.00000       0.00000
  11  21 3591.5452    2.4591  3.2386 12.1475 -0.0052  0.0651   0.0402   0.1729    0.0544   0.0000   428.2588       14.8270      -9.68875      -5.47311      -10.4398      -17.5878      -11.1629      -4.28599       5.60384      -2.58830     -0.148329     -0.117857      0.467911      0.202940     0.0928246    -0.0501673   -0.00280160    -0.0156263    0.00150565   0.000905505   0.000184947  -6.70442e-06       0.00000       0.00000       0.00000       0.00000       0.00000       0.00000       0.00000       0.00000       0.00000       0.00000       0.00000       0.00000       0.00000       0.00000       9.25126       12.1096       12.0768       11.2538       10.2218       8.54026       7.17173       5.15744       3.69456       2.48606       1.54206      0.917229      0.502249      0.260274      0.127062     0.0565004     0.0231166    0.00840168    0.00258225   0.000710959   0.000160009   2.27450e-05       0.00000       0.00000       0.00000       0.00000       0.00000       0.00000       0.00000       0.00000       0.00000       0.00000       0.00000       0.00000       0.00000       0.00000
  11  22 3731.2429    1.9629  4.0022 11.7979 -0.0045  0.0770   0.0310   0.2129    0.0502   0.0000   423.4542       33.5513       4.77232       1.94129      -6.12188      -9.52753      -14.1635       2.57472      -4.62273      -6.04375       3.69224       2.32829       1.36295      0.165065    -0.0817111    -0.0885891     0.0509170   -0.00505611    0.00112281  -3.31044e-05  -0.000185496   6.18011e-05       0.00000       0.00000       0.00000       0.00000       0.00000       0.00000       0.00000       0.00000       0.00000       0.00000       0.00000       0.00000       0.00000       0.00000       10.8740       14.1918       14.6831       13.7447       12.4340       10.4502       7.83741       6.12439       4.13696       2.91225       1.85703       1.09026      0.620546      0.316264      0.154466     0.0686717     0.0278087    0.00978355    0.00323447   0.000893765   0.000177912   2.70720e-05       0.00000       0.00000       0.00000       0.00000       0.00000       0.00000       0.00000       0.00000       0.00000       0.00000       0.00000       0.00000       0.00000       0.00000
  11  26 4292.6911    0.9942 10.3540 10.3960 -0.0055  0.1742   0.0141   0.4859    0.0461   0.0000   442.0178      -48.2004      -8.34200       33.6638       27.9687      -41.1449       4.90590       25.3387       17.6061      -19.0511      -9.50088       2.93455       1.70341      -1.17888    -0.0711064     -0.114671     0.0494144    -0.0271473  -0.000748087    0.00242168   0.000360738  -9.51102e-06       0.00000       0.00000       0.00000       0.00000       0.00000       0.00000       0.00000       0.00000       0.00000       0.00000       0.00000       0.00000       0.00000       0.00000       22.6045       30.5920       31.5997       29.7101       27.2142       22.9870       18.3405       13.5934       10.0110       6.68289       4.40397       2.54948       1.52469      0.738441      0.397015      0.159639     0.0713625     0.0240701    0.00807411    0.00206108   0.000451879   6.45021e-05       0.00000       0.00000       0.00000       0.00000       0.00000       0.00000       0.00000       0.00000       0.00000       0.00000       0.00000       0.00000       0.00000       0.00000
  11  27 4432.9170    0.8068 12.1041 10.3039  0.0021  0.2209   0.0130   0.6255    0.0410   0.0000   421.5750       114.687       65.4516      -61.7372       8.78436      -4.71485       12.6709      -37.6366      -1.41527       9.50404       7.11968     -0.188257       1.53889      -3.04061     0.0692640      0.293452    0.00999616    -0.0171708    0.00925188    0.00276405  -0.000761059  -0.000125891       0.00000       0.00000       0.00000       0.00000       0.00000       0.00000       0.00000       0.00000       0.00000       0.00000       0.00000       0.00000       0.00000       0.00000       29.1027       37.1582       39.7307       37.0058       34.0047       29.0149       23.3385       18.1544       12.9930       8.81142       5.56534       3.42045       1.92091       1.03960      0.499791      0.226629     0.0886898     0.0327579     0.0101088    0.00270227   0.000559179   7.89129e-05       0.00000       0.00000       0.00000       0.00000       0.00000       0.00000       0.00000       0.00000       0.00000       0.00000       0.00000       0.00000       0.00000       0.00000
  12  11 2235.9420    0.9233  0.7016 10.4280 -0.0060  0.0321   0.0276   0.0616    0.0878   0.0000   432.8766      -3.97347       11.3377      -1.44384       7.80831      -1.39875      -6.68699      0.638321      -1.61764      0.387538       1.07768      0.153205     -0.388893     -0.229546    -0.0101769     0.0238559    0.00965513    0.00581910    0.00208155  -0.000476999  -2.46797e-05   1.20104e-05   7.49721e-06  -2.88448e-06       0.00000       0.00000       0.00000       0.00000       0.00000       0.00000       0.00000       0.00000       0.00000       0.00000       0.00000       0.00000       3.62017       5.20631       4.84212       5.25482       4.29901       4.03390       3.21467       2.39991       1.64973       1.42071      0.729386      0.547961      0.274966      0.192453     0.0800772     0.0423172     0.0179334    0.00901684    0.00309295    0.00128642   0.000275928   9.75766e-05   1.83571e-05   3.32226e-06       0.00000       0.00000       0.00000       0.00000       0.00000       0.00000       0.00000       0.00000       0.00000       0.00000       0.00000       0.00000
  12  12 2376.4239    1.2286  0.7739 11.0687 -0.0223  0.0317   0.0368   0.0668    0.1161   0.0000   435.6316      0.658860       12.2451      -6.08277     -0.663585      0.740610      -2.55300      0.171536      0.183440      -1.08093      0.325495      0.486327      0.366115     0.0675481     -0.161968     0.0837305    0.00627727  -0.000554256   -0.00135393   -0.00134537  -0.000148256  -0.000165552   1.26679e-07   2.55281e-06       0.00000       0.00000       0.00000       0.00000       0.00000       0.00000       0.00000       0.00000       0.00000       0.00000       0.00000       0.00000       3.99013       5.25046       4.71149       4.86844       4.83243       3.90894       3.36853       2.18302       1.75006       1.18920      0.872095      0.556826      0.315778      0.166256     0.0881990     0.0391278     0.0189555    0.00704553    0.00284984   0.000996515   0.000293318   7.41235e-05   1.99353e-05   2.73189e-06       0.00000       0.00000       0.00000       0.00000       0.00000       0.00000       0.00000       0.00000       0.00000       0.00000       0.00000       0.00000
  12  14 2654.6810    2.2088  0.9735 11.6569 -0.0163  0.0314   0.0602   0.0741    0.2222   0.0000   450.1420       21.7180       4.00467      -6.14435    -0.0748542      -5.28991      -6.89453      -4.39700      -1.20388      -1.90913      0.969551      0.124990      0.135997      0.248934     0.0130239     -0.110190  -0.000232082    0.00399332    0.00420404  -0.000448427   7.67259e-05   7.22117e-05  -3.34744e-06  -1.07638e-06       0.00000       0.00000       0.00000       0.00000       0.00000       0.00000       0.00000       0.00000       0.00000       0.00000       0.00000       0.00000       3.88477       4.87483       5.18993       4.88772       4.67758       3.87919       3.05564       2.46485       1.62236       1.22456      0.824133      0.515729      0.316015      0.161880     0.0885738     0.0436175     0.0193142    0.00794936    0.00319885    0.00100665   0.000333859   9.07631e-05   1.74240e-05   2.49328e-06       0.00000       0.00000       0.00000       0.00000       0.00000       0.00000       0.00000       0.00000       0.00000       0.00000       0.00000       0.00000
  12  15 2794.6679    2.5666  0.8061 12.4709 -0.0219  0.0283   0.0732   0.0631    0.1225   0.0000   436.4189       12.7864       17.5207      0.743965       1.74208      -8.79188       2.97018      -4.98485      -3.13045      -1.85117      0.117691     -0.570998     -0.270496     -0.113788    -0.0520210  -0.000488507    0.00177414     0.0103143   -0.00504194  -0.000599980   0.000373400   7.82532e-05  -4.76453e-06   2.78138e-06       0.00000       0.00000       0.00000       0.00000       0.00000       0.00000       0.00000       0.00000       0.00000       0.00000       0.00000       0.00000       3.79466       4.91637       4.60549       4.85196       4.44841       3.68979       2.84644       2.21208       1.68275       1.14062      0.727072      0.448833      0.273634      0.158955     0.0788876     0.0371775     0.0158346    0.00676812    0.00245011   0.000877692   0.000271935   7.08473e-05   1.56563e-05   2.50162e-06       0.00000       0.00000       0.00000       0.00000       0.00000       0.00000       0.00000       0.00000       0.00000       0.00000       0.00000       0.00000
  12  16 2934.4929    3.4331  0.8567 12.7366 -0.0025  0.0309   0.0933   0.0635    0.1150   0.0000   440.8925       13.5216       1.10374       1.47650     0.0361895      0.104690      -2.96225      -3.96738       4.07904      -2.05529     -0.357355     0.0445726     -0.100109     -0.165979     0.0999199    -0.0572421     0.0172310    0.00437691    0.00305474  -0.000398006  -2.70580e-05   4.88238e-05   1.77297e-05   1.38755e-06       0.00000       0.00000       0.00000       0.00000       0.00000       0.00000       0.00000       0.00000       0.00000       0.00000       0.00000       0.00000       3.83986       5.31642       5.05234       5.32452       4.54966       3.77812       3.15391       2.43168       1.91597       1.10002      0.852337      0.459103      0.303652      0.155454     0.0920264     0.0433925     0.0211223    0.00783939    0.00318100   0.000981872   0.000354241   7.34777e-05   1.93945e-05   2.94459e-06       0.00000       0.00000       0.00000       0.00000       0.00000       0.00000       0.00000       0.00000       0.00000       0.00000       0.00000       0.00000
  12  17 3074.0700    3.7097  0.9713 13.0526 -0.0043  0.0307   0.0956   0.0736    0.1093   0.0000   442.8723       26.2612       11.8666      -1.69982      0.391978      0.553958     -0.872095      -1.92867      0.754546      -2.37613      0.166398     -0.579996      0.633064     -0.252689    -0.0137072     0.0472287    0.00224434    0.00313730   -0.00351694   0.000118501   0.000471139   2.93811e-05   5.62630e-06  -2.84958e-06       0.00000       0.00000       0.00000       0.00000       0.00000       0.00000       0.00000       0.00000       0.00000       0.00000       0.00000       0.00000       4.34615       5.28908       5.35877       4.89835       4.42598       3.92312       3.41699       2.76923       1.97346       1.39438      0.822773      0.478980      0.301366      0.162417     0.0876439     0.0382588     0.0190774    0.00759110    0.00314970   0.000975225   0.000304556   8.06088e-05   1.62594e-05   2.30321e-06       0.00000       0.00000       0.00000       0.00000       0.00000       0.00000       0.00000       0.00000       0.00000       0.00000       0.00000       0.00000
  12  18 3213.5028    3.7677  1.2003 12.9820 -0.0083  0.0344   0.0888   0.0831    0.1075   0.0000   430.2610       20.0911       18.5852      -10.3777      -3.25739      -2.77181       3.92471      -7.26169     -0.369511      -1.81247    -0.0527310     -0.291701     -0.478833     0.0283635    -0.0553100     0.0602829     0.0218369   -0.00667923    0.00383993    0.00246110   9.68266e-05  -0.000122258   4.36485e-06   3.64466e-06       0.00000       0.00000       0.00000       0.00000       0.00000       0.00000       0.00000       0.00000       0.00000       0.00000       0.00000       0.00000       4.25275       5.44303       5.67556       5.44101       4.90857       4.37479       3.48978       2.68972       2.02352       1.34987      0.919705      0.582058      0.337548      0.180990     0.0998283     0.0451988     0.0228584    0.00850435    0.00365920    0.00127813   0.000392384   9.62857e-05   1.97244e-05   2.91944e-06       0.00000       0.00000       0.00000       0.00000       0.00000       0.00000       0.00000       0.00000       0.00000       0.00000       0.00000       0.00000
  12  19 3352.9259    3.3872  1.6288 12.7769 -0.0080  0.0408   0.0685   0.1040    0.0833   0.0000   437.5107       26.4642       11.3396       5.06977      -4.54667      -10.1314       2.61760      -3.74212      -1.62633      -3.17974      0.485566     -0.882400     0.0562993    -0.0983173    0.00525759     0.0282890     0.0104283     0.0197297   -0.00358300    0.00115444   0.000312413  -0.000115014   1.82142e-05  -7.52697e-07       0.00000       0.00000       0.00000       0.00000       0.00000       0.00000       0.00000       0.00000       0.00000       0.00000       0.00000       0.00000       5.14600       6.81282       7.17889       6.60521       6.49039       5.02933       4.21166       3.16746       2.34081       1.61622       1.06542      0.710050      0.404951      0.225968      0.120418     0.0611801     0.0267577     0.0112014    0.00427346    0.00150823   0.000451175   0.000121114   2.55944e-05   3.21649e-06       0.00000       0.00000       0.00000       0.00000       0.00000       0.00000       0.00000       0.00000       0.00000       0.00000       0.00000       0.00000
  12  20 3492.7117    2.7862  2.4133 12.3570 -0.0063  0.0501   0.0481   0.1368    0.0601   0.0000   450.7369       26.9611       11.4698       20.2445      -10.2800      -11.9135      -4.33433      -12.2613       6.63885      -2.35864      -2.08059      -1.95373       1.21016     -0.103593     -0.268646     0.0189870    0.00418615   -0.00603273   -0.00222925    0.00574336    0.00121155  -1.73893e-05  -1.44972e-05  -7.02063e-07       0.00000       0.00000       0.00000       0.00000       0.00000       0.00000       0.00000       0.00000       0.00000       0.00000       0.00000       0.00000       6.61781       8.19667       8.26103       7.91203       7.37685       6.34454       5.50581       4.21433       3.08257       2.13246       1.43552      0.881986      0.518576      0.289177      0.146134     0.0746585     0.0325606     0.0145661    0.00526150    0.00183179   0.000544150   0.000137590   2.98624e-05   4.04558e-06       0.00000       0.00000       0.00000       0.00000       0.00000       0.00000       0.00000       0.00000       0.00000       0.00000       0.00000       0.00000
  12  21 3632.8407    2.3679  3.4159 11.8535 -0.0072  0.0631   0.0351   0.1664    0.0529   0.0000   429.9041       38.6019       22.5912      -8.38869       8.88941       2.06314       1.26787      -2.83555       6.33412      -3.61242      -4.30119     -0.555901       2.40704     -0.777943     0.0890937      0.197913     0.0294206    -0.0366388   -0.00170362    0.00127511   -0.00101690   1.35760e-05   2.29897e-05  -5.99137e-06       0.00000       0.00000       0.00000       0.00000       0.00000       0.00000       0.00000       0.00000       0.00000       0.00000       0.00000       0.00000       7.79061       10.2034       10.2089       10.1927       8.91352       8.00661       6.54911       5.13079       3.84527       2.66778       1.74975       1.09158      0.674972      0.375062      0.205308     0.0975181     0.0462785     0.0186641    0.00744253    0.00244349   0.000729241   0.000180706   3.75658e-05   5.71211e-06       0.00000       0.00000       0.00000       0.00000       0.00000       0.00000       0.00000       0.00000       0.00000       0.00000       0.00000       0.00000
  12  22 3773.0282    1.8260  4.5049 11.6362 -0.0053  0.0793   0.0273   0.2200    0.0458   0.0000   453.9640       56.9129       6.94564       17.1875      -20.3875      -24.6977       9.97937      0.822510      -3.85555     -0.741438       1.79588      -1.16322       1.83655       1.06490     0.0173201     -0.309150     0.0429416     0.0858520   -0.00639069   -0.00209252   0.000231824  -1.20798e-05  -0.000166449   1.38549e-05       0.00000       0.00000       0.00000       0.00000       0.00000       0.00000       0.00000       0.00000       0.00000       0.00000       0.00000       0.00000       10.0001       12.8581       13.2878       13.1152       11.9746       10.3049       8.19007       6.46282       4.74763       3.35497       2.23776       1.42186      0.854323      0.484219      0.252171      0.126842     0.0560584     0.0241936    0.00897421    0.00315499   0.000946446   0.000238872   4.78979e-05   6.92786e-06       0.00000       0.00000       0.00000       0.00000       0.00000       0.00000       0.00000       0.00000       0.00000       0.00000       0.00000       0.00000
  12  23 3913.3278    1.5457  6.3798 11.1317  0.0007  0.1013   0.0209   0.2758    0.0468   0.0000   432.6981       31.7860       13.2200       5.19552      -11.7682      -16.7870       20.1541      -19.2376     -0.618000      -1.41437      0.237353       1.10218      0.143822      0.288341    -0.0552718     -0.486698     -0.152909     0.0350356     0.0278046   -0.00631911  -3.73495e-05  -0.000315013  -8.56310e-09   7.46940e-06       0.00000       0.00000       0.00000       0.00000       0.00000       0.00000       0.00000       0.00000       0.00000       0.00000       0.00000       0.00000       12.7061       16.4621       16.9296       15.9600       15.3330       12.9316       10.8777       8.26803       6.19241       4.36756       2.93402       1.86745       1.11595      0.624264      0.329957      0.163955     0.0741934     0.0313111     0.0119418    0.00410090    0.00121647   0.000309002   6.41473e-05   8.52222e-06       0.00000       0.00000       0.00000       0.00000       0.00000       0.00000       0.00000       0.00000       0.00000       0.00000       0.00000       0.00000
  12  24 4053.9040    1.3162  7.5765 10.8528 -0.0037  0.1162   0.0176   0.3278    0.0459   0.0000   469.3241       38.2873      -41.8388      0.272934       7.98167      -21.6847       5.77005       10.8994      -21.7470     -0.496945       1.82225      -1.17522      0.201340      0.345997    -0.0857874    -0.0443204      0.138651     0.0442364    -0.0316449   -0.00152593   0.000782563  -0.000487353  -0.000146114  -1.15865e-05       0.00000       0.00000       0.00000       0.00000       0.00000       0.00000       0.00000       0.00000       0.00000       0.00000       0.00000       0.00000       14.4220       18.7362       19.2057       19.1146       17.1248       15.4518       12.1063       9.59344       6.94922       5.01603       3.41281       2.11563       1.30134      0.716746      0.380616      0.182983     0.0861242     0.0357980     0.0140625    0.00466172    0.00143167   0.000358154   6.97686e-05   1.05060e-05       0.00000       0.00000       0.00000       0.00000       0.00000       0.00000       0.00000       0.00000       0.00000       0.00000       0.00000       0.00000
  12  26 4335.3023    0.8877  9.6491 10.4652 -0.0130  0.1662   0.0139   0.4662    0.0419   0.0000   436.8331       43.1968       90.3718       3.12142      -31.8017      -15.5525       16.2382       11.5654     -0.295226      -3.01425       2.07267       1.91030       1.28102       2.69129      0.899174     -0.751558      0.106512     0.0204423    0.00698579   -0.00414484   -0.00278850  -0.000438055   0.000253664   4.83607e-05       0.00000       0.00000       0.00000       0.00000       0.00000       0.00000       0.00000       0.00000       0.00000       0.00000       0.00000       0.00000       20.6815       27.4697       28.7154       27.8101       25.7183       21.4541       17.8172       13.6271       10.2676       7.10004       4.81357       3.10763       1.78462       1.09289      0.556208      0.272164      0.131592     0.0540553     0.0196432    0.00710344    0.00203998   0.000521453   0.000108366   1.46624e-05       0.00000       0.00000       0.00000       0.00000       0.00000       0.00000       0.00000       0.00000       0.00000       0.00000       0.00000       0.00000
  13  10 2128.5391    0.7331  0.5612 10.0391 -0.0029  0.0245   0.0231   0.0497    0.0700   0.0000   436.8539       2.38574       13.1985      -5.50718      -2.37256     -0.691659      -1.64307      -2.63021       1.85781     -0.641005      -1.26883     -0.165881      0.274180     0.0661540     -0.144813    -0.0261152     0.0168835     0.0211072   -0.00525368   0.000831296  -0.000467630   0.000174909  -4.46795e-06   4.55864e-06   2.74718e-06  -4.36063e-07       0.00000       0.00000       0.00000       0.00000       0.00000       0.00000       0.00000       0.00000       0.00000       0.00000       3.11444       3.37370       3.92357       4.03173       3.55128       2.85401       2.58912       2.03082       1.36843       1.01686      0.755802      0.473171      0.292307      0.170540     0.0955779     0.0492402     0.0253169     0.0127618    0.00544743    0.00209471   0.000703387   0.000213514   6.07691e-05   1.53437e-05   2.99659e-06   3.84561e-07       0.00000       0.00000       0.00000       0.00000       0.00000       0.00000       0.00000       0.00000       0.00000       0.00000
  13  11 2271.1773    1.0514  0.8005 10.4120 -0.0065  0.0356   0.0292   0.0629    0.0847   0.0000   438.3947       3.46433       16.5634      -6.32040      -3.55359       6.72593      0.914853      -6.16249      -2.21895   -0.00269050      0.711673      0.359623    -0.0316212    -0.0824227     0.0216431    -0.0226863     0.0280357   -0.00671792    -0.0127420    0.00387267   0.000983367   3.85662e-05  -1.56252e-05   1.46098e-05   1.22249e-05   1.57401e-06       0.00000       0.00000       0.00000       0.00000       0.00000       0.00000       0.00000       0.00000       0.00000       0.00000       3.53384       6.00562       4.58545       5.86379       4.14205       4.40000       3.63397       3.21526       2.23829       1.51785       1.18218      0.602805      0.484897      0.202979      0.168297     0.0571651     0.0454952     0.0126134    0.00968701    0.00235867    0.00139294   0.000273420   0.000127923   2.46041e-05   6.19502e-06   1.06511e-06       0.00000       0.00000       0.00000       0.00000       0.00000       0.00000       0.00000       0.00000       0.00000       0.00000
  13  13 2551.8154    1.7344  0.9739 11.3603 -0.0012  0.0300   0.0434   0.0754    0.1403   0.0000   442.2850       5.35406       14.2040      -1.30028      -6.34661      -7.66242      0.558458       1.09688     -0.752166      -1.46436     -0.789700     0.0949515      0.179828     -0.182088      0.171462    0.00749785    -0.0757338    0.00787633    0.00464427  -0.000522499   7.73290e-05   0.000413743   6.27359e-05  -2.85746e-05  -1.18357e-06  -5.78843e-07       0.00000       0.00000       0.00000       0.00000       0.00000       0.00000       0.00000       0.00000       0.00000       0.00000       3.46239       4.39763       4.33191       4.35856       4.18568       3.71432       2.99203       2.20643       1.67792       1.18624      0.885753      0.605957      0.377737      0.213902      0.113920     0.0621795     0.0301779     0.0139575    0.00578726    0.00236836   0.000836496   0.000283830   8.06498e-05   1.98355e-05   4.29009e-06   6.21788e-07       0.00000       0.00000       0.00000       0.00000       0.00000       0.00000       0.00000       0.00000       0.00000       0.00000
  13  14 2691.7645    2.3521  1.0842 11.3786  0.0074  0.0356   0.0619   0.0804    0.2605   0.0000   438.9989       14.3814       2.66924      -5.63942       3.81346      -3.35330     0.0904079       1.84520       1.92676      -1.83505     -0.160163      0.357186    -0.0947321     0.0702527     0.0339664    -0.0398050   -0.00524499    0.00363982    0.00107557   -0.00117931  -0.000265352   0.000123693  -0.000252490   5.68583e-05   1.87053e-06   5.49561e-07       0.00000       0.00000       0.00000       0.00000       0.00000       0.00000       0.00000       0.00000       0.00000       0.00000       3.47263       5.51243       4.92394       5.69955       4.65943       4.29963       3.54273       2.59399       2.22047       1.33531       1.14289      0.604011      0.452611      0.229402      0.149376     0.0692182     0.0351223     0.0174678    0.00723129    0.00289943    0.00113261   0.000335539   0.000124589   2.36205e-05   6.25438e-06   9.59439e-07       0.00000       0.00000       0.00000       0.00000       0.00000       0.00000       0.00000       0.00000       0.00000       0.00000
  13  16 2972.7561    3.4878  0.8644 12.8831  0.0009  0.0338   0.0889   0.0650    0.1219   0.0000   431.9774       23.0953       9.69506      -3.27824       3.10258      -2.22131      0.700632      -6.16239      -1.91198     -0.450341      0.904833      0.239707     -0.207592    -0.0425517   -0.00202525    -0.0126354     0.0568740     0.0142616   -0.00334304   -0.00225641    0.00115735   0.000350913  -7.29864e-05  -2.77452e-05  -3.05506e-06  -1.70587e-07       0.00000       0.00000       0.00000       0.00000       0.00000       0.00000       0.00000       0.00000       0.00000       0.00000       3.00411       5.38404       3.94701       5.28815       3.98604       4.24904       2.89612       2.63813       1.64815       1.47726      0.815490      0.675034      0.341251      0.248932      0.117826     0.0696221     0.0314951     0.0151511    0.00632783    0.00270682   0.000903109   0.000359675   7.77957e-05   2.79920e-05   4.72527e-06   1.02905e-06       0.00000       0.00000       0.00000       0.00000       0.00000       0.00000       0.00000       0.00000       0.00000       0.00000
  13  17 3112.7074    3.6859  0.9433 13.0743 -0.0012  0.0297   0.0941   0.0687    0.1083   0.0000   441.1963       23.6661       14.6142       2.07574       8.45707      -6.05923      -1.40155      -5.16127       1.96780      -2.36989      0.923163     -0.246161     -0.373695      0.293974      0.149621    -0.0277189     0.0124745    -0.0358479    0.00401016    0.00556418   0.000575410   0.000109490   3.64064e-05   3.72121e-05   4.55934e-07  -2.34197e-07       0.00000       0.00000       0.00000       0.00000       0.00000       0.00000       0.00000       0.00000       0.00000       0.00000       3.59045       4.64140       4.73870       4.86075       4.50680       3.68519       3.01396       2.38420       1.80541       1.25963      0.893492      0.557809      0.371557      0.208668      0.127394     0.0615912     0.0337077     0.0143003    0.00665914    0.00234093   0.000940590   0.000273464   8.85321e-05   2.08072e-05   4.43602e-06   6.16275e-07       0.00000       0.00000       0.00000       0.00000       0.00000       0.00000       0.00000       0.00000       0.00000       0.00000
  13  18 3252.7012    3.4544  1.2990 12.8934 -0.0100  0.0340   0.0756   0.0905    0.0969   0.0000   439.1378       19.8456       14.5574      -6.46788       4.04642      -6.07920      0.859082      -3.60701      0.995557      -1.78029      0.245159     -0.565920      0.857853      0.160311     -0.227680    -0.0875339    -0.0141011     0.0377741    0.00330496    0.00368436  -0.000384007   0.000520017   0.000109298   2.69074e-05   3.05013e-06  -2.24022e-07       0.00000       0.00000       0.00000       0.00000       0.00000       0.00000       0.00000       0.00000       0.00000       0.00000       4.16042       5.22810       5.26266       4.95390       4.76310       4.13683       3.63240       2.85414       2.14051       1.49494       1.04733      0.691710      0.434725      0.228832      0.131270     0.0681974     0.0350803     0.0163402    0.00682266    0.00269789    0.00102302   0.000314997   9.59596e-05   2.33646e-05   4.90686e-06   6.50528e-07       0.00000       0.00000       0.00000       0.00000       0.00000       0.00000       0.00000       0.00000       0.00000       0.00000
  13  19 3392.6675    3.1400  1.8274 12.5049 -0.0057  0.0435   0.0586   0.1030    0.0745   0.0000   432.0496       25.1573       5.80330      -5.05243      -1.90837      -8.34790      -4.17540      -4.26826      -2.95803      -2.78786       2.49000      -1.82092      -1.06705     0.0124614      0.152313    -0.0946836     0.0273874    -0.0197529     0.0117358    0.00798926  -0.000592901   9.14984e-05  -0.000163061   1.10550e-05   5.97665e-06  -6.39959e-08       0.00000       0.00000       0.00000       0.00000       0.00000       0.00000       0.00000       0.00000       0.00000       0.00000       4.65441       6.63548       6.52715       6.70106       6.06676       5.32774       4.40144       3.62427       2.72594       1.95286       1.41928      0.834534      0.588272      0.320533      0.191146      0.102001     0.0463085     0.0252629    0.00912119    0.00437940    0.00148151   0.000463562   0.000152335   3.48720e-05   7.15650e-06   1.04088e-06       0.00000       0.00000       0.00000       0.00000       0.00000       0.00000       0.00000       0.00000       0.00000       0.00000
  13  20 3532.9451    2.5810  2.6341 12.1466 -0.0064  0.0544   0.0421   0.1355    0.0580   0.0000   431.4212       23.4894      -2.25959      -3.63885       10.8856      -12.0291       7.33261      -1.57067      -8.70925      0.470564       5.84223     -0.443974      0.472590      0.463445     -0.209746     -0.101792      0.140991     0.0590154    -0.0214723    0.00215479    0.00230679   0.000265461  -0.000147387  -3.03448e-05   1.13249e-05  -3.25222e-07       0.00000       0.00000       0.00000       0.00000       0.00000       0.00000       0.00000       0.00000       0.00000       0.00000       6.15674       8.29575       8.99938       8.39107       8.09001       6.74414       5.61460       4.65026       3.31164       2.48981       1.67921       1.09600      0.706990      0.400785      0.237442      0.119797     0.0666710     0.0273172     0.0136946    0.00491210    0.00198302   0.000600339   0.000182854   4.67889e-05   8.67714e-06   1.12799e-06       0.00000       0.00000       0.00000       0.00000       0.00000       0.00000       0.00000       0.00000       0.00000       0.00000
  13  21 3673.4427    2.1735  4.1368 11.4866 -0.0001  0.0700   0.0287   0.1744    0.0526   0.0000   442.4534       19.3125       20.1894      -8.19195      -19.9757      -16.8097       11.2883      -2.91449      -6.73498      -10.5172       1.72614      0.340589      0.536154     -0.281971     0.0150848      0.231694    -0.0300714    -0.0312373    0.00730884    0.00248595   -0.00378688  -0.000652500  -2.35400e-05  -3.30713e-05  -1.17103e-06  -9.50821e-07       0.00000       0.00000       0.00000       0.00000       0.00000       0.00000       0.00000       0.00000       0.00000       0.00000       7.67758       9.82998       10.7375       9.79175       10.1906       8.36995       7.26710       5.81901       4.33734       3.24162       2.25191       1.47647      0.948355      0.553349      0.318306      0.172894     0.0796196     0.0426919     0.0161116    0.00717751    0.00247448   0.000805339   0.000244256   6.10932e-05   1.18051e-05   1.39848e-06       0.00000       0.00000       0.00000       0.00000       0.00000       0.00000       0.00000       0.00000       0.00000       0.00000
  13  22 3814.1417    1.8065  5.2194 11.2601  0.0000  0.0792   0.0234   0.2126    0.0478   0.0000   449.6334       40.7944       18.2991       4.12878      -5.48990      -16.0891       4.46586      -1.37679      -4.35386      -6.22597      -2.91122      -3.67375      0.212545      0.380107     -0.217620   -0.00240140    -0.0228416     0.0604299     0.0282093    0.00145195   -0.00296518   0.000326865   0.000677963  -3.51026e-05  -1.49225e-06  -3.83772e-06       0.00000       0.00000       0.00000       0.00000       0.00000       0.00000       0.00000       0.00000       0.00000       0.00000       9.52148       12.0658       12.9828       12.6369       11.2999       10.3210       8.25260       6.74728       4.93013       3.64536       2.54882       1.66173       1.07662      0.639422      0.353505      0.198683     0.0991816     0.0466146     0.0202343    0.00831465    0.00288501   0.000925591   0.000265251   6.16908e-05   1.11769e-05   1.62483e-06       0.00000       0.00000       0.00000       0.00000       0.00000       0.00000       0.00000       0.00000       0.00000       0.00000
  13  23 3954.9362    1.4561  6.5969 10.9951 -0.0104  0.0989   0.0192   0.2729    0.0469   0.0000   449.7878       38.7959       29.1180       12.4204       6.27530      -23.1270       3.33246      -8.86973       6.70595      -5.86914      -2.81673       1.09459       2.28993     -0.715196      -1.02368    -0.0119946      0.567725    -0.0733828    0.00448832   0.000538363   -0.00614777   -0.00133829    0.00115131   0.000154720  -6.26851e-06  -2.23092e-06       0.00000       0.00000       0.00000       0.00000       0.00000       0.00000       0.00000       0.00000       0.00000       0.00000       11.6865       14.8107       15.4639       15.3891       14.5720       12.4984       10.5926       8.19841       6.18135       4.60035       3.23231       2.20027       1.38298      0.828946      0.462453      0.252038      0.126439     0.0592009     0.0253981     0.0102193    0.00360104    0.00117601   0.000324786   7.95231e-05   1.55028e-05   2.02765e-06       0.00000       0.00000       0.00000       0.00000       0.00000       0.00000       0.00000       0.00000       0.00000       0.00000
  14  12 2446.7696    1.4590  0.8120 10.9891 -0.0014  0.0299   0.0374   0.0582    0.0942   0.0000   442.6386       8.74694       7.84310     0.0894221       3.44972      -4.70854      -6.00422      -2.07619     -0.995501     -0.292231      -2.19816    -0.0301905     -0.210062     0.0442316      0.155223     0.0669030    -0.0146994     0.0173205   -0.00401365   -0.00904012   0.000991400  -0.000365312  -0.000153803  -0.000143981  -1.90900e-06  -9.74612e-07   1.14273e-06  -1.07776e-07       0.00000       0.00000       0.00000       0.00000       0.00000       0.00000       0.00000       0.00000       2.81061       3.91685       4.33661       3.91742       4.04183       3.30849       2.81886       2.41698       1.64799       1.33374      0.947510      0.601844      0.427770      0.239004      0.150363     0.0833807     0.0426808     0.0225216     0.0106801    0.00486657    0.00194016   0.000803190   0.000270012   8.19870e-05   2.69121e-05   6.56940e-06   1.19616e-06   1.53592e-07       0.00000       0.00000       0.00000       0.00000       0.00000       0.00000       0.00000       0.00000
  14  13 2587.4025    1.8733  0.8796 11.5744 -0.0070  0.0284   0.0464   0.0636    0.0997   0.0000   436.2430       11.1964       16.8927       5.61163       7.51001      -3.30417       3.14729      -6.48671       2.44251      -2.01142      0.815762      0.600855     0.0571104      0.285207    -0.0659999     0.0166235    0.00438613   -0.00806683    0.00572100    0.00564684    0.00120247  -0.000539681   1.28836e-05   4.20845e-05  -4.17229e-05   4.62697e-06   1.83824e-06   2.36741e-07       0.00000       0.00000       0.00000       0.00000       0.00000       0.00000       0.00000       0.00000       3.32040       4.12750       4.10995       3.80774       3.90965       3.49801       3.00445       2.44133       1.74947       1.40553      0.955145      0.664144      0.423502      0.262032      0.153567     0.0770473     0.0444506     0.0204804    0.00886968    0.00443535    0.00176874   0.000637407   0.000239755   6.91939e-05   2.05524e-05   5.39217e-06   9.90442e-07   1.31034e-07       0.00000       0.00000       0.00000       0.00000       0.00000       0.00000       0.00000       0.00000
  14  14 2728.3510    2.4229  0.9715 11.7798  0.0007  0.0294   0.0566   0.0694    0.1633   0.0000   439.3379       13.3417       17.0363     0.0181535      -4.29603      -3.56222      -1.35586      -1.97435       2.08756      -1.44077      0.337325      0.144019     -0.208406   -0.00608639    -0.0324107    -0.0189194    0.00990719     0.0232504    -0.0166147   -0.00313491   -0.00129993    0.00104648  -2.52289e-05   0.000104166  -1.36908e-06  -2.06467e-08   5.71873e-08  -2.92063e-07       0.00000       0.00000       0.00000       0.00000       0.00000       0.00000       0.00000       0.00000       3.25364       3.86514       4.56324       4.43808       3.69230       3.70489       2.93196       2.21379       1.84716       1.35976      0.959587      0.577371      0.413434      0.260513      0.148860     0.0826890     0.0502260     0.0225531     0.0101737    0.00469861    0.00218827   0.000824645   0.000297210   8.84447e-05   2.38754e-05   4.73938e-06   9.45827e-07   1.37459e-07       0.00000       0.00000       0.00000       0.00000       0.00000       0.00000       0.00000       0.00000
  14  16 3010.3901    3.6176  1.0350 12.6845 -0.0013  0.0444   0.0909   0.0733    0.1979   0.0000   438.6510       18.5883       4.39233      -6.23720      -9.79980      -5.51517      0.833520      -5.60243      -2.80953     -0.444242      0.485751     -0.427712     -0.529735      0.341493     0.0717926     0.0684882    -0.0580102     0.0354176    0.00995425    0.00351852   0.000565506   0.000117982   0.000145315  -4.68797e-05   3.87549e-05   4.81090e-07  -5.96823e-09   8.43512e-08       0.00000       0.00000       0.00000       0.00000       0.00000       0.00000       0.00000       0.00000       3.22896       6.66475       4.71763       6.65369       4.72148       5.02896       3.54790       3.28733       2.35765       1.76002       1.33517      0.799486      0.662404      0.292437      0.261434     0.0909788     0.0840060     0.0231954     0.0210609    0.00459860    0.00395883   0.000758170   0.000518195   9.51890e-05   4.09212e-05   7.68979e-06   1.81586e-06   3.50880e-07       0.00000       0.00000       0.00000       0.00000       0.00000       0.00000       0.00000       0.00000
  14  17 3150.7972    3.5215  1.1304 13.1099 -0.0250  0.0326   0.0819   0.0776    0.1295   0.0000   435.3603       15.9943       13.2488      -7.40880      -6.44368       2.53054     0.0529441      -2.98090      -2.13055      0.840192      0.652382     -0.568637     0.0819305      0.495995     -0.108031    0.00877935     0.0705066     0.0131159   -0.00247739  -0.000141647   -0.00488722   0.000524114  -7.70490e-05  -0.000137912   2.01515e-05   2.51103e-06  -9.13223e-07  -1.30446e-07       0.00000       0.00000       0.00000       0.00000       0.00000       0.00000       0.00000       0.00000       3.90164       5.11726       4.92871       4.93727       4.21158       4.04738       3.45352       3.06357       2.39889       1.73358       1.16440      0.793739      0.477970      0.298685      0.169121     0.0940358     0.0539597     0.0263528     0.0128070    0.00536659    0.00235350   0.000814423   0.000304583   9.68682e-05   2.48755e-05   6.00349e-06   1.10497e-06   1.75235e-07       0.00000       0.00000       0.00000       0.00000       0.00000       0.00000       0.00000       0.00000
  14  18 3291.1406    3.3792  1.3821 12.9753 -0.0086  0.0395   0.0719   0.0896    0.0923   0.0000   442.4051       20.1904       5.01665       2.49098      -4.66824      -12.4933      -4.46302       3.40789       1.12839      0.492599       1.12257      -1.38751     -0.931314     -0.782623      0.351199     -0.234118     0.0698389     0.0924189    -0.0154316   -0.00141805   -0.00277123   -0.00258163  -8.76619e-05   1.11329e-05   9.75271e-06   7.36225e-06  -1.03441e-06  -3.88485e-08       0.00000       0.00000       0.00000       0.00000       0.00000       0.00000       0.00000       0.00000       3.83948       5.35335       5.39772       5.27592       5.12248       4.40752       3.97221       3.14961       2.45565       1.86846       1.27967      0.898797      0.588754      0.336983      0.219792      0.112522     0.0613442     0.0322963     0.0137734    0.00712601    0.00254721    0.00107471   0.000396559   0.000113322   3.36737e-05   8.33334e-06   1.66777e-06   2.19643e-07       0.00000       0.00000       0.00000       0.00000       0.00000       0.00000       0.00000       0.00000
  14  19 3431.8649    2.8966  2.2292 12.4163 -0.0025  0.0467   0.0486   0.1191    0.0673   0.0000   431.1521       21.0458       6.99698      -3.73625       6.59261      -13.3419      -10.4986       1.22854     0.0286546      -2.33282     -0.690617      0.844656     -0.397796    -0.0474571     -0.430749      0.114362     0.0367337    0.00455193    0.00598209     0.0122798    0.00114050    0.00115857   3.94422e-05  -0.000160912  -2.84056e-05   7.88033e-06   2.60583e-06  -3.16163e-07       0.00000       0.00000       0.00000       0.00000       0.00000       0.00000       0.00000       0.00000       4.99501       6.46048       6.39603       6.68065       6.43925       5.62592       4.70678       3.75065       2.95476       2.12008       1.63410       1.06672      0.721977      0.443836      0.274429      0.150531     0.0807357     0.0397624     0.0196100    0.00831232    0.00350457    0.00128344   0.000453682   0.000139264   4.06215e-05   8.99112e-06   1.85312e-06   2.46591e-07       0.00000       0.00000       0.00000       0.00000       0.00000       0.00000       0.00000       0.00000
  14  20 3572.5663    2.4577  3.0687 12.0516 -0.0096  0.0563   0.0371   0.1440    0.0550   0.0000   452.8241       20.2281       28.3091      -3.11704      -7.13045       5.29783       2.04036      -10.6503      -7.61058      -1.46332     -0.995926      -1.36495    -0.0421681    -0.0560464      0.298451     -0.226836    -0.0281601      0.123083     0.0257188    -0.0225173   -0.00310917    0.00254580    0.00114270   0.000116075  -6.47578e-05  -4.26612e-05   5.22915e-07   1.08017e-06       0.00000       0.00000       0.00000       0.00000       0.00000       0.00000       0.00000       0.00000       6.17164       7.87365       8.24779       8.14693       7.92150       7.02131       5.82973       4.73818       3.73655       2.70177       1.99517       1.37258      0.901002      0.553534      0.342242      0.185270      0.102212     0.0512092     0.0241386     0.0108792    0.00442682    0.00165977   0.000605791   0.000182884   5.10652e-05   1.16065e-05   2.20984e-06   2.83898e-07       0.00000       0.00000       0.00000       0.00000       0.00000       0.00000       0.00000       0.00000
  14  21 3713.3861    2.0786  4.2067 11.4432 -0.0006  0.0670   0.0279   0.1725    0.0547   0.0000   451.9387       37.1589       18.2485       7.25572       18.5209      -16.9140      -6.34132      -14.6527       3.07659    -0.0217363       2.18226       1.03096      -2.11087      0.564889  -0.000328156    0.00626320      0.144321    -0.0803961   -0.00608736     0.0127910    0.00533385    0.00201578    0.00116047  -3.70490e-05  -0.000173621   1.19953e-05   3.60942e-06  -6.79596e-07       0.00000       0.00000       0.00000       0.00000       0.00000       0.00000       0.00000       0.00000       7.45620       9.47149       9.96604       9.96851       9.45210       8.32030       7.07460       5.72355       4.42452       3.28473       2.30400       1.63899       1.05393      0.663123      0.379221      0.211259      0.119707     0.0573395     0.0283571     0.0117926    0.00520670    0.00188451   0.000688146   0.000213677   5.77386e-05   1.38558e-05   2.57347e-06   3.35478e-07       0.00000       0.00000       0.00000       0.00000       0.00000       0.00000       0.00000       0.00000
  14  22 3854.7213    1.7536  5.5848 11.1356 -0.0031  0.0797   0.0216   0.2217    0.0480   0.0000   450.6606       28.3342       9.50080       11.7891     -0.381259      -32.3033      -16.6539       3.86051       5.80154      -3.72273       3.12439      -5.88805     -0.402509     0.0672743      0.259383    -0.0157100     -0.153770      0.112854    -0.0128223    -0.0126517   -0.00603770   -0.00310606   0.000351308   0.000339111   9.90718e-05   1.03353e-05  -2.28026e-06   2.52421e-09       0.00000       0.00000       0.00000       0.00000       0.00000       0.00000       0.00000       0.00000       8.57618       10.8673       11.9351       11.4136       11.2312       9.62228       8.42099       6.77802       5.28039       3.99020       2.83770       1.93797       1.28921      0.796344      0.482173      0.275318      0.147316     0.0740934     0.0365049     0.0155383    0.00669206    0.00252787   0.000876882   0.000268754   7.39208e-05   1.72097e-05   3.22154e-06   3.81941e-07       0.00000       0.00000       0.00000       0.00000       0.00000       0.00000       0.00000       0.00000
  14  24 4137.3525    1.1556  8.3506 10.7231 -0.0035  0.1193   0.0157   0.3481    0.0419   0.0000   409.1170       55.5252       34.3003       7.55268      -9.16048      -34.0675      0.501542      -3.82692      -2.55201       1.87167     -0.425789     -0.123183       2.05858    -0.0404244     -0.969938      0.288550      0.691772      0.156520     -0.169728    -0.0266124    0.00939210    0.00545159   -0.00124323  -0.000279522  -9.21521e-05   2.65063e-05   5.50322e-06  -3.68044e-07       0.00000       0.00000       0.00000       0.00000       0.00000       0.00000       0.00000       0.00000       12.8736       16.4790       17.1536       17.7183       16.1518       14.7176       12.5705       9.93037       8.10307       5.92620       4.33254       2.93570       1.94620       1.22022      0.749016      0.426721      0.225102      0.119238     0.0535682     0.0257664    0.00987889    0.00396226    0.00133946   0.000414086   0.000110472   2.43610e-05   4.79487e-06   6.30659e-07       0.00000       0.00000       0.00000       0.00000       0.00000       0.00000       0.00000       0.00000
  14  25 4278.8007    1.0038 10.8340 10.3463 -0.0078  0.1496   0.0135   0.4284    0.0436   0.0000   438.0759       38.4375       16.0257       32.0651      -7.54327      -36.3217       9.52198      -33.1082       1.99339       6.61916      -8.57758      -14.6038       3.26022       2.05335      -1.83571     -0.808092     0.0616904    -0.0275694    -0.0282410    -0.0385763     0.0228200    0.00856764  -0.000863264  -0.000761166   0.000106916   8.36796e-06  -2.95991e-06  -1.49201e-07       0.00000       0.00000       0.00000       0.00000       0.00000       0.00000       0.00000       0.00000       16.1795       20.5685       22.7816       22.0484       21.1306       18.5248       15.5951       12.8938       9.99437       7.43168       5.44123       3.62316       2.44324       1.52133      0.920810      0.533337      0.282410      0.145386     0.0699613     0.0310760     0.0128394    0.00497630    0.00167237   0.000522880   0.000145185   3.22961e-05   5.93054e-06   7.34027e-07       0.00000       0.00000       0.00000       0.00000       0.00000       0.00000       0.00000       0.00000
  14  27 4562.6851    0.7148 15.0215 10.0627 -0.0016  0.2413   0.0101   0.6459    0.0341   0.0000   426.4525       33.1963       46.3389       57.6869      -16.0743      -45.9529       41.9116       14.9716      -40.4182      -2.90055       17.7056    -0.0585228      -2.64970      -2.47005      0.151068     0.0289817     -0.131286     0.0726808    -0.0346674     -0.170344     0.0324049     0.0150114   -0.00515946    0.00170613  -0.000175377  -7.67421e-05   1.35413e-05  -1.24569e-06       0.00000       0.00000       0.00000       0.00000       0.00000       0.00000       0.00000       0.00000       25.1260       32.7223       34.6022       35.0365       32.4664       29.3253       25.2464       20.4225       16.3250       12.2770       8.83753       6.02787       4.08301       2.59513       1.53320      0.903737      0.499062      0.253787      0.123812     0.0538223     0.0228994    0.00851561    0.00286757   0.000875280   0.000231955   5.26492e-05   9.92868e-06   1.29839e-06       0.00000       0.00000       0.00000       0.00000       0.00000       0.00000       0.00000       0.00000
  15  11 2339.5895    1.1738  0.8692 10.6559 -0.0034  0.0506   0.0276   0.0594    0.0805   0.0000   433.8098       1.99318       25.4024       2.22765      -1.19491      0.660245      -2.24550      -4.58961      -2.07498      -1.41155    -0.0545245    -0.0953461     -0.657947      0.332302      0.236310     -0.117876    -0.0589994     0.0215078     0.0141699   -0.00145371   -0.00239968   0.000578016  -0.000921505  -0.000172154  -5.94953e-05   2.92229e-05  -4.39007e-07  -1.70817e-06   9.26405e-08   6.92276e-08       0.00000       0.00000       0.00000       0.00000       0.00000       0.00000       3.14628       6.73047       5.67364       5.99172       6.49605       3.74083       5.60363       2.30774       3.48196       1.73985       1.74481       1.16412      0.627446      0.629793      0.190137      0.240810     0.0841529     0.0641606     0.0345273     0.0105292    0.00916491    0.00196830    0.00139126   0.000458179   0.000100993   5.59051e-05   8.08768e-06   2.72176e-06   7.74463e-07   7.49189e-08       0.00000       0.00000       0.00000       0.00000       0.00000       0.00000
  15  12 2481.0969    1.5664  1.0226 11.0004 -0.0072  0.0296   0.0345   0.0703    0.0997   0.0000   444.6568       10.1883       14.9851      -4.25638     -0.361050      -1.62977      0.450699      -7.08677       3.09588      0.109940      0.690398     -0.964540      0.168971    -0.0144502     0.0993008     0.0134025     0.0139540    -0.0257303   -0.00252439    -0.0115324   -0.00423503    0.00389326   0.000172012  -0.000221299  -7.72251e-05   9.49192e-06  -9.29528e-06  -1.74872e-06  -1.10339e-07   1.75164e-08       0.00000       0.00000       0.00000       0.00000       0.00000       0.00000       3.07115       3.81433       3.99683       3.85923       3.89511       3.66984       2.94941       2.48871       1.95534       1.48831       1.06613      0.798752      0.514193      0.344179      0.206016      0.124103     0.0682651     0.0353957     0.0177037    0.00903961    0.00347385    0.00169927   0.000620507   0.000241318   8.30938e-05   2.61532e-05   6.48918e-06   1.55229e-06   2.65550e-07   3.55312e-08       0.00000       0.00000       0.00000       0.00000       0.00000       0.00000
  15  13 2622.4852    2.0816  0.8929 11.7502 -0.0047  0.0279   0.0481   0.0617    0.0900   0.0000   441.5296       12.6374       11.5798     -0.337793       3.48097      -4.50779       3.70402      0.306589      -4.37122      -1.90072      -1.69109     -0.109628     -0.728595     -0.184208     -0.116479  -0.000848000    -0.0112230    -0.0419582    0.00592748    0.00211468   -0.00164162  -0.000208980  -5.34368e-05   4.66025e-05  -0.000101915  -4.68960e-06  -1.18965e-06  -1.41262e-07  -1.16920e-07  -6.64572e-09       0.00000       0.00000       0.00000       0.00000       0.00000       0.00000       3.05259       3.67309       3.98620       3.74220       3.14307       3.39311       2.82609       2.44435       2.08145       1.55939       1.04952      0.747405      0.491700      0.297465      0.174432      0.105680     0.0594199     0.0282489     0.0166176    0.00765333    0.00329742    0.00133010   0.000619776   0.000222654   8.07761e-05   2.28492e-05   5.62367e-06   1.26368e-06   2.07685e-07   3.27216e-08       0.00000       0.00000       0.00000       0.00000       0.00000       0.00000
  15  14 2764.2554    2.5062  0.9943 12.1551 -0.0100  0.0349   0.0577   0.0675    0.1102   0.0000   431.3939       15.3534       13.6119      -7.42448      -3.14603      -11.0332       2.51529      -3.13745      -2.79449      -3.07459      0.665645       1.78606     -0.867520      0.216206     -0.143992     -0.108116      0.144099    -0.0225063    -0.0253376    0.00937972    0.00791556  -0.000470574  -0.000728432  -0.000348661   5.21390e-05   4.33829e-05  -6.97848e-06  -2.35099e-06  -2.61975e-07  -2.69493e-08       0.00000       0.00000       0.00000       0.00000       0.00000       0.00000       2.86221       4.64639       4.17181       4.71996       4.22859       3.50794       3.46629       2.48204       2.29579       1.43748       1.25436      0.782537      0.547143      0.339377      0.213936      0.131241     0.0713807     0.0385214     0.0209034    0.00953127    0.00490789    0.00185824   0.000792020   0.000275124   9.00465e-05   2.85882e-05   7.70818e-06   1.63457e-06   4.24720e-07   5.39229e-08       0.00000       0.00000       0.00000       0.00000       0.00000       0.00000
  15  15 2905.9956    3.2681  0.8562 12.2494 -0.0136  0.0263   0.0772   0.0603    0.1975   0.0000   440.6348       13.9128       5.96658      -1.03941       3.77022      -7.19577      -2.48498     -0.817029     0.0751096      -4.00711      0.780753     -0.482988      0.781936     -0.187432      0.211146     0.0681952    -0.0446602     0.0319335    -0.0425143   -0.00629376  -0.000284366  -0.000577401  -0.000335645  -0.000302583   0.000106578   4.09762e-06   2.93123e-06   3.69571e-06  -6.77353e-08  -2.61854e-08       0.00000       0.00000       0.00000       0.00000       0.00000       0.00000       2.92801       3.11963       3.71958       3.95698       3.25142       2.83393       2.85587       2.30725       1.63788       1.36219       1.02487      0.668609      0.438524      0.276388      0.184717      0.101562     0.0569522     0.0310226     0.0155092    0.00746723    0.00391628    0.00164397   0.000629573   0.000214567   6.69022e-05   1.76984e-05   4.90131e-06   1.08931e-06   2.02581e-07   2.57761e-08       0.00000       0.00000       0.00000       0.00000       0.00000       0.00000
  15  16 3047.3167    3.7891  0.9502 12.6621 -0.0101  0.0317   0.0992   0.0647    0.2256   0.0000   438.2767       15.4773       12.4990      -4.30876     -0.405007      -6.46021      0.160988      -5.91654      -2.37147      0.385794      0.271911      0.612046     -0.211059    -0.0630488     -0.341118    -0.0143431     0.0988867     0.0371134    -0.0140278    -0.0249671    0.00314869    0.00109302  -0.000848712  -6.66468e-05  -8.63295e-06   5.17364e-05   6.28755e-06  -5.26226e-07  -8.80855e-08   2.87030e-08       0.00000       0.00000       0.00000       0.00000       0.00000       0.00000       3.87017       4.63226       4.29877       4.13271       4.28523       4.34196       3.92482       2.73504       2.14586       1.40023       1.23917      0.973479      0.694698      0.424394      0.255251      0.136432     0.0697221     0.0374102     0.0165349    0.00900484    0.00340615    0.00169613   0.000552616   0.000247194   7.93134e-05   2.42835e-05   6.49718e-06   1.21723e-06   2.88117e-07   3.32293e-08       0.00000       0.00000       0.00000       0.00000       0.00000       0.00000
  15  17 3188.2624    3.7650  1.0945 13.1684 -0.0153  0.0316   0.0921   0.0779    0.1547   0.0000   443.9310       18.7399      0.645344       5.16031     -0.426059      -5.55690     -0.684492      0.523823      -1.54333      -2.46206       2.23775      0.482444     -0.192520      0.276991      0.182198    -0.0326740     0.0111861     0.0299571     0.0287648   -0.00159172    0.00804646   -0.00133866   0.000121123   0.000324507  -0.000107587  -1.66116e-06   2.01445e-05  -3.67103e-06   5.76348e-07  -1.99453e-08       0.00000       0.00000       0.00000       0.00000       0.00000       0.00000       3.23258       4.23026       4.53501       4.47429       4.00228       4.04837       3.09098       2.67098       2.07421       1.54272       1.10137      0.826468      0.519214      0.351965      0.197763      0.131506     0.0644184     0.0374715     0.0179931    0.00947415    0.00391435    0.00174704   0.000651925   0.000270804   8.27303e-05   2.90845e-05   6.88633e-06   1.61442e-06   2.60309e-07   4.14297e-08       0.00000       0.00000       0.00000       0.00000       0.00000       0.00000
  15  18 3329.1251    3.2579  1.6423 13.0168 -0.0064  0.0404   0.0686   0.1013    0.0935   0.0000   437.7097       18.1504       16.6784       1.31957       2.01435      -2.36750       4.34806      -2.07655      -1.69417      -1.99157       2.52500      -1.17197      0.368901      0.427358      0.360349      0.292120     -0.110733    -0.0152122    -0.0232437     0.0121800  -0.000768873  -0.000569479  -0.000469338  -0.000478348   6.32415e-05   2.78135e-05   2.76076e-06   1.18697e-06  -4.18066e-07  -8.80303e-08       0.00000       0.00000       0.00000       0.00000       0.00000       0.00000       4.20642       4.98082       5.48547       5.94272       5.24474       4.47157       4.12111       3.51446       2.46684       2.02519       1.47366       1.05461      0.664472      0.433106      0.282257      0.165417     0.0916584     0.0497831     0.0248817     0.0129197    0.00597800    0.00260297   0.000950277   0.000343212   0.000107787   3.06368e-05   8.27621e-06   2.05873e-06   3.45764e-07   4.82575e-08       0.00000       0.00000       0.00000       0.00000       0.00000       0.00000
  15  19 3470.2639    2.7036  2.2935 12.4574 -0.0070  0.0474   0.0464   0.1195    0.0708   0.0000   435.3865       18.3911       24.4276      0.681430      -6.67575      -10.7143      -5.35224      0.557909       2.27592     -0.748199      -1.04268      -1.55784      0.437759    -0.0542208      0.189076     -0.257973    -0.0907133     0.0251031    -0.0201691  -0.000722664    0.00727602    0.00131604  -6.13588e-05  -0.000671235  -8.34903e-05  -5.60160e-05  -4.33775e-06  -1.43434e-06   4.60260e-07  -4.85906e-09       0.00000       0.00000       0.00000       0.00000       0.00000       0.00000       4.68134       6.29980       6.40588       6.65831       6.31825       5.47653       4.89292       3.76326       3.21957       2.29808       1.79133       1.16550      0.835613      0.532492      0.331481      0.195564      0.109093     0.0624049     0.0302244     0.0141080    0.00669841    0.00279967    0.00110244   0.000417343   0.000133319   4.11352e-05   1.12520e-05   2.38499e-06   5.12460e-07   6.19248e-08       0.00000       0.00000       0.00000       0.00000       0.00000       0.00000
  15  20 3611.6474    2.3720  3.1666 11.9728 -0.0023  0.0557   0.0350   0.1424    0.0603   0.0000   440.6877       14.2292       28.7554     -0.702144      -18.4515       7.35024       9.30353      -6.20923      0.103527      0.782852      0.728581      -1.04218      0.114229     -0.590485      0.368460      0.215337      0.161803    -0.0883796   -0.00158533    0.00126625    0.00231583    0.00177634  -0.000686479   0.000108626  -7.91141e-05  -7.79239e-05  -4.47347e-06   1.01797e-06  -1.76201e-07  -8.56389e-09       0.00000       0.00000       0.00000       0.00000       0.00000       0.00000       5.80135       7.44850       7.73193       7.74301       7.26335       6.81420       6.00264       4.71088       3.76793       2.83493       2.08900       1.51966       1.01189      0.670415      0.408047      0.230934      0.135130     0.0705896     0.0371121     0.0166045    0.00822296    0.00334467    0.00138034   0.000484323   0.000170122   4.92586e-05   1.26697e-05   2.90654e-06   5.48141e-07   6.99432e-08       0.00000       0.00000       0.00000       0.00000       0.00000       0.00000
  15  21 3752.8737    1.9070  4.8277 11.3695 -0.0030  0.0718   0.0247   0.1921    0.0532   0.0000   436.6421       27.0613       11.4329      -8.60891       15.0711      -8.41653     -0.558722      -13.4327     -0.450089      0.690161      0.338557      0.153655      -1.30406      0.200061     -0.181621      0.145554      0.554190     0.0937518    -0.0737826  -0.000201911    0.00297488    0.00178739    0.00189702    0.00116379  -0.000237854  -0.000121261   4.23612e-06  -1.40238e-06   2.56811e-07  -1.28618e-07       0.00000       0.00000       0.00000       0.00000       0.00000       0.00000       7.32570       9.53688       9.98831       10.1256       9.58608       8.54471       7.41125       6.03089       5.07206       3.72745       2.69947       1.91856       1.30515      0.840383      0.513581      0.312823      0.180429     0.0940158     0.0516374     0.0233904     0.0111939    0.00429598    0.00187998   0.000650803   0.000225193   6.68895e-05   1.70759e-05   3.84179e-06   7.35356e-07   9.08936e-08       0.00000       0.00000       0.00000       0.00000       0.00000       0.00000
  15  22 3894.5802    1.6319  6.3199 10.9340 -0.0045  0.0854   0.0191   0.2327    0.0500   0.0000   467.5609       31.2926       2.74133       42.2802       8.19926      -22.8098       19.6203       4.85156      -11.9355       2.48276      -2.12207      0.633496      -3.98933       1.71379      0.429760     -0.109564      0.538982   -0.00206499     -0.203122    0.00199779     0.0308818   0.000544205   -0.00259493    0.00100999  -9.61407e-05  -0.000117091   7.49980e-06   2.56674e-07  -2.18792e-07   1.85660e-08       0.00000       0.00000       0.00000       0.00000       0.00000       0.00000       8.57005       10.8910       11.7042       11.9201       11.0813       10.0626       8.87178       7.23537       5.80841       4.41429       3.29117       2.28583       1.59042      0.996251      0.641194      0.379460      0.221690      0.112485     0.0615607     0.0297691     0.0134195    0.00567492    0.00233089   0.000817312   0.000276771   7.89890e-05   2.14072e-05   4.60184e-06   8.56748e-07   1.07194e-07       0.00000       0.00000       0.00000       0.00000       0.00000       0.00000
  15  25 4319.6477    0.8956 10.3766 10.4260 -0.0091  0.1533   0.0127   0.4336    0.0397   0.0000   390.3865       6.34874       37.9975      -15.0557      -7.54639      -16.4631       18.6527      -16.8814       8.64612      -8.49545       7.06396      0.401326       1.77544      -3.33598      0.562323       1.57364     -0.395300     -0.581443      0.331482      0.128117    -0.0315122    -0.0115336   -0.00628609   0.000375709   3.54176e-05  -8.84320e-05   6.63561e-05   2.34762e-06  -1.60643e-06  -1.38547e-07       0.00000       0.00000       0.00000       0.00000       0.00000       0.00000       14.6689       19.6850       20.9602       20.7608       19.9023       18.4808       15.4931       12.9647       10.6002       7.83615       6.12628       4.12888       2.92651       1.89517       1.19785      0.727811      0.414416      0.231772      0.114117     0.0599998     0.0247454     0.0117552    0.00429479    0.00163043   0.000523474   0.000158964   4.17546e-05   8.65981e-06   1.62347e-06   2.03563e-07       0.00000       0.00000       0.00000       0.00000       0.00000       0.00000
  15  27 4604.4220    0.6103 13.8884 10.0843 -0.0036  0.2550   0.0097   0.6514    0.0343   0.0000   396.6725       103.143      -31.9287       6.37532       33.9628      -1.22343       34.8948      0.385712      -20.5763      -8.52624      -25.4515      -1.19206       6.07504       1.05784      0.832502      -3.70901      -1.63214     -0.649624      0.262679      0.126161    -0.0125916    -0.0128630    -0.0152835  -4.84955e-05    0.00153389  -0.000260676   5.73699e-05  -2.11745e-06   4.94396e-07   1.07944e-07       0.00000       0.00000       0.00000       0.00000       0.00000       0.00000       24.9864       32.7386       35.7645       35.1664       33.0866       31.0015       26.4138       21.4389       17.7648       13.4128       9.98651       7.07106       4.93277       3.18340       2.03125       1.24014      0.709085      0.394883      0.201793      0.103738     0.0446315     0.0200022    0.00753828    0.00281234   0.000904146   0.000262062   6.70571e-05   1.42795e-05   2.61798e-06   3.25761e-07       0.00000       0.00000       0.00000       0.00000       0.00000       0.00000
  15  28 4745.9734    0.5134 16.8557  9.9444 -0.0017  0.3369   0.0078   0.8221    0.0285   0.0000   498.3226       132.623       162.808       83.0792       62.9039      -16.1016       54.8968       3.25426     -0.994431      -13.7343       7.51799       5.30834      -7.01713       3.22091      -3.94889     -0.361604      0.485422      0.115798     -0.248493     0.0138445     0.0985233     0.0566538    0.00274387   -0.00746669   0.000383471   0.000278796  -0.000127457   3.45695e-06   5.84095e-06   1.30454e-06       0.00000       0.00000       0.00000       0.00000       0.00000       0.00000       32.8776       42.5071       46.2999       47.5221       43.6214       40.1556       35.2912       28.7857       22.6880       17.5995       13.2365       9.39463       6.40051       4.30319       2.70186       1.61648      0.958647      0.514835      0.270828      0.134070     0.0603264     0.0265627     0.0104133    0.00361925    0.00118852   0.000341101   8.67334e-05   1.91710e-05   3.46493e-06   4.40498e-07       0.00000       0.00000       0.00000       0.00000       0.00000       0.00000
  16  10 2228.3544    0.8642  0.7927 10.3509 -0.0025  0.0274   0.0216   0.0654    0.0810   0.0000   436.6469       3.09029       12.0759      -4.57862      -1.04943      -1.52426     -0.572816      0.340001      -2.53862       3.99887       1.01645      -1.10550     -0.627316      0.284238      0.247015    -0.0419909     0.0493247    -0.0929706     0.0538869   -0.00711422   -0.00610215   0.000654372    0.00284545  -0.000665893  -0.000442193  -4.95266e-05   2.29099e-05  -1.72534e-05  -1.44381e-06   1.36424e-07   2.74920e-08   1.04046e-08       0.00000       0.00000       0.00000       0.00000       2.80764       3.42349       3.23838       3.61355       3.82155       3.52348       2.71494       1.94851       1.74339       1.57906       1.19288      0.737389      0.459427      0.316302      0.230049      0.165207     0.0970806     0.0570952     0.0275902     0.0129574    0.00641715    0.00237015    0.00130783   0.000449964   0.000190230   6.46566e-05   1.94376e-05   6.10462e-06   1.52002e-06   3.37509e-07   6.33443e-08   7.87837e-09       0.00000       0.00000       0.00000       0.00000
  16  11 2372.7017    1.2472  0.7981 11.0852 -0.0031  0.0270   0.0299   0.0599    0.0681   0.0000   440.9434       2.72484       12.0002     -0.410508      -5.88039       1.48312       1.63786     -0.648351      0.684381      0.615768       1.19533     -0.613055     -0.204594     -0.110419    -0.0593169     -0.205531    -0.0257084    -0.0368896     0.0301127   0.000735969   -0.00592850   -0.00135777   0.000664039  -6.19868e-05  -0.000222677   1.76584e-05  -2.17099e-05   3.22593e-06  -4.52206e-07  -1.46583e-07   1.26756e-07   2.00987e-08       0.00000       0.00000       0.00000       0.00000       2.46369       3.27280       3.66771       3.33323       3.34533       3.03898       2.52591       2.25009       1.69121       1.39100      0.982159      0.687279      0.524514      0.316321      0.196544      0.133498     0.0685107     0.0409250     0.0236361     0.0107631    0.00575339    0.00262401    0.00112896   0.000415806   0.000195197   6.63436e-05   1.97229e-05   6.29983e-06   1.70363e-06   3.69817e-07   5.93326e-08   7.56767e-09       0.00000       0.00000       0.00000       0.00000
  16  12 2514.8997    1.6612  1.0091 11.4436 -0.0017  0.0288   0.0359   0.0671    0.0825   0.0000   436.6287      -4.94632       10.8060       5.94872      -7.65523       3.35875     -0.488528      -3.35170     -0.386682     -0.331165     -0.853506     -0.617716     -0.331750      0.370159     -0.281455    -0.0757035      0.112531     0.0100339    -0.0148141   -0.00662169    0.00838675   0.000168148   -0.00129503  -0.000136907   3.36113e-05  -3.38283e-05  -4.13053e-06  -6.43372e-06   1.56317e-06   2.44420e-07  -1.32527e-10  -2.85082e-09       0.00000       0.00000       0.00000       0.00000       2.90662       3.72848       3.76571       3.80832       3.89447       3.38491       2.87433       2.39737       1.99493       1.48899       1.18410      0.784200      0.554327      0.357589      0.238362      0.145876     0.0887168     0.0497312     0.0249296     0.0136719    0.00612184    0.00293073    0.00117210   0.000523485   0.000174564   6.65622e-05   2.09870e-05   6.39690e-06   1.75126e-06   3.57012e-07   7.09382e-08   8.31817e-09       0.00000       0.00000       0.00000       0.00000
  16  14 2799.6960    2.7693  0.7953 12.4593 -0.0116  0.0256   0.0665   0.0545    0.0877   0.0000   435.0401       10.0938       3.81786      -7.92264      -2.00842      -7.24406     -0.651026     -0.921298       1.03087     -0.404510      0.486408     -0.976431      0.359383     -0.651272     -0.297561      0.179840     0.0811550    -0.0156635     0.0275846    0.00987681    0.00434159   -0.00116884    0.00185891   0.000330351  -0.000272489  -4.42416e-05  -2.12925e-06  -6.30722e-06   1.68079e-06  -3.16846e-07  -1.03489e-07  -1.90667e-09       0.00000       0.00000       0.00000       0.00000       2.68717       3.26453       3.13140       3.44495       3.58827       3.11974       2.54813       1.98605       1.68124       1.41427       1.06443      0.709454      0.457985      0.295657      0.212260      0.139964     0.0854333     0.0475204     0.0240111     0.0115858    0.00551426    0.00233121    0.00105872   0.000401195   0.000158211   5.49087e-05   1.69044e-05   4.85349e-06   1.35059e-06   2.98930e-07   5.75780e-08   7.28153e-09       0.00000       0.00000       0.00000       0.00000
  16  15 2942.0114    3.2173  0.8982 12.6897 -0.0116  0.0245   0.0727   0.0604    0.1068   0.0000   439.0928       9.17939       15.0086      -4.68619       3.62757      -3.31739       5.27600      -2.50350     -0.502634      -3.53687     -0.408211     -0.574629       1.11651    -0.0837888     -0.248454    -0.0394894    -0.0201318    0.00181849    -0.0338248     0.0120247   -0.00352142  -0.000674845   0.000292937   0.000430817  -0.000108956   8.08670e-05   2.27948e-05  -1.87275e-06   1.95375e-06   4.33015e-07   2.95208e-08   2.92701e-09       0.00000       0.00000       0.00000       0.00000       2.34871       3.09470       3.20828       3.21946       3.17666       2.81695       2.52661       1.99595       1.60151       1.19989      0.897085      0.670049      0.453399      0.328955      0.198756      0.115535     0.0723842     0.0378543     0.0220381     0.0108572    0.00531490    0.00245351    0.00104344   0.000447476   0.000168324   5.33791e-05   1.98180e-05   5.56928e-06   1.36172e-06   3.23841e-07   6.03958e-08   7.32523e-09       0.00000       0.00000       0.00000       0.00000
  16  16 3083.7173    3.8414  1.0286 12.8184 -0.0072  0.0264   0.0856   0.0645    0.1774   0.0000   440.0911       13.9557       7.40308       2.31689      -2.06565      -3.90614       2.25624     -0.328853      -1.72511     -0.885429      -1.05256      0.710152     -0.239938      0.364515    -0.0807314     0.0751303     0.0325361     0.0476221    0.00204967   7.22792e-05    0.00249821   -0.00242376   0.000445719   0.000491477  -4.17623e-05   1.28955e-05   2.10652e-05  -2.36590e-06  -4.15601e-06   8.06646e-08   7.70169e-09   1.01028e-09       0.00000       0.00000       0.00000       0.00000       2.51848       3.26904       3.37171       3.52137       3.25839       3.12868       2.68117       2.14688       1.74043       1.35351       1.01548      0.707753      0.539082      0.330610      0.223182      0.133706     0.0793059     0.0436773     0.0233640     0.0122975    0.00553714    0.00282756    0.00106335   0.000502731   0.000184011   6.87150e-05   2.12992e-05   5.78008e-06   1.66266e-06   3.27991e-07   6.25359e-08   8.35447e-09       0.00000       0.00000       0.00000       0.00000
  16  17 3225.2499    3.7145  1.2868 12.9477 -0.0099  0.0333   0.0843   0.0833    0.1607   0.0000   439.9717       15.8964       17.1719       2.49389      -6.67273      -4.79735       3.61768      -5.52865     -0.783633      -2.59591     -0.690167      -1.37090      -1.27140      0.449975     -0.232025    -0.0955914     0.0305338    -0.0156530    -0.0422911    -0.0193003   -0.00786996    0.00523008  -0.000829337   0.000702722   1.26596e-05  -9.78259e-05  -1.48525e-05  -2.70704e-06   7.74593e-07  -3.60801e-07  -2.38578e-08  -8.97895e-09       0.00000       0.00000       0.00000       0.00000       3.29387       4.29754       4.30197       4.40219       4.01028       3.53818       3.44168       2.87398       2.35398       1.83983       1.40197      0.969128      0.631139      0.422694      0.268484      0.161997     0.0947889     0.0548993     0.0291221     0.0148411    0.00709756    0.00351743    0.00150120   0.000634714   0.000227853   7.93236e-05   2.45843e-05   7.11538e-06   1.81497e-06   4.24059e-07   8.24037e-08   1.01424e-08       0.00000       0.00000       0.00000       0.00000
  16  18 3366.6664    3.2190  1.6787 12.7572 -0.0086  0.0388   0.0646   0.0983    0.1146   0.0000   437.7743       11.0415       4.69505     -0.503376     -0.759986      -4.82890      0.716492      -1.84038      -2.70436      -4.09819     -0.308308      -2.79772      0.918748      0.836231    -0.0900505     -0.174936      0.263326     0.0721262    -0.0526819     0.0273604    0.00261730   -0.00462198   -0.00264252   0.000791744   0.000116503  -5.93383e-05  -4.98785e-06  -1.11272e-07   4.23410e-07  -4.64212e-08   1.33410e-07  -2.54857e-08       0.00000       0.00000       0.00000       0.00000       3.86616       4.84316       5.01023       4.74072       4.89564       4.45442       4.07253       3.33047       2.63380       2.06789       1.50817       1.15086      0.811242      0.549273      0.344288      0.205056      0.120496     0.0665587     0.0367471     0.0184774    0.00902808    0.00423004    0.00180584   0.000745561   0.000287835   9.82375e-05   3.19879e-05   8.97578e-06   2.32328e-06   5.32853e-07   9.27079e-08   1.07579e-08       0.00000       0.00000       0.00000       0.00000
  16  19 3508.2559    2.6921  2.6109 12.3315 -0.0099  0.0499   0.0441   0.1263    0.0754   0.0000   441.0817       5.38067       5.42438       10.3222      -6.02114      -12.2259       9.92989      -2.83894      -5.52781      -1.70629      -2.21039      -1.08230   -0.00149323      0.523682      -1.45739     -0.336396      0.316792     -0.158359    -0.0596205   -0.00703446    0.00674165    0.00208320  -0.000502242  -0.000402899   9.67012e-05  -0.000163487  -2.59917e-06   1.21017e-05   5.96960e-06   5.50863e-07   8.74686e-08   1.46446e-08       0.00000       0.00000       0.00000       0.00000       4.98892       6.40893       6.68337       6.72219       6.50989       5.80000       5.34743       4.33686       3.50769       2.56518       2.06693       1.43904       1.06426      0.684725      0.443473      0.268526      0.158862     0.0869391     0.0459369     0.0245365     0.0124833    0.00532086    0.00249913   0.000982316   0.000380017   0.000130743   4.13564e-05   1.19978e-05   3.20702e-06   6.51844e-07   1.26933e-07   1.45112e-08       0.00000       0.00000       0.00000       0.00000
  16  20 3650.2861    2.1791  3.9154 11.7591 -0.0038  0.0625   0.0299   0.1640    0.0577   0.0000   419.3120       21.7761       23.6565     -0.134160      -5.35252      -5.55889       2.58642      -14.4541       1.68130      -3.32772     -0.883645      -1.71284      0.439167      -1.59886     -0.379243     0.0947072      0.377217    -0.0725823     0.0355525     0.0555902   -0.00272077   -0.00339420    0.00475619   0.000649877   0.000468684  -0.000136592  -9.06217e-07   2.26150e-05  -1.66136e-06  -2.54320e-08  -2.75087e-07   3.25344e-09       0.00000       0.00000       0.00000       0.00000       5.74317       7.49472       8.31226       8.04171       8.05592       6.91973       6.39187       5.25685       4.34486       3.30196       2.52140       1.81804       1.25773      0.837756      0.546099      0.333467      0.198598      0.110994     0.0621096     0.0316092     0.0151435    0.00768684    0.00307870    0.00132579   0.000493850   0.000174960   5.72570e-05   1.64001e-05   4.23964e-06   9.31964e-07   1.68090e-07   1.79458e-08       0.00000       0.00000       0.00000       0.00000
  16  21 3792.0131    1.8634  5.6459 11.1589 -0.0059  0.0747   0.0213   0.2052    0.0513   0.0000   445.0286       46.3328       1.49125      -6.97298       2.81360      -7.81138      -12.2875      -6.58034       4.85358      -5.85934     -0.930925       4.38181      -1.37269     -0.659354       1.20773     -0.265018     0.0324129    -0.0697684     -0.170618     0.0293944     0.0221671    0.00345085   -0.00545872  -0.000245305    0.00133477   0.000288429  -0.000112879  -1.67379e-05   2.79135e-06   1.52808e-07  -1.03405e-07   1.45038e-08       0.00000       0.00000       0.00000       0.00000       7.06630       9.14444       9.99037       10.0198       9.45468       8.60186       7.65634       6.53025       5.17555       4.03689       3.07803       2.16209       1.55554       1.00544      0.661881      0.409072      0.239668      0.138365     0.0720053     0.0394401     0.0186276    0.00905836    0.00379779    0.00163411   0.000592971   0.000220177   6.75567e-05   1.97019e-05   5.13928e-06   1.06422e-06   1.89656e-07   2.29585e-08       0.00000       0.00000       0.00000       0.00000
  16  22 3933.9725    1.5975  6.8458 10.8387 -0.0029  0.0850   0.0176   0.2358    0.0492   0.0000   427.3398       30.1650       15.6319      -17.2208       22.1514      -9.76167      -2.29440      -4.82677      0.916538     -0.938439      0.816403      -1.11983      0.481361       2.35055   -0.00256244    -0.0237577     -0.460216    -0.0535929     0.0756654     0.0623172    -0.0444479    0.00520044   -0.00126315   -0.00200284  -0.000329908  -0.000199146   4.98756e-05  -5.69556e-08  -1.17349e-05  -6.60445e-07  -1.93784e-07  -3.87796e-10       0.00000       0.00000       0.00000       0.00000       8.39465       10.6623       11.6494       11.3815       11.1528       9.78361       8.82671       7.34924       6.16717       4.75403       3.56257       2.53657       1.72892       1.17383      0.744163      0.455230      0.274065      0.156791     0.0829662     0.0449840     0.0212150     0.0101055    0.00426692    0.00183836   0.000657731   0.000238111   7.63270e-05   2.22084e-05   5.56326e-06   1.21707e-06   2.15959e-07   2.38426e-08       0.00000       0.00000       0.00000       0.00000
  16  23 4075.6778    1.2820  8.6352 10.6295 -0.0049  0.1076   0.0148   0.3027    0.0446   0.0000   449.7610       34.1251       42.2531      -55.7878      -9.35144      -5.89665       12.3331      -27.1841      -10.3250       3.05875       8.42505      -6.28561      -3.80857       1.87020     -0.110934     -0.909639     -0.652219      0.793441     0.0449735     -0.203380   -0.00606142     0.0220435    0.00179296   -0.00221661   0.000310705  -4.19945e-05  -0.000311952  -5.59828e-05  -5.25450e-07  -9.16460e-07   1.86480e-07  -3.23288e-08       0.00000       0.00000       0.00000       0.00000       10.0630       13.2177       14.2450       14.4462       13.5215       12.5043       11.0596       9.18881       7.51856       5.83209       4.34264       3.24787       2.24046       1.48042      0.973111      0.610199      0.361463      0.204231      0.111295     0.0586187     0.0290931     0.0137444    0.00591914    0.00239477   0.000911155   0.000324437   0.000103621   2.90862e-05   7.24865e-06   1.58647e-06   2.78532e-07   3.41686e-08       0.00000       0.00000       0.00000       0.00000
  16  24 4218.2533    1.0568 10.7395 10.4834 -0.0084  0.1372   0.0132   0.4014    0.0417   0.0000   426.7065       23.7104       42.0481      -29.2141       5.37532       12.8056       12.4163      0.725771       19.3325      -12.0578      -7.46962       3.50772      -1.19620      -5.72345     -0.149329       1.25889      0.507177    0.00694634    -0.0500715    -0.0271513   -0.00554579   -0.00873684    -0.0136909   -0.00300859   0.000217576  -0.000131887   0.000116230  -1.58459e-05  -2.55260e-05   3.57191e-06   2.47304e-07  -9.90053e-08       0.00000       0.00000       0.00000       0.00000       12.4835       16.3928       17.7216       17.8846       17.2876       15.8294       13.7196       11.6015       9.57808       7.38887       5.60519       4.06796       2.90165       1.93910       1.28533      0.797533      0.477453      0.282065      0.152938     0.0814908     0.0398087     0.0188659    0.00817011    0.00335956    0.00124085   0.000442561   0.000137765   3.88760e-05   9.75069e-06   2.04475e-06   3.59631e-07   4.34553e-08       0.00000       0.00000       0.00000       0.00000
  16  25 4360.7265    0.8889 12.3883 10.3726 -0.0072  0.1722   0.0125   0.4910    0.0389   0.0000   438.2607       70.2732      -11.3699      -20.9816       3.19054      -16.0713     -0.174042       4.78161      -4.27009       8.54474      -9.94845      -2.51650     0.0138407       5.95550       2.36893      -1.83645     -0.158603       1.12308     -0.301478     0.0145806     0.0177571    -0.0425662     0.0140006    0.00485517   -0.00369292   9.79626e-05   0.000110033   6.29425e-05   7.27798e-06   5.95128e-08  -6.65167e-07   1.01545e-07       0.00000       0.00000       0.00000       0.00000       15.7890       21.5550       22.3647       23.0064       21.5191       19.8917       17.6752       14.7681       12.1794       9.36601       7.29860       5.09847       3.65668       2.43172       1.59695      0.994616      0.593560      0.344451      0.190311     0.0982510     0.0486451     0.0230354     0.0100254    0.00409335    0.00154464   0.000534621   0.000167694   4.77084e-05   1.21700e-05   2.52761e-06   4.68343e-07   5.75394e-08       0.00000       0.00000       0.00000       0.00000
  16  26 4502.8909    0.7389 15.2978 10.2118 -0.0078  0.2274   0.0094   0.6028    0.0320   0.0000   389.9576       69.9344       103.682      -10.9341      -11.6682       7.07327       12.5388      -20.2783      -4.38500       8.94899      -15.3950       10.7497     -0.514898       2.44195      -1.60032      -1.67767       2.05385    -0.0655657     -0.726414     0.0110717     0.0259582    -0.0104742    0.00955411   0.000684397   -0.00358248  -0.000141988  -0.000224116   0.000210454   1.50144e-05  -4.66556e-07   1.43879e-07  -1.35896e-07       0.00000       0.00000       0.00000       0.00000       21.5905       26.9238       30.2165       30.2313       29.0499       26.4375       23.3855       19.4221       15.9293       12.2368       9.43275       6.84500       4.81480       3.27395       2.14067       1.34483      0.814330      0.466994      0.264917      0.134059     0.0706050     0.0311484     0.0146170    0.00553089    0.00217707   0.000717870   0.000228582   6.34399e-05   1.56070e-05   3.27255e-06   5.74016e-07   6.63395e-08       0.00000       0.00000       0.00000       0.00000
  16  27 4644.7775    0.6000 16.3661 10.0491  0.0013  0.2793   0.0079   0.6937    0.0285   0.0000   465.3506      -14.7574       33.3519       35.4108       39.9433      -15.8034      -41.2212      -22.8545       9.27859      -32.9106      -1.41984      -4.35846       12.1785       8.69813      -7.71883     -0.870733       2.50044      0.967499    0.00904697     -0.377730    0.00939547    0.00402193    0.00882291  -0.000360125   -0.00793325  -4.77996e-05   0.000548808   0.000100885  -4.58068e-06  -2.31388e-06   5.80230e-07   7.38353e-08       0.00000       0.00000       0.00000       0.00000       25.9896       33.6845       37.1327       37.1217       34.7338       32.8825       28.6186       24.0940       19.8391       15.2180       11.7329       8.48166       5.90649       4.09039       2.64536       1.63153       1.00020      0.579368      0.314244      0.169712     0.0822566     0.0390638     0.0169475    0.00710538    0.00256773   0.000898209   0.000282615   7.96215e-05   1.94385e-05   4.08580e-06   7.18771e-07   8.74965e-08       0.00000       0.00000       0.00000       0.00000
  17   9 2112.9674    0.6940  0.6091 10.0637 -0.0089  0.0228   0.0189   0.0483    0.0583   0.0000   438.8299       1.44535       11.5474      -2.36814      -2.23161       1.59174       2.35375      -4.73712     -0.187661       1.92335      -1.25590      -1.37295       1.04535     -0.686385      0.316797   0.000355040      0.139428     -0.101394    -0.0474427   -0.00610972     0.0164983   -0.00870981   0.000157462   0.000839312  -0.000379268   7.10556e-06   1.41115e-05   2.31494e-05  -1.65565e-05  -1.41514e-06   6.75469e-07   7.95802e-08   1.73481e-09   3.61633e-09       0.00000       0.00000       2.06593       2.71409       2.65995       2.92706       2.69101       2.60916       2.35419       1.88505       1.50802       1.13991      0.912057      0.657155      0.506735      0.342089      0.225663      0.141989     0.0865796     0.0497562     0.0268281     0.0145475    0.00758791    0.00365018    0.00173946   0.000746156   0.000331653   0.000127594   4.71689e-05   1.55083e-05   4.82724e-06   1.37908e-06   3.43890e-07   7.17768e-08   1.42395e-08   1.85223e-09       0.00000       0.00000
  17  10 2260.3995    1.0309  0.6654 10.5756 -0.0039  0.0238   0.0277   0.0538    0.0756   0.0000   436.4858      0.707000       17.6664      -2.93947      -3.25734      -2.39603      -1.92473     -0.839361      0.623900      0.890196     -0.579260      0.358732      0.682422    -0.0410179     -0.560879      0.120897     0.0580216     0.0166379   -0.00941559   -0.00344515    0.00617251   0.000433370  -0.000784495   0.000770811  -0.000766453   5.38490e-05   4.77356e-05  -8.90385e-06  -5.38058e-06   1.76702e-07  -4.91047e-07  -8.73133e-08   1.21652e-08  -2.16669e-10       0.00000       0.00000       2.13199       2.92527       2.74733       2.97066       2.69693       2.46850       2.23953       1.97646       1.72032       1.36987      0.967321      0.703410      0.521646      0.343033      0.239945      0.126402     0.0811020     0.0478774     0.0276408     0.0158156    0.00841402    0.00384074    0.00193164   0.000714724   0.000359500   0.000123477   4.71814e-05   1.64802e-05   5.20609e-06   1.25861e-06   3.66995e-07   7.67714e-08   1.46493e-08   1.99896e-09       0.00000       0.00000
  17  14 2834.4925    2.8324  0.8405 12.5664 -0.0028  0.0333   0.0675   0.0590    0.0813   0.0000   437.9482       3.96426       14.2644      -3.45356      -6.68036      -5.01646      -1.88175      -4.45607     -0.555707     0.0264239     -0.368246      0.348362     -0.584623    -0.0139708    -0.0421203      0.376919    -0.0291193     0.0702547    -0.0273297    -0.0111317   -0.00462719    0.00252589  -3.51537e-05   -0.00119669  -0.000283878   0.000241493   0.000112588  -2.41589e-05  -9.29840e-06   2.23508e-06   8.65511e-08   1.03257e-07   8.83940e-09  -1.23902e-09       0.00000       0.00000       2.50591       3.53147       4.24446       3.14627       4.74804       3.07509       3.28439       3.14179       1.73382       2.24970       1.02775       1.06498      0.770302      0.392199      0.391572      0.158495      0.128129     0.0735977     0.0329020     0.0255358    0.00983337    0.00536122    0.00281084   0.000851251   0.000527270   0.000195512   5.44218e-05   3.10843e-05   8.62233e-06   1.57203e-06   7.85652e-07   1.90651e-07   2.25404e-08   1.90298e-09       0.00000       0.00000
  17  15 2977.4013    3.4208  0.9226 12.8407 -0.0073  0.0284   0.0734   0.0577    0.0898   0.0000   442.9519       11.4361       10.1179       1.34923       1.32355       3.37110      -3.98955      -2.01385      -1.43725      -1.85786     -0.799210      -1.52156    -0.0296150      0.498362    -0.0267086    -0.0803204     -0.288512    0.00764870     0.0318345     0.0222797    0.00107708  -0.000108122    0.00364130   0.000186331  -0.000591700  -0.000178572   2.13318e-05   1.72351e-05  -8.29580e-07  -2.07091e-06   4.72937e-08  -3.80363e-08  -3.37289e-09  -3.80642e-09       0.00000       0.00000       2.70592       3.42776       3.12024       3.51240       3.69044       3.20412       2.80148       2.17094       1.95519       1.64901       1.25095      0.919756      0.552541      0.416031      0.269779      0.178694      0.120929     0.0659130     0.0426819     0.0200946     0.0107114    0.00483689    0.00225283    0.00100689   0.000400640   0.000153934   6.15773e-05   1.65564e-05   6.64416e-06   1.64630e-06   3.95116e-07   1.00514e-07   1.78609e-08   2.13726e-09       0.00000       0.00000
  17  17 3261.7193    3.4576  1.6082 12.4902 -0.0144  0.0376   0.0634   0.0888    0.1376   0.0000   439.5753       22.5562       16.1945     -0.605466      -6.77395      -7.01450      -5.48098      -2.40921       1.86709     0.0126640      -3.47889      -1.48700      0.106997    -0.0283655     -0.490701     -0.170942      0.207694     0.0727369   -0.00613906   -0.00797445   0.000642649    0.00227189    0.00275880  -2.35661e-05  -0.000376559  -0.000138311   0.000119005   3.71285e-05  -6.53305e-07  -9.19698e-07   9.06235e-07  -1.72865e-07  -1.49274e-08   5.57238e-09       0.00000       0.00000       2.85589       4.49305       4.35341       4.75690       4.31604       4.23189       3.49753       3.07998       2.43591       1.88142       1.51788       1.07107      0.786410      0.516872      0.370666      0.225746      0.138176     0.0834426     0.0469087     0.0254279     0.0129195    0.00650262    0.00302902    0.00142293   0.000579132   0.000231139   8.39504e-05   2.98879e-05   9.41249e-06   2.64366e-06   7.01793e-07   1.42389e-07   2.63418e-08   3.62170e-09       0.00000       0.00000
  17  18 3403.7432    3.1946  2.2563 12.1031 -0.0023  0.0421   0.0527   0.1148    0.1354   0.0000   439.6486       21.8784       4.75495      -5.55793       1.44961      0.545653       1.19143      -4.53047      0.939161      -4.05160       2.97756       1.58128      -1.62282     -0.133664     -0.499835      0.154892     -0.149538      0.187757      0.102054    -0.0268854   -0.00850259   -0.00213634   -0.00142979  -0.000268419   0.000125469   9.82183e-05  -0.000108578  -1.32624e-05  -2.71820e-06  -2.68250e-06  -7.91756e-07  -7.81750e-08  -3.04981e-08   2.06890e-09       0.00000       0.00000       3.71662       5.02633       5.21128       5.19258       5.22503       4.67895       3.99379       3.67577       2.90115       2.37562       1.77632       1.30754      0.926373      0.621083      0.415805      0.265549      0.160647     0.0947988     0.0553283     0.0288763     0.0151353    0.00746458    0.00344542    0.00158401   0.000630901   0.000250851   9.43017e-05   3.19491e-05   1.01873e-05   2.92412e-06   7.57736e-07   1.61414e-07   2.63279e-08   3.33406e-09       0.00000       0.00000
  17  19 3545.7982    2.5910  2.9636 11.9553 -0.0156  0.0509   0.0384   0.1314    0.0824   0.0000   434.2947       16.7255       18.5174       3.65204      -9.39263      -16.7147       8.23233      0.184671      -8.10911      -8.31233       5.25338      -1.84621     0.0101532     -0.891991    -0.0195012     -0.307996      0.180263      0.163740     -0.119750     0.0465370   -0.00329962   -0.00293443    0.00811818   -0.00100136  -0.000538093  -0.000152852   0.000121498  -2.09113e-05  -3.00504e-05  -9.33158e-07   4.98786e-07   3.25068e-08   5.68040e-09   1.74785e-09       0.00000       0.00000       4.89215       6.07423       6.82836       6.66580       6.19344       5.76223       5.14645       4.47890       3.79086       2.96409       2.29496       1.65871       1.12606      0.780670      0.511660      0.315374      0.196553      0.115544     0.0652034     0.0362380     0.0183154    0.00904948    0.00440935    0.00188359   0.000841364   0.000321986   0.000115580   3.99644e-05   1.27334e-05   3.50949e-06   8.48236e-07   1.72890e-07   2.91007e-08   3.41176e-09       0.00000       0.00000
  17  20 3688.1158    2.1322  4.2501 11.4983 -0.0037  0.0623   0.0264   0.1623    0.0597   0.0000   432.4924       32.5204       20.5647      -10.4620       2.67675      -6.35494      0.218175       3.90492      -4.17853      -6.06613       4.77346       2.48052      -1.07323      -1.60156      0.435451      0.378869      0.148271      0.455281     -0.130002    -0.0644432     0.0317248   -0.00158169    0.00322196   0.000195956   -0.00254765  -0.000711061   0.000414451   2.96041e-05  -5.41403e-06   3.71364e-06   1.35733e-07  -4.34928e-08  -2.25332e-08   2.20373e-09       0.00000       0.00000       5.46669       7.29358       7.78017       7.87273       7.62599       6.92667       6.20018       5.30349       4.47480       3.45971       2.66167       1.95527       1.42810      0.965751      0.648793      0.409557      0.249786      0.149095     0.0851787     0.0472065     0.0237329     0.0129059    0.00525954    0.00281595   0.000981587   0.000445616   0.000150488   5.36909e-05   1.64124e-05   4.58755e-06   1.14390e-06   2.37085e-07   4.16276e-08   4.82438e-09       0.00000       0.00000
  17  21 3830.7045    1.7714  5.6938 11.1046 -0.0076  0.0752   0.0206   0.2037    0.0518   0.0000   437.5593       22.2517      -3.26394      -9.60804       11.0667       5.32301     -0.194047      -7.90406       12.6453       1.16689       1.85463      0.113241     -0.835377     -0.699996      0.418879     0.0577408     -0.460355     -0.198327     0.0910175     0.0972723    -0.0166331    -0.0113879    0.00291665    0.00185752    0.00105496   -0.00106913  -0.000308384   0.000209857  -5.42225e-06  -5.91688e-08   2.62376e-06   1.81121e-07   1.40156e-08  -6.54236e-09       0.00000       0.00000       6.82979       8.77010       9.37618       9.67906       9.47457       8.66490       7.43320       6.36872       5.42268       4.11577       3.25559       2.30052       1.71112       1.16376      0.782268      0.491466      0.306219      0.183362      0.103464     0.0580617     0.0294359     0.0151361    0.00665693    0.00316541    0.00123638   0.000516844   0.000180483   6.38950e-05   1.94443e-05   5.47911e-06   1.35759e-06   2.66100e-07   4.84051e-08   5.66468e-09       0.00000       0.00000
  17  22 3972.7607    1.4762  7.4699 10.6568 -0.0029  0.0907   0.0160   0.2496    0.0490   0.0000   434.3936       23.2380      -2.79587      -37.9968       25.9128       4.14104       7.07374      -22.0750       10.1119      -10.9555     -0.192868      -2.84257     -0.245354      -1.52298     -0.217299      0.681068     -0.188809     0.0826998     0.0917320    -0.0228207    0.00443398    -0.0184432    0.00525853    0.00312247  -0.000621804  -0.000469072  -0.000241107  -0.000196945   4.23288e-05   4.71091e-06  -4.01447e-06   4.35748e-07   1.12909e-07  -5.00987e-09       0.00000       0.00000       8.06621       10.1500       11.2194       11.3441       11.1147       10.1625       9.04476       7.51633       6.49016       4.98932       3.83020       2.77484       2.09014       1.42241      0.954324      0.601517      0.368683      0.223588      0.127062     0.0709302     0.0370263     0.0182141    0.00857826    0.00374131    0.00159164   0.000625348   0.000230612   7.92300e-05   2.40291e-05   6.63689e-06   1.63942e-06   3.30115e-07   5.96481e-08   6.59476e-09       0.00000       0.00000
  17  23 4115.5921    1.2465  9.3462 10.5218 -0.0030  0.1127   0.0141   0.3170    0.0437   0.0000   446.5139       12.2249       24.6833       35.1190       3.03608       6.97987      -2.82452      -10.9088       4.88177      -3.24608      -10.2287       1.15349      -3.94207      -2.66803      -1.80270      0.576662      -1.00667     -0.215733      0.250642    -0.0161189    -0.0175707     0.0184328     0.0170642    0.00667296   -0.00319463   -0.00152832  -0.000203708   8.56378e-06   1.88868e-05   2.19830e-05   4.13823e-06   4.24051e-07  -6.34714e-08   4.10618e-09       0.00000       0.00000       10.0180       13.1592       14.4502       13.9966       13.9579       12.6714       11.4415       9.60357       8.18335       6.27858       5.02207       3.62581       2.54530       1.76845       1.16436      0.752642      0.465983      0.278081      0.155289     0.0844628     0.0438054     0.0221940    0.00989952    0.00476125    0.00190657   0.000785771   0.000279924   9.71860e-05   3.04835e-05   8.63574e-06   2.06982e-06   4.30669e-07   7.61047e-08   8.25967e-09       0.00000       0.00000
  17  24 4258.6061    1.0033 10.7615 10.4195 -0.0040  0.1416   0.0126   0.3918    0.0394   0.0000   435.2828       22.6516       13.6104       1.14912       36.7012      -13.9464      -13.0318      -9.46069       17.1636       13.0698       4.33261      -14.3286      -1.31998     0.0267516       1.92854       2.80615    -0.0708386     -0.615666      0.214359     0.0426694     0.0253640    -0.0645889    -0.0197029    0.00682970   0.000735813   -0.00128540   3.92528e-05   0.000154337  -6.07442e-05   9.87151e-07   4.01764e-07   1.48118e-07  -7.83737e-08   1.91015e-08       0.00000       0.00000       12.2713       16.2836       17.9227       17.9298       17.7178       16.1155       13.9762       12.0648       9.75149       7.86788       5.95503       4.46910       3.16470       2.22447       1.50524      0.951707      0.601699      0.361095      0.207798      0.116207     0.0606116     0.0308282     0.0143103    0.00659975    0.00271049    0.00107606   0.000380003   0.000129294   3.98046e-05   1.08497e-05   2.66905e-06   5.60101e-07   9.11918e-08   1.08510e-08       0.00000       0.00000
  17  25 4400.8785    0.7846 11.8586 10.3823 -0.0136  0.1799   0.0118   0.4974    0.0362   0.0000   414.7468       40.5590       48.7445      -22.9535       5.89864       2.26679      -2.55806      0.249613       25.3728      -6.28137       2.40552       10.6224      -2.47492      -11.0925      -2.27825      -2.84614       1.14723      0.969837     -0.226784    -0.0268282     0.0805406     0.0449769   0.000761757   -0.00653163   0.000922519  -0.000897976   0.000252394   0.000172027  -6.48674e-05   1.29903e-05  -1.04128e-06  -4.74845e-07   2.91957e-07   4.40749e-09       0.00000       0.00000       15.7366       20.3163       22.8907       22.4000       22.0441       20.2721       18.0133       15.3448       12.7800       10.1667       7.70605       5.75333       4.24717       2.81897       1.91798       1.25903      0.765853      0.458073      0.267016      0.145798     0.0766755     0.0390592     0.0185521    0.00838649    0.00340717    0.00135489   0.000502664   0.000167904   5.05414e-05   1.38699e-05   3.43029e-06   6.97937e-07   1.17103e-07   1.32309e-08       0.00000       0.00000
  17  26 4543.6742    0.6800 14.7459 10.1799 -0.0141  0.2355   0.0089   0.5959    0.0308   0.0000   431.6692      -54.0264      -1.66070       52.9429       48.7614      -22.3583       19.2172       13.9549       29.0183      -37.4429      -7.76483       4.62194      -5.66301       7.56990       7.98310      0.380175     -0.861609     -0.259736     -0.242861     0.0917608    -0.0424520  -0.000958396     0.0666630     0.0305881   -0.00740935   8.60499e-05   0.000551287   0.000240169  -5.58383e-05   1.14911e-06  -4.98680e-06   1.53403e-06   5.75018e-07  -6.51272e-09       0.00000       0.00000       20.3899       26.6424       29.3905       29.0688       28.9047       26.5039       23.6565       19.6932       16.8863       12.8282       10.4088       7.47808       5.51049       3.79161       2.57863       1.68145       1.04648      0.644923      0.365316      0.207036      0.108711     0.0550708     0.0263468     0.0117299    0.00495347    0.00192163   0.000685559   0.000230887   6.81250e-05   1.88776e-05   4.49354e-06   8.91535e-07   1.60472e-07   1.75689e-08       0.00000       0.00000
  18   9 2143.7422    0.7498  0.6154 10.0874 -0.0037  0.0241   0.0188   0.0463    0.0596   0.0000   440.8548     0.0123277       14.0184      0.534776     -0.559998       4.79095      0.206632       1.25304      0.307379      -1.39119      -1.58703      -1.00820      0.223952     -0.448901      0.107402     -0.153744     0.0223700    -0.0152208    -0.0185745   -0.00984144    0.00708592   -0.00572618   -0.00183451    0.00177256   0.000772534  -0.000607060  -3.74249e-05   2.83403e-05  -1.66735e-05   1.03005e-06  -1.27055e-06  -2.96542e-07   3.33451e-08   6.57995e-09   7.53199e-09   4.93395e-11       1.82020       2.65854       2.73350       2.80342       2.71132       2.64100       2.16968       1.89960       1.55891       1.18019       1.01428      0.667609      0.560027      0.327329      0.269211      0.147023      0.113610     0.0592245     0.0384619     0.0211334     0.0111947    0.00607072    0.00271217    0.00157760   0.000534711   0.000309461   9.79168e-05   4.63265e-05   1.47120e-05   5.17770e-06   1.69465e-06   3.94527e-07   1.21051e-07   1.90369e-08   4.05451e-09   5.01360e-10
  18  10 2291.6595    1.0446  0.7108 10.8680 -0.0270  0.0236   0.0261   0.0543    0.0703   0.0000   436.0116       10.8133       13.9938      -6.10053      -3.13519      0.199727       5.42762      -3.44754       4.34046      -1.22240     -0.292722     -0.987923      0.574204     -0.860676     0.0751519      0.200828    -0.0266476    -0.0567035     0.0295799    0.00610052    -0.0235766    -0.0166158    0.00388944   -0.00143283  -0.000179943  -1.98624e-05   2.69890e-05  -0.000125529  -1.79431e-05   1.06535e-05  -2.84507e-07  -1.16477e-07   1.30287e-07   2.95764e-08  -2.12161e-09   1.09581e-09       2.10800       2.64934       2.63926       2.82472       2.70683       2.56331       2.36157       1.88248       1.69350       1.36812       1.09649      0.762252      0.574907      0.388914      0.256236      0.165076      0.118686     0.0679678     0.0399551     0.0226159     0.0122272    0.00631143    0.00310542    0.00151669   0.000581233   0.000279356   0.000112082   4.55762e-05   1.49886e-05   4.82758e-06   1.47254e-06   3.71807e-07   9.53403e-08   1.82841e-08   3.67737e-09   4.31094e-10
  18  12 2580.9179    1.8833  0.8828 11.7899 -0.0053  0.0270   0.0401   0.0555    0.0753   0.0000   443.8345       5.30343       12.5091      -2.82274     -0.594194     -0.289500    0.00805901      -3.13858      -1.85984      -2.81458     -0.562827      0.852129      0.145210     -0.388522    -0.0119480     -0.119822     0.0208204    -0.0448859    -0.0522988     0.0245113     0.0305160   -0.00287064    -0.0112937   0.000303429   0.000710105  -0.000181413   0.000226376   5.77874e-05  -1.37995e-05   5.56164e-06   2.39864e-06   1.33452e-07  -1.28846e-07  -3.45620e-08   1.25504e-08  -1.23090e-10       2.24902       3.11574       3.12816       3.15556       2.96676       2.73318       2.72656       2.13900       1.95478       1.54905       1.20490      0.871061      0.643009      0.451652      0.282584      0.204768      0.113320     0.0730566     0.0422190     0.0243861     0.0129718    0.00672707    0.00349309    0.00153062   0.000789838   0.000294321   0.000133262   4.93823e-05   1.86656e-05   5.78701e-06   1.60040e-06   4.94180e-07   1.06505e-07   2.45573e-08   4.73057e-09   5.12118e-10
  18  15 3012.3187    3.5485  0.9629 12.8778 -0.0120  0.0263   0.0741   0.0579    0.0918   0.0000   438.7450       14.9710       9.02009      -2.95103    -0.0649502       2.71199       1.65703      -8.34230      -1.40648      -1.49574      -2.42823      0.878102      0.406512     -0.554040     0.0915714      0.481100    -0.0725253    -0.0942157    -0.0146709     0.0530280    -0.0155423    -0.0155978   -0.00161733   0.000779096   0.000288053  -0.000216826   4.06969e-05   6.25143e-05   9.92021e-06  -2.46154e-06   1.41290e-06  -2.50983e-07  -1.80891e-07   4.53028e-08   7.12718e-09  -2.88147e-11       2.26092       2.92201       3.04043       3.17428       3.07838       2.81697       2.70543       2.11218       1.72012       1.42454       1.10470      0.804135      0.586594      0.426297      0.285467      0.184625      0.119548     0.0730022     0.0427869     0.0227464     0.0127807    0.00681408    0.00310586    0.00147573   0.000646756   0.000310246   0.000120376   4.77550e-05   1.64927e-05   5.26108e-06   1.59404e-06   4.08174e-07   1.01639e-07   2.30264e-08   4.20659e-09   4.64278e-10
  18  16 3155.1472    3.6032  1.0892 13.0554 -0.0154  0.0301   0.0740   0.0645    0.0995   0.0000   440.9795       3.55250       14.2875      0.766181     -0.854877    -0.0513533       4.11281      -4.17026     -0.445585    -0.0268314     -0.954334      -1.58389      0.909642      0.103017     -0.105589    -0.0990387      0.281109     0.0148272    -0.0481136   -0.00424244    -0.0152399  -0.000619798   0.000993565  -0.000394939   -0.00237963  -0.000204194   0.000343408   1.64779e-05  -2.84365e-05   2.04232e-06  -6.11907e-07   5.93223e-08   2.49348e-07  -2.86648e-08  -8.45523e-09  -1.27053e-09       2.64190       3.56770       3.60048       3.77033       3.68298       3.42741       3.14825       2.55153       2.06486       1.63497       1.24104      0.927211      0.727745      0.503807      0.361243      0.223840      0.146467     0.0839080     0.0518834     0.0271920     0.0158977    0.00785280    0.00401832    0.00185300   0.000817897   0.000366882   0.000145737   5.50450e-05   2.07076e-05   6.24001e-06   1.98852e-06   4.87205e-07   1.36500e-07   2.77167e-08   4.99448e-09   5.83386e-10
  18  17 3297.6883    3.3665  1.4711 12.8596 -0.0081  0.0337   0.0619   0.0810    0.0943   0.0000   436.2157       12.3498       15.8802       1.50658      -1.82470      -8.27201      -10.5722      -5.15273       5.63869     -0.522737      0.447805      0.789881       1.40809     -0.161747     -0.279392      0.260349     -0.217955     0.0847697     0.0459083   -0.00782142   -0.00432614   0.000701284    0.00129444  -0.000997108   0.000942966   0.000323528  -0.000104203   2.98490e-05   2.23129e-05   9.43438e-06   2.74335e-06  -3.05785e-07  -1.82676e-07   4.86199e-08  -8.12029e-10   6.41481e-10       3.12757       3.77921       3.84856       3.92952       4.11804       3.93148       3.46843       2.74589       2.20927       1.97277       1.56120       1.18702      0.823176      0.518300      0.365420      0.264018      0.175498      0.108704     0.0624923     0.0362713     0.0173598    0.00888826    0.00434279    0.00215135   0.000948800   0.000398956   0.000160809   6.50744e-05   2.18311e-05   7.50205e-06   2.06574e-06   5.72511e-07   1.43257e-07   3.01270e-08   4.78355e-09   5.61197e-10
  18  18 3440.3147    2.8684  2.1740 12.2910 -0.0081  0.0425   0.0471   0.1048    0.1002   0.0000   441.8402       15.4304       1.93516       11.2140      -2.43486      -10.2245       1.90865      -2.28143       2.88103      -6.20852      -1.21212      -1.87337     -0.178889    -0.0104066     -0.585283      0.805900      0.131844     -0.203056    -0.0999939      0.106195    -0.0141370   -0.00731643   5.76920e-06    0.00157846   0.000771467  -0.000132740   0.000437951  -4.27468e-05  -2.34926e-05   1.01712e-06  -6.19233e-06  -1.40471e-07   3.10601e-07   2.45178e-08   4.85031e-09   2.50092e-10       3.70261       4.87338       4.83453       4.83196       4.94894       4.79953       4.42055       3.66586       2.99763       2.29565       1.81684       1.42478       1.06214      0.782323      0.534606      0.352959      0.214411      0.133414     0.0721717     0.0440763     0.0220240     0.0114908    0.00570768    0.00275720    0.00121345   0.000525317   0.000218990   8.23422e-05   2.82397e-05   1.02545e-05   2.90936e-06   8.38908e-07   1.93956e-07   4.09853e-08   7.02451e-09   7.91981e-10
  18  19 3583.0704    2.4743  3.2329 11.7711  0.0027  0.0513   0.0348   0.1353    0.0853   0.0000   438.7763       27.0679       11.7058      -1.77845      0.685683     -0.879507      -3.06764     -0.281515      -2.52727      -1.99223       2.03121      0.132734      0.144067      0.460199     -0.250331      0.252972     0.0737126     0.0512796    -0.0512322    -0.0164772   -0.00436644   -0.00424239    0.00163990   -0.00135490   0.000421155   0.000163678   7.07772e-05  -0.000141949   3.47260e-05   1.12314e-05  -2.76885e-06   1.34098e-06   2.22640e-07  -4.58262e-08   1.29587e-09   8.25313e-11       4.49191       5.93341       6.15388       6.36952       6.31955       5.67521       5.11614       4.27175       3.70328       3.06254       2.30953       1.77993       1.24318      0.854867      0.575493      0.383054      0.252603      0.150439     0.0916237     0.0503797     0.0273650     0.0142688    0.00708620    0.00334726    0.00151349   0.000637446   0.000254596   0.000100379   3.58694e-05   1.16217e-05   3.61094e-06   9.39829e-07   2.31454e-07   5.08146e-08   8.36752e-09   9.41269e-10
  18  20 3725.6462    2.0906  5.2406 11.1801 -0.0013  0.0655   0.0222   0.1815    0.0568   0.0000   446.3235       30.0613       20.7069       1.83291     -0.954190      -16.5850       1.53821      -13.1355       5.32709      -2.27914      -5.21150      -3.90569       1.44422      0.787138      0.841669     -0.379576     -0.247926    -0.0825995    -0.0256296    -0.0342614   -0.00839039    0.00454575    0.00361177   -0.00154209   -0.00176001   0.000183286   0.000169333  -0.000170178  -1.60867e-05  -2.85838e-06  -3.45461e-06  -7.46917e-07  -5.20319e-07   4.15912e-08   4.32993e-09  -1.96704e-11       5.56793       7.29425       8.14978       8.16070       7.97649       7.45819       6.54338       5.55637       4.64766       3.63791       2.90407       2.15645       1.57715       1.11076      0.751632      0.495839      0.323695      0.199985      0.116297     0.0645820     0.0361226     0.0188658    0.00957205    0.00445782    0.00206412   0.000878571   0.000365990   0.000135736   4.90416e-05   1.60986e-05   4.95120e-06   1.33074e-06   3.12986e-07   6.28328e-08   1.06156e-08   1.17818e-09
  18  21 3868.6875    1.7330  6.5763 10.8335 -0.0011  0.0766   0.0175   0.2150    0.0511   0.0000   440.0337       21.3589       21.8051      -4.23580      -10.8237      -18.9476      -5.96531       2.66628       1.44836      -9.04257      -1.74564       1.28294      -3.00374     -0.462306      0.848700     -0.770510    -0.0467334      0.482288      0.434982     0.0468540    -0.0108028    -0.0331338     0.0111749    0.00762183    0.00311805  -0.000194472  -0.000575155  -8.55225e-05   4.33036e-05   6.74694e-05   3.61693e-07  -4.75502e-06  -2.83978e-07   3.01645e-08  -1.09511e-08   1.69546e-09       6.56061       8.68185       9.14757       9.45689       9.02566       8.58147       7.64102       6.61508       5.49786       4.35990       3.49850       2.62839       1.90828       1.30531      0.920377      0.593013      0.389965      0.235859      0.138606     0.0785833     0.0420971     0.0218966     0.0111252    0.00527026    0.00244625    0.00102811   0.000427362   0.000158730   5.63016e-05   1.90025e-05   5.71876e-06   1.50603e-06   3.71379e-07   7.31222e-08   1.26140e-08   1.47857e-09
  18  22 4011.2633    1.4102  8.0317 10.6445  0.0009  0.0910   0.0148   0.2661    0.0447   0.0000   446.9186       46.8001       14.7950       9.77988       28.4843      -13.0184      -3.46043      -14.1222       8.24092       5.35472      -6.83832      -11.3482       4.41392      -1.24268     -0.351046     -0.597561     -0.525351      0.604844     -0.116171    -0.0205931   -0.00209805     0.0184446     0.0399749    -0.0110651   -0.00274744   -0.00139016  -1.39795e-05  -0.000309004   4.22111e-05   2.83183e-05  -1.50044e-05   4.40307e-07   5.79475e-07  -1.11479e-07   6.27663e-09   3.29709e-10       7.97254       10.0346       11.0585       11.3892       10.8552       10.2368       9.05757       7.84753       6.54330       5.16153       4.10497       3.08005       2.25673       1.57262       1.08553      0.709640      0.461317      0.280829      0.165553     0.0944791     0.0511749     0.0272697     0.0135562    0.00662320    0.00295198    0.00128888   0.000514887   0.000197901   6.84126e-05   2.27901e-05   6.79519e-06   1.80143e-06   4.27738e-07   8.35875e-08   1.40938e-08   1.62164e-09
  18  23 4154.4367    1.1287  9.6680 10.5835 -0.0037  0.1216   0.0131   0.3386    0.0385   0.0000   435.9614       19.6101       23.5421      -5.06061       24.5902      -38.8628      -13.7958      -3.90518      -6.28942      -12.8835      -4.24377      -7.87349       1.04323       3.24085     -0.862857     -0.268588      0.885771      0.819252     -0.278549    0.00265993      0.104343     0.0135104    -0.0423784   -0.00758078     0.0135721    0.00263096   -0.00177268  -0.000341975   0.000229629   6.80480e-05   1.95457e-05  -3.93382e-06   9.91488e-07  -8.98741e-09  -3.00119e-08  -7.25579e-09       9.76865       13.5776       14.0044       15.0569       13.9640       13.6707       11.5825       10.3260       8.48774       6.91242       5.37378       4.03480       2.95794       2.10882       1.45509      0.956197      0.612153      0.382704      0.228814      0.129761     0.0739699     0.0373269     0.0196260    0.00893273    0.00423807    0.00176243   0.000752447   0.000269530   0.000100034   3.18814e-05   9.63362e-06   2.55756e-06   6.07438e-07   1.22028e-07   2.02157e-08   2.59319e-09
  18  24 4297.3222    0.9232 11.0884 10.4548 -0.0032  0.1487   0.0121   0.4182    0.0373   0.0000   450.3680       42.1509       25.8009      -37.8387       6.63115       4.42638       6.81103      -23.9822      -17.6570      -22.0026      -2.47805       7.45625       2.14771      -3.26123     -0.629210       2.26946     0.0625058     -0.342920     -0.178592      0.371282     0.0910482     -0.189056     0.0261444    0.00950512   -0.00777573   -0.00363566   0.000450148   0.000327078  -0.000301237  -3.88468e-05   1.07704e-05  -3.88925e-06   1.07939e-06  -2.44752e-08  -2.61696e-08   1.26518e-09       12.3088       15.9609       18.0139       17.6753       17.7842       16.2894       14.7584       12.4661       10.4713       8.38934       6.54215       4.95931       3.64643       2.63159       1.79180       1.18920      0.765601      0.474885      0.281559      0.162010     0.0892529     0.0483675     0.0240059     0.0118014    0.00528231    0.00234428   0.000917348   0.000354883   0.000121963   3.97619e-05   1.17924e-05   3.14372e-06   7.34245e-07   1.49871e-07   2.44748e-08   2.60060e-09
  19   8 2021.7846    0.5809  0.5699  9.6383 -0.0088  0.0201   0.0153   0.0470    0.0596   0.0000   438.3588     -0.593220       17.5861      -1.68847      -4.09417      -1.61345      0.332699     -0.586516     -0.220590     -0.127453      0.619935       1.54960      0.255676     -0.225353    -0.0680954     -0.263753      0.130721     0.0193905     0.0851891   -0.00849755    -0.0201888     0.0214780    0.00391445   -0.00154669  -0.000339473  -0.000510490   7.30973e-05  -2.45175e-06  -7.60517e-06  -1.59406e-05   1.90219e-06   7.23709e-08   2.52326e-07   1.02396e-07  -2.34829e-08  -5.14748e-09       1.77463       2.17301       2.32747       2.36539       2.18026       2.14826       2.07577       1.83448       1.35922       1.10716      0.884712      0.698551      0.510792      0.378764      0.274165      0.180829      0.113679     0.0706633     0.0428061     0.0238902     0.0131764    0.00722294    0.00359102    0.00185847   0.000837412   0.000458730   0.000184810   8.55745e-05   2.97168e-05   1.14621e-05   3.64605e-06   1.16274e-06   3.28906e-07   8.72564e-08   2.12867e-08   4.30101e-09
  19   9 2173.8029    0.8129  0.5505 10.3317 -0.0111  0.0217   0.0221   0.0413    0.0582   0.0000   438.5943       1.49342       10.5439     -0.878555      -5.17082      -1.57248       2.32478       2.11079       1.21095     -0.676807     0.0849679     -0.269504     -0.102784      0.116612    -0.0787966    -0.0997340    -0.0526581    -0.0267126    -0.0893814    -0.0216533    0.00169982    0.00868924    0.00304105   -0.00567501  -0.000864691  -0.000137566   0.000182456   6.72052e-06  -3.28692e-05  -1.04172e-06  -1.86454e-06  -1.14620e-07  -3.32504e-07   1.29253e-07  -4.07385e-08   2.85808e-09       1.85509       2.38964       2.35960       2.51317       2.45247       2.26914       1.99435       1.74275       1.51184       1.28955       1.05889      0.761815      0.536653      0.368703      0.269908      0.161401      0.113804     0.0681269     0.0445925     0.0260120     0.0147162    0.00794483    0.00420917    0.00198817   0.000910431   0.000427645   0.000184088   7.77963e-05   3.00880e-05   1.07361e-05   3.49189e-06   1.20988e-06   3.66014e-07   8.88945e-08   2.52284e-08   4.28267e-09
  19  10 2322.3805    1.0860  0.8735 10.7040  0.0000  0.0273   0.0243   0.0622    0.0686   0.0000   437.7055     -0.949699       9.86920      -1.19347    -0.0973210      -2.40995      -2.93973      0.463327      0.323246      -2.16318      0.474184      0.553623     -0.445296     -0.675947     -0.470234     0.0787547     0.0888911    -0.0370195   -0.00265886     0.0332521    0.00794220    0.00236032   -0.00328017   -0.00724285    0.00304992   0.000328884  -0.000273315   0.000164141   2.50495e-05   5.19703e-06  -4.04603e-06  -1.11461e-06   1.88700e-07  -1.95257e-07  -1.07453e-08   4.59802e-09       2.25224       2.96765       3.10000       3.16112       3.26129       2.84054       2.69631       2.11757       1.94400       1.57005       1.12980      0.964832      0.609281      0.522454      0.335744      0.240518      0.140131     0.0830157     0.0552154     0.0304727     0.0193903    0.00968232    0.00515312    0.00264795    0.00112521   0.000612568   0.000218526   0.000104695   3.62187e-05   1.37803e-05   5.22354e-06   1.46588e-06   4.91200e-07   1.27409e-07   2.61654e-08   7.20074e-09
  19  11 2468.2280    1.4792  0.9351 11.2817 -0.0077  0.0298   0.0326   0.0626    0.0904   0.0000   438.0898       7.62458       8.77296     -0.810948       1.70258      -3.50614     0.0793246       1.03010      -2.77695      -3.68188       1.63601     -0.652676     -0.389124      0.656680      0.207765     -0.511472      0.185825     0.0907174    -0.0982033    -0.0991727     0.0190845    0.00884681   -0.00809799  -2.74265e-05  -0.000411725   0.000350593   0.000111776  -0.000183137  -7.80851e-06   1.23610e-05  -5.06011e-06   1.06674e-06   1.04041e-06  -2.60249e-07   2.06467e-08  -9.45616e-09       2.65915       3.16982       3.80662       3.51156       3.44182       3.19464       2.98657       2.81561       2.07043       1.75597       1.53155       1.00721      0.777344      0.611037      0.407659      0.273693      0.163765      0.109580     0.0689571     0.0345305     0.0199039     0.0126592    0.00596054    0.00304337    0.00144279   0.000580881   0.000357783   0.000132513   5.09266e-05   1.95113e-05   5.85542e-06   1.76418e-06   5.80345e-07   1.71782e-07   3.79085e-08   6.51657e-09
  19  12 2613.2294    1.9807  0.8580 12.0017 -0.0119  0.0301   0.0455   0.0613    0.0810   0.0000   436.7952       7.84563       11.9333       3.82358      -6.32030      -5.04748      -1.96125       1.54107     -0.244371       1.99021      -1.16025      -1.14371      0.211473      0.874421     0.0544224     -0.218004     0.0270165    -0.0125593     0.0903539     0.0200585     0.0129650   -0.00888478    0.00154753   -0.00305417    0.00283702    0.00106685  -0.000498432  -0.000297487   4.61209e-05   4.88150e-06  -1.93757e-06  -2.57305e-06  -6.74546e-07  -4.44051e-08   1.46879e-08   8.49513e-09       2.11126       2.93801       3.54049       2.86293       3.90201       2.87290       2.98587       2.68600       1.77884       2.22433       1.05659       1.31065      0.755854      0.591413      0.481670      0.220608      0.229911     0.0904983     0.0807073     0.0452174     0.0198708     0.0154264    0.00527642    0.00335527    0.00160942   0.000549271   0.000379402   0.000106139   5.26721e-05   2.45439e-05   5.41955e-06   2.60876e-06   7.36130e-07   1.24742e-07   5.18858e-08   1.30161e-08
  19  13 2758.0588    2.5591  0.8250 12.3258 -0.0051  0.0229   0.0551   0.0543    0.0734   0.0000   437.0611       7.47860       14.5488      -4.80308      -1.41674      -2.79017       2.24019      -2.65947      0.522287       1.01900       1.39424     -0.353298     -0.812835     -0.396596     -0.289958     -0.221965    -0.0499946    -0.0461412     0.0136675    -0.0220884    -0.0146371   -0.00804211    0.00560738   -0.00113587   -0.00180800  -0.000310599   8.53649e-05   7.70397e-05   6.51373e-05  -7.39256e-06  -6.41210e-07  -3.46159e-08  -3.90861e-08  -1.12035e-09   1.75384e-08  -3.23693e-09       1.83581       2.49258       2.35087       2.77372       2.57724       2.46688       2.09735       1.87373       1.60819       1.26579      0.980641      0.741233      0.618180      0.394481      0.282004      0.183397      0.131119     0.0789264     0.0509292     0.0270867     0.0163788    0.00837748    0.00508360    0.00224733    0.00126822   0.000479255   0.000240586   7.75880e-05   3.80570e-05   1.19137e-05   4.71730e-06   1.32171e-06   4.02975e-07   1.00186e-07   2.45910e-08   4.78966e-09
  19  15 3046.7708    3.6247  1.0677 12.9624 -0.0094  0.0272   0.0704   0.0629    0.0868   0.0000   436.3037       12.2870       13.6235      -6.61329       3.57030      -3.52848       4.31061      -5.99920      -4.02444     -0.966862      0.459303     -0.137964      0.840611     -0.275170      0.216903      0.207765     0.0772589     -0.219982     0.0535732     0.0284567    -0.0116391    0.00271970    0.00915434    0.00129332   -0.00315889  -0.000776181   5.20506e-05  -0.000112994  -5.98819e-05   1.14544e-05   5.83306e-06   1.28083e-06   4.41616e-07   5.66120e-08  -5.82001e-08   1.61157e-09       2.28660       3.02469       3.26420       3.19009       3.01456       2.86938       2.70926       2.31587       1.97616       1.64736       1.32672      0.977394      0.723343      0.497877      0.336260      0.233187      0.145880     0.0980195     0.0531028     0.0358575     0.0183061     0.0102100    0.00523228    0.00260122    0.00133139   0.000581081   0.000266863   0.000107049   4.65114e-05   1.63434e-05   5.52513e-06   1.90595e-06   4.81011e-07   1.42514e-07   3.26826e-08   6.21938e-09
  19  16 3190.0935    3.5331  1.2557 13.0626 -0.0075  0.0302   0.0655   0.0727    0.0736   0.0000   444.2028       19.6779       18.9348       1.17057      -3.39443      -2.47610       3.84583      -4.79566      -4.54429      -3.62321       3.09174      0.260561      -1.12312      0.117667     -0.535565     -0.248584      0.142762      0.153862    -0.0747995    0.00974995     0.0142649    0.00705358    0.00533247   -0.00581471    0.00147753  -0.000716810  -0.000132538   2.57459e-05  -4.20098e-05  -3.39945e-06  -2.16709e-06  -2.77631e-06   7.78941e-07   3.86787e-07  -3.40672e-08  -3.20480e-09       2.55500       3.33758       3.51632       3.57220       3.47417       3.02787       2.97496       2.62791       2.25108       1.84993       1.44582       1.10886      0.835488      0.549959      0.414769      0.263052      0.169374      0.106295     0.0621085     0.0382629     0.0212777     0.0113660    0.00606718    0.00300317    0.00149736   0.000699963   0.000298416   0.000123692   4.82527e-05   1.70235e-05   6.15734e-06   1.97937e-06   5.47523e-07   1.43404e-07   3.78522e-08   7.35971e-09
  19  17 3333.2156    3.1366  1.7669 12.7687 -0.0016  0.0372   0.0515   0.0881    0.0661   0.0000   438.9777       20.6658       12.3804       1.23863       5.48118      -3.61049       5.33644      -6.21745      -5.27638      -2.65906       2.47559      0.141894     -0.909779    -0.0717939     -0.276185    -0.0325710     -0.319401      0.207147     0.0996734    -0.0370993    -0.0534990     0.0169733    0.00859711    0.00296179    0.00223399  -0.000967282  -0.000349576   6.77004e-05   6.66348e-05   7.19220e-06  -6.53750e-06   4.89730e-06   1.40983e-07  -1.81227e-07   4.65219e-08   7.95070e-09       2.85856       3.81800       4.24395       4.02745       4.24817       3.76588       3.48296       3.08436       2.64612       2.12954       1.71998       1.24750      0.990472      0.690152      0.481848      0.333312      0.209735      0.131219     0.0867808     0.0451012     0.0281897     0.0156797    0.00770572    0.00425463    0.00192909   0.000881734   0.000407282   0.000166235   5.93321e-05   2.49082e-05   8.41977e-06   2.45614e-06   7.82210e-07   2.09372e-07   5.08825e-08   9.71797e-09
  19  18 3476.4508    2.6844  2.5982 12.1113 -0.0047  0.0454   0.0380   0.1115    0.0753   0.0000   443.0072       23.5042       15.6730      -2.63748       3.72497      -10.6722       4.64951       1.74061       2.43713      -3.14635      -1.82649      0.527609     -0.511416    -0.0451471     -0.389642     -0.348435      0.181980     0.0137716    -0.0510824     0.0195681    -0.0415405    -0.0110216     0.0128568    0.00513121   -0.00250921   -0.00107495  -0.000376489   0.000247472   4.12178e-05   2.59664e-05   9.13696e-06   5.79621e-06  -8.41564e-08  -5.96945e-07  -1.09373e-07   2.31915e-08       3.62309       5.02179       5.42525       5.24245       5.37803       4.83012       4.55825       3.73400       3.27999       2.55141       2.12387       1.60694       1.15211      0.834959      0.579210      0.383538      0.254593      0.163860     0.0972922     0.0584669     0.0325842     0.0173975    0.00967164    0.00451962    0.00225941    0.00105526   0.000455250   0.000191981   7.81043e-05   2.69814e-05   9.61058e-06   3.12621e-06   9.19130e-07   2.38212e-07   5.70815e-08   1.12511e-08
  19  19 3619.7024    2.3175  3.8234 11.5256 -0.0023  0.0526   0.0281   0.1432    0.0700   0.0000   436.0722       23.9124       20.8891      -6.65060       3.09958      -5.33833     -0.519824      -5.98760      -1.81834      -2.81009       6.20767      -2.23608      0.919802      0.143656     -0.704433     -0.853896      0.267217      0.335953     -0.137987    -0.0931831    -0.0144067    0.00735718    0.00974449   -0.00857193   -0.00174451    0.00224271  -0.000379079  -0.000401497   1.19519e-05  -2.40131e-05   4.63111e-07   5.74390e-06  -2.39907e-06  -1.55579e-07   6.07814e-08   1.46297e-08       4.32776       5.64671       5.95946       6.27082       6.07822       5.80656       4.93601       4.50986       3.82504       3.06148       2.43208       1.86934       1.38942      0.982521      0.686842      0.462190      0.300375      0.194883      0.115608     0.0687139     0.0396635     0.0215798     0.0110389    0.00590631    0.00273562    0.00126020   0.000540804   0.000232850   8.54725e-05   3.26142e-05   1.12422e-05   3.67312e-06   1.05890e-06   2.82393e-07   6.43281e-08   1.25789e-08
  19  20 3762.8417    1.9495  5.9424 11.0651 -0.0028  0.0710   0.0197   0.1938    0.0517   0.0000   428.0319       13.3836       23.3314      -13.0739      -3.58548       4.98029       2.32391      -3.94503      -3.68969      -2.89725      -4.50502       2.99440      0.553441     -0.387994     -0.110379     -0.160049      0.441221      0.200604    0.00497595     -0.184600     0.0363894     0.0701877   -0.00341124   -0.00409216  -0.000691623    0.00229573  -0.000508490   0.000320039  -0.000215339  -5.45549e-05   2.20674e-05   3.56595e-06  -2.27761e-06  -6.65521e-07  -1.34451e-07   1.10872e-08       5.70014       7.52201       8.04616       8.13455       8.22197       7.47818       6.99212       6.02805       5.08375       4.11068       3.24269       2.53351       1.85565       1.36604      0.947119      0.641954      0.417513      0.266101      0.162393     0.0949155     0.0545685     0.0292711     0.0161498    0.00763890    0.00391565    0.00171363   0.000798862   0.000311499   0.000131068   4.50407e-05   1.64029e-05   5.07381e-06   1.49885e-06   3.92443e-07   9.04384e-08   1.85401e-08
  19  21 3906.1236    1.5963  7.0160 10.8580 -0.0034  0.0838   0.0164   0.2255    0.0454   0.0000   437.7523       10.8342       28.7043      -2.11906      -16.1474      -9.56492       13.5320       5.29057      0.421479      -5.23419       4.34675      0.953655      -7.61096      -1.77034      0.594172     0.0113433     -0.731901     0.0907996      0.431944     -0.172013     -0.108994    -0.0277921   -0.00510042     0.0158966   -0.00235768   0.000189760   -0.00185496   0.000541615   0.000351221   7.89572e-05  -2.75714e-05  -1.83612e-05   2.74947e-06  -4.50503e-07   5.69708e-08  -1.33729e-08       6.70023       8.86387       9.47223       9.58841       9.71203       8.85461       8.27408       7.03693       6.01749       4.85683       3.79546       2.98805       2.21558       1.61792       1.10930      0.762046      0.500036      0.317292      0.195177      0.111981     0.0647875     0.0352713     0.0187591    0.00949961    0.00458228    0.00210144   0.000925098   0.000383207   0.000150631   5.55579e-05   1.93668e-05   6.04304e-06   1.78771e-06   4.63796e-07   1.07064e-07   2.23353e-08
  19  22 4049.3462    1.3658  8.8055 10.5322 -0.0033  0.0990   0.0132   0.2783    0.0416   0.0000   443.6739       36.1138       3.68306      -21.3910       6.91652       7.11880      -15.9184      -11.9628       16.7333      -13.4109       3.15391       3.66338      -4.57401     -0.770529       2.93617      -2.18513      0.737773      0.171891     -0.427289     -0.147584      0.138590    -0.0192819    -0.0322469     0.0211553   -0.00177465   -0.00585778    0.00179913    0.00120773  -0.000401106   4.27815e-05   8.45805e-06  -4.01460e-06   7.62651e-07   7.79560e-07  -2.96226e-08   3.31777e-08       7.53987       10.4145       11.2894       11.2608       11.4015       10.2106       9.60562       8.14150       7.07835       5.69513       4.52840       3.48979       2.54524       1.85931       1.29726      0.876046      0.577358      0.364781      0.223700      0.135690     0.0767677     0.0425854     0.0223113     0.0114414    0.00547670    0.00260206    0.00111068   0.000477479   0.000183879   6.85715e-05   2.32280e-05   7.49081e-06   2.17260e-06   5.63268e-07   1.30348e-07   2.69881e-08
  19  23 4192.7142    1.1154 10.8865 10.4872 -0.0058  0.1234   0.0119   0.3576    0.0368   0.0000   432.5470       52.0928       22.2050      -7.22278      -17.5718       14.5746       12.2224       5.58144      -5.00046      -4.57182       5.83159       7.50501       6.84981      -3.97276      0.312866     -0.477814       1.42114      0.490836      0.522003     -0.148956     0.0381836     0.0218303    -0.0136860    -0.0127097     0.0175430   8.99197e-05   -0.00426616  -0.000411993   0.000740674   7.77552e-05  -3.12373e-05   1.03655e-05   1.63948e-06  -7.90811e-07  -6.52574e-08  -1.12218e-08       9.91198       13.0826       14.3744       14.6054       14.4008       13.5157       12.1143       10.3676       8.86726       7.21787       5.71297       4.41015       3.28151       2.33826       1.63882       1.12330      0.739619      0.471120      0.292690      0.172692     0.0985313     0.0551147     0.0284925     0.0149374    0.00715771    0.00333838    0.00146342   0.000610725   0.000233142   8.85289e-05   2.97063e-05   9.46680e-06   2.70535e-06   7.00850e-07   1.59803e-07   3.16946e-08
  19  25 4479.9648    0.7599 14.9270 10.2413  0.0010  0.2061   0.0086   0.5418    0.0293   0.0000   433.9325       26.6196       53.1987      -4.78846      0.325391      -8.38111       3.94946       9.31533      -33.5287       22.5817       19.5593     -0.184680       5.23371       4.98608       1.88619      -6.42114      0.502572       1.13373      0.677091     -0.699509      0.280739     0.0154810     0.0205447    -0.0354601   0.000190284    -0.0118891  -0.000494613   0.000584508  -0.000133931   0.000160403  -0.000103071  -1.24148e-05  -2.61026e-06   7.92678e-07   2.29678e-07  -1.18007e-08       15.6594       20.8883       22.6511       23.8990       23.0625       21.7688       19.3140       17.2536       14.2991       12.0986       9.37828       7.26073       5.47402       3.92939       2.79633       1.90559       1.26124      0.806648      0.507639      0.305257      0.173928     0.0988494     0.0534877     0.0266664     0.0128958    0.00626066    0.00261961    0.00111224   0.000430124   0.000157992   5.28983e-05   1.65017e-05   4.67044e-06   1.20285e-06   2.78090e-07   5.41780e-08
  19  27 4765.7606    0.5046 18.3491  9.9304 -0.0011  0.3352   0.0062   0.7670    0.0235   0.0000   404.8196       67.2866       18.0891      -50.9601       48.6628       38.4439      -64.6069      -46.5499       75.3928      -45.8289      -34.7946       6.01610       23.5575       7.94540      -6.45788      -13.4315       1.05820       4.35712     -0.765086     -0.940024      0.306553      0.360609     0.0966796    -0.0997468    -0.0315928    -0.0175922  -0.000406903    0.00169617    0.00120701   0.000195394  -3.38086e-05  -4.70880e-05  -5.12755e-06   9.25895e-06   5.86123e-07  -2.95620e-08       25.9778       35.0632       38.8827       39.8444       38.8276       36.8812       32.5281       28.3388       23.9750       19.4376       15.5575       12.0051       9.00498       6.39448       4.61073       3.13529       2.10590       1.34202      0.849212      0.514650      0.293830      0.166159     0.0893690     0.0457751     0.0219420     0.0108755    0.00446710    0.00193608   0.000728585   0.000269945   8.95294e-05   2.82017e-05   7.92152e-06   2.01368e-06   4.56080e-07   8.81165e-08
  20   8 2050.0811    0.6216  0.5546  9.8244 -0.0100  0.0198   0.0162   0.0430    0.0553   0.0000   437.2301      0.482011       14.2569     -0.300799      -2.93356       1.24904      0.251181      -1.94913      -2.23793      -2.18159       1.86504      0.754260      0.495486      0.193530     0.0815923     -0.233518    -0.0538972      0.138455     0.0559947    -0.0476920    -0.0222290   -0.00772554   -0.00103634    0.00494431    0.00232757   -0.00160099  -0.000622551  -3.46298e-05   1.60847e-05  -5.41413e-05  -4.42457e-07   8.21441e-07   4.77270e-07   1.50179e-07   1.90657e-07  -1.97888e-08       1.45912       1.93956       2.07750       2.14398       2.09779       1.88747       1.86558       1.51386       1.36892       1.14533      0.954593      0.664711      0.543694      0.365070      0.269992      0.180208      0.121478     0.0759639     0.0475332     0.0296640     0.0170774     0.0102596    0.00493478    0.00298917    0.00134983   0.000704881   0.000318488   0.000137905   6.17623e-05   2.53722e-05   9.18901e-06   3.67437e-06   1.08896e-06   3.41420e-07   9.16039e-08   2.48397e-08
  20  10 2352.4658    1.2313  0.8957 10.6876 -0.0050  0.0233   0.0245   0.0539    0.0724   0.0000   436.2319       3.16385       11.2964       2.43689      -3.95620      -4.03223     -0.752469      -1.05372       1.64526      -1.24294      -2.22182     -0.286176      0.535125    -0.0758363     -0.390594    -0.0214954     0.0346004     0.0509205    -0.0210258     0.0154170    -0.0214028   -0.00674604    -0.0157505   -0.00313702  -0.000121722    0.00154647   0.000210280   4.50708e-05   7.37566e-05   2.72816e-05   2.25494e-06  -4.41641e-06  -4.27799e-07   7.61106e-07  -3.48633e-08   8.85279e-08       1.90100       2.39058       2.41355       2.69355       2.68015       2.46631       2.13205       1.96657       1.68546       1.35899       1.01778      0.808044      0.641235      0.464744      0.329775      0.210867      0.150950     0.0984238     0.0628627     0.0350902     0.0205030     0.0117158    0.00669232    0.00362500    0.00185646   0.000899736   0.000381917   0.000176323   6.84096e-05   2.86398e-05   1.01108e-05   3.76484e-06   1.22669e-06   3.93295e-07   1.09849e-07   2.76763e-08
  20  11 2499.0840    1.5792  1.0625 11.2591 -0.0054  0.0289   0.0314   0.0648    0.0913   0.0000   436.3067       2.75273       15.7186      -1.74862       1.45658       2.07937     -0.890286      -4.95993      -1.12021     -0.658431       1.70094    -0.0523806     -0.719237      0.364867      0.239699     -0.179558      0.170744    -0.0772377     0.0472736    -0.0133571    -0.0199245   -0.00280031   -0.00301012   -0.00307143   -0.00394543  -0.000320741   0.000186819   9.75757e-05  -4.40211e-05   2.11144e-05   6.62435e-06   9.57543e-06  -1.43570e-06  -4.44957e-07  -1.15730e-07   7.89871e-09       2.06638       2.91952       3.12691       3.04898       3.17186       2.70866       2.80381       2.21353       2.09676       1.66522       1.33869       1.06207      0.763038      0.559884      0.371088      0.273411      0.168723      0.110738     0.0743756     0.0397840     0.0268177     0.0138493    0.00805853    0.00402777    0.00214790    0.00106270   0.000459268   0.000226874   9.52660e-05   3.46786e-05   1.47871e-05   4.93904e-06   1.83444e-06   5.05315e-07   1.45233e-07   3.98896e-08
  20  13 2790.8948    2.7150  0.8717 12.2649 -0.0014  0.0221   0.0534   0.0513    0.0774   0.0000   439.4454       9.36082       9.98695      -4.37823      -3.41448      -5.71864       1.16331      -1.62067       1.51865     -0.276221       2.82805     -0.593462      0.144056      0.702234     -0.512845     -0.167179    -0.0379453     0.0746451   -0.00407751    -0.0120934     0.0128258    -0.0112738   -0.00136679   0.000222226    0.00186493   5.38699e-06  -0.000919491   0.000211303  -5.47786e-05   2.76882e-05  -1.20619e-05   3.41324e-06  -4.27934e-07   4.97711e-07  -7.90572e-08  -5.50320e-08       1.74730       2.32748       2.48000       2.48561       2.54398       2.30826       2.18190       1.80929       1.59769       1.22037       1.08139      0.806058      0.606265      0.428450      0.302576      0.210400      0.139870     0.0915706     0.0584356     0.0353377     0.0203785     0.0113480    0.00637723    0.00315170    0.00165102   0.000773039   0.000381190   0.000166536   7.14417e-05   2.68803e-05   1.10018e-05   3.62103e-06   1.28791e-06   3.93935e-07   1.15171e-07   2.92654e-08
  20  14 2936.1778    3.2183  0.9810 12.7459 -0.0045  0.0278   0.0631   0.0601    0.0780   0.0000   439.6416       13.2073       6.45430      -5.44047      -2.51169      -2.15009     -0.938640      0.556256      0.644879     -0.534183       1.31796      0.129615      0.881426     0.0906582    -0.0202996    -0.0821253    -0.0660093      0.108984     0.0483974     0.0113824     0.0120778    0.00698526   -0.00185516   -0.00790540   0.000734054   0.000428500  -0.000464909   3.94624e-05  -8.42220e-05   3.54146e-06   3.87942e-06   2.18586e-06   2.69604e-06   5.56439e-07  -7.06666e-08   4.52033e-08       2.62350       2.82345       2.60918       2.91855       3.47417       3.29728       2.49851       2.15559       2.07444       1.83562       1.38444      0.977497      0.725789      0.602753      0.440667      0.310025      0.194065      0.115836     0.0755301     0.0485106     0.0304655     0.0178918    0.00980929    0.00496237    0.00227494    0.00102268   0.000434720   0.000177813   6.98516e-05   2.78929e-05   1.06978e-05   3.98547e-06   1.29809e-06   3.96246e-07   1.25069e-07   3.10675e-08
  20  15 3080.7511    3.6171  0.9707 13.0682 -0.0059  0.0263   0.0708   0.0596    0.0785   0.0000   441.6908       7.10320       11.3272       7.67758      0.884476      -6.63263       2.08560      -2.33746       4.70809      -2.73310      0.812227      -1.63176      0.717133      0.236083     -0.357129      0.120875     -0.312661      0.154894    -0.0281905    -0.0112641     0.0409480     0.0334645     0.0107049   -0.00416833   -0.00110231   0.000132347   0.000194058   0.000131782  -0.000181879   2.14411e-05   6.17550e-06   4.17074e-06   9.21868e-07   5.04800e-07   6.92366e-08   1.23313e-08       2.02123       2.54104       2.79398       3.02043       2.75651       2.84208       2.46150       2.08533       1.67280       1.55167       1.23489      0.822839      0.703081      0.490748      0.360170      0.228862      0.177492      0.100555     0.0670505     0.0389612     0.0268031     0.0140053    0.00774063    0.00376875    0.00221092   0.000932230   0.000462203   0.000174858   8.98487e-05   3.44372e-05   1.46731e-05   4.83593e-06   1.53839e-06   4.40838e-07   1.29635e-07   3.19444e-08
  20  17 3368.3549    3.0934  1.9221 12.6205 -0.0091  0.0356   0.0469   0.0919    0.0611   0.0000   442.3807       30.2055       15.1573       1.36811      -5.81319      -9.34337       2.47608       1.92297      0.425164      -6.30523      -3.66383       2.97952      0.717040      -2.01558      -1.02217     -0.355759    -0.0326419    -0.0701362    -0.0264545     0.0243906     0.0548549     0.0275513    -0.0126780   -0.00716298   -0.00115622    0.00152213   0.000387578   0.000896450   0.000133747  -5.83390e-05  -1.17771e-06   1.39370e-05  -1.92444e-06  -8.52396e-08   2.21906e-07   3.74567e-10       2.79396       3.65300       4.13699       4.15745       4.12519       3.85260       3.43346       3.04037       2.54433       2.07522       1.71060       1.27228      0.941983      0.719697      0.514702      0.345323      0.228124      0.155800     0.0914460     0.0596582     0.0340349     0.0199342     0.0107225    0.00608027    0.00276256    0.00146789   0.000658660   0.000303500   0.000124643   5.51934e-05   1.87911e-05   7.13888e-06   2.27026e-06   7.50006e-07   2.01524e-07   5.33569e-08
  20  18 3512.2181    2.6042  3.1661 12.0988 -0.0032  0.0495   0.0332   0.1248    0.0550   0.0000   437.3417       19.3189       10.9860       2.16072       4.62256      -5.64775      -1.16364      -1.65847      -2.05288      -4.96844       2.36109      -1.59335      0.102234      -1.35331      0.167832     -0.300204     -0.663664      0.181652    -0.0304858      0.187348   -0.00675665    -0.0273140     0.0136676    0.00645055    0.00110924    0.00345940   0.000568918  -0.000820660   0.000310214   0.000154015   5.26315e-06  -1.53505e-05   3.68435e-06   4.47472e-07   1.96769e-07  -8.44073e-08       3.66844       4.96172       5.27100       5.33602       5.40083       4.95981       4.55089       4.08810       3.32322       2.99704       2.33803       1.82827       1.37609      0.974363      0.704539      0.479334      0.323698      0.215731      0.131253     0.0867907     0.0465333     0.0285544     0.0150204    0.00812065    0.00393853    0.00202102   0.000890909   0.000427657   0.000169796   7.11423e-05   2.69868e-05   9.93549e-06   3.06566e-06   1.05521e-06   2.62598e-07   7.46643e-08
  20  19 3656.0340    2.1892  4.5817 11.4673 -0.0028  0.0575   0.0236   0.1573    0.0521   0.0000   436.7774       24.1239      -1.08402       7.94399       11.8795      -11.3687       3.42292      -1.49591       7.99751      -2.73232      0.825994      -1.30701       4.02908      0.258616      -1.07288    -0.0214603      0.562028     0.0157380     -0.400778   0.000893140    -0.0597156    -0.0744725    -0.0141264    0.00909716  -2.83209e-05   -0.00214615   0.000494015  -5.53099e-05   0.000194610  -7.63791e-05   1.91126e-06   1.02784e-05  -1.04596e-06   3.88453e-07   4.90844e-07   3.89884e-09       4.42203       5.74251       6.32312       6.37378       6.40932       5.96050       5.47623       4.90444       4.05272       3.37435       2.70675       2.12378       1.61562       1.16880      0.843984      0.584598      0.394713      0.251585      0.159599     0.0979227     0.0577382     0.0328021     0.0178943    0.00937304    0.00480359    0.00240261    0.00108153   0.000511908   0.000203756   8.57797e-05   3.19662e-05   1.15287e-05   3.81230e-06   1.17930e-06   3.30548e-07   8.54455e-08
  20  20 3799.7900    1.8009  5.8476 11.0967 -0.0043  0.0697   0.0186   0.1923    0.0477   0.0000   438.1679       41.0518       11.6604      -14.8828      0.499317      -6.69977      -8.63577      -10.9758       5.55009      -3.89941      0.771537     -0.935042      0.627789     -0.992574      -1.19167      0.278359     0.0558977      0.122827     -0.120086     0.0436765     0.0649346     0.0502989    -0.0295835    0.00207781  -7.81157e-05    0.00571082    0.00111421   -0.00144247  -0.000533180  -5.32000e-05   3.64905e-06   2.03758e-05  -3.58609e-06  -2.15751e-06  -7.99491e-08  -1.47938e-07       5.42543       6.79752       7.55578       7.73164       7.68515       7.31026       6.55213       5.88581       4.97028       4.07650       3.31663       2.55976       1.93073       1.45502       1.01588      0.720334      0.474911      0.312559      0.194170      0.119552     0.0702032     0.0407224     0.0216824     0.0118281    0.00593255    0.00292533    0.00137304   0.000600414   0.000261723   0.000103781   3.91048e-05   1.41938e-05   4.59846e-06   1.44391e-06   4.05820e-07   1.05446e-07
  20  21 3943.3959    1.5559  7.9735 10.7061 -0.0025  0.0884   0.0145   0.2404    0.0420   0.0000   431.8527       13.1171       12.6161      -8.27171       13.3973      -2.68604      -10.3157      -14.5239       10.6526      -9.29283      -8.31113       2.21349      0.503925      -1.84447    -0.0858710      0.972453      0.790207     -0.520431     -0.203551     -0.228452    -0.0109918   -0.00632875     0.0136012    -0.0162151   -0.00757478    0.00184048    0.00239351  -0.000867932  -0.000599090  -7.57005e-05   7.37726e-05  -7.33255e-06   7.78036e-06  -8.20323e-07  -7.67451e-07   2.86507e-07       6.63159       8.71800       9.60584       9.87032       9.59501       9.18329       8.24803       7.59159       6.16767       5.17579       4.10197       3.26085       2.41945       1.82588       1.30490      0.895941      0.604253      0.398128      0.246764      0.152981     0.0901125     0.0505335     0.0287355     0.0154782    0.00750134    0.00393474    0.00175869   0.000833466   0.000329970   0.000145210   5.11233e-05   1.86550e-05   6.15755e-06   1.91569e-06   5.31041e-07   1.34266e-07
  20  23 4230.6928    1.0514 10.9838 10.4843 -0.0051  0.1284   0.0112   0.3684    0.0339   0.0000   427.9831       44.1146       20.5596      -24.9681      0.614157      -10.6755       14.9013     -0.684822      -1.74176      -9.47308       14.9454       3.51832      -2.89710       1.04927     -0.556020       2.47011      -1.20381     -0.974973    -0.0886374      0.430071     0.0142406    -0.0378955    -0.0859556     0.0796884     0.0139065    -0.0151653   -0.00229402    0.00307684  -0.000354658   7.90226e-05   4.94134e-05  -2.27102e-05   2.92370e-06   7.38118e-06   3.91607e-07  -5.08442e-07       9.52307       12.7021       13.9742       14.6022       13.8838       13.3631       12.0945       10.6062       9.13669       7.65293       6.09133       4.75612       3.62030       2.62601       1.88215       1.30320      0.884655      0.575086      0.364554      0.224234      0.135029     0.0774108     0.0424796     0.0227424     0.0117584    0.00586324    0.00266216    0.00124198   0.000510452   0.000211171   7.84521e-05   2.81912e-05   9.23755e-06   2.83294e-06   7.61921e-07   1.93240e-07
  21   7 1919.8562    0.4614  0.4415  9.7005 -0.0071  0.0283   0.0144   0.0387    0.0424   0.0000   437.2124      -1.32135       10.6640      -1.89723      0.257251      0.934412       1.05395       1.31045    -0.0641299      0.772152     -0.174022     -0.782839     -0.753447     -0.594383     -0.556785     -0.214691   -0.00544005      0.107036     0.0151453    0.00142170     0.0300846     0.0105307  -0.000739361   -0.00349006    0.00102293   0.000303080  -0.000104522  -0.000180352   1.70036e-05   4.56709e-06   8.83229e-06  -4.98967e-06  -1.53029e-06   4.46960e-07   1.76296e-07  -8.40459e-08       2.07308       2.62536       2.57414       2.39937       2.89565       2.94865       2.63749       2.16131       1.90470       1.25914       1.47412       1.16345      0.928191      0.734619      0.397085      0.252474      0.224534      0.159860      0.119554     0.0718332     0.0389117     0.0211299    0.00998255    0.00505118    0.00272650    0.00141871   0.000757901   0.000282334   0.000170411   7.99320e-05   2.21705e-05   1.41689e-05   5.14971e-06   1.04388e-06   5.69809e-07   1.60079e-07
  21   8 2077.7367    0.7128  0.5740  9.8619 -0.0026  0.0182   0.0163   0.0381    0.0546   0.0000   437.9101     -0.328794       10.0714      -1.35543      -1.40711     -0.533566       1.09253       3.74906     -0.509984       1.89119       1.68370      0.673959      0.308074     0.0819869      0.213406      0.236048      0.122723     -0.123523     0.0205342   -0.00322375    0.00689709     0.0124892   -0.00369835   0.000489115  -0.000115141    0.00180581   2.41184e-05  -0.000108555   3.23956e-05   3.61522e-05   1.55379e-05  -2.02508e-06  -2.58369e-07  -1.25817e-06  -2.19283e-07   1.86766e-07       1.37744       1.88697       2.05653       2.13732       2.07920       1.90122       1.73975       1.57804       1.29171       1.11430      0.876258      0.689426      0.532695      0.372534      0.271358      0.177800      0.125077     0.0868041     0.0518557     0.0336138     0.0204330     0.0115882    0.00663444    0.00353521    0.00195634   0.000999785   0.000506764   0.000229800   0.000106992   4.34479e-05   1.95651e-05   7.41144e-06   2.68443e-06   9.16174e-07   3.10750e-07   9.04860e-08
  21   9 2231.9229    0.9943  0.7119 10.2990 -0.0021  0.0218   0.0218   0.0471    0.0717   0.0000   438.2421     -0.229923       8.56050       3.33663      -2.73333       2.18326      0.625263    -0.0566749      -1.32655      -2.33213      0.456136      0.192867      0.220977     -0.337405     -0.287409    -0.0691702      0.227034      0.109383    -0.0922163    -0.0280988   -0.00989781     0.0205877   1.39067e-05   -0.00615751    0.00249162    0.00163894  -0.000185862   0.000117781   4.96555e-05   4.51822e-07   1.70704e-05   2.51610e-06   9.02577e-07  -1.86017e-07  -7.84392e-08  -6.17515e-08       1.66278       2.09118       2.03316       2.33742       2.31067       2.10773       2.04022       1.70786       1.48519       1.20858       1.12694      0.861271      0.623917      0.433569      0.339391      0.237198      0.148890      0.105301     0.0686075     0.0453397     0.0262974     0.0157186    0.00927073    0.00481696    0.00255363    0.00115613   0.000571661   0.000295123   0.000128803   6.22547e-05   2.26081e-05   8.73400e-06   3.06987e-06   9.89321e-07   3.37193e-07   9.50591e-08
  21  10 2381.9668    1.2808  0.8856 10.8793 -0.0062  0.0218   0.0256   0.0555    0.0693   0.0000   438.3453       3.01898       10.5214      -4.49154       1.08089      -1.83198      -1.70505       2.14971      -1.31358      -3.42123     -0.291911    -0.0904551      -1.25383     -0.700794     -0.283171     0.0332207     0.0810201     0.0956417     0.0773323    -0.0769813    -0.0427810   -0.00300629   -0.00590553    0.00602080    0.00140361   -0.00112269  -0.000569933  -0.000114258  -0.000219477   1.41199e-05   2.42252e-05  -2.50775e-06  -6.67250e-06  -1.09937e-06  -1.72334e-07   4.33329e-10       1.61181       2.07993       2.29972       2.38802       2.46896       2.20543       2.09340       1.85908       1.50159       1.32875       1.00302      0.829208      0.618800      0.453100      0.338789      0.244749      0.164954      0.107852     0.0674616     0.0437111     0.0264003     0.0162682    0.00854502    0.00485349    0.00243407    0.00127846   0.000630881   0.000300469   0.000136290   5.88107e-05   2.46101e-05   9.18929e-06   3.52134e-06   1.26951e-06   3.80726e-07   1.20880e-07
  21  11 2529.4034    1.7500  0.9678 11.3784  0.0014  0.0233   0.0332   0.0579    0.0744   0.0000   440.0196       2.93634       13.6311       3.15612      -3.02922      -5.07765      -1.77264       2.18319      0.796583     -0.371307       1.41947     -0.334830      -1.27444      0.717824      0.314395      0.390543    -0.0707996     0.0342776    -0.0155764     -0.106312    0.00386388     0.0126084    -0.0110416  -0.000444793  -0.000602543   0.000595615   0.000135884  -0.000181293   0.000149250  -4.13456e-05  -5.14245e-05   1.98769e-06  -2.15125e-06   1.18531e-06  -3.64528e-07   1.43075e-07       1.76054       2.34723       2.52866       2.63004       2.50103       2.38226       2.13658       1.95758       1.69911       1.41604       1.18482      0.859743      0.716959      0.484838      0.380479      0.251872      0.176295      0.111125     0.0715484     0.0435084     0.0271703     0.0155407    0.00866042    0.00515298    0.00247927    0.00131273   0.000654062   0.000299102   0.000140811   5.60745e-05   2.53595e-05   9.42674e-06   3.53055e-06   1.22378e-06   3.98956e-07   1.17304e-07
  21  12 2676.2854    2.1433  1.0159 11.7920 -0.0065  0.0332   0.0426   0.0600    0.1089   0.0000   438.0865       6.34689       15.7827     -0.367319      -4.02540      -3.95609       3.51115      -2.53214     -0.975214      -3.92984      0.946582       1.36453      0.571501      0.676865      0.357324     -0.201270     -0.223623     0.0472652     0.0123246    -0.0594573    -0.0211186    -0.0100894   -0.00652459   0.000112227    0.00404290   0.000256094    0.00158663  -2.04868e-05  -3.06924e-05  -4.33401e-06   4.25427e-05  -1.39979e-06   2.20189e-06   1.03306e-07  -8.08567e-08   9.47640e-08       2.71826       2.52856       3.06339       3.93928       3.64730       2.65841       2.84671       2.91337       2.22430       1.65345       1.57918       1.26516      0.814436      0.649727      0.534970      0.347689      0.197416      0.141238      0.114727     0.0688273     0.0315754     0.0176304     0.0132897    0.00810674    0.00403589    0.00182722   0.000884557   0.000483332   0.000248405   0.000107727   4.10949e-05   1.39360e-05   4.44441e-06   1.34043e-06   4.23738e-07   1.31278e-07
  21  14 2969.0974    3.2214  0.9445 12.8667 -0.0072  0.0293   0.0652   0.0581    0.0704   0.0000   439.8431       9.00465       13.3155      -2.39940      -3.10983      -5.59014      -3.80665      -4.09228       1.70811      -2.91245      -1.12857      -3.57644     0.0266493      0.254590    -0.0370439     0.0498821      0.203074     -0.123919      0.113050    -0.0943203   -0.00617373     0.0277594    -0.0147202   -0.00451925   -0.00160090   -0.00198786  -0.000790596  -0.000227339   0.000148797   2.46351e-05  -4.61296e-06   3.12319e-06   1.59930e-06   1.49852e-07   1.57397e-08  -1.01645e-08       2.57773       3.64875       3.49409       3.58730       2.85867       2.63222       2.41082       2.54533       2.53818       2.35891       1.95341       1.53259       1.10454      0.740014      0.516975      0.329303      0.213524      0.125799     0.0774943     0.0474528     0.0305048     0.0187810     0.0102224    0.00560716    0.00280840    0.00151740   0.000715910   0.000334245   0.000150779   6.29892e-05   2.52404e-05   1.00869e-05   3.53413e-06   1.27545e-06   3.98305e-07   1.15752e-07
  21  15 3114.2108    3.6236  1.1050 13.0230 -0.0113  0.0274   0.0674   0.0626    0.0767   0.0000   439.8568       11.1354       12.7046       2.53159      0.750323      -4.25396      -1.43547      -8.02011      -1.02093      0.485999      0.238707      -2.49644     -0.564467     0.0383443     -0.434046      0.303044     0.0757351      0.239632     0.0758764    -0.0472199     0.0479246     0.0327239    0.00693844   -0.00143076     0.0102011    0.00198777   -0.00150720  -0.000230906   0.000208094   4.96954e-05  -2.17249e-05   6.06551e-06   4.34155e-06   8.15327e-07  -7.79892e-07  -6.56421e-08       1.92492       2.65122       2.71516       2.84316       2.96015       2.61394       2.52711       2.32060       1.86008       1.58723       1.24025      0.984426      0.778313      0.567714      0.420348      0.301189      0.207976      0.134853     0.0850441     0.0523798     0.0341143     0.0177797     0.0113418    0.00570044    0.00314435    0.00164431   0.000787752   0.000390612   0.000172350   7.20421e-05   2.92191e-05   1.19069e-05   4.19880e-06   1.44200e-06   4.41427e-07   1.30524e-07
  21  16 3258.8453    3.3632  1.3339 13.0936 -0.0009  0.0308   0.0581   0.0731    0.0638   0.0000   437.3939       13.4037       18.3040      -2.59003      -8.12384      -4.16171       2.23511      -7.77725     -0.824915      -2.27680      0.733728      -1.16657       1.38119      -1.08757     -0.483142      0.763940     -0.263067     -0.173307      0.118808     0.0299257    -0.0481815    -0.0406860     0.0291106    0.00514363    0.00234080   -0.00498185   0.000457248    0.00129297   0.000144888  -0.000175826  -3.98628e-06   4.85551e-06   3.76689e-07   6.34398e-07  -3.08936e-07   6.58196e-08       2.27844       3.01632       3.43112       3.33720       3.29563       3.17742       2.75496       2.68616       2.14291       1.87213       1.53428       1.15897      0.882341      0.679333      0.465587      0.329029      0.229484      0.146603     0.0952237     0.0591751     0.0365921     0.0215272     0.0126937    0.00641387    0.00367955    0.00192615   0.000896017   0.000455286   0.000192992   8.96520e-05   3.47668e-05   1.49910e-05   5.28054e-06   1.74869e-06   5.80499e-07   1.69064e-07
  21  17 3403.1981    2.9843  2.0355 12.5267 -0.0028  0.0363   0.0421   0.0938    0.0543   0.0000   437.3909       10.7646       13.2863     -0.815055      -5.66609       2.67013       1.91730      -9.45052      -1.90565       2.75105       2.44679      -1.51247      0.517138     -0.798090      0.294392      0.247283     -0.462046     -0.121053     0.0825972     0.0560294     0.0294875     0.0446692     0.0253299   -0.00642422   -0.00433897   -0.00276139   0.000373267  -0.000285626  -0.000203713   7.43155e-05   2.50618e-05  -1.72484e-05  -5.62346e-06   2.03615e-06   8.45028e-07  -3.93261e-07       2.94330       3.73231       3.97457       4.26973       4.17831       3.92893       3.51293       3.31918       2.70064       2.11886       1.72181       1.38993       1.08788      0.776087      0.561976      0.417433      0.292621      0.185045      0.111761     0.0729868     0.0459734     0.0268431     0.0148044    0.00767093    0.00413421    0.00217412    0.00114211   0.000523342   0.000242742   9.46335e-05   4.06524e-05   1.51057e-05   5.71116e-06   1.90245e-06   6.06069e-07   1.84310e-07
  21  18 3547.5628    2.4259  3.0210 12.1490 -0.0002  0.0463   0.0308   0.1208    0.0477   0.0000   443.2075       17.5147       2.96393       8.19205      -3.76411      -10.7969      -2.62455      -3.23385       1.17461       4.01393      0.472658      -2.24588      0.742672      0.329889       1.17766      0.241691    -0.0834167      0.198860     0.0343414     0.0138581     0.0155008     0.0162176     0.0102242     0.0208432   -0.00387327    0.00103443    0.00134707  -0.000600752   0.000277248   0.000101332  -1.76835e-05   1.91616e-05  -3.02186e-06  -2.76473e-06  -1.28239e-06   3.22828e-07       3.35499       4.37515       4.72425       4.97015       4.83760       4.81955       4.23925       3.73548       3.29118       2.72465       2.18770       1.76180       1.35939      0.995883      0.719026      0.508444      0.351128      0.233000      0.155016     0.0966386     0.0586631     0.0336766     0.0199532     0.0104863    0.00590459    0.00279666    0.00145288   0.000682668   0.000298725   0.000133819   5.32138e-05   2.06191e-05   8.15293e-06   2.71651e-06   9.10633e-07   2.67533e-07
  21  19 3691.9660    2.0685  4.3580 11.5577 -0.0029  0.0568   0.0232   0.1534    0.0476   0.0000   438.5305       16.2016       4.55193     0.0129635       1.09903      -7.20264      -1.84263       2.33634       5.51953      -7.08014      0.281740      0.755205      -3.87866       2.35179      0.552269     -0.671729     -0.359050      0.275225      0.321682    -0.0678368    -0.0423116     0.0340109   -0.00873135     0.0198497   -0.00416778   -0.00602391  -0.000817456  -0.000750146   0.000435391  -0.000115434   0.000133044  -2.73886e-05  -2.04454e-05  -1.27214e-06   1.49508e-06   5.28384e-08       4.12668       5.47030       5.99782       5.96743       6.03835       5.75933       5.30988       4.70763       4.07399       3.36321       2.74178       2.16037       1.67142       1.25720      0.898765      0.647078      0.438748      0.290970      0.187378      0.118506     0.0713174     0.0411707     0.0241391     0.0130051    0.00699165    0.00350952    0.00176734   0.000808052   0.000389172   0.000155516   6.84180e-05   2.59497e-05   9.99548e-06   3.34633e-06   1.09217e-06   3.25286e-07
  21  20 3836.1745    1.7588  6.2123 11.0170 -0.0039  0.0714   0.0171   0.1977    0.0436   0.0000   443.2551       23.6496       16.3420       10.5712       17.7913      -18.2001      -11.4754      -3.15315       10.4300     -0.818505      0.808812     -0.882612      0.547690     -0.595432      0.739171      0.895737      0.172632     -0.993562      0.122608      0.501481    -0.0700473    -0.0189179     0.0160525    -0.0309563    -0.0142585   0.000815312  -0.000146439  -0.000210935  -0.000283476   3.12028e-05   0.000207748   6.66263e-06   1.46139e-05   5.93236e-06   4.23948e-07   7.85954e-07       5.06095       6.94562       7.46048       7.84392       7.77300       7.29742       6.76161       5.75338       5.17389       4.18117       3.40843       2.71582       2.05628       1.55271       1.09827      0.795474      0.541483      0.361032      0.234291      0.145732     0.0913786     0.0524848     0.0297362     0.0170735    0.00863999    0.00459224    0.00222233    0.00110916   0.000470166   0.000212458   8.52707e-05   3.43596e-05   1.21474e-05   4.47756e-06   1.35790e-06   4.18937e-07
  21  21 3980.4223    1.4600  7.7462 10.6950 -0.0003  0.0861   0.0137   0.2344    0.0393   0.0000   435.8435       20.8868       8.28147       4.50810       1.18138      -8.83465      -22.0179      -5.30583       5.12939      -1.60053       4.83875       1.97394      -3.60633     -0.192837     0.0577846       1.42445     -0.842238     -0.695307     -0.388248      0.263251     -0.260642     -0.117627     0.0167751     0.0232427   -0.00590350    0.00462020   7.90797e-05   -0.00165511   8.51163e-05  -0.000202076   0.000157429   4.33612e-05  -4.18967e-05   1.10493e-06  -1.60693e-06   8.18776e-07       6.15152       8.16843       9.30234       9.30161       9.20483       8.89243       8.07675       7.08369       6.21407       4.99916       4.12383       3.25363       2.44226       1.88630       1.37629      0.964016      0.670925      0.439653      0.286119      0.178191      0.110259     0.0638158     0.0372297     0.0204110     0.0109078    0.00561076    0.00274093    0.00134593   0.000582655   0.000266228   0.000105526   4.24965e-05   1.53925e-05   5.35967e-06   1.73471e-06   5.29074e-07
  21  22 4124.5403    1.1872  9.9626 10.5701 -0.0043  0.1111   0.0119   0.3100    0.0339   0.0000   439.6749       39.3449       3.64880       4.63483      -11.3608      -13.8114     -0.703301      -10.4608      -1.33244      -14.6616      0.791266      0.306666       1.15512       2.07441      0.845205     -0.734854      0.457936      0.553142     -0.312336    -0.0197778     -0.267001    -0.0274784      0.139651   -0.00971394   -0.00932736    -0.0111964   -0.00447954    0.00316882    0.00191622  -0.000826639  -0.000346760   0.000133706  -8.18150e-07  -7.18056e-06   3.65001e-06   1.86013e-06       8.06246       10.4531       11.5096       12.0854       11.7935       11.3233       10.2498       9.12959       8.02329       6.69322       5.30321       4.25330       3.31636       2.42447       1.79338       1.27082      0.881959      0.576474      0.374172      0.238304      0.145338     0.0865138     0.0496370     0.0273788     0.0150074    0.00734598    0.00387366    0.00178525   0.000816009   0.000343324   0.000145727   5.43145e-05   2.11004e-05   7.10051e-06   2.27394e-06   6.75389e-07
  21  24 4413.1088    0.7937 14.1474 10.3185 -0.0030  0.1912   0.0088   0.4892    0.0289   0.0000   442.8762       46.1137       24.8174      -9.77029       6.32485      -35.8123       29.5857       2.45056       5.12610      -9.62963       2.56014       10.6921      -12.7678      -13.1738       3.76714       4.75454     -0.197961     -0.642490      0.733949     -0.182949     -0.122421      0.207401      0.119621    -0.0385835     0.0503044    0.00620133  -0.000173786    0.00270148   0.000400830   0.000861125   1.15644e-05  -0.000186612  -1.24141e-05   1.32586e-05  -7.38435e-06  -1.38953e-06       13.1428       17.9788       19.6425       20.6508       20.1328       19.2070       17.6192       15.7535       13.3188       11.5029       9.09756       7.25476       5.68645       4.22018       3.09808       2.16076       1.53850       1.00672      0.672735      0.419719      0.261464      0.154673     0.0890679     0.0505985     0.0270079     0.0140629    0.00707492    0.00337805    0.00153309   0.000659161   0.000274290   0.000106143   3.84158e-05   1.33482e-05   3.95698e-06   1.18285e-06
  21  25 4556.8822    0.6617 15.6832 10.2044 -0.0032  0.2340   0.0074   0.5738    0.0249   0.0000   407.4691       26.4344       9.89222      -31.2693       14.1553      -4.42074       21.8439       17.2742      -33.2726      -11.1804       2.73318       12.6057      -7.97902     -0.450209       1.54992      -6.30317     -0.250193      0.720011     -0.534917     -0.916408     -0.275503      0.205557     -0.154338    -0.0262264     0.0724367    0.00520305    0.00928434    0.00155580    0.00101555   0.000365381   7.55319e-05  -0.000262403   5.42083e-05   2.00519e-05  -6.69066e-07  -1.34151e-06       15.9753       21.9139       23.8785       25.0072       24.5673       23.1944       21.5627       19.0932       16.5399       13.7485       11.1230       8.88203       6.84356       5.16678       3.80400       2.68161       1.88457       1.24460      0.820386      0.521131      0.317103      0.193751      0.111420     0.0619913     0.0342000     0.0176838    0.00887921    0.00426812    0.00193103   0.000851527   0.000343032   0.000133208   4.86991e-05   1.63324e-05   4.96457e-06   1.48780e-06
  22   8 2104.7864    0.7223  0.6569 10.0420 -0.0026  0.0202   0.0162   0.0458    0.0536   0.0000   437.4870      0.948632       14.8304      0.366053      -5.23705       2.61166     -0.421400      0.166816     -0.246120      0.785643     -0.567972     -0.998748     0.0788966      0.263995     -0.199222     0.0820769     -0.123900     -0.111211    -0.0219634     0.0699900     0.0161292   -0.00213536   -0.00319707  -6.97171e-05    0.00134974    0.00183725   0.000964862  -0.000696334  -2.44924e-05  -2.72184e-05   6.11665e-05   2.90455e-05  -8.24599e-07  -8.13157e-07   6.72461e-07  -2.09193e-07       1.36313       2.05023       2.08524       2.30048       2.14622       2.08614       1.85694       1.67718       1.37598       1.23866      0.948285      0.770657      0.577406      0.433102      0.325985      0.217305      0.162916     0.0998075     0.0709377     0.0416006     0.0292253     0.0150453     0.0106173    0.00515374    0.00334065    0.00147936   0.000899045   0.000376386   0.000208128   8.67761e-05   4.06355e-05   1.63263e-05   6.68996e-06   2.57381e-06   8.80153e-07   2.85743e-07
  22   9 2260.0444    0.9817  0.8565 10.4902 -0.0038  0.0228   0.0193   0.0545    0.0651   0.0000   442.4533       5.70395       14.4737      -2.27195      -2.73039      -1.16961     -0.457628      -2.42414       1.37309     -0.233221     -0.577122       1.66835     -0.700197     -0.292889      0.189892     0.0768835     -0.345354     0.0749516     -0.153765   -0.00696348     0.0574586   -0.00163344    0.00366104   9.87563e-06   -0.00130218   -0.00138988   0.000291410   4.71589e-05  -9.51262e-06  -5.94602e-06  -9.05777e-05   3.83583e-05   3.48208e-06  -2.39855e-06  -2.83637e-07   6.13661e-08       1.71534       2.09728       2.42736       2.60676       2.47113       2.25833       2.11345       1.95128       1.56920       1.34218       1.15247      0.931269      0.669992      0.478372      0.374721      0.273320      0.172066      0.120329     0.0788856     0.0517410     0.0329774     0.0187565     0.0111976    0.00664578    0.00377856    0.00180466   0.000914614   0.000462201   0.000237435   0.000111342   4.98343e-05   2.13300e-05   8.41143e-06   2.84620e-06   1.02592e-06   3.51608e-07
  22  11 2559.3488    1.7826  0.8951 11.6632 -0.0109  0.0236   0.0343   0.0536    0.0683   0.0000   436.6439       10.3936       10.5897      -1.77447      0.673497      -1.95219      0.347747      -5.97604      -1.69947     -0.927673      0.129452     -0.658768      0.432431      0.725873      0.211897     -0.336079     0.0393021      0.112588    -0.0498388     -0.131058    -0.0579092   -0.00295711   -0.00293934    -0.0121820    0.00558367    0.00240289   -0.00174659  -0.000330816   5.71881e-05   6.22257e-05   3.78777e-05  -3.50029e-06  -4.64646e-06  -8.79149e-07   7.72969e-07  -5.62710e-09       1.64581       2.15589       2.45292       2.40049       2.23164       2.19941       2.00981       1.74195       1.66918       1.50941       1.18324      0.974513      0.763841      0.525759      0.395127      0.276334      0.201021      0.117989     0.0922341     0.0530315     0.0330905     0.0213951     0.0123126    0.00744362    0.00336366    0.00230717    0.00103632   0.000518262   0.000237485   0.000115255   5.57181e-05   1.96680e-05   8.37880e-06   3.34457e-06   1.24044e-06   4.86783e-07
  22  12 2707.2691    2.2802  0.9456 12.0607 -0.0020  0.0227   0.0440   0.0543    0.0815   0.0000   440.1935       4.90653       17.5223      -3.15631      -1.40342      -6.65354      0.476590      -2.50985       1.51269      -2.27986      0.535720     -0.550823      0.268218      0.249252      0.408655     -0.436408    -0.0364526      0.176658    -0.0671355    -0.0137505    -0.0303633     0.0168911    0.00553803    0.00578587   -0.00813580    0.00158295  -0.000950706  -0.000263067   2.86476e-05  -6.45149e-05   7.62164e-05   8.63829e-06  -1.05080e-05   4.93757e-06   4.91392e-09  -1.51243e-07       1.62568       2.07048       2.11997       2.36475       2.35220       2.23894       2.00341       1.82368       1.60274       1.35189       1.04061      0.842348      0.679411      0.506347      0.366983      0.274779      0.193461      0.131870     0.0825250     0.0510460     0.0347121     0.0207721     0.0118947    0.00698807    0.00363936    0.00203924   0.000996617   0.000545414   0.000249582   0.000107304   4.72745e-05   1.90420e-05   7.78209e-06   2.93252e-06   1.00578e-06   3.71433e-07
  22  14 3001.5869    3.4536  0.9264 12.9433 -0.0060  0.0218   0.0676   0.0529    0.0796   0.0000   437.3257       11.8577       17.9127       1.27186     -0.440759      -1.98203     -0.410589      -6.56916     -0.438467      -2.33691       2.82111      -2.42055      0.204541     0.0707452      0.300923     -0.158597    -0.0925009     0.0824702    -0.0562250    -0.0306088     0.0165442     0.0115161    -0.0182448   -0.00836792  -0.000316271   -0.00253768   -0.00233798   0.000127584  -0.000284628   4.44798e-05  -6.34803e-05  -7.84699e-07   1.13446e-05   4.40551e-06   1.13088e-06   3.10997e-08       1.52247       2.04050       2.24740       2.33784       2.23768       2.20330       1.95631       1.78023       1.52578       1.30759       1.05460      0.871138      0.654640      0.474705      0.363208      0.243587      0.172968      0.119686     0.0763158     0.0511312     0.0301742     0.0194745     0.0109068    0.00628983    0.00349578    0.00178730   0.000993720   0.000454354   0.000230446   0.000102546   4.63168e-05   1.91500e-05   8.12560e-06   2.72878e-06   1.09578e-06   3.49510e-07
  22  15 3147.2554    3.5189  1.0916 13.4118 -0.0080  0.0270   0.0669   0.0651    0.0679   0.0000   434.3220       8.30950       15.3101      -3.53533      -5.49896      -8.99966       3.18685      -6.83228     -0.731015     -0.680919      -1.81197     -0.357204    -0.0252652    -0.0310230      0.589618   -0.00997750    -0.0122165      0.354766      0.100150    -0.0896508    -0.0152700   6.67853e-05     0.0128707  -0.000492615   -0.00659722    0.00299072  -8.11139e-05  -0.000190869  -0.000176477   4.92382e-05   5.21156e-05   8.37281e-06  -5.40980e-06   3.35775e-06   2.07254e-06   1.78806e-07       1.99267       2.57390       2.88279       2.77761       2.75832       2.59266       2.60956       2.35947       1.96233       1.59459       1.33686       1.02466      0.806841      0.637471      0.464346      0.345904      0.238562      0.153417      0.103817     0.0652848     0.0381075     0.0234627     0.0128310    0.00760025    0.00443740    0.00215442    0.00109742   0.000571341   0.000286797   0.000118003   6.01838e-05   2.30643e-05   9.63993e-06   3.50433e-06   1.35593e-06   4.23298e-07
  22  16 3292.5620    3.2392  1.4712 13.0142 -0.0081  0.0307   0.0542   0.0751    0.0597   0.0000   437.8936       18.0606       12.5589      -6.02515     -0.315002     -0.742052      -4.58751      -8.74280       1.98633      -5.68760     -0.128900      0.291896      0.555281      0.144445     -0.816193    -0.0236184     0.0535400      0.318479     -0.170920  -0.000885914     0.0925614     0.0343830    -0.0313427    0.00679318    0.00106667   0.000345501   0.000227440  -0.000193083   0.000213038  -4.95298e-05  -6.67392e-05  -3.59768e-05  -7.34720e-06   3.40595e-06   8.52308e-07   6.96984e-08       2.18999       2.88541       3.29781       3.41363       3.39200       3.16322       2.97068       2.58874       2.18945       1.83770       1.49370       1.17378      0.919722      0.708997      0.491259      0.336576      0.259054      0.172877      0.110192     0.0761794     0.0459219     0.0283418     0.0159456    0.00936160    0.00529727    0.00264266    0.00147134   0.000718219   0.000362169   0.000156866   6.86400e-05   2.93033e-05   1.19833e-05   4.59384e-06   1.60301e-06   4.89763e-07
  22  17 3437.5701    2.8629  2.1777 12.4365 -0.0023  0.0371   0.0383   0.0951    0.0501   0.0000   442.9175       18.6453       11.8027     -0.904586      -2.88383      -4.94405       2.53767      -8.07472      -5.77185      -2.38780       3.00323      -2.81792     -0.555091     -0.675712     -0.663451      0.802517     -0.218711     -0.160965      0.117258      0.146986     0.0747416    -0.0495321    -0.0208969    -0.0136905   0.000941597   -0.00249947   0.000489002    0.00125804   0.000287054  -0.000195787  -3.38745e-05   6.39888e-05   3.24002e-06   7.75686e-06  -2.70175e-07  -7.81905e-07       2.48773       3.31870       3.62986       3.88801       3.78875       3.46203       3.34949       2.92926       2.63443       2.12887       1.77961       1.43499       1.09074      0.838935      0.610973      0.442530      0.313955      0.204578      0.135697     0.0899263     0.0559474     0.0318854     0.0199768     0.0111655    0.00639306    0.00322614    0.00170888   0.000840097   0.000419376   0.000194609   8.31252e-05   3.43621e-05   1.41052e-05   5.33013e-06   1.80677e-06   6.01520e-07
  22  18 3582.5720    2.3560  3.4996 11.9118 -0.0041  0.0479   0.0267   0.1246    0.0446   0.0000   434.5876       19.5765       6.80689      -1.39479       1.18342      0.499847      -6.19934      -5.82720      -1.75571      -3.28832       1.84003      -2.41110     -0.925136      0.123944      -1.87019     0.0247175     -0.142390    -0.0341393     -0.170604    -0.0900972     0.0335607    -0.0914130    -0.0604584    0.00409007   0.000316332   -0.00891378  -0.000136582    0.00138898  -0.000445672  -0.000182341  -3.27177e-05  -3.37031e-05   2.38592e-05   7.91797e-06  -5.17409e-06   5.22925e-07       3.46509       4.44108       4.88522       4.91399       5.09241       4.68257       4.46230       3.97900       3.43587       2.90685       2.36395       1.91440       1.45284       1.09294      0.849398      0.598198      0.426357      0.283421      0.180266      0.118450     0.0719195     0.0457818     0.0269600     0.0147340    0.00839184    0.00439750    0.00219875    0.00114662   0.000541325   0.000236668   0.000113358   4.50815e-05   1.79597e-05   6.90814e-06   2.33813e-06   7.89332e-07
  22  19 3727.3960    1.9048  5.0264 11.4406 -0.0048  0.0624   0.0203   0.1668    0.0429   0.0000   444.0708       21.6970       19.8494       3.29615      -1.64723      -3.18975     -0.694465      -9.45940      -3.76899      -1.35679     -0.987686      -1.54343       2.37737      -1.37308       1.02994       2.24863     -0.617318      0.238284     0.0913397      0.111420    -0.0306716     -0.132011     0.0144028     0.0367463     0.0214696    -0.0105276   -0.00305004   -0.00139774  -7.51494e-05  -2.80162e-05   6.14144e-05  -4.89837e-05   3.17456e-06   7.30645e-07   1.74387e-07   1.85819e-06       4.42996       5.66922       6.40468       6.26122       6.51160       6.36999       5.59428       5.16731       4.47871       3.71762       3.04603       2.41592       1.87977       1.45780       1.06611      0.779538      0.554841      0.367348      0.240560      0.153006     0.0974529     0.0587138     0.0352558     0.0195672     0.0108055    0.00581195    0.00294864    0.00148179   0.000714934   0.000308757   0.000144934   5.65535e-05   2.37791e-05   9.09427e-06   3.11429e-06   1.09553e-06
  22  20 3872.2166    1.6519  6.5263 11.0301 -0.0036  0.0725   0.0158   0.1991    0.0395   0.0000   433.5141       12.2438       26.0333      -2.92117      -9.96730      -1.62534       4.49822      -1.35917      -7.58454     -0.853040      -3.02812      -10.8164     -0.700962      0.364181       1.09178      0.333007     -0.357739      0.917671     -0.123443      0.199666      0.130594     0.0730375     0.0167735    -0.0148198   -0.00547763   -0.00770468   -0.00429354   0.000592526    0.00208155   0.000564603  -0.000195697   3.39954e-05   2.17261e-05   1.06024e-05   6.70320e-07  -1.91937e-06       4.95544       6.60636       7.13634       7.55615       7.31826       7.19369       6.61415       5.91795       5.10434       4.32359       3.51573       2.85434       2.21861       1.69383       1.25051      0.880510      0.629440      0.429118      0.285111      0.186563      0.114907     0.0681148     0.0410835     0.0229040     0.0129093    0.00686625    0.00354102    0.00177342   0.000827563   0.000398515   0.000165564   7.32892e-05   2.80639e-05   1.12532e-05   3.73792e-06   1.28120e-06
  22  21 4016.9567    1.3853  8.8878 10.7044 -0.0021  0.0936   0.0126   0.2613    0.0348   0.0000   433.1351       30.9820       28.2640      -3.54900      -13.6194      -22.6273      0.318022      -1.74093      -2.05563      -2.77359      -3.11688      -6.29277       1.60426      -1.66551      -1.80436      -3.09557     -0.531081     -0.249374      0.295539      0.231953     0.0243444    -0.0733400      0.130529    -0.0214982    -0.0113812   -0.00573007  -0.000616717   -0.00299401   0.000532315   0.000654469   0.000440990  -6.75037e-05   1.63095e-05   4.65620e-07  -5.39163e-06  -2.62689e-08       6.34107       8.27795       9.34884       9.50142       9.51230       9.14427       8.36533       7.71289       6.57132       5.50642       4.53400       3.62170       2.84114       2.15854       1.62402       1.15979      0.819457      0.556353      0.369007      0.238016      0.148372     0.0902154     0.0534069     0.0308717     0.0168619    0.00913386    0.00477829    0.00233436    0.00113193   0.000529299   0.000229766   9.69295e-05   3.91234e-05   1.46609e-05   5.06420e-06   1.71347e-06
  22  22 4161.6893    1.1015 10.9644 10.5930 -0.0015  0.1221   0.0111   0.3461    0.0319   0.0000   448.6132       11.1370       33.3835      -9.28472       19.7098      -27.1817      -5.12238       3.61346       8.25336      -1.11088       2.95442       4.67741      -5.80279      -4.11509       2.22246       2.62369     -0.387286     0.0780082     -0.167363     -0.194647      0.438389     0.0400379    -0.0538045    -0.0444515    -0.0169981     0.0170223    0.00277527    0.00141533   -0.00218464  -0.000236086   0.000386762  -5.92014e-05  -6.61955e-05  -6.96452e-06   3.72200e-07   2.42128e-06       8.31891       11.2099       12.1355       12.7963       12.4883       12.3548       11.2695       9.95151       8.56311       7.36339       5.99942       4.83250       3.77823       2.87249       2.11124       1.50686       1.08372      0.725637      0.496747      0.320256      0.201555      0.122466     0.0726908     0.0416961     0.0229841     0.0125265    0.00634128    0.00321121    0.00153242   0.000703711   0.000313430   0.000130451   5.19085e-05   2.01946e-05   6.76327e-06   2.30654e-06
  22  23 4306.4384    0.9377 12.4556 10.4556 -0.0064  0.1501   0.0097   0.4022    0.0300   0.0000   451.7529       33.6345       33.7534      -21.1404      0.255406      -2.73730       9.01234      -30.5010      -6.36969      -13.0517       1.23473     -0.968147      -8.03218       4.92595      -3.19507      -4.68393      0.230886       1.09815     -0.751419      0.381838      0.402913     -0.266409    -0.0655053     0.0847026     0.0353976     0.0256758   -0.00660246   -0.00129386  -0.000343685    0.00157398   0.000583921  -0.000203072  -8.62245e-05  -1.58400e-06   2.09822e-05  -7.74703e-07       9.98509       13.2005       15.1347       15.2311       15.3150       14.6399       13.6039       12.1761       10.5143       8.82600       7.34472       5.84390       4.58500       3.51555       2.55836       1.88768       1.31718      0.902089      0.600913      0.393542      0.246027      0.151123     0.0884135     0.0521086     0.0288564     0.0153405    0.00817058    0.00401204    0.00198710   0.000920531   0.000401756   0.000169227   6.84680e-05   2.53854e-05   8.72449e-06   2.92895e-06
  22  24 4451.0252    0.7432 14.6975 10.2950 -0.0038  0.1938   0.0077   0.5081    0.0269   0.0000   415.9019       45.3813      -6.86308      -21.6665       44.1569       13.4490      -23.1512      -41.2396       34.4179       20.4119      -1.33407      -15.8963       6.93413       7.88852       2.03671      -1.11661    -0.0127860      -3.09282     0.0338623     0.0406206     -0.276556     -0.111833   -0.00573389     0.0461411    -0.0359493     0.0133484    -0.0158905   -0.00637570   -0.00398373  -0.000271526  -0.000455848  -0.000602539   0.000118175   4.61678e-05   3.47282e-06  -3.91695e-06       13.0363       17.3713       18.6867       19.8136       19.7258       18.9721       17.5812       15.6836       13.4965       11.6675       9.43978       7.65577       6.00453       4.55056       3.38246       2.45979       1.72895       1.19343      0.790790      0.515188      0.327001      0.200180      0.120214     0.0685335     0.0388729     0.0206622     0.0109471    0.00543179    0.00266547    0.00120545   0.000541871   0.000223070   8.89668e-05   3.32819e-05   1.11203e-05   3.73154e-06
  23   6 1804.2238    0.3315  0.3086  9.5621 -0.0059  0.0159   0.0111   0.0326    0.0330   0.0000   439.2041       1.31884       18.6065     -0.382163      -2.83865      0.477857      0.144955       2.31343       1.69809      0.164453     -0.285871      0.128132     0.0340732     -0.183917     0.0620302     -0.191320     -0.130730    -0.0885037    -0.0140962    -0.0343587   -0.00129993     0.0112100    0.00839558   0.000169586    0.00177042    0.00254211  -0.000247549  -8.05122e-05   0.000168145   2.63544e-05  -1.93842e-05   4.06698e-05   5.92325e-06   2.72504e-07   9.65104e-07  -5.06103e-07       1.17350       1.33957       1.36050       1.61939       1.64241       1.61418       1.38365       1.19244       1.08247      0.910348      0.721587      0.607132      0.512045      0.368760      0.270238      0.182201      0.130816     0.0888567     0.0703600     0.0472447     0.0289440     0.0174925     0.0103727    0.00592748    0.00333810    0.00201842    0.00102753   0.000534518   0.000250808   0.000117323   5.34498e-05   2.30230e-05   9.52409e-06   3.37995e-06   1.38413e-06   5.63146e-07
  23   7 1969.6244    0.5216  0.5095  9.7424 -0.0082  0.0191   0.0132   0.0408    0.0452   0.0000   439.6346      -1.21434       18.3447      -1.68059      -3.43703      0.472987     0.0220485      -1.37175      0.353877      -1.00841      0.584762      0.975521     -0.711894     -0.170077      0.156051  -0.000679694     -0.112374    -0.0784436     -0.131912     0.0236181   -0.00885483    -0.0200908    -0.0204117     0.0101789   -0.00221869   0.000325784   0.000251248   -0.00100058   0.000180194   0.000136896  -9.90637e-06   1.60693e-05   1.90071e-05   1.67134e-06  -2.22517e-06  -8.02156e-08       1.42626       1.66634       1.83698       1.89203       1.91259       2.02755       1.64548       1.51788       1.37474       1.15613      0.968113      0.732335      0.574291      0.508444      0.349138      0.226670      0.164089      0.117363     0.0837849     0.0595953     0.0367867     0.0196586     0.0121418    0.00689606    0.00423024    0.00239892    0.00129087   0.000623069   0.000310275   0.000135186   5.97964e-05   2.47072e-05   1.15123e-05   4.48806e-06   1.98603e-06   6.86320e-07
  23  10 2439.2297    1.4692  1.0058 11.1226 -0.0038  0.0263   0.0271   0.0575    0.0783   0.0000   435.9673       3.13921       14.6456      -3.85760      -4.35557      -1.16928      -2.07424     -0.927460      -1.11224      -1.87471     -0.931115      -2.01438     -0.537000       1.50465    -0.0429049     0.0705304     -0.221578     -0.247678     -0.122592      0.126194     0.0376075    0.00245792    0.00322329     0.0103635    0.00183343   -0.00451342  -0.000470039   0.000561591   0.000960341  -0.000108041  -0.000171870   1.69793e-05   8.71360e-06  -7.61906e-06  -9.68117e-07   5.37518e-07       1.86196       2.49964       2.41277       2.44467       2.45856       2.56273       2.47564       2.28102       1.87013       1.51080       1.26284       1.03686      0.844513      0.666607      0.499164      0.359490      0.268190      0.184519      0.129832     0.0833231     0.0521284     0.0334560     0.0178262     0.0112573    0.00559009    0.00331984    0.00165493   0.000859396   0.000465829   0.000202385   0.000102572   4.09683e-05   1.93055e-05   7.18307e-06   2.83453e-06   9.78265e-07
  23  11 2588.7371    1.9767  1.0294 11.6532 -0.0006  0.0252   0.0353   0.0558    0.0727   0.0000   437.4058       5.23841       11.9233     -0.697335      0.156803      -6.65473      -1.13513      -3.15518     -0.615191       3.83601       1.30501      -1.60590     -0.115460      0.941434     -0.321884      0.395264     -0.188999     -0.175553     0.0332747     0.0418487    0.00463164    0.00251144    0.00655809   -0.00671129  -0.000921307    0.00289387   -0.00254329   0.000592082   1.19885e-05  -0.000130997   2.43418e-05  -2.65563e-05  -8.39757e-06   1.00418e-05   1.59840e-06  -3.99678e-07       1.59850       2.14045       2.45641       2.29282       2.60498       2.24362       2.10856       2.04914       1.68049       1.56450       1.17422       1.02769      0.833455      0.565394      0.477475      0.304175      0.234075      0.167013      0.101840     0.0682330     0.0459614     0.0256151     0.0180613    0.00983063    0.00497864    0.00310717    0.00161820   0.000801802   0.000457607   0.000192605   9.38119e-05   4.30009e-05   1.68487e-05   6.86314e-06   2.79409e-06   9.16686e-07
  23  12 2737.7432    2.5481  0.9755 12.0622 -0.0011  0.0215   0.0456   0.0554    0.0792   0.0000   439.8539       6.43567       12.7507      0.416567      -4.10930      -3.55254      -3.62854      -3.82100      0.444531      -2.48519      0.732954     0.0715374     -0.128264      0.422033      0.167151      0.520957      0.375582     -0.104014    0.00355769   0.000653897   0.000715867     0.0248319     0.0138613   -0.00385227   -0.00683113   -0.00371637   -0.00103395   0.000733531  -8.78304e-05  -0.000298952  -8.77083e-05   3.72671e-05  -4.88120e-06   1.55505e-05  -2.52547e-07  -2.97503e-07       1.38964       1.84058       2.02619       2.04025       2.11882       1.98757       1.89367       1.66199       1.45403       1.23531       1.00336      0.831045      0.651878      0.492541      0.358176      0.284970      0.190130      0.132543     0.0923964     0.0580926     0.0387874     0.0231403     0.0144055    0.00809342    0.00484007    0.00259803    0.00133308   0.000716233   0.000346334   0.000174627   8.35813e-05   3.36878e-05   1.67235e-05   5.96596e-06   2.31773e-06   8.96527e-07
  23  13 2886.2657    3.2051  0.9310 12.4138  0.0032  0.0239   0.0587   0.0529    0.1006   0.0000   438.9039       4.43376       13.3297     -0.569928      0.614664    -0.0327694      -3.15453      -2.10214      0.509383      -3.03256     -0.210973      0.317263     -0.873636    0.00771542     -0.737240     -0.166111      0.203880     0.0791312    -0.0237935    -0.0136862    0.00888118    0.00571427     0.0159385    0.00924922   -0.00111026   -0.00310246    0.00130921  -0.000243714  -0.000282446   8.96986e-05   0.000106918  -1.72324e-05  -4.83698e-06   1.13483e-06  -9.17459e-07   3.41619e-07       1.99801       2.37436       2.35200       2.32028       2.37653       2.52260       2.44412       2.04716       1.64756       1.41311       1.29431       1.16160      0.954743      0.652959      0.451536      0.293284      0.199398      0.155571      0.118314     0.0824120     0.0530692     0.0313407     0.0181137    0.00961964    0.00510777    0.00274082    0.00134185   0.000684145   0.000342065   0.000164101   7.58638e-05   3.48241e-05   1.47975e-05   5.86634e-06   2.14781e-06   8.00909e-07
  23  14 3033.6558    3.5205  1.0351 12.8996 -0.0098  0.0253   0.0653   0.0579    0.0964   0.0000   437.5704       8.79698       12.9988       1.96164      -1.57631      -7.53107       1.20246      -2.68028      0.731238      -1.77737      -1.87593      0.130038      0.109871       1.29327     -0.913065      0.769661    -0.0545959     -0.120645    -0.0175098     0.0245690   -0.00872125    0.00450637    -0.0145613  -4.88372e-05  -0.000585558   0.000519815   -0.00214750   0.000800792   0.000251299  -5.73324e-05   4.39556e-05   3.18153e-05   1.80695e-05   1.00252e-05  -4.77808e-06  -2.08722e-07       1.84718       2.38252       2.49657       2.78070       2.52949       2.31610       2.10838       2.14607       1.81988       1.60670       1.36257       1.17733      0.893974      0.639021      0.461401      0.347411      0.227464      0.147800     0.0999981     0.0729458     0.0438047     0.0260730     0.0152133    0.00953054    0.00533265    0.00311840    0.00151790   0.000781442   0.000392632   0.000210448   9.84438e-05   4.57718e-05   1.71630e-05   6.76719e-06   2.56144e-06   9.76949e-07
  23  16 3325.7901    3.2356  1.5215 12.9967 -0.0024  0.0304   0.0516   0.0740    0.0554   0.0000   440.6234       11.7040       15.3642     -0.459621      -7.47714      -4.19516       2.89734      -8.38330      -2.30796      -3.40300       1.86985       2.40921      0.180728      -1.63150       1.20289      0.980847    -0.0987842    -0.0411868    -0.0872883    -0.0415290     0.0839503     0.0464779     0.0111438    0.00291353     0.0104142    0.00112114  -3.12267e-05   2.46268e-05  -0.000502285   2.30477e-05   0.000208870  -2.40588e-05   3.69847e-05   9.00255e-07   5.52402e-06  -2.10172e-06       2.14677       2.67018       2.85571       3.08317       3.07482       2.78610       2.70035       2.42085       2.21274       1.85415       1.49908       1.25166      0.995518      0.764995      0.536750      0.395775      0.296787      0.198576      0.132587     0.0821266     0.0567135     0.0343454     0.0215423     0.0124063    0.00675719    0.00385073    0.00201635    0.00111103   0.000565966   0.000267246   0.000125663   5.17097e-05   2.24244e-05   8.72795e-06   3.48894e-06   1.28469e-06
  23  17 3471.5542    2.8289  2.5643 12.2120 -0.0037  0.0375   0.0331   0.1008    0.0476   0.0000   435.6224       22.4756       6.37351      -4.80268       5.12293      -8.76177      0.134724      -6.53070       1.64053      -1.13286      -1.59044      -1.73021       1.33205     -0.562706      0.741312      0.196191      0.133924    -0.0230709      0.166378     0.0274048    -0.0945237     0.0671216    -0.0118402    -0.0164620    0.00474436   0.000107618    0.00132452  -0.000807044  -0.000844861   0.000519873  -4.29664e-06  -4.38562e-05  -6.02070e-07   1.52546e-05  -2.10819e-06  -6.97567e-07       2.63876       3.31009       3.70164       3.82931       3.80651       3.57690       3.30182       3.07174       2.71494       2.28670       1.88011       1.50087       1.21015      0.941460      0.676989      0.499549      0.355242      0.250687      0.168279      0.102848     0.0683671     0.0428342     0.0265228     0.0150188    0.00824338    0.00476490    0.00256175    0.00135513   0.000704212   0.000331140   0.000141608   7.05109e-05   2.72847e-05   1.16040e-05   4.36347e-06   1.57417e-06
  23  18 3617.1481    2.2106  3.7684 11.8041 -0.0080  0.0495   0.0235   0.1312    0.0387   0.0000   434.8721       13.0572       19.5768      -5.92688       4.18661       3.21588      -2.20763      -10.5445       7.25230       1.35935      -4.40016       2.41011      -1.59617       2.14770      0.487605      0.660033     -0.432311     0.0466204      0.121203      0.108057    -0.0256475     0.0341201    -0.0498218    -0.0339358     0.0209433    0.00443969   -0.00315271   -0.00422441   0.000469896  -0.000356554  -0.000398170   0.000121516   6.27668e-05  -2.21975e-07  -1.22794e-05  -1.44959e-06       3.26749       4.32895       4.90843       5.04668       4.98577       4.82589       4.55985       4.01783       3.52962       2.88395       2.45120       1.94008       1.56924       1.20530      0.885970      0.645253      0.463164      0.320182      0.221332      0.143674     0.0916167     0.0582399     0.0339518     0.0204303     0.0112956    0.00633089    0.00346036    0.00174256   0.000924901   0.000427424   0.000201703   9.11278e-05   3.85240e-05   1.57339e-05   6.07504e-06   2.22598e-06
  23  19 3762.4301    1.8734  5.1586 11.4252 -0.0043  0.0608   0.0192   0.1677    0.0388   0.0000   444.0597       19.7907       13.9542       1.45299       8.28013      -1.48972      -12.4445      -5.44007       16.8229      -5.89194      0.300783      0.137033       2.15064     -0.903820       1.13358     -0.906987      0.146681     -0.300268      0.431679      0.184668     0.0474916    -0.0211096     0.0644498    0.00270993   -0.00994735  -0.000427415    0.00927433   -0.00364814  -0.000845681   0.000236976   0.000101991  -0.000109805  -2.38891e-05   3.44731e-05   8.70941e-06   8.15834e-07       4.05674       5.39177       6.01957       6.14124       6.19292       6.01072       5.54031       4.93898       4.40574       3.62374       2.99348       2.44007       1.93322       1.46112       1.10731      0.817376      0.575366      0.399299      0.270368      0.179836      0.112995     0.0710715     0.0427590     0.0250835     0.0142573    0.00788393    0.00423160    0.00215576    0.00109300   0.000524651   0.000244267   0.000109967   4.63315e-05   1.89426e-05   6.96765e-06   2.63043e-06
  23  20 3907.9793    1.5703  7.0365 10.9517 -0.0048  0.0758   0.0148   0.2099    0.0373   0.0000   437.5218       20.7762       20.0629       12.4774       1.53785      -25.3531      0.254369      -13.7898      -6.07718      -6.68349       6.78285      -2.56145     -0.346875      -4.28180       1.76083       2.16449      0.407981      -1.51631     -0.466811      0.207250     0.0164294      0.208753    -0.0238974    0.00313418   -0.00238186    0.00616035    0.00105954    0.00112243    0.00114796   0.000125410   2.56384e-05   8.38274e-05  -4.19169e-05   2.55592e-05  -8.99158e-06   6.74775e-06       4.98130       6.60171       7.15456       7.75023       7.36624       7.40105       6.64847       6.16171       5.29089       4.57357       3.73760       3.10293       2.43286       1.85219       1.39356       1.01108      0.719865      0.504695      0.339721      0.223493      0.145444     0.0893371     0.0544990     0.0318974     0.0182476    0.00999050    0.00546200    0.00275029    0.00142085   0.000681554   0.000309722   0.000144561   5.83093e-05   2.47597e-05   9.18592e-06   3.38738e-06
  23  21 4053.0077    1.2890  8.6063 10.7441 -0.0035  0.0948   0.0125   0.2583    0.0332   0.0000   431.6852       35.4754       31.1858      -11.7718      -6.01084       12.3545       10.8528      -2.40834      -7.84756      -14.4293      0.964384       2.71766       2.85819      -9.08145       1.89562       2.98742       2.21574      0.157337      0.138098    -0.0810814      0.187507      0.103965    -0.0242362    0.00482579    -0.0301457   0.000927596     0.0203873    0.00217092  -0.000210216    0.00112705  -0.000204923   0.000214945   3.10916e-05   2.57352e-05   1.00430e-05  -3.03794e-06       6.23792       8.14118       9.17772       9.65403       9.35964       9.15803       8.53256       7.45953       6.73593       5.71791       4.76608       3.83981       3.00122       2.34473       1.74241       1.26854      0.910403      0.636105      0.420957      0.282608      0.181318      0.113204     0.0692602     0.0414675     0.0234638     0.0132600    0.00703799    0.00372977    0.00182501   0.000897090   0.000417436   0.000182820   7.96028e-05   3.24174e-05   1.23785e-05   4.59414e-06
  23  22 4197.7711    1.0650 11.6531 10.5321 -0.0020  0.1286   0.0105   0.3611    0.0311   0.0000   425.5363       19.6424      -1.09270       26.7237      -6.29758      -12.2889      -11.8304      -15.1171      -9.37622      -3.52098      -5.49728      -1.28472       7.63864      -4.08503       2.25211       1.63413      0.220788     -0.320271     -0.888989     0.0981186      0.153082     -0.367514     -0.113302     0.0771730     0.0567806   -0.00119190    -0.0160523    0.00902987    0.00437078   -0.00463144  -0.000346423   1.26069e-05   4.43587e-05   4.34090e-05  -4.04732e-05  -8.58247e-06       8.37588       11.0878       12.4920       12.7362       12.7294       12.2777       11.4180       10.3837       9.11412       7.63456       6.45889       5.22125       4.09294       3.19556       2.35304       1.76139       1.25393      0.857957      0.589743      0.389410      0.249889      0.155367     0.0949857     0.0560837     0.0322959     0.0180503    0.00966785    0.00504227    0.00257709    0.00124104   0.000595477   0.000260637   0.000114095   4.49688e-05   1.67865e-05   6.18275e-06
  24   7 1993.5684    0.5479  0.5319  9.7822 -0.0086  0.0178   0.0134   0.0389    0.0454   0.0000   439.8744      -2.12197       16.2004       1.17508     -0.779158    -0.0403106       2.08193      -4.80519      -1.14886      -1.18632       1.41018     0.0341508      -1.13182      0.582187     -0.444923     -0.262781      0.203379     -0.127088     0.0837981     0.0963132    0.00110115     0.0328036  -0.000265703    0.00663263   -0.00582523    0.00345305   -0.00177601  -0.000549642  -0.000390636  -9.14992e-05   0.000294741  -1.60504e-05   3.98190e-06   1.03548e-05   5.29277e-06   3.36134e-06       1.19381       1.46537       1.56842       1.71195       1.84306       1.64832       1.52807       1.38468       1.27594       1.13144      0.902870      0.675918      0.570889      0.471469      0.335366      0.258214      0.174939      0.125426     0.0863361     0.0600248     0.0400365     0.0231505     0.0145003    0.00903154    0.00508374    0.00318388    0.00180272   0.000927691   0.000526767   0.000226035   0.000117691   5.21220e-05   2.28457e-05   9.87426e-06   3.63917e-06   1.55275e-06
  24   8 2156.8375    0.8228  0.6607 10.1315 -0.0051  0.0196   0.0174   0.0409    0.0576   0.0000   438.2610     -0.152446       13.4665       3.67981      -1.64185       1.23365       1.49970      -1.37575     -0.622643      -1.67643     -0.651933     -0.608015     -0.129760    -0.0631194     -0.114514     0.0755976      0.146476    -0.0473411      0.133522    -0.0251453    -0.0208144    0.00900316   -0.00355790    -0.0230036    -0.0107220  -0.000243797   0.000262020   0.000542057   8.91315e-05  -0.000397817  -1.75757e-05  -1.62489e-05  -2.34405e-05  -3.90645e-06  -2.13604e-07   2.20792e-06       1.31340       1.66151       1.83764       1.98659       2.02009       1.81508       1.77224       1.60265       1.39261       1.07437      0.933201      0.790784      0.645848      0.454790      0.349434      0.260331      0.196899      0.134018     0.0848184     0.0631102     0.0422640     0.0262727     0.0149967    0.00937993    0.00556829    0.00328949    0.00169221   0.000824188   0.000434415   0.000249838   0.000121091   5.78419e-05   2.64961e-05   1.04655e-05   4.35408e-06   1.73689e-06
  24   9 2314.3894    1.1158  0.8939 10.7342 -0.0017  0.0223   0.0210   0.0512    0.0608   0.0000   437.7704       1.13836       14.6726       5.92515      -3.41094      -2.97479      -1.82166      -1.68996      0.740211      -1.42272     -0.828184       1.90782      0.566655      0.541524     0.0625295     -0.228981      0.198153    0.00660212    -0.0675442     0.0570095     0.0222753    -0.0210352     0.0239898    0.00631104   -0.00312261  -3.40517e-06   -0.00110721   -0.00101375  -0.000576990   0.000383032  -8.82778e-05  -6.71594e-05   6.92185e-06  -1.98238e-05  -5.37549e-06  -2.69758e-06       1.37619       1.81967       1.99367       2.06823       2.09118       2.02614       1.85789       1.77598       1.45593       1.25608       1.10417      0.870502      0.716856      0.549678      0.408304      0.301294      0.215971      0.145904      0.107409     0.0729293     0.0471304     0.0296379     0.0181526     0.0111257    0.00626144    0.00362273    0.00201790    0.00109513   0.000566523   0.000276956   0.000135336   6.73483e-05   2.89945e-05   1.33485e-05   5.06778e-06   2.10767e-06
  24  11 2617.7711    2.0790  0.9908 11.7281 -0.0045  0.0226   0.0378   0.0527    0.0810   0.0000   440.1616       8.55830       16.5546      -3.95932      -2.75717       3.63124     -0.508486      -4.41246     0.0143588      -2.78016      0.869560     -0.417552    -0.0937456     -0.210858      0.483832   -0.00301396     -0.333983    -0.0630458      0.152394     0.0962341    -0.0708846     0.0217236    0.00159140   -0.00827617    -0.0157953   -0.00407132    0.00454657  -7.38669e-05  -0.000264614   0.000645148  -8.37682e-05   2.70396e-05   8.51210e-05   1.33769e-05  -8.28269e-06  -3.20283e-06       1.49345       1.87441       2.09145       2.29616       2.20575       2.12699       2.00533       1.73605       1.55621       1.39131       1.13450      0.961926      0.710511      0.572679      0.422834      0.316189      0.226791      0.156448      0.109322     0.0688913     0.0484625     0.0294895     0.0189423     0.0113719    0.00681010    0.00397450    0.00220651    0.00110261   0.000605611   0.000303621   0.000146204   6.61224e-05   3.07159e-05   1.35752e-05   5.35528e-06   2.24634e-06
  24  12 2767.8158    2.6650  0.9588 12.0763 -0.0002  0.0224   0.0466   0.0533    0.0774   0.0000   437.2928       4.21081       11.9422      -2.09033      0.922566      -3.31418     -0.207546     -0.879179       1.19600     -0.321522     0.0871185     -0.144875     -0.712223     -0.954735     -0.907024      0.340765     0.0192795     -0.310216     0.0301874    0.00672215     0.0270800    -0.0169226    0.00848045   -0.00610442    0.00549695    0.00321205  -0.000526433   -0.00144755   0.000412492   0.000270335  -0.000234329  -7.39012e-05   5.57229e-05   6.97695e-06  -2.79029e-06  -7.66091e-07       1.59204       1.97246       2.08003       2.03840       2.03835       1.99527       1.96017       1.93917       1.63017       1.38334       1.10746      0.810841      0.687289      0.555406      0.456800      0.353861      0.257678      0.182774      0.121719     0.0733742     0.0499572     0.0299330     0.0170981     0.0106806    0.00620408    0.00369609    0.00194957    0.00102470   0.000550519   0.000275193   0.000135924   6.37774e-05   2.74701e-05   1.14473e-05   5.57972e-06   2.18676e-06
  24  13 2917.1882    3.1872  0.9935 12.6584 -0.0043  0.0231   0.0567   0.0554    0.0809   0.0000   440.3297       9.62628       11.6295     -0.293180       1.03291      -5.25554       1.85283      -3.81011      0.525692     -0.891156      -1.23578      -1.36922      0.734973     0.0527495     -0.264720    -0.0798468      0.163252      0.149822     0.0355139     0.0344107     -0.109276     0.0258698     0.0257716     0.0234067   -0.00641355   -0.00102502   -0.00134440    0.00144185   0.000280464  -0.000259860  -3.78115e-05   3.35690e-05   1.96480e-05   1.02248e-05  -3.63500e-06  -1.72905e-07       1.50372       2.13991       2.18097       2.30388       2.33560       1.97271       2.14502       1.74586       1.74488       1.37852       1.20765       1.01107      0.755156      0.613645      0.431033      0.341871      0.231919      0.160036      0.113187     0.0710224     0.0499273     0.0281512     0.0188048     0.0109922    0.00611602    0.00376615    0.00188379    0.00110402   0.000549599   0.000268078   0.000139360   6.58673e-05   2.85993e-05   1.33009e-05   4.74118e-06   1.95383e-06
  24  14 3065.2303    3.6795  1.0703 12.7326 -0.0037  0.0236   0.0648   0.0569    0.1111   0.0000   438.7363       11.5072       12.3015      -4.38630       2.93459      -3.63357      -1.25567     -0.975764       1.47434      -5.58578     -0.878855     0.0621645      -2.45488     -0.244465     -0.166541     0.0157033    -0.0161117      0.187817    -0.0964768    0.00127570    -0.0349585    -0.0703070    0.00828202    0.00116616   -0.00392884   0.000393589    0.00267546  -3.16150e-05   8.58714e-05   0.000312326  -0.000125115  -0.000156792  -8.94481e-06  -1.05469e-05  -3.44400e-06   4.04894e-06       1.50405       1.98750       2.15647       2.11333       2.21344       2.16334       1.95578       1.94856       1.56621       1.38263       1.17188      0.942945      0.759632      0.607700      0.437178      0.333920      0.230104      0.172399      0.114268     0.0800540     0.0500418     0.0329650     0.0194811     0.0121333    0.00655156    0.00386860    0.00210825    0.00113219   0.000590166   0.000298704   0.000142967   6.60368e-05   3.14705e-05   1.27414e-05   5.39214e-06   2.16677e-06
  24  15 3212.2597    3.4670  1.3615 13.0736 -0.0070  0.0273   0.0576   0.0695    0.0705   0.0000   438.9017       14.3763       12.1272      -4.06523      -2.98690      -6.56874      0.839963      -6.75743      0.119901      -2.20472      0.476711      -1.30737      0.952377      0.179006      -1.44099     -0.380758     -0.176372   -0.00534476     -0.127878    -0.0519671     0.0209887   -0.00261418    0.00607239     0.0203660    0.00699255   -0.00112536   -0.00206648   -0.00147867  -0.000653212  -0.000500851   0.000191068   1.46617e-05   2.73206e-05  -3.61781e-05   1.32831e-05   4.05410e-06       1.82190       2.37939       2.53417       2.57888       2.53014       2.60149       2.37041       2.25466       1.94513       1.66215       1.38939       1.07972      0.890487      0.690632      0.533911      0.412945      0.300451      0.205135      0.145499     0.0908437     0.0582848     0.0375443     0.0239364     0.0139622    0.00823856    0.00456323    0.00260257    0.00132320   0.000733377   0.000354071   0.000172715   7.79918e-05   3.62766e-05   1.61350e-05   6.10976e-06   2.41493e-06
  24  16 3358.7723    3.1822  1.8377 12.6518 -0.0023  0.0314   0.0439   0.0818    0.0543   0.0000   438.7532       15.9641       9.72664     -0.628043       3.17914      -12.2198       3.76403      -1.27097      -1.09580      -2.06799      -2.57804      -1.03975      -1.75925       1.35727     -0.503378     -0.214627      0.646434      0.141856     -0.165453     0.0794237     0.0392375    -0.0363676    -0.0408125    0.00444242    0.00742672   -0.00235748   -0.00582693    0.00203272  -0.000137690  -0.000342284  -8.90468e-05   1.80938e-05  -8.06529e-06  -2.34219e-05   1.22091e-05   4.36767e-06       2.02099       2.72329       2.92305       2.96993       3.05487       2.81383       2.68134       2.46687       2.14668       1.97866       1.67549       1.33520       1.09787      0.823690      0.637800      0.451648      0.325975      0.224547      0.156038      0.104916     0.0688429     0.0417599     0.0273219     0.0164070    0.00925339    0.00549143    0.00298727    0.00166822   0.000822292   0.000430481   0.000192774   9.68253e-05   4.31210e-05   1.87636e-05   7.27820e-06   3.05345e-06
  24  17 3505.2267    2.5814  2.8992 12.2228 -0.0032  0.0413   0.0295   0.1108    0.0397   0.0000   440.6652       13.8908       8.37867       4.63219      0.820458      -15.4140      -1.57517      -8.55353     0.0899317      -4.39827      -2.59047      -3.85744       2.81253    -0.0985620    -0.0561996      0.152497    0.00340727      0.535175      0.432975     -0.277642     -0.297581    -0.0429232      0.100314    -0.0352820    -0.0267791   -0.00356252  -7.68280e-05   -0.00150246  -0.000786116   0.000431325   0.000128181  -0.000120664   1.47321e-05  -4.27329e-05   1.07755e-05   4.57951e-06       2.64107       3.44925       3.74987       3.91505       3.90542       3.92770       3.50073       3.38185       2.87228       2.45101       2.06877       1.63452       1.28869       1.03407      0.815307      0.577906      0.452396      0.310761      0.208701      0.138238     0.0904494     0.0569534     0.0354940     0.0212485     0.0125846    0.00711451    0.00394754    0.00209612    0.00109679   0.000556941   0.000267233   0.000124120   5.59053e-05   2.37374e-05   1.00078e-05   4.07337e-06
  24  18 3651.4018    2.1430  4.0502 11.7211 -0.0039  0.0510   0.0220   0.1354    0.0369   0.0000   447.4542       16.7624       8.03146      -2.01061      -2.02649      -9.68943     0.0778685      -3.19772      -7.15792      -4.07152      -6.67114     -0.904466     -0.611245      0.736557       1.35598      0.254908      0.182077     -0.389831      0.235583    -0.0371849      0.254028     0.0279405     0.0257145     0.0133269    -0.0133084   -0.00969303   0.000706386  -0.000653517   -0.00121292   0.000841049   0.000126752   0.000175435   4.11272e-06  -5.82105e-05  -2.06927e-05   1.94652e-07       3.17281       4.26515       4.78001       4.69484       4.95625       4.58852       4.46722       3.99007       3.53577       3.09095       2.56020       2.07066       1.66208       1.28358       1.00253      0.724506      0.536191      0.368523      0.259985      0.168502      0.112131     0.0701088     0.0432190     0.0265730     0.0152473    0.00878576    0.00486560    0.00260295    0.00138378   0.000664397   0.000335992   0.000157067   6.87454e-05   3.14537e-05   1.21563e-05   4.96203e-06
  24  19 3797.1944    1.7466  5.9576 11.2190 -0.0024  0.0664   0.0168   0.1822    0.0368   0.0000   436.0604       25.3900       28.6357     -0.868212      -6.40977      -15.1030       9.56159      -12.0839      -5.01620      -5.23844       10.0935      -2.66706      -1.65105       1.27003      0.786368      0.555801     -0.340753     -0.292406     0.0451712     0.0434923    -0.0233938    -0.0559081     -0.102407    -0.0519113     0.0457760   -0.00546742   -0.00586867    0.00732568   -0.00193560   -0.00160196  -0.000666238   0.000192283   0.000133330  -0.000100935  -2.72818e-06  -8.89745e-06       4.09138       5.44680       6.16021       6.25057       6.44605       6.18354       5.73375       5.23318       4.60809       3.94234       3.29860       2.69391       2.08672       1.69591       1.26943      0.960422      0.680268      0.485833      0.335258      0.228614      0.146156     0.0944276     0.0582352     0.0354554     0.0207229     0.0118892    0.00673760    0.00358840    0.00185139   0.000964686   0.000447846   0.000213063   0.000100192   4.19956e-05   1.66728e-05   6.72351e-06
  24  21 4089.0273    1.2366  9.4889 10.6851 -0.0032  0.1002   0.0117   0.2806    0.0315   0.0000   429.8153       7.68224       11.1727       2.07610       15.5362      -12.3527       7.86916      -11.4803       8.14893      -9.60357       1.89373       1.72558     0.0472473      -3.00066     -0.955352       2.12829      0.818974     -0.745923      0.232491     -0.219299    -0.0165212      0.199588      0.161279    -0.0917036    -0.0150659    -0.0434763   0.000952440    0.00851756   -0.00170089   -0.00113639    0.00115615  -0.000397784  -5.82702e-05   2.94874e-05  -1.27060e-05  -8.43526e-06       6.32440       8.28997       9.25753       9.45970       9.74353       9.21964       8.69899       8.03941       7.11636       6.05128       5.05765       4.11194       3.30061       2.59378       1.95726       1.48948       1.08425      0.768155      0.516367      0.349616      0.226913      0.143520     0.0919735     0.0541188     0.0325469     0.0184888     0.0101440    0.00556351    0.00290406    0.00145424   0.000723829   0.000341929   0.000149886   6.71217e-05   2.54616e-05   1.02696e-05
  25   6 1847.8661    0.4230  0.4247  9.5383 -0.0043  0.0167   0.0116   0.0354    0.0381   0.0000   439.5953     0.0978249       19.7689      0.365661      -1.82418     -0.923786     0.0713042      0.614872       1.00718     -0.150593      -2.33614     -0.237976     -0.316795      0.495849      0.350266      0.289746     -0.375224     0.0435905    -0.0758811     0.0735827    -0.0224097    -0.0243472    -0.0274702    -0.0212209    0.00785516    0.00131122   6.98970e-05    0.00268205   0.000185768  -0.000413575   0.000130188   6.46534e-05  -1.22887e-05   5.31282e-06   8.32981e-06   2.54404e-06       1.05581       1.37715       1.44038       1.52109       1.46054       1.55440       1.32591       1.29885       1.11309       1.02355      0.876397      0.760284      0.552939      0.415031      0.349999      0.267949      0.186243      0.137628     0.0866910     0.0595630     0.0388604     0.0240009     0.0162451    0.00996663    0.00629085    0.00346127    0.00201684    0.00111357   0.000587737   0.000273407   0.000141456   6.51166e-05   3.20849e-05   1.50598e-05   6.71027e-06   2.81238e-06
  25   8 2181.7942    0.8535  0.7504 10.3174 -0.0072  0.0215   0.0169   0.0470    0.0546   0.0000   438.2723      0.868430       17.9259      -2.05430      -1.49581      -1.51710       1.30057       2.35826    -0.0521709      0.746616      -1.10888      0.689125     -0.198189     -0.419568     -0.423579      0.449936      0.197461    -0.0408467    -0.0200952    0.00522706    -0.0312882    -0.0199287    -0.0127067   -0.00633292    0.00302936   -0.00601137   -0.00288588    0.00153505  -0.000825120  -0.000458951   0.000323310   1.93028e-05  -0.000106403   2.58919e-05   1.28061e-05  -3.30361e-06       1.31506       1.71374       1.74364       2.01140       1.80918       1.82437       1.74240       1.81794       1.38416       1.26908      0.992180      0.885725      0.623484      0.522951      0.411889      0.355741      0.233171      0.171326      0.116824     0.0864405     0.0495852     0.0328094     0.0202769     0.0145973    0.00765710    0.00444742    0.00229676    0.00157130   0.000768119   0.000425608   0.000172440   9.24110e-05   4.46648e-05   2.29244e-05   1.09119e-05   4.25562e-06
  25   9 2340.5746    1.2172  0.9155 10.7363 -0.0056  0.0208   0.0219   0.0524    0.0665   0.0000   439.5497       3.69040       14.0105     -0.219052     -0.533159      -1.48360      -2.37280    0.00869623      -1.49606      -1.68213       1.26523       1.26607      0.129086       1.16105    0.00267404      0.472728      0.173545     -0.188684     -0.266241    -0.0406660     0.0795851     0.0242579     0.0437458    0.00181748   -0.00242530    0.00695649   0.000837405  -0.000782667  -0.000193865   0.000277262  -0.000420678  -6.00860e-05   2.41326e-05   8.86259e-06  -9.00068e-06  -2.48577e-06       1.27936       1.59178       1.76011       1.97019       1.93406       1.85532       1.66811       1.63931       1.41733       1.21900       1.03553      0.845472      0.724911      0.535580      0.415587      0.295200      0.233007      0.166173      0.112152     0.0738414     0.0520963     0.0339314     0.0216966     0.0129530    0.00774574    0.00499012    0.00268771    0.00144159   0.000758265   0.000418020   0.000229009   0.000108984   5.01641e-05   2.38157e-05   9.81034e-06   4.23008e-06
  25  10 2494.4508    1.6673  0.9313 11.4107 -0.0025  0.0225   0.0299   0.0506    0.0681   0.0000   439.5503       6.60068       17.7696      -3.63124      -4.82635      -3.79181       2.15928      -3.66886       1.51684      -1.40631       2.31439      -1.12328     -0.738167      -1.02952       1.28703     -0.594726     0.0728426     0.0900417     -0.129150    0.00330919     0.0273409    -0.0405806    0.00320704    0.00820981     0.0123100   -0.00375728   -0.00231933   0.000921217   0.000863134   9.31516e-05  -0.000291244  -4.84108e-07   9.54594e-05   6.70907e-06  -1.84425e-05  -1.48303e-06       1.44004       1.76527       1.84990       2.24540       2.14830       1.90037       1.82306       1.71411       1.55912       1.33297       1.14604      0.942200      0.713292      0.635565      0.460292      0.339343      0.221651      0.185424      0.130912     0.0802347     0.0527785     0.0361096     0.0240607     0.0141300    0.00827607    0.00517543    0.00282405    0.00155120   0.000909403   0.000494593   0.000258843   0.000115793   5.22349e-05   2.34890e-05   1.06763e-05   5.45092e-06
  25  11 2646.3360    2.1240  0.9329 12.0000 -0.0033  0.0243   0.0384   0.0524    0.0721   0.0000   439.2811       3.38034       13.1341     -0.342009      -3.88095      0.113038      -1.39868      -2.66286      0.772452      -1.04617       2.64406      -1.33120      0.163179     -0.702093      0.395219     -0.496692     0.0142480      0.125151    0.00708940     -0.135176     0.0275790   -0.00375168   -0.00457702  -0.000343529    -0.0202861     0.0103574    0.00223923   -0.00193470  -0.000931498   0.000426851   0.000239104  -1.60469e-05  -8.93478e-06   5.11984e-05   6.17909e-06   9.54347e-07       1.44631       1.95397       2.07663       2.13238       2.28338       2.04608       2.07312       1.82616       1.63023       1.40419       1.22198      0.936353      0.735627      0.615719      0.475742      0.333263      0.267969      0.192747      0.132040     0.0853929     0.0590309     0.0379129     0.0244508     0.0141329    0.00904505    0.00543086    0.00308215    0.00152572   0.000941231   0.000455495   0.000233695   0.000114060   5.44606e-05   2.17458e-05   1.07142e-05   4.41422e-06
  25  12 2797.5226    2.7392  0.9181 12.4457 -0.0044  0.0216   0.0493   0.0494    0.0698   0.0000   439.8067       7.86380       16.7794       3.23674      -3.52015      -3.70410      0.698233      -1.47490      -1.05336      -1.61322      0.161400      0.890492      -1.15220    -0.0384477      0.434932      0.209121     0.0903048      0.362053    -0.0312862     0.0315583     0.0856970     0.0453939    -0.0177739    -0.0134873    0.00612263    0.00393458    0.00340547  -0.000478135  -0.000106877   0.000598751   1.94043e-05   0.000145630  -1.78190e-05  -9.39326e-06   1.81315e-05  -1.30954e-06       1.39741       1.96502       2.01533       2.18029       2.03042       1.90487       1.82601       1.71608       1.48673       1.40724       1.21722       1.00581      0.808327      0.626921      0.466861      0.340419      0.239721      0.168196      0.114866     0.0785110     0.0542151     0.0323684     0.0216720     0.0131347    0.00793924    0.00453769    0.00260424    0.00149058   0.000785223   0.000402821   0.000201686   9.69050e-05   4.74282e-05   2.16585e-05   9.20513e-06   3.86795e-06
  25  13 2947.6108    3.3644  0.9090 12.7334 -0.0037  0.0197   0.0594   0.0483    0.0721   0.0000   439.3441       6.53706       11.1632      0.913474      -3.77170       1.89354      -1.28847      -2.52919     -0.242112     -0.838502      0.143099     -0.968350      0.144004     -0.239408     -0.650530     -0.176097     -0.114229      0.182423     0.0995213    -0.0394582    -0.0679072     0.0635727     0.0401093   -0.00562794   -0.00754905    0.00515132    0.00393455  -0.000442850    0.00180141  -0.000920872  -0.000176095   6.30340e-05   1.22204e-05  -5.16835e-06   9.99170e-06  -3.08434e-06       1.33597       1.67000       1.80252       1.80540       1.79360       1.83126       1.73484       1.58755       1.36665       1.18297       1.02598      0.859303      0.721386      0.563591      0.424242      0.296729      0.210789      0.155807      0.110914     0.0782347     0.0521350     0.0341914     0.0215831     0.0131907    0.00739673    0.00421700    0.00242626    0.00130258   0.000692978   0.000379751   0.000186730   8.92649e-05   4.03417e-05   1.97447e-05   8.09891e-06   3.66867e-06
  25  14 3096.4194    3.6943  1.1685 13.0480 -0.0076  0.0255   0.0642   0.0618    0.0935   0.0000   439.1769       8.49221       12.8269       4.34102      -5.10448      -5.33582      -3.37266      -4.13143       3.61342      -4.35413      0.885694     -0.178885      -1.56544     -0.254993     -0.264681     0.0443394      0.160156      0.229695     0.0465568     -0.175974     0.0919592    -0.0880738    -0.0257313   -0.00193824   0.000353922    0.00560491   -0.00762703   -0.00104668    0.00109599   0.000315116  -0.000192781  -0.000245414   2.25307e-05  -1.29580e-05   5.65869e-06   5.98369e-07       1.69332       2.24894       2.38984       2.53553       2.60150       2.40899       2.14047       2.05701       1.81382       1.64923       1.33628       1.15000      0.952673      0.725140      0.539107      0.377357      0.272086      0.203591      0.141687     0.0944624     0.0598425     0.0412534     0.0265813     0.0170670    0.00970916    0.00545147    0.00313765    0.00172194   0.000976658   0.000532428   0.000251663   0.000130451   5.52762e-05   2.50995e-05   1.11184e-05   4.35568e-06
  25  15 3244.1837    3.5721  1.2260 13.1510 -0.0099  0.0292   0.0631   0.0642    0.0885   0.0000   436.5807       14.0557       10.0514      0.103846       1.07246      -5.08037      -2.27461      -2.99676      0.922124      -4.57548       1.36752     -0.783734      -1.32729      -1.21604     0.0226705      0.324381     -0.377897      0.216210      0.179613     0.0306838     -0.140901    -0.0349123     0.0424864   -0.00297989    -0.0235129   -0.00547118   0.000618303   -0.00329151  -0.000421003   3.75782e-05  -0.000211096  -0.000148709   7.72690e-05   9.26553e-07   7.14024e-07   7.97503e-06       1.93974       2.31242       2.29921       2.69303       2.93250       2.62170       2.23814       2.22843       2.21933       1.84888       1.29977       1.08517      0.972807      0.829042      0.583730      0.395948      0.323886      0.249550      0.181263      0.110297     0.0685646     0.0463250     0.0328475     0.0204172     0.0115984    0.00593474    0.00341150    0.00202845    0.00125697   0.000682263   0.000347013   0.000165208   7.11544e-05   3.00043e-05   1.22122e-05   4.96930e-06
  25  16 3391.4408    3.0296  1.8440 12.7774 -0.0059  0.0317   0.0429   0.0828    0.0528   0.0000   441.3951       8.89394       6.33692      -2.29695       3.81984      -8.90962      0.841116      -4.82914      -3.25354      -2.39549       2.76782      -1.84990       1.11675      -2.07471    -0.0601543       1.36893      0.110047     -0.377830      0.467174      0.223324     -0.130498     0.0775780    0.00376431   -0.00179068   -0.00780547    0.00730235   -0.00527043   -0.00408695   -0.00158834    0.00128606   0.000470040  -0.000138357  -0.000196265   4.53975e-06  -2.04023e-05   4.52495e-06       1.99327       2.57216       2.83263       2.99809       2.93252       3.00031       2.67117       2.46489       2.18395       1.92277       1.63535       1.35705       1.04815      0.845046      0.651740      0.493719      0.348026      0.259098      0.175807      0.123343     0.0805110     0.0534350     0.0331130     0.0209881     0.0124156    0.00759536    0.00423084    0.00238950    0.00128462   0.000663659   0.000333737   0.000165493   7.71429e-05   3.48970e-05   1.51434e-05   6.50858e-06
  25  17 3538.4304    2.4561  2.8455 12.2180 -0.0034  0.0401   0.0281   0.1068    0.0408   0.0000   444.9128       19.5080       12.3256      -6.84604      -3.46507      -9.02207      -2.67117     -0.528847       7.73835      -1.09229      0.548005      -1.46261      -2.33776      0.845495      0.555464      -1.01650      0.468196      0.708257     0.0369162     0.0468156    -0.0552104    -0.0280741     0.0579097     0.0130139     0.0119963  -0.000812969   -0.00706711   -0.00371245   -0.00179499   0.000188596   0.000284992   2.57644e-05  -0.000145711  -1.26806e-05  -1.87238e-06  -1.06856e-06       2.53781       3.30759       3.62994       3.83596       3.80520       3.77159       3.47961       3.21266       2.93510       2.36854       2.03395       1.67559       1.35775       1.04866      0.835059      0.612899      0.463605      0.331010      0.230926      0.155756      0.104186     0.0678784     0.0425749     0.0257547     0.0159225    0.00920639    0.00501638    0.00295968    0.00152915   0.000792334   0.000426448   0.000200414   9.70492e-05   4.47745e-05   1.79845e-05   8.17601e-06
  25  18 3685.2313    2.0094  4.3540 11.7268 -0.0034  0.0536   0.0206   0.1418    0.0354   0.0000   433.6789       16.8696       19.8174      -6.45729       6.21580      -15.8879      -1.09251       3.17559      -1.68778      -6.89945      -1.34590      -3.17020       1.06785     0.0847094       1.09877     -0.532562     -0.249308     0.0746285    -0.0287777      0.135063   -0.00188647     0.0150291  -0.000526940    -0.0109475     0.0181544  -0.000267953    0.00878517  -5.19643e-05  -0.000655982   -0.00275948  -0.000884729   0.000226882   7.06024e-05  -0.000156042  -2.33517e-05   1.76063e-05       3.39193       4.43060       5.03437       5.05704       5.22369       5.11900       4.68817       4.40272       3.81883       3.19672       2.76699       2.20986       1.82442       1.41139       1.10667      0.810754      0.610631      0.432946      0.303227      0.209818      0.136900     0.0895933     0.0572891     0.0346677     0.0208499     0.0121594    0.00689167    0.00378006    0.00204359    0.00107165   0.000543200   0.000265421   0.000125793   5.60365e-05   2.50556e-05   1.01305e-05
  25  19 3831.7710    1.7221  6.4067 11.1656 -0.0029  0.0660   0.0156   0.1839    0.0357   0.0000   440.1485       20.8570       11.3188      -1.53959       8.50664      -22.1174      -7.69131     -0.706715       1.84498      -2.50070       1.48781       3.21235       4.08311     -0.459599     -0.571434       1.67144      -1.41355     -0.510933      0.486685      0.170507     -0.166938     -0.196851    -0.0711726     -0.110703    -0.0328741    0.00488750   -0.00494679   0.000911771    0.00283967  -0.000830072   -0.00115387  -0.000322464  -6.22703e-05  -5.90986e-06   7.76503e-06   1.32496e-05       4.04480       5.32098       5.99969       6.16969       6.14938       6.03024       5.63359       5.25431       4.56443       4.03137       3.34018       2.82580       2.24421       1.77627       1.36204       1.01193      0.760527      0.531704      0.373374      0.258240      0.171186      0.110061     0.0702130     0.0439484     0.0260215     0.0152178    0.00875344    0.00480942    0.00260412    0.00137117   0.000676817   0.000342314   0.000160080   7.41417e-05   3.10211e-05   1.30784e-05
  25  20 3978.0037    1.3944  8.4617 10.9324 -0.0040  0.0871   0.0130   0.2449    0.0318   0.0000   439.6259       18.7861       12.2294     -0.672817      -4.53485      0.101769      -7.25811      -5.58988      -17.0409      -8.29390       4.88121       2.23460       3.37557      -2.05553       1.40829      0.487408      0.817142     -0.501708      0.383158      0.328223     -0.284291      0.245580      0.139188    -0.0161219     -0.107468   -0.00523140     0.0260357    0.00754987   -0.00199327   -0.00605679   0.000616091   0.000987419   0.000158073  -0.000226283  -4.17309e-05   4.73782e-06       5.28376       7.04071       8.01819       8.08008       8.20915       7.98443       7.48307       6.83395       6.15350       5.31520       4.47428       3.73818       2.98010       2.35137       1.81931       1.36347       1.00464      0.718433      0.498607      0.342638      0.230070      0.149391     0.0946133     0.0581337     0.0351825     0.0210498     0.0119465    0.00661773    0.00357293    0.00188364   0.000942250   0.000480814   0.000221512   0.000101881   4.26904e-05   1.79536e-05
  25  21 4124.3758    1.1657 10.0269 10.7035 -0.0020  0.1051   0.0114   0.2968    0.0311   0.0000   433.6553       33.5544       15.9849       7.79037      -3.14920      -5.18690     -0.568436       4.92468      -2.31926     -0.831483       3.09362      -8.78445       2.28918      0.176910       3.14212       1.63879      -3.48942     -0.740160      0.429170      0.170986     -0.470660     -0.254414      0.118205      0.201593    -0.0352241     0.0530172    0.00338076   -0.00353923    0.00352894   0.000896186  -0.000794678   0.000601893   0.000505139  -9.23800e-05   3.01807e-05   1.90780e-05       6.38097       8.51653       9.37637       9.95534       9.83463       9.75403       9.06567       8.34956       7.18120       6.41829       5.30819       4.49731       3.56762       2.84063       2.14920       1.63783       1.19918      0.866310      0.596890      0.421322      0.279955      0.182244      0.117278     0.0720305     0.0436522     0.0259835     0.0148362    0.00829766    0.00432812    0.00235908    0.00118199   0.000581885   0.000272500   0.000128795   5.16535e-05   2.21601e-05
  25  22 4270.2488    0.9605 12.6421 10.5359 -0.0006  0.1428   0.0091   0.3819    0.0275   0.0000   437.6017       28.6523       18.0088      -8.47526      -12.7638      -2.06883      -11.7200      0.699293       24.3915      -10.3494       1.45830       3.22593      -4.27160      0.641895       2.83317       1.73814      -1.90947    -0.0944532      -2.61702     -0.711365     -0.169569      0.610690      0.177910     -0.131879     -0.187470     0.0669246     0.0520982    0.00639137    -0.0106509    0.00353050   -0.00134136   0.000820075   0.000194606  -0.000171728  -5.44715e-05   6.01688e-05       8.64297       11.5410       12.6296       13.3041       13.5170       13.2823       12.3052       11.2343       10.0498       8.69672       7.27358       6.06671       4.82698       3.81520       2.97371       2.25694       1.68899       1.19505      0.854629      0.569462      0.387418      0.253626      0.160568      0.100620     0.0621240     0.0360040     0.0208305     0.0117980    0.00628279    0.00331197    0.00173262   0.000820663   0.000403244   0.000181087   7.26750e-05   3.09951e-05
  25  24 4561.7999    0.6046 15.3444 10.2937 -0.0046  0.2329   0.0068   0.5632    0.0224   0.0000   431.0689       38.5144       10.7671      -47.5459       34.7297      -22.3818       19.7074       37.0372      -31.5442      -28.6765      -10.7624       1.17850      -11.8552       11.4873       10.7321      -4.00699       2.29911       4.24496      -2.51750      -2.25279     -0.108277      0.438835     -0.322031     0.0489478    0.00121030    -0.0337694    -0.0625085    -0.0156282     0.0245391  -0.000376642  -0.000731955  -5.21107e-05  -0.000373595   -0.00142730  -0.000225619   0.000148829       13.7190       17.9126       20.6847       21.1885       21.5057       21.0081       19.8356       17.6135       16.1392       14.1334       11.8572       9.68703       8.02978       6.21782       4.86247       3.67887       2.70320       1.94200       1.38973      0.939436      0.635120      0.415708      0.267623      0.169351      0.101997     0.0614085     0.0350101     0.0200764     0.0108979    0.00577727    0.00298756    0.00146056   0.000697108   0.000322401   0.000125722   5.40968e-05
  26   6 1869.0368    0.4277  0.4566  9.5833 -0.0060  0.0207   0.0109   0.0355    0.0385   0.0000   441.2973      -1.95463       20.5587      -2.26207     -0.875170     -0.683738       1.59156      -1.46134     0.0717448      -1.19933       1.46940       1.10997      0.303227     -0.618530     -0.265050    -0.0357240     -0.222946      0.164568      0.111144    -0.0838213    -0.0254655   -0.00365470    -0.0297098     0.0102812    0.00459219   -0.00626641   0.000301891   0.000666212   0.000128253   0.000161267  -0.000160170  -3.87805e-07  -6.70959e-05   2.82958e-05   3.20716e-06   7.22000e-06       1.51725       1.34027       1.57029       2.09371       2.14136       1.65240       1.46726       1.62587       1.49385       1.13002      0.866765      0.869528      0.862109      0.501812      0.339194      0.310856      0.263951      0.163474     0.0978992     0.0647413     0.0578387     0.0410840     0.0242282     0.0133338    0.00745727    0.00626549    0.00418016    0.00220594   0.000990484   0.000450118   0.000300981   0.000182661   9.77216e-05   5.11458e-05   2.27737e-05   8.97259e-06
  26   8 2206.0800    0.9145  0.7765 10.3464 -0.0029  0.0200   0.0172   0.0448    0.0568   0.0000   437.7681     -0.304360       20.8185      -1.10400      -7.20485      -3.60819      0.461818     -0.747831      -1.55451      0.236002      0.935043      0.468202      0.205913       1.18679     -0.379660    -0.0523945      0.412742     -0.262393     0.0798730     -0.173693     0.0408748     0.0204020  -0.000143224    0.00591078    -0.0136016    0.00549643   -0.00513585  -0.000429513    0.00217863  -1.74290e-05  -0.000163770   0.000180188   0.000134724  -5.43017e-05   7.31273e-06   7.20673e-06       1.27120       1.63497       1.68698       1.79317       1.91142       1.92889       1.68798       1.51024       1.40998       1.24084       1.06938      0.826275      0.663055      0.511290      0.428701      0.332517      0.248856      0.174480      0.128762     0.0837940     0.0579228     0.0377022     0.0238671     0.0149303    0.00943021    0.00572855    0.00355041    0.00196694    0.00113128   0.000575885   0.000294939   0.000148025   6.89164e-05   3.23541e-05   1.38074e-05   6.38126e-06
  26   9 2366.1050    1.3010  0.9092 10.9794 -0.0025  0.0213   0.0225   0.0504    0.0604   0.0000   436.1945      0.984189       16.1985   -0.00128750      -2.29795      0.287652      0.141720      0.438659      0.692661     -0.436102      0.641782      0.129997      -1.00773     -0.390841      0.111073      0.643380     -0.298011      0.104142     -0.113980    -0.0849329    -0.0174298    -0.0565350    -0.0216635   0.000534635   -0.00422296   -0.00491887    0.00314879  -0.000883918  -0.000195513  -0.000165869   4.05643e-05   7.30177e-06  -0.000102435  -6.25212e-05  -5.07967e-06   7.75843e-06       1.18091       1.70761       1.74059       1.89412       1.99544       1.80917       1.78887       1.62143       1.44600       1.24916       1.02531      0.892509      0.705187      0.553413      0.428848      0.336169      0.257350      0.181531      0.132856     0.0875927     0.0604045     0.0383707     0.0265624     0.0154025     0.0107243    0.00581389    0.00356871    0.00201583    0.00107884   0.000603014   0.000309656   0.000154729   7.81912e-05   3.53574e-05   1.69425e-05   7.25358e-06
  26  10 2521.3003    1.6899  1.0164 11.5945 -0.0009  0.0230   0.0290   0.0549    0.0639   0.0000   441.0267       1.83672       17.8390       1.64447      -1.39253       1.10498      -2.95497      -2.41099       1.19005      -2.74632      -1.95641     0.0304727      0.420006     -0.656383     -0.391103      0.141245     0.0811209     -0.117799     -0.288243      0.155223     0.0374764    -0.0775186    -0.0140130     0.0160678     0.0158878   -0.00581390    0.00302332    0.00280944   -0.00162295  -0.000224131   0.000395748  -0.000351885  -3.57796e-05   6.41101e-05  -6.01944e-06  -8.29710e-06       1.40872       1.83033       2.07445       2.08063       2.09373       2.06865       2.05736       1.80523       1.57355       1.42446       1.19474      0.976007      0.837999      0.632700      0.504080      0.370976      0.277190      0.201097      0.140128      0.104536     0.0648898     0.0465841     0.0299847     0.0172535     0.0112801    0.00669479    0.00397501    0.00211136    0.00123164   0.000663871   0.000318359   0.000171942   8.62098e-05   4.16466e-05   1.67096e-05   8.45876e-06
  26  11 2674.5175    2.3365  0.9832 12.0213 -0.0033  0.0224   0.0396   0.0531    0.0769   0.0000   436.5175      0.868735       11.9807     -0.467667      0.179489     -0.928789      -1.64416      -4.02783      -4.82900     -0.881574      0.764178     -0.268644     -0.690944     -0.652521      0.576887      0.322448     -0.243081    -0.0983098      0.215018    -0.0262284     -0.113735      0.112389    0.00575593    0.00494001     0.0127686    0.00652092    0.00170898   -0.00149925   0.000377008   0.000388557  -0.000250148  -8.05638e-05   6.72756e-05  -1.57494e-05  -2.60007e-05   4.70326e-06       1.51174       1.78396       1.89453       2.15033       2.31363       2.03058       1.73098       1.67658       1.66760       1.51768       1.17051      0.925507      0.826145      0.709969      0.519970      0.342566      0.249179      0.206112      0.154687     0.0941040     0.0570935     0.0388503     0.0279443     0.0185261     0.0111648    0.00618662    0.00324414    0.00190176    0.00116403   0.000733212   0.000399683   0.000202997   9.69774e-05   4.12750e-05   1.74039e-05   7.51814e-06
  26  12 2826.7241    2.9114  0.9521 12.5416 -0.0067  0.0208   0.0506   0.0506    0.0711   0.0000   438.2919       7.56941       14.9593     -0.845591      -1.36432      -2.75610     -0.547666      -1.78012      -1.41537      -2.71338      -1.75649     -0.687752     -0.102348       1.28241     -0.243003     -0.416939     -0.291178      0.313803    0.00377647    -0.0975171    -0.0865193    -0.0282940    -0.0201306   -0.00611949     0.0159854    0.00158125   0.000441991   8.56543e-05   -0.00127158    0.00141078  -0.000201427  -0.000104885  -4.27205e-05   2.30986e-06  -4.23097e-05   2.47065e-07       1.35056       1.64219       1.76081       2.00809       2.08720       1.94615       1.67537       1.61943       1.50008       1.33232       1.08719      0.910576      0.747880      0.586867      0.449945      0.348935      0.258700      0.177493      0.121769     0.0883845     0.0615815     0.0413847     0.0253014     0.0156135    0.00919794    0.00602746    0.00380433    0.00216431    0.00117183   0.000627417   0.000345254   0.000167540   8.23730e-05   3.81838e-05   1.86187e-05   8.18694e-06
  26  13 2977.6289    3.5170  1.0130 12.8089 -0.0031  0.0212   0.0581   0.0526    0.0724   0.0000   440.6291       11.7979       14.1219     -0.623389       2.03920     -0.986179      -1.78863      -4.40893      -1.86240      -1.41189      0.324665     0.0191753     0.0447316      0.668202      0.249063     -0.148480     -0.210165     0.0840321     0.0587869    -0.0127946    -0.0496224     0.0250021     0.0242220     0.0147147    0.00275036   -0.00746095   -0.00489972   -0.00136588   0.000723473   -0.00116473   6.10138e-05  -0.000204106  -5.55466e-05   3.67097e-05   2.36422e-05  -1.09606e-05       1.28557       1.71722       1.69424       1.89916       1.86989       1.98250       1.75728       1.60365       1.41423       1.24647       1.10093      0.939190      0.742587      0.550123      0.432529      0.341219      0.258378      0.190989      0.131944     0.0876862     0.0578293     0.0387541     0.0255693     0.0172459     0.0105362    0.00645020    0.00371466    0.00202392    0.00113561   0.000577525   0.000308870   0.000147918   7.59948e-05   3.41785e-05   1.58173e-05   7.41763e-06
  26  14 3127.1967    3.4021  1.0002 13.4791 -0.0158  0.0245   0.0639   0.0553    0.0631   0.0000   440.0338       8.34690       6.61785       2.34505     -0.417628      -3.98605       2.54613      -5.76212       1.07828     -0.233512     -0.832089     -0.592758      0.775095       1.48113      0.418569     -0.265497     -0.673104    0.00184268      0.380812     0.0383999    -0.0405103    0.00625577    -0.0151372   -0.00402646    -0.0313062    0.00583530   -0.00430923    0.00676486   0.000216026  -0.000693763   0.000150095   0.000487673  -1.27315e-05  -7.23092e-05   1.04552e-05  -7.87712e-06       1.50590       2.03571       2.07928       2.25385       2.29459       2.09878       2.15877       1.87289       1.72869       1.47045       1.26521       1.07082      0.844526      0.666652      0.525432      0.417201      0.286407      0.209448      0.153364      0.105704     0.0693038     0.0460495     0.0298322     0.0192714     0.0112183    0.00681323    0.00406830    0.00230229    0.00127555   0.000661748   0.000370488   0.000177652   8.48332e-05   4.09368e-05   1.95414e-05   8.60853e-06
  26  15 3275.6624    3.4017  1.4855 13.1179 -0.0064  0.0285   0.0550   0.0746    0.0673   0.0000   434.1700       10.8838       16.1819       1.57469      -5.46086      -2.86817      -2.35411      -3.99729       2.01385      -5.08832     -0.617409      -3.45690      0.437711     -0.670756     -0.627224     -0.620851      0.211974     -0.226596    -0.0184033    -0.0602698      0.134530     0.0110209    -0.0111585    -0.0412922    0.00591990   0.000858164   -0.00291868  -0.000933478    0.00143443  -0.000261747   -0.00123449  -0.000383156  -4.04544e-05   2.43040e-05  -3.57051e-06   2.36171e-07       1.81564       2.35009       2.43588       2.62895       2.71621       2.52512       2.37175       2.04890       1.98417       1.85550       1.61261       1.32001       1.02726      0.836781      0.668486      0.499508      0.356952      0.246225      0.173873      0.124817     0.0859571     0.0593848     0.0344908     0.0224071     0.0132303    0.00869129    0.00523703    0.00297166    0.00177227   0.000855315   0.000476710   0.000222837   0.000111607   5.29920e-05   2.19872e-05   1.01534e-05
  26  16 3423.6527    2.8794  2.0112 12.7202 -0.0061  0.0345   0.0393   0.0845    0.0517   0.0000   434.3867       9.20297       21.6565      -1.44261      -1.13995      -2.38620     -0.533441      -7.99369      0.192909      -2.11663       1.23752      -1.53446       1.31006      0.518014     -0.229917     -0.859444     -0.344503     -0.134201     -0.271686     -0.126975    -0.0395704    -0.0651886     0.0283287    -0.0167033    -0.0108166   0.000493954  -0.000633280   -0.00261005   -0.00216771  -4.87399e-05    0.00139331   6.59740e-05  -0.000278278   1.48873e-05  -6.11975e-06   2.77941e-05       2.09063       2.80531       2.95641       3.24780       3.32184       3.01784       3.04758       2.72202       2.48164       2.02055       1.79819       1.53113       1.19909      0.957631      0.704242      0.590700      0.414220      0.310171      0.214249      0.148680      0.105096     0.0636020     0.0444913     0.0268761     0.0173403     0.0100624    0.00582232    0.00341630    0.00180694   0.000997146   0.000508460   0.000254160   0.000126646   6.06933e-05   2.94104e-05   1.27849e-05
  26  17 3571.2760    2.3808  3.3376 12.1205 -0.0048  0.0439   0.0254   0.1170    0.0369   0.0000   444.3971       17.8791       18.7583       3.78724       4.22364      -8.68825      0.872134      -6.60628       9.56136       2.80074      -4.40918      -4.05756      -2.99865      -1.77218    -0.0512311     -0.438627     -0.834450     -0.134002     -0.283029      0.390280     0.0157869      0.120000     0.0334109    0.00248364     0.0149031    0.00289600    0.00163656    0.00709140    0.00537868   -0.00222640  -4.47991e-05  -5.50333e-05   0.000245210  -3.03577e-05  -8.54453e-06  -1.80169e-05       2.56624       3.58132       3.82487       4.10977       3.91922       3.91307       3.63361       3.43296       2.98953       2.70246       2.30118       1.97344       1.54668       1.27714      0.960857      0.729986      0.527947      0.377772      0.274497      0.185609      0.130641     0.0840476     0.0544336     0.0346047     0.0209191     0.0125197    0.00736515    0.00423264    0.00230610    0.00128692   0.000646139   0.000332700   0.000163523   7.78252e-05   3.45646e-05   1.56093e-05
  26  18 3718.8834    1.9825  4.7741 11.5283 -0.0044  0.0558   0.0189   0.1432    0.0359   0.0000   433.7576       17.1385       21.7961       6.35783       2.31704      -3.03708      -6.25166      -9.96050       4.06009      -3.33779      -4.25368      -2.48474     -0.848810     -0.795814     -0.360410       1.29489      -1.23119     -0.536626      0.518893      0.189998    -0.0405729     -0.103110    -0.0910471     0.0216269   -0.00403595    -0.0214792     0.0141726   -0.00559110   -0.00255762    0.00345303    0.00272342  -0.000479949   0.000174006   7.19290e-05  -5.52783e-06  -6.27046e-06       3.19782       4.40304       4.78867       4.92879       4.90925       4.97166       4.67820       4.37838       3.91419       3.29757       2.81645       2.32873       1.85891       1.54640       1.16512      0.934642      0.688728      0.495214      0.361559      0.247732      0.168350      0.110298     0.0710348     0.0439512     0.0272503     0.0162123    0.00930230    0.00539558    0.00296497    0.00160719   0.000833543   0.000426029   0.000207909   0.000101746   4.36808e-05   2.00093e-05
  26  19 3865.7074    1.6649  6.4436 11.1461 -0.0017  0.0677   0.0150   0.1834    0.0346   0.0000   435.5879       15.5942       17.7803      -2.42786      -13.1137      -14.7098       3.31803      -2.11381       1.67540      -10.2556       6.52521      -1.21892      0.924297      0.572878      -1.96835      0.361831      -1.63225      0.502088     -0.112047     -0.218925    0.00122183    -0.0997294     -0.108876    -0.0106173     0.0491831    -0.0286461   -0.00390285     0.0204510   -0.00440355   0.000731485    0.00128844   0.000388309  -0.000411504  -3.59866e-05  -0.000110040   4.56402e-05       3.89260       5.29271       5.82014       6.09137       6.04718       5.94700       5.49695       5.25665       4.60611       4.09652       3.54038       2.89684       2.40447       1.85283       1.49230       1.12386      0.825655      0.607549      0.422227      0.294352      0.204244      0.132481     0.0865376     0.0535303     0.0329075     0.0203887     0.0117421    0.00679022    0.00380419    0.00200829    0.00106462   0.000533551   0.000270225   0.000127705   5.56474e-05   2.53887e-05
  26  20 4012.8192    1.3411  8.5650 10.8795 -0.0040  0.0868   0.0124   0.2452    0.0317   0.0000   431.7072       18.8084       15.6845      -8.88233      -1.86717      -1.96045      -12.3033      -4.45330       11.8867      -2.57266     -0.487981      -9.34580     0.0828307       2.69031      -3.60835      0.778877    -0.0596711     -0.268476     -0.581141     -0.586592      0.321265      0.105445     0.0173152     0.0499595     0.0469521    -0.0178789     0.0140400   -0.00584727    0.00143687   -0.00348416   -0.00106674   0.000835955   0.000729589   7.61812e-05  -2.74945e-05  -2.01496e-05       5.02718       6.58651       7.42613       7.71498       8.02688       7.67037       7.20125       6.53012       6.04810       5.24645       4.44172       3.62865       3.03502       2.39699       1.87138       1.42226       1.07060      0.762495      0.555164      0.383279      0.259326      0.174838      0.112750     0.0708660     0.0435117     0.0266667     0.0156773    0.00907829    0.00498816    0.00274496    0.00144926   0.000749088   0.000362240   0.000174959   7.47752e-05   3.37915e-05
  26  21 4159.3833    1.0933 11.1845 10.6892 -0.0033  0.1194   0.0105   0.3371    0.0292   0.0000   436.9892       18.2180       4.24546      -7.23271       4.61668     -0.649292      -6.94931      -5.37831       18.1494      -1.48129      -24.0228      -17.3330       8.32920      -4.37114      -1.77847      -1.12819     -0.317000     -0.542500      -1.68270     -0.977834      0.786541      0.287377     -0.220700     0.0296682     0.0767544    -0.0990506    0.00311460  -0.000418861   -0.00986015  -0.000251477    0.00109610   0.000158355  -0.000402544  -6.42277e-05   0.000118181   4.30560e-05       6.82797       8.96067       10.3117       10.3414       10.7671       10.3974       9.80347       9.13160       8.15370       7.16264       6.12718       5.08439       4.13599       3.32636       2.59040       1.99739       1.46238       1.07204      0.781951      0.533028      0.363991      0.243746      0.158159      0.100265     0.0622377     0.0372781     0.0221817     0.0127570    0.00704486    0.00391444    0.00204504    0.00106340   0.000514629   0.000250596   0.000105312   4.89532e-05
  27   5 1713.5740    0.2973  0.2508  9.4188 -0.0108  0.0150   0.0104   0.0260    0.0292   0.0000   440.5614      0.130853       20.0871       1.28288      -1.95618      0.589651      0.961794     -0.968556      0.141152     -0.178722    -0.0371010      0.190152     -0.586776      0.157198     0.0968331     0.0887555     0.0984213     0.0198280      0.129557     0.0542365    -0.0317380   -0.00531472   -0.00115977   -0.00107358    0.00235852    0.00351231    0.00186661    0.00102069  -0.000631981   0.000232239   0.000285243   1.48722e-06  -9.63746e-06   5.85088e-06  -2.19821e-05   8.76777e-06       1.09739       1.33398       1.25238       1.16056       1.25001       1.41168       1.46183       1.34233       1.17099       1.03451      0.861997      0.618712      0.515118      0.428000      0.388120      0.319517      0.228178      0.166747      0.124128     0.0912206     0.0635334     0.0431493     0.0272156     0.0153087    0.00893063    0.00544924    0.00324412    0.00204236    0.00111262   0.000606374   0.000321145   0.000163668   7.79130e-05   3.15739e-05   1.64939e-05   7.51443e-06
  27   6 1889.7719    0.4566  0.4656  9.5925 -0.0076  0.0241   0.0120   0.0367    0.0410   0.0000   439.2338      0.237909       18.1992     -0.441786      -1.55874     -0.321793      0.305372       1.71130     -0.886727     -0.810985      0.194975      -1.39079     -0.413987     -0.285834      0.700159     0.0595239     -0.321919     -0.291972   -0.00593047     0.0751119     -0.136333    -0.0321613     0.0171380    -0.0211706    0.00107182    0.00395415    0.00348913    0.00171590  -4.14401e-05   0.000327758   0.000155848   2.48485e-05   5.95376e-05   4.49938e-05  -1.60403e-05   5.88071e-07       1.36541       1.75478       1.96331       1.38114       2.16891       2.22695       1.75851       1.82903       1.19551       1.17579       1.32237      0.914870      0.906350      0.608301      0.367505      0.410916      0.314205      0.228562      0.192841     0.0926642     0.0679842     0.0470625     0.0268135     0.0230692     0.0160889    0.00887879    0.00586296    0.00313178    0.00158963    0.00100997   0.000421932   0.000218024   0.000129753   4.67349e-05   2.49168e-05   1.26777e-05
  27   7 2062.0566    0.6764  0.6291  9.9346 -0.0100  0.0172   0.0144   0.0411    0.0493   0.0000   440.6717       1.70113       15.3914       1.35531      0.315964     -0.503003       5.68333     -0.670943      -3.63325      -2.59274       2.92103       2.09562     -0.496747       1.36697     -0.372926      0.201355     -0.220328     -0.355744     -0.210884      0.116834    -0.0528134    -0.0484047   -0.00528903     0.0215584    -0.0122042   -0.00580885   -0.00660246   -0.00500668   -0.00144722    0.00102055  -8.28717e-05   0.000324317   2.29929e-05  -6.49627e-05   2.88584e-05   2.11591e-05       1.01533       1.27647       1.41709       1.46988       1.59391       1.47630       1.45381       1.25287       1.16329       1.04076      0.847947      0.787424      0.602970      0.482325      0.364029      0.277957      0.222082      0.159736      0.118680     0.0792096     0.0513505     0.0353352     0.0228035     0.0154824     0.0104993    0.00630671    0.00356617    0.00216952    0.00116880   0.000646086   0.000355665   0.000181353   9.02332e-05   4.62436e-05   2.28050e-05   1.05418e-05
  27   8 2229.7947    0.9838  0.8416 10.4346 -0.0073  0.0197   0.0177   0.0475    0.0591   0.0000   439.1601       1.43524       16.9712      0.546193      -5.09565     -0.392788      0.535178      -4.59059      -2.78915     -0.866638      0.168971     -0.583651     -0.435889     -0.279942     -0.186239    -0.0525723     -0.305708    -0.0117778      0.133609     -0.179895    -0.0336119    -0.0898184    0.00923192    0.00914086     0.0248875   -0.00279359   -0.00486634   -0.00319340  -0.000476758   0.000544470   0.000426461  -0.000164546  -6.75980e-06  -5.19015e-05   4.56064e-06   1.18387e-05       1.11507       1.40692       1.59171       1.72543       1.74151       1.62179       1.62402       1.50832       1.29147       1.18328      0.994130      0.779170      0.693401      0.538112      0.421941      0.324003      0.242635      0.178922      0.132112     0.0922882     0.0632051     0.0394797     0.0285094     0.0180205     0.0110801    0.00688318    0.00404654    0.00236909    0.00129835   0.000740885   0.000416162   0.000214816   0.000115054   5.07786e-05   2.76731e-05   1.20699e-05
  27   9 2391.0961    1.3869  1.0552 10.9873 -0.0052  0.0224   0.0227   0.0525    0.0670   0.0000   439.7583       3.55864       15.7712      -1.99545      -1.01038      -2.04685      -2.52039     -0.839619      -3.26770     -0.482136      0.433421     -0.728440      0.383676      0.146145     -0.483222     -0.297839      0.349436     -0.277755     -0.168321    -0.0984314     0.0479071   -0.00140460     0.0207922    -0.0157353   -0.00878008    0.00611817   -0.00143141    0.00215200   -0.00206966   0.000608986   0.000470078  -6.30676e-05  -5.88544e-05   4.80692e-06   2.36452e-05   3.10115e-06       1.31039       1.62845       1.88291       1.88094       2.01824       1.99292       1.80151       1.73313       1.51088       1.36215       1.13398      0.950559      0.775810      0.594322      0.492032      0.382440      0.284330      0.217387      0.152332      0.105381     0.0751306     0.0496741     0.0319412     0.0210129     0.0132327    0.00788185    0.00508541    0.00285793    0.00170412   0.000890445   0.000498572   0.000260756   0.000128666   6.27874e-05   3.12848e-05   1.43708e-05
  27  10 2547.6701    1.7856  1.0100 11.7710 -0.0030  0.0225   0.0311   0.0555    0.0612   0.0000   439.5310       2.84771       14.6501      0.740220      0.102918      -3.21119       2.62325      -2.91261       1.63577     -0.868031       3.09186      0.233925     -0.522077     -0.264368     -0.240511     -0.380577      0.401212     0.0265202     0.0669499    -0.0914764    -0.0424049     0.0612279    -0.0272290   -0.00765510  -0.000466533    0.00163730    0.00932869    0.00710829   -0.00110198   -0.00108056   0.000504845  -0.000252268  -1.01332e-05  -2.18568e-06  -2.16648e-05   2.09291e-07       1.29518       1.80059       1.97632       2.13793       2.20481       2.09442       1.99764       1.82317       1.59238       1.37729       1.18950      0.916266      0.775917      0.577975      0.490283      0.373491      0.270585      0.205296      0.143843      0.106333     0.0702750     0.0495159     0.0300074     0.0203707     0.0124444    0.00777944    0.00463346    0.00268075    0.00160938   0.000875540   0.000502083   0.000232526   0.000130943   5.87218e-05   2.95763e-05   1.32459e-05
[truncated: 1,526,553 more chars]
