# Supplementary material for: Global-Mode Analysis of Full-Disk Data from the Michelson Doppler Imager and the Helioseismic and Magnetic Imager
Source: Sol Phys. 2018 Jan 31;293(2):29. doi: 10.1007/s11207-017-1201-5 (PMC6566312; doi:10.1007/s11207-017-1201-5)
Supplement: Supplementary file 3 — (TAR 230.0 MB) [file 11207_2017_1201_MOESM3_ESM.tar › MDI/mdifdvwap.1238.36]

   0  15 2228.7109    0.9084  0.6820  9.6364 -0.0031  0.1293   0.1716   0.6916    1.1454   0.0000     0.0000       0.00000       0.00000       0.00000       0.00000       0.00000       0.00000       0.00000       0.00000       0.00000       0.00000       0.00000       0.00000       0.00000       0.00000       0.00000       0.00000       0.00000       0.00000       0.00000       0.00000       0.00000       0.00000       0.00000       0.00000       0.00000       0.00000       0.00000       0.00000       0.00000       0.00000       0.00000       0.00000       0.00000       0.00000       0.00000       0.00000       0.00000       0.00000       0.00000       0.00000       0.00000       0.00000       0.00000       0.00000       0.00000       0.00000       0.00000       0.00000       0.00000       0.00000       0.00000       0.00000       0.00000       0.00000       0.00000       0.00000       0.00000       0.00000       0.00000       0.00000       0.00000       0.00000       0.00000       0.00000       0.00000       0.00000       0.00000       0.00000       0.00000       0.00000       0.00000
   1  14 2156.6211    0.9011  0.9015  8.7038  0.0000  0.1194   0.0724   0.1990    0.8419   0.0000   269.6551       74.7550       0.00000       0.00000       0.00000       0.00000       0.00000       0.00000       0.00000       0.00000       0.00000       0.00000       0.00000       0.00000       0.00000       0.00000       0.00000       0.00000       0.00000       0.00000       0.00000       0.00000       0.00000       0.00000       0.00000       0.00000       0.00000       0.00000       0.00000       0.00000       0.00000       0.00000       0.00000       0.00000       0.00000       0.00000       177.169       70.2184       0.00000       0.00000       0.00000       0.00000       0.00000       0.00000       0.00000       0.00000       0.00000       0.00000       0.00000       0.00000       0.00000       0.00000       0.00000       0.00000       0.00000       0.00000       0.00000       0.00000       0.00000       0.00000       0.00000       0.00000       0.00000       0.00000       0.00000       0.00000       0.00000       0.00000       0.00000       0.00000       0.00000       0.00000
   1  17 2559.1508    2.0996  1.1566  5.0505  0.0000  0.1095   0.2087   0.3210  198.9080   0.0000   435.9370       29.3430       0.00000       0.00000       0.00000       0.00000       0.00000       0.00000       0.00000       0.00000       0.00000       0.00000       0.00000       0.00000       0.00000       0.00000       0.00000       0.00000       0.00000       0.00000       0.00000       0.00000       0.00000       0.00000       0.00000       0.00000       0.00000       0.00000       0.00000       0.00000       0.00000       0.00000       0.00000       0.00000       0.00000       0.00000       125.636       93.6012       0.00000       0.00000       0.00000       0.00000       0.00000       0.00000       0.00000       0.00000       0.00000       0.00000       0.00000       0.00000       0.00000       0.00000       0.00000       0.00000       0.00000       0.00000       0.00000       0.00000       0.00000       0.00000       0.00000       0.00000       0.00000       0.00000       0.00000       0.00000       0.00000       0.00000       0.00000       0.00000       0.00000       0.00000
   1  18 2693.3496    2.8601  0.6146  0.9602  0.0000  0.0656   0.2653   0.1688 1000.0000   0.0000   417.3564       53.4225       0.00000       0.00000       0.00000       0.00000       0.00000       0.00000       0.00000       0.00000       0.00000       0.00000       0.00000       0.00000       0.00000       0.00000       0.00000       0.00000       0.00000       0.00000       0.00000       0.00000       0.00000       0.00000       0.00000       0.00000       0.00000       0.00000       0.00000       0.00000       0.00000       0.00000       0.00000       0.00000       0.00000       0.00000       88.4520       49.5679       0.00000       0.00000       0.00000       0.00000       0.00000       0.00000       0.00000       0.00000       0.00000       0.00000       0.00000       0.00000       0.00000       0.00000       0.00000       0.00000       0.00000       0.00000       0.00000       0.00000       0.00000       0.00000       0.00000       0.00000       0.00000       0.00000       0.00000       0.00000       0.00000       0.00000       0.00000       0.00000       0.00000       0.00000
   1  20 2963.2132    3.6483  1.0080 -2.3016  0.0000  0.1223   0.2585   0.2310 1000.0000   0.0000   512.8826       87.4754       0.00000       0.00000       0.00000       0.00000       0.00000       0.00000       0.00000       0.00000       0.00000       0.00000       0.00000       0.00000       0.00000       0.00000       0.00000       0.00000       0.00000       0.00000       0.00000       0.00000       0.00000       0.00000       0.00000       0.00000       0.00000       0.00000       0.00000       0.00000       0.00000       0.00000       0.00000       0.00000       0.00000       0.00000       149.489       75.0499       0.00000       0.00000       0.00000       0.00000       0.00000       0.00000       0.00000       0.00000       0.00000       0.00000       0.00000       0.00000       0.00000       0.00000       0.00000       0.00000       0.00000       0.00000       0.00000       0.00000       0.00000       0.00000       0.00000       0.00000       0.00000       0.00000       0.00000       0.00000       0.00000       0.00000       0.00000       0.00000       0.00000       0.00000
   1  23 3368.6538    3.6103  1.9929  4.7409  0.0000  0.1419   0.1862   0.4083  561.6118   0.0000   319.7396       138.043       0.00000       0.00000       0.00000       0.00000       0.00000       0.00000       0.00000       0.00000       0.00000       0.00000       0.00000       0.00000       0.00000       0.00000       0.00000       0.00000       0.00000       0.00000       0.00000       0.00000       0.00000       0.00000       0.00000       0.00000       0.00000       0.00000       0.00000       0.00000       0.00000       0.00000       0.00000       0.00000       0.00000       0.00000       194.777       93.2192       0.00000       0.00000       0.00000       0.00000       0.00000       0.00000       0.00000       0.00000       0.00000       0.00000       0.00000       0.00000       0.00000       0.00000       0.00000       0.00000       0.00000       0.00000       0.00000       0.00000       0.00000       0.00000       0.00000       0.00000       0.00000       0.00000       0.00000       0.00000       0.00000       0.00000       0.00000       0.00000       0.00000       0.00000
   1  24 3504.3998    3.0364  2.9375  5.1248  0.0000  0.1929   0.1333   0.5775  215.4007   0.0000   807.6438       13.2345       0.00000       0.00000       0.00000       0.00000       0.00000       0.00000       0.00000       0.00000       0.00000       0.00000       0.00000       0.00000       0.00000       0.00000       0.00000       0.00000       0.00000       0.00000       0.00000       0.00000       0.00000       0.00000       0.00000       0.00000       0.00000       0.00000       0.00000       0.00000       0.00000       0.00000       0.00000       0.00000       0.00000       0.00000       257.618       122.789       0.00000       0.00000       0.00000       0.00000       0.00000       0.00000       0.00000       0.00000       0.00000       0.00000       0.00000       0.00000       0.00000       0.00000       0.00000       0.00000       0.00000       0.00000       0.00000       0.00000       0.00000       0.00000       0.00000       0.00000       0.00000       0.00000       0.00000       0.00000       0.00000       0.00000       0.00000       0.00000       0.00000       0.00000
   1  25 3640.2362    2.5764  4.8185 -2.1025  0.0000  0.2727   0.0798   0.7478 1000.0000   0.0000   673.3237       7.92798       0.00000       0.00000       0.00000       0.00000       0.00000       0.00000       0.00000       0.00000       0.00000       0.00000       0.00000       0.00000       0.00000       0.00000       0.00000       0.00000       0.00000       0.00000       0.00000       0.00000       0.00000       0.00000       0.00000       0.00000       0.00000       0.00000       0.00000       0.00000       0.00000       0.00000       0.00000       0.00000       0.00000       0.00000       350.798       180.761       0.00000       0.00000       0.00000       0.00000       0.00000       0.00000       0.00000       0.00000       0.00000       0.00000       0.00000       0.00000       0.00000       0.00000       0.00000       0.00000       0.00000       0.00000       0.00000       0.00000       0.00000       0.00000       0.00000       0.00000       0.00000       0.00000       0.00000       0.00000       0.00000       0.00000       0.00000       0.00000       0.00000       0.00000
   2  13 2081.9627    0.7658  0.8185  7.9106  0.0000  0.1656   0.0501   0.1986    0.9108   0.0000   406.5545       25.0677       11.6143      -10.9543       0.00000       0.00000       0.00000       0.00000       0.00000       0.00000       0.00000       0.00000       0.00000       0.00000       0.00000       0.00000       0.00000       0.00000       0.00000       0.00000       0.00000       0.00000       0.00000       0.00000       0.00000       0.00000       0.00000       0.00000       0.00000       0.00000       0.00000       0.00000       0.00000       0.00000       0.00000       0.00000       95.0912       68.0132       68.7555       18.6110       0.00000       0.00000       0.00000       0.00000       0.00000       0.00000       0.00000       0.00000       0.00000       0.00000       0.00000       0.00000       0.00000       0.00000       0.00000       0.00000       0.00000       0.00000       0.00000       0.00000       0.00000       0.00000       0.00000       0.00000       0.00000       0.00000       0.00000       0.00000       0.00000       0.00000       0.00000       0.00000
   2  14 2217.5793    1.0996  0.8746  2.8895  0.0000  0.0666   0.0698   0.1731  329.0485   0.0000   439.2884       13.7488       26.0836      -2.49364       0.00000       0.00000       0.00000       0.00000       0.00000       0.00000       0.00000       0.00000       0.00000       0.00000       0.00000       0.00000       0.00000       0.00000       0.00000       0.00000       0.00000       0.00000       0.00000       0.00000       0.00000       0.00000       0.00000       0.00000       0.00000       0.00000       0.00000       0.00000       0.00000       0.00000       0.00000       0.00000       56.2046       41.7659       22.9829       7.13397       0.00000       0.00000       0.00000       0.00000       0.00000       0.00000       0.00000       0.00000       0.00000       0.00000       0.00000       0.00000       0.00000       0.00000       0.00000       0.00000       0.00000       0.00000       0.00000       0.00000       0.00000       0.00000       0.00000       0.00000       0.00000       0.00000       0.00000       0.00000       0.00000       0.00000       0.00000       0.00000
   2  16 2485.8871    1.8121  1.1963  8.8141 -0.0013  0.0841   0.1008   0.2325    2.9901   0.0000   366.9603       35.1046       18.7671      -7.45159       0.00000       0.00000       0.00000       0.00000       0.00000       0.00000       0.00000       0.00000       0.00000       0.00000       0.00000       0.00000       0.00000       0.00000       0.00000       0.00000       0.00000       0.00000       0.00000       0.00000       0.00000       0.00000       0.00000       0.00000       0.00000       0.00000       0.00000       0.00000       0.00000       0.00000       0.00000       0.00000       68.5277       55.8780       27.2389       9.87734       0.00000       0.00000       0.00000       0.00000       0.00000       0.00000       0.00000       0.00000       0.00000       0.00000       0.00000       0.00000       0.00000       0.00000       0.00000       0.00000       0.00000       0.00000       0.00000       0.00000       0.00000       0.00000       0.00000       0.00000       0.00000       0.00000       0.00000       0.00000       0.00000       0.00000       0.00000       0.00000
   2  18 2754.4771    2.9488  0.8935  5.0236  0.0000  0.0603   0.1792   0.1770  314.5477   0.0000   440.3865      -49.5804       27.7149      -4.91827       0.00000       0.00000       0.00000       0.00000       0.00000       0.00000       0.00000       0.00000       0.00000       0.00000       0.00000       0.00000       0.00000       0.00000       0.00000       0.00000       0.00000       0.00000       0.00000       0.00000       0.00000       0.00000       0.00000       0.00000       0.00000       0.00000       0.00000       0.00000       0.00000       0.00000       0.00000       0.00000       46.5335       36.6429       22.6762       7.22252       0.00000       0.00000       0.00000       0.00000       0.00000       0.00000       0.00000       0.00000       0.00000       0.00000       0.00000       0.00000       0.00000       0.00000       0.00000       0.00000       0.00000       0.00000       0.00000       0.00000       0.00000       0.00000       0.00000       0.00000       0.00000       0.00000       0.00000       0.00000       0.00000       0.00000       0.00000       0.00000
   2  20 3024.7345    3.9349  0.7676 11.2953  0.0000  0.0545   0.2557   0.1506    1.0921   0.0000   424.4728      -5.35826      -9.89091       8.12149       0.00000       0.00000       0.00000       0.00000       0.00000       0.00000       0.00000       0.00000       0.00000       0.00000       0.00000       0.00000       0.00000       0.00000       0.00000       0.00000       0.00000       0.00000       0.00000       0.00000       0.00000       0.00000       0.00000       0.00000       0.00000       0.00000       0.00000       0.00000       0.00000       0.00000       0.00000       0.00000       39.5010       31.7808       20.8268       6.87467       0.00000       0.00000       0.00000       0.00000       0.00000       0.00000       0.00000       0.00000       0.00000       0.00000       0.00000       0.00000       0.00000       0.00000       0.00000       0.00000       0.00000       0.00000       0.00000       0.00000       0.00000       0.00000       0.00000       0.00000       0.00000       0.00000       0.00000       0.00000       0.00000       0.00000       0.00000       0.00000
   2  23 3430.5082    3.3060  2.4039  9.8908  0.0000  0.1097   0.1290   0.3061    1.9006   0.0000   358.5329       145.850      -13.7862       14.9652       0.00000       0.00000       0.00000       0.00000       0.00000       0.00000       0.00000       0.00000       0.00000       0.00000       0.00000       0.00000       0.00000       0.00000       0.00000       0.00000       0.00000       0.00000       0.00000       0.00000       0.00000       0.00000       0.00000       0.00000       0.00000       0.00000       0.00000       0.00000       0.00000       0.00000       0.00000       0.00000       72.0382       61.3803       39.4439       14.4721       0.00000       0.00000       0.00000       0.00000       0.00000       0.00000       0.00000       0.00000       0.00000       0.00000       0.00000       0.00000       0.00000       0.00000       0.00000       0.00000       0.00000       0.00000       0.00000       0.00000       0.00000       0.00000       0.00000       0.00000       0.00000       0.00000       0.00000       0.00000       0.00000       0.00000       0.00000       0.00000
   2  24 3566.5724    2.8150  3.4828  3.6155  0.0000  0.1353   0.0905   0.3574  630.3183   0.0000   418.6329      -68.6009       38.3689      -28.7102       0.00000       0.00000       0.00000       0.00000       0.00000       0.00000       0.00000       0.00000       0.00000       0.00000       0.00000       0.00000       0.00000       0.00000       0.00000       0.00000       0.00000       0.00000       0.00000       0.00000       0.00000       0.00000       0.00000       0.00000       0.00000       0.00000       0.00000       0.00000       0.00000       0.00000       0.00000       0.00000       98.6286       84.6576       44.8379       17.9532       0.00000       0.00000       0.00000       0.00000       0.00000       0.00000       0.00000       0.00000       0.00000       0.00000       0.00000       0.00000       0.00000       0.00000       0.00000       0.00000       0.00000       0.00000       0.00000       0.00000       0.00000       0.00000       0.00000       0.00000       0.00000       0.00000       0.00000       0.00000       0.00000       0.00000       0.00000       0.00000
   3  12 2001.1554    0.4551  0.6879  9.4019  0.0036  0.0562   0.0297   0.1770    0.2030   0.0000   483.4628      -5.87380      -4.40181       15.6486      -7.42139       1.54959       0.00000       0.00000       0.00000       0.00000       0.00000       0.00000       0.00000       0.00000       0.00000       0.00000       0.00000       0.00000       0.00000       0.00000       0.00000       0.00000       0.00000       0.00000       0.00000       0.00000       0.00000       0.00000       0.00000       0.00000       0.00000       0.00000       0.00000       0.00000       0.00000       0.00000       27.1396       26.0628       20.3613       11.7233       5.76961       1.56780       0.00000       0.00000       0.00000       0.00000       0.00000       0.00000       0.00000       0.00000       0.00000       0.00000       0.00000       0.00000       0.00000       0.00000       0.00000       0.00000       0.00000       0.00000       0.00000       0.00000       0.00000       0.00000       0.00000       0.00000       0.00000       0.00000       0.00000       0.00000       0.00000       0.00000
   3  13 2137.6076    0.8228  0.4391  9.6587  0.0000  0.0587   0.0646   0.1053    0.2203   0.0000   423.4227       31.6620       27.2193       9.88015      0.330805      -3.80797       0.00000       0.00000       0.00000       0.00000       0.00000       0.00000       0.00000       0.00000       0.00000       0.00000       0.00000       0.00000       0.00000       0.00000       0.00000       0.00000       0.00000       0.00000       0.00000       0.00000       0.00000       0.00000       0.00000       0.00000       0.00000       0.00000       0.00000       0.00000       0.00000       0.00000       35.1458       35.9950       20.6963       10.5316       4.13278       1.53297       0.00000       0.00000       0.00000       0.00000       0.00000       0.00000       0.00000       0.00000       0.00000       0.00000       0.00000       0.00000       0.00000       0.00000       0.00000       0.00000       0.00000       0.00000       0.00000       0.00000       0.00000       0.00000       0.00000       0.00000       0.00000       0.00000       0.00000       0.00000       0.00000       0.00000
   3  14 2273.3113    1.0656  0.7836  9.7122  0.0000  0.0633   0.0660   0.1587    0.3918   0.0000   473.8550       45.8492      -29.9649       8.72095       1.09223      -3.93258       0.00000       0.00000       0.00000       0.00000       0.00000       0.00000       0.00000       0.00000       0.00000       0.00000       0.00000       0.00000       0.00000       0.00000       0.00000       0.00000       0.00000       0.00000       0.00000       0.00000       0.00000       0.00000       0.00000       0.00000       0.00000       0.00000       0.00000       0.00000       0.00000       0.00000       28.4817       26.8614       23.2322       13.3009       6.92120       1.90111       0.00000       0.00000       0.00000       0.00000       0.00000       0.00000       0.00000       0.00000       0.00000       0.00000       0.00000       0.00000       0.00000       0.00000       0.00000       0.00000       0.00000       0.00000       0.00000       0.00000       0.00000       0.00000       0.00000       0.00000       0.00000       0.00000       0.00000       0.00000       0.00000       0.00000
   3  15 2407.5622    1.4545  1.0121  9.8289  0.0000  0.0707   0.0951   0.2093    1.1004   0.0000   405.6174      -4.51374       8.92499       11.5104      -11.9620      0.629215       0.00000       0.00000       0.00000       0.00000       0.00000       0.00000       0.00000       0.00000       0.00000       0.00000       0.00000       0.00000       0.00000       0.00000       0.00000       0.00000       0.00000       0.00000       0.00000       0.00000       0.00000       0.00000       0.00000       0.00000       0.00000       0.00000       0.00000       0.00000       0.00000       0.00000       36.2421       32.9740       27.1106       12.7329       7.45779       1.97467       0.00000       0.00000       0.00000       0.00000       0.00000       0.00000       0.00000       0.00000       0.00000       0.00000       0.00000       0.00000       0.00000       0.00000       0.00000       0.00000       0.00000       0.00000       0.00000       0.00000       0.00000       0.00000       0.00000       0.00000       0.00000       0.00000       0.00000       0.00000       0.00000       0.00000
   3  18 2811.4016    2.9348  0.8563 11.3480  0.0000  0.0710   0.1882   0.1963    0.8150   0.0000   459.6329       2.42340       4.08953      -16.8788       2.18126     -0.801184       0.00000       0.00000       0.00000       0.00000       0.00000       0.00000       0.00000       0.00000       0.00000       0.00000       0.00000       0.00000       0.00000       0.00000       0.00000       0.00000       0.00000       0.00000       0.00000       0.00000       0.00000       0.00000       0.00000       0.00000       0.00000       0.00000       0.00000       0.00000       0.00000       0.00000       32.6002       31.2108       22.5209       13.8378       5.47831       1.67366       0.00000       0.00000       0.00000       0.00000       0.00000       0.00000       0.00000       0.00000       0.00000       0.00000       0.00000       0.00000       0.00000       0.00000       0.00000       0.00000       0.00000       0.00000       0.00000       0.00000       0.00000       0.00000       0.00000       0.00000       0.00000       0.00000       0.00000       0.00000       0.00000       0.00000
   3  20 3082.1942    3.8358  0.8675 11.8588 -0.0111  0.0575   0.2089   0.1381    0.8851   0.0000   404.5792       2.68029      -3.02126      -3.01337      -4.46720     -0.708317       0.00000       0.00000       0.00000       0.00000       0.00000       0.00000       0.00000       0.00000       0.00000       0.00000       0.00000       0.00000       0.00000       0.00000       0.00000       0.00000       0.00000       0.00000       0.00000       0.00000       0.00000       0.00000       0.00000       0.00000       0.00000       0.00000       0.00000       0.00000       0.00000       0.00000       31.0320       29.4576       21.5181       11.6859       5.41815       1.59781       0.00000       0.00000       0.00000       0.00000       0.00000       0.00000       0.00000       0.00000       0.00000       0.00000       0.00000       0.00000       0.00000       0.00000       0.00000       0.00000       0.00000       0.00000       0.00000       0.00000       0.00000       0.00000       0.00000       0.00000       0.00000       0.00000       0.00000       0.00000       0.00000       0.00000
   3  21 3217.6817    4.0541  0.9768 11.7104  0.0000  0.0630   0.2126   0.1433    0.8574   0.0000   408.7733       7.26280       21.2463       11.2471       5.11748      -1.04280       0.00000       0.00000       0.00000       0.00000       0.00000       0.00000       0.00000       0.00000       0.00000       0.00000       0.00000       0.00000       0.00000       0.00000       0.00000       0.00000       0.00000       0.00000       0.00000       0.00000       0.00000       0.00000       0.00000       0.00000       0.00000       0.00000       0.00000       0.00000       0.00000       0.00000       30.9600       31.9757       22.2003       11.8204       5.96122       1.92000       0.00000       0.00000       0.00000       0.00000       0.00000       0.00000       0.00000       0.00000       0.00000       0.00000       0.00000       0.00000       0.00000       0.00000       0.00000       0.00000       0.00000       0.00000       0.00000       0.00000       0.00000       0.00000       0.00000       0.00000       0.00000       0.00000       0.00000       0.00000       0.00000       0.00000
   3  22 3353.4311    3.1903  1.4726 11.8755  0.0132  0.0804   0.1564   0.2170    0.4614   0.0000   435.0754       84.8673      -20.5555       9.10416       1.06939      -1.33375       0.00000       0.00000       0.00000       0.00000       0.00000       0.00000       0.00000       0.00000       0.00000       0.00000       0.00000       0.00000       0.00000       0.00000       0.00000       0.00000       0.00000       0.00000       0.00000       0.00000       0.00000       0.00000       0.00000       0.00000       0.00000       0.00000       0.00000       0.00000       0.00000       0.00000       40.9336       35.4092       29.8402       18.6252       8.07409       2.16633       0.00000       0.00000       0.00000       0.00000       0.00000       0.00000       0.00000       0.00000       0.00000       0.00000       0.00000       0.00000       0.00000       0.00000       0.00000       0.00000       0.00000       0.00000       0.00000       0.00000       0.00000       0.00000       0.00000       0.00000       0.00000       0.00000       0.00000       0.00000       0.00000       0.00000
   3  23 3489.5310    2.8106  2.5378 11.2940  0.0000  0.1088   0.1072   0.2707    0.3210   0.0000   408.1155      -34.2387       13.9640      0.126539      -17.3543      -6.23885       0.00000       0.00000       0.00000       0.00000       0.00000       0.00000       0.00000       0.00000       0.00000       0.00000       0.00000       0.00000       0.00000       0.00000       0.00000       0.00000       0.00000       0.00000       0.00000       0.00000       0.00000       0.00000       0.00000       0.00000       0.00000       0.00000       0.00000       0.00000       0.00000       0.00000       55.9629       54.5435       40.0478       21.4019       10.9847       3.12194       0.00000       0.00000       0.00000       0.00000       0.00000       0.00000       0.00000       0.00000       0.00000       0.00000       0.00000       0.00000       0.00000       0.00000       0.00000       0.00000       0.00000       0.00000       0.00000       0.00000       0.00000       0.00000       0.00000       0.00000       0.00000       0.00000       0.00000       0.00000       0.00000       0.00000
   3  24 3626.0506    2.4150  3.1223 11.1685  0.0000  0.1194   0.0849   0.3430    0.2495   0.0000   588.8984      -120.532      -3.02165       36.9230      -8.91369       2.89046       0.00000       0.00000       0.00000       0.00000       0.00000       0.00000       0.00000       0.00000       0.00000       0.00000       0.00000       0.00000       0.00000       0.00000       0.00000       0.00000       0.00000       0.00000       0.00000       0.00000       0.00000       0.00000       0.00000       0.00000       0.00000       0.00000       0.00000       0.00000       0.00000       0.00000       62.0617       61.2993       43.8791       25.0672       11.5449       3.54667       0.00000       0.00000       0.00000       0.00000       0.00000       0.00000       0.00000       0.00000       0.00000       0.00000       0.00000       0.00000       0.00000       0.00000       0.00000       0.00000       0.00000       0.00000       0.00000       0.00000       0.00000       0.00000       0.00000       0.00000       0.00000       0.00000       0.00000       0.00000       0.00000       0.00000
   4  12 2051.6214    0.6777  0.5611  8.9800  0.0025  0.0802   0.0453   0.1233    0.2290   0.0000   440.6264      -2.47664      -20.2344       9.77880      0.695536       1.86237       1.27300     -0.206400       0.00000       0.00000       0.00000       0.00000       0.00000       0.00000       0.00000       0.00000       0.00000       0.00000       0.00000       0.00000       0.00000       0.00000       0.00000       0.00000       0.00000       0.00000       0.00000       0.00000       0.00000       0.00000       0.00000       0.00000       0.00000       0.00000       0.00000       0.00000       40.0683       43.8957       30.9949       16.9817       7.40036       2.73877       1.11356      0.276723       0.00000       0.00000       0.00000       0.00000       0.00000       0.00000       0.00000       0.00000       0.00000       0.00000       0.00000       0.00000       0.00000       0.00000       0.00000       0.00000       0.00000       0.00000       0.00000       0.00000       0.00000       0.00000       0.00000       0.00000       0.00000       0.00000       0.00000       0.00000
   4  13 2188.2474    0.7910  0.8805  8.7242 -0.0037  0.0805   0.0425   0.1626    0.5647   0.0000   472.9801       54.8642      -7.00819       10.0518       11.3941       7.42940     -0.584892     0.0953787       0.00000       0.00000       0.00000       0.00000       0.00000       0.00000       0.00000       0.00000       0.00000       0.00000       0.00000       0.00000       0.00000       0.00000       0.00000       0.00000       0.00000       0.00000       0.00000       0.00000       0.00000       0.00000       0.00000       0.00000       0.00000       0.00000       0.00000       0.00000       25.5265       35.3614       26.1652       17.2052       11.7205       4.10870       2.36571      0.719193       0.00000       0.00000       0.00000       0.00000       0.00000       0.00000       0.00000       0.00000       0.00000       0.00000       0.00000       0.00000       0.00000       0.00000       0.00000       0.00000       0.00000       0.00000       0.00000       0.00000       0.00000       0.00000       0.00000       0.00000       0.00000       0.00000       0.00000       0.00000
   4  14 2324.1602    1.2149  0.8264  9.2860 -0.0041  0.0906   0.0662   0.1748    1.0030   0.0000   445.6999      -38.7592       4.76540      -14.9189      -1.44286      -5.14162     -0.680804     -0.162843       0.00000       0.00000       0.00000       0.00000       0.00000       0.00000       0.00000       0.00000       0.00000       0.00000       0.00000       0.00000       0.00000       0.00000       0.00000       0.00000       0.00000       0.00000       0.00000       0.00000       0.00000       0.00000       0.00000       0.00000       0.00000       0.00000       0.00000       0.00000       36.3609       22.7211       24.4980       26.3888       15.9481       6.56879       1.85738      0.415249       0.00000       0.00000       0.00000       0.00000       0.00000       0.00000       0.00000       0.00000       0.00000       0.00000       0.00000       0.00000       0.00000       0.00000       0.00000       0.00000       0.00000       0.00000       0.00000       0.00000       0.00000       0.00000       0.00000       0.00000       0.00000       0.00000       0.00000       0.00000
   4  16 2592.8107    2.0600  0.9131  9.8420  0.0023  0.0588   0.0964   0.1574    1.0470   0.0000   458.7999      -10.2659      -31.8012      -8.11691       3.84918      -6.75593      -3.63396      0.348630       0.00000       0.00000       0.00000       0.00000       0.00000       0.00000       0.00000       0.00000       0.00000       0.00000       0.00000       0.00000       0.00000       0.00000       0.00000       0.00000       0.00000       0.00000       0.00000       0.00000       0.00000       0.00000       0.00000       0.00000       0.00000       0.00000       0.00000       0.00000       23.3063       24.1208       20.0349       12.8615       7.33633       3.96810       1.46075      0.349202       0.00000       0.00000       0.00000       0.00000       0.00000       0.00000       0.00000       0.00000       0.00000       0.00000       0.00000       0.00000       0.00000       0.00000       0.00000       0.00000       0.00000       0.00000       0.00000       0.00000       0.00000       0.00000       0.00000       0.00000       0.00000       0.00000       0.00000       0.00000
   4  17 2728.4007    2.6106  1.0810  6.1264  0.0243  0.0680   0.1233   0.2151    2.7734   0.0000   422.4597      -10.7581      -4.66062       17.4043       13.5802       2.03588       4.17452      0.926334       0.00000       0.00000       0.00000       0.00000       0.00000       0.00000       0.00000       0.00000       0.00000       0.00000       0.00000       0.00000       0.00000       0.00000       0.00000       0.00000       0.00000       0.00000       0.00000       0.00000       0.00000       0.00000       0.00000       0.00000       0.00000       0.00000       0.00000       0.00000       20.3615       23.7831       19.4676       14.4759       8.65593       4.52332       1.74549      0.476359       0.00000       0.00000       0.00000       0.00000       0.00000       0.00000       0.00000       0.00000       0.00000       0.00000       0.00000       0.00000       0.00000       0.00000       0.00000       0.00000       0.00000       0.00000       0.00000       0.00000       0.00000       0.00000       0.00000       0.00000       0.00000       0.00000       0.00000       0.00000
   4  18 2864.1947    3.0142  0.7795 11.6786 -0.0138  0.0523   0.1563   0.1363    0.5291   0.0000   398.4341       22.1857       23.1507       2.51781      -4.21817       3.22066      0.282041     -0.554882       0.00000       0.00000       0.00000       0.00000       0.00000       0.00000       0.00000       0.00000       0.00000       0.00000       0.00000       0.00000       0.00000       0.00000       0.00000       0.00000       0.00000       0.00000       0.00000       0.00000       0.00000       0.00000       0.00000       0.00000       0.00000       0.00000       0.00000       0.00000       17.4298       20.5079       17.5807       11.2308       8.07363       3.23674       1.60018      0.412368       0.00000       0.00000       0.00000       0.00000       0.00000       0.00000       0.00000       0.00000       0.00000       0.00000       0.00000       0.00000       0.00000       0.00000       0.00000       0.00000       0.00000       0.00000       0.00000       0.00000       0.00000       0.00000       0.00000       0.00000       0.00000       0.00000       0.00000       0.00000
   4  20 3135.9095    4.1948  1.0623 10.1663 -0.0008  0.0647   0.2066   0.1580    3.7762   0.0000   426.3072      -17.2376       38.0049      -8.45420      -4.26494       6.24784      0.193125     -0.237509       0.00000       0.00000       0.00000       0.00000       0.00000       0.00000       0.00000       0.00000       0.00000       0.00000       0.00000       0.00000       0.00000       0.00000       0.00000       0.00000       0.00000       0.00000       0.00000       0.00000       0.00000       0.00000       0.00000       0.00000       0.00000       0.00000       0.00000       0.00000       29.8979       29.5477       23.0312       15.9512       8.74192       3.95049       1.32397      0.332558       0.00000       0.00000       0.00000       0.00000       0.00000       0.00000       0.00000       0.00000       0.00000       0.00000       0.00000       0.00000       0.00000       0.00000       0.00000       0.00000       0.00000       0.00000       0.00000       0.00000       0.00000       0.00000       0.00000       0.00000       0.00000       0.00000       0.00000       0.00000
   4  21 3271.6701    3.7439  1.3728  9.7578  0.0183  0.0701   0.1709   0.1811    2.2914   0.0000   412.2284       18.3784       6.41783      -5.35093      -9.89015      -4.28422      -1.24528      0.529789       0.00000       0.00000       0.00000       0.00000       0.00000       0.00000       0.00000       0.00000       0.00000       0.00000       0.00000       0.00000       0.00000       0.00000       0.00000       0.00000       0.00000       0.00000       0.00000       0.00000       0.00000       0.00000       0.00000       0.00000       0.00000       0.00000       0.00000       0.00000       27.1023       31.3269       23.9305       16.6265       9.36287       4.84306       1.85324      0.520048       0.00000       0.00000       0.00000       0.00000       0.00000       0.00000       0.00000       0.00000       0.00000       0.00000       0.00000       0.00000       0.00000       0.00000       0.00000       0.00000       0.00000       0.00000       0.00000       0.00000       0.00000       0.00000       0.00000       0.00000       0.00000       0.00000       0.00000       0.00000
   4  22 3408.0365    3.1205  1.9614 11.4719  0.0219  0.0913   0.1360   0.2601    0.4474   0.0000   425.7067      -21.4158       47.3151       12.3827       16.9316      -4.60757      0.709649     -0.802123       0.00000       0.00000       0.00000       0.00000       0.00000       0.00000       0.00000       0.00000       0.00000       0.00000       0.00000       0.00000       0.00000       0.00000       0.00000       0.00000       0.00000       0.00000       0.00000       0.00000       0.00000       0.00000       0.00000       0.00000       0.00000       0.00000       0.00000       0.00000       30.4212       37.8159       28.2162       22.3171       12.3331       6.42347       2.31950      0.767330       0.00000       0.00000       0.00000       0.00000       0.00000       0.00000       0.00000       0.00000       0.00000       0.00000       0.00000       0.00000       0.00000       0.00000       0.00000       0.00000       0.00000       0.00000       0.00000       0.00000       0.00000       0.00000       0.00000       0.00000       0.00000       0.00000       0.00000       0.00000
   5  12 2098.4012    0.6942  0.6988  9.6077  0.0027  0.0541   0.0373   0.1071    0.1466   0.0000   423.6527      -14.0854     -0.979505       21.7274      -9.61118      -6.58463       3.84720      0.842733      0.223176     -0.155221       0.00000       0.00000       0.00000       0.00000       0.00000       0.00000       0.00000       0.00000       0.00000       0.00000       0.00000       0.00000       0.00000       0.00000       0.00000       0.00000       0.00000       0.00000       0.00000       0.00000       0.00000       0.00000       0.00000       0.00000       0.00000       0.00000       14.6130       17.8443       15.0565       12.7384       8.06118       4.59899       2.90481       1.06921      0.384019      0.105031       0.00000       0.00000       0.00000       0.00000       0.00000       0.00000       0.00000       0.00000       0.00000       0.00000       0.00000       0.00000       0.00000       0.00000       0.00000       0.00000       0.00000       0.00000       0.00000       0.00000       0.00000       0.00000       0.00000       0.00000       0.00000       0.00000
   5  13 2235.2599    0.9250  0.6252  9.8473  0.0047  0.0428   0.0541   0.1107    0.1733   0.0000   439.0665       30.7827      -3.79029      -12.5302      -10.8385      0.537067       3.64283       1.11770     0.0465361     -0.127496       0.00000       0.00000       0.00000       0.00000       0.00000       0.00000       0.00000       0.00000       0.00000       0.00000       0.00000       0.00000       0.00000       0.00000       0.00000       0.00000       0.00000       0.00000       0.00000       0.00000       0.00000       0.00000       0.00000       0.00000       0.00000       0.00000       14.5005       15.8508       14.3622       10.2755       5.80488       3.57361       2.05467      0.878957      0.277804     0.0639855       0.00000       0.00000       0.00000       0.00000       0.00000       0.00000       0.00000       0.00000       0.00000       0.00000       0.00000       0.00000       0.00000       0.00000       0.00000       0.00000       0.00000       0.00000       0.00000       0.00000       0.00000       0.00000       0.00000       0.00000       0.00000       0.00000
   5  14 2371.1574    1.2953  0.6420 10.2165 -0.0020  0.0458   0.0662   0.0941    0.2416   0.0000   436.0666      -9.09904      -6.90778     -0.773662      -7.59885       1.40228      0.273814     -0.317870     -0.133255    -0.0651350       0.00000       0.00000       0.00000       0.00000       0.00000       0.00000       0.00000       0.00000       0.00000       0.00000       0.00000       0.00000       0.00000       0.00000       0.00000       0.00000       0.00000       0.00000       0.00000       0.00000       0.00000       0.00000       0.00000       0.00000       0.00000       0.00000       12.8309       15.8892       14.0810       9.94742       6.82516       4.36639       1.77059       1.03260      0.350848     0.0839012       0.00000       0.00000       0.00000       0.00000       0.00000       0.00000       0.00000       0.00000       0.00000       0.00000       0.00000       0.00000       0.00000       0.00000       0.00000       0.00000       0.00000       0.00000       0.00000       0.00000       0.00000       0.00000       0.00000       0.00000       0.00000       0.00000
   5  15 2506.1005    1.7351  0.7139 10.3181 -0.0036  0.0422   0.0909   0.1069    0.3390   0.0000   414.9590       3.36499       22.5092       8.12034     -0.753495      -2.71104     -0.321866      -1.09657      0.316955     0.0310596       0.00000       0.00000       0.00000       0.00000       0.00000       0.00000       0.00000       0.00000       0.00000       0.00000       0.00000       0.00000       0.00000       0.00000       0.00000       0.00000       0.00000       0.00000       0.00000       0.00000       0.00000       0.00000       0.00000       0.00000       0.00000       0.00000       13.1886       14.4129       13.7384       9.51535       6.31653       3.89440       1.81652      0.912208      0.304296     0.0629235       0.00000       0.00000       0.00000       0.00000       0.00000       0.00000       0.00000       0.00000       0.00000       0.00000       0.00000       0.00000       0.00000       0.00000       0.00000       0.00000       0.00000       0.00000       0.00000       0.00000       0.00000       0.00000       0.00000       0.00000       0.00000       0.00000
   5  16 2641.0702    2.4361  0.9646  9.7304  0.0143  0.0501   0.1139   0.1388    0.9446   0.0000   429.3226       24.1529       5.92473     -0.934146      -8.92869       6.39022     -0.883802       1.02910     -0.186145     -0.168509       0.00000       0.00000       0.00000       0.00000       0.00000       0.00000       0.00000       0.00000       0.00000       0.00000       0.00000       0.00000       0.00000       0.00000       0.00000       0.00000       0.00000       0.00000       0.00000       0.00000       0.00000       0.00000       0.00000       0.00000       0.00000       0.00000       15.1977       18.4415       14.7549       11.7250       8.23397       4.09566       2.56121      0.851631      0.359019     0.0911043       0.00000       0.00000       0.00000       0.00000       0.00000       0.00000       0.00000       0.00000       0.00000       0.00000       0.00000       0.00000       0.00000       0.00000       0.00000       0.00000       0.00000       0.00000       0.00000       0.00000       0.00000       0.00000       0.00000       0.00000       0.00000       0.00000
   5  21 3322.4317    3.4919  1.5984 11.5307 -0.0127  0.0900   0.1300   0.2118    0.9129   0.0000   427.3829       14.3483      -2.52049       9.01071      -11.4555       9.87954       6.75198       4.16001     -0.628609     -0.113491       0.00000       0.00000       0.00000       0.00000       0.00000       0.00000       0.00000       0.00000       0.00000       0.00000       0.00000       0.00000       0.00000       0.00000       0.00000       0.00000       0.00000       0.00000       0.00000       0.00000       0.00000       0.00000       0.00000       0.00000       0.00000       0.00000       28.2850       33.4488       30.3611       21.3856       14.9378       8.08106       4.79007       1.94940      0.733755      0.155587       0.00000       0.00000       0.00000       0.00000       0.00000       0.00000       0.00000       0.00000       0.00000       0.00000       0.00000       0.00000       0.00000       0.00000       0.00000       0.00000       0.00000       0.00000       0.00000       0.00000       0.00000       0.00000       0.00000       0.00000       0.00000       0.00000
   6  12 2142.4070    0.7753  0.6886  9.2745 -0.0036  0.0552   0.0391   0.1079    0.1579   0.0000   421.0583       23.1241       13.6477      -28.8438      -14.6064      0.753914       5.15307     -0.450894     -0.935943     -0.122016      0.173723     0.0516445       0.00000       0.00000       0.00000       0.00000       0.00000       0.00000       0.00000       0.00000       0.00000       0.00000       0.00000       0.00000       0.00000       0.00000       0.00000       0.00000       0.00000       0.00000       0.00000       0.00000       0.00000       0.00000       0.00000       0.00000       12.4912       13.6282       14.7327       10.2822       7.74358       5.77791       3.22690       1.45982      0.872749      0.336155      0.100791     0.0177008       0.00000       0.00000       0.00000       0.00000       0.00000       0.00000       0.00000       0.00000       0.00000       0.00000       0.00000       0.00000       0.00000       0.00000       0.00000       0.00000       0.00000       0.00000       0.00000       0.00000       0.00000       0.00000       0.00000       0.00000
   6  13 2279.8196    1.0388  0.7940  9.6484 -0.0125  0.0869   0.0483   0.1073    0.2118   0.0000   428.0452       15.2910       11.6189      -6.21762      -5.11801      -3.36049       3.60014      0.208574     -0.524281   -0.00139688    -0.0773869    -0.0160573       0.00000       0.00000       0.00000       0.00000       0.00000       0.00000       0.00000       0.00000       0.00000       0.00000       0.00000       0.00000       0.00000       0.00000       0.00000       0.00000       0.00000       0.00000       0.00000       0.00000       0.00000       0.00000       0.00000       0.00000       23.4762       17.6255       27.2499       21.0045       12.5745       9.04584       6.00608       3.65705       1.69830      0.658407      0.169509     0.0199887       0.00000       0.00000       0.00000       0.00000       0.00000       0.00000       0.00000       0.00000       0.00000       0.00000       0.00000       0.00000       0.00000       0.00000       0.00000       0.00000       0.00000       0.00000       0.00000       0.00000       0.00000       0.00000       0.00000       0.00000
   6  15 2551.0600    1.8499  0.9317 10.7880  0.0028  0.0565   0.0773   0.1223    0.2219   0.0000   439.0582      -25.4455       9.79481      -6.89548       13.0747      0.539150     -0.752768      -3.25713      0.802027      0.444229     0.0596472    0.00443143       0.00000       0.00000       0.00000       0.00000       0.00000       0.00000       0.00000       0.00000       0.00000       0.00000       0.00000       0.00000       0.00000       0.00000       0.00000       0.00000       0.00000       0.00000       0.00000       0.00000       0.00000       0.00000       0.00000       0.00000       12.6378       15.7615       15.9045       10.1439       9.89015       5.82924       3.38440       2.16549      0.736841      0.384152      0.135558     0.0227372       0.00000       0.00000       0.00000       0.00000       0.00000       0.00000       0.00000       0.00000       0.00000       0.00000       0.00000       0.00000       0.00000       0.00000       0.00000       0.00000       0.00000       0.00000       0.00000       0.00000       0.00000       0.00000       0.00000       0.00000
   6  16 2687.0424    2.2586  0.9706 11.1439 -0.0011  0.0525   0.0951   0.1338    0.2510   0.0000   422.0634      -12.7602       19.6166       15.0987      -1.94733     -0.190060     -0.319938      0.379306     -0.115448    0.00484533     0.0105685    0.00794201       0.00000       0.00000       0.00000       0.00000       0.00000       0.00000       0.00000       0.00000       0.00000       0.00000       0.00000       0.00000       0.00000       0.00000       0.00000       0.00000       0.00000       0.00000       0.00000       0.00000       0.00000       0.00000       0.00000       0.00000       13.4161       13.3343       13.2199       13.9303       8.38302       5.37015       3.51336       2.31598      0.870292      0.339325     0.0815621     0.0190691       0.00000       0.00000       0.00000       0.00000       0.00000       0.00000       0.00000       0.00000       0.00000       0.00000       0.00000       0.00000       0.00000       0.00000       0.00000       0.00000       0.00000       0.00000       0.00000       0.00000       0.00000       0.00000       0.00000       0.00000
   6  18 2960.6104    3.6927  0.7493 11.6294 -0.0005  0.0496   0.1712   0.1019    0.3759   0.0000   453.9643      -5.73378       4.65018      -9.89010      -6.96670      0.163617       3.01993     0.0795189      0.200285     -0.148910    -0.0979049   -0.00557237       0.00000       0.00000       0.00000       0.00000       0.00000       0.00000       0.00000       0.00000       0.00000       0.00000       0.00000       0.00000       0.00000       0.00000       0.00000       0.00000       0.00000       0.00000       0.00000       0.00000       0.00000       0.00000       0.00000       0.00000       11.0385       13.4949       14.4536       9.34395       7.87125       5.41770       2.90410       1.70083      0.729408      0.353079      0.110936     0.0189194       0.00000       0.00000       0.00000       0.00000       0.00000       0.00000       0.00000       0.00000       0.00000       0.00000       0.00000       0.00000       0.00000       0.00000       0.00000       0.00000       0.00000       0.00000       0.00000       0.00000       0.00000       0.00000       0.00000       0.00000
   6  19 3097.2085    4.1744  0.9990  9.8840  0.0009  0.0471   0.1633   0.1213    2.3487   0.0000   444.0931      -7.70581       37.2271      -14.7152       3.29497       4.80241      -2.49216      0.782274     -0.205349      0.108001     0.0531182   0.000248842       0.00000       0.00000       0.00000       0.00000       0.00000       0.00000       0.00000       0.00000       0.00000       0.00000       0.00000       0.00000       0.00000       0.00000       0.00000       0.00000       0.00000       0.00000       0.00000       0.00000       0.00000       0.00000       0.00000       0.00000       12.6887       12.9053       12.8611       11.1315       7.83701       5.19075       3.26367       1.71426      0.772178      0.273258     0.0785246     0.0162711       0.00000       0.00000       0.00000       0.00000       0.00000       0.00000       0.00000       0.00000       0.00000       0.00000       0.00000       0.00000       0.00000       0.00000       0.00000       0.00000       0.00000       0.00000       0.00000       0.00000       0.00000       0.00000       0.00000       0.00000
   6  20 3233.8466    3.5963  1.2371 11.6986 -0.0022  0.0602   0.1395   0.1448    0.5256   0.0000   452.7477       6.51469       8.23607       25.1672       13.7919      -3.28022      -1.53967      -1.45240      -1.25370    0.00955859    -0.0138907     0.0170841       0.00000       0.00000       0.00000       0.00000       0.00000       0.00000       0.00000       0.00000       0.00000       0.00000       0.00000       0.00000       0.00000       0.00000       0.00000       0.00000       0.00000       0.00000       0.00000       0.00000       0.00000       0.00000       0.00000       0.00000       14.4700       17.4437       16.4347       12.9518       9.57986       6.72424       3.71756       1.93563      0.951529      0.383116      0.115226     0.0244614       0.00000       0.00000       0.00000       0.00000       0.00000       0.00000       0.00000       0.00000       0.00000       0.00000       0.00000       0.00000       0.00000       0.00000       0.00000       0.00000       0.00000       0.00000       0.00000       0.00000       0.00000       0.00000       0.00000       0.00000
   6  21 3370.6685    3.2962  1.9601 10.8588 -0.0094  0.0837   0.0973   0.2097    0.7104   0.0000   471.7502       34.5862      -12.6540      -29.9096       2.12341       4.58637      -5.20890      -1.22070       2.94337      0.203209     0.0837960     0.0128063       0.00000       0.00000       0.00000       0.00000       0.00000       0.00000       0.00000       0.00000       0.00000       0.00000       0.00000       0.00000       0.00000       0.00000       0.00000       0.00000       0.00000       0.00000       0.00000       0.00000       0.00000       0.00000       0.00000       0.00000       19.3122       24.2542       20.0384       21.2040       12.9486       10.0184       5.63038       3.62314       1.44212      0.608842      0.143428     0.0406321       0.00000       0.00000       0.00000       0.00000       0.00000       0.00000       0.00000       0.00000       0.00000       0.00000       0.00000       0.00000       0.00000       0.00000       0.00000       0.00000       0.00000       0.00000       0.00000       0.00000       0.00000       0.00000       0.00000       0.00000
   6  22 3508.1018    2.7335  2.7417 11.0941 -0.0092  0.1012   0.0754   0.2498    0.3111   0.0000   445.6633      -11.0753       22.8846       7.60796       4.72655       2.09746      -13.9864       5.52831       1.99452     -0.810700     -0.263985     0.0185927       0.00000       0.00000       0.00000       0.00000       0.00000       0.00000       0.00000       0.00000       0.00000       0.00000       0.00000       0.00000       0.00000       0.00000       0.00000       0.00000       0.00000       0.00000       0.00000       0.00000       0.00000       0.00000       0.00000       0.00000       24.1368       29.1158       28.4512       23.0831       18.6300       12.9218       7.74819       4.84770       1.87674      0.803080      0.232103     0.0436155       0.00000       0.00000       0.00000       0.00000       0.00000       0.00000       0.00000       0.00000       0.00000       0.00000       0.00000       0.00000       0.00000       0.00000       0.00000       0.00000       0.00000       0.00000       0.00000       0.00000       0.00000       0.00000       0.00000       0.00000
   6  23 3645.8943    2.3407  3.4119 10.6364 -0.0027  0.1252   0.0604   0.3063    0.2834   0.0000   442.9002      -7.32828       2.95776       5.57296       16.5498       4.50059       1.22333       6.43687      -1.72046     -0.798406     -0.661581     0.0212163       0.00000       0.00000       0.00000       0.00000       0.00000       0.00000       0.00000       0.00000       0.00000       0.00000       0.00000       0.00000       0.00000       0.00000       0.00000       0.00000       0.00000       0.00000       0.00000       0.00000       0.00000       0.00000       0.00000       0.00000       27.1914       33.2185       34.5914       25.6483       22.5100       13.8769       9.00475       4.90896       2.21166      0.893907      0.299689     0.0518659       0.00000       0.00000       0.00000       0.00000       0.00000       0.00000       0.00000       0.00000       0.00000       0.00000       0.00000       0.00000       0.00000       0.00000       0.00000       0.00000       0.00000       0.00000       0.00000       0.00000       0.00000       0.00000       0.00000       0.00000
   7  11 2045.7419    0.6756  0.4734  9.1554 -0.0079  0.0422   0.0365   0.0748    0.1303   0.0000   437.9897       19.1397       21.1069      -22.4741      -4.87136       3.18972     -0.818693      0.854151     -0.471181     0.0240945     -0.121126      0.139101     0.0273288  -0.000903419       0.00000       0.00000       0.00000       0.00000       0.00000       0.00000       0.00000       0.00000       0.00000       0.00000       0.00000       0.00000       0.00000       0.00000       0.00000       0.00000       0.00000       0.00000       0.00000       0.00000       0.00000       0.00000       9.28362       11.7742       9.43076       8.78297       7.19971       4.82840       3.52805       1.73863      0.995391      0.412940      0.201186     0.0555558     0.0207202    0.00424812       0.00000       0.00000       0.00000       0.00000       0.00000       0.00000       0.00000       0.00000       0.00000       0.00000       0.00000       0.00000       0.00000       0.00000       0.00000       0.00000       0.00000       0.00000       0.00000       0.00000       0.00000       0.00000
   7  12 2184.5057    0.8453  0.6526  9.3661  0.0020  0.0406   0.0385   0.0943    0.1491   0.0000   428.0029       3.98089       11.3494      -18.7575       6.05342       13.7426      -3.21491     -0.644226    -0.0652713     -0.160657     0.0277817    -0.0209282     0.0219166   -0.00263344       0.00000       0.00000       0.00000       0.00000       0.00000       0.00000       0.00000       0.00000       0.00000       0.00000       0.00000       0.00000       0.00000       0.00000       0.00000       0.00000       0.00000       0.00000       0.00000       0.00000       0.00000       0.00000       8.28271       9.56793       10.2360       8.34470       6.02898       5.01966       3.13885       1.72769      0.982584      0.462397      0.226227     0.0779288     0.0208824    0.00369815       0.00000       0.00000       0.00000       0.00000       0.00000       0.00000       0.00000       0.00000       0.00000       0.00000       0.00000       0.00000       0.00000       0.00000       0.00000       0.00000       0.00000       0.00000       0.00000       0.00000       0.00000       0.00000
   7  14 2458.1576    1.6198  1.1001  8.7071 -0.0040  0.0520   0.0603   0.1122    0.7064   0.0000   432.3456      -11.1236      -5.76413      0.574467       16.7936       1.32587      -8.26250       5.41621      0.538059      0.668658      0.123532     0.0383447    0.00497716   -0.00249070       0.00000       0.00000       0.00000       0.00000       0.00000       0.00000       0.00000       0.00000       0.00000       0.00000       0.00000       0.00000       0.00000       0.00000       0.00000       0.00000       0.00000       0.00000       0.00000       0.00000       0.00000       0.00000       12.2118       13.6873       12.9038       11.8109       9.32558       5.46588       4.05937       2.65789       1.37833      0.646542      0.232495     0.0808638     0.0245237    0.00459748       0.00000       0.00000       0.00000       0.00000       0.00000       0.00000       0.00000       0.00000       0.00000       0.00000       0.00000       0.00000       0.00000       0.00000       0.00000       0.00000       0.00000       0.00000       0.00000       0.00000       0.00000       0.00000
   7  15 2594.2877    1.8530  1.0696 10.3011 -0.0005  0.0519   0.0684   0.1277    0.2850   0.0000   441.5047       11.2789       2.44505       6.85309       3.11397       1.61798     -0.105184     -0.817864      0.493181     -0.714560      0.190797    -0.0164156    0.00462067   -0.00324692       0.00000       0.00000       0.00000       0.00000       0.00000       0.00000       0.00000       0.00000       0.00000       0.00000       0.00000       0.00000       0.00000       0.00000       0.00000       0.00000       0.00000       0.00000       0.00000       0.00000       0.00000       0.00000       10.9555       13.5020       12.3960       11.1855       8.53048       6.33067       4.05216       2.31655       1.31703      0.557316      0.275525     0.0874053     0.0247772    0.00542495       0.00000       0.00000       0.00000       0.00000       0.00000       0.00000       0.00000       0.00000       0.00000       0.00000       0.00000       0.00000       0.00000       0.00000       0.00000       0.00000       0.00000       0.00000       0.00000       0.00000       0.00000       0.00000
   7  16 2731.1038    2.4341  0.9533 11.3172 -0.0098  0.0452   0.0936   0.1118    0.2007   0.0000   444.8390      -7.44320       9.05961       8.90752       3.89731      -9.25176       2.79248      -2.72333       1.09263      0.232197      0.171164      0.208455    -0.0304847    0.00139585       0.00000       0.00000       0.00000       0.00000       0.00000       0.00000       0.00000       0.00000       0.00000       0.00000       0.00000       0.00000       0.00000       0.00000       0.00000       0.00000       0.00000       0.00000       0.00000       0.00000       0.00000       0.00000       10.0575       11.5482       11.6576       10.3662       7.42603       5.17677       3.34180       2.22544       1.09809      0.616132      0.217974     0.0841667     0.0214615    0.00432266       0.00000       0.00000       0.00000       0.00000       0.00000       0.00000       0.00000       0.00000       0.00000       0.00000       0.00000       0.00000       0.00000       0.00000       0.00000       0.00000       0.00000       0.00000       0.00000       0.00000       0.00000       0.00000
   7  17 2868.2669    3.1114  0.6974 12.2520  0.0011  0.0444   0.1392   0.0993    0.1473   0.0000   437.4126       2.16213      -3.24529      -7.26475       5.20395       2.60122      -4.38798      0.753661      0.436688      0.364178     -0.211315     0.0844762    0.00522828   -0.00420490       0.00000       0.00000       0.00000       0.00000       0.00000       0.00000       0.00000       0.00000       0.00000       0.00000       0.00000       0.00000       0.00000       0.00000       0.00000       0.00000       0.00000       0.00000       0.00000       0.00000       0.00000       0.00000       7.78636       10.7605       10.1221       7.71446       7.61344       4.72609       3.50773       1.92215       1.04379      0.497830      0.209160     0.0763521     0.0266257    0.00493167       0.00000       0.00000       0.00000       0.00000       0.00000       0.00000       0.00000       0.00000       0.00000       0.00000       0.00000       0.00000       0.00000       0.00000       0.00000       0.00000       0.00000       0.00000       0.00000       0.00000       0.00000       0.00000
   7  18 3005.6172    3.9702  0.6531 12.3264 -0.0035  0.0374   0.1774   0.0794    0.1884   0.0000   425.8094      -2.68598       7.90358      -6.46193       5.81270       10.6163     -0.532282     -0.689005     0.0421821      0.561846    -0.0275854     0.0436259     0.0199214    0.00134270       0.00000       0.00000       0.00000       0.00000       0.00000       0.00000       0.00000       0.00000       0.00000       0.00000       0.00000       0.00000       0.00000       0.00000       0.00000       0.00000       0.00000       0.00000       0.00000       0.00000       0.00000       0.00000       8.28976       9.37556       8.68005       7.99361       6.62116       4.34104       3.09898       1.73322       1.03704      0.413454      0.191677     0.0558724     0.0187852    0.00351379       0.00000       0.00000       0.00000       0.00000       0.00000       0.00000       0.00000       0.00000       0.00000       0.00000       0.00000       0.00000       0.00000       0.00000       0.00000       0.00000       0.00000       0.00000       0.00000       0.00000       0.00000       0.00000
   7  19 3142.7868    3.8787  0.9606 11.7225 -0.0049  0.0501   0.1470   0.1077    0.3166   0.0000   433.9250      -8.20514      -10.0720       2.22517       11.5995      -5.61506      -1.53829      0.133939       1.01262    -0.0135116     -0.166037     0.0130218     0.0128893   -0.00353017       0.00000       0.00000       0.00000       0.00000       0.00000       0.00000       0.00000       0.00000       0.00000       0.00000       0.00000       0.00000       0.00000       0.00000       0.00000       0.00000       0.00000       0.00000       0.00000       0.00000       0.00000       0.00000       9.09562       12.1597       11.5704       10.5223       8.34603       5.58518       4.71681       1.96139       1.40247      0.595552      0.323792     0.0782255     0.0308191    0.00574101       0.00000       0.00000       0.00000       0.00000       0.00000       0.00000       0.00000       0.00000       0.00000       0.00000       0.00000       0.00000       0.00000       0.00000       0.00000       0.00000       0.00000       0.00000       0.00000       0.00000       0.00000       0.00000
   7  20 3279.7462    3.6930  1.3615 10.7983 -0.0232  0.0512   0.1111   0.1220    0.7134   0.0000   448.1255      -15.8150       13.3237       2.71992      -4.10708       2.55995      -1.18553       2.49604       1.74847      0.741499      0.224490     -0.142756    0.00356817  -0.000321676       0.00000       0.00000       0.00000       0.00000       0.00000       0.00000       0.00000       0.00000       0.00000       0.00000       0.00000       0.00000       0.00000       0.00000       0.00000       0.00000       0.00000       0.00000       0.00000       0.00000       0.00000       0.00000       11.2730       13.0771       12.0655       11.1966       8.28020       6.47826       4.42006       2.28464       1.27411      0.614805      0.273414     0.0824768     0.0235247    0.00501030       0.00000       0.00000       0.00000       0.00000       0.00000       0.00000       0.00000       0.00000       0.00000       0.00000       0.00000       0.00000       0.00000       0.00000       0.00000       0.00000       0.00000       0.00000       0.00000       0.00000       0.00000       0.00000
   7  21 3417.3870    3.3773  1.9611 10.2199 -0.0031  0.0701   0.0905   0.1575    0.5959   0.0000   435.5215      -32.9756      -9.19825       20.8630       8.22591       4.22251     0.0524548       3.02267      -2.13757      0.349420      0.340150    -0.0903834    -0.0658356    0.00345971       0.00000       0.00000       0.00000       0.00000       0.00000       0.00000       0.00000       0.00000       0.00000       0.00000       0.00000       0.00000       0.00000       0.00000       0.00000       0.00000       0.00000       0.00000       0.00000       0.00000       0.00000       0.00000       16.0413       16.3782       15.6916       16.9154       12.2685       7.63571       5.18835       3.78107       2.08576      0.948534      0.337997      0.112941     0.0300465    0.00640099       0.00000       0.00000       0.00000       0.00000       0.00000       0.00000       0.00000       0.00000       0.00000       0.00000       0.00000       0.00000       0.00000       0.00000       0.00000       0.00000       0.00000       0.00000       0.00000       0.00000       0.00000       0.00000
   7  22 3555.0670    2.5718  3.1280 10.2345  0.0019  0.0860   0.0536   0.2192    0.2814   0.0000   421.2833       6.97171       21.9758       14.6115       8.39446      -7.28640      -13.6907       3.05625       4.61498       1.76969     -0.518236     -0.165444    -0.0485168    0.00845314       0.00000       0.00000       0.00000       0.00000       0.00000       0.00000       0.00000       0.00000       0.00000       0.00000       0.00000       0.00000       0.00000       0.00000       0.00000       0.00000       0.00000       0.00000       0.00000       0.00000       0.00000       0.00000       18.7382       21.7932       22.7553       18.6007       15.0943       10.8898       7.07670       4.28512       2.21999       1.14894      0.460490      0.173093     0.0474640    0.00797858       0.00000       0.00000       0.00000       0.00000       0.00000       0.00000       0.00000       0.00000       0.00000       0.00000       0.00000       0.00000       0.00000       0.00000       0.00000       0.00000       0.00000       0.00000       0.00000       0.00000       0.00000       0.00000
   7  23 3693.3679    2.1303  3.9426 10.1735  0.0017  0.1067   0.0445   0.2666    0.2330   0.0000   432.3702       13.9033      -11.0400       39.0450       24.0767       10.0519      -9.01308       3.12641       4.26222      -2.91235    -0.0643009      0.279050    -0.0616953   -0.00227074       0.00000       0.00000       0.00000       0.00000       0.00000       0.00000       0.00000       0.00000       0.00000       0.00000       0.00000       0.00000       0.00000       0.00000       0.00000       0.00000       0.00000       0.00000       0.00000       0.00000       0.00000       0.00000       21.4327       27.8532       26.1018       22.9680       18.9989       13.3014       9.30848       5.49437       3.04598       1.48574      0.614038      0.211927     0.0626805     0.0115534       0.00000       0.00000       0.00000       0.00000       0.00000       0.00000       0.00000       0.00000       0.00000       0.00000       0.00000       0.00000       0.00000       0.00000       0.00000       0.00000       0.00000       0.00000       0.00000       0.00000       0.00000       0.00000
   7  24 3831.7578    1.8503  5.2352 10.0577 -0.0027  0.1368   0.0354   0.3464    0.1581   0.0000   465.8827       15.3132       7.86373      -35.3121      -1.37130       25.5275       11.2507      -5.37070     -0.714034     -0.937372     -0.190456     -0.202853     -0.106707    0.00543683       0.00000       0.00000       0.00000       0.00000       0.00000       0.00000       0.00000       0.00000       0.00000       0.00000       0.00000       0.00000       0.00000       0.00000       0.00000       0.00000       0.00000       0.00000       0.00000       0.00000       0.00000       0.00000       27.3146       33.6229       34.4496       29.0530       23.7288       17.1071       11.1772       6.73606       3.73820       1.74286      0.767123      0.277642     0.0801266     0.0141657       0.00000       0.00000       0.00000       0.00000       0.00000       0.00000       0.00000       0.00000       0.00000       0.00000       0.00000       0.00000       0.00000       0.00000       0.00000       0.00000       0.00000       0.00000       0.00000       0.00000       0.00000       0.00000
   7  25 3970.3930    1.4830  7.0569  9.6414 -0.0026  0.1548   0.0255   0.4462    0.1350   0.0000   420.6067       23.2507       54.5181      -53.9011      -9.88445       27.8986       7.19460      -13.9913      -4.22573       2.71994      0.631387     0.0363842     -0.104781    -0.0172484       0.00000       0.00000       0.00000       0.00000       0.00000       0.00000       0.00000       0.00000       0.00000       0.00000       0.00000       0.00000       0.00000       0.00000       0.00000       0.00000       0.00000       0.00000       0.00000       0.00000       0.00000       0.00000       34.2753       42.8683       40.3420       35.7769       28.6874       21.0213       13.6203       8.59179       4.48838       2.27544      0.892054      0.328303     0.0872419     0.0163058       0.00000       0.00000       0.00000       0.00000       0.00000       0.00000       0.00000       0.00000       0.00000       0.00000       0.00000       0.00000       0.00000       0.00000       0.00000       0.00000       0.00000       0.00000       0.00000       0.00000       0.00000       0.00000
   7  26 4109.5245    1.1991  9.0699  9.5252 -0.0087  0.2047   0.0205   0.5696    0.1013   0.0000   417.6447      -55.8497       37.6088      -74.6869      -16.7195       26.4703       4.03757      -4.39064      -9.39964      -4.42794      -1.85572     -0.299098     0.0208062     0.0102219       0.00000       0.00000       0.00000       0.00000       0.00000       0.00000       0.00000       0.00000       0.00000       0.00000       0.00000       0.00000       0.00000       0.00000       0.00000       0.00000       0.00000       0.00000       0.00000       0.00000       0.00000       0.00000       40.9330       52.3663       52.0533       45.2400       36.7945       27.3109       18.0772       11.0366       6.20707       2.91645       1.29023      0.458137      0.123705     0.0220981       0.00000       0.00000       0.00000       0.00000       0.00000       0.00000       0.00000       0.00000       0.00000       0.00000       0.00000       0.00000       0.00000       0.00000       0.00000       0.00000       0.00000       0.00000       0.00000       0.00000       0.00000       0.00000
   7  28 4387.1034    0.8423 11.6797  9.4447  0.0028  0.2705   0.0173   0.8224    0.0732   0.0000   511.1919      -30.5323      -8.01407       16.9092       23.2198       9.58173       22.1864      -11.8379      -9.45947       2.99195      -1.17897     -0.657448      0.220900    -0.0232584       0.00000       0.00000       0.00000       0.00000       0.00000       0.00000       0.00000       0.00000       0.00000       0.00000       0.00000       0.00000       0.00000       0.00000       0.00000       0.00000       0.00000       0.00000       0.00000       0.00000       0.00000       0.00000       56.5392       71.4718       69.4305       62.1700       49.2556       35.9063       25.0176       15.1124       8.79494       4.11473       1.81773      0.591959      0.160448     0.0289212       0.00000       0.00000       0.00000       0.00000       0.00000       0.00000       0.00000       0.00000       0.00000       0.00000       0.00000       0.00000       0.00000       0.00000       0.00000       0.00000       0.00000       0.00000       0.00000       0.00000       0.00000       0.00000
   8  11 2086.1110    0.7147  0.6598  9.3834  0.0174  0.0654   0.0368   0.1030    0.1279   0.0000   434.3902      -1.58085       7.08184      -17.3639      -2.80376       9.85293      -1.09268     -0.493049       2.45439      0.429399      0.183458     0.0564366     0.0565136   -0.00798800   -0.00697414    0.00100304       0.00000       0.00000       0.00000       0.00000       0.00000       0.00000       0.00000       0.00000       0.00000       0.00000       0.00000       0.00000       0.00000       0.00000       0.00000       0.00000       0.00000       0.00000       0.00000       0.00000       14.3539       14.4443       12.4628       16.5613       11.8855       7.41827       3.20262       3.74807       2.58140       1.51766      0.582500      0.226010     0.0559736     0.0250620    0.00381373    0.00128527       0.00000       0.00000       0.00000       0.00000       0.00000       0.00000       0.00000       0.00000       0.00000       0.00000       0.00000       0.00000       0.00000       0.00000       0.00000       0.00000       0.00000       0.00000       0.00000       0.00000
   8  12 2225.1506    0.9578  0.6982  9.5010  0.0007  0.0389   0.0408   0.0916    0.1593   0.0000   436.6989       2.68491       13.4074       4.39100      -4.50647      -2.54085       4.14107      -1.69370     -0.793057     -0.275689     -0.225289     0.0463329    -0.0137966   -0.00522515    0.00248786  -0.000627701       0.00000       0.00000       0.00000       0.00000       0.00000       0.00000       0.00000       0.00000       0.00000       0.00000       0.00000       0.00000       0.00000       0.00000       0.00000       0.00000       0.00000       0.00000       0.00000       0.00000       7.19043       8.77338       8.02670       7.81726       6.84611       4.36981       3.23404       2.05779       1.39596      0.731453      0.353251      0.144531     0.0549004     0.0161351    0.00487103   0.000898508       0.00000       0.00000       0.00000       0.00000       0.00000       0.00000       0.00000       0.00000       0.00000       0.00000       0.00000       0.00000       0.00000       0.00000       0.00000       0.00000       0.00000       0.00000       0.00000       0.00000
   8  13 2362.8764    1.2432  0.8483  9.8180 -0.0048  0.0454   0.0512   0.0954    0.2007   0.0000   445.5062      -10.9403       23.6045       14.0429      -13.5961      -5.63889      -2.21110       2.41059      0.572784       1.29604      0.177144      0.355939     0.0168755    -0.0184646   -0.00331354   0.000453336       0.00000       0.00000       0.00000       0.00000       0.00000       0.00000       0.00000       0.00000       0.00000       0.00000       0.00000       0.00000       0.00000       0.00000       0.00000       0.00000       0.00000       0.00000       0.00000       0.00000       7.91348       9.41859       9.66491       8.75552       6.96783       5.43377       4.16259       2.59469       1.27902      0.811938      0.393741      0.201401     0.0646600     0.0236317    0.00581990    0.00102592       0.00000       0.00000       0.00000       0.00000       0.00000       0.00000       0.00000       0.00000       0.00000       0.00000       0.00000       0.00000       0.00000       0.00000       0.00000       0.00000       0.00000       0.00000       0.00000       0.00000
   8  14 2499.3619    1.6421  1.0077  9.8054 -0.0047  0.0442   0.0566   0.0938    0.2698   0.0000   440.2775      -6.66710       7.53663       9.32465       3.98220      -2.48354       6.25056      -2.35330      0.773254     -0.383301    -0.0879710     -0.113918    -0.0525518     0.0240175   -0.00597842   0.000145696       0.00000       0.00000       0.00000       0.00000       0.00000       0.00000       0.00000       0.00000       0.00000       0.00000       0.00000       0.00000       0.00000       0.00000       0.00000       0.00000       0.00000       0.00000       0.00000       0.00000       8.49346       11.3187       11.0168       9.52205       7.48897       5.19252       3.72336       2.31878       1.31236      0.734532      0.372067      0.164460     0.0616862     0.0212534    0.00584086    0.00106021       0.00000       0.00000       0.00000       0.00000       0.00000       0.00000       0.00000       0.00000       0.00000       0.00000       0.00000       0.00000       0.00000       0.00000       0.00000       0.00000       0.00000       0.00000       0.00000       0.00000
   8  15 2636.0429    2.0533  1.1061 10.7405 -0.0101  0.0663   0.0764   0.1192    0.2326   0.0000   454.2237      -16.2932       13.5424      -5.19273      -12.8010       5.56493       7.14435      -2.03391       1.65162       1.19169     -0.361489    -0.0938873     0.0217932    0.00853954    0.00107615  -0.000291161       0.00000       0.00000       0.00000       0.00000       0.00000       0.00000       0.00000       0.00000       0.00000       0.00000       0.00000       0.00000       0.00000       0.00000       0.00000       0.00000       0.00000       0.00000       0.00000       0.00000       10.4685       14.6304       16.3296       10.8885       11.9723       7.30712       5.09110       3.88514       1.89783       1.11865      0.656587      0.225809     0.0928004     0.0411766     0.0104094    0.00151462       0.00000       0.00000       0.00000       0.00000       0.00000       0.00000       0.00000       0.00000       0.00000       0.00000       0.00000       0.00000       0.00000       0.00000       0.00000       0.00000       0.00000       0.00000       0.00000       0.00000
   8  16 2773.6751    2.7342  0.7747 11.3166 -0.0128  0.0362   0.1157   0.0949    0.2290   0.0000   430.6242       1.40586       14.6288       8.34534      -9.35711     0.0588400      0.332941       1.47119      0.157423      0.229947     -0.104429    -0.0497320   -0.00528944    -0.0104833    0.00845551   7.61254e-05       0.00000       0.00000       0.00000       0.00000       0.00000       0.00000       0.00000       0.00000       0.00000       0.00000       0.00000       0.00000       0.00000       0.00000       0.00000       0.00000       0.00000       0.00000       0.00000       0.00000       7.30230       8.97427       9.39801       7.99353       5.90304       4.84788       3.00239       1.89658       1.24501      0.622457      0.288458      0.139842     0.0612978     0.0191682    0.00431213   0.000792329       0.00000       0.00000       0.00000       0.00000       0.00000       0.00000       0.00000       0.00000       0.00000       0.00000       0.00000       0.00000       0.00000       0.00000       0.00000       0.00000       0.00000       0.00000       0.00000       0.00000
   8  17 2911.5158    3.1892  0.8203 11.9724 -0.0168  0.0433   0.1185   0.0903    0.1898   0.0000   437.5861      -21.3423       10.5829       15.0910       2.56095     -0.872829     0.0510598      -2.11714      -3.61297     -0.455441      0.384523     -0.119285    -0.0377619     0.0351926   -0.00714663  -0.000941317       0.00000       0.00000       0.00000       0.00000       0.00000       0.00000       0.00000       0.00000       0.00000       0.00000       0.00000       0.00000       0.00000       0.00000       0.00000       0.00000       0.00000       0.00000       0.00000       0.00000       9.14429       9.48015       9.42257       8.87921       6.85767       5.89874       4.42196       2.68155       1.46386      0.737474      0.401068      0.170032     0.0641165     0.0184398    0.00437802   0.000828730       0.00000       0.00000       0.00000       0.00000       0.00000       0.00000       0.00000       0.00000       0.00000       0.00000       0.00000       0.00000       0.00000       0.00000       0.00000       0.00000       0.00000       0.00000       0.00000       0.00000
   8  18 3049.1814    3.9194  0.7911 12.3240  0.0005  0.0431   0.1511   0.0949    0.1712   0.0000   430.0018       4.42840       23.7741       12.7316     -0.121443      -3.41644      -2.78287       2.74279       1.46733     -0.549798      0.320762    -0.0230110    0.00247388    0.00527560   -0.00763687   0.000747663       0.00000       0.00000       0.00000       0.00000       0.00000       0.00000       0.00000       0.00000       0.00000       0.00000       0.00000       0.00000       0.00000       0.00000       0.00000       0.00000       0.00000       0.00000       0.00000       0.00000       10.1874       12.4513       12.6475       10.5921       7.78796       5.46525       3.20652       2.05263       1.31411      0.706419      0.292418      0.146108     0.0555652     0.0185668    0.00433603   0.000798078       0.00000       0.00000       0.00000       0.00000       0.00000       0.00000       0.00000       0.00000       0.00000       0.00000       0.00000       0.00000       0.00000       0.00000       0.00000       0.00000       0.00000       0.00000       0.00000       0.00000
   8  19 3186.7176    3.5483  0.9959 12.4241  0.0031  0.0461   0.1297   0.1151    0.1805   0.0000   437.5144       12.9486       9.27756      -12.9187      -2.06160      -5.32017      -4.11310       2.71416      0.388557    -0.0816376     -0.519497      0.308684     0.0209351     0.0170454  -0.000147605   0.000834482       0.00000       0.00000       0.00000       0.00000       0.00000       0.00000       0.00000       0.00000       0.00000       0.00000       0.00000       0.00000       0.00000       0.00000       0.00000       0.00000       0.00000       0.00000       0.00000       0.00000       8.98802       9.61030       10.0583       8.73031       7.89446       5.83195       3.95876       2.72688       1.67774      0.868414      0.445092      0.174294     0.0704834     0.0237965    0.00578288   0.000889397       0.00000       0.00000       0.00000       0.00000       0.00000       0.00000       0.00000       0.00000       0.00000       0.00000       0.00000       0.00000       0.00000       0.00000       0.00000       0.00000       0.00000       0.00000       0.00000       0.00000
   8  20 3324.3082    3.4887  1.3687 11.8010 -0.0048  0.0613   0.1063   0.1268    0.2001   0.0000   429.2555       4.78381    -0.0524843      -1.81960       9.54003      -5.47332      -5.27149       4.19002       1.39199     -0.850614     -0.466468      0.151156      0.131609    -0.0298479   -0.00608792    0.00165996       0.00000       0.00000       0.00000       0.00000       0.00000       0.00000       0.00000       0.00000       0.00000       0.00000       0.00000       0.00000       0.00000       0.00000       0.00000       0.00000       0.00000       0.00000       0.00000       0.00000       10.5654       13.7669       14.7645       11.6046       10.7285       7.71302       4.95463       3.76529       1.88251       1.13219      0.569637      0.244215     0.0879122     0.0368161    0.00917959    0.00146188       0.00000       0.00000       0.00000       0.00000       0.00000       0.00000       0.00000       0.00000       0.00000       0.00000       0.00000       0.00000       0.00000       0.00000       0.00000       0.00000       0.00000       0.00000       0.00000       0.00000
   8  21 3462.2949    2.8498  2.0598 11.3793  0.0036  0.0702   0.0719   0.1689    0.1566   0.0000   450.8198      -17.0113      -5.94539       4.34183       12.8368      -13.1498      -10.4482       1.94508     -0.384049       1.31601     -0.461128     -0.481469     0.0684256      0.100280   -0.00870641   -0.00428392       0.00000       0.00000       0.00000       0.00000       0.00000       0.00000       0.00000       0.00000       0.00000       0.00000       0.00000       0.00000       0.00000       0.00000       0.00000       0.00000       0.00000       0.00000       0.00000       0.00000       11.9353       16.2395       14.9291       14.0397       11.6097       8.97131       5.69804       4.24577       2.31049       1.41811      0.607302      0.296598      0.100453     0.0402861    0.00966294    0.00193558       0.00000       0.00000       0.00000       0.00000       0.00000       0.00000       0.00000       0.00000       0.00000       0.00000       0.00000       0.00000       0.00000       0.00000       0.00000       0.00000       0.00000       0.00000       0.00000       0.00000
   8  22 3600.6962    2.4414  3.0844 10.7066 -0.0014  0.0836   0.0528   0.2044    0.1629   0.0000   448.9210      -52.2764      -4.27709      -4.57569      -8.32520       10.3441       8.49023      -2.53418      -5.19157       1.90541     -0.214894      0.709336     -0.104295    -0.0833427     0.0168423   5.35721e-05       0.00000       0.00000       0.00000       0.00000       0.00000       0.00000       0.00000       0.00000       0.00000       0.00000       0.00000       0.00000       0.00000       0.00000       0.00000       0.00000       0.00000       0.00000       0.00000       0.00000       16.3717       19.5297       19.0724       17.4657       13.6842       11.3594       7.73816       4.81153       2.97564       1.58151      0.724058      0.345370      0.136398     0.0423728     0.0102928    0.00195903       0.00000       0.00000       0.00000       0.00000       0.00000       0.00000       0.00000       0.00000       0.00000       0.00000       0.00000       0.00000       0.00000       0.00000       0.00000       0.00000       0.00000       0.00000       0.00000       0.00000
   8  23 3739.2269    1.9925  4.3553 10.5363 -0.0012  0.1084   0.0371   0.2814    0.1207   0.0000   440.5518       1.16181      -6.37478       9.41145      -22.1514      -14.6756       11.6430       4.21415      -4.60967      0.748896      0.873240      0.119533     -0.127525     0.0277901    0.00473827  -0.000741037       0.00000       0.00000       0.00000       0.00000       0.00000       0.00000       0.00000       0.00000       0.00000       0.00000       0.00000       0.00000       0.00000       0.00000       0.00000       0.00000       0.00000       0.00000       0.00000       0.00000       19.7476       25.4254       25.4089       22.1009       19.1251       13.1744       10.0285       6.31879       3.78628       2.14303       1.04217      0.481005      0.177702     0.0587910     0.0164232    0.00263639       0.00000       0.00000       0.00000       0.00000       0.00000       0.00000       0.00000       0.00000       0.00000       0.00000       0.00000       0.00000       0.00000       0.00000       0.00000       0.00000       0.00000       0.00000       0.00000       0.00000
   8  24 3877.8315    1.6209  6.0047 10.1996 -0.0047  0.1369   0.0271   0.3664    0.0935   0.0000   399.7743       29.3309       13.3420       24.3970       9.54768       38.9840       19.3164      -2.67814      -6.74533      -2.15301      -1.46913     -0.936868      0.322059     0.0835107     0.0130031   -0.00191823       0.00000       0.00000       0.00000       0.00000       0.00000       0.00000       0.00000       0.00000       0.00000       0.00000       0.00000       0.00000       0.00000       0.00000       0.00000       0.00000       0.00000       0.00000       0.00000       0.00000       25.8150       32.1155       33.6576       28.2458       24.7160       18.1808       12.3972       8.47795       5.08907       2.63574       1.43704      0.559851      0.239531     0.0812198     0.0206559    0.00320974       0.00000       0.00000       0.00000       0.00000       0.00000       0.00000       0.00000       0.00000       0.00000       0.00000       0.00000       0.00000       0.00000       0.00000       0.00000       0.00000       0.00000       0.00000       0.00000       0.00000
   8  25 4017.1095    1.4366  7.2835  9.8613 -0.0014  0.1581   0.0238   0.4383    0.0949   0.0000   438.2620       39.3900       19.3408      -23.9432       33.0733      0.642605      -14.0722      -28.9203       5.01734       4.36811      -1.20061     -0.510818      0.408415      0.106650    -0.0113253  -0.000568429       0.00000       0.00000       0.00000       0.00000       0.00000       0.00000       0.00000       0.00000       0.00000       0.00000       0.00000       0.00000       0.00000       0.00000       0.00000       0.00000       0.00000       0.00000       0.00000       0.00000       29.2965       38.1210       38.1636       33.0663       27.8170       21.0770       15.3003       9.81629       5.94307       3.28835       1.63053      0.729726      0.287629     0.0931599     0.0241388    0.00401076       0.00000       0.00000       0.00000       0.00000       0.00000       0.00000       0.00000       0.00000       0.00000       0.00000       0.00000       0.00000       0.00000       0.00000       0.00000       0.00000       0.00000       0.00000       0.00000       0.00000
   8  26 4156.6060    1.1225  9.0006  9.6947 -0.0021  0.2035   0.0192   0.5269    0.0790   0.0000   409.7276      -28.2470       34.4845      -15.5715       57.7826      -34.0091      -30.2712       23.9091       4.37363      -4.71263      -1.68713       1.69627     0.0165108    -0.0339402   0.000120212    0.00659844       0.00000       0.00000       0.00000       0.00000       0.00000       0.00000       0.00000       0.00000       0.00000       0.00000       0.00000       0.00000       0.00000       0.00000       0.00000       0.00000       0.00000       0.00000       0.00000       0.00000       36.2832       44.8829       45.9719       42.5475       34.7223       27.7065       20.2933       13.2343       8.16415       4.69108       2.23925       1.08197      0.396547      0.124772     0.0301359    0.00516989       0.00000       0.00000       0.00000       0.00000       0.00000       0.00000       0.00000       0.00000       0.00000       0.00000       0.00000       0.00000       0.00000       0.00000       0.00000       0.00000       0.00000       0.00000       0.00000       0.00000
   8  27 4296.2802    0.9245 11.5144  9.4788 -0.0046  0.2530   0.0166   0.7035    0.0718   0.0000   396.7167      -29.6141      -22.7027       7.66610      -11.9531       10.7856      -52.3827      -12.4723       19.8156     -0.402952      -1.27047     -0.869536      0.892089     0.0204527   -0.00828565    0.00598924       0.00000       0.00000       0.00000       0.00000       0.00000       0.00000       0.00000       0.00000       0.00000       0.00000       0.00000       0.00000       0.00000       0.00000       0.00000       0.00000       0.00000       0.00000       0.00000       0.00000       46.3375       57.7693       58.6094       51.5371       45.5440       34.1257       25.3200       16.5040       10.3712       5.72010       2.89448       1.26446      0.487852      0.153936     0.0395701    0.00623342       0.00000       0.00000       0.00000       0.00000       0.00000       0.00000       0.00000       0.00000       0.00000       0.00000       0.00000       0.00000       0.00000       0.00000       0.00000       0.00000       0.00000       0.00000       0.00000       0.00000
   9  10 1984.2048    0.5665  0.4591  9.0764 -0.0028  0.0454   0.0293   0.0782    0.1360   0.0000   426.9168       5.11743       16.6184      -12.7545      -5.60892       2.66921       2.68112     -0.876168      0.891007      0.109466     -0.395572      0.114164     0.0110782   -0.00713095  -0.000758244   3.40947e-05  -4.63029e-05   0.000233852       0.00000       0.00000       0.00000       0.00000       0.00000       0.00000       0.00000       0.00000       0.00000       0.00000       0.00000       0.00000       0.00000       0.00000       0.00000       0.00000       0.00000       0.00000       6.31049       8.36236       9.42046       5.45389       6.93334       5.50046       3.73453       2.99257       1.63368       1.03288      0.567117      0.260085      0.129948     0.0509896     0.0199743    0.00731375    0.00165397   0.000217852       0.00000       0.00000       0.00000       0.00000       0.00000       0.00000       0.00000       0.00000       0.00000       0.00000       0.00000       0.00000       0.00000       0.00000       0.00000       0.00000       0.00000       0.00000
   9  12 2264.4103    0.9611  0.6423  9.8690  0.0072  0.0441   0.0443   0.0843    0.1311   0.0000   437.5848       3.24664       6.69193      -9.29211      -2.26312       3.04194       1.21586       2.06354     -0.809204      -1.19536       1.30161      0.168451     -0.199588    -0.0564680  -0.000828744   -0.00365211    0.00283605   0.000270473       0.00000       0.00000       0.00000       0.00000       0.00000       0.00000       0.00000       0.00000       0.00000       0.00000       0.00000       0.00000       0.00000       0.00000       0.00000       0.00000       0.00000       0.00000       6.68346       9.98079       9.29615       9.39411       6.99277       6.42406       3.46392       3.39836       1.63144       1.37357      0.526088      0.406069      0.102065     0.0739723     0.0179472    0.00900843    0.00154273   0.000339544       0.00000       0.00000       0.00000       0.00000       0.00000       0.00000       0.00000       0.00000       0.00000       0.00000       0.00000       0.00000       0.00000       0.00000       0.00000       0.00000       0.00000       0.00000
   9  13 2402.2911    1.4085  0.9399 10.0113  0.0025  0.0417   0.0514   0.1025    0.1806   0.0000   436.5442      -2.14893       14.5676      -8.51160      -4.10421       4.29706     -0.787885      -1.48307      -1.05736      0.765446     -0.390609     -0.386305      0.135859    0.00835062    -0.0288640   0.000514788  -0.000913254  -0.000153954       0.00000       0.00000       0.00000       0.00000       0.00000       0.00000       0.00000       0.00000       0.00000       0.00000       0.00000       0.00000       0.00000       0.00000       0.00000       0.00000       0.00000       0.00000       6.88769       8.06570       8.79618       7.64520       6.87514       4.92054       4.03938       2.65223       1.64389       1.02449      0.552802      0.259946      0.138048     0.0527109     0.0189069    0.00575111    0.00148615   0.000221794       0.00000       0.00000       0.00000       0.00000       0.00000       0.00000       0.00000       0.00000       0.00000       0.00000       0.00000       0.00000       0.00000       0.00000       0.00000       0.00000       0.00000       0.00000
   9  14 2539.4556    1.7449  0.9257 10.4154 -0.0130  0.0575   0.0662   0.1118    0.2171   0.0000   447.0612       12.5960       9.77746      -12.1857       17.1595       12.1357      -7.45996      -4.83584       1.66313     -0.745467     -0.698516    -0.0267047    -0.0610063     -0.147007     0.0510885   -0.00845343  -0.000890724    0.00105862       0.00000       0.00000       0.00000       0.00000       0.00000       0.00000       0.00000       0.00000       0.00000       0.00000       0.00000       0.00000       0.00000       0.00000       0.00000       0.00000       0.00000       0.00000       8.70684       11.1825       9.76165       11.0192       7.85179       6.38652       4.75430       3.50685       1.98102       1.34344      0.611877      0.480212      0.139415     0.0851153     0.0213555    0.00766422    0.00176376   0.000389046       0.00000       0.00000       0.00000       0.00000       0.00000       0.00000       0.00000       0.00000       0.00000       0.00000       0.00000       0.00000       0.00000       0.00000       0.00000       0.00000       0.00000       0.00000
   9  15 2677.0145    2.4856  0.8619 10.3053 -0.0085  0.0342   0.0887   0.0802    0.2831   0.0000   422.8211       13.5570       12.2860      -5.42741     0.0867473       1.59722       4.89204      -3.75674      -1.41514      -2.76897      0.917588    -0.0382409    -0.0872049    0.00336359    -0.0211965   -0.00433485   0.000132640  -0.000289636       0.00000       0.00000       0.00000       0.00000       0.00000       0.00000       0.00000       0.00000       0.00000       0.00000       0.00000       0.00000       0.00000       0.00000       0.00000       0.00000       0.00000       0.00000       6.30902       7.30755       7.18385       7.02871       5.49253       4.46424       3.42562       2.30875       1.40421      0.875934      0.455311      0.231827      0.105030     0.0425383     0.0143654    0.00410639   0.000965518   0.000185784       0.00000       0.00000       0.00000       0.00000       0.00000       0.00000       0.00000       0.00000       0.00000       0.00000       0.00000       0.00000       0.00000       0.00000       0.00000       0.00000       0.00000       0.00000
   9  16 2815.1900    3.0877  0.7408 11.2233 -0.0086  0.0316   0.1174   0.0838    0.2117   0.0000   424.1387      -4.71826       11.3680       6.40820      -4.71968       5.44287      0.488020     -0.303678      0.527515      0.691542     -0.547092     -0.133134    -0.0571440     0.0114173     0.0154482   -0.00230056    0.00135686   0.000130527       0.00000       0.00000       0.00000       0.00000       0.00000       0.00000       0.00000       0.00000       0.00000       0.00000       0.00000       0.00000       0.00000       0.00000       0.00000       0.00000       0.00000       0.00000       5.78701       6.96498       6.19373       6.08157       4.94881       4.46203       3.17289       2.28096       1.35840      0.718983      0.413847      0.210267     0.0903332     0.0346022     0.0130786    0.00387493   0.000868696   0.000185104       0.00000       0.00000       0.00000       0.00000       0.00000       0.00000       0.00000       0.00000       0.00000       0.00000       0.00000       0.00000       0.00000       0.00000       0.00000       0.00000       0.00000       0.00000
   9  17 2953.4354    3.6978  0.7260 11.3664 -0.0036  0.0314   0.1429   0.0765    0.2452   0.0000   433.2070      -4.02382     -0.220872       11.6994      -12.1148      -1.97917      -1.66523      -2.52561       1.50644      0.414160      0.705039     -0.223339    -0.0555452     0.0392944   -0.00210855    0.00272159   -0.00140834   0.000205661       0.00000       0.00000       0.00000       0.00000       0.00000       0.00000       0.00000       0.00000       0.00000       0.00000       0.00000       0.00000       0.00000       0.00000       0.00000       0.00000       0.00000       0.00000       5.77005       7.23215       7.30654       6.61381       5.35882       4.03271       2.81670       1.95104       1.19519      0.689059      0.399957      0.184986     0.0911402     0.0349461     0.0129662    0.00396710   0.000959736   0.000163868       0.00000       0.00000       0.00000       0.00000       0.00000       0.00000       0.00000       0.00000       0.00000       0.00000       0.00000       0.00000       0.00000       0.00000       0.00000       0.00000       0.00000       0.00000
   9  18 3091.4124    4.0633  0.8512 11.2422  0.0031  0.0360   0.1400   0.0833    0.3230   0.0000   430.4811      -17.8129       3.87468       8.54671       4.85563       9.53285     -0.855498      -3.10859      0.602388     -0.282604      -1.05431     -0.158361      0.133570    -0.0221474   -0.00730422    0.00166887   0.000696778   0.000234215       0.00000       0.00000       0.00000       0.00000       0.00000       0.00000       0.00000       0.00000       0.00000       0.00000       0.00000       0.00000       0.00000       0.00000       0.00000       0.00000       0.00000       0.00000       6.31658       7.21582       6.69006       6.72231       6.38502       4.81879       3.14205       2.44250       1.57678       1.02132      0.531664      0.245783      0.106976     0.0415674     0.0141847    0.00508594    0.00117938   0.000202793       0.00000       0.00000       0.00000       0.00000       0.00000       0.00000       0.00000       0.00000       0.00000       0.00000       0.00000       0.00000       0.00000       0.00000       0.00000       0.00000       0.00000       0.00000
   9  19 3229.4393    3.7718  0.9195 12.5737  0.0005  0.0554   0.1452   0.0970    0.1739   0.0000   430.2801       4.33253       11.7246       2.21719      -4.60713       9.09831      -3.63945      -1.77281       2.20308      -1.07471      -1.31607    -0.0471729      0.121582     0.0503322    -0.0341489    0.00169456   -0.00174005   7.66365e-05       0.00000       0.00000       0.00000       0.00000       0.00000       0.00000       0.00000       0.00000       0.00000       0.00000       0.00000       0.00000       0.00000       0.00000       0.00000       0.00000       0.00000       0.00000       6.77201       11.7594       9.36185       10.1622       8.78320       6.72189       5.26222       4.00676       2.17131       1.78849      0.627827      0.543225      0.121395      0.105406     0.0211008     0.0100643    0.00235323   0.000436852       0.00000       0.00000       0.00000       0.00000       0.00000       0.00000       0.00000       0.00000       0.00000       0.00000       0.00000       0.00000       0.00000       0.00000       0.00000       0.00000       0.00000       0.00000
   9  20 3367.6829    3.1504  1.5146 12.1189 -0.0033  0.0609   0.0948   0.1400    0.1320   0.0000   433.6963      -21.8962       3.11301       28.5965      0.254510      -4.43113      -8.85425       5.98039    -0.0254576       2.13814       1.66988     -0.288399     0.0724617      0.126875    -0.0202316  -0.000490063   -0.00205755  -0.000442532       0.00000       0.00000       0.00000       0.00000       0.00000       0.00000       0.00000       0.00000       0.00000       0.00000       0.00000       0.00000       0.00000       0.00000       0.00000       0.00000       0.00000       0.00000       9.17477       12.7351       10.6568       11.4519       8.89013       8.08010       5.66707       4.18454       2.54366       1.44941      0.834344      0.410523      0.189273     0.0751346     0.0279200    0.00851722    0.00194085   0.000436448       0.00000       0.00000       0.00000       0.00000       0.00000       0.00000       0.00000       0.00000       0.00000       0.00000       0.00000       0.00000       0.00000       0.00000       0.00000       0.00000       0.00000       0.00000
   9  21 3506.0069    2.5853  2.2148 11.6702 -0.0002  0.0714   0.0639   0.1732    0.0966   0.0000   433.2939       9.22886      -3.33753       2.75700       16.6882      -2.31593      -14.9801      -4.80579       4.32275      -1.81849      -1.41217      0.384949      0.263051    -0.0328980    -0.0309750    0.00754849    0.00297345  -0.000309263       0.00000       0.00000       0.00000       0.00000       0.00000       0.00000       0.00000       0.00000       0.00000       0.00000       0.00000       0.00000       0.00000       0.00000       0.00000       0.00000       0.00000       0.00000       11.6421       15.2747       15.4796       13.6022       12.0079       9.24690       6.82510       4.64284       3.04207       1.81979      0.986382      0.505107      0.227467     0.0957009     0.0346621     0.0107771    0.00265875   0.000424065       0.00000       0.00000       0.00000       0.00000       0.00000       0.00000       0.00000       0.00000       0.00000       0.00000       0.00000       0.00000       0.00000       0.00000       0.00000       0.00000       0.00000       0.00000
   9  22 3645.2291    2.1872  3.2473 10.9813 -0.0052  0.0852   0.0461   0.2210    0.0976   0.0000   465.9067      -20.1791      -20.2970       26.7212      -12.0903      -5.66850       9.81741       7.07352      -6.38948       1.32365       3.71064     -0.405931      0.100507      0.224773     0.0118447   -0.00118677   -0.00107188   0.000234423       0.00000       0.00000       0.00000       0.00000       0.00000       0.00000       0.00000       0.00000       0.00000       0.00000       0.00000       0.00000       0.00000       0.00000       0.00000       0.00000       0.00000       0.00000       13.4810       17.5176       17.1340       16.2924       13.6844       11.2507       7.97411       5.90936       3.57682       2.18809       1.17207      0.632005      0.265702      0.117576     0.0405507     0.0133159    0.00301897   0.000544104       0.00000       0.00000       0.00000       0.00000       0.00000       0.00000       0.00000       0.00000       0.00000       0.00000       0.00000       0.00000       0.00000       0.00000       0.00000       0.00000       0.00000       0.00000
   9  23 3783.8528    1.7776  5.0071 10.5587 -0.0046  0.1150   0.0311   0.3137    0.0852   0.0000   484.1561       43.7494      -31.8464     -0.677507       6.18365       25.1806      -5.78399      -6.75366      -1.37797       5.34136     -0.585812     -0.512818     -0.285954      0.354131    -0.0235448    -0.0376323    0.00155970   6.98510e-05       0.00000       0.00000       0.00000       0.00000       0.00000       0.00000       0.00000       0.00000       0.00000       0.00000       0.00000       0.00000       0.00000       0.00000       0.00000       0.00000       0.00000       0.00000       17.5585       24.4323       23.3349       22.5345       18.6550       15.4510       11.4711       7.82849       5.38096       2.98138       1.83194      0.841959      0.435203      0.161081     0.0655125     0.0182032    0.00454643   0.000786622       0.00000       0.00000       0.00000       0.00000       0.00000       0.00000       0.00000       0.00000       0.00000       0.00000       0.00000       0.00000       0.00000       0.00000       0.00000       0.00000       0.00000       0.00000
   9  24 3923.4605    1.4673  6.4586 10.1374 -0.0031  0.1396   0.0252   0.3690    0.0886   0.0000   445.0168      -49.4427       25.8030       15.9090      -1.59715      -35.8536       16.5018       19.9507      -6.40355      -5.60465      -2.07134      -1.66177       1.13444      0.223321    -0.0653981   -0.00668756  -0.000219785   0.000701329       0.00000       0.00000       0.00000       0.00000       0.00000       0.00000       0.00000       0.00000       0.00000       0.00000       0.00000       0.00000       0.00000       0.00000       0.00000       0.00000       0.00000       0.00000       23.3276       27.7798       29.6148       26.3885       23.6999       18.4548       13.4980       10.0211       6.25062       3.80025       2.11928       1.13302      0.486968      0.201682     0.0708210     0.0225538    0.00510227   0.000768509       0.00000       0.00000       0.00000       0.00000       0.00000       0.00000       0.00000       0.00000       0.00000       0.00000       0.00000       0.00000       0.00000       0.00000       0.00000       0.00000       0.00000       0.00000
   9  25 4063.1143    1.2659  7.7103  9.8587 -0.0092  0.1572   0.0204   0.4309    0.0778   0.0000   439.8787     -0.936185       46.7844       60.4211       14.2616      -17.2390       18.4393      -21.9174       17.5955       15.9781      -5.90813      -1.56107     -0.248527     0.0540519    -0.0328249    -0.0370146   -0.00517170   0.000209404       0.00000       0.00000       0.00000       0.00000       0.00000       0.00000       0.00000       0.00000       0.00000       0.00000       0.00000       0.00000       0.00000       0.00000       0.00000       0.00000       0.00000       0.00000       26.0374       33.3276       33.2914       30.7859       26.4790       21.3570       15.8583       11.0534       7.41671       4.49409       2.46117       1.28336      0.572668      0.240564     0.0855711     0.0248103    0.00579646   0.000956194       0.00000       0.00000       0.00000       0.00000       0.00000       0.00000       0.00000       0.00000       0.00000       0.00000       0.00000       0.00000       0.00000       0.00000       0.00000       0.00000       0.00000       0.00000
   9  26 4202.6150    1.0355  9.5961  9.7090 -0.0092  0.2055   0.0185   0.5544    0.0702   0.0000   462.5517      -56.2358       46.0330      -20.6684       36.2493      -12.0381      0.127766       23.6501      -7.16765      -4.81566       11.5907    -0.0373110      -1.92874     -0.582241      0.310327    -0.0665762   -0.00491935   0.000257815       0.00000       0.00000       0.00000       0.00000       0.00000       0.00000       0.00000       0.00000       0.00000       0.00000       0.00000       0.00000       0.00000       0.00000       0.00000       0.00000       0.00000       0.00000       34.2741       42.5926       41.7877       40.0523       35.4711       27.8025       20.8469       14.9656       9.78955       6.01461       3.44835       1.69896      0.806078      0.312201      0.111326     0.0328284    0.00764671    0.00123778       0.00000       0.00000       0.00000       0.00000       0.00000       0.00000       0.00000       0.00000       0.00000       0.00000       0.00000       0.00000       0.00000       0.00000       0.00000       0.00000       0.00000       0.00000
  10  12 2302.7232    1.1364  0.8696  9.1379 -0.0064  0.0414   0.0408   0.0924    0.4226   0.0000   438.3415     -0.787871       14.6264       11.9110       2.03300       2.03552     -0.222149      0.723537      0.102779     -0.880671     -0.689946      0.459007      0.510963     -0.124265     0.0382539     0.0126465    0.00343507   0.000511811  -0.000280895  -7.81344e-05       0.00000       0.00000       0.00000       0.00000       0.00000       0.00000       0.00000       0.00000       0.00000       0.00000       0.00000       0.00000       0.00000       0.00000       0.00000       0.00000       6.12887       7.25709       8.09334       6.04332       6.35798       5.07287       3.54669       2.96099       1.85122       1.06032      0.711513      0.354111      0.183486     0.0968911     0.0350687     0.0128658    0.00549785    0.00163287   0.000324445   4.32508e-05       0.00000       0.00000       0.00000       0.00000       0.00000       0.00000       0.00000       0.00000       0.00000       0.00000       0.00000       0.00000       0.00000       0.00000       0.00000       0.00000
  10  15 2716.9161    2.5363  0.8001 10.7720 -0.0040  0.0313   0.0878   0.0790    0.2111   0.0000   449.7337       17.7785       13.7677       4.14197      -1.66525       6.40951      -7.97464      -2.14262      0.243991     -0.577523     0.0309462    -0.0761273      0.154973   -0.00880123    -0.0289405     0.0163468   0.000375405  -0.000138684   0.000102122  -3.25713e-05       0.00000       0.00000       0.00000       0.00000       0.00000       0.00000       0.00000       0.00000       0.00000       0.00000       0.00000       0.00000       0.00000       0.00000       0.00000       0.00000       5.02060       6.56339       6.20390       6.30203       5.12383       4.25283       3.05137       2.28887       1.41985      0.967398      0.522134      0.315525      0.150715     0.0731898     0.0291659     0.0117731    0.00353269    0.00118482   0.000251452   4.80149e-05       0.00000       0.00000       0.00000       0.00000       0.00000       0.00000       0.00000       0.00000       0.00000       0.00000       0.00000       0.00000       0.00000       0.00000       0.00000       0.00000
  10  16 2855.6374    3.1474  0.8308 11.6446 -0.0049  0.0350   0.1146   0.0888    0.1768   0.0000   435.9453       8.05789       13.4042      -1.34472       3.63164       5.20541       1.76042      -2.53478      -1.43369      0.371936    -0.0212841      0.221619    0.00824270     -0.116242     0.0177524   -0.00821598    0.00468695    0.00159723  -0.000264214   2.61227e-06       0.00000       0.00000       0.00000       0.00000       0.00000       0.00000       0.00000       0.00000       0.00000       0.00000       0.00000       0.00000       0.00000       0.00000       0.00000       0.00000       5.49361       5.79805       6.52855       6.09928       5.19421       4.55425       3.36300       2.51517       1.64576       1.04577      0.673185      0.327932      0.166120     0.0858670     0.0353992     0.0126654    0.00465172    0.00124709   0.000248471   3.92998e-05       0.00000       0.00000       0.00000       0.00000       0.00000       0.00000       0.00000       0.00000       0.00000       0.00000       0.00000       0.00000       0.00000       0.00000       0.00000       0.00000
  10  17 2994.4408    3.7154  0.8622 11.6491 -0.0049  0.0364   0.1258   0.0787    0.2232   0.0000   431.6001      -3.11474      -1.35364       4.22190       2.55071     -0.409091     -0.393902       3.94832      -2.67223      0.237005     -0.264083     -0.218781     -0.151401     0.0489763    -0.0125047    -0.0131736    0.00655993   0.000681731   6.86281e-05  -7.28374e-05       0.00000       0.00000       0.00000       0.00000       0.00000       0.00000       0.00000       0.00000       0.00000       0.00000       0.00000       0.00000       0.00000       0.00000       0.00000       0.00000       5.47321       6.89922       6.92868       6.51663       5.76840       4.54652       3.59257       2.51670       1.66636       1.13753      0.588266      0.355201      0.187999     0.0729393     0.0376276     0.0141223    0.00425036    0.00135828   0.000314500   5.11993e-05       0.00000       0.00000       0.00000       0.00000       0.00000       0.00000       0.00000       0.00000       0.00000       0.00000       0.00000       0.00000       0.00000       0.00000       0.00000       0.00000
  10  18 3132.8370    3.8884  0.9629 11.4324 -0.0016  0.0370   0.1202   0.0877    0.2675   0.0000   435.0635      -9.13894       9.09478       2.69312      -5.02775      0.496479       4.84518     -0.639166      -1.96714      0.705501    -0.0329532     -0.341762    -0.0557961     0.0926815    -0.0280740    -0.0129647    0.00477172  -0.000627417  -5.26127e-05  -1.06907e-05       0.00000       0.00000       0.00000       0.00000       0.00000       0.00000       0.00000       0.00000       0.00000       0.00000       0.00000       0.00000       0.00000       0.00000       0.00000       0.00000       5.67772       7.25082       6.95082       6.47339       5.89969       4.61463       4.00836       2.54987       1.95261       1.06480      0.643755      0.364992      0.171682     0.0882253     0.0322892     0.0143957    0.00489189    0.00118830   0.000346464   5.15726e-05       0.00000       0.00000       0.00000       0.00000       0.00000       0.00000       0.00000       0.00000       0.00000       0.00000       0.00000       0.00000       0.00000       0.00000       0.00000       0.00000
  10  19 3271.2258    3.5539  1.3830 11.2736  0.0002  0.0463   0.0926   0.1065    0.2086   0.0000   444.7080       12.2810       11.5466       2.90946      -1.74930       15.3196       3.16955    -0.0903104     -0.299058      0.568766      -1.21439     0.0875366      0.357783     0.0217578   -0.00378933   -0.00553508   -0.00561252   -0.00365922  -0.000272639   0.000153236       0.00000       0.00000       0.00000       0.00000       0.00000       0.00000       0.00000       0.00000       0.00000       0.00000       0.00000       0.00000       0.00000       0.00000       0.00000       0.00000       8.00591       9.44322       9.64153       9.61045       7.64260       6.07869       4.65864       3.40226       2.13530       1.38437      0.793299      0.459728      0.225665      0.115619     0.0456248     0.0175138    0.00519775    0.00159061   0.000338386   6.12080e-05       0.00000       0.00000       0.00000       0.00000       0.00000       0.00000       0.00000       0.00000       0.00000       0.00000       0.00000       0.00000       0.00000       0.00000       0.00000       0.00000
  10  20 3409.9560    3.1245  1.9337 11.4245 -0.0057  0.0550   0.0724   0.1346    0.1245   0.0000   436.4415       8.21851       12.0683      -7.54958       18.1653      -3.22653      -6.20228      -2.34905       2.49337      -1.86754     -0.329507     -0.182682     -0.558856      0.279321     0.0472235    -0.0285934   -0.00103472   0.000552085   0.000704611   6.91141e-05       0.00000       0.00000       0.00000       0.00000       0.00000       0.00000       0.00000       0.00000       0.00000       0.00000       0.00000       0.00000       0.00000       0.00000       0.00000       0.00000       8.37924       10.5717       10.6841       10.0900       8.97817       7.00335       5.50497       3.91880       2.55747       1.74465      0.978804      0.547563      0.277775      0.129453     0.0559278     0.0215416    0.00679825    0.00213976   0.000510279   7.93725e-05       0.00000       0.00000       0.00000       0.00000       0.00000       0.00000       0.00000       0.00000       0.00000       0.00000       0.00000       0.00000       0.00000       0.00000       0.00000       0.00000
  10  21 3549.0227    2.5534  2.8233 11.1846 -0.0015  0.0682   0.0545   0.1884    0.0982   0.0000   429.1449      0.520133      0.875488       33.4474       14.5598      -13.8311      -18.6348       3.28355       3.39325     -0.731894     -0.745648     -0.323466      0.366633     0.0384241      0.103396    -0.0225066   -0.00791772    0.00307093  -0.000774463  -7.62411e-05       0.00000       0.00000       0.00000       0.00000       0.00000       0.00000       0.00000       0.00000       0.00000       0.00000       0.00000       0.00000       0.00000       0.00000       0.00000       0.00000       10.6190       12.9894       13.7018       12.9251       11.0306       8.92374       6.70072       4.83059       3.30180       2.09816       1.26064      0.697145      0.365986      0.165444     0.0733449     0.0274145    0.00949682    0.00266513   0.000589982   9.28850e-05       0.00000       0.00000       0.00000       0.00000       0.00000       0.00000       0.00000       0.00000       0.00000       0.00000       0.00000       0.00000       0.00000       0.00000       0.00000       0.00000
  10  22 3688.2544    2.0428  4.1068 10.8355 -0.0037  0.0938   0.0382   0.2427    0.0790   0.0000   470.7802       28.1484       14.2622       32.7531       10.9383      -8.40588      -18.7249       19.1277       12.3673      -7.37575      -3.94710       2.34529      0.747633     -0.127266    -0.0660334    -0.0360780    -0.0150984    0.00547202  -0.000520119   8.95405e-05       0.00000       0.00000       0.00000       0.00000       0.00000       0.00000       0.00000       0.00000       0.00000       0.00000       0.00000       0.00000       0.00000       0.00000       0.00000       0.00000       13.8078       17.3711       16.7677       17.1188       14.3259       12.4405       9.71708       6.96509       5.00016       2.92840       1.86088      0.973645      0.542050      0.232009      0.107746     0.0384173     0.0140982    0.00357747   0.000859952   0.000144609       0.00000       0.00000       0.00000       0.00000       0.00000       0.00000       0.00000       0.00000       0.00000       0.00000       0.00000       0.00000       0.00000       0.00000       0.00000       0.00000
  10  25 4107.5249    1.1981  8.6329  9.8027 -0.0046  0.1662   0.0194   0.4519    0.0724   0.0000   432.7340       22.0380       59.0083       64.4152      -24.3250      -30.4975      -56.8894      -1.08990      0.998791      -10.7459       3.05429     -0.823817      -2.80996     -0.429680      0.285939     0.0735836   -0.00963163    0.00479568  -0.000133218  -0.000472539       0.00000       0.00000       0.00000       0.00000       0.00000       0.00000       0.00000       0.00000       0.00000       0.00000       0.00000       0.00000       0.00000       0.00000       0.00000       0.00000       24.9913       31.6207       31.9973       30.3198       27.5043       22.3677       17.2558       12.2000       8.77904       5.71572       3.48018       1.95614      0.978575      0.474761      0.194067     0.0770588     0.0255565    0.00704250    0.00161172   0.000240900       0.00000       0.00000       0.00000       0.00000       0.00000       0.00000       0.00000       0.00000       0.00000       0.00000       0.00000       0.00000       0.00000       0.00000       0.00000       0.00000
  10  27 4387.2310    0.7921 12.7343  9.5283 -0.0032  0.2582   0.0153   0.7686    0.0600   0.0000   385.1193       63.5780       51.1403      -10.0319      -70.7490      -38.0246       76.5723      -35.6750      -33.7014      -4.25629       8.12047      0.898356       2.47674      -1.34248     -0.658984      0.280086    0.00656663   -0.00142345   -0.00325867  -0.000407600       0.00000       0.00000       0.00000       0.00000       0.00000       0.00000       0.00000       0.00000       0.00000       0.00000       0.00000       0.00000       0.00000       0.00000       0.00000       0.00000       39.4999       48.9245       51.0498       48.6342       41.7708       35.0708       27.8892       20.2596       14.1488       9.24241       5.64081       3.24383       1.72068      0.813277      0.349915      0.131979     0.0420477     0.0111589    0.00242930   0.000366826       0.00000       0.00000       0.00000       0.00000       0.00000       0.00000       0.00000       0.00000       0.00000       0.00000       0.00000       0.00000       0.00000       0.00000       0.00000       0.00000
  11  13 2478.4727    1.5883  0.8771 10.2242 -0.0038  0.0393   0.0534   0.0865    0.3117   0.0000   439.3005      -4.20293     -0.143245       3.76589      -1.68327      -1.91742      -4.26920       1.81881      -1.14808      0.486131     -0.437084    -0.0296393      0.194938    -0.0367900     0.0473744    -0.0318416    0.00544615   0.000751140   -0.00188447  -0.000107262  -5.82216e-05  -1.29702e-05       0.00000       0.00000       0.00000       0.00000       0.00000       0.00000       0.00000       0.00000       0.00000       0.00000       0.00000       0.00000       0.00000       0.00000       4.93741       6.32749       7.03508       6.33189       6.18332       5.09094       3.92358       2.90323       2.16739       1.34480      0.978576      0.495450      0.306411      0.168511     0.0591498     0.0394268     0.0127388    0.00494089    0.00190734   0.000450981   0.000101606   1.35989e-05       0.00000       0.00000       0.00000       0.00000       0.00000       0.00000       0.00000       0.00000       0.00000       0.00000       0.00000       0.00000       0.00000       0.00000
  11  14 2616.8784    2.0899  0.9801 10.6760 -0.0037  0.0345   0.0655   0.0978    0.2639   0.0000   436.7160      -3.37207       3.39366      -2.02925      -4.49598       3.50258      -1.09706       1.32868       1.29977      0.123762       1.24103      0.419475      0.118490      0.102261     0.0447549    0.00682699     0.0145986   -0.00249048   -0.00180798  -0.000315059  -1.45167e-05   8.17763e-06       0.00000       0.00000       0.00000       0.00000       0.00000       0.00000       0.00000       0.00000       0.00000       0.00000       0.00000       0.00000       0.00000       0.00000       5.02393       6.23981       6.15843       5.65481       5.25513       4.34782       3.71530       2.81775       2.03394       1.21771      0.792659      0.414878      0.251918      0.133289     0.0564420     0.0283660     0.0105281    0.00366326    0.00131462   0.000331723   7.86620e-05   1.10252e-05       0.00000       0.00000       0.00000       0.00000       0.00000       0.00000       0.00000       0.00000       0.00000       0.00000       0.00000       0.00000       0.00000       0.00000
  11  16 2895.3114    3.3350  0.7712 11.8083 -0.0032  0.0365   0.1208   0.0762    0.1567   0.0000   441.7634       3.20559       10.9862       6.16906      -1.99937      -2.92768      0.290181     -0.664197      -2.91586       2.03247     -0.415959     -0.184593      0.391969      0.232350     0.0127384    0.00199572  -0.000822608   -0.00708122  -0.000434690   0.000348790  -5.76139e-05  -6.21039e-06       0.00000       0.00000       0.00000       0.00000       0.00000       0.00000       0.00000       0.00000       0.00000       0.00000       0.00000       0.00000       0.00000       0.00000       4.33616       6.34735       5.79864       5.95261       4.59458       4.50472       3.28784       2.67335       1.88484       1.19406      0.715165      0.449486      0.237532      0.121523     0.0660217     0.0244321     0.0107398    0.00417361    0.00130641   0.000347851   7.48216e-05   1.54684e-05       0.00000       0.00000       0.00000       0.00000       0.00000       0.00000       0.00000       0.00000       0.00000       0.00000       0.00000       0.00000       0.00000       0.00000
  11  18 3173.3732    4.0419  1.0179 11.4825 -0.0058  0.0353   0.1210   0.0902    0.2852   0.0000   438.4593      0.195231       7.65732      -2.92288     -0.123426       5.20142       3.59225      0.705818       1.57673      0.904941      0.828531     -0.713908     -0.220379      0.245935   -0.00872946     0.0108040     0.0104871   -0.00501686   -0.00101626  -0.000393026  -3.14001e-05   2.08887e-06       0.00000       0.00000       0.00000       0.00000       0.00000       0.00000       0.00000       0.00000       0.00000       0.00000       0.00000       0.00000       0.00000       0.00000       5.08784       6.43640       6.69741       6.32348       5.68599       4.44720       3.54763       2.42799       1.76133       1.16748      0.778560      0.456104      0.240920      0.129046     0.0585567     0.0279883     0.0104887    0.00407321    0.00124721   0.000335318   8.15006e-05   1.16389e-05       0.00000       0.00000       0.00000       0.00000       0.00000       0.00000       0.00000       0.00000       0.00000       0.00000       0.00000       0.00000       0.00000       0.00000
  11  19 3312.1744    3.4999  1.4409 11.6711  0.0012  0.0495   0.0918   0.1070    0.1588   0.0000   429.2614      -8.52746       12.7095      -5.07570       2.35912       2.48391      -7.22541       2.79810      0.903197       1.30038      0.909110     -0.484876      0.489631     0.0621715     0.0364181     0.0318805    -0.0130810   -0.00314208   -0.00183411   0.000177735   3.47485e-05  -2.04853e-05       0.00000       0.00000       0.00000       0.00000       0.00000       0.00000       0.00000       0.00000       0.00000       0.00000       0.00000       0.00000       0.00000       0.00000       6.31856       8.37299       8.85742       7.89128       7.54828       6.03110       4.78930       3.68751       2.38560       1.66214       1.13934      0.639646      0.343516      0.207957     0.0791190     0.0478905     0.0151667    0.00604208    0.00194865   0.000544261   0.000115984   1.68167e-05       0.00000       0.00000       0.00000       0.00000       0.00000       0.00000       0.00000       0.00000       0.00000       0.00000       0.00000       0.00000       0.00000       0.00000
  11  20 3451.5611    2.9292  2.1459 11.1061 -0.0045  0.0557   0.0626   0.1334    0.1280   0.0000   440.3664      -16.5519       7.09585      -1.36561      -2.66131      -2.24873       2.52149       2.99612      -1.14710      -5.43909       1.44140      0.575175     -0.239412     -0.259182     -0.116034   -0.00197195    -0.0106014    0.00327357   0.000594414   0.000832305  -0.000188064  -1.03139e-05       0.00000       0.00000       0.00000       0.00000       0.00000       0.00000       0.00000       0.00000       0.00000       0.00000       0.00000       0.00000       0.00000       0.00000       7.60230       9.74793       9.80903       9.70308       8.64867       7.09642       5.54355       4.05559       2.98747       1.96085       1.27847      0.743435      0.415558      0.219979     0.0996185     0.0465892     0.0177740    0.00663231    0.00214907   0.000563416   0.000130744   1.99365e-05       0.00000       0.00000       0.00000       0.00000       0.00000       0.00000       0.00000       0.00000       0.00000       0.00000       0.00000       0.00000       0.00000       0.00000
  11  21 3590.9235    2.3749  3.2279 10.9572 -0.0052  0.0717   0.0444   0.1823    0.0881   0.0000   432.0695      -11.3510       25.7819       12.6501       12.7649      -13.2547      -1.45306       14.3378      0.144050     -0.435469      -2.10469      -1.94758     -0.382266     0.0459074      0.190228    -0.0609492   -0.00320764     0.0108210    0.00239440    0.00143481   8.79260e-05   1.21677e-05       0.00000       0.00000       0.00000       0.00000       0.00000       0.00000       0.00000       0.00000       0.00000       0.00000       0.00000       0.00000       0.00000       0.00000       10.4778       12.6446       13.0517       12.2752       11.0438       9.56074       7.91350       5.56238       4.06003       2.80752       1.65808       1.02118      0.545955      0.283162      0.126820     0.0595458     0.0242632    0.00927032    0.00267699   0.000736526   0.000164782   2.30329e-05       0.00000       0.00000       0.00000       0.00000       0.00000       0.00000       0.00000       0.00000       0.00000       0.00000       0.00000       0.00000       0.00000       0.00000
  11  22 3730.5937    1.8910  4.4060 10.7367 -0.0045  0.0934   0.0334   0.2313    0.0762   0.0000   409.8206     -0.573043      -9.90003       10.7907       13.3937      -9.92488       12.3552       14.8013       4.58651      0.890634       1.12988       1.20130      0.984337     -0.197268    -0.0624148     0.0924017    0.00397562   -0.00918208    0.00177547   3.29714e-06   7.26392e-05  -6.61576e-06       0.00000       0.00000       0.00000       0.00000       0.00000       0.00000       0.00000       0.00000       0.00000       0.00000       0.00000       0.00000       0.00000       0.00000       12.8089       16.6761       16.7543       16.3671       14.6781       11.9208       9.84779       7.34385       5.28097       3.46835       2.13813       1.30899      0.717155      0.384051      0.180080     0.0811356     0.0318348     0.0119147    0.00369804    0.00101393   0.000227941   3.33544e-05       0.00000       0.00000       0.00000       0.00000       0.00000       0.00000       0.00000       0.00000       0.00000       0.00000       0.00000       0.00000       0.00000       0.00000
  11  23 3870.4092    1.5856  6.0429 10.2079  0.0020  0.1168   0.0255   0.3004    0.0783   0.0000   456.4535       12.9733      -8.20672      -3.58451       11.1435       5.37663      -10.3630       2.63413      -18.8451      -1.25637       2.99122       2.11748      -1.54788      0.207105      0.138813      0.163730    -0.0771663   -0.00723087     0.0118048  -0.000523441  -0.000927312  -7.75815e-05       0.00000       0.00000       0.00000       0.00000       0.00000       0.00000       0.00000       0.00000       0.00000       0.00000       0.00000       0.00000       0.00000       0.00000       16.0662       20.0777       21.2271       20.0175       18.6638       14.6815       12.2656       9.19914       6.52532       4.41058       2.71514       1.65841      0.915790      0.496544      0.230283      0.106171     0.0411699     0.0151486    0.00466771    0.00131692   0.000288535   3.88661e-05       0.00000       0.00000       0.00000       0.00000       0.00000       0.00000       0.00000       0.00000       0.00000       0.00000       0.00000       0.00000       0.00000       0.00000
  11  24 4010.8922    1.3407  7.7794  9.9452 -0.0031  0.1410   0.0206   0.3843    0.0737   0.0000   469.7221      -37.6035       4.40322       31.7722      -12.1711      -23.4444       1.66765       5.43815      0.574975      -2.87474      0.127818       1.95211      -1.44395     -0.557287     -0.484535      0.152893     0.0207577     0.0255856     0.0140066   -0.00212463  -7.27916e-06   3.96172e-05       0.00000       0.00000       0.00000       0.00000       0.00000       0.00000       0.00000       0.00000       0.00000       0.00000       0.00000       0.00000       0.00000       0.00000       18.6720       24.5261       24.9589       24.0948       21.7932       18.4599       14.5478       10.9720       8.05362       5.24908       3.47299       2.04463       1.14152      0.589324      0.295446      0.125899     0.0515982     0.0188911    0.00624521    0.00159781   0.000350668   5.21270e-05       0.00000       0.00000       0.00000       0.00000       0.00000       0.00000       0.00000       0.00000       0.00000       0.00000       0.00000       0.00000       0.00000       0.00000
  11  25 4150.9417    1.0904  8.9106  9.8769 -0.0093  0.1675   0.0180   0.4676    0.0642   0.0000   448.7940       4.31853       18.7410       23.3610       6.95372      0.608509      -35.9725       23.7886      -5.76001      -5.05876      -6.63121     -0.567542      -1.61757     -0.609033     -0.705290      0.177243     0.0749530     0.0331496    0.00672988   0.000303276  -0.000701429   4.32343e-05       0.00000       0.00000       0.00000       0.00000       0.00000       0.00000       0.00000       0.00000       0.00000       0.00000       0.00000       0.00000       0.00000       0.00000       23.4312       28.8029       30.1341       29.1484       25.5564       22.5335       17.6371       13.5937       9.79154       6.69665       4.14607       2.63770       1.43321      0.768548      0.382485      0.163955     0.0660638     0.0245959    0.00729635    0.00191604   0.000380655   5.80072e-05       0.00000       0.00000       0.00000       0.00000       0.00000       0.00000       0.00000       0.00000       0.00000       0.00000       0.00000       0.00000       0.00000       0.00000
  11  28 4574.2518    0.6297 18.3339  9.3578 -0.0082  0.4058   0.0102   1.0172    0.0473   0.0000   496.9287       8.65722      -34.9403       1.40716       45.6464      -38.6695       3.17169       11.5989      -22.7798     -0.256924       10.3962      0.322509      -3.04218      0.273021      -1.29000     -0.390606     0.0381983     0.0234067     0.0432721   -0.00452373  -0.000938119  -0.000205943       0.00000       0.00000       0.00000       0.00000       0.00000       0.00000       0.00000       0.00000       0.00000       0.00000       0.00000       0.00000       0.00000       0.00000       53.6054       69.0232       72.0455       69.5059       61.8917       54.3651       44.0777       32.8423       24.3943       16.6329       11.0773       6.70293       3.83002       2.06882      0.996099      0.456938      0.178736     0.0638160     0.0194417    0.00482174    0.00101482   0.000147559       0.00000       0.00000       0.00000       0.00000       0.00000       0.00000       0.00000       0.00000       0.00000       0.00000       0.00000       0.00000       0.00000       0.00000
  12  10 2093.6192    0.7193  0.6531  9.0545 -0.0019  0.0340   0.0260   0.0660    0.1118   0.0000   442.5251      -2.11938       12.0307      0.918501      -2.94209      0.895228     -0.928148       2.97886     -0.114040      0.267742      0.892908     0.0653847     -0.105781     0.0595479    0.00989520     0.0582062   -0.00528258   -0.00821603   0.000505840   0.000261365  -0.000376978   6.92714e-05   6.58566e-06   2.89288e-06       0.00000       0.00000       0.00000       0.00000       0.00000       0.00000       0.00000       0.00000       0.00000       0.00000       0.00000       0.00000       4.47510       4.74677       5.99207       5.87363       4.62382       4.12281       3.74844       2.62559       1.72714       1.47121      0.908062      0.462064      0.336317      0.206260     0.0962205     0.0406391     0.0239052     0.0109253    0.00401902    0.00115325   0.000332773   8.37859e-05   1.58251e-05   2.24576e-06       0.00000       0.00000       0.00000       0.00000       0.00000       0.00000       0.00000       0.00000       0.00000       0.00000       0.00000       0.00000
  12  14 2654.5341    2.2109  0.8499 11.3028 -0.0299  0.0424   0.0775   0.0793    0.2885   0.0000   438.7984      -1.86669       9.70596      0.622686      -4.82947      0.696288      -1.90578     -0.780752      -1.00433       2.16140      -1.11305      0.480043      0.485479     -0.104332    -0.0470106    -0.0665290     0.0609008  -6.45190e-05    -0.0122993    0.00127999   0.000318175  -0.000125620   1.32047e-05   3.61055e-06       0.00000       0.00000       0.00000       0.00000       0.00000       0.00000       0.00000       0.00000       0.00000       0.00000       0.00000       0.00000       4.74592       6.92038       6.63085       6.38492       6.24407       5.45986       3.90829       3.48748       2.05902       1.78926       1.16371      0.747336      0.451231      0.248355      0.120077     0.0671526     0.0254877     0.0130544    0.00448264    0.00155447   0.000494892   0.000148289   2.55475e-05   4.20179e-06       0.00000       0.00000       0.00000       0.00000       0.00000       0.00000       0.00000       0.00000       0.00000       0.00000       0.00000       0.00000
  12  16 2934.2702    3.5966  0.7612 11.7129 -0.0049  0.0322   0.1235   0.0709    0.1854   0.0000   439.7368      -2.81500       11.8914       2.61058      -2.40875      -3.74889       5.48491      -1.77863       1.04899      -1.77209      0.674652      0.569951     -0.779447    -0.0518228    -0.0640002    -0.0128907    -0.0380366   -0.00768992    0.00213532  -0.000860694   0.000272631   0.000114243  -2.79320e-05   1.02755e-07       0.00000       0.00000       0.00000       0.00000       0.00000       0.00000       0.00000       0.00000       0.00000       0.00000       0.00000       0.00000       4.43619       4.73180       5.39892       5.78296       4.60487       3.55815       3.39535       2.72164       1.71037       1.10209      0.882970      0.548288      0.286927      0.154866     0.0869429     0.0502674     0.0236179    0.00938605    0.00295329   0.000974038   0.000287144   6.99527e-05   1.46699e-05   2.20917e-06       0.00000       0.00000       0.00000       0.00000       0.00000       0.00000       0.00000       0.00000       0.00000       0.00000       0.00000       0.00000
  12  17 3073.7431    3.7102  0.8359 12.1302 -0.0042  0.0337   0.1216   0.0759    0.1465   0.0000   427.2291       9.90064       10.2725       5.29457      -1.77789       4.27942       6.84102      0.468951      -1.43870       1.17666       2.29963      0.869503     -0.855124      0.135779     0.0578597    -0.0200326   -0.00294511   -0.00616044   -0.00247348   0.000395033   0.000162353  -0.000190841  -3.47447e-06  -7.57603e-08       0.00000       0.00000       0.00000       0.00000       0.00000       0.00000       0.00000       0.00000       0.00000       0.00000       0.00000       0.00000       4.72285       5.80595       6.13709       6.28586       5.32494       4.42099       3.64236       2.46478       1.80590       1.27056      0.890965      0.577123      0.323619      0.175197     0.0882756     0.0467931     0.0201508    0.00894919    0.00324376    0.00114457   0.000316159   7.83496e-05   1.74278e-05   2.61720e-06       0.00000       0.00000       0.00000       0.00000       0.00000       0.00000       0.00000       0.00000       0.00000       0.00000       0.00000       0.00000
  12  18 3213.1187    3.9361  1.0931 11.7898 -0.0038  0.0401   0.1123   0.0909    0.2453   0.0000   447.8222       2.51206       15.7823       4.62595      0.599090      -2.95405      -5.16270       4.18721      0.231239      -1.23031       1.38007      0.835162      0.352769     -0.166353    -0.0298942    0.00334124   -0.00375276    -0.0110488  -6.15848e-05    0.00155782  -0.000221575  -8.68327e-05  -9.91630e-06  -2.33780e-06       0.00000       0.00000       0.00000       0.00000       0.00000       0.00000       0.00000       0.00000       0.00000       0.00000       0.00000       0.00000       5.24824       6.49889       6.87161       6.78456       5.66706       4.87849       4.40410       3.27324       2.36691       1.66905       1.06546      0.647361      0.402572      0.197123      0.115957     0.0560448     0.0267453     0.0108229    0.00449718    0.00132333   0.000407663   0.000103310   2.25363e-05   3.35319e-06       0.00000       0.00000       0.00000       0.00000       0.00000       0.00000       0.00000       0.00000       0.00000       0.00000       0.00000       0.00000
  12  19 3352.4782    3.2715  1.4820 11.7688 -0.0123  0.0442   0.0829   0.1124    0.1349   0.0000   432.5945       16.2778       8.74123      -7.46567      -6.10375      -6.12434       7.06198      0.593877      0.198710      -1.90924      0.175268      0.865677      0.532486     0.0635646      0.104864     0.0649201   0.000261469    -0.0161781   -0.00211904   0.000685087  -0.000996291   0.000102768   7.97494e-06   1.72609e-06       0.00000       0.00000       0.00000       0.00000       0.00000       0.00000       0.00000       0.00000       0.00000       0.00000       0.00000       0.00000       5.45291       6.48109       7.29786       6.93248       6.44896       5.21970       4.44311       3.50914       2.46685       1.70413       1.15815      0.749727      0.427860      0.229186      0.128661     0.0653863     0.0300139     0.0119427    0.00459107    0.00155567   0.000474641   0.000124711   2.53695e-05   3.39204e-06       0.00000       0.00000       0.00000       0.00000       0.00000       0.00000       0.00000       0.00000       0.00000       0.00000       0.00000       0.00000
  12  20 3492.1690    2.7698  2.4227 11.1313 -0.0059  0.0592   0.0544   0.1415    0.0981   0.0000   429.3870      -2.55821      -1.56875      -1.48840      -7.22606       12.9326      -7.77341      -5.28229       2.72009       1.64935       1.94940     -0.582305      0.562466     -0.179852    -0.0812524    -0.0944421     0.0404790     0.0292088   -0.00508694   -0.00373110   0.000438902   0.000227046  -3.26259e-05  -6.00760e-06       0.00000       0.00000       0.00000       0.00000       0.00000       0.00000       0.00000       0.00000       0.00000       0.00000       0.00000       0.00000       7.41730       10.0362       9.75980       9.88577       8.66531       7.82257       5.91882       4.93404       3.40202       2.53905       1.51542       1.07350      0.567830      0.347037      0.166436     0.0906927     0.0362149     0.0169695    0.00578887    0.00234381   0.000618829   0.000183604   3.31135e-05   5.59951e-06       0.00000       0.00000       0.00000       0.00000       0.00000       0.00000       0.00000       0.00000       0.00000       0.00000       0.00000       0.00000
  12  21 3632.2453    2.2169  3.5740 10.5767 -0.0012  0.0720   0.0372   0.1887    0.0865   0.0000   429.2656      -8.14820       5.20691       7.64115       1.76041      -5.75699      -14.7982      -2.11760       1.91193       6.30208     -0.247646      0.143614      0.105225      0.129365     0.0404671    -0.0891912    -0.0220011    -0.0169946    0.00422548    0.00265979  -0.000971561   0.000316048  -3.27066e-05   1.23744e-06       0.00000       0.00000       0.00000       0.00000       0.00000       0.00000       0.00000       0.00000       0.00000       0.00000       0.00000       0.00000       8.74233       11.6585       11.8885       11.3185       10.9379       8.88371       7.62272       5.70826       4.29703       3.07297       1.91082       1.29109      0.749789      0.409716      0.226814      0.108100     0.0494672     0.0197924    0.00816171    0.00279300   0.000810971   0.000226055   4.72602e-05   6.26692e-06       0.00000       0.00000       0.00000       0.00000       0.00000       0.00000       0.00000       0.00000       0.00000       0.00000       0.00000       0.00000
  12  22 3772.4154    1.8396  5.0045 10.4218 -0.0086  0.0931   0.0290   0.2367    0.0784   0.0000   426.0173       11.6594       23.9682      -1.65974      -7.09121      -33.9511      0.714752       16.0676      -8.55079      -7.52529       3.71314       3.55290      -1.75393     -0.825879      0.416676      0.131316     0.0769171    -0.0274426    0.00943631   -0.00243492   -0.00116554   0.000326753  -0.000160426  -6.89007e-06       0.00000       0.00000       0.00000       0.00000       0.00000       0.00000       0.00000       0.00000       0.00000       0.00000       0.00000       0.00000       11.6570       15.4524       15.3642       15.1291       13.3463       12.2360       9.91861       7.82582       5.81114       3.98108       2.61314       1.66852      0.947162      0.546172      0.278184      0.137761     0.0628040     0.0264258     0.0100249    0.00370560    0.00108738   0.000277222   5.75654e-05   8.55089e-06       0.00000       0.00000       0.00000       0.00000       0.00000       0.00000       0.00000       0.00000       0.00000       0.00000       0.00000       0.00000
  12  23 3912.8254    1.5311  6.6637 10.0445 -0.0012  0.1121   0.0228   0.3001    0.0790   0.0000   429.6740      -14.7527       5.89224       23.7020       10.8796      -2.63918       12.5375      -3.57741      -9.07098      0.537238       1.03301       2.02009    -0.0352012      0.666488     -0.556593      0.335199     0.0371672    -0.0292311    0.00162871   0.000795569   -0.00235785   0.000244208  -4.39896e-05  -1.61724e-05       0.00000       0.00000       0.00000       0.00000       0.00000       0.00000       0.00000       0.00000       0.00000       0.00000       0.00000       0.00000       14.5243       18.1587       19.3985       18.5235       17.3596       14.3412       11.8782       9.27260       6.72820       4.79663       3.14583       2.03284       1.17994      0.678884      0.359160      0.172813     0.0828467     0.0332173     0.0125819    0.00437741    0.00129473   0.000341858   6.83502e-05   9.02232e-06       0.00000       0.00000       0.00000       0.00000       0.00000       0.00000       0.00000       0.00000       0.00000       0.00000       0.00000       0.00000
  12  24 4053.2187    1.2562  7.8874  9.9030 -0.0019  0.1319   0.0187   0.3675    0.0699   0.0000   400.7504      -21.9539       40.8415       2.65998       11.0834       19.1132       11.4774      -1.44684      -3.15651      -5.78875       5.40935       1.07880       1.52864      0.627347      0.642797     -0.428012     -0.113446     0.0392844    0.00828586   -0.00567198   0.000358259  -0.000437904   2.08494e-05  -1.76747e-05       0.00000       0.00000       0.00000       0.00000       0.00000       0.00000       0.00000       0.00000       0.00000       0.00000       0.00000       0.00000       16.9913       21.5213       23.0639       22.1313       20.2142       17.1235       14.0825       10.9201       7.95932       5.60687       3.85285       2.35826       1.43843      0.820667      0.430947      0.206308     0.0991984     0.0406334     0.0155511    0.00524873    0.00158789   0.000394811   7.97313e-05   1.08298e-05       0.00000       0.00000       0.00000       0.00000       0.00000       0.00000       0.00000       0.00000       0.00000       0.00000       0.00000       0.00000
  12  25 4194.0446    1.0270  9.5077  9.7085 -0.0106  0.1685   0.0165   0.4615    0.0659   0.0000   422.1843      -43.5784     -0.904344      -1.29540      -3.05297      -18.0881       12.4484       4.01484      -28.5099     -0.943490       5.24765     -0.505433       2.71141     -0.935387     -0.643583     0.0140016      0.250592     0.0233703    -0.0452458    0.00202735   0.000146595  -0.000953810   0.000119874   8.57935e-06       0.00000       0.00000       0.00000       0.00000       0.00000       0.00000       0.00000       0.00000       0.00000       0.00000       0.00000       0.00000       20.4049       26.8376       27.3314       27.2937       25.0168       20.9818       17.9299       13.8067       10.4537       7.36286       4.85811       3.16361       1.88780       1.06716      0.593221      0.274138      0.136736     0.0522296     0.0213187    0.00704600    0.00205352   0.000523697   0.000108995   1.50775e-05       0.00000       0.00000       0.00000       0.00000       0.00000       0.00000       0.00000       0.00000       0.00000       0.00000       0.00000       0.00000
  13  11 2271.0603    1.0345  0.8754  9.0603 -0.0106  0.0376   0.0317   0.0751    0.1808   0.0000   437.2352      -1.76296       5.54508       9.04100       5.72276      0.735845       1.73623      -2.52055      -1.48237       2.50297       1.32051     -0.353197    -0.0657947     0.0276991     -0.135152     -0.169233     0.0577552    0.00722116     0.0160688   -0.00243403   -0.00110242   0.000450720  -0.000180408   1.02286e-05  -3.94826e-06  -2.71465e-07       0.00000       0.00000       0.00000       0.00000       0.00000       0.00000       0.00000       0.00000       0.00000       0.00000       4.53703       5.57912       5.26688       6.12005       5.31551       4.29606       3.72881       3.09495       2.26585       1.39553       1.09807      0.757176      0.485811      0.244167      0.136114     0.0854782     0.0419869     0.0199144    0.00768457    0.00300252   0.000973823   0.000315474   9.93873e-05   2.21345e-05   5.04421e-06   7.88151e-07       0.00000       0.00000       0.00000       0.00000       0.00000       0.00000       0.00000       0.00000       0.00000       0.00000
  13  12 2411.7978    1.4019  0.9437  9.8400 -0.0036  0.0416   0.0414   0.0827    0.1945   0.0000   439.1912       8.41716       10.9953       1.60346       2.99548       3.29600      -5.88603      -3.17426       2.85319       1.17453      0.316979    -0.0752784      0.405162    -0.0882804     -0.172297    -0.0327293     0.0800163    -0.0324972   -0.00567707  -0.000106434   0.000805484  -4.13846e-05  -0.000159110   3.49532e-05   2.38888e-06   9.88566e-08       0.00000       0.00000       0.00000       0.00000       0.00000       0.00000       0.00000       0.00000       0.00000       0.00000       4.47687       5.44120       6.22573       6.24776       5.07570       4.65159       4.16513       2.98073       2.21716       1.72426       1.21895      0.677873      0.442949      0.303253      0.152024     0.0825005     0.0398275     0.0182709    0.00939118    0.00391887    0.00129790   0.000424233   0.000115050   2.61653e-05   5.60834e-06   8.10267e-07       0.00000       0.00000       0.00000       0.00000       0.00000       0.00000       0.00000       0.00000       0.00000       0.00000
  13  13 2551.6396    1.9788  0.8157 10.7574 -0.0137  0.0504   0.0744   0.0735    0.2493   0.0000   438.1710       1.89167       18.4569      -3.15524      -5.03287       1.25880       6.47263      -2.46872      -2.25920       1.41801       2.24878     -0.798601     -0.340087      0.173929     0.0788652    -0.0510524     0.0331702    0.00814995    -0.0152058   -0.00151051   0.000557656  -0.000451085  -0.000102072   2.01162e-05   2.94275e-06   1.49277e-07       0.00000       0.00000       0.00000       0.00000       0.00000       0.00000       0.00000       0.00000       0.00000       0.00000       4.16105       7.84885       6.22599       7.87788       6.17832       5.83045       5.51219       3.35977       3.74829       1.56044       1.79524      0.685406      0.612500      0.313085      0.185432      0.108275     0.0362677     0.0269586    0.00662838    0.00463647    0.00127143   0.000540790   0.000193611   2.46786e-05   9.90585e-06   1.48958e-06       0.00000       0.00000       0.00000       0.00000       0.00000       0.00000       0.00000       0.00000       0.00000       0.00000
  13  14 2691.6373    2.3568  0.7354 11.4034 -0.0049  0.0349   0.0859   0.0704    0.2429   0.0000   439.6589      -1.23521       17.9342       3.44572      -1.61762     -0.444568       2.08363       3.17190      -2.68692     -0.192357      0.877915      0.523646     0.0442025    -0.0163285      0.114731     0.0503156   -0.00754850   -0.00644666    0.00257217    0.00605166  -8.63011e-05   7.89571e-05  -0.000152643   1.82404e-05   3.99749e-06   1.81731e-06       0.00000       0.00000       0.00000       0.00000       0.00000       0.00000       0.00000       0.00000       0.00000       0.00000       3.64815       5.22298       4.94188       4.97632       4.75045       3.85704       3.56624       2.49095       2.09224       1.38561       1.00947      0.660461      0.390274      0.247669      0.123538     0.0713299     0.0329768     0.0154206    0.00667166    0.00278448   0.000927918   0.000348044   9.61818e-05   2.44489e-05   5.89703e-06   7.63389e-07       0.00000       0.00000       0.00000       0.00000       0.00000       0.00000       0.00000       0.00000       0.00000       0.00000
  13  16 2972.5652    3.5304  0.8142 11.8848 -0.0025  0.0292   0.1085   0.0726    0.2297   0.0000   432.5886      -2.62717       14.0754       8.18786     -0.298358       3.52727       2.88684     0.0910737     -0.737319      -1.34659     0.0824059      0.269556     -0.646815      0.190450     0.0227052      0.108880    -0.0224363    -0.0148540    0.00982511    0.00190822   0.000250795  -2.38615e-06   5.42685e-05   3.01831e-05   5.85948e-06  -1.10992e-06       0.00000       0.00000       0.00000       0.00000       0.00000       0.00000       0.00000       0.00000       0.00000       0.00000       3.65839       4.75679       4.73969       4.70216       4.18093       3.59682       3.15569       2.48121       1.83614       1.29764      0.924722      0.557212      0.356071      0.206219      0.114489     0.0599319     0.0275704     0.0145076    0.00574131    0.00249908   0.000842287   0.000268334   8.32426e-05   1.98189e-05   4.15526e-06   5.88830e-07       0.00000       0.00000       0.00000       0.00000       0.00000       0.00000       0.00000       0.00000       0.00000       0.00000
  13  17 3112.4593    3.9412  0.9788 11.4622 -0.0019  0.0329   0.1128   0.0797    0.3039   0.0000   440.7667       1.88314       5.70184     0.0826396      -3.35620      -3.35237      -7.17738       1.13509     -0.499639      0.261270     -0.751603      0.187493    -0.0459224    -0.0136270     -0.122916     0.0776706    -0.0101965    0.00117173   0.000805433   -0.00104958  -0.000181737  -0.000194525  -8.20749e-05  -3.86404e-06  -1.35600e-06   2.96544e-07       0.00000       0.00000       0.00000       0.00000       0.00000       0.00000       0.00000       0.00000       0.00000       0.00000       4.23123       5.14078       5.10264       4.94631       4.71848       3.97217       3.52763       2.81596       2.18448       1.59666      0.971687      0.654025      0.377849      0.238673      0.126389     0.0702767     0.0341054     0.0143006    0.00646997    0.00253247   0.000900863   0.000310434   7.78052e-05   2.28234e-05   4.50178e-06   6.03058e-07       0.00000       0.00000       0.00000       0.00000       0.00000       0.00000       0.00000       0.00000       0.00000       0.00000
  13  18 3252.2446    3.7876  1.2733 11.7188 -0.0065  0.0415   0.0987   0.0887    0.2070   0.0000   433.5133      -8.20031       25.0860       5.82161      -14.9022       3.72014      -2.51874       1.19781       2.50337       4.33772       1.75512      0.102638     -0.380587      0.233418     0.0480182    -0.0587958     0.0764284     0.0206663    0.00448463   -0.00433131    0.00198628   7.38866e-05   1.32076e-05   2.60402e-05  -3.88489e-06   1.06722e-06       0.00000       0.00000       0.00000       0.00000       0.00000       0.00000       0.00000       0.00000       0.00000       0.00000       5.07631       6.52746       6.52971       5.98115       5.62017       4.97538       4.58313       3.61893       2.84905       2.10814       1.28500      0.857690      0.497730      0.308742      0.166091     0.0897787     0.0427243     0.0209035    0.00851218    0.00363022    0.00129928   0.000456276   0.000115946   3.09969e-05   6.25243e-06   8.19347e-07       0.00000       0.00000       0.00000       0.00000       0.00000       0.00000       0.00000       0.00000       0.00000       0.00000
  13  19 3392.2097    3.0975  1.8848 11.2601 -0.0035  0.0468   0.0657   0.1194    0.1284   0.0000   439.3231      0.757100       16.2334      -8.43577      -16.3539       2.31180       5.04765      -4.04356       1.59157       1.52671       2.70769     -0.435315     -0.213405      0.374828     0.0831745    -0.0329450   -0.00293756    -0.0433940    -0.0131363  -0.000336794   -0.00244538  -0.000125469   0.000176820   4.48512e-05  -6.90626e-06  -2.50444e-06       0.00000       0.00000       0.00000       0.00000       0.00000       0.00000       0.00000       0.00000       0.00000       0.00000       5.40521       7.11435       7.19711       7.18185       6.59113       5.78832       4.80724       3.83624       2.93972       1.99489       1.48670      0.952682      0.618589      0.335541      0.196532      0.103004     0.0497834     0.0259381    0.00966124    0.00415395    0.00153079   0.000488829   0.000151048   3.36348e-05   7.18625e-06   1.02146e-06       0.00000       0.00000       0.00000       0.00000       0.00000       0.00000       0.00000       0.00000       0.00000       0.00000
  13  20 3532.3443    2.7368  2.5396 10.7652 -0.0031  0.0544   0.0501   0.1349    0.1145   0.0000   433.4481      -5.82866       2.52676      -5.41899      0.845058      -8.30854       4.31473       5.79342      -1.27531      -2.97387      -1.63808      -1.42948     -0.186068      0.152186    -0.0570829     0.0774320     -0.117895     0.0301847    0.00364502    0.00130789   0.000606084   -0.00116560  -4.74521e-05   1.25649e-05  -1.55341e-06  -1.29034e-06       0.00000       0.00000       0.00000       0.00000       0.00000       0.00000       0.00000       0.00000       0.00000       0.00000       6.72547       8.37081       9.04551       8.63879       8.26537       6.81310       5.67966       4.50586       3.40449       2.47487       1.62804       1.09882      0.680018      0.401189      0.234790      0.121318     0.0611457     0.0285562     0.0118827    0.00470158    0.00177971   0.000571413   0.000162044   4.11317e-05   7.96413e-06   1.01329e-06       0.00000       0.00000       0.00000       0.00000       0.00000       0.00000       0.00000       0.00000       0.00000       0.00000
  13  21 3673.0283    2.1423  4.0021 10.3577 -0.0045  0.0722   0.0328   0.1850    0.0873   0.0000   441.7601     -0.413170       19.1337      -8.19621       21.0462      -1.80477      0.711681      -4.00237     -0.738605      -2.44448    -0.0816298      -1.46234     -0.606233      0.332132     0.0935395      0.262858    -0.0507979     0.0141420    0.00588534   -0.00671904    0.00535126    0.00152723   0.000219357  -0.000111797   1.48675e-05   1.48797e-06       0.00000       0.00000       0.00000       0.00000       0.00000       0.00000       0.00000       0.00000       0.00000       0.00000       8.20967       10.8616       11.0055       10.8587       10.4412       9.08446       7.57092       5.77323       4.39075       3.23263       2.30730       1.53552      0.978277      0.589998      0.311368      0.180491     0.0813719     0.0418752     0.0161499    0.00741701    0.00244585   0.000839882   0.000235361   5.78236e-05   1.15844e-05   1.56206e-06       0.00000       0.00000       0.00000       0.00000       0.00000       0.00000       0.00000       0.00000       0.00000       0.00000
  13  22 3813.6605    1.7402  5.6072 10.2375 -0.0077  0.0964   0.0247   0.2400    0.0730   0.0000   459.9485      -50.0635       10.4809      0.747971      0.514662       20.8896      -4.72564      -16.2345      -4.67757       5.19938      -1.52230      -1.75379       1.91134       1.80224      -1.27653      -1.10177    -0.0471564      0.146302    -0.0286399   -0.00502793   -0.00394064   -0.00106992   1.06562e-05   0.000167122   2.78243e-05   2.08558e-06       0.00000       0.00000       0.00000       0.00000       0.00000       0.00000       0.00000       0.00000       0.00000       0.00000       10.7250       13.7774       15.2100       14.5142       13.6127       11.9005       9.94768       7.90521       6.11595       4.38386       3.08160       2.02642       1.28720      0.782060      0.448485      0.243279      0.119398     0.0582836     0.0244445    0.00987339    0.00359509    0.00118527   0.000334301   7.92948e-05   1.54131e-05   1.98975e-06       0.00000       0.00000       0.00000       0.00000       0.00000       0.00000       0.00000       0.00000       0.00000       0.00000
  13  23 3954.1685    1.4477  7.3993  9.9417 -0.0054  0.1171   0.0209   0.3162    0.0788   0.0000   399.6589       1.03159       4.91157       37.5315      -7.05356      -18.5687       7.06481       12.9282       9.79365       8.48996       4.55503      -9.15751     -0.332574       1.34096     -0.901513     -0.214655      0.349018    -0.0638288    -0.0438523   -0.00347878    0.00176403   -0.00259804   0.000490347   5.43014e-05  -3.28502e-06  -2.83431e-06       0.00000       0.00000       0.00000       0.00000       0.00000       0.00000       0.00000       0.00000       0.00000       0.00000       13.8476       16.9599       18.6092       17.9879       17.1061       14.6719       12.2564       9.87357       7.13127       5.41949       3.73910       2.52457       1.56328      0.945428      0.531645      0.283587      0.137871     0.0683427     0.0282705     0.0116345    0.00411432    0.00134508   0.000380975   9.54985e-05   1.74053e-05   2.27143e-06       0.00000       0.00000       0.00000       0.00000       0.00000       0.00000       0.00000       0.00000       0.00000       0.00000
  13  24 4094.7645    1.1473  8.7305  9.7665 -0.0186  0.1411   0.0170   0.3850    0.0714   0.0000   437.1744      -5.39134      -32.9355       40.4838       78.5905      -44.5200      -16.3171       32.1865      -13.6385      -12.3606       16.5600       1.84268      -6.73475      -1.03165       1.19634     -0.512567    -0.0936880      0.231922     0.0195210   -0.00367178  -0.000202224  -0.000378017   0.000684446   0.000342742   2.13327e-05   6.48537e-06       0.00000       0.00000       0.00000       0.00000       0.00000       0.00000       0.00000       0.00000       0.00000       0.00000       16.8878       21.2545       22.5185       21.8881       20.0376       18.1988       14.9973       12.3348       9.16794       6.65513       4.73102       3.04377       1.91297       1.14749      0.643268      0.343581      0.170095     0.0824109     0.0353105     0.0140980    0.00503360    0.00165305   0.000477129   0.000112456   2.09499e-05   2.90194e-06       0.00000       0.00000       0.00000       0.00000       0.00000       0.00000       0.00000       0.00000       0.00000       0.00000
  13  25 4236.2327    0.9846 11.3984  9.5375 -0.0021  0.1839   0.0154   0.5074    0.0670   0.0000   439.0288      -26.3697       3.48661       42.0540      0.789081      -8.12403      -18.2670      -27.2702      -9.44118       3.30107       6.81998    -0.0304133     -0.234566      -1.63357      0.497855      0.163444      0.302258   -0.00693604     0.0226704   -0.00387113    -0.0140627   -0.00101208  -0.000412630  -6.35944e-05  -3.11921e-05   4.27159e-06       0.00000       0.00000       0.00000       0.00000       0.00000       0.00000       0.00000       0.00000       0.00000       0.00000       21.0439       26.9039       28.1430       28.0656       26.6588       22.6115       19.0035       15.7649       11.7575       8.65906       5.98880       4.04433       2.53138       1.54780      0.879021      0.485856      0.230749      0.118283     0.0469229     0.0196399    0.00669897    0.00222868   0.000621641   0.000153663   2.89326e-05   3.88307e-06       0.00000       0.00000       0.00000       0.00000       0.00000       0.00000       0.00000       0.00000       0.00000       0.00000
  13  26 4377.6431    0.7791 11.8386  9.5946 -0.0086  0.2288   0.0145   0.6157    0.0556   0.0000   395.9890       39.7076       49.8164       1.17419      -40.1811       10.0773       29.4479      -11.7848      -45.2051       8.79210       4.12357    -0.0870584      -5.20252      -1.70842      0.605094    -0.0200786      0.570824     -0.123558    0.00965989     0.0123610    -0.0208087    0.00168852   0.000819137  -0.000375015  -2.94657e-05   2.39483e-06       0.00000       0.00000       0.00000       0.00000       0.00000       0.00000       0.00000       0.00000       0.00000       0.00000       25.2250       33.9740       35.2742       35.2246       32.9663       28.1042       24.3336       19.0729       14.8235       10.8157       7.55457       5.04716       3.20409       1.93699       1.13342      0.601047      0.310396      0.145634     0.0642487     0.0248733    0.00907026    0.00284121   0.000802168   0.000193743   3.83982e-05   5.06698e-06       0.00000       0.00000       0.00000       0.00000       0.00000       0.00000       0.00000       0.00000       0.00000       0.00000
  13  28 4660.0910    0.5539 18.2082  9.2060  0.0153  0.3947   0.0088   0.9699    0.0419   0.0000   470.0007       47.3930       16.1548      -75.5044    -0.0631570       49.2550      -39.2887      -95.2073      -9.83416       10.5386       7.91131      -8.70869       3.38966     -0.129468       3.17756       1.03894     -0.835694      0.337658      0.123427    -0.0421528   -0.00551370    0.00701230    0.00270137  -0.000447513   1.18540e-05   1.93870e-06       0.00000       0.00000       0.00000       0.00000       0.00000       0.00000       0.00000       0.00000       0.00000       0.00000       45.5451       57.9278       61.6691       61.3825       55.8505       50.9430       41.7903       33.8695       25.5646       19.0645       13.4719       9.02542       5.78235       3.52094       2.04586       1.10551      0.562913      0.267765      0.115702     0.0455856     0.0161481    0.00504172    0.00140066   0.000326452   6.03383e-05   8.44197e-06       0.00000       0.00000       0.00000       0.00000       0.00000       0.00000       0.00000       0.00000       0.00000       0.00000
  14  10 2162.4507    0.8453  0.7297  8.8746 -0.0019  0.0309   0.0288   0.0723    0.1495   0.0000   435.6080      -2.36270       17.6010       2.88498       2.18148     -0.945027      -5.44180       3.53115       2.76355      -1.31926     -0.103628       1.08254     -0.197629     -0.347237     -0.261152      0.108014    -0.0214253     0.0209885   -0.00444869    0.00393701   -0.00282588  -0.000989385  -0.000144786  -3.58596e-05  -5.79742e-05  -7.93543e-07   6.02919e-07  -4.13857e-08       0.00000       0.00000       0.00000       0.00000       0.00000       0.00000       0.00000       0.00000       3.74694       4.17623       4.40132       4.53067       4.08797       3.79746       3.31750       2.71062       1.95563       1.42352       1.08453      0.745532      0.531564      0.283227      0.165761     0.0862198     0.0486233     0.0233197     0.0114891    0.00485221    0.00214915   0.000747677   0.000267998   7.30319e-05   2.32930e-05   4.71623e-06   9.25467e-07   1.26022e-07       0.00000       0.00000       0.00000       0.00000       0.00000       0.00000       0.00000       0.00000
  14  11 2305.6347    1.1332  0.7091  9.7760 -0.0038  0.0326   0.0377   0.0684    0.1248   0.0000   442.2649      -5.20281       11.8098       1.89681       8.56930      -5.86809      -5.26021      0.680170       1.59627      0.924938      0.556042      -1.46259     -0.779844      0.188083      0.127522    -0.0316351    0.00369296    -0.0191060     0.0185182    0.00819629   -0.00411000    0.00108787   4.29669e-05  -0.000182433  -2.54834e-05  -4.13714e-06   2.09062e-06  -1.76322e-07       0.00000       0.00000       0.00000       0.00000       0.00000       0.00000       0.00000       0.00000       3.27409       4.06950       4.73150       4.13525       4.37000       3.79390       3.10730       2.45213       1.96297       1.48639       1.00753      0.704220      0.406756      0.300900      0.159046     0.0910753     0.0538138     0.0238417     0.0111382    0.00498585    0.00230295   0.000763717   0.000292314   0.000105139   2.57868e-05   6.67902e-06   1.18960e-06   1.41994e-07       0.00000       0.00000       0.00000       0.00000       0.00000       0.00000       0.00000       0.00000
  14  12 2446.6708    1.5927  0.8539  9.7684 -0.0094  0.0328   0.0466   0.0670    0.1971   0.0000   439.8232      -1.13261       11.5492       6.78692      -1.87224      -3.67059      -3.63061      0.500978      -1.70574      0.493636     -0.684031     -0.656074    -0.0612511      0.162605   -0.00713040      0.186378      0.101886     0.0192131   -0.00458190   -0.00209809   -0.00285307  -0.000856440  -0.000368375  -6.28073e-05   1.98942e-05  -5.05893e-06  -1.16195e-07   9.51261e-08       0.00000       0.00000       0.00000       0.00000       0.00000       0.00000       0.00000       0.00000       3.92875       4.47303       4.96564       5.28027       4.98093       3.82059       3.31988       2.77006       2.07442       1.38037      0.944375      0.756096      0.512156      0.288525      0.144258     0.0923270     0.0534574     0.0290237     0.0128603    0.00541866    0.00204337   0.000803986   0.000255096   8.14441e-05   2.17900e-05   5.51675e-06   1.06549e-06   1.28674e-07       0.00000       0.00000       0.00000       0.00000       0.00000       0.00000       0.00000       0.00000
  14  13 2587.2208    1.9369  0.9336 10.7367 -0.0075  0.0347   0.0557   0.0822    0.1717   0.0000   437.8967       2.38615       13.9745      -7.25764      -1.82688       3.19695       7.14666      -2.39461      -1.06357       1.34850    0.00965059      0.331255      0.929621     -0.493003     0.0480735      0.205348    -0.0392782    -0.0150802   -0.00318462   -0.00345161    0.00192396  -0.000990559  -6.53156e-05   0.000151159   7.35719e-06   7.29610e-06   1.95795e-07   6.32644e-09       0.00000       0.00000       0.00000       0.00000       0.00000       0.00000       0.00000       0.00000       3.61654       5.09534       4.79990       5.39139       4.61534       4.19052       3.45153       2.79292       2.16018       1.63295       1.12490      0.739662      0.471433      0.297690      0.183053     0.0973182     0.0560968     0.0237664     0.0137163    0.00493832    0.00255780   0.000804065   0.000320388   9.33627e-05   2.63348e-05   6.37761e-06   1.30042e-06   2.11604e-07       0.00000       0.00000       0.00000       0.00000       0.00000       0.00000       0.00000       0.00000
  14  14 2728.1173    2.4830  0.8481 10.9366 -0.0203  0.0309   0.0771   0.0720    0.3435   0.0000   442.2258      -1.13450       17.4091       3.05565      -3.57598       5.98830       1.43732      -7.58301      -2.31309       1.05267      0.123178     -0.318616     -0.210084     -0.255266     -0.171036     0.0665154   -0.00287063    -0.0155902     0.0157156    0.00800164   -0.00391227  -0.000436408  -0.000248607   4.59185e-05   7.24649e-08  -3.97781e-06   2.05292e-06   4.27508e-07       0.00000       0.00000       0.00000       0.00000       0.00000       0.00000       0.00000       0.00000       3.26953       4.21403       4.09437       4.51918       3.98747       3.54067       2.98708       2.66598       1.91179       1.49165      0.984304      0.720371      0.445970      0.299647      0.146899      0.100308     0.0464253     0.0283156     0.0109359    0.00582678    0.00195013   0.000924602   0.000244216   9.52366e-05   2.27185e-05   6.37498e-06   1.08688e-06   1.75803e-07       0.00000       0.00000       0.00000       0.00000       0.00000       0.00000       0.00000       0.00000
  14  15 2869.1019    3.2049  0.8177 11.6135 -0.0119  0.0399   0.1112   0.0730    0.3874   0.0000   432.6537       10.0004       10.2293      -2.15874      -1.45884       2.79342       1.55830      -4.77380      0.204904      -1.04007      0.816892    -0.0486196     -0.788747     -0.245339      0.229089    -0.0161834     0.0597564     0.0225277    -0.0163097  -0.000692610   -0.00105233   -0.00139852  -0.000552101   0.000111223  -4.36144e-05  -1.01344e-05  -2.28385e-06  -1.49216e-07       0.00000       0.00000       0.00000       0.00000       0.00000       0.00000       0.00000       0.00000       4.39244       5.00861       6.09282       6.38033       4.64452       4.90273       4.17101       2.94325       2.13277       1.96604       1.19798      0.793100      0.584362      0.392333      0.179138      0.116340     0.0697166     0.0338703     0.0125365    0.00672993    0.00321761    0.00133098   0.000399621   0.000115325   2.60636e-05   6.93064e-06   1.16960e-06   1.89520e-07       0.00000       0.00000       0.00000       0.00000       0.00000       0.00000       0.00000       0.00000
  14  16 3010.0531    3.6338  0.9564 11.8826 -0.0235  0.0386   0.1188   0.0780    0.4443   0.0000   439.3722       7.44782       6.17460       4.62195       1.17061       2.52872      -2.29615      0.996010     -0.326877      -1.30919      0.487044       1.38644      0.334855     -0.514670    -0.0464906    -0.0881851   -0.00129945    0.00372202   0.000857409   0.000701584    0.00328189   0.000649798  -4.29815e-05   8.72266e-05   3.57816e-06  -1.39117e-06   1.27102e-06   8.81175e-08       0.00000       0.00000       0.00000       0.00000       0.00000       0.00000       0.00000       0.00000       3.74292       5.21930       5.31302       5.36721       5.23493       4.11955       3.83808       2.95228       2.51864       1.54170       1.21820      0.884647      0.541827      0.346469      0.180056      0.102586     0.0601288     0.0305954     0.0141582    0.00632610    0.00257787   0.000921748   0.000332002   0.000116433   3.08084e-05   7.03603e-06   1.71134e-06   2.10182e-07       0.00000       0.00000       0.00000       0.00000       0.00000       0.00000       0.00000       0.00000
  14  17 3150.4431    3.7524  0.9900 12.5024 -0.0068  0.0404   0.1101   0.0852    0.1927   0.0000   432.6357       4.14957       14.4782       9.09930      -6.99948       4.61104       2.74883       2.71142      -1.63027      -3.25901     0.0572910      0.621254      0.686145     0.0770426     -0.275263    -0.0428862     0.0866409     0.0605900    -0.0331427    -0.0102991    0.00260424   0.000196829  -0.000643990  -8.55173e-05  -3.80121e-05   1.18362e-05  -1.43469e-06  -2.55946e-07       0.00000       0.00000       0.00000       0.00000       0.00000       0.00000       0.00000       0.00000       4.00910       5.99651       5.24732       6.38028       4.98027       5.15317       3.47355       3.50057       2.07463       1.94250       1.15549      0.941333      0.551158      0.381654      0.193973      0.128673     0.0579781     0.0343177     0.0149502    0.00698423    0.00255361    0.00112792   0.000326569   0.000122759   2.85963e-05   8.81409e-06   1.16389e-06   2.77272e-07       0.00000       0.00000       0.00000       0.00000       0.00000       0.00000       0.00000       0.00000
  14  18 3290.7377    3.4735  1.4140 12.1589 -0.0041  0.0456   0.0883   0.1023    0.1536   0.0000   437.4512      -11.0273       11.3985      -2.68396       10.9416     -0.933098     -0.777119      0.201019      0.391978      -1.89380       1.79309      0.878538      0.201565     -0.192946      0.209480      0.161088     0.0876987     0.0358581   -0.00316860    0.00492181    0.00452461  -4.91329e-05  -0.000313888  -7.39034e-05   3.34168e-05  -1.31709e-06  -2.03135e-06  -1.28750e-07       0.00000       0.00000       0.00000       0.00000       0.00000       0.00000       0.00000       0.00000       4.54002       6.39750       6.13924       6.78201       6.16293       5.24652       4.80561       3.50814       2.79336       2.05143       1.57530      0.989945      0.726774      0.404457      0.270813      0.139237     0.0769174     0.0402902     0.0169839    0.00889276    0.00330262    0.00133965   0.000473463   0.000127719   4.02227e-05   8.85161e-06   2.02888e-06   2.68070e-07       0.00000       0.00000       0.00000       0.00000       0.00000       0.00000       0.00000       0.00000
  14  19 3431.2191    2.9539  1.9559 11.6701  0.0045  0.0527   0.0645   0.1210    0.1119   0.0000   436.2099      -9.15428      0.390670      -4.49204      -3.71499      -1.22584       2.20284    -0.0821082       2.07946      -1.78188       1.48705       3.99528     -0.933592     -0.130793      0.257233     0.0487434     -0.136878  -0.000422055   -0.00681199  -0.000890540    0.00321277    0.00285027   0.000344992   7.72614e-05   2.57500e-05   1.48316e-05  -3.15369e-08  -1.99709e-07       0.00000       0.00000       0.00000       0.00000       0.00000       0.00000       0.00000       0.00000       5.13334       7.65183       7.35809       7.67714       6.79264       6.22258       5.28460       4.19363       3.32917       2.42195       1.77054       1.16443      0.808125      0.453163      0.294839      0.142040     0.0908073     0.0396286     0.0203278    0.00843119    0.00399941    0.00134173   0.000554158   0.000149716   4.81336e-05   1.04843e-05   2.23977e-06   3.21131e-07       0.00000       0.00000       0.00000       0.00000       0.00000       0.00000       0.00000       0.00000
  14  20 3572.1081    2.3583  3.1420 11.0248 -0.0063  0.0622   0.0407   0.1576    0.0868   0.0000   436.1485      0.435576       31.9732      0.229981       2.52302       7.90280       3.93703      -6.69999     -0.151304      -2.87002      -1.19834      0.507178       1.09245     -0.224470     -0.520806      0.399982     0.0552321     -0.152724    -0.0213227    0.00784648    0.00441287   -0.00129959  -0.000576971   0.000464507  -1.22625e-05   5.61592e-06   2.81517e-06   5.81386e-08       0.00000       0.00000       0.00000       0.00000       0.00000       0.00000       0.00000       0.00000       7.05491       8.76386       9.24700       9.03224       8.63889       7.77836       6.39482       5.45852       4.09822       3.05337       2.13572       1.55269      0.975795      0.605121      0.361030      0.199175      0.105642     0.0557207     0.0251180     0.0116680    0.00448307    0.00176838   0.000625229   0.000197183   5.31673e-05   1.27386e-05   2.22068e-06   3.02820e-07       0.00000       0.00000       0.00000       0.00000       0.00000       0.00000       0.00000       0.00000
  14  21 3712.9619    1.9855  4.5731 10.4095  0.0005  0.0784   0.0292   0.1995    0.0826   0.0000   437.3675      -31.9268       30.0775      0.591825      -9.88174      -20.0863       13.2991      -6.59705      0.540808       8.00808     -0.872665      0.296713      -1.08754      -1.07750      0.253197    -0.0367283    -0.0485806    -0.0664032   -0.00198797    0.00669845  -0.000334951   1.39528e-05   0.000693538   2.90852e-05  -4.33007e-05   2.10062e-05   6.16828e-06   1.58436e-07       0.00000       0.00000       0.00000       0.00000       0.00000       0.00000       0.00000       0.00000       8.27172       11.1110       11.9773       11.4635       11.0620       9.44056       8.42113       6.51986       5.34408       3.80145       2.73347       1.86732       1.19906      0.768708      0.435775      0.262730      0.131937     0.0680668     0.0334398     0.0140312    0.00606569    0.00240154   0.000816658   0.000273474   7.21106e-05   1.68409e-05   3.37488e-06   3.95708e-07       0.00000       0.00000       0.00000       0.00000       0.00000       0.00000       0.00000       0.00000
  14  22 3854.0985    1.6111  5.7457 10.3138 -0.0026  0.0973   0.0236   0.2523    0.0691   0.0000   430.2158      -10.5642       34.2141      -12.0972      -3.63055      -12.9377       7.68463       8.72596       4.87535       1.31728     -0.264229       1.77354      -2.73864      -1.87301     -0.198738      0.916574     -0.105735     -0.215419    -0.0214801     0.0139536    0.00786769   -0.00108216    0.00174227   0.000395611   4.42870e-05   1.17315e-05  -2.62086e-06   1.89532e-08       0.00000       0.00000       0.00000       0.00000       0.00000       0.00000       0.00000       0.00000       10.2827       13.5409       14.1184       14.3782       13.2784       11.7860       10.3810       8.19864       6.51911       4.89094       3.47157       2.36633       1.53613      0.959648      0.586613      0.316031      0.178070     0.0844524     0.0427733     0.0182661    0.00801639    0.00287335    0.00107150   0.000322843   8.95321e-05   2.08449e-05   4.03844e-06   5.23048e-07       0.00000       0.00000       0.00000       0.00000       0.00000       0.00000       0.00000       0.00000
  14  23 3994.8299    1.3430  7.7972 10.0214 -0.0024  0.1205   0.0197   0.3393    0.0701   0.0000   434.0033       31.9285       28.1182      -26.5804      -9.17459       33.1430       3.40217      -12.5641       14.4751       6.64457       5.74087       1.16507      -1.58596      0.674797       1.11689      0.412482     -0.359095    -0.0489708    -0.0373360     0.0255503    -0.0146217    0.00327379  -0.000282077   0.000400747   8.18795e-05  -2.18373e-05  -5.04702e-06   3.96842e-07       0.00000       0.00000       0.00000       0.00000       0.00000       0.00000       0.00000       0.00000       12.8161       16.7280       17.8597       17.6035       16.5210       15.1636       12.1780       10.4067       7.96287       6.01854       4.28468       2.92651       1.90366       1.22762      0.711600      0.413666      0.222772      0.110387     0.0543581     0.0231191     0.0100175    0.00373137    0.00129781   0.000419914   0.000113343   2.62090e-05   4.62957e-06   6.39581e-07       0.00000       0.00000       0.00000       0.00000       0.00000       0.00000       0.00000       0.00000
  14  24 4136.3118    1.1483  9.4858  9.7765 -0.0025  0.1438   0.0169   0.4067    0.0672   0.0000   480.9653      -14.5252      -16.7658       16.6516       41.3782       14.1073      -6.20273       4.48130       10.1054       1.00807      -3.30014      -2.38539      -3.61664      0.828759      0.136992     -0.694061      0.176967      0.294517    0.00848213    -0.0227419    0.00482457    0.00245751   0.000952867  -0.000512449  -2.28436e-05  -5.49711e-05   2.75288e-06  -3.29816e-07       0.00000       0.00000       0.00000       0.00000       0.00000       0.00000       0.00000       0.00000       15.1166       19.9654       20.9685       20.4474       20.4355       17.3340       15.2330       11.9294       9.62210       7.06781       5.09448       3.58368       2.30116       1.46992      0.891717      0.490380      0.270261      0.136200     0.0629177     0.0294015     0.0116971    0.00442302    0.00159878   0.000494643   0.000133214   3.17103e-05   6.14112e-06   7.34579e-07       0.00000       0.00000       0.00000       0.00000       0.00000       0.00000       0.00000       0.00000
  14  25 4278.1133    0.9371 12.1294  9.6198 -0.0030  0.1963   0.0153   0.5463    0.0631   0.0000   399.3547       49.8270       14.3446      -20.1281       38.9158       33.6507      -41.4135    -0.0642559       7.66417      -6.68296      -2.71518     -0.306629    -0.0338472      0.664679      0.140434    -0.0855369     -0.737575      0.261104    -0.0284187     0.0426895    -0.0258192   -0.00149670    0.00129883  -0.000687542   0.000339022   4.13790e-05   2.01196e-06  -1.39906e-07       0.00000       0.00000       0.00000       0.00000       0.00000       0.00000       0.00000       0.00000       20.5722       26.8477       28.8802       28.8830       27.4125       24.0345       20.0699       16.9169       12.8386       9.73867       7.03695       4.87028       3.16643       2.03505       1.21761      0.694793      0.376547      0.196012     0.0907141     0.0425406     0.0169137    0.00645994    0.00220651   0.000694333   0.000187956   4.39141e-05   7.85047e-06   1.03699e-06       0.00000       0.00000       0.00000       0.00000       0.00000       0.00000       0.00000       0.00000
  14  26 4419.0578    0.7664 13.9278  9.5416 -0.0013  0.2436   0.0135   0.6848    0.0551   0.0000   456.6962       2.17211       31.8461      -44.5377       46.4872      -6.56644       24.6710       14.7711      -23.6855       7.67759       14.8896      -3.58000       3.11924       7.38808      -2.23994      -1.73658    -0.0418391      0.257394    -0.0362034    -0.0181324    0.00205889    0.00232058  -0.000344345   8.03466e-05   0.000140743  -5.53426e-05  -1.25870e-05   1.62677e-06       0.00000       0.00000       0.00000       0.00000       0.00000       0.00000       0.00000       0.00000       25.9928       33.3232       36.1493       35.4461       34.2172       30.0288       25.5617       20.6921       16.1169       12.1224       8.83941       6.16967       4.03349       2.59521       1.55091      0.891876      0.484131      0.250931      0.119443     0.0543723     0.0220128    0.00829308    0.00281925   0.000870810   0.000231794   5.33619e-05   9.79470e-06   1.22382e-06       0.00000       0.00000       0.00000       0.00000       0.00000       0.00000       0.00000       0.00000
  15  10 2195.8112    0.9240  0.6940  9.4315 -0.0057  0.0342   0.0302   0.0669    0.1144   0.0000   436.8283      0.859943       11.2225      0.177417       2.90339      -3.92951     0.0816033     -0.423418      0.352187      -1.13676      0.297821       1.14200     -0.185000      0.163193   -0.00875120      0.119214    -0.0617784    -0.0315422  -0.000932775  -0.000911092   -0.00503833    0.00156123  -5.29633e-06  -0.000166508  -5.72710e-05   1.29888e-05   3.87179e-06  -1.62874e-06   1.89801e-07   2.75617e-08       0.00000       0.00000       0.00000       0.00000       0.00000       0.00000       3.18544       4.02248       4.95668       3.89679       4.66247       3.70532       2.91848       2.94108       1.79806       1.59235       1.12526      0.686970      0.601389      0.305554      0.207134      0.127961     0.0589092     0.0417823     0.0186883    0.00831433    0.00464143    0.00158628   0.000672944   0.000295108   7.67519e-05   2.50742e-05   9.26070e-06   1.97287e-06   2.82868e-07   3.00954e-08       0.00000       0.00000       0.00000       0.00000       0.00000       0.00000
  15  12 2481.0024    1.7002  0.9508  9.9850 -0.0087  0.0434   0.0464   0.0766    0.1874   0.0000   439.4633       3.27999       10.3781       1.65265      -8.72035       2.30977       1.63309       3.16739      0.305228      0.515663      -2.02534     -0.601793      0.219017     -0.206785      0.115452    -0.0183960    -0.0322926   -0.00273297     0.0147422   -0.00454832   -0.00800966  -0.000769679   0.000196114   0.000187564  -0.000184622   2.72877e-06   7.36490e-06   2.97936e-07   3.08941e-07  -8.83658e-08       0.00000       0.00000       0.00000       0.00000       0.00000       0.00000       3.23738       6.29242       4.53059       6.71896       4.50107       5.44870       3.84228       3.78024       2.61804       2.14081       1.53198       1.04810      0.738799      0.426468      0.314484      0.148046      0.109542     0.0387585     0.0309872    0.00899024    0.00712691    0.00170174    0.00121016   0.000274638   0.000144659   3.21383e-05   1.13088e-05   2.47937e-06   4.65018e-07   8.87786e-08       0.00000       0.00000       0.00000       0.00000       0.00000       0.00000
  15  13 2622.2747    2.1068  0.9434 10.7884 -0.0027  0.0482   0.0603   0.0762    0.1527   0.0000   439.1728      -2.78308       12.1165      -1.86064      -4.68939       1.14448       1.56179      -4.08881      -4.89406       1.68584       1.43226      0.185224     -0.790271     -0.495335      0.175087      0.102149     -0.129135    0.00127590   -0.00225204    0.00135913    0.00263722  -0.000393940   0.000296686  -0.000239028   0.000180140   6.53937e-06   7.68467e-07  -2.58232e-07  -4.46246e-08   5.96679e-08       0.00000       0.00000       0.00000       0.00000       0.00000       0.00000       3.16198       6.95874       4.56584       7.22274       4.75370       5.74628       4.05865       3.79334       2.85329       2.11603       1.68870       1.03516      0.815258      0.440159      0.329167      0.154323      0.115090     0.0413215     0.0323252    0.00941154    0.00740912    0.00184494    0.00126877   0.000291795   0.000148762   3.40323e-05   1.23720e-05   2.47827e-06   5.33921e-07   1.00419e-07       0.00000       0.00000       0.00000       0.00000       0.00000       0.00000
  15  16 3047.0041    3.7185  0.8945 12.0464 -0.0043  0.0497   0.1159   0.0743    0.3349   0.0000   439.6878       1.21323       10.4625      -6.12015       5.80794       6.12882     -0.266850      0.930436      -4.37328       2.42907       1.37150     -0.685612     0.0907828      0.194060     0.0233120      0.133083    0.00164824    -0.0883379   -0.00964290  -0.000295135    0.00534944   -0.00220477  -0.000171460   0.000625548   0.000179957  -2.08053e-05  -2.05714e-05   2.48810e-06  -8.77345e-08   3.09942e-08       0.00000       0.00000       0.00000       0.00000       0.00000       0.00000       4.08059       7.02915       5.87075       6.65277       5.56326       5.18660       5.24147       3.65015       4.01104       2.24448       2.07928       1.03036      0.924398      0.414087      0.341390      0.181956      0.102149     0.0672449     0.0244931     0.0183338    0.00480246    0.00348232   0.000809801   0.000488954   0.000136348   4.00269e-05   1.34158e-05   1.75279e-06   6.74062e-07   8.27416e-08       0.00000       0.00000       0.00000       0.00000       0.00000       0.00000
  15  17 3187.9907    3.8197  1.1997 11.7016 -0.0079  0.0372   0.1074   0.0935    0.4630   0.0000   440.2544      -7.94228       4.71439       5.96984       2.48910       1.83419       4.29231      -4.42298      0.347511       4.98854      -1.16463     -0.162069      0.397698     -0.213007     -0.106068     -0.181984    0.00708574     0.0624430   -0.00854573   0.000636077    0.00985904   -0.00103481  -9.53455e-05  -0.000363689   5.53147e-05   1.24020e-05   7.76241e-06  -3.64453e-06  -5.69021e-07  -4.35097e-09       0.00000       0.00000       0.00000       0.00000       0.00000       0.00000       3.65250       4.86625       5.00994       5.00762       4.53114       4.26599       3.64682       3.19878       2.48293       1.93655       1.34531      0.958275      0.654976      0.400340      0.245536      0.152861     0.0845390     0.0434802     0.0236808     0.0119733    0.00506829    0.00217455   0.000860567   0.000323638   0.000106479   3.16394e-05   8.44717e-06   1.97419e-06   3.50192e-07   4.96380e-08       0.00000       0.00000       0.00000       0.00000       0.00000       0.00000
  15  18 3328.7787    3.3186  1.3998 11.9962 -0.0062  0.0455   0.0829   0.1014    0.1999   0.0000   429.7712      0.404848       16.3578       10.2682      -7.33957       6.00327       5.19521       4.12870     -0.877032       3.03989     -0.435344      -1.69552      -2.06392      0.884402    -0.0980128     -0.355183     0.0319104    -0.0433809    -0.0152994   -0.00220594   -0.00300349    0.00112824  -0.000567008   0.000119797  -1.70248e-05   5.99207e-07   3.16787e-06  -5.32421e-07  -9.45271e-09   1.43092e-08       0.00000       0.00000       0.00000       0.00000       0.00000       0.00000       4.25184       5.67978       6.22084       6.24166       5.59060       4.69236       4.86429       3.45934       2.97651       2.26984       1.75746       1.15792      0.756341      0.568953      0.292819      0.197286      0.101696     0.0586669     0.0289315     0.0117547    0.00706401    0.00260498    0.00126466   0.000427658   0.000126447   4.37456e-05   9.70099e-06   2.51066e-06   5.31847e-07   5.83914e-08       0.00000       0.00000       0.00000       0.00000       0.00000       0.00000
  15  19 3469.9417    2.6999  2.0373 11.5399 -0.0125  0.0480   0.0553   0.1213    0.1260   0.0000   437.8323      0.911673       16.6615       12.4669      -2.26879      -4.90950      -2.24478      -5.03113       3.22937       1.26410     -0.742332     -0.982711      -1.08491      0.387903     -0.364736     -0.270289     0.0951182     -0.177436    -0.0120878     0.0183602    0.00794475   -0.00587364   7.53012e-05   0.000324837   5.56010e-05   5.89414e-06   8.51453e-06   1.59085e-06  -1.22557e-07   2.50642e-08       0.00000       0.00000       0.00000       0.00000       0.00000       0.00000       5.00242       6.31648       7.01877       6.93837       6.53694       5.83528       4.87559       3.89740       3.21056       2.36348       1.70328       1.22362      0.792026      0.529604      0.326754      0.190653      0.110846     0.0597317     0.0296846     0.0143707    0.00638526    0.00280263    0.00108282   0.000405997   0.000141238   4.25100e-05   1.04472e-05   2.39987e-06   4.48697e-07   5.59451e-08       0.00000       0.00000       0.00000       0.00000       0.00000       0.00000
  15  20 3611.0506    2.1811  3.0870 11.1421 -0.0054  0.0632   0.0395   0.1521    0.0882   0.0000   430.9455      -7.10612       3.79483       2.93532       5.55260      0.153571      0.945041      0.979620     -0.535308      -8.11532     -0.482369      0.713286      -1.47908     -0.633057      0.446476     0.0909101     -0.146682     0.0575270    -0.0255883     0.0215726   -0.00296435   -0.00371630    0.00183627   9.67676e-06  -7.95064e-05   5.07041e-05  -1.57630e-05  -6.89947e-07  -1.22025e-06  -1.11188e-09       0.00000       0.00000       0.00000       0.00000       0.00000       0.00000       6.70584       8.45098       9.04827       9.15927       8.57988       7.83217       6.62610       5.35943       4.34150       3.23958       2.41027       1.66872       1.11976      0.752633      0.449124      0.269182      0.154399     0.0814184     0.0427342     0.0195242    0.00929304    0.00381011    0.00161044   0.000549296   0.000188183   5.81689e-05   1.45667e-05   3.23755e-06   6.05837e-07   7.58863e-08       0.00000       0.00000       0.00000       0.00000       0.00000       0.00000
  15  21 3752.3791    1.9198  4.7737 10.3892 -0.0070  0.0767   0.0275   0.2012    0.0837   0.0000   443.0432      -3.90318      0.950524      -28.6077       1.77329       18.7507       4.30857       9.10005     -0.753217      -6.55131     -0.606391      0.371302    -0.0515857     -0.171722     0.0505942     -0.830641     -0.199263     0.0708970    -0.0295425    -0.0585165     0.0183923    0.00332909  -0.000363885   0.000853845   0.000194301   3.06804e-05  -1.91869e-05   6.53469e-07  -8.96441e-07  -1.82933e-08       0.00000       0.00000       0.00000       0.00000       0.00000       0.00000       7.81569       10.2435       10.9885       11.0607       10.3912       9.46695       8.01032       6.57795       5.09033       4.01093       2.80707       2.04580       1.37531      0.878868      0.559729      0.327595      0.185692     0.0977779     0.0499335     0.0244987     0.0107863    0.00468151    0.00186538   0.000703073   0.000238392   6.93885e-05   1.84503e-05   4.33021e-06   7.53934e-07   9.76030e-08       0.00000       0.00000       0.00000       0.00000       0.00000       0.00000
  15  22 3893.9345    1.5844  6.6953 10.0139 -0.0032  0.0972   0.0206   0.2639    0.0743   0.0000   442.5372      -6.78469      -20.3501       7.54631      -5.77435       12.0694       13.2588       5.35613      -4.76325       5.04614       8.56878      0.728649      -1.80284    -0.0461141       1.16908     -0.427679     0.0622179     0.0615259    -0.0112739    -0.0429277   -0.00190930    0.00650711    0.00328739  -0.000570708   9.58033e-06  -6.05210e-05  -7.33120e-06  -4.66070e-06   1.26527e-07  -6.04921e-08       0.00000       0.00000       0.00000       0.00000       0.00000       0.00000       9.84973       12.6835       13.8728       13.6120       12.9382       11.9636       9.96903       8.41465       6.56227       4.95964       3.69865       2.60900       1.79802       1.17108      0.726139      0.414950      0.245894      0.130894     0.0666976     0.0329898     0.0142726    0.00645986    0.00248990   0.000902197   0.000312468   9.21849e-05   2.45742e-05   5.34757e-06   9.43217e-07   1.21471e-07       0.00000       0.00000       0.00000       0.00000       0.00000       0.00000
  15  23 4035.3668    1.2689  8.7142  9.8758 -0.0036  0.1267   0.0178   0.3554    0.0679   0.0000   442.1198       20.7686       8.81289       2.02020     0.0980734      -9.06321      0.569554      -26.2446      -2.59733       8.09893      -8.83903      0.840920      -1.01287      -1.85809      0.249754    -0.0938113     0.0151633      0.292148     0.0211477     0.0231430    -0.0101899   2.03726e-05    0.00392260   -0.00315965   0.000131115   0.000193868  -1.04607e-06  -1.24737e-05  -2.59107e-06  -4.08895e-08       0.00000       0.00000       0.00000       0.00000       0.00000       0.00000       12.6656       16.5167       17.5273       17.9462       16.3971       15.2401       12.9670       10.8476       8.78589       6.77109       4.79942       3.49649       2.33493       1.51065      0.947428      0.579321      0.329605      0.175413     0.0927440     0.0455491     0.0202883    0.00859873    0.00346198    0.00126747   0.000416935   0.000122276   3.11019e-05   7.10417e-06   1.26193e-06   1.66338e-07       0.00000       0.00000       0.00000       0.00000       0.00000       0.00000
  15  24 4177.0696    1.0053  9.7960  9.8340 -0.0057  0.1520   0.0159   0.4488    0.0597   0.0000   480.6062      -22.6272       6.46952       51.1149       15.4004      -4.46607       26.6508       18.1356       7.04837      -14.5550       1.80249       3.14033      -2.09017     -0.518298     0.0187686     -0.249133      0.391726      0.338479    -0.0465352     0.0138185    -0.0264179    -0.0309302    0.00508054    0.00554975  -0.000438159   2.01295e-05   1.25734e-05   4.46352e-06   3.26999e-07  -1.48514e-08       0.00000       0.00000       0.00000       0.00000       0.00000       0.00000       15.3116       19.6448       20.7291       20.9623       19.8804       18.1986       15.7719       13.0595       10.4804       7.97348       5.95001       4.19148       2.85058       1.86462       1.18540      0.689625      0.403420      0.218522      0.109457     0.0555068     0.0237964     0.0109344    0.00409137    0.00150930   0.000508634   0.000147641   3.83783e-05   8.40945e-06   1.52745e-06   1.93770e-07       0.00000       0.00000       0.00000       0.00000       0.00000       0.00000
  15  26 4460.6916    0.7334 15.5805  9.4632 -0.0044  0.2655   0.0109   0.7082    0.0471   0.0000   443.6720       11.5399      -2.05502       33.6474       8.57952      -21.2968       3.17630       8.82177       53.7160      -7.19084      -14.6510       4.80337      -4.37687      -2.81358       1.57860      0.558741     -0.481170     -0.366472      0.253396    -0.0619296   -0.00433006     0.0353931     0.0150943   -0.00586689  -0.000690449   0.000201700  -3.55879e-05   5.97850e-06   5.10264e-06   9.05828e-11       0.00000       0.00000       0.00000       0.00000       0.00000       0.00000       26.0912       33.8636       36.4928       36.7322       35.0215       31.2286       27.5667       22.7673       18.1257       13.8948       10.2753       7.41498       4.99646       3.27029       2.07735       1.25221      0.720560      0.388520      0.202162      0.102365     0.0451862     0.0198976    0.00759424    0.00275712   0.000906323   0.000263778   6.82019e-05   1.53389e-05   2.74556e-06   3.38059e-07       0.00000       0.00000       0.00000       0.00000       0.00000       0.00000
  16  11 2372.5434    1.2744  0.8386 10.0990 -0.0082  0.0330   0.0375   0.0703    0.1188   0.0000   443.7916    -0.0145353       11.6554       7.09163      -1.97819      -3.48989      -4.50033      0.264681     -0.847395    -0.0744661     -0.613791       1.84519     -0.120176     -0.165510      0.170145    0.00554930     0.0233288     0.0145486   0.000930969    0.00949738    0.00597122    0.00165393    0.00125507  -2.84815e-05  -0.000131554   3.13131e-06  -1.16153e-05   2.01867e-06   5.17659e-06   3.80722e-07   8.03539e-08  -1.97786e-08       0.00000       0.00000       0.00000       0.00000       3.40397       3.58882       4.03832       4.61797       4.22805       3.34467       3.47141       2.99258       2.13324       1.50726       1.21150       1.03613      0.674687      0.403449      0.285024      0.181351      0.109168     0.0490402     0.0265864     0.0160300    0.00843819    0.00420159    0.00159913   0.000662840   0.000223934   7.61300e-05   2.46410e-05   6.00554e-06   1.73224e-06   3.92888e-07   7.14251e-08   8.26335e-09       0.00000       0.00000       0.00000       0.00000
  16  14 2799.4527    2.8646  0.8379 11.2767 -0.0001  0.0282   0.0804   0.0697    0.1596   0.0000   439.7504     -0.212740       15.2663       3.09616      -1.49046      -3.26605       3.09545       1.63192     -0.492811      -1.55889       1.38557      0.236176      0.113558      0.598661      0.128790     -0.124414     0.0177699     0.0290841     0.0433650    0.00640168   -0.00265221    0.00482907   0.000365481   -0.00116369   2.38807e-05   3.52428e-05   9.40502e-06  -5.98468e-08  -8.95814e-07   3.99858e-07  -4.63870e-09  -5.04955e-09       0.00000       0.00000       0.00000       0.00000       2.87761       3.48782       3.77596       4.06459       3.64661       3.21633       2.82131       2.42536       1.90881       1.30027       1.10640      0.803761      0.521604      0.332726      0.223665      0.144808     0.0823932     0.0440223     0.0227725     0.0124686    0.00640026    0.00303825    0.00130473   0.000497832   0.000172901   6.20568e-05   1.98086e-05   5.88793e-06   1.45385e-06   3.01673e-07   6.05762e-08   8.15419e-09       0.00000       0.00000       0.00000       0.00000
  16  16 3083.4711    3.5893  0.8916 12.0322 -0.0077  0.0367   0.1034   0.0731    0.2657   0.0000   445.6677      -5.09464       22.8232       5.83863      -5.21213      -3.81212       2.21264       1.04066      -1.45706       1.26371      -1.17308     -0.192785     -0.410190      0.801821     -0.457925     0.0424575    -0.0922472    -0.0241097     0.0259820     0.0152721    0.00100057   0.000223772   -0.00245647   0.000358874   0.000128736  -0.000106627   4.08989e-05   7.27378e-07   6.62467e-08  -4.49683e-07  -5.49247e-09   3.23125e-09       0.00000       0.00000       0.00000       0.00000       4.20880       5.48936       5.07355       4.75572       3.79522       3.63168       3.72453       3.71476       3.23583       2.50097       1.77487       1.20989      0.766247      0.455422      0.270395      0.148886     0.0907982     0.0472656     0.0271253     0.0142705    0.00702435    0.00317179    0.00130905   0.000524674   0.000194716   6.62309e-05   2.31088e-05   6.22923e-06   1.63937e-06   3.78912e-07   7.10735e-08   1.06757e-08       0.00000       0.00000       0.00000       0.00000
  16  18 3366.2142    3.1945  1.6984 11.8368 -0.0173  0.0475   0.0756   0.1084    0.2186   0.0000   439.1058       9.00652       11.8524       4.59199      -7.32958       3.36758       4.96311       5.95206      -4.51787      -1.83896       3.18419     -0.650371     -0.386875     -0.101350      0.500149     -0.206475     -0.221702     0.0902012     0.0477808    -0.0223522    -0.0148526   -0.00539554   0.000972411    0.00158203   0.000412817  -0.000199609  -7.68905e-06   4.32583e-06   1.66088e-06  -2.09411e-07  -1.99938e-07   1.06517e-08       0.00000       0.00000       0.00000       0.00000       4.43435       5.61279       6.38110       6.12843       6.09275       5.16663       4.76049       4.03484       2.99375       2.51378       1.95627       1.25173      0.886603      0.613605      0.396136      0.237358      0.143268     0.0833212     0.0462136     0.0212994     0.0109677    0.00482173    0.00240314   0.000930664   0.000381799   0.000120374   3.92154e-05   1.15078e-05   3.15360e-06   6.70385e-07   1.15762e-07   1.32082e-08       0.00000       0.00000       0.00000       0.00000
  16  19 3507.8091    2.5458  2.4510 11.4793 -0.0050  0.0544   0.0497   0.1395    0.1214   0.0000   443.4053      -1.12481      -4.23387      -1.81797       3.35107      -3.14268      -11.6555      0.234703       8.06697    -0.0379070      0.653564      -2.21428      -1.15666      0.643242      0.269833     0.0559241    -0.0990086    -0.0146975     -0.141247     0.0336681    -0.0222716    -0.0122768  -0.000657801    0.00128264   0.000494223  -6.92099e-05   3.59397e-06  -9.73333e-06  -3.14188e-06   2.27197e-07   2.99584e-08  -1.35340e-08       0.00000       0.00000       0.00000       0.00000       5.17574       6.94385       7.48176       7.43154       7.23052       6.44463       5.51931       4.73360       3.69490       2.91487       2.12067       1.58925       1.04361      0.718397      0.454439      0.276892      0.174383     0.0895917     0.0509211     0.0264315     0.0126807    0.00622499    0.00245643    0.00109288   0.000405559   0.000135997   4.79087e-05   1.34974e-05   3.47856e-06   8.08341e-07   1.34656e-07   1.70696e-08       0.00000       0.00000       0.00000       0.00000
  16  20 3649.5899    2.1513  3.8613 10.8614 -0.0088  0.0674   0.0331   0.1758    0.0875   0.0000   440.9020      0.411097       14.9990       7.80570      -10.0254     -0.397148      -6.87041       10.6965       2.09608      -2.06831      -2.61763       2.31452      -1.77621      0.277120      0.490655    -0.0268444      0.127207     -0.431165    -0.0454942    -0.0382832     0.0284737    0.00338536   -0.00471651   0.000445856   0.000418163  -2.46175e-05  -8.61685e-06   4.91838e-05  -4.68936e-06   3.23350e-08  -2.01731e-07  -5.28686e-09       0.00000       0.00000       0.00000       0.00000       6.35114       8.45186       9.10695       8.98611       8.69066       7.94653       6.89174       5.70101       4.69884       3.49251       2.68303       1.99398       1.34221      0.907452      0.595377      0.361481      0.215527      0.121729     0.0666643     0.0343214     0.0165604    0.00823081    0.00340987    0.00143432   0.000532896   0.000189089   6.29701e-05   1.81266e-05   4.45512e-06   9.60516e-07   1.73254e-07   2.05609e-08       0.00000       0.00000       0.00000       0.00000
  16  21 3791.4893    1.7668  5.2974 10.2794 -0.0039  0.0826   0.0242   0.2124    0.0806   0.0000   439.3299      -14.9337       7.44725       22.2002       1.57822      -14.8648       10.1401      -7.80895       4.07247       6.46692      -1.95893      -2.63307       2.74171      -1.41163      0.681683      0.200534    -0.0826742      0.114823     0.0124270    -0.0666776     0.0146113   -0.00732100    0.00121275   4.23565e-05   2.30204e-05  -0.000117443  -9.81677e-05   2.22650e-05  -3.76078e-06  -8.49538e-07   1.84240e-07   1.60749e-08       0.00000       0.00000       0.00000       0.00000       7.43772       10.3467       10.7960       10.8477       10.4646       9.68713       8.22855       7.14073       5.48554       4.41122       3.31070       2.36143       1.71030       1.10508      0.739222      0.447715      0.267026      0.151591     0.0826782     0.0415398     0.0214389    0.00932234    0.00439453    0.00169238   0.000677468   0.000235714   7.65984e-05   2.16926e-05   5.91886e-06   1.24719e-06   2.14279e-07   2.77764e-08       0.00000       0.00000       0.00000       0.00000
  16  22 3933.3175    1.4730  7.4488  9.9226 -0.0029  0.1017   0.0186   0.2835    0.0716   0.0000   427.6726      0.479441       12.7375      -18.3071      -21.1718       1.84890      -12.0793       4.38375       6.99899      -5.23653       2.50090      0.798173       3.30342      -1.56759      0.283714     -0.344636      0.221143     -0.194323    -0.0944757    -0.0640635     0.0178586  -0.000486460  -0.000714670   -0.00429618   -0.00114453   0.000146250   8.63467e-05   3.71067e-05  -7.03422e-06   8.58160e-07   6.73103e-08   8.88028e-09       0.00000       0.00000       0.00000       0.00000       9.43335       12.5951       13.3977       13.7990       12.8798       11.9422       10.1919       8.86926       6.90451       5.51642       4.10357       2.96382       2.07003       1.41891      0.899496      0.553257      0.332261      0.190725      0.101450     0.0548600     0.0255952     0.0125000    0.00517311    0.00228733   0.000816200   0.000292029   9.33662e-05   2.72799e-05   6.89873e-06   1.51518e-06   2.56130e-07   3.36234e-08       0.00000       0.00000       0.00000       0.00000
  16  23 4075.4228    1.2201  8.5758  9.8443 -0.0024  0.1175   0.0166   0.3502    0.0650   0.0000   459.5612      -26.8981      -10.1395      -30.5388       5.41618       27.3782       1.52635      -29.3223      0.664459       7.47186       8.26348    -0.0779369      -3.76867      -1.29794      0.431377     0.0645060      0.358042     0.0276870    -0.0878664   -0.00352959   -0.00129732    0.00602418    -0.0102544   -0.00163011    0.00121775   1.40543e-05  -0.000277925  -3.05973e-05   1.00589e-05   7.92859e-07  -2.35344e-07  -4.74666e-08       0.00000       0.00000       0.00000       0.00000       11.0942       14.3543       15.3962       15.7319       15.1930       13.8017       11.9341       10.0266       8.16456       6.34902       4.74670       3.48540       2.42644       1.63837       1.06231      0.656418      0.394853      0.222144      0.122969     0.0625679     0.0309062     0.0143001    0.00623591    0.00253281   0.000978360   0.000336122   0.000110134   3.13403e-05   7.91827e-06   1.71948e-06   3.00562e-07   3.65865e-08       0.00000       0.00000       0.00000       0.00000
  16  24 4217.2461    0.9628 10.8180  9.8392 -0.0092  0.1663   0.0154   0.4655    0.0570   0.0000   418.7339       2.32849       26.4846       11.4674       14.3215       16.0769      -8.77143       5.47434       27.0222       7.23745      -4.75010       6.89378       5.09605      -1.82931      -1.76716     -0.357899      0.154074     -0.385036      0.263446      0.149070    -0.0945914    -0.0365750    0.00623551    0.00828121   0.000195419   -0.00118032   9.72129e-05   1.97987e-05  -1.50193e-05  -3.26559e-06   1.21043e-07  -1.06929e-07       0.00000       0.00000       0.00000       0.00000       15.6126       20.0907       21.8152       21.8637       21.3092       19.5850       16.8830       13.8543       11.8161       9.05664       6.85501       4.97921       3.43843       2.34786       1.50820      0.965148      0.576327      0.329090      0.182725     0.0941364     0.0453867     0.0219601    0.00908457    0.00382055    0.00144556   0.000505854   0.000161211   4.60590e-05   1.12237e-05   2.40931e-06   4.32289e-07   5.08602e-08       0.00000       0.00000       0.00000       0.00000
  16  25 4359.5617    0.7635 12.3195  9.7529 -0.0231  0.2118   0.0140   0.5995    0.0528   0.0000   404.1089       15.7576      0.990607       49.7067       28.8830      -35.9060       3.58733       29.5554      -21.5761      -6.81041       16.6443       4.51457      -5.60802       1.49945       2.32746      -2.23623     -0.273643      0.971527     -0.218271    -0.0529834      0.113173     0.0397112    0.00986483    -0.0123423   0.000213758    0.00105999  -3.97486e-05  -5.21142e-06   9.54111e-07   8.62726e-06   1.86958e-07   2.12469e-08       0.00000       0.00000       0.00000       0.00000       20.0417       25.9832       28.3664       27.9134       27.7073       24.2540       21.9080       18.0080       15.2505       11.7771       8.68845       6.49408       4.39283       3.04789       1.97547       1.22180      0.738160      0.434889      0.239662      0.125517     0.0612674     0.0290095     0.0126107    0.00514072    0.00190471   0.000665913   0.000210905   5.90414e-05   1.41910e-05   3.20048e-06   5.60165e-07   6.21801e-08       0.00000       0.00000       0.00000       0.00000
  16  26 4502.3746    0.6465 14.5889  9.4984 -0.0193  0.2734   0.0104   0.6973    0.0447   0.0000   390.4910       14.4667       26.9180       5.75983      -4.32193      -36.1224       32.6519       16.8528      -15.0250      -1.01171      -3.18818       6.25961       14.3092      -1.04509      -1.20496     -0.998572      0.721145      -1.04845     0.0923289      0.268693    -0.0559814    -0.0652096    0.00329619     0.0148042    0.00390710   -0.00133591  -0.000455656   4.78843e-06  -8.47429e-06  -2.85634e-06  -7.26658e-09  -2.33455e-08       0.00000       0.00000       0.00000       0.00000       24.9644       32.6625       35.8457       36.0299       34.2691       31.4404       27.5432       23.4434       18.7336       15.1187       11.0779       8.15384       5.83804       3.87737       2.51590       1.58970      0.973446      0.551440      0.295776      0.164843     0.0792425     0.0375935     0.0157063    0.00680832    0.00246819   0.000871341   0.000269501   7.56112e-05   1.91484e-05   4.13248e-06   6.98662e-07   8.64878e-08       0.00000       0.00000       0.00000       0.00000
  17  10 2260.2863    0.9945  0.8346  9.4758 -0.0043  0.0336   0.0277   0.0676    0.1707   0.0000   439.2904      -2.07434       3.51818       3.12809      -6.32893      -4.80470      -2.81677      0.556885      0.571243      -2.08549       1.38626      0.945299      -1.28276     -0.753503      0.197729      0.128410    -0.0299615     0.0377349    -0.0151780   -0.00853443     0.0157985    0.00969565   -0.00289260  -2.31142e-05   7.84602e-05   0.000284180   2.85629e-05   2.11578e-05  -5.86127e-07  -1.88357e-06  -9.63834e-07   1.03405e-07   1.26318e-09   3.02543e-09       0.00000       0.00000       3.10403       3.99161       4.22806       3.90658       4.05330       3.84636       3.51656       2.85189       2.25198       1.72501       1.30877       1.03074      0.783429      0.505449      0.358617      0.210684      0.130914     0.0751592     0.0389370     0.0202198     0.0109546    0.00570469    0.00217062    0.00126793   0.000433317   0.000194438   6.76019e-05   2.51642e-05   7.85999e-06   2.03209e-06   5.79571e-07   1.16786e-07   2.01297e-08   2.25845e-09       0.00000       0.00000
  17  12 2548.0282    1.8604  0.9348 10.6757 -0.0035  0.0342   0.0485   0.0709    0.1391   0.0000   437.0340      -4.26787      0.463900       2.52688      0.525077       3.26461      -5.25287      0.693594       1.73926       1.12705      0.552892    -0.0194001     0.0754501     -0.103792     -0.106355     -0.230340     0.0318588     0.0511800    -0.0463998   -0.00822277  -0.000389407  -0.000790711    0.00483741    0.00149221  -0.000250563  -0.000107239  -9.12586e-05   7.81844e-06   2.39070e-06  -1.70604e-07  -3.51418e-07   4.57417e-08   2.82944e-08  -8.13486e-10       0.00000       0.00000       2.94630       3.62618       4.26893       4.26612       4.07336       3.69418       3.50781       2.68650       2.17647       1.88465       1.33234      0.969201      0.701239      0.534989      0.299753      0.200853      0.139521     0.0715298     0.0433261     0.0218922     0.0128864    0.00615760    0.00260734    0.00123548   0.000525818   0.000229922   8.54388e-05   2.42998e-05   8.59383e-06   2.27038e-06   5.37151e-07   1.27611e-07   2.12844e-08   2.36209e-09       0.00000       0.00000
  17  13 2691.0124    2.3797  0.8907 10.8628 -0.0082  0.0314   0.0606   0.0682    0.1531   0.0000   439.0413      0.311213       11.9036      -4.88193      -10.0973      -4.66427       6.26363      -2.52236      -3.95972      -1.87197      0.970322      0.218804     -0.709512      0.198614     0.0593656    -0.0229562     0.0666258     0.0202275   -0.00513027     0.0102068    0.00384847   -0.00153501   0.000114879    0.00178067   0.000266242  -2.89956e-06  -0.000102519  -5.14738e-06  -8.28892e-07   6.79874e-07  -2.50072e-07  -8.58173e-08  -4.64234e-09  -1.43835e-10       0.00000       0.00000       2.64948       3.59066       3.72983       3.90534       3.63229       3.30289       2.91021       2.60197       2.12047       1.65866       1.26864      0.922491      0.663126      0.395097      0.300711      0.168701      0.113009     0.0649669     0.0345894     0.0207189    0.00968071    0.00523428    0.00252363    0.00106336   0.000455307   0.000180933   5.84330e-05   2.30498e-05   6.96041e-06   1.81340e-06   5.36326e-07   1.04773e-07   1.90489e-08   2.50900e-09       0.00000       0.00000
  17  14 2834.2448    3.0865  0.8405 10.8704 -0.0013  0.0288   0.0883   0.0688    0.2222   0.0000   439.4131      -1.07335       10.6742      -5.42446      -1.28364      -7.02829      -6.34951      -2.64608       2.85028     0.0214986     -0.528348    -0.0979821     0.0307367      0.147190      0.299578     0.0481419     0.0554760     0.0523687     0.0655069    0.00975655   -0.00137992  -0.000489684    0.00139098   -0.00205020  -0.000274845  -0.000117119  -3.71211e-05  -1.34235e-05  -5.14370e-06  -5.00802e-07   8.55281e-07   1.99061e-07   9.16088e-09  -2.69190e-09       0.00000       0.00000       2.64455       3.27589       3.66152       3.83165       3.71531       2.89634       3.10201       2.40944       1.86128       1.45183       1.22133      0.831897      0.553350      0.418725      0.275370      0.175860     0.0919866     0.0615224     0.0372158     0.0184379    0.00947108    0.00432945    0.00228420    0.00114744   0.000466763   0.000169100   6.38311e-05   1.94685e-05   5.60767e-06   1.74393e-06   4.18910e-07   1.00839e-07   1.89799e-08   1.87079e-09       0.00000       0.00000
  17  17 3261.3082    3.5816  1.2889 11.6974 -0.0117  0.0381   0.0892   0.0862    0.3537   0.0000   441.4357       3.36080       11.6672       4.48451       2.77530       3.26923       1.14810      -1.47804       4.09383     0.0952755      -1.19121      0.280201    -0.0330964      0.245484      0.258906    -0.0927962    -0.0475311    -0.0176948   0.000303585    -0.0378266    0.00338223    0.00610682    0.00181632   0.000246027  -0.000267370  -1.44838e-05  -2.63189e-05   1.34724e-06   3.71931e-06   1.72687e-07  -4.21608e-07   1.87470e-07  -4.10251e-09  -4.20442e-09       0.00000       0.00000       3.23222       4.53207       4.88633       4.72334       4.68097       4.16307       3.73962       3.06557       2.47757       1.92995       1.45963       1.07891      0.796868      0.515872      0.361217      0.228048      0.129976     0.0840048     0.0424875     0.0256140     0.0117352    0.00627861    0.00291404    0.00131704   0.000544914   0.000224935   7.76450e-05   3.07327e-05   8.32717e-06   2.47804e-06   6.47284e-07   1.38026e-07   2.47561e-08   2.91015e-09       0.00000       0.00000
  17  18 3403.3508    3.1842  1.9102 10.8780 -0.0236  0.0421   0.0662   0.1134    0.5227   0.0000   444.7969       2.50334       8.06758     -0.480607       1.82418       5.47040      -3.84737      0.839701      0.846492      0.311718     -0.708015      0.213109    -0.0424369     -0.215999     -0.143429      0.127445     -0.573200      0.149628      0.196756    -0.0740398    -0.0246854  -0.000270756    0.00225871   -0.00186443   -0.00123926   0.000253528   0.000205742  -8.67775e-06  -1.76192e-06   4.62380e-06  -2.37017e-08  -2.39291e-07   9.68626e-09  -4.92473e-11       0.00000       0.00000       3.94680       4.83906       5.09788       5.30981       5.45650       4.73116       4.03954       3.56834       2.98982       2.29637       1.74742       1.23015      0.938241      0.658426      0.419388      0.266150      0.160406     0.0967992     0.0567546     0.0310671     0.0163335    0.00795340    0.00350037    0.00157905   0.000635874   0.000252191   9.21359e-05   3.08128e-05   9.47798e-06   2.84388e-06   7.03770e-07   1.45384e-07   2.50149e-08   2.87962e-09       0.00000       0.00000
  17  19 3545.3441    2.5002  3.0380 10.9653 -0.0092  0.0557   0.0409   0.1464    0.1353   0.0000   433.3163       3.42214       15.1036       6.36982      -4.72147      0.902314       2.66829       3.68483     -0.961376      -5.77533     -0.336896       2.94981      0.600806     -0.260351      0.688387     0.0685678     -0.144596    -0.0924736    -0.0915452     0.0159619    0.00535132     0.0120861   -0.00341234    0.00113104    0.00111538   0.000244744  -0.000281859  -6.06316e-05   2.13223e-05  -2.65338e-06   2.66153e-09   4.22184e-07   6.98532e-08  -6.40334e-09       0.00000       0.00000       5.02830       6.67489       7.08158       7.31797       6.92570       6.22517       5.76427       4.79878       3.93752       3.14578       2.38457       1.77702       1.24335      0.864148      0.550246      0.369200      0.221519      0.134918     0.0719790     0.0401399     0.0210515     0.0101832    0.00496220    0.00208323   0.000943413   0.000361399   0.000136046   4.59622e-05   1.36189e-05   3.98217e-06   9.49264e-07   2.12876e-07   3.68850e-08   4.30840e-09       0.00000       0.00000
  17  20 3687.6106    2.0639  4.6370 10.4134 -0.0064  0.0706   0.0278   0.1916    0.0947   0.0000   436.7472      -5.46203       10.3519      -2.13359       5.18550       9.58452      -10.3973      -1.37437      -8.05530       1.84542       2.63605     -0.457477       1.49093       1.04068     0.0269366      0.196779   -0.00916775     -0.208513    -0.0980857    0.00794510    -0.0417704    0.00338395    0.00413803   0.000513444   -0.00139432   0.000296905   0.000266647   7.21173e-05   7.47077e-06  -1.15810e-05  -2.11079e-06   1.64812e-07  -2.30509e-08   5.47645e-09       0.00000       0.00000       6.24708       8.41500       8.75363       8.93990       8.48635       7.93087       7.09788       6.12722       4.89494       3.94071       2.93746       2.24110       1.55800       1.10625      0.718428      0.452388      0.286731      0.162928     0.0950985     0.0490949     0.0273242     0.0132770    0.00598840    0.00283995    0.00115944   0.000459469   0.000175012   5.59688e-05   1.84568e-05   4.98883e-06   1.23144e-06   2.72307e-07   4.48024e-08   5.67446e-09       0.00000       0.00000
  17  21 3829.7370    1.6937  6.0226 10.0700 -0.0045  0.0841   0.0215   0.2273    0.0810   0.0000   439.0123      -17.3817       30.4085       9.20221       5.24079      -6.10583      -10.2512       15.1001      -5.11841       1.81152       3.16064      -1.68446      -1.45438     -0.298084     -0.200834     -0.350546      0.465972     0.0731299    0.00104916     0.0112548    -0.0141754    -0.0176704   -0.00515702    0.00337123  -0.000193362  -0.000355454   0.000170315   6.60003e-05  -4.37852e-06  -2.73825e-07   1.19757e-06  -2.81608e-07  -9.88451e-08   3.55569e-09       0.00000       0.00000       7.63676       9.70377       10.7826       10.3501       10.1719       9.68134       8.40957       7.39508       5.83369       4.75339       3.60992       2.64437       1.94213       1.30964      0.880736      0.556196      0.344219      0.201694      0.116280     0.0595705     0.0338771     0.0155743    0.00762991    0.00333192    0.00147643   0.000544823   0.000219466   6.95230e-05   2.23711e-05   6.13009e-06   1.55434e-06   3.13593e-07   5.02718e-08   6.08932e-09       0.00000       0.00000
  17  23 4115.0093    1.1227  9.5843  9.7815 -0.0087  0.1306   0.0155   0.3745    0.0614   0.0000   425.0558      -27.4996       63.2854       24.5082      -7.81219       2.62556       10.1597       9.94908      -17.2433       13.4108       11.3951      -8.61592      -5.79078       1.52691      -2.31864     -0.824175     -0.406570     -0.110053     -0.111980     0.0600768    -0.0255455    -0.0542629   -0.00816069    0.00748630    0.00486617   0.000353259  -0.000632623   3.20045e-05   5.62345e-05   1.52822e-05  -1.15520e-06   3.46967e-09   1.24761e-07   5.97095e-09       0.00000       0.00000       11.5536       15.2771       16.2036       16.8203       15.8587       15.0186       12.8657       11.4505       9.12162       7.35358       5.53776       4.21420       2.96874       2.07193       1.37539      0.887922      0.548251      0.320875      0.186674      0.100384     0.0522228     0.0263076     0.0122188    0.00557464    0.00226722   0.000906111   0.000333111   0.000112305   3.50864e-05   9.71777e-06   2.36442e-06   5.04223e-07   8.21202e-08   1.06408e-08       0.00000       0.00000
  17  24 4257.4227    0.9437 13.0328  9.6608 -0.0111  0.1846   0.0137   0.5199    0.0569   0.0000   452.3910      -7.40237       27.7679       8.58722      -35.3485       8.36767       33.7122      -11.9460      -8.34998      -4.97479       24.3566       3.70628      -1.36621      -4.15367       2.85259     -0.118598     -0.970647      0.472832      0.678966     -0.225672     -0.108797    -0.0447686     0.0165807    0.00439319   -0.00353976  -0.000288460  -6.39007e-05   0.000165981  -2.76715e-06  -1.30020e-05  -8.20586e-06   9.12961e-07   2.53165e-08  -2.70235e-08       0.00000       0.00000       16.4399       20.9397       22.9973       23.2604       22.5798       21.0854       18.6888       15.8505       12.7469       10.3976       7.97966       5.95568       4.17546       2.97820       1.97143       1.28754      0.794380      0.476654      0.274449      0.146705     0.0773965     0.0376445     0.0178682    0.00809913    0.00342301    0.00134552   0.000497256   0.000165146   5.09898e-05   1.40495e-05   3.34838e-06   7.13324e-07   1.16017e-07   1.38886e-08       0.00000       0.00000
  17  25 4399.6988    0.7768 14.7961  9.6010 -0.0097  0.2396   0.0114   0.6328    0.0469   0.0000   424.4271       26.3531       14.8128      -43.5209       4.17850       29.4157       39.7801      -2.01487      -8.28801      -13.8017       40.3491       8.74424      -9.21981       3.59760      -3.61264      -1.55983       1.21533       1.05175      -1.18611     -0.250233      0.143179     0.0259900    -0.0255042   -0.00316791    0.00801310   -0.00107293  -0.000813016  -0.000260459   4.00274e-05  -3.62637e-05   1.11937e-06   3.57025e-07  -3.80850e-07   4.69568e-09       0.00000       0.00000       21.1268       27.4988       29.8481       30.5585       29.7563       26.6645       24.6074       20.2973       16.9056       13.5193       10.3776       7.68404       5.54822       3.82658       2.55449       1.65782       1.04554      0.605150      0.360354      0.191385      0.102747     0.0506312     0.0242990     0.0107688    0.00452782    0.00178350   0.000665747   0.000213954   6.71406e-05   1.79505e-05   4.40538e-06   9.32521e-07   1.61314e-07   1.80912e-08       0.00000       0.00000
  17  26 4542.5788    0.6081 15.1514  9.4987 -0.0017  0.2835   0.0101   0.7271    0.0409   0.0000   446.3342      -50.1943      -12.9737       78.0938       43.2011      -35.4212      -8.73176       36.6577      -6.75749      -7.26396       8.49341       1.54255      -12.9315       10.8752      0.596500      -1.09699       1.47159      0.779778     -0.592090     -0.662389     0.0671156     0.0929593     0.0728534    -0.0250089   -0.00610606    0.00273411   0.000931255   0.000434898   5.64301e-05   9.74273e-06  -5.30978e-07   1.70162e-06   2.61959e-07  -4.12115e-08       0.00000       0.00000       25.0856       32.2022       35.9176       35.5189       34.9795       32.5464       28.0300       24.2833       20.1708       15.9878       12.2934       9.23860       6.52239       4.50991       3.11366       1.95820       1.25137      0.755558      0.432186      0.240911      0.127356     0.0628438     0.0303686     0.0132544    0.00571957    0.00218370   0.000789654   0.000268495   8.22664e-05   2.19400e-05   5.34717e-06   1.08707e-06   1.78992e-07   2.09490e-08       0.00000       0.00000
  18   8 1992.7906    0.5777  0.5456  8.9796 -0.0055  0.0288   0.0207   0.0558    0.0835   0.0000   436.3789       1.77022       13.9281     -0.603765       2.94604      -3.06305      -2.34581      -2.78912       1.54896       2.62255      0.788431      -1.11737    -0.0939705     0.0738298     -0.233271    -0.0402447     0.0146838    -0.0355013    -0.0242861    -0.0168764    0.00883219   0.000450480  -0.000447580   -0.00304833   -0.00214688  -3.04849e-05   9.55116e-05  -4.76956e-05  -1.19436e-05   2.55229e-07   3.65761e-07  -1.07844e-06  -1.88452e-08   4.73314e-09  -3.21610e-09  -1.88685e-10       2.40679       2.74095       3.10326       3.70981       3.13862       2.72856       2.71758       2.39795       1.78476       1.42235       1.18025      0.860311      0.641932      0.434337      0.314072      0.185398      0.133166     0.0768828     0.0442309     0.0233695     0.0140141    0.00721752    0.00375772    0.00189726   0.000827127   0.000389902   0.000149513   5.35000e-05   1.80201e-05   5.32323e-06   1.69119e-06   4.03291e-07   1.13530e-07   2.14848e-08   4.10128e-09   5.26048e-10
  18   9 2143.6547    0.8335  0.6698  9.2124 -0.0025  0.0291   0.0242   0.0560    0.0997   0.0000   436.7685       2.24188       16.5323     -0.859300      -3.68374  -0.000166441       2.23124      -1.60086     0.0747666      0.928015      0.524556      0.799172    -0.0591673     -0.641325      0.186257      0.365877    -0.0571223    0.00344789    0.00959665    -0.0283153    0.00168717   -0.00154631   -0.00685534  -0.000730489   0.000574532   0.000312177   1.01878e-05   2.69578e-05  -3.13446e-06  -6.16676e-06   2.62237e-06   4.90419e-07  -7.10150e-08  -1.05813e-09  -2.61746e-09   1.00574e-09       2.22611       2.97331       3.30768       3.37437       3.35418       2.99320       2.80749       2.18734       1.88727       1.67051       1.08975      0.856369      0.667119      0.449032      0.332765      0.195654      0.132644     0.0732693     0.0444057     0.0302095     0.0133835    0.00827463    0.00377354    0.00180211   0.000862204   0.000320266   0.000145220   6.27869e-05   1.86759e-05   7.32625e-06   1.94096e-06   4.67264e-07   1.38256e-07   2.94297e-08   4.90107e-09   5.40305e-10
  18  10 2291.6002    1.0639  0.9249  9.5801 -0.0122  0.0329   0.0278   0.0743    0.1600   0.0000   440.4326      -3.12438       16.0134       1.67300      0.971017     -0.661607       3.53816       1.55263     -0.741021      -2.31378       1.70108      -1.95427      0.438556      0.343991      0.471837    -0.0463271     0.0535637    -0.0362826    -0.0435604    0.00976799    0.00245567    0.00283598   -0.00122110  -0.000363264    0.00103298  -3.66687e-05  -0.000186591  -8.89020e-05  -2.11864e-05   5.33549e-06   3.20657e-07   3.90814e-07  -5.79434e-08   3.36989e-08  -6.28915e-09   1.56415e-10       3.05001       3.72793       4.29609       4.75935       4.20665       3.80738       3.51675       2.87950       2.07801       1.78468       1.41547       1.06934      0.671526      0.491206      0.346677      0.237956      0.134184     0.0896897     0.0525977     0.0310416     0.0157768    0.00777928    0.00390933    0.00199907   0.000965635   0.000425243   0.000166482   6.06553e-05   2.06569e-05   6.64107e-06   1.76363e-06   5.26046e-07   1.16945e-07   2.71005e-08   4.22638e-09   5.66279e-10
  18  11 2436.8163    1.4510  0.9497 10.2470 -0.0199  0.0324   0.0414   0.0771    0.1920   0.0000   434.2933     -0.648704       11.8162      -1.87189      -3.06978      -2.69444       3.14237      0.260607      0.848330      0.329234      0.291394       1.19799     -0.397208      -1.30242     0.0239899   -0.00742902     -0.135847     0.0934262      0.113760    -0.0552681     0.0121568   0.000834912    0.00294441   -0.00109678   -0.00143943   0.000189003  -0.000260058   4.58005e-05   2.72197e-05   4.25844e-06   1.13522e-06   1.23102e-07  -3.46884e-07  -2.06129e-08  -2.28507e-09  -9.98763e-10       2.92459       3.64561       3.77396       4.07882       4.01711       3.70841       3.19773       2.76213       2.25064       1.68717       1.34886       1.05181      0.770074      0.529474      0.356062      0.239519      0.152945     0.0961536     0.0537211     0.0313543     0.0161048    0.00834096    0.00436793    0.00192959   0.000931170   0.000352339   0.000158469   5.25257e-05   1.96843e-05   6.66884e-06   1.95839e-06   5.71259e-07   1.32616e-07   2.70803e-08   4.65337e-09   5.68063e-10
  18  12 2580.8127    1.9493  0.8778 10.9762  0.0030  0.0358   0.0550   0.0688    0.1145   0.0000   434.5322     -0.286587       16.9104       2.17095       1.98172      -7.74386       2.69762     -0.742407       1.53473      0.851829       1.50421       1.04531     -0.827927     -0.594693      0.141277     -0.183481     0.0230301      0.102950    0.00674515    -0.0401764     0.0198146   -0.00331243   -0.00549300   0.000750173   0.000318036   0.000311326  -0.000142644   4.57306e-05   1.30614e-05  -2.36641e-05  -4.45230e-06   1.07459e-06   1.77348e-07  -1.82076e-08   8.02251e-09   4.15749e-10       2.75916       3.68647       3.84038       4.15120       4.35957       3.20064       3.44640       2.84332       2.25999       1.95107       1.37908       1.14755      0.808082      0.552863      0.396285      0.240714      0.168788      0.108406     0.0541011     0.0373567     0.0176441     0.0105395    0.00562400    0.00211744    0.00131538   0.000389922   0.000217842   6.93308e-05   2.28295e-05   9.27019e-06   2.28026e-06   6.14059e-07   1.72500e-07   3.86359e-08   6.30189e-09   6.62959e-10
  18  13 2724.6655    2.5317  0.9240 10.8582 -0.0077  0.0361   0.0619   0.0627    0.1791   0.0000   436.5512      -3.69699       7.71075      -3.19977       4.96241       4.93848       4.73511      -2.28190      -1.89638       2.24113      0.580907      0.445585     -0.134124     -0.399457      0.254872    -0.0352417      0.287212    -0.0120353     0.0267090    0.00560449    0.00529695     0.0131786   0.000316595   0.000439113   -0.00103184   0.000119978   0.000103512   6.11045e-05   9.43881e-06   2.38932e-06  -1.46642e-06  -1.01250e-06  -9.74973e-08  -9.11430e-09  -7.42158e-09   4.32339e-10       2.44568       4.12250       3.64361       3.99588       4.11033       3.16830       3.79359       2.39392       2.76004       1.53085       1.66649       1.02491      0.841963      0.599956      0.356883      0.289183      0.132293      0.111003     0.0461527     0.0356596     0.0151985    0.00880043    0.00466095    0.00177288    0.00114221   0.000322498   0.000191105   6.02777e-05   2.19062e-05   8.82067e-06   1.77309e-06   8.11594e-07   1.47210e-07   3.41416e-08   8.68695e-09   7.67030e-10
  18  15 3012.0681    3.7541  0.8527 11.9765 -0.0037  0.0275   0.0992   0.0702    0.1407   0.0000   439.9905       4.76118       11.7148       4.05023      0.933998      0.210487      -1.86734       2.06138     -0.962108     -0.350277       1.54277     -0.207100     -0.234625      0.814103    -0.0320148     -0.114542     0.0284627    -0.0682842     0.0484490  -0.000831852     0.0104042   0.000670887    0.00275010   -0.00150733    0.00170777  -0.000138851   7.43887e-05  -3.88729e-05  -9.85110e-07  -1.80330e-06  -4.60864e-07   4.93866e-07   1.76660e-08  -3.31810e-08   6.65036e-10  -4.98719e-11       2.30399       2.81576       3.37644       3.33597       3.08647       3.08734       2.65898       2.17066       2.00621       1.54725       1.07339      0.950457      0.633606      0.432014      0.341444      0.184911      0.122576     0.0760537     0.0458779     0.0232206     0.0139622    0.00779654    0.00343677    0.00164048   0.000813353   0.000351279   0.000127894   5.06235e-05   1.93283e-05   7.04454e-06   2.16883e-06   4.69626e-07   1.19840e-07   2.46169e-08   4.04676e-09   4.81112e-10
  18  16 3154.7860    3.7897  1.1923 11.8291 -0.0087  0.0421   0.0898   0.0800    0.1978   0.0000   435.7627     0.0152821       14.7687       2.15774      -2.54690      -4.79379    -0.0695532      -1.43030     -0.148778       1.17319       1.21531       1.34176      0.279882     -0.313147      0.682451      0.424402    -0.0192463    -0.0730307     0.0824193     0.0600870   -0.00980364    -0.0122904    0.00256612    0.00351877   -0.00180806   0.000437500   0.000263497  -0.000147754  -3.57365e-05   7.57357e-06   1.08983e-06  -1.48000e-06   7.73107e-08   9.82996e-09   3.79293e-09  -1.30703e-10       2.94371       4.91545       4.77937       5.05293       5.20275       4.04196       4.50429       2.87209       3.03127       2.12899       1.64739       1.37733      0.815199      0.735414      0.377125      0.324242      0.180185      0.117360     0.0709280     0.0391204     0.0223950     0.0113881    0.00583191    0.00294134    0.00125570   0.000569126   0.000221423   8.76535e-05   3.19655e-05   9.72783e-06   3.09818e-06   9.25105e-07   1.52588e-07   4.87493e-08   9.11676e-09   8.68142e-10
  18  17 3297.2977    3.3487  1.4502 11.6106 -0.0139  0.0385   0.0732   0.0890    0.2202   0.0000   438.6311      -2.47027       14.5708      -3.97078      -1.24857       1.88214       5.44460      0.814463       2.25098       4.64855       1.31420     -0.250791       1.09533     -0.949995     -0.632289     0.0313709    -0.0142446     -0.145044    -0.0968938     0.0710115    0.00457295    0.00493593    0.00136216    0.00124898    0.00100780   -0.00170366  -8.85667e-05   0.000177393  -8.01563e-06  -2.39196e-05   4.47431e-06  -6.03059e-07  -3.73718e-07  -5.93462e-09  -5.00925e-09   2.46280e-10       3.13876       4.22292       4.45316       4.60695       4.47879       4.06690       3.73896       3.07040       2.67861       2.10477       1.65321       1.24612      0.844742      0.640413      0.415481      0.290020      0.166126      0.110317     0.0652495     0.0381249     0.0196843     0.0112129    0.00502790    0.00246620    0.00118931   0.000505331   0.000191053   7.71967e-05   2.61154e-05   9.09825e-06   2.56851e-06   7.55040e-07   1.59483e-07   3.67633e-08   6.34177e-09   7.16718e-10
  18  18 3439.8514    2.9236  2.2342 11.0033  0.0043  0.0454   0.0535   0.1190    0.2285   0.0000   436.8440      0.620954      -8.89143       7.35889       5.76232      0.442950       1.81810       2.35462      -3.16956       2.15417     -0.234528      0.111866      -1.47274     -0.769258      0.796171     -0.157261      0.126209    0.00352682    -0.0331021     0.0235719    0.00437906    -0.0116945    0.00858972  -0.000838252  -0.000760348  -0.000147185  -0.000169708  -4.73653e-05   4.13402e-05  -8.31040e-06   1.83056e-06  -6.58018e-07  -1.03214e-07  -4.82782e-08   1.15759e-08  -1.11008e-09       3.77110       4.93967       5.47700       5.42369       5.29294       5.06258       4.53824       3.72479       3.25473       2.34219       1.96301       1.45599       1.06904      0.751798      0.527454      0.343860      0.212244      0.130731     0.0769167     0.0437110     0.0230967     0.0121377    0.00614597    0.00271050    0.00143329   0.000534035   0.000239313   8.74742e-05   3.22798e-05   1.08798e-05   3.28049e-06   8.98885e-07   2.10416e-07   4.08975e-08   7.58140e-09   8.15333e-10
  18  19 3582.4730    2.3408  3.3931 10.8795 -0.0024  0.0574   0.0362   0.1568    0.1184   0.0000   442.3665      -2.49353       6.50334     -0.845909     -0.112390      -2.72568       3.22209       6.13419       1.97322     -0.417339    -0.0248603      -2.28445      0.285435     -0.147824      0.291253      0.819010      0.377083    -0.0123724     -0.120218   -0.00862371     0.0511432   -0.00663591   -0.00686906   0.000427252   0.000806518    0.00209351   0.000131183   7.33233e-05  -6.66995e-05  -3.33711e-06   2.87783e-06   1.79531e-06   1.41285e-08  -8.53336e-08   1.54145e-08   2.78149e-09       4.70414       6.34078       6.53062       6.96411       6.47260       6.44214       5.38248       4.76995       3.97991       3.31752       2.50488       1.96065       1.32826       1.00275      0.637259      0.448794      0.274516      0.172964      0.100002     0.0597388     0.0312972     0.0165278    0.00804011    0.00406223    0.00167709   0.000772817   0.000300888   0.000120868   4.09602e-05   1.41391e-05   4.14352e-06   1.17486e-06   2.53926e-07   5.73568e-08   9.02469e-09   1.20139e-09
  18  20 3725.0346    1.9444  4.7572 10.3686 -0.0020  0.0704   0.0262   0.1898    0.0951   0.0000   440.2876       12.8533       26.6818      -7.69779      -1.56070      -4.13943       11.3463       5.02205       9.52043      -2.61058      0.965864       4.28190     -0.640789     -0.485260       1.09252      0.835318     -0.389917     -0.241497      0.143912    -0.0524167     0.0466509   -0.00586564    -0.0197951    0.00191579   0.000177131    0.00109146   0.000217708  -1.80978e-05  -9.77288e-05  -3.12144e-05   1.39667e-05   6.16539e-07  -4.34428e-07  -5.78157e-08  -2.34562e-08  -1.24971e-09       5.98473       8.01022       8.31469       9.06754       8.59269       7.94515       7.02889       5.92400       4.97448       3.93823       3.05870       2.30069       1.66405       1.21407      0.792682      0.550927      0.339941      0.208633      0.125918     0.0715283     0.0387440     0.0205195    0.00993079    0.00499248    0.00210811   0.000964609   0.000362612   0.000148192   5.12177e-05   1.65787e-05   4.98799e-06   1.39287e-06   3.15534e-07   6.80079e-08   1.16646e-08   1.39006e-09
  18  21 3868.0083    1.5917  6.4221 10.1185 -0.0030  0.0848   0.0196   0.2399    0.0696   0.0000   427.2864       12.7793       17.4876      -3.36440      -11.8332      -8.83674       3.98129      0.853611       7.74466       1.79182     -0.920871       3.96132      0.534645      -1.33188      0.152858     0.0598957      0.139272      0.118934    -0.0919345    -0.0412108    -0.0844842   -0.00906776     0.0178772    0.00434227   0.000272089   0.000725818   0.000192148  -6.79279e-05   1.05945e-05  -1.89995e-05  -2.63047e-06   2.74065e-06  -4.96177e-07   7.00703e-08  -4.91648e-09   1.63442e-11       7.39864       9.52367       10.3255       10.7934       10.3299       9.76230       8.46428       7.28698       5.97486       4.93140       3.73187       2.81350       2.06714       1.47332      0.998799      0.663283      0.416927      0.257901      0.153208     0.0874666     0.0481564     0.0249389     0.0123747    0.00597705    0.00260724    0.00116359   0.000464261   0.000180171   6.38483e-05   2.07676e-05   6.14540e-06   1.66266e-06   3.95316e-07   8.14739e-08   1.30323e-08   1.58123e-09
  18  22 4010.8053    1.3003  8.3255  9.8441 -0.0023  0.1067   0.0161   0.3013    0.0624   0.0000   463.1255       2.24462       9.94827       9.11676       9.68231      -13.0942       3.80631       7.08018       6.68424      -2.05228      -4.02592      -2.10138      -1.33546       2.73373       1.09515      -1.42616       1.24593      0.102793    -0.0723839     0.0996328     0.0668325   -0.00234539    -0.0140015    -0.0200022    0.00534986   0.000670563  -0.000573250  -0.000148386   4.95670e-05  -3.20639e-05   1.30194e-05  -1.87154e-06   6.72052e-08  -3.32148e-08  -7.64924e-09  -3.44272e-10       9.14253       11.7697       13.0102       13.4201       13.0825       12.0578       10.7901       9.08310       7.47316       6.22456       4.78692       3.57474       2.55992       1.87232       1.25804      0.835862      0.533009      0.326628      0.194966      0.110986     0.0608920     0.0309752     0.0155091    0.00751032    0.00329063    0.00147877   0.000600027   0.000229596   8.18997e-05   2.64727e-05   8.01672e-06   2.14881e-06   5.05035e-07   1.06407e-07   1.70805e-08   1.94027e-09
  18  23 4153.5657    1.0621 10.1789  9.8062 -0.0071  0.1371   0.0145   0.3984    0.0553   0.0000   449.8158      -12.3353       50.3962      -32.4677      -19.1111       28.7865       13.9127      -25.3849       9.15938       18.0962      -11.9393      -2.83459       4.96085       1.30132      -1.79604       1.16463      0.447256     0.0202158    -0.0788418      0.212557      0.136877    -0.0774072   -0.00843652    0.00172431   -0.00522688   -0.00336368   0.000939713  -7.12637e-05  -0.000119065  -4.72531e-05  -5.47505e-06   5.94111e-06  -2.81388e-07   2.14736e-07  -2.19656e-08  -8.60184e-10       11.5281       15.1259       16.6936       16.5626       16.5083       15.0949       13.7703       11.7069       9.81048       7.84489       5.97151       4.75546       3.36864       2.40654       1.65938       1.09367      0.705059      0.432866      0.257252      0.145721     0.0801735     0.0426211     0.0209101     0.0106218    0.00448502    0.00208712   0.000787870   0.000312289   0.000108435   3.63497e-05   1.08695e-05   2.82149e-06   6.66468e-07   1.40881e-07   2.25023e-08   2.45159e-09
  18  24 4296.7684    0.8770 11.6565  9.7166 -0.0089  0.1685   0.0132   0.4834    0.0508   0.0000   413.2195       10.9875     -0.928258      -2.10768       20.4666       26.5268      -7.51355      -25.4679       30.8658       1.02016      -10.4928      -1.50263     -0.343919     -0.416409       2.59066      0.452336      -1.32129    -0.0661386      0.105254    -0.0183485   0.000691405    -0.0542940    -0.0274159    0.00894661     0.0149224   -0.00655619  -0.000295616   0.000232391   0.000224236   0.000130971   8.79263e-06   1.76596e-06   3.53479e-07   9.88033e-08  -4.15291e-08  -2.07161e-09       14.0408       18.0204       20.0450       20.3501       19.5413       18.5331       16.5288       14.1969       11.9131       9.53146       7.57338       5.72784       4.16839       2.94764       2.02544       1.37897      0.873375      0.540922      0.330537      0.186272      0.105111     0.0540824     0.0275873     0.0138716    0.00597204    0.00273180    0.00104818   0.000403339   0.000143403   4.54669e-05   1.35439e-05   3.55665e-06   8.18144e-07   1.64096e-07   2.70276e-08   3.08042e-09
  18  25 4439.6007    0.7107 14.5692  9.5998 -0.0049  0.2325   0.0110   0.6380    0.0446   0.0000   421.2606      -3.56811       13.3582      -44.6111       44.1911      -4.63771      -33.7759       54.6871       41.1518      -5.12775       5.31732       4.31635       1.59899      -5.32637      -2.55796     -0.491693      0.413184      0.238626    -0.0806911     0.0357302     0.0999680     0.0763408   -0.00446513    -0.0163238    0.00606580    0.00363876   -0.00215654  -0.000165030   0.000292466   0.000179427  -2.38475e-05  -6.20698e-06   5.04011e-07  -1.13735e-07   8.93004e-09  -7.20714e-09       19.6860       25.2686       27.7899       28.6988       28.2108       25.6048       23.3361       19.7955       16.2720       13.5329       10.4078       8.01035       5.73771       4.09417       2.86953       1.87671       1.21644      0.764139      0.455233      0.259820      0.145269     0.0767478     0.0386526     0.0186538    0.00855370    0.00373104    0.00148716   0.000555682   0.000194985   6.28351e-05   1.83955e-05   4.77781e-06   1.13925e-06   2.35369e-07   3.75076e-08   4.19135e-09
  18  26 4582.4873    0.5570 18.2579  9.5008 -0.0067  0.3525   0.0083   0.8728    0.0338   0.0000   459.2246       50.4156       8.66389       4.25942      -23.4591      -47.6046       47.9160       24.9561       22.1486       8.88866       5.88452      -5.25609       1.13300      -10.2336      -6.04338       2.27030       3.20563       1.18464     -0.319301      0.159089      0.172532     -0.139384   -0.00313764     0.0246154   -0.00278741   -0.00378410   -0.00340579   0.000192509   9.78817e-05  -5.31113e-05  -1.60491e-05  -6.99825e-06  -2.64933e-06   1.37903e-07   1.99015e-08   1.44098e-09       29.1779       37.4713       41.9752       41.7103       41.5156       38.1755       34.9704       29.5000       25.0572       20.4896       15.7343       12.3392       8.77249       6.32640       4.35356       2.89821       1.88529       1.17333      0.704513      0.408742      0.229464      0.119647     0.0621950     0.0301929     0.0135796    0.00591093    0.00238334   0.000884708   0.000309668   9.88473e-05   2.89665e-05   7.47502e-06   1.74033e-06   3.64264e-07   5.77622e-08   6.23891e-09
  19  10 2322.2729    1.2020  0.8067  9.8511 -0.0053  0.0294   0.0319   0.0599    0.1142   0.0000   441.7421       1.42326       12.7007       1.46229      -6.50318     -0.225312      0.800965      0.739650     -0.427340    -0.0919390      0.645287      0.338071      0.873132     -0.905778    -0.0605161    -0.0871224      0.287607     0.0487436     0.0210352  -0.000109043     0.0274433    -0.0181630    0.00207075    0.00165760   0.000291013  -0.000418334   0.000141195  -0.000186943   2.38503e-05   1.04834e-05   1.06084e-05  -1.14142e-06  -3.59708e-08  -2.83664e-07  -1.43515e-08  -9.58209e-10       2.42205       3.23620       3.50816       3.55855       3.61324       2.91751       2.90178       2.43849       2.19708       1.71720       1.41149       1.01362      0.729273      0.525010      0.343469      0.243619      0.138112     0.0900942     0.0551634     0.0324810     0.0210636     0.0105666    0.00521988    0.00291680    0.00137861   0.000599742   0.000278604   0.000120901   4.20189e-05   1.56841e-05   6.13617e-06   1.64087e-06   5.19550e-07   1.59420e-07   3.12832e-08   7.27736e-09
  19  12 2613.0581    2.1136  0.9266 10.7376 -0.0053  0.0333   0.0519   0.0641    0.1935   0.0000   440.8182    -0.0450008       13.3621       1.37064      0.686229      -1.93244       2.15182      -1.20858      -3.06924      -1.24445      0.222748     -0.356980     -0.586847      0.426434     -0.236616     -0.375694      0.115552     0.0215791     -0.125102   -0.00273863     0.0248296   -0.00144394   -0.00720133    0.00114272    0.00154748    0.00107870  -0.000437932   0.000115997   6.64287e-05  -1.43377e-05   4.73088e-06   2.20078e-06  -1.62963e-07   5.73487e-08  -2.77978e-08  -1.31962e-08       3.04291       3.83452       3.85880       3.71972       3.45580       3.54703       3.54584       3.02795       2.38798       2.00239       1.40193       1.11620      0.906146      0.683264      0.482303      0.312700      0.200392      0.111472     0.0623073     0.0386185     0.0221377     0.0106330    0.00561869    0.00298888    0.00146913   0.000607860   0.000270073   0.000117231   5.00248e-05   1.76503e-05   6.08795e-06   1.80798e-06   5.02840e-07   1.25571e-07   3.30792e-08   7.15153e-09
  19  13 2757.8810    2.6751  0.9395 11.1900 -0.0060  0.0289   0.0638   0.0656    0.1413   0.0000   434.1399     -0.327612       12.2772       2.57857      -4.56669       2.89421      -1.04412     -0.860802      -1.71597     -0.805714       1.14597       1.96297      0.421431      0.334041     -0.202211     -0.217117     -0.114887     0.0289609    -0.0687641     0.0321351     0.0433601   -0.00121449    -0.0111094  -0.000448708    0.00313497   0.000391414  -0.000237044   4.08256e-06   4.30903e-05   1.01639e-05  -7.95741e-06  -3.18282e-07   7.71110e-08  -1.82570e-08   1.93726e-08   3.78432e-09       2.31216       2.96552       3.23793       3.39877       3.32779       3.08686       2.70284       2.29574       2.00149       1.64461       1.24207      0.959127      0.693176      0.526025      0.334494      0.235870      0.163706     0.0886707     0.0607218     0.0354232     0.0209907     0.0108797    0.00571582    0.00296810    0.00142572   0.000652955   0.000262678   0.000115232   4.56824e-05   1.79437e-05   5.77208e-06   1.76480e-06   5.75062e-07   1.38788e-07   3.34064e-08   6.79310e-09
  19  15 3046.4384    3.8802  0.8944 11.7744 -0.0029  0.0259   0.0983   0.0697    0.1692   0.0000   437.7602       2.49664       5.36283       2.97457      -3.25389       2.92233     -0.188188      -1.69762     -0.974155      -1.97474      0.507805      0.347257     -0.770934      0.405281      0.201199    -0.0923741   -0.00942006      0.183451    -0.0799286    0.00738672    -0.0196130   -0.00420552   -0.00308258    0.00192211    0.00115467   0.000310793   1.99151e-05  -1.18466e-05  -2.53259e-07   1.08184e-05  -3.50461e-06  -1.87492e-06   3.78326e-07  -6.61209e-08   1.23568e-08   2.80277e-09       2.24520       2.91254       3.09044       3.19052       3.15815       2.77522       2.43234       2.27832       1.85347       1.58312       1.19150      0.867171      0.662010      0.456021      0.333042      0.212421      0.130603     0.0809207     0.0503986     0.0293370     0.0174123    0.00949087    0.00492595    0.00242387    0.00117714   0.000522433   0.000234187   9.35531e-05   3.48821e-05   1.32200e-05   4.42907e-06   1.40190e-06   4.13514e-07   1.13971e-07   3.03926e-08   5.86470e-09
  19  17 3332.8394    3.2621  1.5567 11.8337 -0.0016  0.0404   0.0656   0.0896    0.1403   0.0000   440.4542      -1.73170       16.4174      -3.27697       2.52760      -1.53362       5.73747       1.62500      -2.88143     -0.135528      -1.09289       1.96693     -0.193100     -0.672151     -0.120806      0.158577     0.0844313     0.0216510    -0.0492397    -0.0422891    0.00584382    -0.0124539    0.00335711    0.00276202   0.000999823  -0.000250276   0.000153340  -0.000142464  -2.29769e-05   2.34140e-05   2.80251e-06   6.11060e-07   9.33537e-07   2.87797e-07  -6.85881e-08   1.13361e-08       3.11393       4.25655       4.52777       4.69264       4.40033       4.26642       3.71159       3.35786       2.78500       2.21562       1.87671       1.32455      0.983940      0.733647      0.496678      0.336056      0.215283      0.130420     0.0865407     0.0472504     0.0276369     0.0154785    0.00772536    0.00399303    0.00177157   0.000907287   0.000381527   0.000171610   6.16436e-05   2.53233e-05   8.15512e-06   2.59561e-06   8.32425e-07   2.13836e-07   5.05575e-08   9.17591e-09
  19  18 3476.0487    2.7493  2.3192 11.3519 -0.0086  0.0457   0.0482   0.1144    0.1348   0.0000   439.4973      -2.68112       1.59554      -1.45884       4.46747       2.11544       2.68095      -4.00618     -0.822545       1.46318       3.42654      0.657036      -1.12894      0.299503     -0.565292     0.0215390     -0.253911     -0.227905    -0.0755671     0.0664699     0.0263567    -0.0724065   -0.00714865    0.00267146   -0.00132514  -0.000847766   0.000694601   0.000312833   4.48708e-05  -3.58668e-05  -1.19044e-05  -1.20777e-06  -6.44053e-07   3.18789e-08  -3.28585e-08  -1.16843e-08       3.62194       4.75786       5.18129       5.31785       5.07972       4.78448       4.43493       3.80676       3.14240       2.68592       2.10674       1.57825       1.16803      0.877155      0.570249      0.401532      0.258125      0.164728     0.0996233     0.0576070     0.0337627     0.0178316    0.00962176    0.00481478    0.00227728    0.00108460   0.000451176   0.000203917   7.92664e-05   2.91620e-05   1.02482e-05   3.02422e-06   9.22124e-07   2.45557e-07   5.52005e-08   1.16456e-08
  19  19 3619.1445    2.2202  3.6721 10.6405 -0.0030  0.0591   0.0318   0.1537    0.1154   0.0000   443.3676      -3.12523       9.08329      -6.27497     -0.319253       6.32604      -4.26198      -2.42857      -6.98828       3.90028       2.02226      -1.58995     -0.845789     -0.709746      -1.81348      0.594901     0.0564634    -0.0811392     0.0594765   -0.00435096    -0.0635059     0.0431334     0.0208491    -0.0196388   -0.00567917    0.00238768  -5.35307e-05  -0.000443812   2.29915e-05   3.25647e-05  -2.20179e-06  -3.09120e-07  -3.11131e-07   1.60084e-07   1.06517e-07  -2.32135e-08       4.81311       5.86781       6.80261       6.87583       6.81483       6.30389       5.81007       4.84492       4.09527       3.42081       2.69159       2.04957       1.51595       1.09157      0.778175      0.520220      0.334089      0.222120      0.132589     0.0784057     0.0455658     0.0244653     0.0130008    0.00648877    0.00312525    0.00141758   0.000643845   0.000267862   0.000105706   3.79945e-05   1.36468e-05   4.28011e-06   1.19644e-06   3.17813e-07   7.25863e-08   1.45264e-08
  19  20 3762.3557    1.8399  5.4912 10.1931 -0.0012  0.0738   0.0223   0.2042    0.0844   0.0000   440.5217       5.18737       3.83874       3.87180      -13.1974      0.296695      -2.73255       6.89551      -2.58211     -0.495698       3.88512       4.31816      -2.40260      0.456488      0.575438     -0.706953     -0.255853     0.0529105      0.137238     -0.106485    -0.0216236    0.00425867    -0.0198033    0.00479461   -0.00178271  -0.000473755  -0.000584668  -2.64253e-06  -1.09261e-05   0.000125484   1.98004e-07   4.94204e-06  -2.99212e-06  -8.31583e-09   5.45746e-08  -9.42719e-09       5.93985       7.75033       8.61861       8.53675       8.62357       7.98557       7.09803       6.47244       5.21009       4.26277       3.38092       2.57706       1.93870       1.39942      0.965518      0.677843      0.426948      0.269357      0.167069     0.0965159     0.0550593     0.0303222     0.0154238    0.00806994    0.00386670    0.00180162   0.000796140   0.000328821   0.000125325   4.81407e-05   1.64185e-05   5.22084e-06   1.54572e-06   4.19609e-07   9.68674e-08   1.85942e-08
  19  21 3905.6390    1.5399  6.7440  9.9239 -0.0047  0.0872   0.0183   0.2319    0.0741   0.0000   430.3521      -17.3423       9.12297       7.68615      -2.49986     -0.563899       5.04639      -2.96024      -11.7355      -5.46838       6.79691      -3.57911       1.39125      -1.93472       1.16195     -0.928766     -0.308923      0.687785      0.352088      0.245420     0.0620094    -0.0425868     0.0217132   -0.00766881   -0.00231007    0.00276529   -0.00168138  -0.000213669  -4.92619e-05   2.72026e-05   4.87205e-06  -2.09345e-06   2.05838e-06   4.53490e-07  -3.53577e-08  -1.00983e-08       7.01192       9.14204       10.0659       10.3615       9.99197       9.47091       8.41783       7.43010       6.16775       5.11172       4.02215       3.06305       2.28515       1.63619       1.15792      0.776149      0.509284      0.323566      0.197004      0.117330     0.0672255     0.0358963     0.0195641    0.00958315    0.00470226    0.00220076   0.000949039   0.000398127   0.000158279   5.70116e-05   2.01623e-05   6.35510e-06   1.84886e-06   4.80009e-07   1.10882e-07   2.17294e-08
  19  23 4192.0678    1.0069 10.4960  9.7999 -0.0048  0.1388   0.0139   0.4054    0.0509   0.0000   440.1557      -20.2385       18.7000       1.91920       7.17807       5.42401       8.93259      -3.48417       1.39758      -11.3613      -6.68123       8.72082      -4.19002      -3.80798       2.06023       1.49590      0.875190    -0.0928955     -0.688591    0.00541903      0.122647      0.155530    -0.0420487    -0.0316816    0.00238771    0.00418162    0.00252859  -0.000198649  -0.000280951   6.13307e-05  -3.98959e-06   2.60467e-06  -5.06004e-06  -1.13392e-06  -6.07414e-08  -3.41304e-08       11.1692       14.4650       15.9478       16.5060       16.1513       14.8283       13.6574       11.7274       10.0325       8.03147       6.35353       4.94135       3.65200       2.65793       1.85580       1.28644      0.826251      0.525266      0.327744      0.193960      0.112706     0.0614502     0.0328246     0.0165687    0.00811235    0.00378232    0.00164465   0.000683638   0.000266366   9.76966e-05   3.39053e-05   1.04507e-05   3.01674e-06   7.73627e-07   1.74789e-07   3.55359e-08
  19  24 4335.2887    0.7828 12.1986  9.7344  0.0002  0.1877   0.0127   0.5373    0.0471   0.0000   432.2635       1.49890      -44.2689       3.76291       35.4763      -8.21999       4.88409       41.9207      -22.8086     -0.913903       34.0951       7.86468      -7.57867      -7.51414      -1.64246      0.474923       1.81183       1.26976      0.102319     -0.246490     0.0380231     0.0665302     0.0749594   -0.00117801   -0.00418127   -0.00147843   2.47698e-05  -7.46522e-05   9.87797e-05  -7.68643e-06  -8.19729e-05   6.76946e-06  -2.57652e-06   7.01673e-07  -2.89474e-07   2.09190e-08       14.6503       19.4408       21.1052       22.0599       21.5371       20.1091       18.3988       15.5426       13.2518       10.6359       8.66670       6.55519       4.92812       3.56559       2.50360       1.71615       1.14226      0.740845      0.452070      0.272802      0.157262     0.0864265     0.0458397     0.0237068     0.0112233    0.00537631    0.00225321   0.000985319   0.000375747   0.000138312   4.67399e-05   1.46443e-05   4.14502e-06   1.06378e-06   2.39605e-07   4.77495e-08
  19  25 4478.9642    0.6313 14.3488  9.6156 -0.0147  0.2519   0.0099   0.6564    0.0396   0.0000   366.7924      -16.3774       98.1157       6.82711       5.93640       14.4060       19.6373       24.1138      -21.5651      -1.65490       4.11857       6.06797      -26.5062       14.1561       3.85266     -0.720186     -0.934197     -0.359523    -0.0905671      0.196490     -0.173636     0.0500006     0.0420081    -0.0279813     0.0139508     0.0133086   -0.00488526   -0.00250074  -6.39369e-05   0.000599521  -3.02596e-05  -4.33585e-05  -5.42386e-07   3.68851e-06  -2.19824e-07  -4.02582e-08       20.2546       25.6171       28.6696       29.2774       28.4087       26.5406       24.4970       21.3195       18.0240       14.7853       11.8618       9.09057       6.91814       4.91873       3.42658       2.37550       1.58070       1.01269      0.618987      0.378504      0.216746      0.120383     0.0653067     0.0335283     0.0169263    0.00767543    0.00344953    0.00138042   0.000553933   0.000193593   6.48906e-05   2.00642e-05   5.56905e-06   1.45261e-06   3.26755e-07   6.38553e-08
  20   9 2203.0666    0.9320  0.8273  9.2036 -0.0009  0.0304   0.0254   0.0691    0.1331   0.0000   436.3846      0.278044       14.0417      -3.53677      -6.70594       5.57787       1.97575      -2.04467     -0.704223       1.79475     0.0141527      -1.26216     -0.938001      0.430554     -0.285648     -0.553052     0.0246685     0.0386730     0.0302689    -0.0426085    -0.0167238    -0.0112121    0.00322774    0.00193183    0.00107826   0.000981652  -0.000152182  -0.000174378  -4.80937e-05   5.41211e-05  -1.33733e-06  -1.11755e-06  -5.83349e-07   7.73503e-07   1.14390e-07  -6.78978e-08       2.20582       3.10993       3.12217       3.39572       3.15160       3.38752       2.53399       2.50038       1.85535       1.73979       1.22224       1.12370      0.748741      0.597026      0.335652      0.297344      0.164995      0.129448     0.0751247     0.0495650     0.0239920     0.0165521    0.00745082    0.00455630    0.00213589    0.00109956   0.000461147   0.000224376   8.80644e-05   3.40652e-05   1.30231e-05   4.95665e-06   1.55190e-06   5.07432e-07   1.39160e-07   4.00268e-08
  20  12 2644.7934    2.2525  0.8566 10.8725 -0.0050  0.0304   0.0582   0.0661    0.1892   0.0000   440.7974      -2.46036       15.5460      -2.74010      -6.13464       2.76414       1.38252       1.96219     0.0185444     -0.205085      0.954050     -0.603391     -0.641971      0.166691      0.660482     -0.103623     -0.293104    0.00972508     0.0542095     0.0102472    -0.0179098   -0.00719507  -0.000580788   -0.00858003  -0.000492695   0.000919216   1.17024e-05  -0.000109337   3.18571e-05   2.67680e-05  -1.41372e-05   1.57141e-07   1.49018e-06  -1.95745e-07  -6.20808e-08  -1.77014e-08       2.31343       2.86775       3.05703       3.61249       3.17260       3.19015       2.78826       2.83750       1.94712       1.90135       1.46290       1.30318      0.705147      0.779655      0.413614      0.392389      0.171372      0.181594     0.0855801     0.0726457     0.0287821     0.0226071     0.0117422    0.00587520    0.00317002    0.00108737   0.000749679   0.000251724   0.000151060   4.31594e-05   2.15129e-05   5.91945e-06   2.22581e-06   7.36276e-07   1.70700e-07   6.15366e-08
  20  13 2790.6142    2.8717  0.9118 11.3524 -0.0004  0.0281   0.0711   0.0671    0.1408   0.0000   436.0179      -5.86819       20.2223       3.96811      -4.01590       1.66898     0.0713146      -1.04776      0.939043     -0.138392     -0.705326       2.21515      0.349915      0.105826     -0.245977      0.387314     0.0991992    -0.0251660    -0.0739280    -0.0372146     0.0123390    0.00274595   -0.00627257   -0.00590787  -0.000112793    0.00116052  -0.000677352  -0.000146620   0.000123126  -4.74694e-05  -2.71165e-05   4.26563e-06  -1.03853e-07  -2.92071e-07  -1.20150e-08   5.89180e-09       2.27678       3.12536       3.25624       3.23103       3.04887       2.75740       2.70052       2.36905       2.15855       1.83340       1.45857       1.11215      0.840444      0.590438      0.404827      0.301050      0.176497      0.121311     0.0730836     0.0448196     0.0282997     0.0131074    0.00982853    0.00381740    0.00235206    0.00114933   0.000447609   0.000277068   8.06672e-05   4.09779e-05   1.62970e-05   4.59110e-06   2.03572e-06   5.07181e-07   1.44815e-07   4.10539e-08
  20  16 3224.3736    3.7201  1.2605 11.6831 -0.0067  0.0324   0.0767   0.0798    0.1443   0.0000   434.0760       2.85070       10.6781   -0.00378785       1.22006       1.30651       3.22256      -1.47727       3.62300      0.364016       1.47698     -0.856043     -0.339107       1.20026      0.276531     0.0525149     0.0464026      0.125723    -0.0973435     0.0347775     0.0406407     0.0204549    -0.0132421   -0.00367560  -0.000798051    0.00141579   0.000185627   0.000385088   1.06098e-05  -2.94850e-06  -2.61119e-05  -5.97673e-06   1.36824e-06   7.67087e-07  -3.41695e-08   7.05797e-08       2.34101       3.13559       3.32060       3.36307       3.47490       3.12316       3.04904       2.58024       2.16054       1.85024       1.42753       1.09836      0.880821      0.617969      0.462120      0.308159      0.208418      0.138907     0.0811910     0.0524517     0.0307594     0.0161931    0.00988326    0.00473486    0.00252977    0.00124006   0.000549079   0.000268105   9.83502e-05   4.51863e-05   1.70164e-05   5.57908e-06   2.09568e-06   6.39557e-07   1.64095e-07   4.63405e-08
  20  17 3367.9293    3.1606  1.7373 11.6816 -0.0041  0.0405   0.0581   0.0944    0.1081   0.0000   438.1701       2.11546       6.60500       3.56216      -1.08900      -6.41165       1.40889     0.0482966      -3.79401      -1.37566       3.06782      0.419403     -0.833693      0.610065      0.948055      0.312313    -0.0296469     -0.371506      0.126756     0.0223643   -0.00532855    -0.0109581     0.0183315   -0.00303876  -0.000642282  -0.000705887  -9.70326e-05   0.000150878   0.000113986   3.96100e-06  -2.13192e-05  -1.28606e-05  -3.16006e-06   1.61074e-07   1.90495e-08  -1.19127e-08       3.21066       4.11720       4.26364       4.55626       4.58118       4.27418       3.81871       3.26287       2.89846       2.35424       1.91895       1.42265       1.05207      0.809609      0.563943      0.408266      0.256489      0.169232     0.0973020     0.0647807     0.0388383     0.0220773     0.0119155    0.00596855    0.00317630    0.00148874   0.000689393   0.000301072   0.000126957   5.10172e-05   1.94433e-05   6.89982e-06   2.28429e-06   7.42818e-07   2.05210e-07   5.49787e-08
  20  18 3511.6211    2.6135  2.6129 11.2244 -0.0082  0.0468   0.0413   0.1231    0.0969   0.0000   438.9197     -0.947009       6.12816       1.66802       9.35165      0.616684      -1.34631       1.49385       2.44718     -0.318888       2.83035      0.149343      0.853555       1.15860     0.0651145      -1.33771      0.337064      0.146750    -0.0293232      0.120341      0.171553    -0.0415306    -0.0235240   -0.00502641    0.00243765   -0.00221436   8.64816e-05  -0.000194563  -5.55599e-06   7.29324e-05   2.46997e-06   2.87419e-05   2.77813e-06  -2.28464e-06  -3.36385e-07   9.84047e-08       3.54942       4.65631       5.08614       5.12506       5.15675       4.84393       4.31594       3.91646       3.24003       2.71505       2.21492       1.67405       1.33625      0.906780      0.655453      0.475751      0.302541      0.205596      0.126836     0.0767257     0.0473077     0.0258484     0.0137990    0.00759287    0.00372956    0.00189222   0.000882925   0.000381007   0.000166597   6.66409e-05   2.42586e-05   9.33772e-06   3.12906e-06   9.23768e-07   2.61824e-07   7.22058e-08
  20  19 3655.3682    2.0802  4.2182 10.6887 -0.0078  0.0638   0.0283   0.1664    0.0870   0.0000   442.0594       8.39549       27.9688      -2.26659      -2.61405      -6.69669       3.22397       7.38606      -6.82199      0.997423      0.131050       3.14000      -2.31634       1.05903      0.466276      0.556846     -0.140280     -0.212709     0.0173576    -0.0988328    -0.0148079     0.0217760     0.0138677   -0.00723320    0.00614402   -0.00164613   -0.00158575  -0.000338129  -0.000172789   1.73466e-05  -1.15122e-06  -1.54903e-05  -1.41923e-06   5.91154e-07   3.89829e-07  -1.54975e-07       4.79295       6.35539       7.09610       7.08733       7.14125       6.70181       6.13179       5.17297       4.54532       3.72273       3.03842       2.22940       1.82176       1.26404      0.902211      0.622691      0.429001      0.274940      0.172299      0.108998     0.0610147     0.0353988     0.0195129     0.0104545    0.00506991    0.00260560    0.00114447   0.000538131   0.000205661   9.30490e-05   3.48985e-05   1.29707e-05   4.17076e-06   1.32556e-06   3.61873e-07   9.52892e-08
  20  20 3799.0758    1.7640  5.4602 10.1366 -0.0067  0.0721   0.0206   0.1935    0.0778   0.0000   439.6128      -2.49089       12.3520       16.1264       6.49495      -8.87734       8.64707     -0.941818       11.4165       8.34754      0.767847      -3.69011      0.714729       2.74798     -0.834820       1.05890      0.903068      -1.18325     -0.361632      0.155053     0.0142351    -0.0383610    0.00305163    -0.0185996    0.00919851    0.00552213  -0.000950004   -0.00132775   2.74728e-05  -5.98567e-05   2.49825e-05   1.85630e-06  -8.85867e-06  -2.97452e-06   3.86582e-07  -7.93385e-08       5.47093       7.10805       7.87418       8.24210       8.16814       7.44048       6.92548       5.98845       5.20416       4.19127       3.47964       2.63387       1.94590       1.49998       1.05541      0.727870      0.487939      0.314910      0.199720      0.120737     0.0720232     0.0413860     0.0229124     0.0117862    0.00613219    0.00298488    0.00129032   0.000648402   0.000253063   0.000107992   4.04335e-05   1.42436e-05   4.75768e-06   1.47867e-06   4.25615e-07   1.06405e-07
  20  21 3942.9270    1.4097  7.5288  9.9616 -0.0053  0.0945   0.0163   0.2691    0.0591   0.0000   442.9888      0.892524       20.7180      -19.7097       1.33404      -17.8638      -9.17684       14.3118       1.31766       3.21922      -2.58357      0.244939       3.83584       2.93931     -0.633645     -0.469386     -0.217731      0.373777   -0.00652445      0.215964     0.0454749    -0.0243964    -0.0682360   -0.00368348   -0.00146626   -0.00439839   -0.00276880   0.000244090   -0.00102618   0.000225445   0.000103660  -4.05029e-05   2.68794e-06   2.76328e-06   2.52503e-07  -5.03460e-09       7.16729       9.45785       10.4127       10.9271       10.1431       9.99238       9.14538       7.90611       6.80554       5.54459       4.49422       3.44170       2.68039       1.92345       1.39545      0.948815      0.643667      0.414654      0.261791      0.159512     0.0924562     0.0528717     0.0292886     0.0152663    0.00786921    0.00378849    0.00179791   0.000802272   0.000345386   0.000138398   5.41326e-05   1.91140e-05   6.37284e-06   1.96138e-06   5.34432e-07   1.36395e-07
  20  23 4230.2521    0.9394 11.3701  9.7026 -0.0041  0.1515   0.0129   0.4315    0.0501   0.0000   442.1854      -8.08301       29.0018      -7.50623       25.6739      -23.4473      -8.89538       34.2479       3.34953      -3.49105      0.174912       4.86506       3.11534       4.50135       1.94755      -1.75544     -0.723857       1.21191     -0.360259     -0.471244      0.432249     0.0385364    -0.0322397     0.0281566    0.00796384    0.00661430  -0.000290875   -0.00191151  -0.000407496   5.08366e-05   0.000251666   1.18250e-05   2.82682e-06  -4.46504e-06   8.32652e-07   1.26202e-07       11.2501       14.7941       16.4559       16.9198       16.2692       15.8130       14.3810       12.6757       10.4521       8.97034       7.02554       5.56754       4.18358       3.14777       2.21282       1.56093       1.05938      0.694263      0.442725      0.272429      0.162472     0.0924271     0.0517756     0.0274460     0.0140387    0.00707856    0.00316242    0.00152281   0.000606007   0.000260214   9.60863e-05   3.41246e-05   1.12280e-05   3.36542e-06   9.17778e-07   2.30390e-07
  20  25 4517.7275    0.6349 16.5183  9.5453 -0.0036  0.2722   0.0086   0.7073    0.0340   0.0000   386.1353       14.4103      -22.2032       1.09898       37.6259       28.7527      -22.7864      -57.5340      -4.88775       10.7946       10.2198     -0.992624       7.99427       8.44115      -4.56234      -6.04388       3.11529     -0.163213      -1.19543    -0.0130467     -0.114924      0.164583      0.175931     0.0221536    -0.0907062    -0.0112480    0.00457232    0.00122466   -0.00111772  -0.000309290   0.000271063   1.59099e-05  -2.99567e-05  -2.19712e-06   2.18833e-06  -4.38143e-07       19.7876       26.3703       29.1048       29.7412       29.3159       27.5115       26.0102       22.3456       19.1347       16.1766       12.6660       10.1815       7.77987       5.58012       4.09469       2.83125       1.91994       1.26562      0.809910      0.497295      0.293052      0.169791     0.0945202     0.0506691     0.0259116     0.0127795    0.00605267    0.00271102    0.00115325   0.000460197   0.000174902   6.23002e-05   2.04931e-05   6.21142e-06   1.61840e-06   4.17482e-07
  21   7 1919.7978    0.4739  0.4999  8.9528 -0.0087  0.0270   0.0159   0.0580    0.0638   0.0000   436.3408      -2.08971       11.8162      -6.22974      -1.73479      -3.79485      0.691627      -2.47951     -0.215809     -0.707353     -0.267569     -0.744035      0.776914     -0.206397    -0.0209054      0.195046     0.0671453     0.0313003     0.0387401    -0.0635910     0.0303498   -0.00991132  -0.000732983   -0.00491113   -0.00126192   2.50658e-05   0.000526216  -0.000213078  -0.000147997   3.65483e-05  -7.42577e-06  -2.20846e-06   8.25051e-07  -1.80703e-07  -2.69882e-07   2.03414e-08       2.39401       3.14088       3.65683       3.85692       3.74742       3.50583       3.28957       2.52271       1.99411       1.75992       1.26537      0.882817      0.724410      0.539747      0.354319      0.274211      0.186998      0.108750     0.0715783     0.0469141     0.0283853     0.0162400    0.00955413    0.00504729    0.00271627    0.00117205   0.000665145   0.000310396   0.000124009   5.50549e-05   2.43875e-05   9.89737e-06   4.16595e-06   1.37134e-06   4.14558e-07   1.11057e-07
  21   8 2077.7348    0.7323  0.5376  9.1334  0.0036  0.0337   0.0245   0.0487    0.0833   0.0000   441.2150      -3.68611       15.3462       6.68436      -3.05958      -2.14050     0.0240184      -2.55503      0.569845       2.81267      0.827301    -0.0855656     -0.731064    -0.0888540     -0.151969      0.154926      0.282155     0.0301403      0.175551     0.0597464    -0.0365122   -0.00879219   -0.00834786   0.000725116    0.00219336    0.00119553  -0.000241224   0.000452468   0.000154800  -2.88495e-05  -7.55467e-05  -1.93402e-05   1.04076e-06  -1.06320e-06  -1.01158e-06   1.14740e-07       2.35344       2.99281       3.11025       3.20634       3.44383       2.72059       3.40800       2.21320       2.03822       1.72756       1.47195       1.20605      0.841310      0.679619      0.418292      0.287698      0.198738      0.174414      0.104447     0.0582678     0.0421465     0.0219971     0.0115629    0.00613624    0.00340157    0.00169927   0.000867700   0.000420666   0.000145956   8.01660e-05   4.24420e-05   1.31906e-05   4.75007e-06   1.61882e-06   5.05804e-07   1.33740e-07
  21   9 2231.8248    0.9827  0.8055  9.3927 -0.0019  0.0265   0.0251   0.0636    0.1231   0.0000   439.7018       5.56829       15.8584      -1.28129      -5.62528     -0.746091       3.05411       3.86654       1.75244      0.581664      0.692674      0.384198      0.172861      0.281573      0.537688      0.219244      0.142522      0.109985     -0.239929     0.0589622    0.00438143    -0.0151662    0.00618038    -0.0124090   -0.00491389   -0.00115943  -2.37126e-05   0.000227524  -0.000147964   5.85524e-05  -3.79138e-05   8.33564e-06   7.35784e-06  -1.22013e-06  -1.10445e-06   1.23986e-07       2.04348       2.57415       2.90735       2.67002       2.80628       2.49382       2.28522       2.23264       1.83369       1.65982       1.37808       1.05583      0.847385      0.563524      0.388180      0.285911      0.178278      0.122101     0.0831029     0.0457858     0.0307636     0.0182142    0.00923528    0.00533598    0.00271993    0.00140546   0.000721837   0.000323200   0.000141541   7.00689e-05   2.50333e-05   9.59806e-06   3.80293e-06   1.39168e-06   4.08896e-07   1.22797e-07
  21  10 2381.8627    1.3470  0.9641  9.8235 -0.0137  0.0272   0.0319   0.0679    0.1319   0.0000   435.5953      0.490647       16.0617       1.13320      -4.71677     -0.107169      0.714848       2.01966      -1.20020     -0.882147      -3.66594       2.20797       1.32546       1.01724     -0.618137     -0.160969     0.0853377     -0.158585     -0.139756    -0.0426576    -0.0367420     0.0165551    -0.0119802   -0.00395882    0.00284050   -0.00345760   0.000242869  -6.55227e-05   2.84269e-05  -3.19034e-05  -1.41858e-05  -1.88385e-05  -2.59251e-06  -2.56351e-06   1.75463e-07   1.89817e-07       2.05401       2.61865       2.90266       2.92474       3.11864       2.74506       2.55688       2.26690       1.80206       1.59702       1.34179      0.974386      0.749598      0.526596      0.418829      0.294286      0.187062      0.123889     0.0802663     0.0498011     0.0328934     0.0178117     0.0108415    0.00602543    0.00291505    0.00145958   0.000709266   0.000331575   0.000158934   6.52915e-05   2.75186e-05   1.08982e-05   3.68473e-06   1.32934e-06   4.43220e-07   1.25417e-07
  21  12 2676.1282    2.3741  0.8755 11.0149 -0.0101  0.0324   0.0584   0.0617    0.1914   0.0000   440.9060      -3.77193       11.2212       4.82230      -2.42305      0.246308      0.381848       1.29040      -1.53662      0.140534      0.886183     -0.653534      0.532465      0.370517     0.0317566      0.210618     0.0552631     -0.144685     0.0475777     0.0413023    -0.0633929    0.00783983    0.00768086   7.74783e-05    0.00397219   -0.00117125   -0.00147728   4.29502e-06   2.02983e-05  -6.19211e-05   1.93007e-05  -2.55868e-06   6.72498e-06  -7.67320e-07  -8.41636e-07  -4.02548e-08       2.16128       3.22585       3.21384       3.33445       3.71877       2.78158       3.18463       2.35463       2.37906       1.86447       1.52193       1.35438      0.844982      0.743630      0.435971      0.356758      0.245040      0.138051      0.110425     0.0521614     0.0441591     0.0218097     0.0131971    0.00712567    0.00319126    0.00205723   0.000853958   0.000459226   0.000202191   7.81753e-05   3.64290e-05   1.17849e-05   4.96428e-06   1.58756e-06   4.85653e-07   1.47018e-07
  21  13 2822.8828    3.0076  0.8866 11.3256 -0.0149  0.0260   0.0764   0.0630    0.2374   0.0000   437.8084      -1.54433       13.2480      -4.27059      -2.53785     -0.933766      -1.47513      -2.04731       4.19293     -0.207389      0.504757      -1.86476    -0.0390323     -0.105102     -0.123768     -0.318752     -0.396918     -0.363885   -0.00802235     0.0634417    -0.0241022    -0.0310439     0.0102808    0.00611256   -0.00111876   -0.00233896   0.000607557  -0.000192292   6.76883e-05   2.82555e-06   3.14528e-05   7.59285e-06  -3.96624e-06   1.08492e-06  -5.88539e-07  -1.25151e-07       1.99270       2.65547       2.79092       2.95176       2.96256       2.78394       2.54838       2.12454       1.90279       1.56605       1.23595      0.932596      0.737974      0.542895      0.402400      0.287431      0.191119      0.126793     0.0802400     0.0481958     0.0304222     0.0179326    0.00978236    0.00572605    0.00282195    0.00145973   0.000704414   0.000318244   0.000140839   6.06473e-05   2.61286e-05   9.82765e-06   3.75258e-06   1.39913e-06   4.27749e-07   1.28313e-07
  21  14 2968.8323    3.7351  0.8059 11.5940 -0.0057  0.0248   0.0922   0.0530    0.1526   0.0000   439.7774      0.458813       14.9540      -2.02462      -2.58591      -1.46408      -3.42772       4.42526      -2.02847      -1.01485      0.141752      0.539898      0.238995     0.0351226     -0.558104    -0.0907157    -0.0926009      0.202329    -0.0298281     0.0111278   -0.00423901   -0.00224791    -0.0287258    0.00136045   -0.00122796  -0.000481511   0.000486977   0.000309944  -2.54327e-05   4.63555e-05   1.19464e-05  -4.43910e-06  -3.37444e-07   1.86836e-06   1.55426e-07  -6.19658e-08       1.82732       2.43350       2.61326       2.73764       2.78714       2.47478       2.21212       2.04800       1.75291       1.46488       1.16529      0.862900      0.733611      0.493806      0.389427      0.251501      0.161650      0.118771     0.0734232     0.0492046     0.0256835     0.0158848    0.00944430    0.00560411    0.00289958    0.00147771   0.000708650   0.000329642   0.000157306   5.98388e-05   2.69757e-05   9.63060e-06   3.68138e-06   1.31624e-06   4.05704e-07   1.23237e-07
  21  16 3258.3961    3.5823  1.3619 11.4562 -0.0044  0.0335   0.0698   0.0774    0.1702   0.0000   438.9125       4.77476       11.2107       6.92624       1.15082       2.94455      -5.67942     -0.541393      -1.27927       1.96797     -0.470763       1.46525     0.0943282     -0.368319     -0.594095    -0.0791390      0.351018     0.0420476    -0.0980574   -0.00918453    -0.0182895   -0.00992906   -0.00352285  -0.000363161  -0.000710881   -0.00198265   0.000291936   0.000350744  -0.000261042  -5.73357e-05  -3.71828e-06  -2.58593e-06  -4.40326e-06   2.14509e-06   2.49938e-07  -1.85130e-07       2.29581       3.23352       3.40024       3.46057       3.58907       3.16474       3.07307       2.73553       2.27954       2.01331       1.51783       1.28148      0.941653      0.692313      0.531642      0.348788      0.245259      0.162801     0.0987457     0.0650811     0.0372369     0.0233654     0.0125419    0.00686590    0.00365730    0.00196250   0.000904974   0.000453355   0.000192022   8.97316e-05   3.40660e-05   1.43009e-05   4.83922e-06   1.79310e-06   5.58803e-07   1.77046e-07
  21  17 3402.8413    3.0542  1.8572 11.5158 -0.0113  0.0391   0.0537   0.0948    0.1009   0.0000   442.5102      0.542907       13.2377       4.48153       11.8108       5.05505       4.33074      -1.09164      0.435216       4.88618     -0.756125       1.61531      -1.53813     -0.720303      -1.05647     -0.372231      0.632288     -0.166898      0.161210     0.0618454     0.0567958    -0.0177050    -0.0131845   -0.00547547   -0.00253298  -0.000293610   0.000377208   0.000451698  -0.000563028   9.18736e-05   9.56418e-05  -1.87741e-05  -1.46691e-05   3.30891e-06   2.15758e-07  -1.96479e-07       3.03889       3.99990       4.47216       4.55618       4.69901       4.29402       3.78003       3.41025       2.81210       2.33801       1.83789       1.44570       1.07599      0.826303      0.584714      0.429706      0.286040      0.182026      0.122812     0.0747830     0.0454731     0.0276168     0.0153115    0.00862007    0.00452330    0.00225250    0.00109762   0.000550848   0.000226729   0.000107008   4.02052e-05   1.63174e-05   5.88545e-06   2.20077e-06   6.35013e-07   2.07772e-07
  21  18 3546.9831    2.4418  2.9736 11.1876 -0.0046  0.0501   0.0359   0.1324    0.0809   0.0000   450.8399      -3.32132       1.37078       5.67994       3.74181      0.379746      0.849629       3.02959     -0.662158      0.435072      -4.41998     -0.318916      0.485466      0.278398    -0.0124145     -0.295776     0.0367926    -0.0893509     0.0559417      0.145351     0.0768518   -0.00681756    -0.0261303    0.00510954   0.000907353   1.48286e-06   -0.00336148  -3.18790e-05   0.000447924   8.70649e-05   6.41835e-05   1.60447e-05  -1.29916e-05  -2.33407e-06  -1.32816e-06   5.12769e-08       3.53081       4.82835       5.26582       5.33224       5.28538       4.98203       4.49495       4.17276       3.54118       3.05104       2.41614       1.94064       1.47026       1.09052      0.789416      0.553908      0.379502      0.246685      0.161597     0.0993154     0.0628421     0.0350563     0.0208504     0.0112899    0.00607259    0.00301306    0.00152635   0.000739390   0.000313580   0.000143586   5.68366e-05   2.29668e-05   8.39250e-06   2.98786e-06   9.46940e-07   2.85128e-07
  21  19 3691.4227    2.0130  4.5725 10.4062 -0.0063  0.0622   0.0239   0.1631    0.0804   0.0000   442.1953      -11.2167       6.52128       2.54833       3.95132       4.94732       1.26468      -9.65703     -0.424408      0.752703      -1.89953      -2.02719       1.07118     -0.390989      0.317836     -0.989550     -0.697735     -0.422304     0.0887080     0.0864041     0.0506092    -0.0154995   -0.00382325    0.00610607  -0.000989879    0.00562173    0.00395505   -0.00114968  -0.000819779  -0.000101965   0.000142063  -3.17725e-05  -1.78040e-05   2.38477e-06   1.56566e-06  -1.83158e-08       4.56289       5.99578       6.64033       6.90894       6.87126       6.38844       5.76480       5.22287       4.46954       3.69239       3.03756       2.39320       1.81196       1.34568      0.968492      0.686786      0.469944      0.305890      0.204692      0.128691     0.0771177     0.0447142     0.0263389     0.0145300    0.00744345    0.00393878    0.00189180   0.000895004   0.000431395   0.000174379   7.27784e-05   2.86146e-05   1.03204e-05   3.68073e-06   1.14564e-06   3.53060e-07
  21  20 3835.3673    1.6770  6.5671 10.0271 -0.0014  0.0786   0.0181   0.2100    0.0671   0.0000   429.2900      -2.59561       7.85259      -13.6904       2.60001       5.33163      -3.10360      0.307883      0.805477      0.570824       2.16221       4.54222      -5.08724     -0.150739       1.40649      0.904102      0.292434     0.0931837      0.194472   -0.00329736     0.0820483     0.0614312     0.0193451     0.0103188    0.00459988   -0.00383364   -0.00210094    0.00105551  -0.000386535   0.000141420  -5.51473e-05   4.39753e-05   5.48798e-07  -2.33224e-06  -7.66892e-07   5.85786e-07       5.84131       7.39251       8.30774       8.49193       8.35038       8.02444       7.27664       6.62867       5.60596       4.67495       3.80371       3.01743       2.34444       1.72609       1.23581      0.893061      0.613844      0.401291      0.263817      0.162853      0.100166     0.0597731     0.0337081     0.0179906    0.00979338    0.00512111    0.00248640    0.00117391   0.000539225   0.000231608   9.46222e-05   3.68830e-05   1.39885e-05   4.81760e-06   1.51140e-06   4.51671e-07
  21  21 3979.6493    1.3746  8.1511  9.9042 -0.0032  0.0961   0.0155   0.2740    0.0571   0.0000   426.8575      -2.27247       39.8537       9.84557      -15.0188     -0.153112       7.37901       4.08002      -1.00342       8.88422      0.817097      -3.18517       6.44874       1.10188      -2.00032      0.538768      0.674718      0.141212    -0.0530214     0.0931607     0.0136072     0.0999903     0.0496199    -0.0219085    -0.0100208  -0.000378846    0.00134441   -0.00112754   0.000559727   0.000533830  -8.29662e-05  -5.80947e-05   1.03919e-05  -1.00895e-05   5.65265e-07   5.14875e-07       7.05226       9.22973       10.4452       10.4944       10.4680       9.92660       9.10862       7.98980       6.91465       5.79915       4.70053       3.74659       2.81991       2.09480       1.54514       1.08418      0.730978      0.498734      0.317398      0.198546      0.123207     0.0721318     0.0412936     0.0226793     0.0116243    0.00635808    0.00295703    0.00139765   0.000669908   0.000277275   0.000116774   4.68675e-05   1.63041e-05   5.99864e-06   1.93122e-06   5.78313e-07
  21  22 4123.7738    1.1414  9.9574  9.7795 -0.0066  0.1202   0.0132   0.3357    0.0487   0.0000   436.6060       36.8294       12.9956      -14.9895      -8.87928       4.67052       11.7376       14.2695       15.2235       4.38668      -14.1527      -6.82331       6.25457      -2.39916      -2.01071       1.78661      0.330594      -1.69225      0.883747      0.641283     0.0557906    -0.0792049     0.0662233     0.0213356     0.0375801     0.0107937  -0.000679459   -0.00101849  -3.66677e-05  -3.14791e-05   0.000415967  -1.23627e-05  -4.52998e-05  -9.87064e-07  -2.20205e-06   6.65554e-08       8.67123       11.1656       12.5316       12.8294       12.8642       12.3157       10.9629       10.0405       8.55313       7.07456       5.78987       4.58925       3.51653       2.69142       1.91150       1.34620      0.937563      0.637482      0.409320      0.259704      0.156870     0.0917697     0.0526128     0.0292535     0.0158516    0.00803375    0.00403485    0.00191264   0.000846087   0.000372617   0.000153715   5.98199e-05   2.20326e-05   7.55303e-06   2.39864e-06   7.39007e-07
  22   7 1945.0307    0.5558  0.5098  9.0258 -0.0052  0.0320   0.0193   0.0484    0.0660   0.0000   436.3397      -4.43344       15.9391       5.60716      0.144408      0.836649      -1.50316       1.96324      0.149081     -0.570658     -0.332091     -0.551794      0.699321     -0.391146    -0.0594875     -0.105705   -0.00844174    -0.0981013     0.0807927    -0.0590580    -0.0187633   -0.00924153     0.0234599    0.00419452   -0.00150737   0.000314008   -0.00199121   -0.00107522  -2.50496e-05   0.000104805  -5.20125e-05  -1.01733e-05   2.21849e-06  -2.47597e-06  -1.49051e-06  -2.55119e-07       2.58624       3.69132       3.99616       4.79445       4.25210       4.32369       3.32008       3.37790       2.24258       1.99519       1.50535       1.17472      0.778688      0.767701      0.382223      0.333325      0.216270      0.160412     0.0906538     0.0730940     0.0360531     0.0260332     0.0137281    0.00850926    0.00409180    0.00258535    0.00118829   0.000601669   0.000287938   0.000122232   5.10768e-05   2.14722e-05   8.86413e-06   3.37636e-06   1.28646e-06   3.89865e-07
  22   9 2259.9708    1.0437  0.7467  9.6548 -0.0028  0.0251   0.0261   0.0547    0.1007   0.0000   437.5782      -6.71747       18.0174       2.84179      -1.77183      0.666595      -2.06367       1.07187      0.425234      -2.21440      -1.06186     -0.116386       1.11277     -0.703002      0.324742    -0.0493812      0.259698     -0.320057     0.0434086     0.0244958     0.0467742    -0.0314319     0.0202809   -0.00467411   -0.00267671    0.00317926   0.000303609  -0.000988665  -0.000620726   0.000163536   2.91379e-05  -6.15078e-06  -5.35380e-06  -6.27680e-06  -4.98789e-09   3.92039e-07       1.80897       2.33776       2.38710       2.52323       2.48879       2.56576       2.35083       1.99393       1.71469       1.40306       1.14747      0.937410      0.724976      0.538663      0.408159      0.302320      0.207505      0.139679     0.0966482     0.0591831     0.0372948     0.0220897     0.0133175    0.00698401    0.00410140    0.00196712    0.00103718   0.000499281   0.000241016   0.000111251   4.71365e-05   2.05083e-05   7.77387e-06   2.94092e-06   1.14075e-06   3.69997e-07
  22  10 2410.7557    1.4447  0.9797 10.2094 -0.0184  0.0291   0.0346   0.0667    0.1455   0.0000   439.4085       1.61088       14.4167      -5.65166      -5.32098       1.12106      0.151387       1.65905      -1.47866      -2.01784      -1.55336      0.379553     -0.909510      0.210557     -0.348707     -0.277593      0.115534     0.0293499     0.0748588    -0.0373350     0.0191278     0.0142030    -0.0205420     0.0131293     0.0103043   -0.00554305   -0.00159477  -0.000430196   0.000628217  -0.000141207  -0.000103016   4.47735e-05   9.84381e-06  -1.90097e-06  -5.52149e-07   1.41354e-07       1.98438       2.89491       2.95050       3.08764       3.19132       3.01291       2.71036       2.43628       2.04000       1.68310       1.48480       1.05369      0.935350      0.604144      0.500491      0.338599      0.237364      0.162557      0.105147     0.0661932     0.0434141     0.0248921     0.0147187    0.00899137    0.00437856    0.00252999    0.00126820   0.000589929   0.000288045   0.000142448   5.56810e-05   2.43060e-05   1.03753e-05   3.72341e-06   1.27992e-06   4.79668e-07
  22  12 2707.0732    2.4947  0.8617 11.2112 -0.0082  0.0259   0.0599   0.0576    0.1514   0.0000   436.1799      -5.02493       14.3232     -0.173733      -3.34077      -1.22813     -0.604124      -2.75819       2.09464       1.06104      -1.06161      0.889507     -0.298093      -1.08929     -0.201195    -0.0141109     0.0755751      0.143029     -0.153105     -0.104937    0.00124211     0.0528928    0.00794114   -0.00403812  -0.000492662    0.00219347  -0.000773790   0.000310131   0.000166747  -0.000103048   1.38583e-05  -3.23200e-05   5.87104e-06  -1.64784e-06  -1.17654e-06   2.08271e-07       1.97977       2.52598       2.92037       2.97238       2.95771       2.71839       2.56393       2.27142       1.83644       1.65555       1.23938       1.02068      0.789948      0.622440      0.420658      0.320066      0.214643      0.153314     0.0904508     0.0600142     0.0392738     0.0219220     0.0127617    0.00755128    0.00383741    0.00217429    0.00104358   0.000566094   0.000270707   0.000117158   4.92155e-05   2.23287e-05   8.83196e-06   3.77752e-06   1.14248e-06   4.58244e-07
  22  13 2854.6275    3.1679  0.8638 11.3772 -0.0075  0.0260   0.0733   0.0578    0.2379   0.0000   439.5342      -3.73679       12.1216       1.13025       5.64835       2.53331       2.15377      0.539503      -4.29197      0.585512     -0.495864     0.0291282     -0.812606      0.308310      0.169281     -0.193598     -0.264846    0.00987329    -0.0713980    -0.0577675     0.0837823    0.00898535    -0.0229745    0.00210968   -0.00245126   -0.00140085    0.00184189   0.000419942  -0.000187239   5.82750e-05   6.83804e-07   3.01023e-05  -1.94854e-06  -3.87529e-06  -2.35836e-07  -3.85882e-07       1.99407       2.66760       2.65373       2.76130       2.70821       2.48948       2.28169       2.13892       2.04025       1.72107       1.44088       1.12508      0.886384      0.655043      0.464493      0.341809      0.218839      0.157188     0.0942940     0.0637352     0.0379612     0.0231147     0.0139395    0.00745556    0.00449420    0.00206389    0.00125251   0.000517124   0.000267172   0.000120424   4.94297e-05   2.10307e-05   8.61344e-06   2.95083e-06   1.13447e-06   3.61038e-07
  22  14 3001.3124    3.6647  0.8667 11.9966 -0.0078  0.0286   0.0878   0.0582    0.1451   0.0000   440.1673     -0.771477       16.8321      -1.35140      -3.32699       1.42148      0.685707      -5.30740     -0.768263       3.27603      -1.38233      -2.19783   -0.00655879      0.662305    -0.0620827      0.210681     -0.198898    -0.0133915     0.0255976     0.0720555    0.00258923    0.00421485    0.00927895    -0.0188696    0.00112829    0.00544024   -0.00262181   -0.00124971   0.000119961   0.000317608  -0.000112298  -7.56605e-07   7.14183e-06  -1.18324e-06   1.46566e-06   1.37682e-07       2.35198       2.59838       2.64213       3.27246       3.57714       3.00818       2.41713       2.29513       2.19477       1.83819       1.33892      0.965477      0.885339      0.701911      0.493749      0.298993      0.202479      0.163924      0.113866     0.0725618     0.0418341     0.0231679     0.0137933    0.00884882    0.00522695    0.00302880    0.00155734   0.000720342   0.000318538   0.000129459   5.44352e-05   2.14361e-05   8.35902e-06   3.13488e-06   1.05444e-06   3.59959e-07
  22  15 3146.9292    3.8631  1.1348 12.1073 -0.0055  0.0286   0.0816   0.0752    0.1468   0.0000   439.3340      -7.11663       14.9121       5.95053      0.532636      -1.55646       3.61505       1.53590      -3.15745     -0.496298      -1.42176       2.09511     -0.604611     -0.657612     -0.207578     0.0224014     -0.303107    -0.0443388     0.0400305    -0.0441018    -0.0485598     0.0266393    0.00176445    -0.0187909    0.00110961   -0.00114242   -0.00196128  -0.000367538   0.000275158   6.39822e-05  -8.17595e-05  -1.41583e-05   3.70004e-06   4.42220e-06  -1.50107e-06  -8.50278e-08       2.05332       2.68530       2.85750       3.02478       2.92834       2.76541       2.58016       2.20739       2.00408       1.78791       1.45199       1.15194      0.864406      0.640896      0.484964      0.332512      0.242697      0.146119     0.0995073     0.0646983     0.0393442     0.0250531     0.0146323    0.00856017    0.00463752    0.00240048    0.00123574   0.000582721   0.000282019   0.000132221   5.55041e-05   2.37327e-05   9.40144e-06   3.65655e-06   1.35414e-06   4.40326e-07
  22  16 3292.0768    3.6113  1.3088 11.6523 -0.0102  0.0336   0.0722   0.0711    0.1647   0.0000   436.0802      -5.70312       10.8313       4.14439      -5.51509      -3.58532       8.71245     -0.789281      -5.99507      -2.14173       2.86853       1.04087      0.896676      0.841863     -0.230985     -0.235889      0.292263      0.130342     0.0101593     0.0509215     0.0140626     0.0139049     0.0243883    0.00956273   -0.00586889    0.00198217    0.00248903   2.10840e-05   0.000195550   0.000163770   4.12631e-05  -1.01583e-05  -1.09406e-05   2.12019e-06   2.08271e-06  -5.05048e-07       2.20733       3.20526       3.18835       3.55859       3.20478       3.29185       2.84083       2.83734       2.22750       2.04184       1.56548       1.29455      0.985221      0.757694      0.535802      0.389901      0.263950      0.179534      0.116928     0.0760149     0.0458706     0.0271137     0.0164758    0.00903305    0.00521542    0.00280505    0.00139013   0.000722893   0.000353873   0.000143208   7.51727e-05   2.73542e-05   1.13853e-05   4.45942e-06   1.54466e-06   4.98699e-07
  22  17 3437.1194    2.9424  2.0327 11.3722  0.0002  0.0400   0.0453   0.0936    0.0893   0.0000   439.1467      -1.19624       8.23888       4.30390       1.71400       2.88369      -2.97545      0.608963      -2.15212       2.13241       3.95473      0.663980     -0.590549      0.989777     -0.930021     -0.356664     -0.437100    -0.0550419     0.0537687     -0.125801     0.0470306     0.0153835    0.00682726    -0.0166543  -0.000496160    0.00420938   0.000135701   0.000930067  -8.68183e-06  -6.03492e-05  -5.67000e-06   9.24589e-06  -1.13579e-05  -4.19462e-06   1.00255e-06   3.14646e-07       2.77612       3.73046       4.18826       4.08778       4.12284       3.87872       3.57091       3.28072       2.80551       2.45480       2.01978       1.62290       1.26961      0.917137      0.687583      0.471620      0.342515      0.219711      0.151873     0.0953890     0.0593794     0.0364811     0.0211019     0.0117456    0.00648635    0.00343502    0.00174211   0.000891395   0.000409183   0.000195409   8.33093e-05   3.62699e-05   1.38360e-05   5.64397e-06   1.93095e-06   6.74602e-07
  22  18 3581.9856    2.3460  3.4882 10.7977 -0.0019  0.0507   0.0297   0.1319    0.0769   0.0000   440.9497      -3.49619       9.75688      -4.62197       3.16404       2.95243       2.31110       4.97080       1.33842      -5.26326      -2.51989     -0.348366       1.15064       1.41379     -0.847293     -0.502585      0.478227      0.205915     0.0323796     -0.107731    0.00884980      0.116658     0.0336618    -0.0131878   -0.00559189    0.00401430    0.00234447  -0.000420680   0.000660833   0.000436315   7.88677e-06  -6.01749e-05  -2.67402e-05   9.11331e-06   1.84015e-06  -1.03920e-06       3.57753       4.67849       5.20995       5.26039       5.30609       5.05107       4.61389       4.28171       3.59436       3.06916       2.45570       2.01276       1.54516       1.16835      0.879731      0.627870      0.438294      0.297393      0.192271      0.126682     0.0761268     0.0465135     0.0277656     0.0153700    0.00848822    0.00457080    0.00235476    0.00114538   0.000554676   0.000257742   0.000113634   4.67036e-05   1.87709e-05   7.19041e-06   2.50053e-06   8.49528e-07
  22  19 3726.6785    1.9261  4.7492 10.5053 -0.0075  0.0626   0.0231   0.1686    0.0739   0.0000   436.2113       1.15503       10.2052       4.08697       5.55113      -3.47313       3.77249       8.64492      -2.76049      -5.69664      0.590255       2.09357      -2.50656     -0.904392       2.01235     0.0110756    0.00757516     -0.438067     0.0583394     0.0500407    -0.0799692    -0.0234719    0.00668802     0.0413823   -0.00109677    0.00639897    0.00321674   -0.00162787  -0.000991355   0.000534779   5.29751e-05  -6.60483e-05  -6.81396e-05   1.25143e-06  -1.03640e-06  -6.04159e-07       4.52394       5.74842       6.59143       6.60931       6.78549       6.53372       5.89974       5.22574       4.48778       3.74790       3.12276       2.43999       1.91247       1.44330       1.06636      0.774253      0.534366      0.368857      0.240607      0.154140     0.0980502     0.0594732     0.0344086     0.0200144     0.0107887    0.00573027    0.00294182    0.00144162   0.000694748   0.000311310   0.000139628   5.80473e-05   2.40153e-05   8.94632e-06   3.18391e-06   1.10498e-06
  22  20 3871.4254    1.5389  6.2084 10.1858 -0.0015  0.0763   0.0174   0.2137    0.0596   0.0000   440.6585      -12.1803       16.0627       22.2827      -9.99048      -5.62892       7.21802      0.467862       7.73715       1.17410      -1.73683       1.18302       1.14101      -3.72425      -2.31584       2.58668     -0.333555     -0.527389     -0.245267     -0.117381   -0.00174705     0.0636013    -0.0380488     0.0102231   -0.00261057    -0.0146963  -0.000667518   0.000707738  -0.000798109   0.000381211   0.000157276  -6.68324e-06  -4.12403e-05  -9.31634e-06  -2.31993e-06  -1.87168e-06       5.34704       6.93336       7.69034       7.80246       7.80587       7.60808       7.08131       6.23622       5.48033       4.57594       3.73470       2.99351       2.34937       1.81432       1.32730      0.963837      0.671572      0.459587      0.302461      0.199442      0.119597     0.0731393     0.0426057     0.0244226     0.0136274    0.00719170    0.00373361    0.00183379   0.000891536   0.000405761   0.000180164   7.46626e-05   3.03433e-05   1.15164e-05   4.09631e-06   1.36290e-06
  22  21 4016.2450    1.2815  8.5989  9.9212 -0.0023  0.1006   0.0143   0.2851    0.0512   0.0000   443.5923      -10.7792       13.7706       2.61289       4.84762       12.6961      -9.10592      -1.76706       3.16605       12.6194      -6.63139      -7.17187     -0.128802      -2.71103      0.210306     -0.602682      -1.17435     -0.858076      0.153567     -0.271039     0.0465413      0.112618    -0.0557887   -0.00107606     0.0320971    -0.0252738    -0.0129358    0.00348184    0.00179043  -0.000698774  -0.000346295  -6.32312e-05   4.11138e-05   3.66755e-06  -6.73883e-06   6.56874e-07       6.92054       9.06360       10.1175       10.2433       10.4599       9.87379       9.16992       8.20384       7.11093       6.11455       4.88596       3.98397       3.09635       2.32355       1.76340       1.24708      0.880170      0.595864      0.398874      0.256045      0.160124     0.0975580     0.0572838     0.0329079     0.0183862    0.00986157    0.00492414    0.00253695    0.00120071   0.000535701   0.000247218   0.000101330   4.07072e-05   1.56005e-05   5.37083e-06   1.85662e-06
  22  22 4160.5515    1.0321 10.3397  9.8407 -0.0052  0.1316   0.0130   0.3655    0.0469   0.0000   439.9481       12.2813      -1.96025      -13.0278      -8.32483     -0.562643       3.49381      -16.1555      -5.33251       4.53810       2.71284      -2.05843       5.10454       1.40749      -5.67170      -1.05666       3.43406    -0.0598270     -0.528581     0.0608227     -0.128435    -0.0346918      0.180752   -0.00247984    -0.0205166    0.00423066     0.0124500  -0.000499757  -6.88241e-05    0.00110087  -5.64309e-05  -0.000117935   0.000121275   5.41840e-06   9.84683e-06  -2.09685e-06       8.93682       11.6217       13.4623       13.3500       13.6303       12.8636       11.9182       10.9989       9.15958       7.84175       6.48777       5.10175       3.97539       3.07577       2.29302       1.64350       1.16096      0.790569      0.520014      0.335947      0.211996      0.126684     0.0768183     0.0434467     0.0242537     0.0131332    0.00667897    0.00336877    0.00164809   0.000729970   0.000342198   0.000137619   5.74510e-05   2.16294e-05   7.22824e-06   2.46445e-06
  22  23 4305.4516    0.8292 12.1075  9.8144 -0.0052  0.1682   0.0121   0.4792    0.0424   0.0000   432.1668       14.2761       4.11396      0.539009       33.5364       9.71707       4.18884     0.0906376       14.4835       1.07694      -3.32286       3.64225      -10.6997      -6.07677      0.893647      0.508676      -2.76167      -2.40885     -0.422795      0.566801      0.117770     -0.146765     -0.108837    -0.0250033    0.00977447     0.0116783     0.0136843   -0.00470787  -0.000438778   3.46127e-05   0.000741154  -0.000148715   0.000104697   4.70755e-05  -3.27489e-06  -1.19955e-06       11.4206       14.8999       16.8534       17.2942       17.2467       16.2571       15.1576       13.7743       11.6863       10.1263       8.33498       6.70968       5.23590       3.93971       2.87277       2.11410       1.48690       1.00096      0.665437      0.435711      0.277649      0.165278      0.100078     0.0573623     0.0320588     0.0168112    0.00888163    0.00438088    0.00218027   0.000989336   0.000436114   0.000180504   7.37615e-05   2.75743e-05   9.48553e-06   3.14975e-06
  23   7 1969.6011    0.5603  0.5238  8.9602 -0.0106  0.0224   0.0178   0.0490    0.0692   0.0000   438.5890      -3.87247       15.4992      -1.75225      -3.21545      -1.68524     -0.684303      0.594010       1.25189     -0.537246      -1.27622    0.00957502     -0.825163     -0.962237      0.278720      0.266922      0.370925    -0.0537865     0.0324758  -0.000935857   -0.00727651    -0.0257089     0.0158986   -0.00333062   -0.00351207   -0.00121052   0.000376490  -0.000752135  -0.000128861  -0.000205539  -8.49799e-05  -4.91601e-05   5.40347e-06  -3.16439e-06   1.46502e-06  -1.64859e-07       1.63221       1.92828       2.10051       2.50745       2.38476       1.93524       1.95423       1.96964       1.71630       1.20522       1.14636       1.02569      0.718863      0.531453      0.400062      0.324564      0.216796      0.132958     0.0941018     0.0654184     0.0429294     0.0235790     0.0141132    0.00834217    0.00557220    0.00299917    0.00118745   0.000748336   0.000378710   0.000217693   9.85661e-05   4.63824e-05   2.02382e-05   7.16619e-06   2.59320e-06   9.96850e-07
  23   8 2131.0504    0.7906  0.8087  9.1653 -0.0013  0.0258   0.0192   0.0616    0.0968   0.0000   434.3571       2.72117       20.6461       3.08219      -2.11195     -0.911946      0.105234       2.46389      -1.85756     -0.668450      0.724836     0.0584511     -0.518200     -0.605095   0.000922032      0.731392      0.145939     0.0823128    -0.0924525    -0.0536463     0.0436489     0.0642545   -0.00868564    -0.0144143   -0.00274566  -0.000452450   9.28893e-05  -0.000282604  -0.000457479   0.000280048   0.000249576  -2.70649e-05  -8.52248e-06  -4.51053e-07   1.67956e-06   1.91745e-06       1.71085       2.15575       2.40108       2.48714       2.43160       2.45843       2.28461       1.87227       1.76258       1.51232       1.11224       1.04459      0.786236      0.564894      0.434809      0.321034      0.212735      0.150322      0.108314     0.0671400     0.0430202     0.0277473     0.0162075    0.00937691    0.00531160    0.00293574    0.00154504   0.000805354   0.000398525   0.000190203   8.99251e-05   3.95727e-05   1.71013e-05   6.97590e-06   2.46543e-06   1.00764e-06
  23   9 2287.4156    1.1540  0.9408  9.3530 -0.0099  0.0265   0.0252   0.0602    0.1460   0.0000   436.0640      -2.75351       12.3625       3.34894      -2.14617       1.64253      -1.00398       2.24943       2.71758       1.55819     0.0344733      -1.87219      -1.14701     -0.889278     -0.454986      0.252057      0.115971    -0.0607475     -0.126279     0.0779642     0.0116914    -0.0282052     0.0224589    0.00388977   -0.00261808    0.00359381   0.000625538   3.54781e-05  -0.000774163   0.000260811   6.65438e-05   4.23861e-05  -1.58826e-05   3.41956e-06  -4.27893e-07   1.63985e-06       1.95524       2.38716       2.69972       2.92535       2.77924       2.67665       2.51778       2.27171       1.91267       1.63677       1.27280       1.03344      0.825142      0.617958      0.468661      0.358114      0.248957      0.160586      0.110732     0.0771523     0.0473514     0.0265923     0.0161977     0.0101260    0.00563982    0.00319845    0.00164593   0.000826389   0.000403900   0.000206063   9.97523e-05   4.40556e-05   1.72247e-05   6.90395e-06   2.84522e-06   1.08875e-06
  23  10 2439.1353    1.5082  1.0356 10.1213 -0.0132  0.0294   0.0340   0.0697    0.1607   0.0000   438.8544       1.32739       12.4914       4.11891      -1.86707      -4.44516      -6.47592      -1.30953       1.70880       1.80367      0.744956      0.680897     -0.787034     -0.619868    -0.0976496     -0.294405    -0.0576898     0.0615963     -0.111259     0.0306052     0.0337805    -0.0126285    0.00714841   -0.00239168    -0.0131241   -0.00237611  -0.000803465  -0.000345028  -0.000755576  -0.000193568  -7.85472e-05  -1.64315e-05   2.21414e-05   8.29069e-06  -5.80110e-06  -2.16521e-06       2.14483       2.49545       2.69166       3.00843       3.03051       2.76253       2.65709       2.50038       2.05364       1.65824       1.52733       1.13297      0.920478      0.702027      0.555554      0.372662      0.248084      0.184103      0.136285     0.0877833     0.0544427     0.0329923     0.0192910     0.0116465    0.00635280    0.00377816    0.00204962    0.00106224   0.000486805   0.000236483   0.000108635   5.19778e-05   2.15042e-05   8.71995e-06   3.37690e-06   1.13739e-06
  23  11 2588.6339    2.1656  0.9295 10.4344 -0.0064  0.0242   0.0481   0.0603    0.1556   0.0000   436.7845      -5.32760       8.02853     -0.686494      -3.22554      -1.71041      -1.95995     -0.438637      0.441708      -1.04714     -0.910793      -2.38972       1.69033      0.911915     0.0397394     -0.249306     0.0779967     0.0968116     0.0168584     -0.136122     0.0346755     0.0189139   -0.00265897    -0.0183762    0.00837903  -0.000729044    0.00147770   0.000436677   9.12660e-05   0.000300852  -9.58657e-05   2.34757e-05   1.18650e-06   4.08070e-06  -1.81965e-06  -1.48398e-06       1.66933       2.20714       2.43910       2.51724       2.55644       2.38209       2.23864       1.93827       1.69325       1.43685       1.18502       1.00561      0.759437      0.586290      0.408231      0.302914      0.203388      0.148667      0.104096     0.0623665     0.0437327     0.0267775     0.0157843    0.00952931    0.00492040    0.00284065    0.00148961   0.000809109   0.000382021   0.000180700   9.06648e-05   3.51566e-05   1.70585e-05   6.80953e-06   2.52784e-06   9.08009e-07
  23  13 2885.9727    3.3775  0.9870 10.9062 -0.0084  0.0269   0.0714   0.0615    0.4269   0.0000   440.0539       1.84977       11.6891       2.14843      -4.25570      -3.35166     -0.292664     -0.183915      -1.86901      0.366717     -0.786359     0.0562814     -0.308280     -0.455396      0.198309      0.489852     -0.127028     0.0738485    -0.0964917     -0.118864     0.0105236    -0.0125264    0.00537520    -0.0147168   -0.00669546   -0.00234820    0.00285983   7.27832e-05  -6.02857e-05  -3.26455e-05  -5.94490e-05   1.50084e-05   1.37590e-05   2.49566e-06   1.00235e-06  -1.66580e-06       1.82907       2.58375       2.81656       2.92436       2.83359       2.62807       2.60625       2.15578       1.95667       1.64007       1.36234       1.07580      0.872302      0.630703      0.484011      0.338216      0.242018      0.164913      0.112342     0.0730951     0.0460024     0.0285576     0.0168810    0.00989445    0.00562342    0.00306326    0.00162173   0.000831039   0.000418410   0.000203108   9.03348e-05   4.31467e-05   1.74998e-05   7.73620e-06   2.78404e-06   1.09495e-06
  23  14 3033.3572    3.8152  0.8041 12.3590 -0.0082  0.0283   0.0903   0.0542    0.1415   0.0000   440.3791      -1.07884       10.8496       3.04055       4.75546       2.29414      0.398232      -3.49790     -0.866535     -0.244335      -2.15899      0.241632      0.155763      0.191281     -0.344205     -0.806446     0.0301171     0.0782465    0.00786184     0.0612225    -0.0218983     0.0166978    -0.0117186    0.00872789   -0.00772397   -0.00172709  -0.000561633  -0.000617738   2.55951e-05  -0.000122314  -7.68941e-05   4.48662e-05   2.74064e-05  -7.65289e-06  -2.19981e-06   2.77270e-06       1.65114       2.63335       2.59337       2.95604       2.72290       2.67929       2.49445       2.12397       1.97043       1.50757       1.36199       1.02732      0.876072      0.613396      0.489580      0.355378      0.242167      0.188584      0.108357     0.0885313     0.0468332     0.0344753     0.0195692     0.0110481    0.00689758    0.00313361    0.00209267   0.000811517   0.000553872   0.000192487   0.000124109   4.04331e-05   2.28600e-05   7.27825e-06   3.10126e-06   1.12500e-06
  23  15 3179.5926    3.5971  1.1216 12.1358 -0.0128  0.0348   0.0748   0.0699    0.1304   0.0000   440.1693      0.411102       9.68542       2.60463      0.352681       1.27109      -4.11745      -6.95937      -1.56742    -0.0952138      0.607158      0.842810     -0.722902     -0.784559      0.529043      0.728796     -0.226675    -0.0390377    -0.0226092     0.0858358     -0.113968    -0.0604670     0.0292049   -0.00151697    -0.0117592   -0.00359781    0.00479509  -0.000158288  -0.000590948  -6.22123e-05   0.000170182   4.80487e-06   1.56837e-05   1.33387e-06   2.03694e-06  -3.53504e-07       1.94129       3.21730       3.02701       3.53617       3.37373       3.21856       3.12037       2.57161       2.39897       1.72544       1.66324       1.19030       1.03056      0.747305      0.547926      0.409665      0.268440      0.207931      0.131442     0.0959305     0.0588460     0.0372533     0.0225564     0.0118705    0.00801922    0.00360663    0.00242665   0.000925563   0.000640475   0.000233801   0.000133162   5.19647e-05   2.34724e-05   9.13430e-06   3.33802e-06   1.24020e-06
  23  16 3325.4309    3.3758  1.6255 11.5401 -0.0051  0.0343   0.0586   0.0832    0.1178   0.0000   439.2401      -1.71357       13.1045       8.81035      -6.61397       1.19510       4.34011     -0.639760      -1.00013     -0.617280       1.25541      -1.58852       2.67661     -0.496439   -0.00190808      0.426262     -0.453527     0.0762049   -0.00191253    -0.0265875      0.216715   -0.00640982    -0.0425742     0.0249844    0.00225988   -0.00550820    0.00187887  -0.000117054   0.000651925   0.000356621  -2.48150e-05  -1.62130e-05  -2.03635e-05  -2.82532e-08  -2.23885e-06   1.08800e-06       2.28768       2.95931       3.28782       3.38020       3.28849       3.26167       2.97047       2.62282       2.39588       2.06396       1.69418       1.39188       1.08365      0.788036      0.622891      0.455072      0.319719      0.218775      0.138952     0.0943585     0.0584388     0.0373966     0.0228053     0.0134839    0.00771163    0.00423048    0.00222560    0.00113486   0.000570310   0.000266966   0.000130652   5.47612e-05   2.56462e-05   9.38115e-06   3.87953e-06   1.39688e-06
  23  17 3471.1435    2.7889  2.3515 11.2545 -0.0007  0.0399   0.0396   0.1032    0.0771   0.0000   438.7551      -2.96008       10.6984      0.457518       6.30190       5.30662      -5.24791      -2.77626       1.90364       1.61763       1.77497      0.400846      -1.37240      0.204359      0.247824      0.492177     -0.904487      0.120596      0.359918      0.108044    0.00170383     0.0461148     0.0799520   -0.00449260   -0.00301832   -0.00952428    0.00332887  -0.000575417   0.000394305  -0.000165646  -7.60322e-05   6.00444e-06  -2.64899e-06  -5.91417e-07   1.13755e-06   2.52625e-06       2.60027       3.47264       3.77364       3.89538       4.03936       3.77204       3.51282       3.16831       2.78942       2.30974       1.95090       1.59148       1.26839      0.941248      0.724581      0.513419      0.367434      0.258379      0.170559      0.117086     0.0734518     0.0450431     0.0279216     0.0159842    0.00914078    0.00513265    0.00267217    0.00139385   0.000694274   0.000336306   0.000155388   7.03345e-05   2.93009e-05   1.17700e-05   4.44345e-06   1.64221e-06
  23  18 3616.4911    2.2677  3.7935 10.8627 -0.0058  0.0537   0.0282   0.1417    0.0681   0.0000   440.6400       4.07087       20.4504    -0.0320764       2.88224      -6.18370      0.750365       2.33957      0.948836      -2.14629      -2.19743      -3.95859      0.690635       1.94757      -1.59164      0.583615    -0.0769078      0.380843     -0.119484      0.355515      0.165033    -0.0979708    -0.0230984     0.0103293    0.00198094   -0.00793712    0.00821692   -0.00256459   0.000955317   0.000343815  -0.000241963   0.000136892   8.95866e-05  -2.07429e-05  -9.00829e-06   6.81081e-07       3.62330       4.60461       5.40882       5.32964       5.39948       5.13850       4.83263       4.35746       3.80906       3.17673       2.75064       2.19751       1.68542       1.33422      0.985228      0.701321      0.498510      0.345040      0.238658      0.154648     0.0954152     0.0629375     0.0369408     0.0212958     0.0120817    0.00670833    0.00358593    0.00190572   0.000925729   0.000442851   0.000209237   9.25931e-05   4.19284e-05   1.68290e-05   6.30238e-06   2.34252e-06
  23  19 3761.8621    1.8645  5.2475 10.3717 -0.0062  0.0660   0.0214   0.1757    0.0699   0.0000   442.4046      -2.98275       12.1178       2.83914       9.01350       3.76595     -0.381659      -3.77901      -2.92681      0.279560       5.35286      -6.68637      -1.41948       1.10536       2.52853      -1.34170      -1.14342     -0.296576      0.121561     -0.104706      0.102649    -0.0389763    0.00842873     0.0312980    -0.0279706    0.00138438   -0.00315485  -0.000374402    0.00154675  -0.000405301   0.000339389   1.52082e-05   0.000121553  -3.68611e-05  -6.87660e-06   3.47091e-06       4.40033       5.99042       6.49617       6.93935       6.87472       6.63891       6.04345       5.42616       4.81253       3.87643       3.32467       2.65712       2.08053       1.61331       1.19644      0.869170      0.627398      0.431311      0.289900      0.191542      0.122261     0.0757275     0.0460441     0.0272065     0.0150801    0.00846849    0.00447517    0.00237189    0.00114532   0.000563636   0.000264675   0.000114111   4.98153e-05   1.99321e-05   7.52883e-06   2.75932e-06
  23  20 3907.1406    1.5126  7.3673  9.9898 -0.0005  0.0843   0.0160   0.2306    0.0605   0.0000   438.6369      0.328415       8.88776       3.49540      -6.42786      -7.81278       1.56643       4.79200       10.5169       5.33820       5.44176      0.427582       3.43308      -4.37217      0.799175     -0.518082    0.00992138     0.0707484      0.155022      0.473803     0.0638699    -0.0171394     0.0138465    0.00921957     0.0369976   -0.00298941   -0.00183480   0.000874461   0.000540172  -0.000116860  -0.000234640   5.70356e-05  -2.46462e-05   4.04059e-05   1.51999e-05   1.39767e-06       5.56000       7.39437       8.27102       8.43074       8.60052       8.16209       7.62410       6.89305       5.96932       5.13784       4.20465       3.33662       2.63945       2.11296       1.54320       1.13705      0.811448      0.564715      0.376666      0.251716      0.160029     0.0981122     0.0592203     0.0351780     0.0201955     0.0111900    0.00600919    0.00313643    0.00153273   0.000746203   0.000351606   0.000149599   6.61275e-05   2.71350e-05   1.02968e-05   3.80573e-06
  23  21 4052.3145    1.1843  9.2425 10.0041 -0.0063  0.1102   0.0139   0.3082    0.0469   0.0000   443.8023      -6.28200    -0.0294792       19.6118      -10.3723      -25.7555       5.74396      -5.52618      -12.1245       11.6173      -11.0372       6.86898      0.215466      0.101357       2.34797       1.23043      -1.71131      -1.35681     -0.113282      0.169620     -0.202569     -0.142742     0.0125999    -0.0319882    -0.0723360     0.0181519    0.00927827    0.00272235  -0.000488055  -0.000308303   0.000160816  -0.000121691   2.92839e-05  -3.75030e-06  -2.77310e-05   1.17800e-08       7.33442       9.47932       10.7500       10.9285       11.0372       10.4644       9.94934       8.68167       7.87633       6.66205       5.47764       4.48709       3.49606       2.72803       2.04105       1.47760       1.05137      0.742056      0.500308      0.326015      0.214401      0.130918     0.0792821     0.0474040     0.0266274     0.0153296    0.00792150    0.00423305    0.00211912    0.00100544   0.000481693   0.000204756   9.26127e-05   3.62671e-05   1.41607e-05   5.11542e-06
  23  22 4197.2766    0.9903 10.5136  9.8528 -0.0047  0.1301   0.0127   0.3752    0.0454   0.0000   422.4880      -21.0312       27.7868      -4.33107      -5.91910      -5.99765       8.23474       8.10088       5.76740    -0.0828742      -3.81139      -5.45765       9.52132      -2.36297     -0.932771       1.21021     -0.513293     -0.709769       1.25461      0.490444      0.163270      0.143382     0.0569659    0.00192078    -0.0370414     0.0208721    0.00820391    -0.0132744   -0.00278716   4.09198e-05   0.000313752   5.42393e-05  -3.44959e-05   8.03045e-05  -5.96313e-06  -8.31238e-06       8.54150       11.1305       12.7458       12.9193       13.0861       12.6248       11.4223       10.5388       9.21806       7.73953       6.61365       5.20478       4.15923       3.18411       2.42549       1.76007       1.24508      0.873955      0.591654      0.394395      0.249824      0.156723     0.0957979     0.0559954     0.0326167     0.0180483    0.00983555    0.00499075    0.00257187    0.00122254   0.000570680   0.000259744   0.000110123   4.50389e-05   1.64512e-05   6.08011e-06
  23  24 4487.8209    0.6038 13.7037  9.7558 -0.0040  0.2299   0.0104   0.6167    0.0362   0.0000   447.3129       35.0191       48.7421      -46.5663       20.1976      -48.9554       35.7284       28.4763       17.6532      -13.4456      -18.2476       11.6212       1.26268      -1.46605      0.601438      0.371080      -1.62749       3.05577      -1.12779     -0.935781      0.278130     -0.308238      0.145986      0.198851     -0.160102    -0.0388606    0.00782872     0.0164856   -0.00549257   -0.00290300  -0.000789380  -0.000550374   0.000188011  -9.78865e-05   3.53019e-05  -6.06537e-06       14.9221       19.1880       22.1458       22.7194       23.1656       21.6617       20.4939       18.4814       16.0191       13.7290       11.5311       9.30275       7.37776       5.66554       4.31019       3.15744       2.25218       1.58723       1.07689      0.723700      0.470538      0.293805      0.180524      0.107274     0.0634077     0.0348438     0.0194392    0.00982828    0.00519852    0.00247449    0.00117988   0.000527819   0.000223245   9.04960e-05   3.27998e-05   1.18515e-05
  24   6 1826.2909    0.4195  0.3662  8.9033 -0.0053  0.0197   0.0146   0.0386    0.0498   0.0000   439.0791    -0.0469866       19.9065       1.82793      -4.34283      0.956864      -1.90911      -1.65347       1.35784     -0.129028      0.397925     -0.728643      0.172466      0.276124      0.231836     -0.213435     -0.421354    -0.0725517     -0.105409     0.0207883    -0.0188285     0.0189236   -0.00233381  -0.000900721  -4.10207e-05  -0.000791483  -0.000934566  -3.81343e-05   0.000124743   0.000203584   4.07835e-05   1.44287e-05   1.13288e-05  -1.75877e-06  -2.42985e-06  -3.61208e-07       1.14509       1.57237       1.70160       1.86233       1.66426       1.86170       1.59692       1.52722       1.20746       1.15659      0.909691      0.745057      0.613788      0.463182      0.351995      0.246172      0.186044      0.119792     0.0935726     0.0586939     0.0401418     0.0246387     0.0145238    0.00885193    0.00510277    0.00273439    0.00163177   0.000832541   0.000455195   0.000218856   0.000102183   5.20879e-05   2.48952e-05   8.60686e-06   4.45542e-06   1.87217e-06
  24   7 1993.4769    0.6074  0.6294  8.9949 -0.0078  0.0245   0.0168   0.0520    0.0739   0.0000   436.8847     -0.152920       16.7590      -1.01569     -0.188893      0.922289    -0.0984033      0.677700      -1.51823    -0.0335140     -0.161481       1.01173     0.0369253     -0.690098     -0.286616      0.258889     -0.551186     -0.303015     0.0639165     0.0894405    -0.0370871    -0.0525645     0.0289776    0.00906197   -0.00210490   -0.00417208   -0.00265597   0.000831890   0.000722604  -0.000486128  -0.000405244  -0.000165737   1.40430e-05   1.93867e-05   1.97646e-06  -4.78360e-07       1.52600       1.97726       2.29215       2.23930       2.42745       2.35764       1.99279       2.04288       1.56081       1.34349       1.18825      0.887154      0.773402      0.586283      0.418465      0.346185      0.233189      0.168335      0.118883     0.0774263     0.0521107     0.0332201     0.0206833     0.0119297    0.00684768    0.00437624    0.00209158    0.00114137   0.000599102   0.000318245   0.000151602   6.63876e-05   3.14087e-05   1.36246e-05   5.79850e-06   1.97287e-06
  24   8 2156.7170    0.8559  0.8659  9.2563 -0.0067  0.0283   0.0201   0.0597    0.0969   0.0000   437.5216      -3.52708       13.8406      -1.20677      0.289673       1.73633      -2.25437      -1.98517     -0.403376      -1.43619     -0.502962      0.715887       1.30138      0.938613     -0.190482      0.130476      0.275891     -0.174149     -0.135614     -0.110636     0.0420095   -0.00567228    -0.0188269     0.0129217   -0.00625522    0.00452381    0.00227081    0.00101404   0.000596486   0.000599165   0.000221938   2.11782e-05   3.08154e-05  -2.61800e-06  -4.04213e-06   1.36524e-06       1.76245       2.56176       2.67214       2.97132       2.95136       2.58540       2.73129       2.22672       2.11259       1.51984       1.47284       1.05696      0.851213      0.676150      0.519465      0.395585      0.262297      0.193922      0.138959     0.0875583     0.0530228     0.0355154     0.0209958     0.0135470    0.00703411    0.00424871    0.00235003    0.00136286   0.000686295   0.000316314   0.000165608   7.27125e-05   3.46999e-05   1.50031e-05   6.79728e-06   2.52520e-06
  24   9 2314.2201    1.1600  0.9212  9.8547 -0.0028  0.0280   0.0265   0.0599    0.1039   0.0000   443.5203      -1.65728       12.1577       3.21905       1.13265     -0.359192      -4.36928      -1.34844       2.60058       1.37756      0.474405     0.0609415     -0.348803      -1.06991     0.0643835      0.545556     -0.743924      0.278730     0.0989695      0.127771    0.00114282    -0.0682165    -0.0207012     0.0180767   -0.00423509    0.00461556    0.00248183  -0.000996173   0.000525756   0.000822005   0.000138014  -4.73471e-06  -3.04060e-05  -1.79946e-05  -2.03895e-06   5.30330e-06       1.67466       2.37387       2.66051       2.71983       2.81968       2.59124       2.51018       2.14848       1.96830       1.67022       1.37315       1.14704      0.866264      0.705772      0.530675      0.367391      0.299757      0.185084      0.136946     0.0876514     0.0587221     0.0363961     0.0224763     0.0144254    0.00772341    0.00482137    0.00255078    0.00136178   0.000752355   0.000342349   0.000181672   7.77451e-05   3.87005e-05   1.51723e-05   6.33044e-06   2.53026e-06
  24  10 2466.9557    1.6660  1.0381 10.0942 -0.0058  0.0290   0.0346   0.0631    0.1694   0.0000   439.4420      -4.15933       9.97429       3.83742      -1.08565       1.20995       2.06838     -0.721160      -1.86758     -0.734498      0.216768      0.601694      0.618739    -0.0122305     -0.657589      0.144931     -0.280582     -0.149907     0.0371849   -0.00536192    -0.0571895    -0.0194046    -0.0400477     0.0193491  -0.000237357    0.00157079   0.000121354   0.000370129   0.000153003  -0.000695946  -0.000168489   9.26849e-05  -3.86702e-05  -1.01896e-05  -1.89706e-06  -8.99550e-07       2.00501       2.56340       2.86213       3.06636       3.11379       2.97598       2.54088       2.39664       2.18814       1.82649       1.47009       1.08728      0.911499      0.739785      0.560794      0.412571      0.287720      0.201431      0.139194     0.0980696     0.0600847     0.0380899     0.0219934     0.0135994    0.00796296    0.00502940    0.00269290    0.00153354   0.000788713   0.000378696   0.000188155   8.65416e-05   3.48372e-05   1.62600e-05   6.26284e-06   2.45336e-06
  24  11 2617.6078    2.1691  1.0086 10.5624  0.0001  0.0266   0.0459   0.0620    0.1778   0.0000   437.9539      -1.42687       13.8918      -1.26020      -2.87897     -0.970129      0.184454      0.127989      -1.27437       2.48580       2.18340      -1.92324     -0.928939      0.284816      0.516368      0.180511     -0.319975     0.0242354      0.114414     0.0539284    0.00255592    -0.0218855    0.00325989   -0.00134234   -0.00917604   -0.00426568    0.00272290  -0.000966636    0.00110574   0.000168786  -8.56355e-05   0.000139408  -3.18561e-06   1.73697e-06   1.61747e-06   9.54441e-07       1.69034       2.28603       2.52939       2.68960       2.65476       2.66978       2.33353       2.08644       2.01484       1.49709       1.30631       1.05584      0.825837      0.664476      0.488243      0.346879      0.258180      0.191946      0.121366     0.0832290     0.0543046     0.0336779     0.0220725     0.0128673    0.00717428    0.00417188    0.00226853    0.00120618   0.000677350   0.000327705   0.000159761   7.58483e-05   3.08193e-05   1.45256e-05   5.37662e-06   2.24658e-06
  24  12 2767.6013    2.7652  0.9676 10.7644 -0.0019  0.0262   0.0580   0.0561    0.1808   0.0000   439.5390      -3.53501       10.8125      -1.57345      -4.84938       2.73503       1.05866      -3.33147       2.99408       1.85342       1.84058     -0.138237     -0.780390       1.14337      0.841842      0.292938      0.164167     0.0210358      0.142556     0.0627199    -0.0618476    -0.0185097     0.0569346   -0.00382953    0.00143581   -0.00271176   -0.00204770  -0.000684297   1.65003e-05   0.000495105   1.26703e-05   6.55187e-05  -2.10255e-05   4.37541e-06  -5.14095e-06   3.20091e-07       1.89699       2.60818       2.82807       3.00561       2.87641       2.71886       2.46278       2.28556       2.06637       1.72998       1.45019       1.10543      0.944934      0.695255      0.530213      0.374649      0.266982      0.186277      0.124772     0.0840538     0.0516088     0.0336126     0.0199923     0.0127244    0.00661224    0.00396526    0.00224729    0.00116820   0.000646166   0.000317055   0.000151652   6.94988e-05   3.21036e-05   1.32972e-05   5.29554e-06   2.21176e-06
  24  13 2916.8631    3.5378  0.8331 11.2777 -0.0041  0.0211   0.0787   0.0533    0.2108   0.0000   436.2751      0.765665       12.9894       2.85964      -1.49879      -4.03104     -0.529001       1.16379     -0.935893      -1.48826      0.284704      0.527437     0.0926562     -0.598790     -0.100641     -0.107856    -0.0668597     -0.209518     -0.229518     0.0829233     0.0239149    -0.0658654  -0.000867318    0.00372156   0.000453559   -0.00469562   -0.00179377  -0.000537229  -0.000809430   0.000210630   7.17736e-05   2.86082e-05  -1.03735e-05  -3.12667e-06   1.22518e-05  -2.38629e-06       1.48769       1.97841       2.08930       2.18675       2.16697       2.11225       1.96754       1.84190       1.60763       1.30687       1.04425      0.857028      0.681516      0.536678      0.409088      0.319758      0.223980      0.157270      0.108940     0.0704519     0.0461314     0.0279192     0.0168963    0.00984358    0.00583911    0.00329898    0.00178768   0.000969129   0.000496642   0.000247325   0.000123392   5.83473e-05   2.55701e-05   1.11102e-05   4.43488e-06   1.68607e-06
  24  14 3064.9569    3.9101  0.9729 11.5869 -0.0053  0.0260   0.0858   0.0636    0.2761   0.0000   436.9104       2.82749       11.4676       3.29822      -4.28017      0.722566    -0.0932440      -3.87705       2.77185       3.44306     -0.676422      -1.15427     -0.375302     -0.583684     -0.438134     -0.403997      0.189751    -0.0305355    -0.0867849    -0.0384436     0.0343799    -0.0332639    -0.0398822    0.00301851    0.00906376   -0.00367042   0.000751549    0.00190322   2.18501e-05  -0.000284767  -0.000156034   2.69139e-05  -9.44143e-06   6.48024e-06   2.25395e-07   2.00394e-07       1.77825       2.47426       2.66627       2.64250       2.57638       2.31694       2.27927       2.06754       1.90208       1.70229       1.47519       1.24601      0.941163      0.735384      0.519686      0.382520      0.267649      0.172515      0.128869     0.0755399     0.0535449     0.0313797     0.0216109     0.0122522    0.00735195    0.00390816    0.00227136    0.00119920   0.000587092   0.000323099   0.000139256   6.85034e-05   3.37084e-05   1.32953e-05   5.50899e-06   2.26442e-06
  24  15 3211.8676    3.7695  1.2762 11.5798 -0.0059  0.0292   0.0710   0.0710    0.2301   0.0000   437.4613     0.0605194       13.5444      -1.74736      -4.67923      0.585643      0.795356      -1.63913      0.179513       1.59704     -0.499389       2.03326      0.916589     -0.812865     -0.955312    -0.0831166      0.149788      0.133168     0.0172272     -0.168002    0.00874087    -0.0457579     0.0544910    -0.0154925   -0.00484183   0.000301097    0.00148616    0.00228439  -9.88594e-05   5.12835e-05  -4.06399e-05  -0.000128706   2.78456e-05  -1.12971e-05  -3.67199e-06   1.74769e-06       2.01684       2.60163       2.94389       3.13910       3.04277       2.90967       2.85076       2.46762       2.02733       1.80364       1.55671       1.22180      0.948484      0.764092      0.580879      0.386257      0.301185      0.214657      0.143125     0.0918275     0.0641979     0.0427499     0.0254042     0.0144552    0.00902517    0.00545482    0.00261402    0.00137316   0.000733622   0.000402999   0.000178062   7.96043e-05   3.65535e-05   1.68856e-05   7.74363e-06   3.13545e-06
  24  16 3358.4032    3.3276  1.7232 11.4488 -0.0012  0.0334   0.0541   0.0854    0.1074   0.0000   440.4050      -1.45311       14.0670       2.70467     -0.922996     -0.295382      -5.06923       2.52912     -0.310996      -2.33729       1.45783     -0.329446      0.226323    -0.0222234     -0.480438     -0.299968      0.250962    -0.0708765     0.0330211     0.0139172    -0.0116018     0.0925785   -0.00420607    -0.0154763    -0.0172108  -0.000566674   -0.00393387    0.00325737  -0.000384921  -0.000300528   0.000252293   2.80152e-05   1.85083e-05  -1.83251e-05  -9.24150e-06   5.57258e-06       2.07210       2.80314       3.05887       3.17687       3.24679       3.02998       2.89791       2.63658       2.27997       1.99908       1.59868       1.37755       1.03291      0.824842      0.621046      0.488650      0.349115      0.239884      0.167888      0.108462     0.0701740     0.0452667     0.0279197     0.0175316    0.00970343    0.00608560    0.00298795    0.00179381   0.000857641   0.000453564   0.000215597   0.000103517   4.58950e-05   2.06885e-05   7.70325e-06   3.10433e-06
  24  17 3504.7264    2.6294  2.7962 11.0995 -0.0011  0.0436   0.0341   0.1102    0.0721   0.0000   443.5181      0.174895      0.158644       5.55176      -1.59193       7.41977       2.31284      -6.88310      -3.04650       2.45557       1.18384      -3.53015      0.805853      0.785284      -1.04511     -0.126119      0.119017     -0.324168      0.373052      0.173537    -0.0746295     0.0475565     0.0721193   -0.00791661    0.00310482    0.00605751    0.00397680    0.00189420  -0.000756814  -0.000543267  -0.000292443   6.32733e-05   3.15399e-05  -2.07575e-05  -7.77768e-06  -4.28818e-06       2.87556       3.80863       4.16730       4.24009       4.36194       4.06628       3.79318       3.52007       3.14784       2.66990       2.19617       1.88528       1.44009       1.14454      0.835025      0.638526      0.451863      0.320524      0.213413      0.142889     0.0959545     0.0587032     0.0369264     0.0219708     0.0128645    0.00747607    0.00396817    0.00213003    0.00110742   0.000563043   0.000275041   0.000131910   5.66077e-05   2.54015e-05   9.60504e-06   3.90983e-06
  24  18 3650.7908    2.1432  4.1969 10.5189 -0.0050  0.0555   0.0241   0.1431    0.0694   0.0000   434.4842      0.829563       17.3584       10.6767       1.99176     -0.516643     -0.586184      -1.57363      -4.18671       7.33703       3.27705       3.10056      -2.68179      0.853899       1.77448     -0.655942     -0.627619     0.0933057     0.0227695      0.180702     0.0633655    -0.0587999    -0.0460356    -0.0370512    -0.0215416   -0.00854799     0.0101846    0.00195860   -0.00143228  -0.000213176  -0.000122983   0.000477262   0.000113325  -3.46931e-05  -6.51089e-06   8.01277e-06       3.53371       4.66772       5.31771       5.41345       5.46306       5.44238       4.73086       4.46179       3.90207       3.30807       2.83484       2.29324       1.78812       1.41664       1.03504      0.795155      0.559985      0.397248      0.263294      0.186013      0.116569     0.0758475     0.0468530     0.0277556     0.0169647    0.00940935    0.00513899    0.00280544    0.00142905   0.000690652   0.000353604   0.000163860   7.39227e-05   3.11472e-05   1.29610e-05   4.98253e-06
  24  19 3796.4942    1.7128  5.7915 10.3833 -0.0049  0.0691   0.0191   0.1931    0.0584   0.0000   439.0819       15.4522       7.53912      -3.79196      -7.67964      -1.61228       11.2378       2.88883      -6.51744      -4.72860       4.93459       1.19048     -0.259138      0.950817       2.76172     -0.763270     -0.660070      0.315622      0.582247     -0.539669    -0.0504472      0.134117    -0.0806731     0.0872777     0.0130868    -0.0135206    0.00429523    0.00624715    0.00121708   -0.00112775  -0.000176368   0.000443993  -4.89044e-05  -3.62572e-05   3.39816e-06   1.68725e-06       4.44940       5.75990       6.40787       6.67852       6.75563       6.46430       6.00226       5.40400       4.88948       4.28157       3.47187       2.84367       2.26920       1.77724       1.36165       1.01829      0.712649      0.512511      0.350901      0.234876      0.154089     0.0975206     0.0600313     0.0361966     0.0216002     0.0125194    0.00704328    0.00364434    0.00197096   0.000967227   0.000473453   0.000214001   9.96627e-05   4.23290e-05   1.69909e-05   6.72395e-06
  24  20 3942.3845    1.4074  7.6306 10.0505 -0.0058  0.0855   0.0151   0.2431    0.0536   0.0000   440.8597       3.63769       27.2480      -3.63140      -15.9390      -13.2827       9.36639       9.48297      -6.83306       3.85906      -3.51867       3.22285      -5.61337     -0.184646    -0.0194747     -0.519049     -0.515248       1.00138     -0.296546     -0.187679     -0.191111      0.171326     0.0574717    -0.0255051    -0.0146967     0.0313270   -0.00555957   -0.00197136    0.00404391  -0.000255005  -0.000255443  -8.87870e-05   0.000108377  -0.000116116   7.28291e-08   2.34380e-05       5.45124       6.96313       8.02562       8.15881       8.17901       7.99665       7.38353       6.78795       5.92363       5.13150       4.38479       3.49228       2.83825       2.23331       1.64145       1.23748      0.899738      0.626519      0.437456      0.297023      0.190103      0.123778     0.0767933     0.0465291     0.0268231     0.0157223    0.00845732    0.00467193    0.00239923    0.00123013   0.000594539   0.000274658   0.000129509   5.41587e-05   2.22111e-05   8.78314e-06
  24  21 4088.1578    1.1535  9.4926  9.9629 -0.0054  0.1089   0.0133   0.3111    0.0449   0.0000   434.8544      -2.15440       17.7937       13.3748      -12.9699      -11.2417       3.36985       9.43306       16.8162       14.1600      -7.84458       4.48489      0.221868      -5.33877       1.65353      0.239430      -1.61742      -2.54194      0.172219      0.740781     -0.243561     -0.248913    -0.0330654     0.0437920     0.0146230    -0.0178617    0.00363404    0.00694202  -0.000994718   -0.00208734  -0.000349726   0.000390059   0.000236226  -6.46315e-05   1.34952e-07   1.73198e-06       7.08477       9.01253       10.3820       10.6619       10.5847       10.0979       9.43640       8.60263       7.77359       6.70103       5.71714       4.67119       3.71150       2.87876       2.16597       1.59228       1.17337      0.804047      0.554791      0.373148      0.246159      0.157161     0.0977444     0.0584235     0.0352996     0.0203531     0.0110898    0.00598268    0.00309940    0.00158867   0.000769423   0.000367306   0.000162370   7.17629e-05   2.84138e-05   1.13646e-05
  24  22 4233.4978    0.9410 12.1293  9.8187 -0.0038  0.1517   0.0116   0.4211    0.0428   0.0000   438.0772       25.7904       28.6110       29.3422      -31.6626      -22.9669       24.8138       3.65231       2.59188       6.26788       6.77285     -0.558806      -2.68843      -4.53645       2.01917       2.91403      -2.60517     -0.707117     -0.144703     -0.524107      0.622304    -0.0246006      0.200623     -0.114061     0.0556646     0.0506503   -0.00268670    0.00478294    0.00214068   -0.00238037   0.000659088   0.000286324  -0.000109666  -0.000174145   1.31368e-05  -5.04824e-07       9.30659       12.3807       14.1041       14.2869       14.5697       14.0653       12.9730       12.0075       10.5602       9.18386       7.64000       6.28086       4.99280       3.94501       2.99082       2.21661       1.60737       1.13622      0.789093      0.532552      0.351317      0.223972      0.139726     0.0848256     0.0500309     0.0292433     0.0162093    0.00876577    0.00461472    0.00231999    0.00115087   0.000523163   0.000248582   0.000103020   4.11645e-05   1.61122e-05
  24  24 4524.2665    0.5612 14.5877  9.6848 -0.0155  0.2593   0.0088   0.6415    0.0332   0.0000   438.9425      -11.6533      -21.2572       18.6368       29.2758      -51.4452      -6.00406       28.1753      -16.2341      -32.8421      -8.88069     -0.127050      -14.6753      -4.78377       5.17405     -0.788689      -1.45671      -3.54853       1.05848      0.191432      0.353301     -0.276243     -0.169313      0.128232     -0.250979   0.000272926     0.0274097    0.00318213    -0.0103039    0.00746560    0.00254355  -2.97043e-05   0.000658780  -0.000412663  -0.000164193   4.68575e-05       16.0606       21.5122       23.8113       25.0177       24.9403       24.3265       22.3015       20.4972       18.2032       15.8458       13.2637       10.9280       8.72416       6.84743       5.17498       3.83184       2.78466       1.96344       1.38555      0.915901      0.615886      0.391772      0.249025      0.148830     0.0902816     0.0515878     0.0289975     0.0158750    0.00838714    0.00420604    0.00209916   0.000974649   0.000438470   0.000191069   7.31333e-05   2.87329e-05
  25   6 1847.8640    0.4418  0.3797  8.9288 -0.0072  0.0177   0.0163   0.0394    0.0500   0.0000   439.4135      -2.44387       19.1074       4.14872      -4.18779      -3.63442     -0.954834    -0.0686304       1.14863       1.26757     -0.448579      0.739923      0.545665     -0.313907      0.251855      0.121887      0.105551     0.0141301   -0.00265798     0.0259472     0.0810810    0.00588954    -0.0344561  -0.000268632   -0.00976056    0.00325290    0.00368736  -0.000159798    0.00142242   3.62060e-05  -7.81039e-05  -4.43572e-05   5.63466e-05   1.88586e-05  -1.75707e-06  -2.87812e-06       1.25325       1.38627       1.54244       1.65402       1.86052       1.74241       1.48647       1.36340       1.35330       1.12154      0.847515      0.723047      0.624555      0.498470      0.372200      0.239876      0.201617      0.154980      0.105479     0.0666651     0.0432201     0.0291781     0.0200056     0.0126194    0.00733929    0.00385198    0.00208705    0.00124173   0.000770816   0.000389374   0.000191928   9.43000e-05   4.33501e-05   1.71209e-05   7.17795e-06   2.87232e-06
  25   8 2181.7090    0.9079  0.7183  9.3959 -0.0040  0.0344   0.0224   0.0498    0.0897   0.0000   437.7569       1.84850       18.7052      -1.75416       1.27008       2.91964      -1.71493   -0.00827337      -1.20496     -0.378617       2.43290      -1.43752     -0.466325      0.640780    -0.0105480     -0.307194      0.486345     -0.125940     -0.140772    -0.0994076    -0.0102699   -0.00573375    -0.0200818    -0.0114843     0.0145276     0.0178987   -0.00188368  -0.000315887  -0.000703666   0.000429336  -0.000335512   6.63291e-05   6.97081e-06  -2.48656e-06   7.87294e-06   2.57559e-06       2.11945       2.15670       2.37486       3.53744       2.86805       2.24325       2.49853       2.94745       2.08761       1.60397       1.65341       1.51124      0.936242      0.691881      0.688281      0.569091      0.314150      0.206821      0.180139      0.155557     0.0816939     0.0391305     0.0375780     0.0260104     0.0119945    0.00534300    0.00382260    0.00269119    0.00147845   0.000581575   0.000238526   0.000120850   7.62857e-05   4.45921e-05   2.36636e-05   8.86727e-06
  25   9 2340.4122    1.2802  0.9215  9.7873 -0.0038  0.0247   0.0279   0.0574    0.1166   0.0000   439.5300      -3.70837       16.2577      -4.85307      -5.00507      -3.64618       4.06283     -0.676625      -4.02085     -0.221746     -0.270702     -0.144763      -1.21672     -0.340899    -0.0683535     -0.808196      0.198052    -0.0863127     -0.241519    -0.0832481     0.0309561    -0.0132851   0.000905814     0.0153704   -0.00688156   -0.00550505   -0.00128723  -0.000507841    0.00217991   -0.00111275  -0.000425508   4.56145e-05  -2.93538e-05   1.38712e-05  -9.56243e-06   3.93871e-07       1.67238       2.10338       2.24679       2.42897       2.43168       2.39143       2.24178       2.03757       1.76896       1.47039       1.29451       1.04542      0.858457      0.656020      0.485195      0.379031      0.283008      0.201091      0.139030     0.0924811     0.0629413     0.0396424     0.0270776     0.0159605    0.00989804    0.00549459    0.00314451    0.00162021   0.000907452   0.000453402   0.000238803   0.000114993   5.44830e-05   2.52798e-05   1.04725e-05   4.68760e-06
  25  10 2494.2890    1.7555  1.0367 10.0555 -0.0005  0.0257   0.0349   0.0617    0.1551   0.0000   441.9536      -1.15279       17.0762      -2.71660      -1.95118       2.42871       1.83305      -1.71936      -3.05353      0.605760      0.282383       1.68265      0.276645      -1.36054      0.511409      0.188558      0.113392      0.152012     0.0262577     0.0313692    -0.0743931     0.0170625   -0.00759281     0.0198583   -0.00488108   -0.00271923   -0.00306000    0.00356783   0.000665249  -0.000691700  -0.000266129  -8.38404e-06   0.000147709  -5.20305e-08  -1.03048e-05  -4.57132e-06       1.64284       2.09191       2.27525       2.50930       2.48966       2.25697       2.17371       2.05483       1.77274       1.56114       1.34076       1.08427      0.881370      0.665534      0.530430      0.398374      0.293888      0.196281      0.143889     0.0969532     0.0679036     0.0388229     0.0259381     0.0166885    0.00992465    0.00560718    0.00303343    0.00198639    0.00100672   0.000510905   0.000242194   0.000122086   6.26756e-05   2.77409e-05   1.20688e-05   4.79982e-06
  25  11 2646.1762    2.1938  1.0336 10.8600 -0.0089  0.0270   0.0468   0.0638    0.1620   0.0000   439.8344      -2.58715       11.9821       2.51945      -3.95493      -3.98698       1.08044     -0.746543       1.16791      -2.18338      0.439744       2.34923      0.403589    -0.0471681      0.637010     -0.229134     -0.666932     -0.114928      0.132515    -0.0422545     0.0545575     0.0527413    0.00572658   -0.00209476    0.00515351    0.00797277   0.000978171    0.00230966   -0.00159497   -0.00152309   0.000160199   3.57322e-05   4.17522e-05  -1.00916e-05  -1.32921e-05   8.44580e-06       1.71050       2.29207       2.40430       2.55921       2.58237       2.46368       2.37832       2.12936       1.92946       1.65148       1.37150       1.12391      0.926077      0.690071      0.553121      0.417684      0.313428      0.225965      0.149199      0.104761     0.0664582     0.0443811     0.0279870     0.0169428     0.0103380    0.00618044    0.00330934    0.00189240    0.00100053   0.000501620   0.000276292   0.000123932   6.22655e-05   2.83178e-05   1.11122e-05   5.20027e-06
  25  12 2797.3070    2.9721  0.8385 11.5117 -0.0030  0.0224   0.0659   0.0555    0.1137   0.0000   438.8873      -1.00989       15.2810       3.56936      -1.98048      0.781040      -3.39800     -0.290632    -0.0360816      0.818254       2.81993      0.357098     -0.979016     0.0419585      0.932071     -0.344547     0.0745596    -0.0673735     0.0483562   -0.00741290   -0.00812725    0.00225233    -0.0202992   -0.00703531   -0.00451829   -0.00501192   -0.00370912  -0.000335839   -0.00105964  -3.61866e-05   7.07890e-05   3.27002e-05  -6.70148e-06   9.56383e-06  -8.24413e-06  -3.56725e-06       1.48540       1.94242       2.12392       2.26135       2.31776       2.15112       2.14353       1.84838       1.62970       1.38494       1.12067      0.967268      0.734495      0.581146      0.425548      0.342761      0.259554      0.182826      0.129353     0.0759587     0.0577358     0.0353338     0.0220841     0.0148184    0.00807380    0.00521937    0.00261946    0.00150798   0.000781165   0.000384706   0.000226015   0.000101129   5.45586e-05   2.09998e-05   1.02258e-05   3.85639e-06
  25  13 2947.3645    3.4832  0.8990 11.8447 -0.0104  0.0231   0.0773   0.0577    0.1230   0.0000   438.4135      0.581353       12.0357       3.86417      -2.07147      -1.71201       1.86762     -0.243768       3.17108     -0.760066     -0.428938     -0.979997      0.999811     -0.481991      0.536608      0.654828     0.0504953    -0.0570951      0.178380    -0.0642409     0.0171709    -0.0300497   -0.00646184    -0.0108036    0.00606291   -0.00325528    0.00124806   -0.00234243   0.000432851  -0.000315244  -0.000348111  -0.000193040   0.000112030   6.54404e-06   9.60531e-06  -6.79564e-06       1.48764       1.80831       2.04528       2.23999       2.12888       2.09770       1.97777       1.74402       1.58070       1.40524       1.10242      0.971668      0.784765      0.594809      0.440097      0.354183      0.252437      0.168295      0.124780     0.0828815     0.0565823     0.0370083     0.0229289     0.0137305    0.00831805    0.00510009    0.00299654    0.00154818   0.000792730   0.000440324   0.000225537   0.000113708   5.22770e-05   2.44420e-05   1.01932e-05   4.28564e-06
  25  14 3096.1005    3.9735  1.0548 11.8698 -0.0040  0.0260   0.0815   0.0649    0.2129   0.0000   441.9229     -0.635340       11.3065     0.0289815     -0.680742      -2.39368      -2.03764      -3.16516      0.861305       2.04729    0.00958454      -1.02248     -0.351375       1.03845     -0.123787      0.406029     0.0457636    -0.0925161     -0.171604     0.0426894     0.0593005    0.00956823    -0.0106579     0.0174350   -0.00141183    0.00289896    0.00381446   0.000232523  -0.000498967   0.000401580   2.38632e-05  -0.000107354  -1.50820e-05  -9.69262e-06  -1.91774e-05  -4.33219e-06       1.63957       2.20587       2.33047       2.51121       2.54741       2.29929       2.23848       2.02519       1.79523       1.61771       1.36277       1.11016      0.903452      0.710206      0.520080      0.400348      0.290206      0.198567      0.144372     0.0909349     0.0668682     0.0400413     0.0258782     0.0161543    0.00958063    0.00568803    0.00331995    0.00177675   0.000973160   0.000478972   0.000265374   0.000120224   5.92615e-05   2.75680e-05   1.04536e-05   4.86577e-06
  25  15 3243.7843    3.5870  1.3741 11.9599 -0.0045  0.0315   0.0667   0.0761    0.1513   0.0000   438.2175       1.82299       13.9154       1.57558      -1.63166       4.70533     -0.190245      -2.42297       1.22020       2.14388      0.840242      0.136756      0.730579      0.177534      0.753844      0.598729     -0.425245     0.0113110      0.285299     -0.184712     -0.109713     0.0245305     0.0217265   0.000419198     0.0170863    0.00660815   -0.00293335   -0.00248719   0.000232640   0.000156977   0.000358349   3.17842e-05   0.000112749   2.45833e-05  -3.45634e-06  -2.45799e-07       2.01206       2.61198       2.93369       3.16047       3.16393       3.05367       2.86020       2.51488       2.25268       1.84913       1.61185       1.33068      0.996847      0.770985      0.627241      0.469021      0.344887      0.247707      0.170592      0.117215     0.0746326     0.0493730     0.0307870     0.0201636     0.0118874    0.00696652    0.00388055    0.00219426    0.00119274   0.000604229   0.000291811   0.000143944   6.93129e-05   3.20657e-05   1.50131e-05   6.06090e-06
  25  16 3390.9578    3.0191  1.8261 11.8602  0.0020  0.0363   0.0491   0.0906    0.0837   0.0000   437.8183      -5.31592       11.5088       3.05149      -4.36424      -1.39652       1.00474      -2.58144       4.13744       2.29569     -0.510679     0.0142185     0.0400137     -0.909710      0.758637     -0.679525     -0.579932    0.00866476     -0.260368      0.225432   -0.00800463     -0.122987    -0.0453881    -0.0429582   -0.00920863     0.0155773    0.00452537   -0.00233106    0.00143263   0.000533845  -0.000426028  -7.95218e-05  -0.000116257   1.18114e-05   5.10686e-06  -4.28499e-06       2.39806       3.08133       3.36722       3.60888       3.54002       3.09190       3.09365       2.88462       2.62239       2.27785       1.97651       1.66311       1.32343       1.04225      0.762233      0.584432      0.413996      0.294641      0.202299      0.135432     0.0906924     0.0575987     0.0376303     0.0230040     0.0138060    0.00807240    0.00461689    0.00254739    0.00137879   0.000728670   0.000373474   0.000179304   8.57642e-05   3.98807e-05   1.76195e-05   7.07239e-06
  25  17 3537.8991    2.5481  3.1066 11.0845 -0.0037  0.0447   0.0315   0.1184    0.0667   0.0000   439.4782      0.589947       16.1677       6.77322      0.712756       1.45322       14.5951      0.156368       1.75913       3.24895      0.605986      -3.76640       1.35086      0.457114      0.942207     -0.730885     -0.733931     -0.304241     0.0657905     -0.267116     -0.112943    -0.0698889    -0.0115384    -0.0495274     0.0153533    -0.0106293   -0.00904603    0.00322501    0.00115882   -0.00170500  -0.000387325   0.000252307   4.78234e-05  -1.63743e-05  -2.69254e-05  -9.69091e-06       2.81578       3.66584       4.17863       4.27146       4.36573       4.29037       3.82099       3.57122       3.21089       2.69038       2.30937       1.88995       1.52982       1.20441      0.909409      0.670886      0.509280      0.351521      0.252803      0.169180      0.108099     0.0736811     0.0463079     0.0285613     0.0176025    0.00975497    0.00568824    0.00312335    0.00168997   0.000893545   0.000443299   0.000222108   0.000100508   4.74641e-05   1.94359e-05   8.35841e-06
  25  18 3684.6313    1.9824  4.4746 10.6448 -0.0018  0.0566   0.0218   0.1514    0.0553   0.0000   433.5791       5.17435       8.22306     -0.762704      -1.37157       1.02386      -8.57179       1.73789      -6.77346       2.08854     -0.321083      0.545602       1.09272     -0.653309     -0.860573      0.553641       1.04190      0.452776     -0.320794     -0.853531     -0.189734      0.281054     0.0114727    -0.0429931    -0.0347829     0.0113556   -0.00232637    -0.0101273   -0.00187361    0.00102804   0.000689433   9.39359e-05  -0.000184474  -0.000140965   3.13926e-05   1.62056e-05       3.43858       4.61520       5.10545       5.30809       5.48130       5.25224       4.88586       4.41710       3.97238       3.36104       2.88036       2.35537       1.88900       1.51675       1.12840      0.870353      0.623294      0.445886      0.318317      0.215991      0.143216     0.0954709     0.0591086     0.0361025     0.0226224     0.0124708    0.00756196    0.00407298    0.00217664    0.00116050   0.000579214   0.000281395   0.000132276   6.15077e-05   2.52762e-05   1.08742e-05
  25  19 3831.1503    1.6467  6.4283 10.1793 -0.0027  0.0719   0.0170   0.1987    0.0575   0.0000   433.2513       6.54279       18.7657      -4.91873       2.80813    -0.0648381       3.81440      -3.54258       1.34330       1.83662      -2.00554      -4.05827       3.39821     -0.963439      0.621736    -0.0843627     -0.927068     -0.696230     -0.431808     -0.244319     0.0310035    -0.0856639     0.0412124     0.0796797    -0.0106157    -0.0191955    0.00134209    0.00896966  -0.000946213   -0.00215267   0.000465403   0.000735916   0.000150448  -4.45190e-05  -5.62172e-07   5.35854e-06       4.41990       5.76493       6.48099       6.80723       7.02613       6.62441       6.19492       5.69755       5.02733       4.36775       3.59213       3.04001       2.43870       1.90753       1.47523       1.08107      0.810910      0.574764      0.402830      0.275351      0.187486      0.121412     0.0772432     0.0465299     0.0286712     0.0167890    0.00967222    0.00529228    0.00281953    0.00149746   0.000769848   0.000371052   0.000175895   8.02878e-05   3.39324e-05   1.42904e-05
  25  20 3977.3138    1.3611  8.2862  9.9654  0.0002  0.0882   0.0141   0.2577    0.0507   0.0000   433.2779      -2.51707       18.7995      -4.20045      -1.49625       6.83601       3.53098       3.18721      -3.84303       3.34284       3.82755     -0.846761      -2.35749       5.34695     -0.552151      -1.44448     0.0754733       1.15049     -0.417283     -0.377309      0.175051    -0.0701198    -0.0706070     0.0489990     0.0243192     0.0211171   -0.00327037    -0.0105248    0.00138916    0.00279819   0.000669568  -0.000323759   0.000154669  -0.000161883  -6.27429e-05  -5.45138e-06       5.42299       7.00519       7.94346       8.22386       8.42831       8.10470       7.54285       6.91362       6.17303       5.29904       4.51733       3.71503       2.99953       2.33895       1.84780       1.35887      0.984932      0.718525      0.496129      0.348858      0.233618      0.148600     0.0967507     0.0586722     0.0351880     0.0211801     0.0119951    0.00668416    0.00361655    0.00186017   0.000973566   0.000462782   0.000217178   0.000104881   4.17620e-05   1.88148e-05
  25  21 4123.6280    1.0427 10.3331  9.9805 -0.0024  0.1210   0.0128   0.3523    0.0419   0.0000   447.1062       2.50049       11.2844       9.05800      -10.1443      -4.21055      0.613255       21.1005       3.62926       1.29288       7.39910       8.77517       5.57714      -1.12037      -4.39571       2.83161       2.72041      0.436208     -0.354823      0.403015      0.409535     -0.464363     -0.117956      0.108985    -0.0981497     0.0199787    -0.0222559    0.00564937    0.00570204   -0.00362228  -0.000589131   0.000600056   0.000321417  -2.29871e-05  -6.87686e-05  -4.35503e-06       7.44582       9.59507       10.9971       11.4966       11.2364       11.1133       10.4751       9.46147       8.47384       7.35441       6.26381       5.11729       4.14172       3.32471       2.49907       1.89999       1.38351      0.997290      0.689866      0.485006      0.324325      0.211180      0.131872     0.0832932     0.0503843     0.0295034     0.0169865    0.00959305    0.00514189    0.00272352    0.00135189   0.000685996   0.000325494   0.000146655   6.13246e-05   2.59592e-05
  25  22 4269.6017    0.9055 13.1754  9.7883 -0.0026  0.1622   0.0100   0.4494    0.0374   0.0000   440.5702       14.7855       39.1027      -22.6193      -4.92818      -6.63304       28.5841       29.9173      -5.93470      -7.07698      -1.02035       3.44841       4.47256     -0.183014      0.405030     -0.609594      -1.77712    -0.0329705     -0.719871      -1.43053     -0.198788      0.192211     -0.169425     0.0902360     0.0644794    -0.0546044    -0.0340672     0.0306645    0.00147392    -0.0113529    0.00281568    0.00213370  -0.000557054  -0.000519546   0.000193559   5.36969e-05       9.68471       12.6321       14.3854       14.7161       15.1872       14.6826       13.9300       12.4278       11.3496       9.57197       8.30158       6.74476       5.45307       4.35447       3.34655       2.54183       1.83388       1.36587      0.944206      0.650667      0.436852      0.284876      0.183482      0.114080     0.0691636     0.0406869     0.0234471     0.0131176    0.00708100    0.00378376    0.00187558   0.000942690   0.000433080   0.000202989   8.22505e-05   3.57375e-05
  25  24 4560.7519    0.5943 17.4603  9.5294  0.0055  0.2635   0.0080   0.6715    0.0307   0.0000   474.0453       31.9205       32.6226      -23.0991       42.2699      -17.6300      -36.9771       25.3552      -10.1332       12.2557       14.3478      -15.4063      -13.6376       18.3429       4.87112      -6.66024      0.793354       3.29103      -2.14034     -0.637126      0.230302      0.116411    -0.0759387     -0.206634     -0.190461    -0.0882002     0.0571019   -0.00208125    -0.0302776    0.00983461    0.00239362   -0.00482702   0.000222673   0.000349006   4.21376e-05  -9.33299e-06       15.9949       20.4558       23.4347       24.3087       24.3726       24.1909       22.6074       20.6288       18.1698       16.0169       13.3693       11.1546       8.93903       7.15868       5.50317       4.16243       3.10600       2.21760       1.57744       1.08828      0.715489      0.476376      0.304433      0.192302      0.115273     0.0691036     0.0398294     0.0220659     0.0122203    0.00638978    0.00331658    0.00162028   0.000765212   0.000359132   0.000143553   6.18121e-05
  26   6 1868.9992    0.4522  0.4062  9.0420 -0.0105  0.0222   0.0151   0.0359    0.0507   0.0000   436.1691     -0.653217       17.3006      0.808100      -3.27020    -0.0760305      -3.45421      0.277472      -1.01753     -0.422017     -0.425946      0.390573     -0.451801     0.0225265      0.129516      0.399618      0.105554     0.0198263     0.0980316     0.0270641    -0.0199840    -0.0388715    0.00678121    -0.0131603    0.00373894   0.000261386    0.00193753   0.000124265  -0.000614559  -0.000625952   8.48771e-05   3.05629e-05  -0.000107353   1.69637e-05   1.44438e-05  -4.18679e-06       1.40270       1.77083       1.65275       2.05349       2.16246       2.01224       1.86058       1.62431       1.55740       1.32081       1.11552      0.840478      0.792810      0.638813      0.465978      0.315199      0.259072      0.191614      0.142812     0.0898147     0.0591090     0.0401305     0.0273787     0.0181705     0.0114295    0.00650523    0.00344037    0.00207074    0.00112821   0.000721405   0.000334367   0.000196472   8.78821e-05   4.45585e-05   1.83893e-05   8.05849e-06
  26   7 2039.7147    0.7011  0.6120  9.1342 -0.0058  0.0225   0.0183   0.0468    0.0707   0.0000   443.1223      -1.46519       17.9894       1.05163      -3.70617     -0.556567     -0.353739     0.0476084      -1.61070     -0.928515       1.74155      0.196896      0.700721     -0.636384      0.438204     -0.336437    -0.0694397      0.300156    0.00353532    -0.0799180   -0.00977866    -0.0296072    -0.0181740    -0.0111447    0.00149269   -0.00302784   -0.00393723   0.000344470    0.00110581  -5.56277e-05  -0.000607772   1.91190e-05  -7.63480e-05   8.90813e-06   2.35976e-05   6.71709e-06       1.53133       2.20648       2.49898       2.78453       2.79131       2.63218       2.42328       2.23276       1.75002       1.46027       1.16658      0.953413      0.727642      0.567449      0.454076      0.319606      0.232044      0.163149      0.120541     0.0888032     0.0571656     0.0400332     0.0247839     0.0156898    0.00901909    0.00527977    0.00326867    0.00179059   0.000959315   0.000543928   0.000277059   0.000145443   6.94495e-05   3.09596e-05   1.60592e-05   7.10215e-06
  26   9 2365.9853    1.3702  1.0005  9.7566 -0.0069  0.0248   0.0276   0.0617    0.1211   0.0000   438.6244      -2.66275       17.5106       4.48832      -4.50012      -1.72728      0.201974     -0.884113       5.63427       1.15480      -1.77442     -0.974318      0.265187    -0.0193909     -0.210445     -0.129817     0.0897377      0.334071    -0.0533799     -0.137150     0.0170521    0.00661028     0.0443512     0.0123580   -0.00178791    0.00797374    0.00513588  -0.000262956   1.12457e-06   0.000426054   0.000661062   9.31889e-05  -5.51378e-05   3.41838e-05  -5.68622e-08  -8.42212e-06       1.67060       2.22665       2.45732       2.38190       2.35586       2.33211       2.27097       2.20894       1.96786       1.67733       1.28215       1.02749      0.835747      0.656665      0.543238      0.446615      0.330883      0.254226      0.172790      0.117838     0.0734521     0.0487152     0.0296242     0.0181340     0.0114021    0.00647868    0.00361149    0.00219534    0.00114423   0.000640869   0.000333556   0.000171860   8.36476e-05   4.06862e-05   1.78218e-05   7.92851e-06
  26  10 2521.1913    1.7707  1.0569 10.3614 -0.0014  0.0254   0.0349   0.0625    0.1235   0.0000   436.6657      -1.35275       15.1574       2.77416      -2.32906       1.11169       1.43814      -2.09089      -2.00805      0.590510      -1.45800    0.00137834       1.24117      0.905212     -0.414897     -0.415049     -0.414865      0.101024    -0.0415294    0.00685920     -0.121383    -0.0199706     0.0535930    -0.0137533   -0.00801072   -0.00118779    0.00412117  -0.000806953   0.000921959  -0.000443494  -8.06715e-05  -1.11502e-05   7.58911e-05   1.47098e-05  -1.52833e-06   8.12893e-06       1.62686       1.98546       2.19900       2.37364       2.34907       2.28369       2.10611       2.05323       1.84092       1.56662       1.26172       1.05945      0.864632      0.688411      0.520102      0.437763      0.320947      0.229855      0.163874      0.114645     0.0729899     0.0487900     0.0311291     0.0194137     0.0121904    0.00705739    0.00408884    0.00241580    0.00126759   0.000724041   0.000391251   0.000196891   8.74578e-05   4.62062e-05   2.21037e-05   9.21627e-06
  26  11 2674.2962    2.4044  0.8424 11.2487 -0.0053  0.0239   0.0529   0.0530    0.1267   0.0000   439.2285       1.42966       12.8469      -1.82296       1.38277      -1.48037       1.85535      -2.95486      -2.20013      -1.58537       2.16578      0.579901      -1.17628     -0.899106      0.228479      0.264884     -0.459692     0.0534488    -0.0987356    -0.0198090     -0.181001     0.0622324     0.0242403   0.000320548    0.00260720     0.0125263    0.00551611  -0.000337426   0.000998481  -0.000171132  -0.000514685  -0.000109571   0.000125892   1.88991e-05  -6.30063e-06  -1.72408e-06       1.50039       2.02676       2.11155       2.30738       2.28954       2.18727       2.10252       1.85270       1.77473       1.44141       1.27088       1.05693      0.839231      0.647392      0.506258      0.387770      0.290418      0.216824      0.148454     0.0992051     0.0684503     0.0454730     0.0281432     0.0186383     0.0109806    0.00718245    0.00375785    0.00235203    0.00120977   0.000640365   0.000349521   0.000161425   9.00061e-05   3.98627e-05   1.84140e-05   7.76793e-06
  26  12 2826.4943    3.1032  0.9260 11.1743 -0.0067  0.0236   0.0650   0.0580    0.1804   0.0000   438.4073       1.46604       15.6709       1.94453       1.75159       1.26637     -0.329479       1.64215     -0.205534      0.667426     -0.424611      0.376508     -0.469059    -0.0153976     -0.792063     -0.545259      0.343719     -0.239526     0.0788887     0.0839141    -0.0607034    0.00417027    -0.0102325    -0.0123390     0.0216560   -0.00275418    0.00489919    0.00179194   -0.00173762  -0.000484942   0.000718823   0.000390238  -6.84781e-05  -3.94056e-05  -3.10034e-06  -3.31966e-06       1.52533       1.93043       2.02329       2.25476       2.30225       2.03723       1.98024       1.84943       1.71004       1.46235       1.25720       1.02094      0.834621      0.689353      0.539698      0.361820      0.282561      0.206298      0.151364      0.102439     0.0605885     0.0439712     0.0285722     0.0186468     0.0111270    0.00664471    0.00358139    0.00203069    0.00117332   0.000687150   0.000368465   0.000188722   8.87214e-05   3.88726e-05   1.74058e-05   7.86814e-06
  26  13 2977.3552    3.8837  0.9152 11.2798 -0.0019  0.0222   0.0767   0.0517    0.1811   0.0000   438.4431       1.07043       12.9631       2.92270      0.415820      -3.11410       1.46595       1.59930     -0.489030      -1.68958      0.833255     -0.877488     -0.156974      0.137927      0.431002     -0.217073     -0.234221     -0.100400    -0.0710492     0.0648804     0.0129466     0.0509151    -0.0454523    -0.0260413    0.00553872    0.00399500   -0.00618278  -0.000696062    0.00181971   0.000391077  -2.67464e-05  -0.000172957   2.49639e-05   1.06781e-06  -3.25825e-06   2.61393e-06       1.32548       1.74737       1.86747       2.04672       2.12487       1.95104       1.93518       1.76671       1.51419       1.29205       1.09891      0.917755      0.750324      0.586388      0.459199      0.346441      0.251198      0.180870      0.132100     0.0894881     0.0656507     0.0417223     0.0278510     0.0163679     0.0102792    0.00606004    0.00382760    0.00200845    0.00112639   0.000632566   0.000300733   0.000172688   7.65822e-05   3.92308e-05   1.70026e-05   8.18410e-06
  26  14 3126.8080    3.9979  0.9914 12.1355 -0.0072  0.0258   0.0824   0.0585    0.1532   0.0000   439.5812    -0.0919887       17.1280       4.07544      -2.57241      -2.24657     -0.743247       1.93382     -0.833185      0.498014     -0.303358      -1.14744     -0.508421     -0.349073      0.587421     -0.169201     -0.206628      0.133208   -0.00366768     0.0350801    -0.0292093     0.0151284     0.0345570     0.0109280   -0.00258953    -0.0104160   -0.00335480   -0.00201641    0.00298335   0.000763913   -0.00104229  -9.02496e-05   1.24986e-05   5.41893e-05   1.28215e-05  -7.02720e-06       1.53149       1.94582       2.22127       2.23714       2.37066       2.30954       2.14221       2.05763       1.74282       1.49747       1.29668       1.12722      0.866566      0.724982      0.531871      0.407563      0.319789      0.210911      0.165350      0.110127     0.0746875     0.0517829     0.0330557     0.0201806     0.0129166    0.00752226    0.00430924    0.00265090    0.00130958   0.000699442   0.000396032   0.000192509   9.23582e-05   4.58317e-05   2.15503e-05   8.83592e-06
  26  15 3275.3241    3.6557  1.4623 11.7481 -0.0043  0.0302   0.0653   0.0770    0.1835   0.0000   437.9184     -0.665776       13.1082       4.39013      -4.05299     -0.228190       2.03378       3.99488      -1.18317     -0.177572      0.900254      0.889346     -0.800301    -0.0808220     -0.163396     -0.358725     -0.252024      0.208437     -0.139639     0.0846375     -0.102459    -0.0824198     0.0213462     0.0209852    -0.0288258   -0.00275281   0.000566383   -0.00305440   -0.00291103   0.000126141   0.000717938   6.04772e-05   1.77211e-05   7.36640e-06   9.73629e-06   1.84426e-06       1.89406       2.51086       2.72847       2.78503       2.87757       2.83953       2.62187       2.49612       2.13240       1.80520       1.57283       1.32900       1.06630      0.878662      0.656159      0.484410      0.363891      0.250606      0.188916      0.135423     0.0867981     0.0600213     0.0388739     0.0241178     0.0148547    0.00849482    0.00497524    0.00281128    0.00153792   0.000845718   0.000444759   0.000232323   0.000103688   5.28391e-05   2.35216e-05   1.07514e-05
  26  16 3423.0981    2.9013  2.1723 11.6122 -0.0080  0.0392   0.0427   0.0937    0.0880   0.0000   439.9687       2.70005       8.38211      -1.45639       1.26268      0.441015      -1.71765       7.27801      -1.04437       1.65599       3.89110      0.693237     -0.219707      -1.51714       1.05544      -1.35581     -0.531848     -0.261311    -0.0369134      0.297449     -0.214289    -0.0650705     -0.132970     0.0237795    -0.0288945     0.0106029  -0.000238787    0.00566837   -0.00194728   0.000347795  -2.83578e-05   0.000371863  -0.000139236  -4.01884e-05  -2.27075e-06   2.26174e-05       2.30224       2.94386       3.23963       3.43851       3.57107       3.38349       3.01834       2.98741       2.73484       2.30993       1.97495       1.63174       1.35372       1.09280      0.813404      0.647363      0.473504      0.345380      0.242988      0.168778      0.115501     0.0761468     0.0492474     0.0300649     0.0188420     0.0113528    0.00665668    0.00387982    0.00210659    0.00113179   0.000623203   0.000310918   0.000153397   7.44038e-05   3.31999e-05   1.46883e-05
  26  17 3570.7911    2.3250  3.4973 10.9881  0.0004  0.0488   0.0273   0.1249    0.0629   0.0000   440.6578       2.33167       7.53816       1.88288       9.44170      -4.93387     -0.151450       4.71721      0.186168      -4.96429       5.88811      -1.55779      -1.18321       1.77419     0.0278581      -1.08214    -0.0812210   -0.00646885      0.232614     0.0987386     0.0919135     -0.212691    -0.0432161    -0.0192896    -0.0111959    -0.0201644     0.0100585   -0.00248498  -0.000726267   0.000551740   0.000545672  -0.000999647  -3.71498e-05   0.000146990   3.66844e-05   1.13352e-05       2.83247       3.72075       4.21431       4.29536       4.44948       4.35004       3.91731       3.75661       3.29995       2.89912       2.55906       2.10443       1.72170       1.34416       1.06933      0.801913      0.584620      0.432510      0.297518      0.209490      0.143408     0.0955955     0.0610996     0.0387832     0.0231630     0.0147088    0.00855499    0.00479486    0.00269473    0.00144909   0.000733256   0.000381018   0.000191072   8.66918e-05   3.93091e-05   1.78274e-05
  26  18 3718.1414    1.9457  5.0295 10.4409 -0.0034  0.0588   0.0199   0.1541    0.0582   0.0000   433.2805      -4.75120       12.6735      -1.43291       1.29145       2.21665      -4.27102       4.85364       3.76397       1.40880     -0.282085     -0.381822       4.14136       4.90506     -0.961085     -0.204888      0.949284     -0.201912     -0.155480      0.262891     0.0817607     -0.278272    -0.0799389     0.0893362    -0.0246261    -0.0326925   -0.00330696    0.00200017    0.00446184  -3.38131e-05   0.000644691  -0.000381556   0.000122966   2.89265e-05  -7.75014e-05   1.76457e-05       3.49398       4.59165       5.19300       5.38659       5.47780       5.33754       4.97278       4.63436       4.11579       3.55924       3.01170       2.50574       2.03566       1.62025       1.26170      0.958549      0.713344      0.518818      0.365836      0.256477      0.174240      0.114316     0.0734501     0.0473220     0.0282205     0.0172432    0.00997575    0.00580154    0.00308847    0.00172561   0.000896356   0.000447989   0.000224485   0.000105873   4.81356e-05   2.17249e-05
  26  19 3865.2243    1.5815  6.6700 10.2123 -0.0043  0.0728   0.0165   0.2011    0.0553   0.0000   435.6405      -3.13553       17.6423       9.20390      -3.13369       7.08069      -8.05883      -6.15279      -3.16030      -6.54494      0.371315       2.39297      -1.33028       3.53446       1.97747     -0.837647      0.890027      0.750193    -0.0303328     -0.168280    -0.0409825    -0.0841083     -0.131094     -0.110529   0.000537112    0.00235581     0.0138009   -0.00640898   1.53017e-05    0.00407550   -0.00166448  -0.000743062   0.000365858  -6.76024e-06   2.11322e-05  -1.03950e-05       4.36649       5.68188       6.32071       6.66948       6.76116       6.64448       6.18330       5.70465       5.10421       4.42773       3.75908       3.08439       2.53210       2.01334       1.57314       1.19768      0.891840      0.644407      0.463732      0.317446      0.222365      0.145951     0.0930762     0.0591406     0.0364824     0.0214607     0.0131356    0.00719039    0.00413333    0.00219112    0.00114012   0.000592466   0.000282373   0.000139090   6.05787e-05   2.69393e-05
  26  20 4011.9908    1.2768  8.6318 10.0591 -0.0011  0.0952   0.0142   0.2665    0.0477   0.0000   432.2056       1.16430       5.85473       1.17179       5.99888     -0.300769       5.60641       2.46960       6.74063      -6.02375       1.84113      -4.96027      -7.42157      -1.47690       3.73590      0.671057      0.700370      0.459399     -0.902887     -0.402162      0.296716      0.166254    -0.0783178      0.175291     0.0699112    0.00277277    -0.0177216    0.00154495    0.00583162   -0.00565993   -0.00119584    0.00110976   0.000152282  -7.69602e-05  -2.73031e-05   2.52414e-05       5.60112       7.24206       8.27757       8.63032       8.49681       8.44609       7.92198       7.28062       6.60503       5.75787       4.92376       4.09068       3.37403       2.66679       2.05453       1.60125       1.15910      0.850679      0.613254      0.418708      0.283892      0.192012      0.124273     0.0776516     0.0482460     0.0289025     0.0170625    0.00982080    0.00533114    0.00293097    0.00155690   0.000788132   0.000391632   0.000184653   8.23917e-05   3.71907e-05
  26  21 4158.6756    1.0272 10.1672  9.9482 -0.0068  0.1161   0.0121   0.3455    0.0415   0.0000   441.2780      -10.6555       5.93566       5.30273      -4.40865      -10.8251      -10.4996      -3.70886       9.36738      -2.44344      0.755617      -8.44918      -4.52014       2.51559       1.23263       1.94963       2.56560      -2.24674      0.341854     -0.272120     -0.441142   0.000483751      0.170739      0.114288     -0.106439    -0.0343151     0.0477897    -0.0238202    0.00597667    0.00369988  -0.000724568   -0.00221202   0.000698150   0.000164811  -6.48507e-05   9.78147e-05       6.84232       8.94219       9.93328       10.4133       10.5337       10.1838       9.70464       9.01342       7.94638       7.02638       6.06316       5.02300       4.05148       3.28894       2.51007       1.95228       1.45084       1.06115      0.753243      0.524662      0.355213      0.233888      0.154908     0.0971165     0.0604697     0.0365011     0.0215960     0.0123989    0.00682664    0.00370668    0.00198512    0.00101371   0.000492861   0.000236645   0.000105116   4.66189e-05
  26  22 4305.0492    0.8126 12.6931  9.8253 -0.0042  0.1634   0.0099   0.4653    0.0367   0.0000   427.0623      -14.6028       42.6717      -5.97561      -2.99410      -20.6514      -34.3884       7.28443       15.5548      -5.90313     -0.159702       2.78132     0.0365045       4.45677       4.20162       5.12356      0.553858      -1.13544      -1.13888    -0.0595195     -0.213618      0.729955     -0.589954     -0.182308     0.0373693     0.0238793    -0.0109371    -0.0324079    -0.0128933    0.00471479    0.00489772  -0.000767628   0.000646828   0.000294572  -0.000244124  -7.78718e-05       9.56370       12.3091       14.0755       14.7247       14.9319       14.6374       13.6307       12.4372       11.3229       10.0108       8.29734       7.14889       5.68875       4.55415       3.59064       2.70442       2.05366       1.48406       1.06568      0.733964      0.500463      0.333353      0.217887      0.139119     0.0868562     0.0524174     0.0309724     0.0177282     0.0100247    0.00543717    0.00292071    0.00146013   0.000747860   0.000350662   0.000151875   6.87463e-05
  27   6 1889.7141    0.4836  0.4930  8.8705 -0.0091  0.0220   0.0139   0.0404    0.0592   0.0000   441.4493     -0.216250       20.1111      0.260263      -2.08302       1.15642      0.537633      0.923446      -1.43460     0.0816855      -1.20582     -0.190290     -0.173748     -0.351499     -0.200285    -0.0843976      0.346795     -0.207219    -0.0164485     -0.123000     0.0471657     0.0255609   -0.00841615   -0.00137820    0.00386689   -0.00794071   0.000496015   0.000388688   -0.00188873   0.000611116   0.000143443  -0.000123223   0.000122211  -1.01913e-05  -1.53170e-05   2.30727e-05       1.53065       2.07633       2.31780       2.52562       2.55833       2.50878       2.23886       2.05848       1.82087       1.53753       1.22561      0.898864      0.784005      0.623609      0.464001      0.361882      0.284196      0.201035      0.151164     0.0995269     0.0684336     0.0452708     0.0300598     0.0189318     0.0111881    0.00675988    0.00421732    0.00251461    0.00132355   0.000758490   0.000410984   0.000219562   0.000108662   5.55305e-05   2.58876e-05   1.26019e-05
  27   8 2229.6706    1.0214  0.8545  9.4647 -0.0039  0.0224   0.0217   0.0546    0.0982   0.0000   440.1410      0.401308       19.0974      -5.12871      -2.04547      -2.80491       4.43289      -1.74620       3.33592      0.704230       1.27207     -0.436838     0.0951181      0.518765     -0.610579     0.0112235      0.107385      0.181101    -0.0220805    -0.0528386    -0.0101772     0.0251240    -0.0217490     0.0286163   -0.00148326    0.00958645   -0.00930669   -0.00390994    0.00314009   0.000732523  -0.000901715   0.000264051   0.000197125  -9.85720e-05  -2.96334e-05   6.21925e-07       1.33373       1.70573       1.94374       2.01419       1.99828       1.99328       1.88578       1.72283       1.46851       1.34063       1.20415      0.991042      0.818573      0.630615      0.493631      0.379698      0.280072      0.213949      0.151721      0.101294     0.0707632     0.0472031     0.0311595     0.0209649     0.0130397    0.00825103    0.00500124    0.00271245    0.00163822   0.000841322   0.000488424   0.000228940   0.000120930   6.19561e-05   2.81189e-05   1.28396e-05
  27   9 2390.8968    1.3977  0.9668 10.2057 -0.0007  0.0258   0.0285   0.0597    0.0963   0.0000   439.8675      -1.07440       18.5891      -2.68748     -0.856043      -2.27248       1.06808     -0.468581       1.84321      -2.89294       2.27974      0.731405     -0.211539      0.354547     0.0662638     0.0875979     -0.212384      0.139862    -0.0427449     0.0590786     0.0727252   -0.00779904    -0.0385735    0.00714287    -0.0280782   -0.00472042  -0.000498548   -0.00226054   -0.00327729   -0.00211906   0.000162269   2.31298e-06  -5.32998e-05   7.15878e-05   4.73945e-05  -1.53257e-06       1.52905       2.05867       2.15309       2.21443       2.31241       2.19104       2.20012       2.04427       1.87080       1.49931       1.38416       1.05316      0.887290      0.713289      0.526742      0.455726      0.343196      0.260603      0.183715      0.127497     0.0854673     0.0583957     0.0364480     0.0235150     0.0150767    0.00882436    0.00561153    0.00307690    0.00177976   0.000985419   0.000527556   0.000245298   0.000145783   6.93821e-05   3.30185e-05   1.50668e-05
  27  10 2547.5177    1.9242  0.9832 10.4714 -0.0070  0.0278   0.0380   0.0550    0.1254   0.0000   440.8228       2.61756       14.5200      0.463023      -3.22015       2.20451      -2.69534       3.76262       2.49884      -1.38303    -0.0719403      0.635233     -0.574792      0.393184     -0.607691     0.0833730      0.210587     0.0238032     -0.174413     -0.133959     0.0412702   -0.00444043    -0.0454312    -0.0341023    -0.0117242     0.0153470   -0.00193611    0.00539521   -0.00465719  -0.000602172  -0.000466579   0.000205988   9.34583e-05  -6.57271e-05  -3.45399e-05   1.29698e-06       1.53684       2.16129       2.02023       2.49530       2.38514       2.44212       2.08114       2.08449       1.79850       1.73026       1.34335       1.15785      0.939836      0.813539      0.610323      0.439285      0.325569      0.253112      0.190156      0.131302     0.0831288     0.0552789     0.0379472     0.0261493     0.0164663    0.00998640    0.00579796    0.00324602    0.00186795    0.00112552   0.000614450   0.000354972   0.000161374   8.21055e-05   3.44410e-05   1.62925e-05
  27  11 2702.0008    2.5083  0.8817 11.2395 -0.0064  0.0232   0.0529   0.0545    0.1216   0.0000   439.6069     -0.969055       13.5873      -4.29766      -2.28583      -1.75160       2.30013      -1.69670     -0.420602     -0.656147      0.314022      0.361896      0.802682     -0.656471     -0.216826      0.348728      0.604077     0.0342447   -0.00260917    -0.0184828    0.00874256    0.00792935     0.0414832     0.0150145     0.0252492    0.00523256    0.00205615   -0.00292803    0.00133924   0.000826830  -6.89523e-05  -6.89896e-05   0.000182818  -8.89669e-05   1.06751e-05   1.01306e-05       1.44338       1.85284       1.98955       2.12386       2.30053       2.15495       1.97313       1.83654       1.64122       1.49138       1.19333      0.968034      0.811963      0.690529      0.541456      0.378990      0.272373      0.217250      0.162974      0.110198     0.0711887     0.0492143     0.0326481     0.0220433     0.0137521    0.00833778    0.00474355    0.00259161    0.00158232   0.000902590   0.000512041   0.000270571   0.000137628   6.69562e-05   3.07454e-05   1.31258e-05
  27  12 2855.3076    3.3462  0.8712 11.4092 -0.0030  0.0219   0.0682   0.0548    0.1585   0.0000   438.3579      -3.36945       14.7662       2.79351     -0.524701      -3.09002      -1.20723     -0.434450       2.32634      0.118873     0.0194643      -1.86361     -0.451164     0.0407305     0.0395203    -0.0809868      0.132630     0.0772586      0.108628     0.0270604     0.0212130    -0.0700869  -0.000402206     0.0454028    -0.0113620    0.00657479   -0.00307365  -0.000288376   0.000722002   0.000811089  -0.000234751  -0.000237682  -6.34930e-05   0.000132170  -3.21308e-05   3.79088e-06       1.35295       1.86917       2.08974       2.12526       2.10645       2.01296       1.94318       1.79681       1.57081       1.42310       1.22350       1.02007      0.830482      0.666703      0.513264      0.399261      0.277837      0.212026      0.148091      0.103647     0.0698600     0.0472609     0.0322137     0.0192883     0.0116320    0.00768034    0.00439963    0.00252462    0.00142993   0.000807784   0.000446454   0.000205015   0.000120255   5.63477e-05   2.54795e-05   1.14974e-05
  27  13 3006.9523    3.7715  0.8934 11.9197 -0.0045  0.0228   0.0789   0.0528    0.1249   0.0000   438.6840      -3.82970       17.1664       3.74772      -4.34790      0.826186      -1.32935       1.56236      -1.22771     -0.593017     -0.922137     -0.498781     -0.395425      -1.66927     -0.676428     -0.479292     -0.182754     -0.153141      0.114294    -0.0100537    -0.0238075    0.00268489    -0.0292372     0.0162643     0.0375143   -0.00137882  -1.74178e-05   -0.00567093  -0.000627916   0.000358478  -0.000682738   0.000238815  -5.84689e-05   2.74945e-05   1.02450e-05  -1.36700e-06       1.38206       1.91480       2.06301       2.06991       2.03406       1.96018       1.86602       1.79280       1.59236       1.45091       1.24721       1.07941      0.911310      0.728202      0.564235      0.409661      0.300645      0.222786      0.151556      0.108542     0.0760817     0.0502404     0.0327116     0.0222082     0.0123961    0.00825407    0.00455686    0.00272807    0.00151174   0.000818685   0.000461643   0.000229627   0.000125166   5.98703e-05   2.79590e-05   1.31130e-05
  27  14 3157.1255    3.9975  1.0569 11.8960 -0.0009  0.0259   0.0761   0.0574    0.1512   0.0000   440.6266     -0.731265       13.9515       4.26029       5.20325      -3.99829       1.43292      -2.60092      -2.01451      0.494861      0.469780      0.181138    -0.0555709      0.740836      0.133172     -0.473017     -0.126624     0.0895450     -0.204068    -0.0185939     0.0192623    -0.0312200    -0.0149445    -0.0204184    0.00584740    0.00213232    0.00481423  -0.000297937   -0.00261309   0.000197355   0.000461798  -0.000371129  -0.000126200   7.73644e-05   2.75688e-05   1.54432e-07       1.48073       1.81621       2.09925       2.29232       2.21804       2.10748       2.16888       1.98267       1.63310       1.47338       1.31204       1.07447      0.879025      0.716517      0.581447      0.414284      0.311492      0.241666      0.171597      0.116552     0.0845896     0.0564591     0.0380277     0.0241046     0.0146807    0.00935920    0.00562304    0.00307162    0.00177119    0.00101108   0.000531139   0.000272734   0.000141821   7.24959e-05   3.40041e-05   1.50480e-05
  27  15 3306.4081    3.4922  1.5655 11.6443 -0.0056  0.0307   0.0581   0.0779    0.1491   0.0000   439.2120       1.92396       9.75332       3.17953       1.28609       2.49949      -6.45446       6.64771       1.03904      0.652629     -0.868785       1.65072     -0.462339       1.47172      0.114070      0.912510     -0.161806     0.0761618      0.252476     0.0282288     -0.245148     0.0174769   -0.00226642    -0.0115211    0.00642024   -0.00342103   -0.00134799   -0.00623043    0.00121431    0.00101656  -0.000343490   0.000341742   0.000343813  -3.45167e-05   1.95599e-05   2.86332e-06       1.80998       2.36355       2.61072       2.72264       2.84012       2.68762       2.58292       2.29208       2.11128       1.88589       1.66866       1.31702       1.09120      0.873051      0.681246      0.552228      0.394566      0.286391      0.203692      0.143816      0.104232     0.0671173     0.0450219     0.0276543     0.0170423     0.0109991    0.00660403    0.00387610    0.00231085    0.00128298   0.000687383   0.000348472   0.000176005   9.33682e-05   4.01273e-05   1.93141e-05
  27  16 3455.0113    2.7721  2.3323 11.5466 -0.0004  0.0396   0.0407   0.0987    0.0904   0.0000   442.7983       1.65412       13.0057      -1.73988       5.61602       4.54041      -7.30116      -6.18750    -0.0757172      0.350641       3.72964      -2.48429      -1.39441     -0.145814      0.408099      0.564301     0.0328008      0.135923     -0.287221      0.264188     0.0864340    0.00334159     0.0653992    -0.0261507    -0.0376380    0.00634230  -0.000775220   -0.00468631   -0.00228740    0.00235804  -0.000305385  -6.23116e-05  -5.07918e-05  -0.000275635  -4.07279e-05   6.00707e-06       2.24147       3.00340       3.35876       3.52942       3.57389       3.50089       3.24267       3.06619       2.70107       2.41126       2.07370       1.70247       1.37317       1.12891      0.893112      0.674919      0.522298      0.371869      0.274482      0.192059      0.132173     0.0861830     0.0598624     0.0370205     0.0234710     0.0144536    0.00875871    0.00523142    0.00298102    0.00164175   0.000917629   0.000480678   0.000244790   0.000120296   5.32139e-05   2.53350e-05
  27  17 3603.3084    2.2700  3.7309 10.8716 -0.0031  0.0501   0.0259   0.1306    0.0654   0.0000   445.7078      -5.54784       17.4439      -7.52747      -4.64636       1.77732     -0.369757      -2.23286       4.78480      0.815588      0.654849      0.538146      -2.27056      -3.63085       1.98510       1.10193     0.0163793     -0.768246      0.332571      0.197321    -0.0313385     -0.189297    0.00103931     -0.101982     0.0107842    0.00980739   0.000993599   -0.00346779   -0.00225202    0.00293889   -0.00144937  -1.33582e-05  -8.22149e-05  -0.000191306   8.00642e-06   5.32037e-05       2.82040       3.70404       4.31919       4.37157       4.51828       4.34518       4.01506       3.77888       3.43395       2.97139       2.61498       2.16493       1.76982       1.41752       1.11972      0.836181      0.666662      0.468667      0.342869      0.234462      0.163006      0.109630     0.0722916     0.0456247     0.0295342     0.0181197     0.0107679    0.00658040    0.00357888    0.00204370    0.00109522   0.000555433   0.000295525   0.000142950   6.87799e-05   3.11859e-05
  27  18 3751.3572    1.8438  5.5324 10.4663 -0.0034  0.0634   0.0187   0.1662    0.0528   0.0000   439.8353      -7.70955       7.94680      -2.35830      -10.4772      -7.72218       10.4139      -1.06316      -4.98440      0.533173       1.10387      -4.28361       1.65070     -0.755833       2.03011       1.49464      -1.22292     -0.422903     -0.493484     -0.475857      0.381501      0.331226    -0.0371254     0.0152571     0.0335881    -0.0103576   -0.00167746     0.0106518   -0.00316020   0.000106184  -0.000169819   0.000610890   0.000191520  -0.000289165   8.54896e-05   8.62240e-06       3.67941       4.79929       5.50604       5.81620       5.81196       5.71661       5.25180       4.91140       4.43130       3.83031       3.35780       2.78220       2.28015       1.82827       1.42109       1.09791      0.820947      0.595712      0.437094      0.306564      0.208443      0.140009     0.0936874     0.0606045     0.0375969     0.0233909     0.0139319    0.00831622    0.00467935    0.00254887    0.00141796   0.000757472   0.000381650   0.000188432   8.77726e-05   4.17697e-05
  27  19 3898.9176    1.4916  7.3386 10.1625 -0.0002  0.0783   0.0150   0.2146    0.0497   0.0000   437.3687      -6.29855       6.47080      -3.79621     -0.978945     -0.623862      -1.20406      0.182802      -9.35287      -1.88505       2.52267       4.48744       2.92576      -2.53311      0.412880      0.245070     -0.591532      0.884536      0.287669     -0.266529     0.0220371     -0.283979      0.156699    -0.0404645   -0.00470849    0.00413626    -0.0165610    0.00331802  -0.000718407   -0.00322608    0.00213703   0.000563159  -0.000292029  -0.000201217  -4.59596e-05  -2.47881e-05       4.44816       5.91414       6.58140       6.91790       6.96547       7.05285       6.46592       6.18739       5.39583       4.69552       3.99578       3.38843       2.74420       2.28155       1.74568       1.35335       1.00667      0.763064      0.536144      0.390747      0.267248      0.183571      0.121080     0.0775654     0.0486708     0.0301474     0.0176931     0.0104643    0.00591684    0.00327051    0.00179657   0.000930567   0.000481607   0.000240048   0.000109599   5.11021e-05
  27  20 4046.3869    1.1611  9.2962 10.1006  0.0004  0.1048   0.0136   0.3028    0.0434   0.0000   452.2602      -4.94780      -7.37097       22.9028       15.6344      -11.0251      -24.8289       9.40754       7.87668       4.21397     -0.714874      -4.08855      -1.46904       7.52712      -2.98734     -0.351911      0.901100      -2.08274      0.884922      0.613836     -0.421996    -0.0181125      0.129408      0.132097     0.0715049    -0.0519734     0.0397403     0.0109238   -0.00476263    0.00317122    0.00274615  -0.000546800  -0.000775040   0.000841908  -0.000159305  -9.05605e-05       5.77712       7.84160       8.64714       9.12072       9.32880       9.02337       8.64975       7.90681       7.16866       6.36864       5.29183       4.57560       3.73014       2.99922       2.38587       1.81567       1.38677       1.00324      0.739717      0.513688      0.365248      0.246635      0.161667      0.104297     0.0666660     0.0404752     0.0246440     0.0144185    0.00839772    0.00464515    0.00250813    0.00134708   0.000669385   0.000339219   0.000155524   7.17386e-05
  27  21 4193.4680    0.9718 12.4062  9.9488  0.0007  0.1463   0.0110   0.4116    0.0378   0.0000   448.4865      0.834761       9.89949      -2.50279      -13.8927     -0.525274       11.2601       5.99074      -8.73699      -18.8127     -0.700946       5.54312     0.0239332      -10.6161      -3.35181      0.204016      -2.47244       1.97932       2.08949      0.648782     -0.183583      0.250750      0.475143     -0.321468   -0.00230722    -0.0171652    -0.0254598   0.000932527    0.00607485  -0.000276189    0.00285067  -0.000916953  -0.000434293  -0.000496276  -0.000143812   0.000209024       8.02874       10.9493       11.7965       12.9283       13.0645       12.7759       11.8640       11.0752       9.93482       8.77586       7.51601       6.41869       5.22695       4.21192       3.29026       2.53732       1.93396       1.42709       1.02681      0.730704      0.504962      0.340908      0.229729      0.147266     0.0952675     0.0582716     0.0353993     0.0208497     0.0120038    0.00674962    0.00363965    0.00195709   0.000970188   0.000494998   0.000222319   0.000103979
  27  22 4340.3739    0.8038 14.6185  9.7624  0.0026  0.1820   0.0086   0.4966    0.0328   0.0000   447.5111      -15.7994      -3.54363      -2.13975     0.0940087       7.59423       14.0119       3.84367     -0.527273      -9.24945       4.03693       8.61079       2.35822      -7.41846      -6.77838       4.41438       2.50489      -2.87636       1.05044       2.21246     -0.565345     -0.698379      0.710683      0.334431    -0.0587482    -0.0835179     0.0351291    0.00361743    0.00210000    -0.0104907   0.000185910    0.00543651   0.000673055  -0.000439852  -0.000365907  -2.02383e-05       10.1745       13.3318       15.0594       15.9149       16.1949       15.5584       15.0412       13.9964       12.3065       11.1072       9.23036       7.87604       6.44770       5.21289       4.12656       3.14960       2.40465       1.80545       1.28738      0.905197      0.639188      0.429481      0.284240      0.184439      0.116509     0.0723355     0.0434592     0.0257905     0.0148209    0.00822739    0.00450107    0.00240369    0.00123059   0.000615156   0.000282205   0.000131076
  27  23 4486.8865    0.6346 16.1823  9.6470 -0.0035  0.2361   0.0075   0.5961    0.0296   0.0000   424.7721      -3.05403       35.7521      -17.3064       23.4914      -34.0922       1.62328       28.7095       23.4396       12.6205      -26.1188      -18.1449      -6.28611     0.0455416       1.73831      -5.23366     -0.174521      0.481635       1.09638       1.52300      -1.33238     -0.935942      0.728600      0.143470     -0.259495     0.0297892     0.0170223    -0.0159865     0.0274512   -0.00756633    -0.0179398    0.00261770    0.00133461   0.000964186  -8.05835e-05  -0.000130092       13.0253       17.3999       19.4581       20.6188       20.6703       20.5609       19.2049       18.1982       15.8121       14.3579       12.1344       10.2406       8.41062       6.89070       5.32629       4.18057       3.10835       2.34321       1.67324       1.19791      0.834423      0.569191      0.380383      0.243933      0.154741     0.0971886     0.0580035     0.0348878     0.0201230     0.0110546    0.00622840    0.00325194    0.00167204   0.000848512   0.000366965   0.000173642
  28   7 2083.8552    0.7532  0.7191  9.2929 -0.0051  0.0220   0.0176   0.0497    0.0756   0.0000   439.4897     -0.528360       17.1982       1.06010      -4.08101       2.22514     -0.809973     -0.198339      0.498852      0.777730      -1.13536     0.0946590      0.436833      0.328933      0.336607    -0.0898861     -0.443566    -0.0498084     -0.167531    -0.0884809     -0.128907     0.0386332     0.0205940    -0.0164221   -0.00273882    0.00413666   0.000751920   -0.00211514   -0.00374445   0.000871394    0.00118838   0.000487470   7.43401e-05   0.000116198  -4.08284e-05  -9.13561e-06       1.35807       1.77459       1.81177       1.80650       1.96587       2.03713       1.97967       1.82639       1.49853       1.33025       1.11387       1.00296      0.820671      0.661250      0.501755      0.384735      0.310672      0.230385      0.173364      0.117853     0.0856035     0.0578227     0.0384340     0.0266133     0.0166461     0.0106473    0.00642487    0.00365957    0.00208165    0.00114404   0.000598099   0.000319215   0.000160058   8.25145e-05   4.12691e-05   2.00665e-05
  28   9 2415.2905    1.4591  1.1255 10.0823 -0.0162  0.0254   0.0273   0.0648    0.1114   0.0000   438.8500    -0.0203435       19.4419      -1.29023      -2.61049       1.98629      0.692794       1.70260      -3.68414       1.09977       2.45086       2.49543     -0.392808      -1.39538    -0.0202636    -0.0581810      0.612767     -0.253081     -0.237799     0.0300499     0.0988363    -0.0474422     -0.102290     0.0654116     0.0230465   8.67250e-05    0.00493998    0.00219596   -0.00246822    0.00114742  -9.48830e-05   0.000212658  -0.000135588   8.88871e-05  -3.87387e-05  -1.83893e-05       1.42538       1.95755       2.09895       2.25540       2.27766       2.25875       2.11576       1.95971       1.74817       1.50055       1.33664       1.12593      0.906479      0.750088      0.592260      0.464631      0.332364      0.254629      0.184621      0.130226     0.0944370     0.0650806     0.0429324     0.0290449     0.0172375     0.0116410    0.00673714    0.00403432    0.00242277    0.00137027   0.000760155   0.000414077   0.000208598   0.000107557   5.31674e-05   2.46970e-05
  28  10 2573.3328    2.0597  1.1007 10.4163 -0.0037  0.0237   0.0380   0.0609    0.1428   0.0000   439.1072      -4.86555       15.9500       5.48652      -1.94376       4.23065       3.37206     -0.896542     -0.668175    -0.0110754      -2.08327      0.521225     -0.627112      -1.08780      0.502364      0.106570    -0.0189146     0.0844724    -0.0976722     0.0704663      0.102629    -0.0339956      0.124013   -0.00498757    0.00464142   -0.00115366    0.00570783   0.000723587   -0.00587557    0.00200647   0.000635117   0.000659274  -0.000303531   0.000137923   1.87760e-05  -1.02949e-05       1.36959       1.79458       1.99045       2.07402       2.14816       2.04315       1.99653       1.81436       1.61709       1.49516       1.24789       1.06772      0.873115      0.692109      0.562635      0.425833      0.340235      0.246567      0.175712      0.130996     0.0883710     0.0598578     0.0405992     0.0260785     0.0168467     0.0107743    0.00635661    0.00385051    0.00234542    0.00126751   0.000712045   0.000392252   0.000201780   9.99640e-05   4.90674e-05   2.50302e-05
[truncated: 1,459,270 more chars]
