# Supplementary material for: Global-Mode Analysis of Full-Disk Data from the Michelson Doppler Imager and the Helioseismic and Magnetic Imager
Source: Sol Phys. 2018 Jan 31;293(2):29. doi: 10.1007/s11207-017-1201-5 (PMC6566312; doi:10.1007/s11207-017-1201-5)
Supplement: Supplementary file 3 — (TAR 230.0 MB) [file 11207_2017_1201_MOESM3_ESM.tar › MDI/mdvwfdap.1834.36]

   0  22 3168.7168    4.6649  1.5655 11.6284  0.0000  0.1469   0.4900   0.6495    4.6252   0.0000     0.0000       0.00000       0.00000       0.00000       0.00000       0.00000       0.00000       0.00000       0.00000       0.00000       0.00000       0.00000       0.00000       0.00000       0.00000       0.00000       0.00000       0.00000       0.00000       0.00000       0.00000       0.00000       0.00000       0.00000       0.00000       0.00000       0.00000       0.00000       0.00000       0.00000       0.00000       0.00000       0.00000       0.00000       0.00000       0.00000       0.00000       0.00000       0.00000       0.00000       0.00000       0.00000       0.00000       0.00000       0.00000       0.00000       0.00000       0.00000       0.00000       0.00000       0.00000       0.00000       0.00000       0.00000       0.00000       0.00000       0.00000       0.00000       0.00000       0.00000       0.00000       0.00000       0.00000       0.00000       0.00000       0.00000       0.00000       0.00000       0.00000       0.00000       0.00000       0.00000
   0  24 3439.1294    3.9634  1.8408 13.2445  0.0000  0.2145   0.4916   0.6309    0.8574   0.0000     0.0000       0.00000       0.00000       0.00000       0.00000       0.00000       0.00000       0.00000       0.00000       0.00000       0.00000       0.00000       0.00000       0.00000       0.00000       0.00000       0.00000       0.00000       0.00000       0.00000       0.00000       0.00000       0.00000       0.00000       0.00000       0.00000       0.00000       0.00000       0.00000       0.00000       0.00000       0.00000       0.00000       0.00000       0.00000       0.00000       0.00000       0.00000       0.00000       0.00000       0.00000       0.00000       0.00000       0.00000       0.00000       0.00000       0.00000       0.00000       0.00000       0.00000       0.00000       0.00000       0.00000       0.00000       0.00000       0.00000       0.00000       0.00000       0.00000       0.00000       0.00000       0.00000       0.00000       0.00000       0.00000       0.00000       0.00000       0.00000       0.00000       0.00000       0.00000       0.00000
   0  25 3575.2444    3.2930  3.8297 12.6723  0.0184  0.3443   0.3008   1.2945    0.5405   0.0000     0.0000       0.00000       0.00000       0.00000       0.00000       0.00000       0.00000       0.00000       0.00000       0.00000       0.00000       0.00000       0.00000       0.00000       0.00000       0.00000       0.00000       0.00000       0.00000       0.00000       0.00000       0.00000       0.00000       0.00000       0.00000       0.00000       0.00000       0.00000       0.00000       0.00000       0.00000       0.00000       0.00000       0.00000       0.00000       0.00000       0.00000       0.00000       0.00000       0.00000       0.00000       0.00000       0.00000       0.00000       0.00000       0.00000       0.00000       0.00000       0.00000       0.00000       0.00000       0.00000       0.00000       0.00000       0.00000       0.00000       0.00000       0.00000       0.00000       0.00000       0.00000       0.00000       0.00000       0.00000       0.00000       0.00000       0.00000       0.00000       0.00000       0.00000       0.00000       0.00000
   1  13 2020.8974    0.6765  0.5920 12.1995  0.0000  0.0955   0.0785   0.1896    0.1553   0.0000   431.7798       45.3191       0.00000       0.00000       0.00000       0.00000       0.00000       0.00000       0.00000       0.00000       0.00000       0.00000       0.00000       0.00000       0.00000       0.00000       0.00000       0.00000       0.00000       0.00000       0.00000       0.00000       0.00000       0.00000       0.00000       0.00000       0.00000       0.00000       0.00000       0.00000       0.00000       0.00000       0.00000       0.00000       0.00000       0.00000       124.778       60.0523       0.00000       0.00000       0.00000       0.00000       0.00000       0.00000       0.00000       0.00000       0.00000       0.00000       0.00000       0.00000       0.00000       0.00000       0.00000       0.00000       0.00000       0.00000       0.00000       0.00000       0.00000       0.00000       0.00000       0.00000       0.00000       0.00000       0.00000       0.00000       0.00000       0.00000       0.00000       0.00000       0.00000       0.00000
   1  14 2156.7409    0.9939  1.1083 12.7383  0.0000  0.1737   0.0942   0.2993    0.1710   0.0000   376.6646       31.5344       0.00000       0.00000       0.00000       0.00000       0.00000       0.00000       0.00000       0.00000       0.00000       0.00000       0.00000       0.00000       0.00000       0.00000       0.00000       0.00000       0.00000       0.00000       0.00000       0.00000       0.00000       0.00000       0.00000       0.00000       0.00000       0.00000       0.00000       0.00000       0.00000       0.00000       0.00000       0.00000       0.00000       0.00000       231.701       96.3624       0.00000       0.00000       0.00000       0.00000       0.00000       0.00000       0.00000       0.00000       0.00000       0.00000       0.00000       0.00000       0.00000       0.00000       0.00000       0.00000       0.00000       0.00000       0.00000       0.00000       0.00000       0.00000       0.00000       0.00000       0.00000       0.00000       0.00000       0.00000       0.00000       0.00000       0.00000       0.00000       0.00000       0.00000
   1  15 2291.8952    1.0124  1.1666 12.2788  0.0000  0.1641   0.0881   0.3384    0.2355   0.0000   268.0093      -84.1736       0.00000       0.00000       0.00000       0.00000       0.00000       0.00000       0.00000       0.00000       0.00000       0.00000       0.00000       0.00000       0.00000       0.00000       0.00000       0.00000       0.00000       0.00000       0.00000       0.00000       0.00000       0.00000       0.00000       0.00000       0.00000       0.00000       0.00000       0.00000       0.00000       0.00000       0.00000       0.00000       0.00000       0.00000       225.667       86.0772       0.00000       0.00000       0.00000       0.00000       0.00000       0.00000       0.00000       0.00000       0.00000       0.00000       0.00000       0.00000       0.00000       0.00000       0.00000       0.00000       0.00000       0.00000       0.00000       0.00000       0.00000       0.00000       0.00000       0.00000       0.00000       0.00000       0.00000       0.00000       0.00000       0.00000       0.00000       0.00000       0.00000       0.00000
   1  19 2828.2076    3.0603  1.2595 11.2439 -0.0116  0.0839   0.1707   0.2754    4.1580   0.0000   475.9026       57.5554       0.00000       0.00000       0.00000       0.00000       0.00000       0.00000       0.00000       0.00000       0.00000       0.00000       0.00000       0.00000       0.00000       0.00000       0.00000       0.00000       0.00000       0.00000       0.00000       0.00000       0.00000       0.00000       0.00000       0.00000       0.00000       0.00000       0.00000       0.00000       0.00000       0.00000       0.00000       0.00000       0.00000       0.00000       94.1996       64.9761       0.00000       0.00000       0.00000       0.00000       0.00000       0.00000       0.00000       0.00000       0.00000       0.00000       0.00000       0.00000       0.00000       0.00000       0.00000       0.00000       0.00000       0.00000       0.00000       0.00000       0.00000       0.00000       0.00000       0.00000       0.00000       0.00000       0.00000       0.00000       0.00000       0.00000       0.00000       0.00000       0.00000       0.00000
   1  21 3098.1084    4.1596  1.0176 12.0982  0.0000  0.0813   0.2450   0.2091    1.4402   0.0000   423.0086       98.5850       0.00000       0.00000       0.00000       0.00000       0.00000       0.00000       0.00000       0.00000       0.00000       0.00000       0.00000       0.00000       0.00000       0.00000       0.00000       0.00000       0.00000       0.00000       0.00000       0.00000       0.00000       0.00000       0.00000       0.00000       0.00000       0.00000       0.00000       0.00000       0.00000       0.00000       0.00000       0.00000       0.00000       0.00000       101.253       57.4301       0.00000       0.00000       0.00000       0.00000       0.00000       0.00000       0.00000       0.00000       0.00000       0.00000       0.00000       0.00000       0.00000       0.00000       0.00000       0.00000       0.00000       0.00000       0.00000       0.00000       0.00000       0.00000       0.00000       0.00000       0.00000       0.00000       0.00000       0.00000       0.00000       0.00000       0.00000       0.00000       0.00000       0.00000
   1  22 3233.1804    4.1027  1.5065 10.2536  0.0000  0.0961   0.2105   0.2738    7.7634   0.0000   135.0874      -157.689       0.00000       0.00000       0.00000       0.00000       0.00000       0.00000       0.00000       0.00000       0.00000       0.00000       0.00000       0.00000       0.00000       0.00000       0.00000       0.00000       0.00000       0.00000       0.00000       0.00000       0.00000       0.00000       0.00000       0.00000       0.00000       0.00000       0.00000       0.00000       0.00000       0.00000       0.00000       0.00000       0.00000       0.00000       103.900       74.6779       0.00000       0.00000       0.00000       0.00000       0.00000       0.00000       0.00000       0.00000       0.00000       0.00000       0.00000       0.00000       0.00000       0.00000       0.00000       0.00000       0.00000       0.00000       0.00000       0.00000       0.00000       0.00000       0.00000       0.00000       0.00000       0.00000       0.00000       0.00000       0.00000       0.00000       0.00000       0.00000       0.00000       0.00000
   1  24 3504.0436    3.1297  3.4490 12.0107  0.0000  0.1639   0.1056   0.4369    0.3242   0.0000   831.8444      -135.032       0.00000       0.00000       0.00000       0.00000       0.00000       0.00000       0.00000       0.00000       0.00000       0.00000       0.00000       0.00000       0.00000       0.00000       0.00000       0.00000       0.00000       0.00000       0.00000       0.00000       0.00000       0.00000       0.00000       0.00000       0.00000       0.00000       0.00000       0.00000       0.00000       0.00000       0.00000       0.00000       0.00000       0.00000       213.082       108.672       0.00000       0.00000       0.00000       0.00000       0.00000       0.00000       0.00000       0.00000       0.00000       0.00000       0.00000       0.00000       0.00000       0.00000       0.00000       0.00000       0.00000       0.00000       0.00000       0.00000       0.00000       0.00000       0.00000       0.00000       0.00000       0.00000       0.00000       0.00000       0.00000       0.00000       0.00000       0.00000       0.00000       0.00000
   1  25 3640.5591    2.7015  4.5350 12.3323  0.0000  0.1990   0.0817   0.5788    0.1765   0.0000   315.1310       60.2514       0.00000       0.00000       0.00000       0.00000       0.00000       0.00000       0.00000       0.00000       0.00000       0.00000       0.00000       0.00000       0.00000       0.00000       0.00000       0.00000       0.00000       0.00000       0.00000       0.00000       0.00000       0.00000       0.00000       0.00000       0.00000       0.00000       0.00000       0.00000       0.00000       0.00000       0.00000       0.00000       0.00000       0.00000       263.801       129.431       0.00000       0.00000       0.00000       0.00000       0.00000       0.00000       0.00000       0.00000       0.00000       0.00000       0.00000       0.00000       0.00000       0.00000       0.00000       0.00000       0.00000       0.00000       0.00000       0.00000       0.00000       0.00000       0.00000       0.00000       0.00000       0.00000       0.00000       0.00000       0.00000       0.00000       0.00000       0.00000       0.00000       0.00000
   1  26 3776.4905    2.0536  5.1234 12.3445 -0.0061  0.3033   0.0628   0.6953    0.1382   0.0000   659.8616       113.677       0.00000       0.00000       0.00000       0.00000       0.00000       0.00000       0.00000       0.00000       0.00000       0.00000       0.00000       0.00000       0.00000       0.00000       0.00000       0.00000       0.00000       0.00000       0.00000       0.00000       0.00000       0.00000       0.00000       0.00000       0.00000       0.00000       0.00000       0.00000       0.00000       0.00000       0.00000       0.00000       0.00000       0.00000       417.043       181.186       0.00000       0.00000       0.00000       0.00000       0.00000       0.00000       0.00000       0.00000       0.00000       0.00000       0.00000       0.00000       0.00000       0.00000       0.00000       0.00000       0.00000       0.00000       0.00000       0.00000       0.00000       0.00000       0.00000       0.00000       0.00000       0.00000       0.00000       0.00000       0.00000       0.00000       0.00000       0.00000       0.00000       0.00000
   2  11 1810.2595    0.3818  0.1614 11.7420  0.0000  0.0525   0.0646   0.0806    0.0821   0.0000   397.4268       7.76001      -4.04356      -3.15945       0.00000       0.00000       0.00000       0.00000       0.00000       0.00000       0.00000       0.00000       0.00000       0.00000       0.00000       0.00000       0.00000       0.00000       0.00000       0.00000       0.00000       0.00000       0.00000       0.00000       0.00000       0.00000       0.00000       0.00000       0.00000       0.00000       0.00000       0.00000       0.00000       0.00000       0.00000       0.00000       21.0265       34.6548       12.3192       7.99511       0.00000       0.00000       0.00000       0.00000       0.00000       0.00000       0.00000       0.00000       0.00000       0.00000       0.00000       0.00000       0.00000       0.00000       0.00000       0.00000       0.00000       0.00000       0.00000       0.00000       0.00000       0.00000       0.00000       0.00000       0.00000       0.00000       0.00000       0.00000       0.00000       0.00000       0.00000       0.00000
   2  12 1945.7906    0.5804  0.3975 11.0946  0.0000  0.0506   0.0503   0.1205    0.1469   0.0000   407.1588      -14.8350      -17.9270       16.2723       0.00000       0.00000       0.00000       0.00000       0.00000       0.00000       0.00000       0.00000       0.00000       0.00000       0.00000       0.00000       0.00000       0.00000       0.00000       0.00000       0.00000       0.00000       0.00000       0.00000       0.00000       0.00000       0.00000       0.00000       0.00000       0.00000       0.00000       0.00000       0.00000       0.00000       0.00000       0.00000       36.7303       30.0675       16.6871       7.33502       0.00000       0.00000       0.00000       0.00000       0.00000       0.00000       0.00000       0.00000       0.00000       0.00000       0.00000       0.00000       0.00000       0.00000       0.00000       0.00000       0.00000       0.00000       0.00000       0.00000       0.00000       0.00000       0.00000       0.00000       0.00000       0.00000       0.00000       0.00000       0.00000       0.00000       0.00000       0.00000
   2  13 2081.9724    0.7571  0.9275 11.3098  0.0000  0.0894   0.0475   0.1651    0.1804   0.0000   403.0173      -36.6085       27.7178      0.238491       0.00000       0.00000       0.00000       0.00000       0.00000       0.00000       0.00000       0.00000       0.00000       0.00000       0.00000       0.00000       0.00000       0.00000       0.00000       0.00000       0.00000       0.00000       0.00000       0.00000       0.00000       0.00000       0.00000       0.00000       0.00000       0.00000       0.00000       0.00000       0.00000       0.00000       0.00000       0.00000       50.3026       59.3930       22.6420       15.1366       0.00000       0.00000       0.00000       0.00000       0.00000       0.00000       0.00000       0.00000       0.00000       0.00000       0.00000       0.00000       0.00000       0.00000       0.00000       0.00000       0.00000       0.00000       0.00000       0.00000       0.00000       0.00000       0.00000       0.00000       0.00000       0.00000       0.00000       0.00000       0.00000       0.00000       0.00000       0.00000
   2  14 2217.5761    1.0498  0.8997 10.9363  0.0000  0.0694   0.0554   0.1377    0.2560   0.0000   459.0078       10.9735       17.4539       4.17670       0.00000       0.00000       0.00000       0.00000       0.00000       0.00000       0.00000       0.00000       0.00000       0.00000       0.00000       0.00000       0.00000       0.00000       0.00000       0.00000       0.00000       0.00000       0.00000       0.00000       0.00000       0.00000       0.00000       0.00000       0.00000       0.00000       0.00000       0.00000       0.00000       0.00000       0.00000       0.00000       55.1776       43.8206       23.1899       7.14284       0.00000       0.00000       0.00000       0.00000       0.00000       0.00000       0.00000       0.00000       0.00000       0.00000       0.00000       0.00000       0.00000       0.00000       0.00000       0.00000       0.00000       0.00000       0.00000       0.00000       0.00000       0.00000       0.00000       0.00000       0.00000       0.00000       0.00000       0.00000       0.00000       0.00000       0.00000       0.00000
   2  15 2352.1699    1.3670  1.1801 11.1450  0.0000  0.0652   0.0660   0.1925    0.3471   0.0000   460.1974      -22.3364      -5.30192      -17.2699       0.00000       0.00000       0.00000       0.00000       0.00000       0.00000       0.00000       0.00000       0.00000       0.00000       0.00000       0.00000       0.00000       0.00000       0.00000       0.00000       0.00000       0.00000       0.00000       0.00000       0.00000       0.00000       0.00000       0.00000       0.00000       0.00000       0.00000       0.00000       0.00000       0.00000       0.00000       0.00000       44.4168       39.5760       21.0780       9.12735       0.00000       0.00000       0.00000       0.00000       0.00000       0.00000       0.00000       0.00000       0.00000       0.00000       0.00000       0.00000       0.00000       0.00000       0.00000       0.00000       0.00000       0.00000       0.00000       0.00000       0.00000       0.00000       0.00000       0.00000       0.00000       0.00000       0.00000       0.00000       0.00000       0.00000       0.00000       0.00000
   2  16 2485.8521    1.9369  1.0881 10.2169  0.0000  0.0610   0.0883   0.1560    1.0614   0.0000   491.5260      -16.5074      -25.1720       2.79496       0.00000       0.00000       0.00000       0.00000       0.00000       0.00000       0.00000       0.00000       0.00000       0.00000       0.00000       0.00000       0.00000       0.00000       0.00000       0.00000       0.00000       0.00000       0.00000       0.00000       0.00000       0.00000       0.00000       0.00000       0.00000       0.00000       0.00000       0.00000       0.00000       0.00000       0.00000       0.00000       46.1758       37.9675       20.3683       7.49718       0.00000       0.00000       0.00000       0.00000       0.00000       0.00000       0.00000       0.00000       0.00000       0.00000       0.00000       0.00000       0.00000       0.00000       0.00000       0.00000       0.00000       0.00000       0.00000       0.00000       0.00000       0.00000       0.00000       0.00000       0.00000       0.00000       0.00000       0.00000       0.00000       0.00000       0.00000       0.00000
   2  17 2619.6486    2.3874  1.2088  5.3221  0.0000  0.0658   0.1054   0.1424  253.8173   0.0000   415.0230       25.0890       9.21000       1.16400       0.00000       0.00000       0.00000       0.00000       0.00000       0.00000       0.00000       0.00000       0.00000       0.00000       0.00000       0.00000       0.00000       0.00000       0.00000       0.00000       0.00000       0.00000       0.00000       0.00000       0.00000       0.00000       0.00000       0.00000       0.00000       0.00000       0.00000       0.00000       0.00000       0.00000       0.00000       0.00000       50.3238       41.0821       20.7371       7.25713       0.00000       0.00000       0.00000       0.00000       0.00000       0.00000       0.00000       0.00000       0.00000       0.00000       0.00000       0.00000       0.00000       0.00000       0.00000       0.00000       0.00000       0.00000       0.00000       0.00000       0.00000       0.00000       0.00000       0.00000       0.00000       0.00000       0.00000       0.00000       0.00000       0.00000       0.00000       0.00000
   2  18 2754.4763    2.8193  1.1611  5.9700  0.0000  0.0598   0.1263   0.1563  200.7059   0.0000   401.2921      -22.6964       14.8291      -5.10023       0.00000       0.00000       0.00000       0.00000       0.00000       0.00000       0.00000       0.00000       0.00000       0.00000       0.00000       0.00000       0.00000       0.00000       0.00000       0.00000       0.00000       0.00000       0.00000       0.00000       0.00000       0.00000       0.00000       0.00000       0.00000       0.00000       0.00000       0.00000       0.00000       0.00000       0.00000       0.00000       45.2637       36.7219       20.6782       7.59616       0.00000       0.00000       0.00000       0.00000       0.00000       0.00000       0.00000       0.00000       0.00000       0.00000       0.00000       0.00000       0.00000       0.00000       0.00000       0.00000       0.00000       0.00000       0.00000       0.00000       0.00000       0.00000       0.00000       0.00000       0.00000       0.00000       0.00000       0.00000       0.00000       0.00000       0.00000       0.00000
   2  19 2889.6269    3.5356  1.1758 -2.1843  0.0000  0.0639   0.1536   0.1491 1000.0000   0.0000   499.7732       5.99544      -25.7879      -12.1651       0.00000       0.00000       0.00000       0.00000       0.00000       0.00000       0.00000       0.00000       0.00000       0.00000       0.00000       0.00000       0.00000       0.00000       0.00000       0.00000       0.00000       0.00000       0.00000       0.00000       0.00000       0.00000       0.00000       0.00000       0.00000       0.00000       0.00000       0.00000       0.00000       0.00000       0.00000       0.00000       49.3050       38.9282       22.6189       7.68452       0.00000       0.00000       0.00000       0.00000       0.00000       0.00000       0.00000       0.00000       0.00000       0.00000       0.00000       0.00000       0.00000       0.00000       0.00000       0.00000       0.00000       0.00000       0.00000       0.00000       0.00000       0.00000       0.00000       0.00000       0.00000       0.00000       0.00000       0.00000       0.00000       0.00000       0.00000       0.00000
   2  20 3024.6891    4.2158  1.1902 11.6658  0.0000  0.0663   0.1860   0.1635    1.5758   0.0000   409.4775       25.4450       27.2848      -12.4653       0.00000       0.00000       0.00000       0.00000       0.00000       0.00000       0.00000       0.00000       0.00000       0.00000       0.00000       0.00000       0.00000       0.00000       0.00000       0.00000       0.00000       0.00000       0.00000       0.00000       0.00000       0.00000       0.00000       0.00000       0.00000       0.00000       0.00000       0.00000       0.00000       0.00000       0.00000       0.00000       53.1100       40.8893       23.4374       7.39749       0.00000       0.00000       0.00000       0.00000       0.00000       0.00000       0.00000       0.00000       0.00000       0.00000       0.00000       0.00000       0.00000       0.00000       0.00000       0.00000       0.00000       0.00000       0.00000       0.00000       0.00000       0.00000       0.00000       0.00000       0.00000       0.00000       0.00000       0.00000       0.00000       0.00000       0.00000       0.00000
   2  23 3430.7474    3.4049  2.2214 11.8711  0.0000  0.0871   0.1126   0.2312    0.5114   0.0000   390.0430      -22.0404      -51.3207     -0.376326       0.00000       0.00000       0.00000       0.00000       0.00000       0.00000       0.00000       0.00000       0.00000       0.00000       0.00000       0.00000       0.00000       0.00000       0.00000       0.00000       0.00000       0.00000       0.00000       0.00000       0.00000       0.00000       0.00000       0.00000       0.00000       0.00000       0.00000       0.00000       0.00000       0.00000       0.00000       0.00000       63.7991       53.8567       29.6219       10.9123       0.00000       0.00000       0.00000       0.00000       0.00000       0.00000       0.00000       0.00000       0.00000       0.00000       0.00000       0.00000       0.00000       0.00000       0.00000       0.00000       0.00000       0.00000       0.00000       0.00000       0.00000       0.00000       0.00000       0.00000       0.00000       0.00000       0.00000       0.00000       0.00000       0.00000       0.00000       0.00000
   2  24 3566.6774    2.9240  3.7790 -1.9528  0.0000  0.1165   0.0703   0.3017 1000.0000   0.0000   349.7562       46.7373      -46.5137     -0.277638       0.00000       0.00000       0.00000       0.00000       0.00000       0.00000       0.00000       0.00000       0.00000       0.00000       0.00000       0.00000       0.00000       0.00000       0.00000       0.00000       0.00000       0.00000       0.00000       0.00000       0.00000       0.00000       0.00000       0.00000       0.00000       0.00000       0.00000       0.00000       0.00000       0.00000       0.00000       0.00000       82.9781       69.2534       42.5582       15.3186       0.00000       0.00000       0.00000       0.00000       0.00000       0.00000       0.00000       0.00000       0.00000       0.00000       0.00000       0.00000       0.00000       0.00000       0.00000       0.00000       0.00000       0.00000       0.00000       0.00000       0.00000       0.00000       0.00000       0.00000       0.00000       0.00000       0.00000       0.00000       0.00000       0.00000       0.00000       0.00000
   3  11 1865.2740    0.4525  0.3144 10.3194  0.0000  0.0396   0.0345   0.0796    0.1076   0.0000   424.7142      -3.87709       3.00729      -8.28650       1.52256      0.260540       0.00000       0.00000       0.00000       0.00000       0.00000       0.00000       0.00000       0.00000       0.00000       0.00000       0.00000       0.00000       0.00000       0.00000       0.00000       0.00000       0.00000       0.00000       0.00000       0.00000       0.00000       0.00000       0.00000       0.00000       0.00000       0.00000       0.00000       0.00000       0.00000       0.00000       14.8646       18.5277       13.1797       9.05288       4.32796       1.50245       0.00000       0.00000       0.00000       0.00000       0.00000       0.00000       0.00000       0.00000       0.00000       0.00000       0.00000       0.00000       0.00000       0.00000       0.00000       0.00000       0.00000       0.00000       0.00000       0.00000       0.00000       0.00000       0.00000       0.00000       0.00000       0.00000       0.00000       0.00000       0.00000       0.00000
   3  12 2001.1280    0.6143  0.3277 10.2413  0.0000  0.0465   0.0550   0.0870    0.1440   0.0000   426.1983       12.8940       1.88861      -1.85311       2.24250    -0.0426686       0.00000       0.00000       0.00000       0.00000       0.00000       0.00000       0.00000       0.00000       0.00000       0.00000       0.00000       0.00000       0.00000       0.00000       0.00000       0.00000       0.00000       0.00000       0.00000       0.00000       0.00000       0.00000       0.00000       0.00000       0.00000       0.00000       0.00000       0.00000       0.00000       0.00000       19.5612       18.4990       17.0047       10.0344       5.89240       1.39733       0.00000       0.00000       0.00000       0.00000       0.00000       0.00000       0.00000       0.00000       0.00000       0.00000       0.00000       0.00000       0.00000       0.00000       0.00000       0.00000       0.00000       0.00000       0.00000       0.00000       0.00000       0.00000       0.00000       0.00000       0.00000       0.00000       0.00000       0.00000       0.00000       0.00000
   3  13 2137.6758    0.9064  0.8242  9.6918  0.0000  0.0500   0.0455   0.1438    0.4471   0.0000   416.9701       29.6729       8.11835       19.7456      -1.66662      0.184479       0.00000       0.00000       0.00000       0.00000       0.00000       0.00000       0.00000       0.00000       0.00000       0.00000       0.00000       0.00000       0.00000       0.00000       0.00000       0.00000       0.00000       0.00000       0.00000       0.00000       0.00000       0.00000       0.00000       0.00000       0.00000       0.00000       0.00000       0.00000       0.00000       0.00000       26.3094       26.5993       16.9136       10.2548       3.77986       1.46927       0.00000       0.00000       0.00000       0.00000       0.00000       0.00000       0.00000       0.00000       0.00000       0.00000       0.00000       0.00000       0.00000       0.00000       0.00000       0.00000       0.00000       0.00000       0.00000       0.00000       0.00000       0.00000       0.00000       0.00000       0.00000       0.00000       0.00000       0.00000       0.00000       0.00000
   3  14 2273.3659    1.0842  1.0736  9.1527 -0.0054  0.0572   0.0475   0.1356    1.2520   0.0000   442.8752      -60.9779      -1.81904       13.5814      -1.58427     -0.495726       0.00000       0.00000       0.00000       0.00000       0.00000       0.00000       0.00000       0.00000       0.00000       0.00000       0.00000       0.00000       0.00000       0.00000       0.00000       0.00000       0.00000       0.00000       0.00000       0.00000       0.00000       0.00000       0.00000       0.00000       0.00000       0.00000       0.00000       0.00000       0.00000       0.00000       30.5694       27.6811       20.9899       12.5468       5.44654       1.48141       0.00000       0.00000       0.00000       0.00000       0.00000       0.00000       0.00000       0.00000       0.00000       0.00000       0.00000       0.00000       0.00000       0.00000       0.00000       0.00000       0.00000       0.00000       0.00000       0.00000       0.00000       0.00000       0.00000       0.00000       0.00000       0.00000       0.00000       0.00000       0.00000       0.00000
   3  15 2407.5706    1.6794  1.1277  9.5613  0.0000  0.0563   0.0701   0.1607    1.5987   0.0000   483.3338      -17.6781       28.3802      -6.06909      -10.0650      0.833137       0.00000       0.00000       0.00000       0.00000       0.00000       0.00000       0.00000       0.00000       0.00000       0.00000       0.00000       0.00000       0.00000       0.00000       0.00000       0.00000       0.00000       0.00000       0.00000       0.00000       0.00000       0.00000       0.00000       0.00000       0.00000       0.00000       0.00000       0.00000       0.00000       0.00000       30.9068       28.5726       20.8965       9.83135       5.49383       1.43296       0.00000       0.00000       0.00000       0.00000       0.00000       0.00000       0.00000       0.00000       0.00000       0.00000       0.00000       0.00000       0.00000       0.00000       0.00000       0.00000       0.00000       0.00000       0.00000       0.00000       0.00000       0.00000       0.00000       0.00000       0.00000       0.00000       0.00000       0.00000       0.00000       0.00000
   3  16 2541.6015    1.8903  0.9703 11.4567  0.0000  0.0513   0.0961   0.1499    0.4656   0.0000   441.9895       4.53505     -0.150452      -1.31643     -0.232426      0.721820       0.00000       0.00000       0.00000       0.00000       0.00000       0.00000       0.00000       0.00000       0.00000       0.00000       0.00000       0.00000       0.00000       0.00000       0.00000       0.00000       0.00000       0.00000       0.00000       0.00000       0.00000       0.00000       0.00000       0.00000       0.00000       0.00000       0.00000       0.00000       0.00000       0.00000       29.7145       27.5126       18.7190       9.92871       4.90272       1.46486       0.00000       0.00000       0.00000       0.00000       0.00000       0.00000       0.00000       0.00000       0.00000       0.00000       0.00000       0.00000       0.00000       0.00000       0.00000       0.00000       0.00000       0.00000       0.00000       0.00000       0.00000       0.00000       0.00000       0.00000       0.00000       0.00000       0.00000       0.00000       0.00000       0.00000
   3  18 2811.3356    3.3741  1.0070  2.6140  0.0000  0.0462   0.1475   0.1319 1000.0000   0.0000   408.5890       12.2008       31.9973       10.6315      -7.13108      -1.77609       0.00000       0.00000       0.00000       0.00000       0.00000       0.00000       0.00000       0.00000       0.00000       0.00000       0.00000       0.00000       0.00000       0.00000       0.00000       0.00000       0.00000       0.00000       0.00000       0.00000       0.00000       0.00000       0.00000       0.00000       0.00000       0.00000       0.00000       0.00000       0.00000       0.00000       22.3540       21.8240       15.9578       10.6723       4.23838       1.42345       0.00000       0.00000       0.00000       0.00000       0.00000       0.00000       0.00000       0.00000       0.00000       0.00000       0.00000       0.00000       0.00000       0.00000       0.00000       0.00000       0.00000       0.00000       0.00000       0.00000       0.00000       0.00000       0.00000       0.00000       0.00000       0.00000       0.00000       0.00000       0.00000       0.00000
   3  19 2947.0199    3.7162  0.9598 12.3181  0.0000  0.0666   0.1688   0.1192    0.6838   0.0000   399.9273      -15.2280       20.9853      -9.33149      0.483857      0.350103       0.00000       0.00000       0.00000       0.00000       0.00000       0.00000       0.00000       0.00000       0.00000       0.00000       0.00000       0.00000       0.00000       0.00000       0.00000       0.00000       0.00000       0.00000       0.00000       0.00000       0.00000       0.00000       0.00000       0.00000       0.00000       0.00000       0.00000       0.00000       0.00000       0.00000       35.2167       24.3006       25.2762       17.8818       6.65630       1.34287       0.00000       0.00000       0.00000       0.00000       0.00000       0.00000       0.00000       0.00000       0.00000       0.00000       0.00000       0.00000       0.00000       0.00000       0.00000       0.00000       0.00000       0.00000       0.00000       0.00000       0.00000       0.00000       0.00000       0.00000       0.00000       0.00000       0.00000       0.00000       0.00000       0.00000
   3  20 3082.2705    4.4030  0.9830 12.0952  0.0000  0.0483   0.1862   0.1299    0.9965   0.0000   424.9750       22.3609       27.0455    0.00127086      -2.75809      -2.64485       0.00000       0.00000       0.00000       0.00000       0.00000       0.00000       0.00000       0.00000       0.00000       0.00000       0.00000       0.00000       0.00000       0.00000       0.00000       0.00000       0.00000       0.00000       0.00000       0.00000       0.00000       0.00000       0.00000       0.00000       0.00000       0.00000       0.00000       0.00000       0.00000       0.00000       26.4897       23.3577       18.1091       10.7973       4.56256       1.15647       0.00000       0.00000       0.00000       0.00000       0.00000       0.00000       0.00000       0.00000       0.00000       0.00000       0.00000       0.00000       0.00000       0.00000       0.00000       0.00000       0.00000       0.00000       0.00000       0.00000       0.00000       0.00000       0.00000       0.00000       0.00000       0.00000       0.00000       0.00000       0.00000       0.00000
   3  21 3217.7027    4.2296  1.1706 12.5239  0.0000  0.0541   0.1767   0.1547    0.7690   0.0000   424.1151       24.1688       10.1232       19.5450       6.29425      -1.23341       0.00000       0.00000       0.00000       0.00000       0.00000       0.00000       0.00000       0.00000       0.00000       0.00000       0.00000       0.00000       0.00000       0.00000       0.00000       0.00000       0.00000       0.00000       0.00000       0.00000       0.00000       0.00000       0.00000       0.00000       0.00000       0.00000       0.00000       0.00000       0.00000       0.00000       31.3295       29.2090       20.1468       10.6864       4.67037       1.33731       0.00000       0.00000       0.00000       0.00000       0.00000       0.00000       0.00000       0.00000       0.00000       0.00000       0.00000       0.00000       0.00000       0.00000       0.00000       0.00000       0.00000       0.00000       0.00000       0.00000       0.00000       0.00000       0.00000       0.00000       0.00000       0.00000       0.00000       0.00000       0.00000       0.00000
   3  22 3353.4495    3.7313  1.9012 11.6951  0.0044  0.0673   0.1288   0.2188    0.7474   0.0000   471.8364      -24.3711      -21.3196       1.10282      0.548622      -2.03622       0.00000       0.00000       0.00000       0.00000       0.00000       0.00000       0.00000       0.00000       0.00000       0.00000       0.00000       0.00000       0.00000       0.00000       0.00000       0.00000       0.00000       0.00000       0.00000       0.00000       0.00000       0.00000       0.00000       0.00000       0.00000       0.00000       0.00000       0.00000       0.00000       0.00000       37.3072       33.9636       25.4037       14.3332       6.24957       1.69852       0.00000       0.00000       0.00000       0.00000       0.00000       0.00000       0.00000       0.00000       0.00000       0.00000       0.00000       0.00000       0.00000       0.00000       0.00000       0.00000       0.00000       0.00000       0.00000       0.00000       0.00000       0.00000       0.00000       0.00000       0.00000       0.00000       0.00000       0.00000       0.00000       0.00000
   3  23 3489.4684    3.3020  2.8088  2.9338  0.0000  0.0809   0.0883   0.2294 1000.0000   0.0000   436.6401       40.7131       56.0239       7.09820       15.1981      -3.15104       0.00000       0.00000       0.00000       0.00000       0.00000       0.00000       0.00000       0.00000       0.00000       0.00000       0.00000       0.00000       0.00000       0.00000       0.00000       0.00000       0.00000       0.00000       0.00000       0.00000       0.00000       0.00000       0.00000       0.00000       0.00000       0.00000       0.00000       0.00000       0.00000       0.00000       44.1693       41.2867       29.9964       16.0495       7.59254       2.08857       0.00000       0.00000       0.00000       0.00000       0.00000       0.00000       0.00000       0.00000       0.00000       0.00000       0.00000       0.00000       0.00000       0.00000       0.00000       0.00000       0.00000       0.00000       0.00000       0.00000       0.00000       0.00000       0.00000       0.00000       0.00000       0.00000       0.00000       0.00000       0.00000       0.00000
   3  24 3625.9269    2.6759  3.9912 10.4921  0.0000  0.0990   0.0625   0.2930    0.5120   0.0000   438.5886      -78.8764       33.1599       7.00165      -18.5544      0.242042       0.00000       0.00000       0.00000       0.00000       0.00000       0.00000       0.00000       0.00000       0.00000       0.00000       0.00000       0.00000       0.00000       0.00000       0.00000       0.00000       0.00000       0.00000       0.00000       0.00000       0.00000       0.00000       0.00000       0.00000       0.00000       0.00000       0.00000       0.00000       0.00000       0.00000       50.8641       48.3191       36.2660       20.1553       9.67168       2.76019       0.00000       0.00000       0.00000       0.00000       0.00000       0.00000       0.00000       0.00000       0.00000       0.00000       0.00000       0.00000       0.00000       0.00000       0.00000       0.00000       0.00000       0.00000       0.00000       0.00000       0.00000       0.00000       0.00000       0.00000       0.00000       0.00000       0.00000       0.00000       0.00000       0.00000
   3  25 3762.7599    2.2909  5.6419 10.2770  0.0000  0.1313   0.0492   0.3691    0.4263   0.0000   638.0532       28.5331      -30.2315      -3.13713      -4.05144      -3.49640       0.00000       0.00000       0.00000       0.00000       0.00000       0.00000       0.00000       0.00000       0.00000       0.00000       0.00000       0.00000       0.00000       0.00000       0.00000       0.00000       0.00000       0.00000       0.00000       0.00000       0.00000       0.00000       0.00000       0.00000       0.00000       0.00000       0.00000       0.00000       0.00000       0.00000       71.7040       68.8065       47.3447       26.8901       11.4457       3.56338       0.00000       0.00000       0.00000       0.00000       0.00000       0.00000       0.00000       0.00000       0.00000       0.00000       0.00000       0.00000       0.00000       0.00000       0.00000       0.00000       0.00000       0.00000       0.00000       0.00000       0.00000       0.00000       0.00000       0.00000       0.00000       0.00000       0.00000       0.00000       0.00000       0.00000
   4  10 1778.0222    0.3425  0.2736 10.6575 -0.0019  0.0558   0.0270   0.0675    0.0741   0.0000   429.4374     -0.603678       2.28911      0.994937      -1.53079     -0.889248      0.766428     0.0666424       0.00000       0.00000       0.00000       0.00000       0.00000       0.00000       0.00000       0.00000       0.00000       0.00000       0.00000       0.00000       0.00000       0.00000       0.00000       0.00000       0.00000       0.00000       0.00000       0.00000       0.00000       0.00000       0.00000       0.00000       0.00000       0.00000       0.00000       0.00000       22.8907       24.7049       20.9971       10.8271       5.83019       3.31722       1.44330      0.279762       0.00000       0.00000       0.00000       0.00000       0.00000       0.00000       0.00000       0.00000       0.00000       0.00000       0.00000       0.00000       0.00000       0.00000       0.00000       0.00000       0.00000       0.00000       0.00000       0.00000       0.00000       0.00000       0.00000       0.00000       0.00000       0.00000       0.00000       0.00000
   4  12 2051.6748    0.6431  0.6184 10.2847  0.0016  0.0399   0.0320   0.0956    0.1534   0.0000   409.3766      -26.2347       42.4909      -1.14477       3.68789       3.60342     -0.515930    -0.0595290       0.00000       0.00000       0.00000       0.00000       0.00000       0.00000       0.00000       0.00000       0.00000       0.00000       0.00000       0.00000       0.00000       0.00000       0.00000       0.00000       0.00000       0.00000       0.00000       0.00000       0.00000       0.00000       0.00000       0.00000       0.00000       0.00000       0.00000       0.00000       14.1080       16.6073       13.9841       8.48565       4.98758       2.85902       1.15860      0.275556       0.00000       0.00000       0.00000       0.00000       0.00000       0.00000       0.00000       0.00000       0.00000       0.00000       0.00000       0.00000       0.00000       0.00000       0.00000       0.00000       0.00000       0.00000       0.00000       0.00000       0.00000       0.00000       0.00000       0.00000       0.00000       0.00000       0.00000       0.00000
   4  14 2324.1031    1.3246  0.9859  9.8859  0.0014  0.0508   0.0500   0.1328    0.7204   0.0000   442.8179      -19.4591       20.7796      -5.53533      0.190992      -3.81712     -0.272509      0.158077       0.00000       0.00000       0.00000       0.00000       0.00000       0.00000       0.00000       0.00000       0.00000       0.00000       0.00000       0.00000       0.00000       0.00000       0.00000       0.00000       0.00000       0.00000       0.00000       0.00000       0.00000       0.00000       0.00000       0.00000       0.00000       0.00000       0.00000       0.00000       16.9722       20.7313       14.7465       12.9316       6.21397       3.79731       1.16413      0.421538       0.00000       0.00000       0.00000       0.00000       0.00000       0.00000       0.00000       0.00000       0.00000       0.00000       0.00000       0.00000       0.00000       0.00000       0.00000       0.00000       0.00000       0.00000       0.00000       0.00000       0.00000       0.00000       0.00000       0.00000       0.00000       0.00000       0.00000       0.00000
   4  15 2458.4547    1.6319  0.8355 11.1854 -0.0011  0.0486   0.0629   0.1132    0.3448   0.0000   426.2061      -19.9074       3.96666      -21.0753       5.51161      -1.20016     -0.932217      0.111510       0.00000       0.00000       0.00000       0.00000       0.00000       0.00000       0.00000       0.00000       0.00000       0.00000       0.00000       0.00000       0.00000       0.00000       0.00000       0.00000       0.00000       0.00000       0.00000       0.00000       0.00000       0.00000       0.00000       0.00000       0.00000       0.00000       0.00000       0.00000       16.5956       17.8068       17.2611       10.0564       6.96211       3.34893       1.52232      0.332298       0.00000       0.00000       0.00000       0.00000       0.00000       0.00000       0.00000       0.00000       0.00000       0.00000       0.00000       0.00000       0.00000       0.00000       0.00000       0.00000       0.00000       0.00000       0.00000       0.00000       0.00000       0.00000       0.00000       0.00000       0.00000       0.00000       0.00000       0.00000
   4  16 2592.9369    2.2138  1.1122 -4.7596 -0.0031  0.0495   0.0757   0.1272  743.3159   0.0000   414.2348      -1.69898       14.1621       10.3039      -8.23914     0.0261492      -1.16512     -0.381270       0.00000       0.00000       0.00000       0.00000       0.00000       0.00000       0.00000       0.00000       0.00000       0.00000       0.00000       0.00000       0.00000       0.00000       0.00000       0.00000       0.00000       0.00000       0.00000       0.00000       0.00000       0.00000       0.00000       0.00000       0.00000       0.00000       0.00000       0.00000       18.1473       20.3752       16.0460       11.7364       6.13309       3.48404       1.22482      0.372707       0.00000       0.00000       0.00000       0.00000       0.00000       0.00000       0.00000       0.00000       0.00000       0.00000       0.00000       0.00000       0.00000       0.00000       0.00000       0.00000       0.00000       0.00000       0.00000       0.00000       0.00000       0.00000       0.00000       0.00000       0.00000       0.00000       0.00000       0.00000
   4  17 2728.3935    3.0542  0.7929  9.4485  0.0017  0.0406   0.1204   0.0953    1.6153   0.0000   441.6201      0.328465       20.5852      -9.00889      -5.07344      -5.64526     -0.542919     -0.442101       0.00000       0.00000       0.00000       0.00000       0.00000       0.00000       0.00000       0.00000       0.00000       0.00000       0.00000       0.00000       0.00000       0.00000       0.00000       0.00000       0.00000       0.00000       0.00000       0.00000       0.00000       0.00000       0.00000       0.00000       0.00000       0.00000       0.00000       0.00000       14.6956       13.5669       13.6559       9.20842       5.83616       2.93246       1.14291      0.247409       0.00000       0.00000       0.00000       0.00000       0.00000       0.00000       0.00000       0.00000       0.00000       0.00000       0.00000       0.00000       0.00000       0.00000       0.00000       0.00000       0.00000       0.00000       0.00000       0.00000       0.00000       0.00000       0.00000       0.00000       0.00000       0.00000       0.00000       0.00000
   4  18 2864.1685    3.6948  0.8707 10.4669 -0.0034  0.0418   0.1400   0.0926    3.4649   0.0000   456.6230      -8.56932       10.3724       4.03222       2.36852      0.682492       1.41505    -0.0311751       0.00000       0.00000       0.00000       0.00000       0.00000       0.00000       0.00000       0.00000       0.00000       0.00000       0.00000       0.00000       0.00000       0.00000       0.00000       0.00000       0.00000       0.00000       0.00000       0.00000       0.00000       0.00000       0.00000       0.00000       0.00000       0.00000       0.00000       0.00000       18.8947       18.7895       14.9788       9.94612       5.71261       2.54669      0.990776      0.238309       0.00000       0.00000       0.00000       0.00000       0.00000       0.00000       0.00000       0.00000       0.00000       0.00000       0.00000       0.00000       0.00000       0.00000       0.00000       0.00000       0.00000       0.00000       0.00000       0.00000       0.00000       0.00000       0.00000       0.00000       0.00000       0.00000       0.00000       0.00000
   4  19 3000.1521    4.4764  0.8332  9.8170 -0.0034  0.0362   0.1872   0.1106  169.2379   0.0000   415.0872      -31.1802       2.97181       6.89269      -2.35985      -3.90313     -0.762263      0.228050       0.00000       0.00000       0.00000       0.00000       0.00000       0.00000       0.00000       0.00000       0.00000       0.00000       0.00000       0.00000       0.00000       0.00000       0.00000       0.00000       0.00000       0.00000       0.00000       0.00000       0.00000       0.00000       0.00000       0.00000       0.00000       0.00000       0.00000       0.00000       14.9292       14.1883       11.7994       9.20925       5.44319       2.47887      0.847330      0.214532       0.00000       0.00000       0.00000       0.00000       0.00000       0.00000       0.00000       0.00000       0.00000       0.00000       0.00000       0.00000       0.00000       0.00000       0.00000       0.00000       0.00000       0.00000       0.00000       0.00000       0.00000       0.00000       0.00000       0.00000       0.00000       0.00000       0.00000       0.00000
   4  21 3271.6802    4.2546  1.3317  3.8875  0.0000  0.0482   0.1444   0.1469 1000.0000   0.0000   435.3891       9.70998     0.0324960      -15.5581       8.37822      -5.30439       0.00000       0.00000       0.00000       0.00000       0.00000       0.00000       0.00000       0.00000       0.00000       0.00000       0.00000       0.00000       0.00000       0.00000       0.00000       0.00000       0.00000       0.00000       0.00000       0.00000       0.00000       0.00000       0.00000       0.00000       0.00000       0.00000       0.00000       0.00000       0.00000       0.00000       20.1771       20.8820       15.8046       12.0190       6.46445       3.30266       1.07117      0.330643       0.00000       0.00000       0.00000       0.00000       0.00000       0.00000       0.00000       0.00000       0.00000       0.00000       0.00000       0.00000       0.00000       0.00000       0.00000       0.00000       0.00000       0.00000       0.00000       0.00000       0.00000       0.00000       0.00000       0.00000       0.00000       0.00000       0.00000       0.00000
   4  22 3407.8897    3.6537  2.0608 11.9433 -0.0003  0.0644   0.0994   0.1755    0.4695   0.0000   447.1174       22.9708       30.2459      -15.0959      -9.55580       2.80759     0.0816243     -0.327679       0.00000       0.00000       0.00000       0.00000       0.00000       0.00000       0.00000       0.00000       0.00000       0.00000       0.00000       0.00000       0.00000       0.00000       0.00000       0.00000       0.00000       0.00000       0.00000       0.00000       0.00000       0.00000       0.00000       0.00000       0.00000       0.00000       0.00000       0.00000       25.5847       27.3690       21.9983       14.6136       8.83077       3.96200       1.64715      0.431452       0.00000       0.00000       0.00000       0.00000       0.00000       0.00000       0.00000       0.00000       0.00000       0.00000       0.00000       0.00000       0.00000       0.00000       0.00000       0.00000       0.00000       0.00000       0.00000       0.00000       0.00000       0.00000       0.00000       0.00000       0.00000       0.00000       0.00000       0.00000
   4  23 3544.6965    3.1396  3.0120 10.7587 -0.0043  0.0779   0.0693   0.2080    0.6736   0.0000   436.6425       65.7242       27.6193      -14.0671      -7.02408       5.78854      -3.57768     -0.374327       0.00000       0.00000       0.00000       0.00000       0.00000       0.00000       0.00000       0.00000       0.00000       0.00000       0.00000       0.00000       0.00000       0.00000       0.00000       0.00000       0.00000       0.00000       0.00000       0.00000       0.00000       0.00000       0.00000       0.00000       0.00000       0.00000       0.00000       0.00000       31.6834       33.2285       26.6707       17.5855       10.2078       4.81956       1.91972      0.485275       0.00000       0.00000       0.00000       0.00000       0.00000       0.00000       0.00000       0.00000       0.00000       0.00000       0.00000       0.00000       0.00000       0.00000       0.00000       0.00000       0.00000       0.00000       0.00000       0.00000       0.00000       0.00000       0.00000       0.00000       0.00000       0.00000       0.00000       0.00000
   4  24 3681.4258    2.6207  4.4531 10.1565  0.0000  0.0974   0.0461   0.2504    0.4409   0.0000   394.9629       29.4575      -13.3265      -27.5213      -30.0545      -9.94803      0.623371      -1.71679       0.00000       0.00000       0.00000       0.00000       0.00000       0.00000       0.00000       0.00000       0.00000       0.00000       0.00000       0.00000       0.00000       0.00000       0.00000       0.00000       0.00000       0.00000       0.00000       0.00000       0.00000       0.00000       0.00000       0.00000       0.00000       0.00000       0.00000       0.00000       37.9690       37.8257       32.5659       22.8807       13.1413       6.74696       2.45526      0.617974       0.00000       0.00000       0.00000       0.00000       0.00000       0.00000       0.00000       0.00000       0.00000       0.00000       0.00000       0.00000       0.00000       0.00000       0.00000       0.00000       0.00000       0.00000       0.00000       0.00000       0.00000       0.00000       0.00000       0.00000       0.00000       0.00000       0.00000       0.00000
   4  25 3818.5990    2.1663  6.5927  9.3991  0.0000  0.1231   0.0300   0.3210    0.4358   0.0000   411.1329       14.2679       38.8667      -5.33783      -9.85365       13.8548       2.19390      -1.38521       0.00000       0.00000       0.00000       0.00000       0.00000       0.00000       0.00000       0.00000       0.00000       0.00000       0.00000       0.00000       0.00000       0.00000       0.00000       0.00000       0.00000       0.00000       0.00000       0.00000       0.00000       0.00000       0.00000       0.00000       0.00000       0.00000       0.00000       0.00000       47.1996       50.1816       40.9371       28.2986       16.6503       8.02136       3.12570      0.838089       0.00000       0.00000       0.00000       0.00000       0.00000       0.00000       0.00000       0.00000       0.00000       0.00000       0.00000       0.00000       0.00000       0.00000       0.00000       0.00000       0.00000       0.00000       0.00000       0.00000       0.00000       0.00000       0.00000       0.00000       0.00000       0.00000       0.00000       0.00000
   5  10 1823.3867    0.3968  0.3026  9.9744 -0.0001  0.0263   0.0272   0.0651    0.0750   0.0000   438.4110      -1.12271       12.8448      -1.20718      -4.06606       1.82643     -0.506436    -0.0614236     -0.108174     0.0103517       0.00000       0.00000       0.00000       0.00000       0.00000       0.00000       0.00000       0.00000       0.00000       0.00000       0.00000       0.00000       0.00000       0.00000       0.00000       0.00000       0.00000       0.00000       0.00000       0.00000       0.00000       0.00000       0.00000       0.00000       0.00000       0.00000       7.77529       8.17105       8.04946       6.07351       4.09497       2.28550       1.46274      0.513608      0.193091     0.0399469       0.00000       0.00000       0.00000       0.00000       0.00000       0.00000       0.00000       0.00000       0.00000       0.00000       0.00000       0.00000       0.00000       0.00000       0.00000       0.00000       0.00000       0.00000       0.00000       0.00000       0.00000       0.00000       0.00000       0.00000       0.00000       0.00000
   5  11 1960.5611    0.5521  0.4579  9.8952 -0.0026  0.0443   0.0299   0.0737    0.1256   0.0000   438.7334      -3.84528       18.9093      -2.80212      -3.50960      0.464563     -0.151524      0.481979    -0.0148632     0.0307377       0.00000       0.00000       0.00000       0.00000       0.00000       0.00000       0.00000       0.00000       0.00000       0.00000       0.00000       0.00000       0.00000       0.00000       0.00000       0.00000       0.00000       0.00000       0.00000       0.00000       0.00000       0.00000       0.00000       0.00000       0.00000       0.00000       12.4479       14.8632       11.5498       9.71859       7.90243       3.68438       2.31219      0.587684      0.331736     0.0790626       0.00000       0.00000       0.00000       0.00000       0.00000       0.00000       0.00000       0.00000       0.00000       0.00000       0.00000       0.00000       0.00000       0.00000       0.00000       0.00000       0.00000       0.00000       0.00000       0.00000       0.00000       0.00000       0.00000       0.00000       0.00000       0.00000
   5  12 2098.4437    0.7415  0.5032 10.2152  0.0020  0.0383   0.0377   0.0740    0.1273   0.0000   431.7428      -4.18186       14.5328       16.1060     -0.716862      -5.57679      -2.12316     0.0350722     0.0173309   -0.00856074       0.00000       0.00000       0.00000       0.00000       0.00000       0.00000       0.00000       0.00000       0.00000       0.00000       0.00000       0.00000       0.00000       0.00000       0.00000       0.00000       0.00000       0.00000       0.00000       0.00000       0.00000       0.00000       0.00000       0.00000       0.00000       0.00000       11.4383       14.9462       10.7691       9.73119       5.10645       3.84390       1.39823      0.811093      0.186700     0.0778482       0.00000       0.00000       0.00000       0.00000       0.00000       0.00000       0.00000       0.00000       0.00000       0.00000       0.00000       0.00000       0.00000       0.00000       0.00000       0.00000       0.00000       0.00000       0.00000       0.00000       0.00000       0.00000       0.00000       0.00000       0.00000       0.00000
   5  13 2235.3929    1.0312  0.6687 10.5200 -0.0044  0.0566   0.0480   0.0867    0.1783   0.0000   440.8358      -16.9225       24.5971      -10.8972      -2.90252       1.66821     -0.925603     -0.517349     0.0792646    -0.0181768       0.00000       0.00000       0.00000       0.00000       0.00000       0.00000       0.00000       0.00000       0.00000       0.00000       0.00000       0.00000       0.00000       0.00000       0.00000       0.00000       0.00000       0.00000       0.00000       0.00000       0.00000       0.00000       0.00000       0.00000       0.00000       0.00000       18.2183       12.7365       19.5040       15.2753       5.35896       4.85845       3.79832       1.54198      0.346138     0.0508076       0.00000       0.00000       0.00000       0.00000       0.00000       0.00000       0.00000       0.00000       0.00000       0.00000       0.00000       0.00000       0.00000       0.00000       0.00000       0.00000       0.00000       0.00000       0.00000       0.00000       0.00000       0.00000       0.00000       0.00000       0.00000       0.00000
   5  14 2371.0434    1.3549  0.8199 10.5962 -0.0018  0.0392   0.0516   0.0829    0.2639   0.0000   431.8903       1.92536       5.67065       10.1126       6.44816       3.33110       1.43307      0.284563     0.0429154    -0.0266064       0.00000       0.00000       0.00000       0.00000       0.00000       0.00000       0.00000       0.00000       0.00000       0.00000       0.00000       0.00000       0.00000       0.00000       0.00000       0.00000       0.00000       0.00000       0.00000       0.00000       0.00000       0.00000       0.00000       0.00000       0.00000       0.00000       12.4465       12.4969       11.6974       9.33067       6.45245       3.85709       1.98182      0.812690      0.258398     0.0555807       0.00000       0.00000       0.00000       0.00000       0.00000       0.00000       0.00000       0.00000       0.00000       0.00000       0.00000       0.00000       0.00000       0.00000       0.00000       0.00000       0.00000       0.00000       0.00000       0.00000       0.00000       0.00000       0.00000       0.00000       0.00000       0.00000
   5  15 2506.0539    1.8941  0.8463 11.2699 -0.0014  0.0375   0.0727   0.0991    0.3014   0.0000   461.7912       7.28074       8.45898       14.5639       1.35270      -2.31867      -1.69261      0.975037     -0.152825    -0.0503455       0.00000       0.00000       0.00000       0.00000       0.00000       0.00000       0.00000       0.00000       0.00000       0.00000       0.00000       0.00000       0.00000       0.00000       0.00000       0.00000       0.00000       0.00000       0.00000       0.00000       0.00000       0.00000       0.00000       0.00000       0.00000       0.00000       13.1339       12.6920       10.9783       9.09915       6.93028       3.90038       1.75565      0.689177      0.230251     0.0467035       0.00000       0.00000       0.00000       0.00000       0.00000       0.00000       0.00000       0.00000       0.00000       0.00000       0.00000       0.00000       0.00000       0.00000       0.00000       0.00000       0.00000       0.00000       0.00000       0.00000       0.00000       0.00000       0.00000       0.00000       0.00000       0.00000
   5  16 2641.1568    2.3171  0.9230 11.5623 -0.0051  0.0411   0.0862   0.1041    0.4094   0.0000   412.4221       24.6961       20.5756     -0.382267      -9.33176      -4.22222     -0.523148     -0.233624      0.292418     0.0195982       0.00000       0.00000       0.00000       0.00000       0.00000       0.00000       0.00000       0.00000       0.00000       0.00000       0.00000       0.00000       0.00000       0.00000       0.00000       0.00000       0.00000       0.00000       0.00000       0.00000       0.00000       0.00000       0.00000       0.00000       0.00000       0.00000       13.5740       14.3931       11.9625       9.91524       7.34553       4.17405       2.02037      0.754375      0.278797     0.0637406       0.00000       0.00000       0.00000       0.00000       0.00000       0.00000       0.00000       0.00000       0.00000       0.00000       0.00000       0.00000       0.00000       0.00000       0.00000       0.00000       0.00000       0.00000       0.00000       0.00000       0.00000       0.00000       0.00000       0.00000       0.00000       0.00000
   5  18 2913.6495    3.7469  0.7519 12.6532 -0.0058  0.0448   0.1558   0.0931    0.4375   0.0000   428.2595       6.85865       4.75468      -15.2916      -9.25081       1.80706       1.40148      0.259616      0.235454    -0.0110156       0.00000       0.00000       0.00000       0.00000       0.00000       0.00000       0.00000       0.00000       0.00000       0.00000       0.00000       0.00000       0.00000       0.00000       0.00000       0.00000       0.00000       0.00000       0.00000       0.00000       0.00000       0.00000       0.00000       0.00000       0.00000       0.00000       15.3365       16.9252       13.9247       10.7422       7.67585       4.31104       2.06373      0.790872      0.258063     0.0597392       0.00000       0.00000       0.00000       0.00000       0.00000       0.00000       0.00000       0.00000       0.00000       0.00000       0.00000       0.00000       0.00000       0.00000       0.00000       0.00000       0.00000       0.00000       0.00000       0.00000       0.00000       0.00000       0.00000       0.00000       0.00000       0.00000
   5  19 3049.9423    4.6024  0.8239 11.5535  0.0043  0.0357   0.1748   0.0934    1.4769   0.0000   443.8817       13.1280       10.3233      -1.37474       2.37386     -0.604415     -0.445238      0.678671    -0.0341435     -0.124901       0.00000       0.00000       0.00000       0.00000       0.00000       0.00000       0.00000       0.00000       0.00000       0.00000       0.00000       0.00000       0.00000       0.00000       0.00000       0.00000       0.00000       0.00000       0.00000       0.00000       0.00000       0.00000       0.00000       0.00000       0.00000       0.00000       10.6927       12.0457       10.6975       8.11638       5.82755       3.15150       1.84675      0.680474      0.262709     0.0593775       0.00000       0.00000       0.00000       0.00000       0.00000       0.00000       0.00000       0.00000       0.00000       0.00000       0.00000       0.00000       0.00000       0.00000       0.00000       0.00000       0.00000       0.00000       0.00000       0.00000       0.00000       0.00000       0.00000       0.00000       0.00000       0.00000
   5  20 3186.2305    4.2556  1.1287 12.1074 -0.0085  0.0514   0.1671   0.1244    1.8132   0.0000   455.0486       11.7582      -6.56711     -0.688300       1.95880      -7.06308     -0.296620      0.693340      0.393512    -0.0794537       0.00000       0.00000       0.00000       0.00000       0.00000       0.00000       0.00000       0.00000       0.00000       0.00000       0.00000       0.00000       0.00000       0.00000       0.00000       0.00000       0.00000       0.00000       0.00000       0.00000       0.00000       0.00000       0.00000       0.00000       0.00000       0.00000       19.3837       22.2885       18.4713       12.9232       7.79192       4.07018       2.15028      0.836773      0.298996     0.0725798       0.00000       0.00000       0.00000       0.00000       0.00000       0.00000       0.00000       0.00000       0.00000       0.00000       0.00000       0.00000       0.00000       0.00000       0.00000       0.00000       0.00000       0.00000       0.00000       0.00000       0.00000       0.00000       0.00000       0.00000       0.00000       0.00000
   5  21 3322.4953    3.6278  1.6464 12.1291 -0.0041  0.0566   0.1117   0.1586    0.5806   0.0000   460.9950       1.16644      -6.66351      -33.7816      -2.33730      -11.6815     -0.393188      0.400086      0.745622    -0.0772175       0.00000       0.00000       0.00000       0.00000       0.00000       0.00000       0.00000       0.00000       0.00000       0.00000       0.00000       0.00000       0.00000       0.00000       0.00000       0.00000       0.00000       0.00000       0.00000       0.00000       0.00000       0.00000       0.00000       0.00000       0.00000       0.00000       17.7120       19.7448       17.7836       13.8701       8.32003       4.93877       2.88679       1.15951      0.393881     0.0920144       0.00000       0.00000       0.00000       0.00000       0.00000       0.00000       0.00000       0.00000       0.00000       0.00000       0.00000       0.00000       0.00000       0.00000       0.00000       0.00000       0.00000       0.00000       0.00000       0.00000       0.00000       0.00000       0.00000       0.00000       0.00000       0.00000
   5  22 3459.3344    3.2983  2.1317 11.5916  0.0013  0.0613   0.0862   0.1656    0.5268   0.0000   423.7135      -1.31818       7.01748       3.58460       6.04674     -0.202913     -0.887341      -1.26589     -0.224981     0.0918228       0.00000       0.00000       0.00000       0.00000       0.00000       0.00000       0.00000       0.00000       0.00000       0.00000       0.00000       0.00000       0.00000       0.00000       0.00000       0.00000       0.00000       0.00000       0.00000       0.00000       0.00000       0.00000       0.00000       0.00000       0.00000       0.00000       19.5449       21.6004       19.3903       14.3527       9.88128       5.97218       2.78949       1.31899      0.425712     0.0936063       0.00000       0.00000       0.00000       0.00000       0.00000       0.00000       0.00000       0.00000       0.00000       0.00000       0.00000       0.00000       0.00000       0.00000       0.00000       0.00000       0.00000       0.00000       0.00000       0.00000       0.00000       0.00000       0.00000       0.00000       0.00000       0.00000
   5  23 3596.4903    2.7797  3.2461 11.4281 -0.0016  0.0801   0.0622   0.2171    0.2995   0.0000   441.8921       25.2052       7.15845       36.0878      -3.80420       5.56169      0.113194      -1.84615     -0.380139     0.0769854       0.00000       0.00000       0.00000       0.00000       0.00000       0.00000       0.00000       0.00000       0.00000       0.00000       0.00000       0.00000       0.00000       0.00000       0.00000       0.00000       0.00000       0.00000       0.00000       0.00000       0.00000       0.00000       0.00000       0.00000       0.00000       0.00000       24.3734       28.8670       23.9616       19.1062       12.6184       7.30384       3.85490       1.57448      0.558455      0.140885       0.00000       0.00000       0.00000       0.00000       0.00000       0.00000       0.00000       0.00000       0.00000       0.00000       0.00000       0.00000       0.00000       0.00000       0.00000       0.00000       0.00000       0.00000       0.00000       0.00000       0.00000       0.00000       0.00000       0.00000       0.00000       0.00000
   5  24 3734.0591    2.3323  4.8263 10.4917 -0.0023  0.0973   0.0409   0.2611    0.2775   0.0000   426.6204       35.5435      -21.5429       27.4331       2.67052      -7.20649      -6.17019      -3.46033      0.282712     0.0904107       0.00000       0.00000       0.00000       0.00000       0.00000       0.00000       0.00000       0.00000       0.00000       0.00000       0.00000       0.00000       0.00000       0.00000       0.00000       0.00000       0.00000       0.00000       0.00000       0.00000       0.00000       0.00000       0.00000       0.00000       0.00000       0.00000       30.5431       33.7849       30.3485       22.8791       15.5333       8.93156       4.70788       1.96191      0.689195      0.150774       0.00000       0.00000       0.00000       0.00000       0.00000       0.00000       0.00000       0.00000       0.00000       0.00000       0.00000       0.00000       0.00000       0.00000       0.00000       0.00000       0.00000       0.00000       0.00000       0.00000       0.00000       0.00000       0.00000       0.00000       0.00000       0.00000
   5  25 3871.7148    1.9223  6.4600 10.3826  0.0008  0.1171   0.0308   0.3327    0.1744   0.0000   424.0163       60.7882       60.7873      -27.6530       10.4019      -4.24870       1.90568     -0.692725     -0.198363    -0.0116902       0.00000       0.00000       0.00000       0.00000       0.00000       0.00000       0.00000       0.00000       0.00000       0.00000       0.00000       0.00000       0.00000       0.00000       0.00000       0.00000       0.00000       0.00000       0.00000       0.00000       0.00000       0.00000       0.00000       0.00000       0.00000       0.00000       35.6083       40.7266       35.5245       27.4371       19.2544       10.8242       5.72571       2.33246      0.863610      0.196664       0.00000       0.00000       0.00000       0.00000       0.00000       0.00000       0.00000       0.00000       0.00000       0.00000       0.00000       0.00000       0.00000       0.00000       0.00000       0.00000       0.00000       0.00000       0.00000       0.00000       0.00000       0.00000       0.00000       0.00000       0.00000       0.00000
   5  26 4009.7416    1.6531  8.2690 10.1959  0.0016  0.1432   0.0248   0.3927    0.1436   0.0000   434.3831      -8.81838      -28.6748      -18.3620       10.9894      -11.6488       3.80227      -5.70954      0.339579     -0.139804       0.00000       0.00000       0.00000       0.00000       0.00000       0.00000       0.00000       0.00000       0.00000       0.00000       0.00000       0.00000       0.00000       0.00000       0.00000       0.00000       0.00000       0.00000       0.00000       0.00000       0.00000       0.00000       0.00000       0.00000       0.00000       0.00000       42.2900       47.3850       43.8381       32.9593       23.4952       13.5917       7.22043       3.06732       1.10854      0.238328       0.00000       0.00000       0.00000       0.00000       0.00000       0.00000       0.00000       0.00000       0.00000       0.00000       0.00000       0.00000       0.00000       0.00000       0.00000       0.00000       0.00000       0.00000       0.00000       0.00000       0.00000       0.00000       0.00000       0.00000       0.00000       0.00000
   5  28 4286.1744    1.1687 12.5574 10.1009 -0.0004  0.2120   0.0178   0.6110    0.1008   0.0000   427.8568       45.4120       83.7045      -27.7760       23.9235       5.48156      -3.13699      -2.21390      0.574628     0.0179985       0.00000       0.00000       0.00000       0.00000       0.00000       0.00000       0.00000       0.00000       0.00000       0.00000       0.00000       0.00000       0.00000       0.00000       0.00000       0.00000       0.00000       0.00000       0.00000       0.00000       0.00000       0.00000       0.00000       0.00000       0.00000       0.00000       65.9707       74.6477       68.5496       50.1987       35.2493       20.1550       10.8971       4.55785       1.67271      0.352028       0.00000       0.00000       0.00000       0.00000       0.00000       0.00000       0.00000       0.00000       0.00000       0.00000       0.00000       0.00000       0.00000       0.00000       0.00000       0.00000       0.00000       0.00000       0.00000       0.00000       0.00000       0.00000       0.00000       0.00000       0.00000       0.00000
   6  10 1866.0529    0.4386  0.3769  9.9328  0.0036  0.0352   0.0242   0.0609    0.0748   0.0000   424.3993       3.53922       6.19029      -9.43019      -6.02450       5.79275       5.59433      -1.46367     -0.792827     -0.194122     0.0914243     0.0316628       0.00000       0.00000       0.00000       0.00000       0.00000       0.00000       0.00000       0.00000       0.00000       0.00000       0.00000       0.00000       0.00000       0.00000       0.00000       0.00000       0.00000       0.00000       0.00000       0.00000       0.00000       0.00000       0.00000       0.00000       7.65727       10.7491       8.58427       8.08378       5.51465       2.99994       2.58218      0.998486      0.651533      0.156126     0.0665733     0.0177064       0.00000       0.00000       0.00000       0.00000       0.00000       0.00000       0.00000       0.00000       0.00000       0.00000       0.00000       0.00000       0.00000       0.00000       0.00000       0.00000       0.00000       0.00000       0.00000       0.00000       0.00000       0.00000       0.00000       0.00000
   6  11 2003.9963    0.6165  0.3783  9.9771 -0.0061  0.0422   0.0339   0.0664    0.0917   0.0000   439.1677      -1.23999       18.1829      -9.47839       14.9745      -1.31381      -2.48555     -0.623542      0.590580     -0.131027    -0.0727442     0.0109573       0.00000       0.00000       0.00000       0.00000       0.00000       0.00000       0.00000       0.00000       0.00000       0.00000       0.00000       0.00000       0.00000       0.00000       0.00000       0.00000       0.00000       0.00000       0.00000       0.00000       0.00000       0.00000       0.00000       0.00000       11.4893       12.5294       9.38371       7.90624       8.83340       5.31386       3.25081       1.52439      0.546197      0.220384     0.0939185     0.0171092       0.00000       0.00000       0.00000       0.00000       0.00000       0.00000       0.00000       0.00000       0.00000       0.00000       0.00000       0.00000       0.00000       0.00000       0.00000       0.00000       0.00000       0.00000       0.00000       0.00000       0.00000       0.00000       0.00000       0.00000
   6  12 2142.4768    0.8195  0.6247 10.0010 -0.0088  0.0301   0.0338   0.0773    0.1448   0.0000   447.1033      -10.8440      -6.72615      -2.02794       3.31165     -0.280214      -1.16914       1.44632     0.0976711      0.246002    -0.0773624    0.00574687       0.00000       0.00000       0.00000       0.00000       0.00000       0.00000       0.00000       0.00000       0.00000       0.00000       0.00000       0.00000       0.00000       0.00000       0.00000       0.00000       0.00000       0.00000       0.00000       0.00000       0.00000       0.00000       0.00000       0.00000       7.71690       9.29578       8.34533       6.92665       5.00541       3.22624       1.95160      0.963390      0.475749      0.168620     0.0554636     0.0120801       0.00000       0.00000       0.00000       0.00000       0.00000       0.00000       0.00000       0.00000       0.00000       0.00000       0.00000       0.00000       0.00000       0.00000       0.00000       0.00000       0.00000       0.00000       0.00000       0.00000       0.00000       0.00000       0.00000       0.00000
   6  13 2279.7683    1.0875  0.7556 10.6206  0.0018  0.0397   0.0419   0.0806    0.1604   0.0000   435.4879     -0.647522       2.14819     -0.688278      -7.72174      -5.19486      -1.25847      0.674581       1.05646      0.274494      0.102451    -0.0162435       0.00000       0.00000       0.00000       0.00000       0.00000       0.00000       0.00000       0.00000       0.00000       0.00000       0.00000       0.00000       0.00000       0.00000       0.00000       0.00000       0.00000       0.00000       0.00000       0.00000       0.00000       0.00000       0.00000       0.00000       11.7627       13.0587       12.1059       9.38854       6.42734       4.56690       2.38616       1.15639      0.568061      0.228475     0.0594843     0.0127519       0.00000       0.00000       0.00000       0.00000       0.00000       0.00000       0.00000       0.00000       0.00000       0.00000       0.00000       0.00000       0.00000       0.00000       0.00000       0.00000       0.00000       0.00000       0.00000       0.00000       0.00000       0.00000       0.00000       0.00000
   6  14 2415.4862    1.6033  0.8978 10.7966 -0.0010  0.0449   0.0572   0.0924    0.2534   0.0000   423.8042      -6.78565       12.1687      -9.42653      -3.65571     -0.492409      -2.34588      0.407144     -0.188356      0.358942     0.0865789     0.0232682       0.00000       0.00000       0.00000       0.00000       0.00000       0.00000       0.00000       0.00000       0.00000       0.00000       0.00000       0.00000       0.00000       0.00000       0.00000       0.00000       0.00000       0.00000       0.00000       0.00000       0.00000       0.00000       0.00000       0.00000       11.5992       11.6107       14.5534       9.38214       6.63113       5.50338       2.67981       1.22748      0.765174      0.355475     0.0923277     0.0136676       0.00000       0.00000       0.00000       0.00000       0.00000       0.00000       0.00000       0.00000       0.00000       0.00000       0.00000       0.00000       0.00000       0.00000       0.00000       0.00000       0.00000       0.00000       0.00000       0.00000       0.00000       0.00000       0.00000       0.00000
   6  15 2551.0712    2.0444  0.8399 11.3849  0.0014  0.0376   0.0706   0.0890    0.2329   0.0000   433.8520       5.86499       8.21657       7.07306      -3.18592       4.49905       2.41710      -1.37304     -0.648449      0.117787   -0.00865849    0.00487987       0.00000       0.00000       0.00000       0.00000       0.00000       0.00000       0.00000       0.00000       0.00000       0.00000       0.00000       0.00000       0.00000       0.00000       0.00000       0.00000       0.00000       0.00000       0.00000       0.00000       0.00000       0.00000       0.00000       0.00000       7.96596       10.3953       9.13718       8.44945       5.24795       4.41741       2.23690       1.25527      0.588802      0.258024     0.0656760     0.0177288       0.00000       0.00000       0.00000       0.00000       0.00000       0.00000       0.00000       0.00000       0.00000       0.00000       0.00000       0.00000       0.00000       0.00000       0.00000       0.00000       0.00000       0.00000       0.00000       0.00000       0.00000       0.00000       0.00000       0.00000
   6  16 2687.0968    2.6372  0.9091 11.9788 -0.0058  0.0351   0.0934   0.1000    0.2361   0.0000   450.7682      -6.84466       17.1076       1.32502      -6.88823       5.45364       1.09914     -0.689310     -0.468688      0.213467     0.0406357     0.0106891       0.00000       0.00000       0.00000       0.00000       0.00000       0.00000       0.00000       0.00000       0.00000       0.00000       0.00000       0.00000       0.00000       0.00000       0.00000       0.00000       0.00000       0.00000       0.00000       0.00000       0.00000       0.00000       0.00000       0.00000       9.25212       10.7546       9.79733       8.15517       5.72587       3.79426       2.29047       1.07296      0.566385      0.197305     0.0617638     0.0138474       0.00000       0.00000       0.00000       0.00000       0.00000       0.00000       0.00000       0.00000       0.00000       0.00000       0.00000       0.00000       0.00000       0.00000       0.00000       0.00000       0.00000       0.00000       0.00000       0.00000       0.00000       0.00000       0.00000       0.00000
   6  17 2823.7161    3.2341  0.8586 12.0700 -0.0004  0.0341   0.1130   0.0878    0.3013   0.0000   428.4125      -11.5355       3.81420       5.92083      -1.54968      -4.11518      -2.04609      -2.06903     0.0449146     -0.315324     0.0690381     0.0225289       0.00000       0.00000       0.00000       0.00000       0.00000       0.00000       0.00000       0.00000       0.00000       0.00000       0.00000       0.00000       0.00000       0.00000       0.00000       0.00000       0.00000       0.00000       0.00000       0.00000       0.00000       0.00000       0.00000       0.00000       8.47262       10.0425       8.92478       7.57601       5.62222       3.62919       2.23290       1.06060      0.537398      0.185013     0.0615017     0.0137387       0.00000       0.00000       0.00000       0.00000       0.00000       0.00000       0.00000       0.00000       0.00000       0.00000       0.00000       0.00000       0.00000       0.00000       0.00000       0.00000       0.00000       0.00000       0.00000       0.00000       0.00000       0.00000       0.00000       0.00000
   6  18 2960.7600    3.8645  0.8885 12.1605  0.0003  0.0322   0.1281   0.0914    0.3753   0.0000   428.6910       7.39166       7.44940      -14.1589     -0.671980       1.22388     -0.413410     -0.670674      0.440588    -0.0545647     0.0571266     0.0228839       0.00000       0.00000       0.00000       0.00000       0.00000       0.00000       0.00000       0.00000       0.00000       0.00000       0.00000       0.00000       0.00000       0.00000       0.00000       0.00000       0.00000       0.00000       0.00000       0.00000       0.00000       0.00000       0.00000       0.00000       8.14100       8.88846       8.69546       7.07158       5.38140       3.58169       2.10169       1.12459      0.490625      0.191833     0.0583842     0.0120959       0.00000       0.00000       0.00000       0.00000       0.00000       0.00000       0.00000       0.00000       0.00000       0.00000       0.00000       0.00000       0.00000       0.00000       0.00000       0.00000       0.00000       0.00000       0.00000       0.00000       0.00000       0.00000       0.00000       0.00000
   6  19 3097.3157    4.4629  0.8344 13.0860 -0.0059  0.0326   0.1616   0.0887    0.2773   0.0000   433.1634       8.70871      -21.3139      -11.3550       5.55040      -1.48803      -1.55217      0.172306       1.25681     -0.214519   0.000625750     0.0139146       0.00000       0.00000       0.00000       0.00000       0.00000       0.00000       0.00000       0.00000       0.00000       0.00000       0.00000       0.00000       0.00000       0.00000       0.00000       0.00000       0.00000       0.00000       0.00000       0.00000       0.00000       0.00000       0.00000       0.00000       8.84895       9.88230       9.37726       7.71314       5.52618       3.54911       2.14480       1.07414      0.530236      0.189404     0.0557211     0.0121978       0.00000       0.00000       0.00000       0.00000       0.00000       0.00000       0.00000       0.00000       0.00000       0.00000       0.00000       0.00000       0.00000       0.00000       0.00000       0.00000       0.00000       0.00000       0.00000       0.00000       0.00000       0.00000       0.00000       0.00000
   6  20 3233.9924    4.1490  1.1824 12.5350 -0.0031  0.0408   0.1358   0.1111    0.5436   0.0000   433.7999      -16.6045       31.0520      -20.9702      -8.87392      -3.35508     -0.624205       2.01328       1.49874     -0.128960    -0.0192210   -0.00633429       0.00000       0.00000       0.00000       0.00000       0.00000       0.00000       0.00000       0.00000       0.00000       0.00000       0.00000       0.00000       0.00000       0.00000       0.00000       0.00000       0.00000       0.00000       0.00000       0.00000       0.00000       0.00000       0.00000       0.00000       10.6361       11.5801       11.4506       9.10246       6.80743       4.39070       2.69086       1.44882      0.663794      0.245401     0.0762537     0.0143285       0.00000       0.00000       0.00000       0.00000       0.00000       0.00000       0.00000       0.00000       0.00000       0.00000       0.00000       0.00000       0.00000       0.00000       0.00000       0.00000       0.00000       0.00000       0.00000       0.00000       0.00000       0.00000       0.00000       0.00000
   6  21 3371.0764    3.7377  1.6360 12.2393  0.0013  0.0533   0.1114   0.1308    0.4422   0.0000   427.0905       12.0809      -6.51470      -29.9873      0.656799       1.07290     -0.924626      -4.06733     -0.708353     -0.335236     -0.110737     0.0172226       0.00000       0.00000       0.00000       0.00000       0.00000       0.00000       0.00000       0.00000       0.00000       0.00000       0.00000       0.00000       0.00000       0.00000       0.00000       0.00000       0.00000       0.00000       0.00000       0.00000       0.00000       0.00000       0.00000       0.00000       14.2495       15.9141       15.0015       12.1541       9.10123       5.86586       3.54199       1.89612      0.834291      0.314095     0.0967708     0.0191309       0.00000       0.00000       0.00000       0.00000       0.00000       0.00000       0.00000       0.00000       0.00000       0.00000       0.00000       0.00000       0.00000       0.00000       0.00000       0.00000       0.00000       0.00000       0.00000       0.00000       0.00000       0.00000       0.00000       0.00000
   6  22 3508.2524    3.1718  2.5215 11.5622 -0.0074  0.0634   0.0698   0.1763    0.3539   0.0000   400.7236       5.40136       3.15753       13.6844       1.01976      -4.15055       3.68870      0.251290      0.138939      0.180904      0.158765    -0.0540762       0.00000       0.00000       0.00000       0.00000       0.00000       0.00000       0.00000       0.00000       0.00000       0.00000       0.00000       0.00000       0.00000       0.00000       0.00000       0.00000       0.00000       0.00000       0.00000       0.00000       0.00000       0.00000       0.00000       0.00000       15.8090       18.9681       17.7254       14.2942       10.7906       7.03088       4.16242       2.18227      0.996437      0.400635      0.128049     0.0263321       0.00000       0.00000       0.00000       0.00000       0.00000       0.00000       0.00000       0.00000       0.00000       0.00000       0.00000       0.00000       0.00000       0.00000       0.00000       0.00000       0.00000       0.00000       0.00000       0.00000       0.00000       0.00000       0.00000       0.00000
   6  23 3646.0958    2.5484  3.5518 11.2045  0.0090  0.0810   0.0516   0.2129    0.2132   0.0000   434.7581      -14.0405       27.7047       6.44417       1.86688      -6.07939      -5.90310       2.46552       1.01894     -0.831631     -0.280844     0.0614966       0.00000       0.00000       0.00000       0.00000       0.00000       0.00000       0.00000       0.00000       0.00000       0.00000       0.00000       0.00000       0.00000       0.00000       0.00000       0.00000       0.00000       0.00000       0.00000       0.00000       0.00000       0.00000       0.00000       0.00000       19.4314       24.0922       21.6489       18.5122       13.6124       9.19123       5.51847       2.70240       1.35598      0.511030      0.163077     0.0361063       0.00000       0.00000       0.00000       0.00000       0.00000       0.00000       0.00000       0.00000       0.00000       0.00000       0.00000       0.00000       0.00000       0.00000       0.00000       0.00000       0.00000       0.00000       0.00000       0.00000       0.00000       0.00000       0.00000       0.00000
   6  24 3783.7859    2.1602  5.4906 10.1653 -0.0002  0.0981   0.0331   0.2564    0.2384   0.0000   462.0563       55.9693      -45.3892      -13.0771       4.47075      -1.86765      -6.28668       1.35839     0.0392102     -0.595042     0.0340770    0.00478399       0.00000       0.00000       0.00000       0.00000       0.00000       0.00000       0.00000       0.00000       0.00000       0.00000       0.00000       0.00000       0.00000       0.00000       0.00000       0.00000       0.00000       0.00000       0.00000       0.00000       0.00000       0.00000       0.00000       0.00000       26.1206       30.1655       28.1793       23.3115       16.8321       11.0133       6.63226       3.54579       1.59336      0.618517      0.186903     0.0384605       0.00000       0.00000       0.00000       0.00000       0.00000       0.00000       0.00000       0.00000       0.00000       0.00000       0.00000       0.00000       0.00000       0.00000       0.00000       0.00000       0.00000       0.00000       0.00000       0.00000       0.00000       0.00000       0.00000       0.00000
   6  25 3922.1057    1.8438  6.7911 10.3247 -0.0009  0.1146   0.0271   0.3230    0.1397   0.0000   470.1676       9.50669       13.2411      -16.3279       3.22144      -13.2930      -7.93299      -5.10432      0.215237     -0.121285      0.107288     0.0641843       0.00000       0.00000       0.00000       0.00000       0.00000       0.00000       0.00000       0.00000       0.00000       0.00000       0.00000       0.00000       0.00000       0.00000       0.00000       0.00000       0.00000       0.00000       0.00000       0.00000       0.00000       0.00000       0.00000       0.00000       29.4881       34.6042       32.1009       26.6934       19.7810       13.0757       7.71726       4.22010       1.87100      0.741246      0.226955     0.0471430       0.00000       0.00000       0.00000       0.00000       0.00000       0.00000       0.00000       0.00000       0.00000       0.00000       0.00000       0.00000       0.00000       0.00000       0.00000       0.00000       0.00000       0.00000       0.00000       0.00000       0.00000       0.00000       0.00000       0.00000
   6  26 4060.6614    1.5542  8.5407 10.0330 -0.0001  0.1375   0.0208   0.3779    0.1168   0.0000   428.6003       13.0331       35.8733       13.7901       17.2717      -12.1013       21.9336       3.91692      -2.32913     -0.811922      0.568513   0.000278938       0.00000       0.00000       0.00000       0.00000       0.00000       0.00000       0.00000       0.00000       0.00000       0.00000       0.00000       0.00000       0.00000       0.00000       0.00000       0.00000       0.00000       0.00000       0.00000       0.00000       0.00000       0.00000       0.00000       0.00000       34.8751       40.8873       37.8612       31.6845       23.6872       15.9861       9.37853       4.89656       2.23397      0.882146      0.273163     0.0571313       0.00000       0.00000       0.00000       0.00000       0.00000       0.00000       0.00000       0.00000       0.00000       0.00000       0.00000       0.00000       0.00000       0.00000       0.00000       0.00000       0.00000       0.00000       0.00000       0.00000       0.00000       0.00000       0.00000       0.00000
   6  27 4198.9159    1.3017 11.3819  9.8829 -0.0009  0.1714   0.0163   0.4900    0.0940   0.0000   483.0771     -0.671811       12.4807      -72.8853       13.0726      -22.7758      -6.42883      0.668378      0.594216      0.539513      0.436032    0.00350871       0.00000       0.00000       0.00000       0.00000       0.00000       0.00000       0.00000       0.00000       0.00000       0.00000       0.00000       0.00000       0.00000       0.00000       0.00000       0.00000       0.00000       0.00000       0.00000       0.00000       0.00000       0.00000       0.00000       0.00000       44.0866       51.9770       49.7009       39.3253       30.1165       18.9599       11.4508       6.18116       2.73697       1.09963      0.361407     0.0695028       0.00000       0.00000       0.00000       0.00000       0.00000       0.00000       0.00000       0.00000       0.00000       0.00000       0.00000       0.00000       0.00000       0.00000       0.00000       0.00000       0.00000       0.00000       0.00000       0.00000       0.00000       0.00000       0.00000       0.00000
   6  28 4338.0719    1.0741 12.8639  9.9811 -0.0057  0.2031   0.0141   0.6026    0.0754   0.0000   505.6202      -43.8783       149.942      -61.0244       43.3264      -6.86847      -43.7735     -0.774808       2.39341       2.76306     0.0660635     -0.183062       0.00000       0.00000       0.00000       0.00000       0.00000       0.00000       0.00000       0.00000       0.00000       0.00000       0.00000       0.00000       0.00000       0.00000       0.00000       0.00000       0.00000       0.00000       0.00000       0.00000       0.00000       0.00000       0.00000       0.00000       52.7866       61.8606       58.8810       47.4154       36.3221       22.7157       14.2841       7.25590       3.45161       1.29730      0.432762     0.0823847       0.00000       0.00000       0.00000       0.00000       0.00000       0.00000       0.00000       0.00000       0.00000       0.00000       0.00000       0.00000       0.00000       0.00000       0.00000       0.00000       0.00000       0.00000       0.00000       0.00000       0.00000       0.00000       0.00000       0.00000
   7  11 2045.8514    0.6866  0.5358 10.1043 -0.0039  0.0313   0.0283   0.0676    0.1070   0.0000   434.1441      -9.12995       9.21590       6.95345       3.79525       4.50234      -1.04761     -0.580513       1.21841    -0.0764632    -0.0930681    0.00481384    0.00566274  -0.000330093       0.00000       0.00000       0.00000       0.00000       0.00000       0.00000       0.00000       0.00000       0.00000       0.00000       0.00000       0.00000       0.00000       0.00000       0.00000       0.00000       0.00000       0.00000       0.00000       0.00000       0.00000       0.00000       7.91943       8.63426       7.89894       6.77649       5.62511       4.11854       2.82907       1.41582      0.695886      0.372553      0.144201     0.0434877     0.0128945    0.00238134       0.00000       0.00000       0.00000       0.00000       0.00000       0.00000       0.00000       0.00000       0.00000       0.00000       0.00000       0.00000       0.00000       0.00000       0.00000       0.00000       0.00000       0.00000       0.00000       0.00000       0.00000       0.00000
   7  14 2458.1684    1.7327  0.8990 10.8298 -0.0015  0.0332   0.0540   0.0900    0.2709   0.0000   432.6221      0.279750     -0.726486      -5.87551       4.84939      -7.77479     -0.736307     -0.503603      0.113058     0.0694509      0.150018    -0.0914341   0.000318246   -0.00136022       0.00000       0.00000       0.00000       0.00000       0.00000       0.00000       0.00000       0.00000       0.00000       0.00000       0.00000       0.00000       0.00000       0.00000       0.00000       0.00000       0.00000       0.00000       0.00000       0.00000       0.00000       0.00000       7.22783       7.81797       8.07126       7.13777       5.46581       3.74456       2.63749       1.54582      0.805604      0.432155      0.164261     0.0562551     0.0160397    0.00286546       0.00000       0.00000       0.00000       0.00000       0.00000       0.00000       0.00000       0.00000       0.00000       0.00000       0.00000       0.00000       0.00000       0.00000       0.00000       0.00000       0.00000       0.00000       0.00000       0.00000       0.00000       0.00000
   7  15 2594.2319    2.0220  0.9993 11.7456 -0.0063  0.0380   0.0636   0.0922    0.2063   0.0000   439.2062       10.9736      -2.18587      -14.3132       8.15800       8.17207      -1.09932      0.727151      0.361483      0.301452    -0.0779441     0.0674265    -0.0152222   -0.00370999       0.00000       0.00000       0.00000       0.00000       0.00000       0.00000       0.00000       0.00000       0.00000       0.00000       0.00000       0.00000       0.00000       0.00000       0.00000       0.00000       0.00000       0.00000       0.00000       0.00000       0.00000       0.00000       8.97994       10.3210       10.0562       8.26329       6.69700       4.44103       2.98632       1.72088      0.868482      0.455303      0.169402     0.0612104     0.0181491    0.00317910       0.00000       0.00000       0.00000       0.00000       0.00000       0.00000       0.00000       0.00000       0.00000       0.00000       0.00000       0.00000       0.00000       0.00000       0.00000       0.00000       0.00000       0.00000       0.00000       0.00000       0.00000       0.00000
   7  16 2731.1209    2.9738  0.8332 11.8411  0.0002  0.0311   0.0940   0.0770    0.2552   0.0000   430.7822      -3.42045       1.53684      -4.05336      -3.71547      -5.45734     -0.850507      0.664882     -0.281215    -0.0699711     0.0847623    -0.0419844   -0.00428580    0.00239686       0.00000       0.00000       0.00000       0.00000       0.00000       0.00000       0.00000       0.00000       0.00000       0.00000       0.00000       0.00000       0.00000       0.00000       0.00000       0.00000       0.00000       0.00000       0.00000       0.00000       0.00000       0.00000       6.39030       7.69892       7.69348       6.10856       5.30689       3.45717       2.45704       1.38050      0.734400      0.366247      0.148744     0.0532944     0.0169293    0.00289062       0.00000       0.00000       0.00000       0.00000       0.00000       0.00000       0.00000       0.00000       0.00000       0.00000       0.00000       0.00000       0.00000       0.00000       0.00000       0.00000       0.00000       0.00000       0.00000       0.00000       0.00000       0.00000
   7  17 2868.3615    3.3390  0.8868 12.5195 -0.0080  0.0380   0.1089   0.0808    0.2214   0.0000   434.9873       2.69722       5.98593       1.43492       1.36114       2.78027      -2.02102      0.808060       1.00360     -0.442693     -0.188846     0.0943339     0.0272184   -0.00399853       0.00000       0.00000       0.00000       0.00000       0.00000       0.00000       0.00000       0.00000       0.00000       0.00000       0.00000       0.00000       0.00000       0.00000       0.00000       0.00000       0.00000       0.00000       0.00000       0.00000       0.00000       0.00000       9.18731       8.57165       8.99577       8.19165       6.72609       4.79402       3.30588       1.89822      0.981226      0.498881      0.187208     0.0606765     0.0160673    0.00263301       0.00000       0.00000       0.00000       0.00000       0.00000       0.00000       0.00000       0.00000       0.00000       0.00000       0.00000       0.00000       0.00000       0.00000       0.00000       0.00000       0.00000       0.00000       0.00000       0.00000       0.00000       0.00000
   7  18 3005.6975    4.1041  0.8568 12.7372 -0.0019  0.0304   0.1321   0.0824    0.2466   0.0000   425.0223       10.1708       8.88086       13.7742       2.46739      -10.2650       2.40196      0.979881      0.277494     -0.318279    -0.0872605    -0.0407916   -0.00240724    0.00175670       0.00000       0.00000       0.00000       0.00000       0.00000       0.00000       0.00000       0.00000       0.00000       0.00000       0.00000       0.00000       0.00000       0.00000       0.00000       0.00000       0.00000       0.00000       0.00000       0.00000       0.00000       0.00000       7.28062       8.01022       7.82987       7.01546       5.04195       3.67440       2.28391       1.43786      0.748177      0.362932      0.142264     0.0507475     0.0120839    0.00256894       0.00000       0.00000       0.00000       0.00000       0.00000       0.00000       0.00000       0.00000       0.00000       0.00000       0.00000       0.00000       0.00000       0.00000       0.00000       0.00000       0.00000       0.00000       0.00000       0.00000       0.00000       0.00000
   7  19 3142.7822    4.0094  1.0201 13.2546 -0.0004  0.0378   0.1294   0.0935    0.2033   0.0000   427.7240      -14.7740       8.53470      -2.55282      -5.02306       6.86208      -2.46778      -1.19047      -2.21808      0.102643      0.218085     0.0726162     0.0175464   -0.00433485       0.00000       0.00000       0.00000       0.00000       0.00000       0.00000       0.00000       0.00000       0.00000       0.00000       0.00000       0.00000       0.00000       0.00000       0.00000       0.00000       0.00000       0.00000       0.00000       0.00000       0.00000       0.00000       9.05213       9.40020       9.49298       8.32805       6.66599       4.62597       3.03597       1.85841       1.01314      0.446126      0.180880     0.0614964     0.0168279    0.00293182       0.00000       0.00000       0.00000       0.00000       0.00000       0.00000       0.00000       0.00000       0.00000       0.00000       0.00000       0.00000       0.00000       0.00000       0.00000       0.00000       0.00000       0.00000       0.00000       0.00000       0.00000       0.00000
   7  20 3279.8913    4.0134  1.3105 12.6307 -0.0139  0.0425   0.1128   0.1046    0.2974   0.0000   427.6545      -3.68415       30.6745      -27.5346       6.23849      -6.42596      -2.63753      -2.28549      -1.10819      0.198592    -0.0671731     0.0774384    0.00401708    0.00217036       0.00000       0.00000       0.00000       0.00000       0.00000       0.00000       0.00000       0.00000       0.00000       0.00000       0.00000       0.00000       0.00000       0.00000       0.00000       0.00000       0.00000       0.00000       0.00000       0.00000       0.00000       0.00000       9.37726       11.7146       10.0687       9.46271       7.07211       5.40317       3.33007       1.99466       1.02039      0.474920      0.193981     0.0711408     0.0190658    0.00461243       0.00000       0.00000       0.00000       0.00000       0.00000       0.00000       0.00000       0.00000       0.00000       0.00000       0.00000       0.00000       0.00000       0.00000       0.00000       0.00000       0.00000       0.00000       0.00000       0.00000       0.00000       0.00000
   7  21 3417.4355    3.4907  1.7882 12.3409  0.0022  0.0475   0.0852   0.1329    0.2100   0.0000   450.3305       14.2040       15.1459       16.6937     -0.123951      -5.30215      -1.78748      -4.62849     -0.390441    -0.0318194     -0.352420     -0.197958    0.00302221    0.00354877       0.00000       0.00000       0.00000       0.00000       0.00000       0.00000       0.00000       0.00000       0.00000       0.00000       0.00000       0.00000       0.00000       0.00000       0.00000       0.00000       0.00000       0.00000       0.00000       0.00000       0.00000       0.00000       10.4066       12.1956       11.4481       10.3770       8.01786       5.59562       3.76856       2.23679       1.15087      0.580446      0.225198     0.0789900     0.0226318    0.00462007       0.00000       0.00000       0.00000       0.00000       0.00000       0.00000       0.00000       0.00000       0.00000       0.00000       0.00000       0.00000       0.00000       0.00000       0.00000       0.00000       0.00000       0.00000       0.00000       0.00000       0.00000       0.00000
   7  22 3555.3377    2.9017  2.8802 11.9321 -0.0040  0.0668   0.0597   0.1688    0.1697   0.0000   431.5165      -9.32292       25.0864      -2.37465      -2.14647      -8.95950      -3.01829     -0.301919     -0.887855      -1.52171      0.120773    -0.0109408     0.0261365    0.00722629       0.00000       0.00000       0.00000       0.00000       0.00000       0.00000       0.00000       0.00000       0.00000       0.00000       0.00000       0.00000       0.00000       0.00000       0.00000       0.00000       0.00000       0.00000       0.00000       0.00000       0.00000       0.00000       14.6650       18.1493       17.3424       14.8389       11.0907       7.88848       4.97989       2.98144       1.60995      0.757679      0.321940      0.115405     0.0324375    0.00657884       0.00000       0.00000       0.00000       0.00000       0.00000       0.00000       0.00000       0.00000       0.00000       0.00000       0.00000       0.00000       0.00000       0.00000       0.00000       0.00000       0.00000       0.00000       0.00000       0.00000       0.00000       0.00000
   7  23 3693.5806    2.4637  4.3897 10.9143 -0.0031  0.0793   0.0373   0.2201    0.1616   0.0000   427.1818       21.9170      -2.42405      -5.41783       6.93937       7.00906      -4.77541       5.07234     -0.760358     -0.122489      0.741658     -0.173396    -0.0486290   -0.00633453       0.00000       0.00000       0.00000       0.00000       0.00000       0.00000       0.00000       0.00000       0.00000       0.00000       0.00000       0.00000       0.00000       0.00000       0.00000       0.00000       0.00000       0.00000       0.00000       0.00000       0.00000       0.00000       17.8973       21.0635       19.5891       17.9060       13.7291       9.64026       6.22509       3.81752       2.02151      0.944964      0.380520      0.135764     0.0381616    0.00769627       0.00000       0.00000       0.00000       0.00000       0.00000       0.00000       0.00000       0.00000       0.00000       0.00000       0.00000       0.00000       0.00000       0.00000       0.00000       0.00000       0.00000       0.00000       0.00000       0.00000       0.00000       0.00000
   7  24 3831.9489    2.0529  5.9616 10.5378 -0.0019  0.0969   0.0276   0.2572    0.1236   0.0000   428.8574     -0.993923       20.8756      -4.44369       16.4910      -20.9731      -8.39728       5.10752      0.938152      0.806087      0.628941     -0.165627    0.00920177     0.0126165       0.00000       0.00000       0.00000       0.00000       0.00000       0.00000       0.00000       0.00000       0.00000       0.00000       0.00000       0.00000       0.00000       0.00000       0.00000       0.00000       0.00000       0.00000       0.00000       0.00000       0.00000       0.00000       22.4188       25.9339       25.0479       21.8811       16.7333       11.9577       7.88353       4.55720       2.44459       1.16648      0.488894      0.167419     0.0474503    0.00902004       0.00000       0.00000       0.00000       0.00000       0.00000       0.00000       0.00000       0.00000       0.00000       0.00000       0.00000       0.00000       0.00000       0.00000       0.00000       0.00000       0.00000       0.00000       0.00000       0.00000       0.00000       0.00000
   7  25 3970.6860    1.6931  7.4846 10.1857 -0.0010  0.1146   0.0209   0.3207    0.1100   0.0000   368.5227      -43.5818       24.9987       70.3087      0.938383      -13.1563       9.71794       7.35015    -0.0207541     -0.747509     -0.999187      0.118485    -0.0198966   -0.00833478       0.00000       0.00000       0.00000       0.00000       0.00000       0.00000       0.00000       0.00000       0.00000       0.00000       0.00000       0.00000       0.00000       0.00000       0.00000       0.00000       0.00000       0.00000       0.00000       0.00000       0.00000       0.00000       24.2312       29.9806       28.4359       24.4744       20.1072       13.8043       9.13558       5.46800       2.85660       1.38478      0.560110      0.206873     0.0623868     0.0117350       0.00000       0.00000       0.00000       0.00000       0.00000       0.00000       0.00000       0.00000       0.00000       0.00000       0.00000       0.00000       0.00000       0.00000       0.00000       0.00000       0.00000       0.00000       0.00000       0.00000       0.00000       0.00000
   7  26 4109.3226    1.4837 10.0629  9.7704 -0.0012  0.1371   0.0166   0.4102    0.1061   0.0000   412.7573      -39.6320       51.6195      -12.6052       20.6183      -23.1586      -17.0197      -5.86027      -1.83909       4.47458     -0.725384     0.0661645    -0.0430673    -0.0137085       0.00000       0.00000       0.00000       0.00000       0.00000       0.00000       0.00000       0.00000       0.00000       0.00000       0.00000       0.00000       0.00000       0.00000       0.00000       0.00000       0.00000       0.00000       0.00000       0.00000       0.00000       0.00000       29.9415       35.9746       35.6131       29.9637       23.9182       16.8029       11.0490       6.37531       3.50525       1.61758      0.710465      0.249916     0.0750753     0.0136382       0.00000       0.00000       0.00000       0.00000       0.00000       0.00000       0.00000       0.00000       0.00000       0.00000       0.00000       0.00000       0.00000       0.00000       0.00000       0.00000       0.00000       0.00000       0.00000       0.00000       0.00000       0.00000
   7  27 4248.4685    1.2221 11.6839 10.0725 -0.0005  0.1685   0.0143   0.4758    0.0696   0.0000   468.7274      -29.2247       91.7797       7.09332       27.7675       20.8581      -12.7860       13.7904       9.30615      0.798748     -0.654472     -0.237746      0.131389     0.0147017       0.00000       0.00000       0.00000       0.00000       0.00000       0.00000       0.00000       0.00000       0.00000       0.00000       0.00000       0.00000       0.00000       0.00000       0.00000       0.00000       0.00000       0.00000       0.00000       0.00000       0.00000       0.00000       37.9537       44.2516       43.0682       37.2942       30.3832       21.0034       14.1172       8.30544       4.53733       2.08805      0.880093      0.304857     0.0912936     0.0162429       0.00000       0.00000       0.00000       0.00000       0.00000       0.00000       0.00000       0.00000       0.00000       0.00000       0.00000       0.00000       0.00000       0.00000       0.00000       0.00000       0.00000       0.00000       0.00000       0.00000       0.00000       0.00000
   8   9 1806.2357    0.3315  0.2954  9.5983 -0.0105  0.0238   0.0188   0.0510    0.0632   0.0000   428.0460      -8.58900       12.2260      -4.95804      -1.73137      -2.83795       1.70453     -0.452506      0.424427      0.123936      0.152130   -0.00774766    -0.0295193   -0.00891071    0.00148160  -8.87525e-05       0.00000       0.00000       0.00000       0.00000       0.00000       0.00000       0.00000       0.00000       0.00000       0.00000       0.00000       0.00000       0.00000       0.00000       0.00000       0.00000       0.00000       0.00000       0.00000       0.00000       4.67530       5.59868       5.99943       4.91678       4.10340       2.84010       2.33058       1.30390      0.770398      0.457120      0.205318      0.107559     0.0366189     0.0113094    0.00329987   0.000504474       0.00000       0.00000       0.00000       0.00000       0.00000       0.00000       0.00000       0.00000       0.00000       0.00000       0.00000       0.00000       0.00000       0.00000       0.00000       0.00000       0.00000       0.00000       0.00000       0.00000
   8  11 2086.1037    0.7071  0.5601  9.8035 -0.0067  0.0412   0.0303   0.0625    0.1022   0.0000   434.0154      0.948149       17.8893       2.20013       1.07360     -0.164291      -3.47006      -2.47290     -0.949390      0.114106     -0.673990    -0.0827205     0.0201037   -0.00818513    0.00408976  -0.000990882       0.00000       0.00000       0.00000       0.00000       0.00000       0.00000       0.00000       0.00000       0.00000       0.00000       0.00000       0.00000       0.00000       0.00000       0.00000       0.00000       0.00000       0.00000       0.00000       0.00000       6.47928       7.69737       9.85853       4.93265       7.03432       4.71048       2.85994       2.49353       1.19966      0.651629      0.398458      0.125782     0.0575460     0.0274474    0.00621138   0.000849088       0.00000       0.00000       0.00000       0.00000       0.00000       0.00000       0.00000       0.00000       0.00000       0.00000       0.00000       0.00000       0.00000       0.00000       0.00000       0.00000       0.00000       0.00000       0.00000       0.00000
   8  12 2225.2073    1.0543  0.6499 10.1212 -0.0037  0.0268   0.0356   0.0633    0.1301   0.0000   439.6241       2.08364       4.57350       7.85279      -5.00634       2.72212     -0.833491    -0.0319997       1.29886      0.592263     -0.296114     0.0461044     0.0405354    0.00229407  -4.80683e-05  -0.000392144       0.00000       0.00000       0.00000       0.00000       0.00000       0.00000       0.00000       0.00000       0.00000       0.00000       0.00000       0.00000       0.00000       0.00000       0.00000       0.00000       0.00000       0.00000       0.00000       0.00000       5.17703       6.17066       5.82759       5.59832       4.24774       3.46456       2.30779       1.58870      0.840976      0.498725      0.232600      0.107601     0.0362966     0.0132656    0.00293739   0.000644268       0.00000       0.00000       0.00000       0.00000       0.00000       0.00000       0.00000       0.00000       0.00000       0.00000       0.00000       0.00000       0.00000       0.00000       0.00000       0.00000       0.00000       0.00000       0.00000       0.00000
   8  13 2362.7946    1.3905  0.8618 10.3553 -0.0018  0.0335   0.0417   0.0753    0.1796   0.0000   433.6998      -4.56184      -3.86438      -3.18932      -2.17348      -1.27647      -3.13821     -0.834443       1.33053     -0.168218    -0.0425604     -0.109793     0.0169670    0.00593647   -0.00259766   0.000110490       0.00000       0.00000       0.00000       0.00000       0.00000       0.00000       0.00000       0.00000       0.00000       0.00000       0.00000       0.00000       0.00000       0.00000       0.00000       0.00000       0.00000       0.00000       0.00000       0.00000       6.39959       8.53273       8.09800       7.22043       5.44279       4.13163       2.90633       1.61303       1.15636      0.501742      0.303694      0.107802     0.0551993     0.0145360    0.00430647   0.000852559       0.00000       0.00000       0.00000       0.00000       0.00000       0.00000       0.00000       0.00000       0.00000       0.00000       0.00000       0.00000       0.00000       0.00000       0.00000       0.00000       0.00000       0.00000       0.00000       0.00000
   8  14 2499.4822    1.7789  0.8758 11.2362 -0.0093  0.0336   0.0563   0.0779    0.1592   0.0000   446.6200     -0.531000       3.80478    0.00598154       2.15760       1.62620       6.42765      -1.38861     -0.725128      0.740401      0.167226    -0.0934206     0.0613331     0.0180291  -0.000746922  -0.000489527       0.00000       0.00000       0.00000       0.00000       0.00000       0.00000       0.00000       0.00000       0.00000       0.00000       0.00000       0.00000       0.00000       0.00000       0.00000       0.00000       0.00000       0.00000       0.00000       0.00000       6.18394       7.55969       7.56008       6.56889       5.44047       4.08936       3.00127       1.77546       1.12334      0.582926      0.288544      0.127875     0.0521349     0.0159613    0.00436118   0.000768017       0.00000       0.00000       0.00000       0.00000       0.00000       0.00000       0.00000       0.00000       0.00000       0.00000       0.00000       0.00000       0.00000       0.00000       0.00000       0.00000       0.00000       0.00000       0.00000       0.00000
   8  15 2636.1760    2.4174  0.8255 11.5963 -0.0054  0.0306   0.0749   0.0745    0.1681   0.0000   435.7641      -8.85290       8.66341      -6.36889       5.75403      -1.04537     -0.695005     -0.557306      0.188464      0.313976     0.0828964    -0.0364159     0.0261711     0.0167128    0.00488942  -0.000858768       0.00000       0.00000       0.00000       0.00000       0.00000       0.00000       0.00000       0.00000       0.00000       0.00000       0.00000       0.00000       0.00000       0.00000       0.00000       0.00000       0.00000       0.00000       0.00000       0.00000       6.04953       6.93238       6.00970       6.51819       5.16621       3.90245       2.44584       1.76931       1.10332      0.596568      0.265404      0.108461     0.0394370     0.0133995    0.00319251   0.000739612       0.00000       0.00000       0.00000       0.00000       0.00000       0.00000       0.00000       0.00000       0.00000       0.00000       0.00000       0.00000       0.00000       0.00000       0.00000       0.00000       0.00000       0.00000       0.00000       0.00000
   8  16 2773.8476    2.9042  0.7974 12.0197 -0.0093  0.0281   0.0914   0.0742    0.1709   0.0000   423.9801       3.84817       12.0269      0.359690       3.02030      -5.99956       3.33889     -0.448600       1.26251     -0.528028    -0.0507505    -0.0778029     0.0724930    0.00682322   0.000847205    0.00157339       0.00000       0.00000       0.00000       0.00000       0.00000       0.00000       0.00000       0.00000       0.00000       0.00000       0.00000       0.00000       0.00000       0.00000       0.00000       0.00000       0.00000       0.00000       0.00000       0.00000       5.56183       6.28819       6.49478       5.56045       4.64296       3.63825       2.43407       1.68984      0.858397      0.492535      0.251316      0.105699     0.0386188     0.0142660    0.00332018   0.000585735       0.00000       0.00000       0.00000       0.00000       0.00000       0.00000       0.00000       0.00000       0.00000       0.00000       0.00000       0.00000       0.00000       0.00000       0.00000       0.00000       0.00000       0.00000       0.00000       0.00000
   8  17 2911.5303    3.8316  0.7607 12.3307 -0.0009  0.0275   0.1284   0.0742    0.1977   0.0000   437.9408      -3.90183       17.9811      -1.65881      -6.77281      -7.66135       3.82599       1.09492      0.118303     -0.292379    0.00434279    -0.0594330     0.0177784  -0.000662634   -0.00329933   0.000628456       0.00000       0.00000       0.00000       0.00000       0.00000       0.00000       0.00000       0.00000       0.00000       0.00000       0.00000       0.00000       0.00000       0.00000       0.00000       0.00000       0.00000       0.00000       0.00000       0.00000       5.70567       6.32740       5.70566       5.15019       4.73234       3.74105       2.67901       1.67412      0.958720      0.473766      0.238662     0.0910194     0.0368277     0.0116602    0.00320870   0.000551206       0.00000       0.00000       0.00000       0.00000       0.00000       0.00000       0.00000       0.00000       0.00000       0.00000       0.00000       0.00000       0.00000       0.00000       0.00000       0.00000       0.00000       0.00000       0.00000       0.00000
   8  18 3049.1865    4.1766  0.9393 12.6206 -0.0010  0.0325   0.1205   0.0796    0.2073   0.0000   435.3218      -6.45675       17.4746       2.97427      -6.19646      -1.06775     -0.777058      -2.38735      0.404089      0.326858     0.0142986      0.229625    -0.0268195    0.00220975    0.00466523    0.00118960       0.00000       0.00000       0.00000       0.00000       0.00000       0.00000       0.00000       0.00000       0.00000       0.00000       0.00000       0.00000       0.00000       0.00000       0.00000       0.00000       0.00000       0.00000       0.00000       0.00000       6.28685       7.26718       6.84485       6.48372       5.37825       4.02568       2.91003       1.89928       1.02934      0.591362      0.274413      0.125878     0.0421397     0.0146953    0.00389974   0.000722708       0.00000       0.00000       0.00000       0.00000       0.00000       0.00000       0.00000       0.00000       0.00000       0.00000       0.00000       0.00000       0.00000       0.00000       0.00000       0.00000       0.00000       0.00000       0.00000       0.00000
   8  19 3186.7625    4.1818  1.1378 12.7565 -0.0044  0.0355   0.1143   0.0974    0.2178   0.0000   433.5164      -9.51611       8.23594       1.06274      0.759414      -11.3757      -3.17171     -0.179881      0.344978     -0.442978    -0.0843046     -0.101405     0.0830892     0.0360189   -0.00446980   0.000381526       0.00000       0.00000       0.00000       0.00000       0.00000       0.00000       0.00000       0.00000       0.00000       0.00000       0.00000       0.00000       0.00000       0.00000       0.00000       0.00000       0.00000       0.00000       0.00000       0.00000       7.07598       8.74221       8.76695       7.37820       6.15898       4.31547       3.08879       1.85646       1.15194      0.619434      0.288719      0.133345     0.0521430     0.0170231    0.00488957   0.000813059       0.00000       0.00000       0.00000       0.00000       0.00000       0.00000       0.00000       0.00000       0.00000       0.00000       0.00000       0.00000       0.00000       0.00000       0.00000       0.00000       0.00000       0.00000       0.00000       0.00000
   8  20 3324.5416    3.7622  1.6299 12.2942 -0.0035  0.0434   0.0867   0.1112    0.1822   0.0000   442.4069      -7.60937       5.84838       4.34775       10.1006      -6.79482      -2.62417      0.480471     -0.226474      0.110158     -0.295614      0.139664     0.0106904     0.0159024    0.00144463    0.00219567       0.00000       0.00000       0.00000       0.00000       0.00000       0.00000       0.00000       0.00000       0.00000       0.00000       0.00000       0.00000       0.00000       0.00000       0.00000       0.00000       0.00000       0.00000       0.00000       0.00000       8.38205       10.4432       10.0686       9.07023       7.25907       5.25170       3.66855       2.34072       1.40342      0.733073      0.383024      0.154657     0.0619728     0.0196834    0.00546787    0.00104296       0.00000       0.00000       0.00000       0.00000       0.00000       0.00000       0.00000       0.00000       0.00000       0.00000       0.00000       0.00000       0.00000       0.00000       0.00000       0.00000       0.00000       0.00000       0.00000       0.00000
   8  21 3462.4366    3.2151  2.1417 12.2514 -0.0048  0.0526   0.0698   0.1333    0.1300   0.0000   450.1110       16.8066      -3.07787       3.84672       3.52267     -0.897019       2.80897      -4.11551      0.532320     -0.979745      0.254245      0.200974     0.0913348    0.00835488   -0.00406006    0.00151598       0.00000       0.00000       0.00000       0.00000       0.00000       0.00000       0.00000       0.00000       0.00000       0.00000       0.00000       0.00000       0.00000       0.00000       0.00000       0.00000       0.00000       0.00000       0.00000       0.00000       10.3838       13.0791       12.2332       11.3017       8.85182       6.66397       4.55179       2.95886       1.68959      0.908060      0.452551      0.191636     0.0739328     0.0245333    0.00646971    0.00128862       0.00000       0.00000       0.00000       0.00000       0.00000       0.00000       0.00000       0.00000       0.00000       0.00000       0.00000       0.00000       0.00000       0.00000       0.00000       0.00000       0.00000       0.00000       0.00000       0.00000
   8  22 3600.9037    2.8302  3.2355 10.9249 -0.0017  0.0601   0.0476   0.1565    0.1789   0.0000   423.6975       9.12104       13.3570      -13.8467      0.583113      -29.2223       7.49857      -2.18260     -0.750696     -0.726058      0.521810      0.356074    -0.0832451    -0.0471602   -0.00878343    0.00181215       0.00000       0.00000       0.00000       0.00000       0.00000       0.00000       0.00000       0.00000       0.00000       0.00000       0.00000       0.00000       0.00000       0.00000       0.00000       0.00000       0.00000       0.00000       0.00000       0.00000       12.4499       14.0836       13.9959       12.5892       10.1837       7.61928       5.49928       3.40468       2.02055       1.06287      0.540357      0.227584     0.0872341     0.0264698    0.00705353    0.00123152       0.00000       0.00000       0.00000       0.00000       0.00000       0.00000       0.00000       0.00000       0.00000       0.00000       0.00000       0.00000       0.00000       0.00000       0.00000       0.00000       0.00000       0.00000       0.00000       0.00000
   8  23 3739.3549    2.2385  4.4549 10.6206 -0.0004  0.0763   0.0329   0.1949    0.1385   0.0000   443.2503       20.2618      -35.4340      -10.2475       12.7071      -15.8075       6.93519      -8.36782     -0.839140       2.07491     -0.160043     -0.391676    -0.0489579    0.00394827    0.00482887    0.00138796       0.00000       0.00000       0.00000       0.00000       0.00000       0.00000       0.00000       0.00000       0.00000       0.00000       0.00000       0.00000       0.00000       0.00000       0.00000       0.00000       0.00000       0.00000       0.00000       0.00000       14.5546       17.1836       17.4086       15.5390       12.6847       9.42600       6.93199       4.27390       2.53674       1.39925      0.674143      0.312936      0.116112     0.0371424     0.0100907    0.00173366       0.00000       0.00000       0.00000       0.00000       0.00000       0.00000       0.00000       0.00000       0.00000       0.00000       0.00000       0.00000       0.00000       0.00000       0.00000       0.00000       0.00000       0.00000       0.00000       0.00000
   8  24 3878.2161    1.9082  6.2762 10.0614 -0.0004  0.0930   0.0235   0.2503    0.1152   0.0000   425.8704      -43.3340       16.6721       18.8927      -14.8318      -23.9603       2.65792      -1.73409       1.12431       2.53370     -0.995392     -0.425035      0.156306    -0.0434969   -0.00176957  -0.000459408       0.00000       0.00000       0.00000       0.00000       0.00000       0.00000       0.00000       0.00000       0.00000       0.00000       0.00000       0.00000       0.00000       0.00000       0.00000       0.00000       0.00000       0.00000       0.00000       0.00000       17.6306       21.4400       20.8139       19.1634       15.5239       11.5589       8.33640       5.27256       3.09069       1.67964      0.839015      0.365751      0.137715     0.0444268     0.0122376    0.00223923       0.00000       0.00000       0.00000       0.00000       0.00000       0.00000       0.00000       0.00000       0.00000       0.00000       0.00000       0.00000       0.00000       0.00000       0.00000       0.00000       0.00000       0.00000       0.00000       0.00000
   8  26 4156.8516    1.3553 10.5139  9.7142 -0.0000  0.1418   0.0142   0.3771    0.0718   0.0000   487.0560       9.14449       62.2779       30.0511      -21.0269       11.3547       16.4500      -9.10814      -5.79591       2.98862       1.10917     -0.245241      0.171746      0.119680    -0.0179480    0.00609310       0.00000       0.00000       0.00000       0.00000       0.00000       0.00000       0.00000       0.00000       0.00000       0.00000       0.00000       0.00000       0.00000       0.00000       0.00000       0.00000       0.00000       0.00000       0.00000       0.00000       26.3284       32.8906       31.5224       28.9571       24.2926       17.9988       12.9557       8.36408       5.03454       2.74056       1.35022      0.591165      0.226141     0.0736568     0.0200501    0.00355383       0.00000       0.00000       0.00000       0.00000       0.00000       0.00000       0.00000       0.00000       0.00000       0.00000       0.00000       0.00000       0.00000       0.00000       0.00000       0.00000       0.00000       0.00000       0.00000       0.00000
   9   9 1843.5539    0.4007  0.3448  9.7347 -0.0030  0.0279   0.0219   0.0673    0.0619   0.0000   433.5140       9.13702       21.6358      -7.62566      -7.22383       11.4799       2.76839      -1.88891      -2.53874       1.07318      0.676617     -0.235023      0.120978     0.0558117   -0.00180273   -0.00492940   0.000628607   0.000255310       0.00000       0.00000       0.00000       0.00000       0.00000       0.00000       0.00000       0.00000       0.00000       0.00000       0.00000       0.00000       0.00000       0.00000       0.00000       0.00000       0.00000       0.00000       4.47874       5.53923       5.18638       6.01945       3.85490       3.08745       2.67300       1.84897       1.04571      0.610685      0.344780      0.208104     0.0861770     0.0321506    0.00977583    0.00297491   0.000680921   0.000176435       0.00000       0.00000       0.00000       0.00000       0.00000       0.00000       0.00000       0.00000       0.00000       0.00000       0.00000       0.00000       0.00000       0.00000       0.00000       0.00000       0.00000       0.00000
   9  10 1984.1585    0.5865  0.5335  9.6518 -0.0075  0.0252   0.0227   0.0610    0.0908   0.0000   434.3562      -5.44868       9.39111      -9.23285       5.00472      -3.84899      -2.26105       4.22247      -1.25445     -0.255274     -0.299952    -0.0621161     0.0756790   0.000688016    -0.0208155    0.00544672   0.000366398  -0.000332073       0.00000       0.00000       0.00000       0.00000       0.00000       0.00000       0.00000       0.00000       0.00000       0.00000       0.00000       0.00000       0.00000       0.00000       0.00000       0.00000       0.00000       0.00000       4.16904       5.21750       4.54411       4.57514       4.02611       3.42293       2.28908       1.75965       1.03426      0.650468      0.318201      0.166755     0.0651620     0.0290540    0.00960999    0.00350858   0.000776221   0.000163429       0.00000       0.00000       0.00000       0.00000       0.00000       0.00000       0.00000       0.00000       0.00000       0.00000       0.00000       0.00000       0.00000       0.00000       0.00000       0.00000       0.00000       0.00000
   9  11 2125.1153    0.7860  0.6104 10.0275 -0.0010  0.0334   0.0283   0.0643    0.1081   0.0000   433.6994      -6.94329       19.3297      -2.11171      -3.92265       4.77581       2.53285      -1.86737      0.434201      0.202374    -0.0694950      0.152397     0.0932026     0.0139566    0.00226551    0.00295936   -0.00219368  -7.84731e-06       0.00000       0.00000       0.00000       0.00000       0.00000       0.00000       0.00000       0.00000       0.00000       0.00000       0.00000       0.00000       0.00000       0.00000       0.00000       0.00000       0.00000       0.00000       5.51878       5.27824       6.37453       6.33722       4.78187       3.67850       3.18903       2.06532       1.22162      0.802061      0.447020      0.216979      0.116370     0.0449612     0.0138216    0.00402418   0.000905515   0.000143799       0.00000       0.00000       0.00000       0.00000       0.00000       0.00000       0.00000       0.00000       0.00000       0.00000       0.00000       0.00000       0.00000       0.00000       0.00000       0.00000       0.00000       0.00000
   9  12 2264.5406    1.0350  0.8101 10.6311 -0.0079  0.0365   0.0328   0.0754    0.1176   0.0000   447.1581      -5.06415       14.2465       13.6028       1.37066      -9.33331       1.80813     -0.959081     -0.381834     0.0443606   -0.00218605      0.167690     0.0577906    -0.0130282    -0.0147816   -0.00159012   0.000213048   0.000207503       0.00000       0.00000       0.00000       0.00000       0.00000       0.00000       0.00000       0.00000       0.00000       0.00000       0.00000       0.00000       0.00000       0.00000       0.00000       0.00000       0.00000       0.00000       5.25910       6.98328       7.39871       5.51882       5.97558       4.33669       3.17113       2.50006       1.29707      0.897428      0.462648      0.211363      0.115083     0.0412557     0.0149813    0.00602531    0.00141904   0.000206778       0.00000       0.00000       0.00000       0.00000       0.00000       0.00000       0.00000       0.00000       0.00000       0.00000       0.00000       0.00000       0.00000       0.00000       0.00000       0.00000       0.00000       0.00000
   9  13 2402.2968    1.5626  0.8123 10.8768 -0.0034  0.0385   0.0494   0.0763    0.1477   0.0000   439.1204       1.94101       12.6329      -1.16562       3.28777      -1.73744      -3.98910      -1.04586      0.372612      0.278385      0.149732     -0.116210     0.0480196    -0.0141189     0.0102099    0.00369357  -0.000153564   2.42188e-05       0.00000       0.00000       0.00000       0.00000       0.00000       0.00000       0.00000       0.00000       0.00000       0.00000       0.00000       0.00000       0.00000       0.00000       0.00000       0.00000       0.00000       0.00000       4.88194       7.73522       7.10964       6.25800       6.53403       3.43332       4.03844       1.72469       1.61253      0.813762      0.410812      0.272261     0.0765217     0.0493319     0.0162984    0.00412055    0.00179850   0.000244191       0.00000       0.00000       0.00000       0.00000       0.00000       0.00000       0.00000       0.00000       0.00000       0.00000       0.00000       0.00000       0.00000       0.00000       0.00000       0.00000       0.00000       0.00000
   9  14 2539.4885    1.9265  0.9038 11.3202 -0.0057  0.0321   0.0547   0.0754    0.1682   0.0000   451.1216       5.91505       8.94716      -12.4248       4.64365       3.13908      -2.94698       1.77216      0.197091     -0.386842     -0.778164      0.382527     0.0909898    -0.0218623    0.00681442    0.00350010  -0.000994930   8.50393e-05       0.00000       0.00000       0.00000       0.00000       0.00000       0.00000       0.00000       0.00000       0.00000       0.00000       0.00000       0.00000       0.00000       0.00000       0.00000       0.00000       0.00000       0.00000       5.36297       7.04710       6.52718       6.04242       4.90269       4.31208       2.93086       2.08939       1.24843      0.746731      0.390469      0.194160     0.0859937     0.0368236     0.0133008    0.00437888   0.000986690   0.000195884       0.00000       0.00000       0.00000       0.00000       0.00000       0.00000       0.00000       0.00000       0.00000       0.00000       0.00000       0.00000       0.00000       0.00000       0.00000       0.00000       0.00000       0.00000
   9  15 2676.9848    2.4729  0.9422 11.7105 -0.0049  0.0330   0.0680   0.0718    0.1719   0.0000   426.8293      -1.30713       13.8068       1.70832       6.38471      -9.17578      -3.46866     -0.807037      0.357561     -0.709740      0.880245     -0.263119    -0.0429048     0.0231813   -0.00231506    0.00180867   -0.00114023  -0.000205906       0.00000       0.00000       0.00000       0.00000       0.00000       0.00000       0.00000       0.00000       0.00000       0.00000       0.00000       0.00000       0.00000       0.00000       0.00000       0.00000       0.00000       0.00000       5.47687       7.04219       6.76162       6.41095       5.06717       4.30629       3.01658       2.12011       1.35401      0.696872      0.454900      0.200225      0.104332     0.0353545     0.0154502    0.00432546    0.00103885   0.000202599       0.00000       0.00000       0.00000       0.00000       0.00000       0.00000       0.00000       0.00000       0.00000       0.00000       0.00000       0.00000       0.00000       0.00000       0.00000       0.00000       0.00000       0.00000
   9  16 2815.1996    3.1030  0.8292 12.0998  0.0000  0.0278   0.0919   0.0704    0.1757   0.0000   446.5097      -4.44437       9.18853      -2.52136       1.53005       1.94416      -1.57225      -2.42575      0.740516     -0.174100     -0.162065      0.106085   -0.00921144    -0.0528284    0.00680247    0.00160847  -0.000519577   0.000206214       0.00000       0.00000       0.00000       0.00000       0.00000       0.00000       0.00000       0.00000       0.00000       0.00000       0.00000       0.00000       0.00000       0.00000       0.00000       0.00000       0.00000       0.00000       4.79931       6.22308       5.60652       5.30436       4.49182       3.73141       2.73092       1.82032       1.15364      0.677239      0.338268      0.181627     0.0712556     0.0330824     0.0113470    0.00358046   0.000921609   0.000172249       0.00000       0.00000       0.00000       0.00000       0.00000       0.00000       0.00000       0.00000       0.00000       0.00000       0.00000       0.00000       0.00000       0.00000       0.00000       0.00000       0.00000       0.00000
   9  17 2953.5987    3.6830  0.9131 12.7099  0.0009  0.0304   0.1063   0.0791    0.1625   0.0000   433.5418      -18.4700       17.1106      -6.46299       9.07451      -3.23409     -0.158844     -0.837951     -0.188101     -0.705634      0.206191     -0.300560    -0.0627832     0.0341262    -0.0198739    0.00183011    0.00191884   0.000239056       0.00000       0.00000       0.00000       0.00000       0.00000       0.00000       0.00000       0.00000       0.00000       0.00000       0.00000       0.00000       0.00000       0.00000       0.00000       0.00000       0.00000       0.00000       5.45938       6.80488       6.61179       6.34183       5.04732       3.85053       2.89185       1.90887       1.22034      0.693926      0.381102      0.209924     0.0841002     0.0368817     0.0126150    0.00367705   0.000976212   0.000173913       0.00000       0.00000       0.00000       0.00000       0.00000       0.00000       0.00000       0.00000       0.00000       0.00000       0.00000       0.00000       0.00000       0.00000       0.00000       0.00000       0.00000       0.00000
   9  18 3091.5337    4.2259  0.8255 13.0318 -0.0088  0.0275   0.1345   0.0784    0.1657   0.0000   431.2475      -9.25483       11.3991      -4.83104      -7.59336     -0.376621      -7.52458       1.68006     -0.693317     -0.449695     -0.270032     -0.208435      0.102332    -0.0206149     0.0350063   -0.00186828  -0.000363928   0.000160628       0.00000       0.00000       0.00000       0.00000       0.00000       0.00000       0.00000       0.00000       0.00000       0.00000       0.00000       0.00000       0.00000       0.00000       0.00000       0.00000       0.00000       0.00000       5.13927       6.19453       6.13858       5.86568       4.72709       3.57691       2.49269       1.79762       1.05893      0.677379      0.361899      0.172518     0.0840525     0.0307812     0.0112312    0.00360658   0.000793315   0.000147820       0.00000       0.00000       0.00000       0.00000       0.00000       0.00000       0.00000       0.00000       0.00000       0.00000       0.00000       0.00000       0.00000       0.00000       0.00000       0.00000       0.00000       0.00000
   9  19 3229.5317    3.9804  1.1734 12.9573 -0.0078  0.0349   0.1040   0.0897    0.1815   0.0000   421.5448       14.0641       11.5509      -1.74195      -4.10588      -4.45966       3.20374     -0.790071      0.914968     -0.763902     -0.188092      0.101585     0.0523313     0.0191710   -0.00582642   -0.00296854   0.000426657   0.000118779       0.00000       0.00000       0.00000       0.00000       0.00000       0.00000       0.00000       0.00000       0.00000       0.00000       0.00000       0.00000       0.00000       0.00000       0.00000       0.00000       0.00000       0.00000       6.31005       7.65176       7.80779       6.94252       5.97983       4.36865       3.33967       2.15998       1.40975      0.842751      0.444292      0.230406     0.0998483     0.0424270     0.0144803    0.00440835    0.00116482   0.000179879       0.00000       0.00000       0.00000       0.00000       0.00000       0.00000       0.00000       0.00000       0.00000       0.00000       0.00000       0.00000       0.00000       0.00000       0.00000       0.00000       0.00000       0.00000
   9  20 3367.8159    3.5823  1.7026 12.3451 -0.0011  0.0416   0.0762   0.1120    0.1501   0.0000   445.9355       5.52458       8.36959       1.75943       7.16544      -8.68361       2.44139       1.82178      -1.56866     -0.938503      0.241317      0.338901   -0.00788024     0.0161292   0.000147186    0.00205325  -0.000222185   2.52560e-05       0.00000       0.00000       0.00000       0.00000       0.00000       0.00000       0.00000       0.00000       0.00000       0.00000       0.00000       0.00000       0.00000       0.00000       0.00000       0.00000       0.00000       0.00000       7.50027       9.02149       8.95903       8.22001       6.81165       5.25219       4.05387       2.66315       1.67143      0.948427      0.524533      0.265280      0.121616     0.0488886     0.0171381    0.00492868    0.00129981   0.000218909       0.00000       0.00000       0.00000       0.00000       0.00000       0.00000       0.00000       0.00000       0.00000       0.00000       0.00000       0.00000       0.00000       0.00000       0.00000       0.00000       0.00000       0.00000
   9  21 3506.2931    3.0973  2.5144 11.9360  0.0011  0.0536   0.0562   0.1326    0.1118   0.0000   448.0367      -5.45517      -5.83915       9.40413       5.65380      -18.5168      -10.7862      0.278943       2.96255      -1.09350      0.707029     -0.209558    -0.0495957    -0.0198888     0.0106788    0.00175877    0.00311975   0.000347985       0.00000       0.00000       0.00000       0.00000       0.00000       0.00000       0.00000       0.00000       0.00000       0.00000       0.00000       0.00000       0.00000       0.00000       0.00000       0.00000       0.00000       0.00000       8.84122       10.5951       10.9904       10.1661       8.63864       6.75148       4.83801       3.38766       2.23275       1.23361      0.726111      0.366097      0.159687     0.0634202     0.0245585    0.00730993    0.00180681   0.000301740       0.00000       0.00000       0.00000       0.00000       0.00000       0.00000       0.00000       0.00000       0.00000       0.00000       0.00000       0.00000       0.00000       0.00000       0.00000       0.00000       0.00000       0.00000
   9  22 3645.1791    2.5333  3.4644 11.3221  0.0001  0.0629   0.0407   0.1618    0.1050   0.0000   429.4919      -14.1122       11.0567       10.0362      -5.94971      -13.6724      -6.90600      0.770509       1.79213     -0.204216     -0.499777    0.00240623    -0.0206609     0.0367302     0.0310927   -0.00286798    0.00181439  -0.000155146       0.00000       0.00000       0.00000       0.00000       0.00000       0.00000       0.00000       0.00000       0.00000       0.00000       0.00000       0.00000       0.00000       0.00000       0.00000       0.00000       0.00000       0.00000       10.7572       13.3757       13.3263       12.3471       10.2977       7.96595       5.88503       3.94932       2.55956       1.46229      0.832958      0.396446      0.191682     0.0737841     0.0279308    0.00821648    0.00211332   0.000362502       0.00000       0.00000       0.00000       0.00000       0.00000       0.00000       0.00000       0.00000       0.00000       0.00000       0.00000       0.00000       0.00000       0.00000       0.00000       0.00000       0.00000       0.00000
   9  23 3784.4493    2.1350  5.4907 10.5100 -0.0031  0.0794   0.0265   0.2089    0.0984   0.0000   444.7422      -13.2434       21.9456       4.25532       3.98207      0.827795      -13.6508      -6.19147       3.88300      -1.53564     -0.373735      -1.05401     -0.172215      0.117286     0.0242505   0.000756610   -0.00153891  -0.000518435       0.00000       0.00000       0.00000       0.00000       0.00000       0.00000       0.00000       0.00000       0.00000       0.00000       0.00000       0.00000       0.00000       0.00000       0.00000       0.00000       0.00000       0.00000       14.0701       16.5472       16.5319       15.1403       13.6679       10.0825       7.52147       5.05515       3.36533       2.01563       1.06761      0.546449      0.227294     0.0970717     0.0333396     0.0103336    0.00269749   0.000414374       0.00000       0.00000       0.00000       0.00000       0.00000       0.00000       0.00000       0.00000       0.00000       0.00000       0.00000       0.00000       0.00000       0.00000       0.00000       0.00000       0.00000       0.00000
   9  24 3923.4673    1.8000  7.3321 10.2851 -0.0022  0.0969   0.0202   0.2674    0.0789   0.0000   416.9925      -20.8565      -11.3861      -1.65191      -1.16577       19.7592      -12.3096       1.55072       6.04774       5.10940      0.202864      -1.34168     0.0987715      0.106014    -0.0947754   -0.00346976    0.00485582   0.000679576       0.00000       0.00000       0.00000       0.00000       0.00000       0.00000       0.00000       0.00000       0.00000       0.00000       0.00000       0.00000       0.00000       0.00000       0.00000       0.00000       0.00000       0.00000       16.8845       20.1316       20.5061       18.6386       16.3925       12.4631       9.27310       6.29667       4.11027       2.41218       1.33946      0.648145      0.300646      0.118603     0.0435622     0.0131855    0.00335165   0.000523002       0.00000       0.00000       0.00000       0.00000       0.00000       0.00000       0.00000       0.00000       0.00000       0.00000       0.00000       0.00000       0.00000       0.00000       0.00000       0.00000       0.00000       0.00000
   9  25 4063.2416    1.5078  8.9679  9.9910 -0.0004  0.1166   0.0160   0.3163    0.0729   0.0000   490.8782      -13.2421       40.3958       5.61107       1.37356      -35.1317       9.48119     -0.154734       6.38743      -7.47438     -0.210357     -0.634009      0.122918    -0.0932384     0.0273814    -0.0324755    0.00408070   0.000998134       0.00000       0.00000       0.00000       0.00000       0.00000       0.00000       0.00000       0.00000       0.00000       0.00000       0.00000       0.00000       0.00000       0.00000       0.00000       0.00000       0.00000       0.00000       20.1514       24.3138       24.3800       22.3307       19.6524       15.1093       11.3250       7.80122       4.97311       2.90496       1.60263      0.801810      0.360967      0.145766     0.0527557     0.0163490    0.00410872   0.000651201       0.00000       0.00000       0.00000       0.00000       0.00000       0.00000       0.00000       0.00000       0.00000       0.00000       0.00000       0.00000       0.00000       0.00000       0.00000       0.00000       0.00000       0.00000
   9  26 4202.8229    1.2671 11.0959  9.8672 -0.0021  0.1392   0.0127   0.3925    0.0604   0.0000   398.7475      -29.7709       69.9541      -40.1197       2.61556       3.53961       37.8078      -18.2976   -0.00404700       6.63294       2.55389     -0.166702     -0.435430     -0.237383    -0.0105481    -0.0112656    0.00104069   0.000759773       0.00000       0.00000       0.00000       0.00000       0.00000       0.00000       0.00000       0.00000       0.00000       0.00000       0.00000       0.00000       0.00000       0.00000       0.00000       0.00000       0.00000       0.00000       23.7308       29.6823       29.9151       27.3822       23.7013       18.0573       13.7020       9.03372       6.00126       3.49250       1.93482      0.948395      0.439298      0.179174     0.0660375     0.0197689    0.00516724   0.000815705       0.00000       0.00000       0.00000       0.00000       0.00000       0.00000       0.00000       0.00000       0.00000       0.00000       0.00000       0.00000       0.00000       0.00000       0.00000       0.00000       0.00000       0.00000
   9  27 4342.9520    1.0661 13.1001  9.8761 -0.0022  0.1776   0.0114   0.4866    0.0536   0.0000   495.4142      -114.312       52.9628     -0.662921       33.9571       2.55562      -11.0963      -17.4556      -7.52221       3.46008      0.977042      -1.91787       1.41430     0.0908618    -0.0337836   -0.00819781    0.00347393    0.00144071       0.00000       0.00000       0.00000       0.00000       0.00000       0.00000       0.00000       0.00000       0.00000       0.00000       0.00000       0.00000       0.00000       0.00000       0.00000       0.00000       0.00000       0.00000       29.3802       37.1679       37.4376       33.3842       30.5192       22.7448       17.6683       11.7618       7.62518       4.53262       2.43833       1.23208      0.555314      0.231986     0.0830023     0.0261460    0.00694259    0.00105095       0.00000       0.00000       0.00000       0.00000       0.00000       0.00000       0.00000       0.00000       0.00000       0.00000       0.00000       0.00000       0.00000       0.00000       0.00000       0.00000       0.00000       0.00000
  10   9 1879.9476    0.4595  0.3756  9.6231 -0.0103  0.0235   0.0222   0.0483    0.0660   0.0000   434.5599      -5.00620       14.4407      -1.38669      -1.24983      -2.51245       2.74201      -2.27716       1.29725      0.941892      0.326232     -0.148586     -0.158045     0.0154769    -0.0102569    0.00398242    0.00154090   4.45687e-05   0.000158755   3.47850e-05       0.00000       0.00000       0.00000       0.00000       0.00000       0.00000       0.00000       0.00000       0.00000       0.00000       0.00000       0.00000       0.00000       0.00000       0.00000       0.00000       3.76801       4.10300       4.26300       4.37158       3.64655       2.84616       2.43024       1.67909       1.03840      0.759254      0.425065      0.227005      0.121857     0.0578111     0.0241517    0.00869989    0.00259307   0.000773610   0.000181183   2.99646e-05       0.00000       0.00000       0.00000       0.00000       0.00000       0.00000       0.00000       0.00000       0.00000       0.00000       0.00000       0.00000       0.00000       0.00000       0.00000       0.00000
  10  10 2021.4981    0.6257  0.4620  9.8814 -0.0032  0.0263   0.0261   0.0533    0.0801   0.0000   441.1143      -2.65640       14.1557      -2.77485      -5.53127      -1.13826     -0.211099      0.284078      -3.27093       1.70396      0.297945    -0.0489784     0.0519804   -0.00673263     0.0143025     0.0129710    0.00133792   0.000417492   0.000122283   5.40574e-05       0.00000       0.00000       0.00000       0.00000       0.00000       0.00000       0.00000       0.00000       0.00000       0.00000       0.00000       0.00000       0.00000       0.00000       0.00000       0.00000       4.83962       5.39898       5.06804       4.57848       4.47564       3.76579       2.70526       1.87568       1.35952      0.888365      0.466025      0.256335      0.123754     0.0452006     0.0205926    0.00841826    0.00267528   0.000769306   0.000161026   2.53305e-05       0.00000       0.00000       0.00000       0.00000       0.00000       0.00000       0.00000       0.00000       0.00000       0.00000       0.00000       0.00000       0.00000       0.00000       0.00000       0.00000
  10  11 2162.9322    0.8821  0.6356 10.1097 -0.0033  0.0249   0.0288   0.0617    0.1039   0.0000   435.0679      -10.4952       1.35946      0.510085       1.44433      -1.96939      -6.85560      -1.36488     -0.547798       1.80151     -0.200797     -0.354263    -0.0455117     0.0885458   -0.00595240   -0.00225212   -0.00208942   0.000502773   2.70134e-05  -5.08114e-05       0.00000       0.00000       0.00000       0.00000       0.00000       0.00000       0.00000       0.00000       0.00000       0.00000       0.00000       0.00000       0.00000       0.00000       0.00000       0.00000       3.78308       4.41326       4.37198       4.24379       3.82089       3.10348       2.39565       1.65533       1.19241      0.727804      0.440586      0.241162      0.117464     0.0561981     0.0216061    0.00861848    0.00303314   0.000810705   0.000195806   3.15273e-05       0.00000       0.00000       0.00000       0.00000       0.00000       0.00000       0.00000       0.00000       0.00000       0.00000       0.00000       0.00000       0.00000       0.00000       0.00000       0.00000
  10  12 2302.7771    1.2487  0.7718 10.3132  0.0056  0.0285   0.0359   0.0631    0.1375   0.0000   435.1979       1.26237       3.61603       10.1309      -3.40233       1.94684      -3.75154      -2.10160       2.97444    0.00375045     -0.493292      0.394078     -0.127113    -0.0673184     0.0172026   -0.00167616  -0.000486715  -0.000289669  -0.000105872   6.08699e-05       0.00000       0.00000       0.00000       0.00000       0.00000       0.00000       0.00000       0.00000       0.00000       0.00000       0.00000       0.00000       0.00000       0.00000       0.00000       0.00000       4.68461       5.40080       5.35484       4.55212       4.34636       3.73820       3.06487       2.29772       1.43606      0.862168      0.489930      0.253643      0.135463     0.0589682     0.0272572    0.00934048    0.00332454    0.00100775   0.000222884   3.27148e-05       0.00000       0.00000       0.00000       0.00000       0.00000       0.00000       0.00000       0.00000       0.00000       0.00000       0.00000       0.00000       0.00000       0.00000       0.00000       0.00000
  10  13 2440.7606    1.6728  0.8927 10.7714 -0.0001  0.0307   0.0449   0.0665    0.1532   0.0000   437.3627       4.95450       13.8716      0.215128      -4.29440      -3.75546      -5.95047      0.124910      0.664716      -1.44531    0.00327301      0.482709     -0.139663     0.0803410    -0.0109530     0.0150694   -0.00266413  -0.000161946   0.000109349  -4.99066e-05       0.00000       0.00000       0.00000       0.00000       0.00000       0.00000       0.00000       0.00000       0.00000       0.00000       0.00000       0.00000       0.00000       0.00000       0.00000       0.00000       4.96987       5.97920       5.50082       4.94656       4.90634       4.10737       3.33013       2.30594       1.58522      0.971752      0.549030      0.302926      0.139006     0.0683501     0.0258725     0.0109188    0.00355698    0.00104851   0.000266243   3.96206e-05       0.00000       0.00000       0.00000       0.00000       0.00000       0.00000       0.00000       0.00000       0.00000       0.00000       0.00000       0.00000       0.00000       0.00000       0.00000       0.00000
  10  14 2578.6531    2.1190  0.9251 11.4423  0.0036  0.0302   0.0587   0.0745    0.1409   0.0000   438.7053       4.64355      0.730064       4.35102       5.05547       4.21563      -7.38196      -2.51141      0.545382       3.11330      -1.06882      0.299202      0.153230    -0.0127786    -0.0151992   -0.00478478    0.00300502    0.00156671   4.47603e-05   3.80240e-06       0.00000       0.00000       0.00000       0.00000       0.00000       0.00000       0.00000       0.00000       0.00000       0.00000       0.00000       0.00000       0.00000       0.00000       0.00000       0.00000       5.09052       6.17200       6.23447       6.04562       5.16184       3.69086       3.04836       2.15886       1.42046      0.830440      0.508475      0.284144      0.150733     0.0718989     0.0280727     0.0100007    0.00336673   0.000948664   0.000246981   3.82705e-05       0.00000       0.00000       0.00000       0.00000       0.00000       0.00000       0.00000       0.00000       0.00000       0.00000       0.00000       0.00000       0.00000       0.00000       0.00000       0.00000
  10  15 2717.0031    2.7910  0.7776 11.7597 -0.0026  0.0260   0.0808   0.0650    0.1618   0.0000   439.7715      0.341157       13.5952      -10.3398       7.15771       2.77684      -1.76824      -1.57223     -0.145051      0.194058     0.0420400      0.278733     0.0103131     0.0745604    -0.0134083    0.00735921   -0.00766071  -0.000181894   9.36937e-05   6.74071e-06       0.00000       0.00000       0.00000       0.00000       0.00000       0.00000       0.00000       0.00000       0.00000       0.00000       0.00000       0.00000       0.00000       0.00000       0.00000       0.00000       4.49798       5.17424       5.02944       4.71310       4.19318       3.41603       2.80872       2.03130       1.33233      0.773997      0.448978      0.242755      0.124187     0.0595823     0.0236689    0.00842896    0.00292014   0.000809792   0.000201427   3.12680e-05       0.00000       0.00000       0.00000       0.00000       0.00000       0.00000       0.00000       0.00000       0.00000       0.00000       0.00000       0.00000       0.00000       0.00000       0.00000       0.00000
  10  16 2855.6909    3.3984  0.8210 11.9805  0.0052  0.0261   0.0926   0.0628    0.1670   0.0000   446.2467      -2.73814       11.9892      -6.20581      0.199875      -2.08022     -0.522397     -0.335656     -0.554686      0.331881     -0.375531     -0.117541      0.144501     0.0359628     0.0476272    -0.0136939   -0.00265608    0.00227835  -5.61402e-05  -5.85011e-05       0.00000       0.00000       0.00000       0.00000       0.00000       0.00000       0.00000       0.00000       0.00000       0.00000       0.00000       0.00000       0.00000       0.00000       0.00000       0.00000       4.45619       5.56206       5.52493       4.84849       4.21523       3.62275       2.73728       2.03453       1.26415      0.768413      0.434832      0.225629      0.118170     0.0534499     0.0243352    0.00883851    0.00313627   0.000965137   0.000201231   3.35618e-05       0.00000       0.00000       0.00000       0.00000       0.00000       0.00000       0.00000       0.00000       0.00000       0.00000       0.00000       0.00000       0.00000       0.00000       0.00000       0.00000
  10  17 2994.4813    3.9587  0.8831 12.5025 -0.0060  0.0288   0.1051   0.0653    0.1676   0.0000   435.1308       1.34991       15.6959      -7.35845       2.43725      -3.12145       2.95737      -2.75912      -2.97132      0.145715     -0.156391    -0.0734013      0.268966    -0.0800512     0.0117406    0.00800089   -0.00374185  -0.000736167   0.000230041  -4.79900e-05       0.00000       0.00000       0.00000       0.00000       0.00000       0.00000       0.00000       0.00000       0.00000       0.00000       0.00000       0.00000       0.00000       0.00000       0.00000       0.00000       4.28760       5.59171       5.17650       5.13034       4.41690       3.62639       2.73271       2.03079       1.36197      0.816271      0.505003      0.257724      0.145770     0.0600109     0.0281997    0.00931606    0.00359024    0.00100270   0.000238417   4.33099e-05       0.00000       0.00000       0.00000       0.00000       0.00000       0.00000       0.00000       0.00000       0.00000       0.00000       0.00000       0.00000       0.00000       0.00000       0.00000       0.00000
  10  19 3271.3590    4.0334  1.2721 12.6341 -0.0006  0.0339   0.0949   0.0876    0.1737   0.0000   438.0154       16.9959       24.4214      0.245978      -1.17386      -8.13252      -4.29797      -2.93815       3.71554     -0.621373     -0.243428      0.243802     -0.314246    -0.0397998     0.0387413    0.00806837  -0.000498059  -0.000408568   0.000226019   2.82850e-05       0.00000       0.00000       0.00000       0.00000       0.00000       0.00000       0.00000       0.00000       0.00000       0.00000       0.00000       0.00000       0.00000       0.00000       0.00000       0.00000       5.77840       6.91402       7.28990       6.55794       5.71004       4.56648       3.42639       2.30736       1.59849       1.02991      0.599522      0.316526      0.161172     0.0717420     0.0327764     0.0123789    0.00414196    0.00115796   0.000268513   4.02323e-05       0.00000       0.00000       0.00000       0.00000       0.00000       0.00000       0.00000       0.00000       0.00000       0.00000       0.00000       0.00000       0.00000       0.00000       0.00000       0.00000
  10  20 3410.0121    3.4197  1.9753 12.0343 -0.0034  0.0427   0.0632   0.1102    0.1139   0.0000   441.3187     -0.853070       11.4517      -3.40955       4.56813      -7.63710      -5.94010      -2.10746       5.13914      0.781734     -0.701945     -0.588603     -0.351764      0.138221   -0.00853618   -0.00293486     0.0104253    0.00150035   0.000183429  -5.96958e-05       0.00000       0.00000       0.00000       0.00000       0.00000       0.00000       0.00000       0.00000       0.00000       0.00000       0.00000       0.00000       0.00000       0.00000       0.00000       0.00000       6.64559       8.02164       7.98490       7.61890       6.83387       5.67540       3.94188       2.96910       2.01515       1.30640      0.776505      0.424140      0.204869     0.0968272     0.0384940     0.0152982    0.00532491    0.00158985   0.000343032   5.82964e-05       0.00000       0.00000       0.00000       0.00000       0.00000       0.00000       0.00000       0.00000       0.00000       0.00000       0.00000       0.00000       0.00000       0.00000       0.00000       0.00000
  10  21 3549.0799    2.8742  2.9185 11.6096 -0.0061  0.0532   0.0458   0.1374    0.0932   0.0000   431.2993     0.0273898       21.6920      -12.4666      -4.00765      -14.2320     -0.941504      -1.99745      -5.75760      -1.64116       1.25429      0.938329    -0.0350665    -0.0450790    0.00572701    0.00300040     0.0132082    0.00331002  -0.000724043  -6.71356e-05       0.00000       0.00000       0.00000       0.00000       0.00000       0.00000       0.00000       0.00000       0.00000       0.00000       0.00000       0.00000       0.00000       0.00000       0.00000       0.00000       8.52389       10.7369       10.5905       9.83709       8.71170       6.90777       5.49279       3.79513       2.61714       1.55674      0.951557      0.496518      0.257279      0.118255     0.0510120     0.0188929    0.00675166    0.00185607   0.000474996   7.30699e-05       0.00000       0.00000       0.00000       0.00000       0.00000       0.00000       0.00000       0.00000       0.00000       0.00000       0.00000       0.00000       0.00000       0.00000       0.00000       0.00000
  10  22 3688.3914    2.3860  3.9810 11.1227 -0.0004  0.0643   0.0334   0.1690    0.0796   0.0000   441.8854      0.859976       25.9881      -8.56980      -1.98580       7.03557      -5.48391      -9.80516       3.13822       4.99923     -0.760568     -0.464524      0.429758    -0.0109412   -0.00420126    0.00609293   0.000393000   -0.00146790  -0.000140788  -3.11427e-05       0.00000       0.00000       0.00000       0.00000       0.00000       0.00000       0.00000       0.00000       0.00000       0.00000       0.00000       0.00000       0.00000       0.00000       0.00000       0.00000       10.0675       12.7396       12.7546       12.2434       10.4726       8.29022       6.39171       4.36271       3.13327       1.85200       1.13733      0.615442      0.316826      0.145390     0.0615683     0.0236098    0.00836142    0.00221993   0.000572259   9.09697e-05       0.00000       0.00000       0.00000       0.00000       0.00000       0.00000       0.00000       0.00000       0.00000       0.00000       0.00000       0.00000       0.00000       0.00000       0.00000       0.00000
  10  23 3827.7619    1.9822  5.2854 10.7577 -0.0014  0.0773   0.0254   0.2054    0.0748   0.0000   423.6705       18.8871       23.4926      -15.0615       24.6217      -7.77692      -10.8013     -0.827051      0.762524      -4.75211      0.687891      0.235539     0.0321648      0.281690     0.0437626    -0.0258248    -0.0118635   0.000812929    0.00149771   0.000140442       0.00000       0.00000       0.00000       0.00000       0.00000       0.00000       0.00000       0.00000       0.00000       0.00000       0.00000       0.00000       0.00000       0.00000       0.00000       0.00000       11.9507       14.9256       14.7015       14.2443       12.2565       10.0129       7.74615       5.45701       3.76085       2.30350       1.43046      0.735292      0.396834      0.175930     0.0797353     0.0282467     0.0102173    0.00275823   0.000675999   0.000110456       0.00000       0.00000       0.00000       0.00000       0.00000       0.00000       0.00000       0.00000       0.00000       0.00000       0.00000       0.00000       0.00000       0.00000       0.00000       0.00000
  10  24 3967.5818    1.7000  7.4383 10.1934 -0.0010  0.0945   0.0186   0.2618    0.0722   0.0000   413.5678       8.30373       4.13186       23.0149       13.5394      -13.8053      -1.30669      -12.0218     -0.397872      0.474390      -1.85944     0.0841724      0.578711      0.287143      0.126445     0.0565126   -0.00253299    0.00130824   0.000315132  -4.55372e-05       0.00000       0.00000       0.00000       0.00000       0.00000       0.00000       0.00000       0.00000       0.00000       0.00000       0.00000       0.00000       0.00000       0.00000       0.00000       0.00000       14.7581       17.8601       17.8849       17.4519       15.0336       12.1876       9.35463       6.70114       4.63130       2.85014       1.72018      0.948593      0.487980      0.224490     0.0950753     0.0357980     0.0122306    0.00338051   0.000805978   0.000130836       0.00000       0.00000       0.00000       0.00000       0.00000       0.00000       0.00000       0.00000       0.00000       0.00000       0.00000       0.00000       0.00000       0.00000       0.00000       0.00000
  10  25 4107.7228    1.4375  8.9391  9.9953 -0.0014  0.1121   0.0145   0.3011    0.0607   0.0000   417.7068       36.1431       12.6195      -22.5404      -20.7784      0.310580      -20.5091      -6.75312     -0.837465     -0.539113       1.17911   -0.00525088     -0.541137      0.190491    -0.0741556     0.0230069  -0.000529821   -0.00423861    0.00138367   4.25995e-05       0.00000       0.00000       0.00000       0.00000       0.00000       0.00000       0.00000       0.00000       0.00000       0.00000       0.00000       0.00000       0.00000       0.00000       0.00000       0.00000       16.8086       21.0228       21.2856       20.2261       17.8335       14.3359       11.4530       8.15183       5.62295       3.35879       2.02828       1.11342      0.582441      0.268002      0.115253     0.0437527     0.0153107    0.00429038    0.00105734   0.000161423       0.00000       0.00000       0.00000       0.00000       0.00000       0.00000       0.00000       0.00000       0.00000       0.00000       0.00000       0.00000       0.00000       0.00000       0.00000       0.00000
  10  26 4247.7685    1.2041 11.8524  9.9095 -0.0015  0.1465   0.0120   0.4034    0.0518   0.0000   423.6100       7.83762       17.1662       16.2592      -6.71264      -34.5589     -0.619599       6.65974       6.87687       12.3281      -3.74846      0.756589      0.605345      0.506953     -0.313009    -0.0806776    0.00668937    0.00745861  -0.000704252  -0.000296366       0.00000       0.00000       0.00000       0.00000       0.00000       0.00000       0.00000       0.00000       0.00000       0.00000       0.00000       0.00000       0.00000       0.00000       0.00000       0.00000       22.4777       28.1384       28.8384       26.6434       23.8552       18.8575       15.1242       10.7267       7.20324       4.52007       2.68249       1.46062      0.752351      0.357141      0.153508     0.0579097     0.0197248    0.00574690    0.00138743   0.000205435       0.00000       0.00000       0.00000       0.00000       0.00000       0.00000       0.00000       0.00000       0.00000       0.00000       0.00000       0.00000       0.00000       0.00000       0.00000       0.00000
  10  27 4388.2595    1.0046 13.2517  9.8569 -0.0018  0.1778   0.0105   0.4751    0.0463   0.0000   433.8560      -14.4548       42.1673       13.2080       32.1166      -4.04177       3.19965      -4.44667       4.87122      -2.76969       7.74206       1.85489      -1.24576     -0.512974      0.238319     0.0707408    -0.0639933    0.00185706    0.00235979  -0.000282031       0.00000       0.00000       0.00000       0.00000       0.00000       0.00000       0.00000       0.00000       0.00000       0.00000       0.00000       0.00000       0.00000       0.00000       0.00000       0.00000       27.2808       34.5094       35.1974       33.2579       29.1617       23.4115       17.9101       12.9036       8.73383       5.55385       3.34125       1.79860      0.938268      0.431520      0.189966     0.0706228     0.0247211    0.00713203    0.00166024   0.000256994       0.00000       0.00000       0.00000       0.00000       0.00000       0.00000       0.00000       0.00000       0.00000       0.00000       0.00000       0.00000       0.00000       0.00000       0.00000       0.00000
  11   9 1915.4020    0.4970  0.4221  9.5824 -0.0049  0.0290   0.0207   0.0509    0.0680   0.0000   438.7589     -0.117633       6.15206      -5.12055     -0.572070       4.44212      -1.10438      -1.10683       1.44503     -0.310014      0.218801      0.215170    -0.0606674    -0.0273763    -0.0166732    0.00800499    -0.0147945    0.00244790   0.000722271   0.000136576  -3.41664e-06   1.45701e-06       0.00000       0.00000       0.00000       0.00000       0.00000       0.00000       0.00000       0.00000       0.00000       0.00000       0.00000       0.00000       0.00000       0.00000       4.76706       4.17067       4.16748       5.41114       4.94126       3.23609       2.41575       2.55350       1.97118       1.00528      0.503926      0.385289      0.263860      0.143917     0.0638572     0.0222079    0.00748495    0.00250869   0.000770744   0.000195287   3.97496e-05   6.54378e-06       0.00000       0.00000       0.00000       0.00000       0.00000       0.00000       0.00000       0.00000       0.00000       0.00000       0.00000       0.00000       0.00000       0.00000
  11  10 2057.9069    0.6785  0.6010  9.4992 -0.0101  0.0296   0.0229   0.0592    0.0930   0.0000   430.5215      -5.99536      0.337231      -1.96038      -1.49357      -2.20096       3.35694     -0.192706       2.41519      0.724985      0.839525    -0.0195405     0.0766773    -0.0310834    -0.0349048   -0.00894547   -0.00485861  -0.000231312   0.000864881  -0.000139115   2.41739e-05   1.81741e-05       0.00000       0.00000       0.00000       0.00000       0.00000       0.00000       0.00000       0.00000       0.00000       0.00000       0.00000       0.00000       0.00000       0.00000       3.63445       5.00337       4.82746       4.39451       4.12436       3.77497       2.49557       2.32511       1.32511       1.02100      0.615499      0.359096      0.183973      0.107418     0.0402471     0.0233778    0.00744661    0.00303863    0.00103131   0.000342260   5.74876e-05   1.10223e-05       0.00000       0.00000       0.00000       0.00000       0.00000       0.00000       0.00000       0.00000       0.00000       0.00000       0.00000       0.00000       0.00000       0.00000
  11  11 2199.7830    0.9867  0.7245  9.9420  0.0049  0.0290   0.0283   0.0568    0.1121   0.0000   434.1903       2.42823       10.2851      -2.10928      0.836265      -4.47797      -5.74745       1.62205     -0.741704     -0.638127    -0.0506820     -0.102115     0.0160536    -0.0658462     0.0239834    0.00783266    0.00953925    0.00178467   7.37893e-05  -0.000553570  -4.12674e-05   1.82176e-06       0.00000       0.00000       0.00000       0.00000       0.00000       0.00000       0.00000       0.00000       0.00000       0.00000       0.00000       0.00000       0.00000       0.00000       3.64194       4.81578       4.83080       4.94471       4.18025       3.26021       3.10907       1.98300       1.56350      0.895034      0.675855      0.366996      0.189117      0.110558     0.0512783     0.0263103    0.00909758    0.00351380    0.00113186   0.000256260   7.35398e-05   1.06052e-05       0.00000       0.00000       0.00000       0.00000       0.00000       0.00000       0.00000       0.00000       0.00000       0.00000       0.00000       0.00000       0.00000       0.00000
  11  12 2340.0133    1.2678  0.8889 10.3222 -0.0033  0.0278   0.0344   0.0705    0.1407   0.0000   425.4067      -1.36674       10.6261       19.4611       4.65667      -1.67033      -1.38150      0.866950      0.633068      0.803997    -0.0611481     0.0133811     0.0375897     0.0388712     0.0961219   0.000898692    0.00456597  -0.000101437    0.00222920  -0.000551159  -5.01787e-05  -2.02718e-06       0.00000       0.00000       0.00000       0.00000       0.00000       0.00000       0.00000       0.00000       0.00000       0.00000       0.00000       0.00000       0.00000       0.00000       4.30890       4.91126       4.88163       4.70876       4.15882       3.71895       2.93064       2.17920       1.55733       1.00295      0.634051      0.359998      0.195338     0.0979881     0.0474350     0.0201297    0.00804694    0.00287331   0.000943557   0.000234762   5.05381e-05   8.04816e-06       0.00000       0.00000       0.00000       0.00000       0.00000       0.00000       0.00000       0.00000       0.00000       0.00000       0.00000       0.00000       0.00000       0.00000
  11  13 2478.4732    1.7052  0.9419 10.9243 -0.0090  0.0297   0.0457   0.0715    0.1486   0.0000   443.2650      0.745004       15.0179     -0.968294      -4.97819      -2.62629      -5.39080      -3.37015       1.97396     -0.614810      -1.19788      0.131957     -0.110223     -0.121679    -0.0774056    -0.0134265    0.00611530    0.00418729  -8.27331e-05   0.000112343   4.50629e-05  -1.31437e-05       0.00000       0.00000       0.00000       0.00000       0.00000       0.00000       0.00000       0.00000       0.00000       0.00000       0.00000       0.00000       0.00000       0.00000       4.33708       5.54240       5.85239       5.31840       4.71633       3.68257       3.17288       2.21246       1.51050       1.01058      0.640737      0.361170      0.191793      0.105114     0.0485324     0.0241009    0.00898600    0.00332048    0.00101968   0.000286658   6.70153e-05   9.23570e-06       0.00000       0.00000       0.00000       0.00000       0.00000       0.00000       0.00000       0.00000       0.00000       0.00000       0.00000       0.00000       0.00000       0.00000
  11  14 2616.9857    2.2091  0.8690 11.5435 -0.0014  0.0316   0.0595   0.0694    0.1362   0.0000   435.3639      -1.54002       15.2750      -9.89188       3.06442      -5.43842      -1.34126       2.65673     0.0169793     -0.677830     -0.320804     0.0698510      0.165023    -0.0610982    -0.0489522    -0.0253558    0.00475486    0.00376997   0.000571651  -0.000373912  -0.000150065   4.27189e-06       0.00000       0.00000       0.00000       0.00000       0.00000       0.00000       0.00000       0.00000       0.00000       0.00000       0.00000       0.00000       0.00000       0.00000       4.02403       4.94645       5.10771       5.30253       4.26449       3.89997       3.10736       2.08351       1.55235       1.10124      0.689089      0.410224      0.226814      0.116300     0.0542486     0.0261174     0.0106288    0.00383371    0.00111848   0.000295829   6.75364e-05   1.13601e-05       0.00000       0.00000       0.00000       0.00000       0.00000       0.00000       0.00000       0.00000       0.00000       0.00000       0.00000       0.00000       0.00000       0.00000
  11  15 2756.1452    2.8333  0.8578 11.7534 -0.0093  0.0274   0.0737   0.0632    0.1475   0.0000   438.9542      -6.88231       12.0123     -0.389392      -7.76203       1.37531       3.27292       3.36622      -2.11656       1.39150      0.758481     0.0169422     0.0423634      0.127025     0.0449527     0.0132774    0.00538077   -0.00166878   0.000193995   5.74089e-05   4.71387e-05   7.03049e-07       0.00000       0.00000       0.00000       0.00000       0.00000       0.00000       0.00000       0.00000       0.00000       0.00000       0.00000       0.00000       0.00000       0.00000       3.53148       4.59873       4.67326       4.39887       4.02283       3.27723       2.66446       2.08046       1.44681      0.921966      0.582014      0.312977      0.200130      0.100275     0.0453584     0.0216191    0.00857704    0.00290455    0.00102973   0.000278599   6.25075e-05   9.59626e-06       0.00000       0.00000       0.00000       0.00000       0.00000       0.00000       0.00000       0.00000       0.00000       0.00000       0.00000       0.00000       0.00000       0.00000
  11  16 2895.4238    3.7401  0.7692 11.9229 -0.0035  0.0281   0.1011   0.0588    0.1778   0.0000   440.7918      -1.35200       9.11608      -5.21938    -0.0999384      -3.26199    -0.0635743      -4.20630      -1.33386     -0.119927     -0.271244     -0.239057    -0.0231679     0.0203238   -0.00339219     0.0143625     0.0126844   0.000730749  -0.000575113   0.000175518   1.72939e-05   4.43359e-06       0.00000       0.00000       0.00000       0.00000       0.00000       0.00000       0.00000       0.00000       0.00000       0.00000       0.00000       0.00000       0.00000       0.00000       3.59130       5.21196       4.25864       4.85246       3.88601       3.63917       2.74382       2.23930       1.57487      0.935187      0.632298      0.313002      0.223586     0.0845274     0.0571326     0.0155850    0.00999757    0.00241888    0.00110480   0.000260406   6.39090e-05   1.22958e-05       0.00000       0.00000       0.00000       0.00000       0.00000       0.00000       0.00000       0.00000       0.00000       0.00000       0.00000       0.00000       0.00000       0.00000
  11  17 3034.5185    3.9873  1.0578 12.4669  0.0030  0.0289   0.0960   0.0809    0.1483   0.0000   443.5015      -1.60328       8.57270     -0.743016      -1.57320      -2.51402     -0.252876       1.06757      -1.61404      0.539728     -0.476926     -0.184795     0.0729268    0.00914079    -0.0248667     0.0340641    0.00836766    0.00639832   -0.00288622  -0.000196794   3.48656e-05   1.13322e-05       0.00000       0.00000       0.00000       0.00000       0.00000       0.00000       0.00000       0.00000       0.00000       0.00000       0.00000       0.00000       0.00000       0.00000       4.22529       5.18608       5.27048       5.37126       4.57276       3.72273       2.90759       2.12891       1.51412      0.997502      0.640775      0.362568      0.220183      0.102218     0.0539897     0.0209155    0.00963774    0.00304277    0.00104350   0.000262122   6.08965e-05   9.81277e-06       0.00000       0.00000       0.00000       0.00000       0.00000       0.00000       0.00000       0.00000       0.00000       0.00000       0.00000       0.00000       0.00000       0.00000
  11  18 3173.4733    4.2590  1.0189 12.6212  0.0002  0.0297   0.1036   0.0703    0.1566   0.0000   441.1233      -3.65762       14.7492       2.79238       1.31583      -2.86961      0.618510      -1.62687       1.50654     0.0835229     -0.496637      0.288916   -0.00633276    -0.0823212    -0.0610680   -0.00328131    -0.0159000    0.00413010   0.000167958   7.97903e-05   4.33208e-05  -4.40278e-07       0.00000       0.00000       0.00000       0.00000       0.00000       0.00000       0.00000       0.00000       0.00000       0.00000       0.00000       0.00000       0.00000       0.00000       4.42428       5.11079       4.95599       5.02230       4.71630       3.86166       3.05627       2.12491       1.52964       1.10699      0.709345      0.421666      0.222975      0.110554     0.0517863     0.0225894    0.00908637    0.00316373   0.000955858   0.000268334   6.11405e-05   9.25442e-06       0.00000       0.00000       0.00000       0.00000       0.00000       0.00000       0.00000       0.00000       0.00000       0.00000       0.00000       0.00000       0.00000       0.00000
  11  19 3312.3895    3.8834  1.4296 12.1964 -0.0063  0.0348   0.0796   0.0870    0.1543   0.0000   435.8904       3.96774       5.14230      -3.51359      -10.2883      -7.41273      -2.63746      -5.41623       2.55063      0.469460      0.118247      0.154556      0.237307    -0.0890480     0.0303562    -0.0513145    0.00969863    0.00173402  -0.000974292  -0.000126717   8.74767e-05   2.93018e-07       0.00000       0.00000       0.00000       0.00000       0.00000       0.00000       0.00000       0.00000       0.00000       0.00000       0.00000       0.00000       0.00000       0.00000       5.08047       6.02760       5.77813       6.06079       5.38862       4.62062       3.38227       2.62407       1.81761       1.27941      0.791424      0.477631      0.263282      0.132822     0.0612043     0.0264828     0.0104315    0.00374133    0.00116747   0.000332872   6.87261e-05   1.20335e-05       0.00000       0.00000       0.00000       0.00000       0.00000       0.00000       0.00000       0.00000       0.00000       0.00000       0.00000       0.00000       0.00000       0.00000
  11  20 3451.6490    3.2788  2.1185 11.8778 -0.0031  0.0430   0.0561   0.1101    0.0976   0.0000   441.8242      -4.41127       6.18362      -9.31966       22.7906      -1.75911      -5.02282      0.385335       1.70802      0.421502      0.583220      0.194250     0.0342445     0.0883726    -0.0323475     0.0530615   -0.00829506   -0.00687846  -0.000205289   0.000368401   0.000155712   1.20420e-05       0.00000       0.00000       0.00000       0.00000       0.00000       0.00000       0.00000       0.00000       0.00000       0.00000       0.00000       0.00000       0.00000       0.00000       6.19014       7.45078       7.46383       7.35251       6.59508       5.62435       4.37166       3.19395       2.28163       1.50672       1.02483      0.584467      0.304126      0.154745     0.0769697     0.0331056     0.0129949    0.00471481    0.00156267   0.000406338   9.15359e-05   1.42916e-05       0.00000       0.00000       0.00000       0.00000       0.00000       0.00000       0.00000       0.00000       0.00000       0.00000       0.00000       0.00000       0.00000       0.00000
  11  21 3591.2381    2.6547  3.0603 11.4448 -0.0049  0.0514   0.0402   0.1435    0.0749   0.0000   441.2948       10.6747    -0.0631963      -1.81539      -4.85348       3.61951      -6.91522      -1.41463       1.04649     -0.567584      0.848008     -0.191419      0.165345      0.153690    -0.0733323    -0.0149689    -0.0224249    0.00628357   0.000273684   0.000935143   8.32717e-05  -1.01063e-05       0.00000       0.00000       0.00000       0.00000       0.00000       0.00000       0.00000       0.00000       0.00000       0.00000       0.00000       0.00000       0.00000       0.00000       7.15144       9.04419       8.91368       8.61760       7.89526       6.44503       5.30809       3.83873       2.82349       1.79287       1.15312      0.656451      0.371043      0.195211     0.0851251     0.0411232     0.0153974    0.00576952    0.00188266   0.000498924   0.000120536   1.78172e-05       0.00000       0.00000       0.00000       0.00000       0.00000       0.00000       0.00000       0.00000       0.00000       0.00000       0.00000       0.00000       0.00000       0.00000
  11  22 3730.8631    2.2939  4.5146 10.8387 -0.0004  0.0653   0.0293   0.1710    0.0694   0.0000   447.1352      0.217674       7.90903      -24.3070       11.2982       4.43413      -4.21596       3.07746       7.89309       2.22712      -1.87559      0.569255     -0.234594     -0.235404     0.0297817   -0.00960885     0.0127669   -0.00188744    0.00300582  -0.000252192  -5.00197e-05  -1.36062e-05       0.00000       0.00000       0.00000       0.00000       0.00000       0.00000       0.00000       0.00000       0.00000       0.00000       0.00000       0.00000       0.00000       0.00000       9.60720       11.4534       11.9791       11.1838       9.81975       8.49146       6.93457       5.09070       3.69554       2.33113       1.43825      0.841517      0.463179      0.237428      0.115875     0.0494792     0.0204747    0.00750217    0.00238663   0.000612152   0.000138878   2.04431e-05       0.00000       0.00000       0.00000       0.00000       0.00000       0.00000       0.00000       0.00000       0.00000       0.00000       0.00000       0.00000       0.00000       0.00000
  11  23 3870.7882    1.9417  6.1348 10.2039 -0.0009  0.0775   0.0208   0.2046    0.0714   0.0000   439.7172      -2.56726      -20.7985       10.2141      -1.74087      -14.7693      0.700315       5.16311     -0.285935      -1.88148     -0.128941       1.42725     -0.278975    -0.0473541      0.211560   0.000667661    0.00420764   -0.00262861    0.00496180  -0.000440006   2.28471e-05   5.13018e-06       0.00000       0.00000       0.00000       0.00000       0.00000       0.00000       0.00000       0.00000       0.00000       0.00000       0.00000       0.00000       0.00000       0.00000       10.9194       13.5454       13.9619       13.5080       12.0760       9.88180       7.76978       5.84198       4.18271       2.67478       1.70972      0.993555      0.563411      0.290138      0.137132     0.0604000     0.0240080    0.00864378    0.00289017   0.000770626   0.000174385   2.61361e-05       0.00000       0.00000       0.00000       0.00000       0.00000       0.00000       0.00000       0.00000       0.00000       0.00000       0.00000       0.00000       0.00000       0.00000
  11  24 4010.7180    1.6475  8.2079  9.8704 -0.0032  0.0951   0.0158   0.2596    0.0652   0.0000   417.4523      -8.17184      -13.7514      -37.7189      -2.40857       10.3473      -2.50128      -18.1967      -3.85183      -3.76324       5.33283      -2.37565      0.825885      0.596410      0.394149    0.00387445    -0.0373826   -0.00980473    0.00712477   0.000701536   4.02100e-05  -6.35760e-05       0.00000       0.00000       0.00000       0.00000       0.00000       0.00000       0.00000       0.00000       0.00000       0.00000       0.00000       0.00000       0.00000       0.00000       13.0104       16.6507       16.8309       16.2619       14.8331       11.9391       9.77275       7.01931       5.16636       3.33005       2.14022       1.25804      0.696398      0.366154      0.169281     0.0774088     0.0300214     0.0111817    0.00360187   0.000961469   0.000229444   3.33014e-05       0.00000       0.00000       0.00000       0.00000       0.00000       0.00000       0.00000       0.00000       0.00000       0.00000       0.00000       0.00000       0.00000       0.00000
  11  25 4151.2678    1.3414  9.7549  9.8907 -0.0021  0.1190   0.0130   0.3163    0.0523   0.0000   427.8652       6.57135       16.6207       28.9077      -16.4152      -24.3772       5.83199      -15.9287       1.44740       10.0040      -1.33627      -2.27863      0.221970       1.20556     -0.624599     0.0938787    -0.0161564    -0.0108360   0.000427555  -0.000585530  -0.000268369  -3.55683e-05       0.00000       0.00000       0.00000       0.00000       0.00000       0.00000       0.00000       0.00000       0.00000       0.00000       0.00000       0.00000       0.00000       0.00000       16.2776       20.9094       21.0408       20.6658       18.6261       15.0799       12.1576       9.02614       6.57820       4.24602       2.64127       1.59587      0.883239      0.469752      0.218218     0.0965126     0.0379342     0.0142750    0.00453886    0.00124553   0.000288429   4.26563e-05       0.00000       0.00000       0.00000       0.00000       0.00000       0.00000       0.00000       0.00000       0.00000       0.00000       0.00000       0.00000       0.00000       0.00000
  11  26 4291.9758    1.1417 12.5735  9.6823 -0.0015  0.1469   0.0104   0.4091    0.0479   0.0000   442.6745      0.535268      -39.5245      -34.6597       44.6915      -9.39129      -10.7531       13.3722       6.39894      -5.27138       2.30896       4.38678     -0.117719     -0.900887      0.481170    -0.0438490    -0.0344326    -0.0178914    0.00898793  -0.000644494   5.35765e-05  -1.03142e-05       0.00000       0.00000       0.00000       0.00000       0.00000       0.00000       0.00000       0.00000       0.00000       0.00000       0.00000       0.00000       0.00000       0.00000       20.0035       25.4295       26.0135       24.8029       22.6812       18.7596       15.2487       11.3976       8.00749       5.41503       3.38430       2.01235       1.09731      0.573498      0.272435      0.122916     0.0488059     0.0180365    0.00570994    0.00160898   0.000356081   5.16590e-05       0.00000       0.00000       0.00000       0.00000       0.00000       0.00000       0.00000       0.00000       0.00000       0.00000       0.00000       0.00000       0.00000       0.00000
  11  28 4573.6355    0.7943 17.8220  9.6729 -0.0047  0.2419   0.0071   0.6435    0.0341   0.0000   426.3766      -37.0748      -10.1909       9.13061       15.5547      -7.96107       42.2419       11.9324     -0.229471       9.45278       2.72877      -1.59674      -4.02173     -0.402491     -0.624647      0.273713     -0.129535    0.00810959    -0.0147536    0.00182219   3.66555e-05   1.71516e-06       0.00000       0.00000       0.00000       0.00000       0.00000       0.00000       0.00000       0.00000       0.00000       0.00000       0.00000       0.00000       0.00000       0.00000       33.3811       42.0471       43.6168       41.7599       38.0321       31.4070       25.4961       18.7217       13.6637       8.95517       5.95568       3.52193       1.89619       1.04523      0.475963      0.229329     0.0843779     0.0321209     0.0101362    0.00264785   0.000593734   8.39622e-05       0.00000       0.00000       0.00000       0.00000       0.00000       0.00000       0.00000       0.00000       0.00000       0.00000       0.00000       0.00000       0.00000       0.00000
  12   9 1949.9643    0.5565  0.4569  9.4851 -0.0100  0.0222   0.0214   0.0493    0.0717   0.0000   436.6688      -10.6483       6.67120      -2.25075       1.17276      -6.88102    0.00413466      -1.01358     -0.645532      0.766569     -0.288697    -0.0200016     -0.134882    -0.0440806      0.165270     0.0137643   -0.00358132    0.00896396   -0.00289379   0.000881687  -5.62667e-05   8.53063e-05   1.23449e-05   5.32354e-07       0.00000       0.00000       0.00000       0.00000       0.00000       0.00000       0.00000       0.00000       0.00000       0.00000       0.00000       0.00000       2.94402       3.61696       4.04516       3.78130       3.30026       2.96818       2.03062       1.70218       1.27386      0.809907      0.541633      0.318659      0.197937      0.113976     0.0641227     0.0273703     0.0144716    0.00503454    0.00204729   0.000765339   0.000239806   5.83659e-05   1.06366e-05   1.65752e-06       0.00000       0.00000       0.00000       0.00000       0.00000       0.00000       0.00000       0.00000       0.00000       0.00000       0.00000       0.00000
  12  10 2093.5983    0.7274  0.7140  9.7214 -0.0050  0.0294   0.0209   0.0600    0.0949   0.0000   438.3621     -0.627093       9.50749      -9.05841       2.71046      -2.68643      -2.87197       2.11676     -0.253200     -0.228216      0.590184      0.507838     0.0170908     -0.116979     0.0658333     0.0275593    -0.0143282    0.00305077    0.00165524  -0.000717823   0.000254008   3.49046e-05  -9.55978e-06   2.51199e-06       0.00000       0.00000       0.00000       0.00000       0.00000       0.00000       0.00000       0.00000       0.00000       0.00000       0.00000       0.00000       4.19787       5.33588       4.78383       4.20922       3.81952       3.60667       3.40014       2.78891       2.02107       1.31502      0.773843      0.441356      0.241936      0.132680     0.0660147     0.0333807     0.0140625    0.00624686    0.00226635   0.000795833   0.000239722   6.66894e-05   1.47857e-05   2.26354e-06       0.00000       0.00000       0.00000       0.00000       0.00000       0.00000       0.00000       0.00000       0.00000       0.00000       0.00000       0.00000
  12  11 2235.8597    0.9803  0.7078 10.2875 -0.0044  0.0263   0.0273   0.0574    0.0939   0.0000   436.0980      -2.09068       12.4992       3.07244     -0.718372      0.204079     -0.457805       2.59567      0.993092      0.113831      0.168812     -0.536123      0.203942     -0.105727    0.00868499   -0.00697629    0.00528910   -0.00623293    0.00455164    0.00152315   3.94715e-06   6.36760e-05   1.73245e-05  -5.27600e-07       0.00000       0.00000       0.00000       0.00000       0.00000       0.00000       0.00000       0.00000       0.00000       0.00000       0.00000       0.00000       3.47640       4.78875       4.59379       4.94827       3.90375       3.45855       2.60575       2.00537       1.41241      0.952069      0.658940      0.377038      0.244511      0.125714     0.0718942     0.0319815     0.0161369    0.00617125    0.00260378   0.000754307   0.000255853   5.87952e-05   1.32293e-05   2.54066e-06       0.00000       0.00000       0.00000       0.00000       0.00000       0.00000       0.00000       0.00000       0.00000       0.00000       0.00000       0.00000
  12  12 2376.3005    1.4342  0.8515 10.5573 -0.0017  0.0259   0.0370   0.0662    0.1359   0.0000   435.6008       1.83635       17.4745       8.72679      -5.32616       1.86992      -3.51444      -2.08162      0.611555      0.850464      0.159746     -0.244767     -0.155009     0.0849335    -0.0750921     0.0580825    0.00628367   -0.00267493   -0.00193653  -0.000774003  -0.000231644   5.14530e-05   1.78177e-05   7.50070e-08       0.00000       0.00000       0.00000       0.00000       0.00000       0.00000       0.00000       0.00000       0.00000       0.00000       0.00000       0.00000       3.50122       4.25029       4.09801       4.33305       4.04534       3.26160       2.53353       2.01222       1.45993      0.981286      0.701665      0.436174      0.252586      0.144231     0.0750341     0.0344404     0.0167999    0.00604645    0.00223337   0.000776013   0.000249199   6.32783e-05   1.36852e-05   2.07021e-06       0.00000       0.00000       0.00000       0.00000       0.00000       0.00000       0.00000       0.00000       0.00000       0.00000       0.00000       0.00000
  12  13 2515.4388    1.8379  0.9223 11.2486 -0.0105  0.0273   0.0476   0.0741    0.1397   0.0000   436.3539      -5.16382       11.3295      0.639639     -0.608649       4.44765     -0.545415      -5.10226      0.873423     0.0396575     -0.808145      0.449549      0.247177     0.0365949      0.105097   -0.00678793    -0.0290685    -0.0217867    0.00272700   -0.00127747   0.000327905  -3.09017e-05   1.62777e-05  -1.64613e-06       0.00000       0.00000       0.00000       0.00000       0.00000       0.00000       0.00000       0.00000       0.00000       0.00000       0.00000       0.00000       3.42080       4.51344       4.57362       4.26409       3.98183       3.40852       2.73864       2.12571       1.56185       1.02231      0.697640      0.438035      0.240890      0.135259     0.0699529     0.0345145     0.0158690    0.00651213    0.00241831   0.000906841   0.000278157   7.31251e-05   1.59629e-05   2.31618e-06       0.00000       0.00000       0.00000       0.00000       0.00000       0.00000       0.00000       0.00000       0.00000       0.00000       0.00000       0.00000
  12  14 2654.6058    2.4359  0.8868 11.9401 -0.0123  0.0290   0.0652   0.0698    0.1303   0.0000   436.0248      -5.22442       9.49231       3.48569       3.77530      -9.31871      -5.06867     -0.302438     -0.124119     -0.762951     -0.749515     -0.782503     -0.233970      0.231174      0.126211     0.0450029     0.0379038    0.00561287  -0.000978536   0.000230775   0.000252843   2.11917e-05   1.09045e-05  -1.06023e-06       0.00000       0.00000       0.00000       0.00000       0.00000       0.00000       0.00000       0.00000       0.00000       0.00000       0.00000       0.00000       3.58964       4.51605       4.43346       4.59075       4.07171       3.76018       2.77190       2.20518       1.57594       1.04263      0.823636      0.477662      0.290631      0.144949     0.0817762     0.0346116     0.0192497    0.00658630    0.00280120   0.000874638   0.000325750   7.28017e-05   1.55079e-05   2.61862e-06       0.00000       0.00000       0.00000       0.00000       0.00000       0.00000       0.00000       0.00000       0.00000       0.00000       0.00000       0.00000
  12  15 2794.4953    3.0139  0.8087 12.1281 -0.0012  0.0244   0.0755   0.0586    0.1355   0.0000   442.5400       2.74204       14.4570      -4.41802     -0.630672      0.728808      -1.23004     -0.959794      0.827251     -0.196408     -0.685800      0.496199     -0.186639     0.0709378     0.0546278     0.0304949    0.00765170    0.00184670   0.000482291   -0.00248912   1.54626e-05   3.02057e-05  -2.38821e-06  -7.93456e-08       0.00000       0.00000       0.00000       0.00000       0.00000       0.00000       0.00000       0.00000       0.00000       0.00000       0.00000       0.00000       3.28733       3.94034       4.00190       4.00753       3.73352       3.08865       2.45170       1.79274       1.42548      0.951009      0.618157      0.383295      0.234627      0.135068     0.0678562     0.0320280     0.0137444    0.00578645    0.00218492   0.000784384   0.000229264   5.69311e-05   1.31544e-05   1.86463e-06       0.00000       0.00000       0.00000       0.00000       0.00000       0.00000       0.00000       0.00000       0.00000       0.00000       0.00000       0.00000
  12  16 2934.3685    3.6567  0.8053 12.6890 -0.0091  0.0243   0.1006   0.0632    0.1237   0.0000   440.1712       1.88046       5.88327      -6.69522      -2.16675       2.76005       2.80633       1.15896      0.979208      -1.03331     -0.982675    -0.0617672     0.0194139      0.197331      0.126454   -0.00882779    0.00776198   0.000649042   -0.00127736    0.00122434  -0.000196100   7.36348e-06  -4.16367e-07   4.52964e-06       0.00000       0.00000       0.00000       0.00000       0.00000       0.00000       0.00000       0.00000       0.00000       0.00000       0.00000       0.00000       3.03616       4.10402       3.95901       3.90799       3.59066       2.94915       2.56410       1.78179       1.43329      0.907578      0.627187      0.388215      0.220110      0.127308     0.0615194     0.0331766     0.0131071    0.00617049    0.00212012   0.000831496   0.000238890   5.97375e-05   1.51231e-05   2.21130e-06       0.00000       0.00000       0.00000       0.00000       0.00000       0.00000       0.00000       0.00000       0.00000       0.00000       0.00000       0.00000
  12  17 3073.8307    4.3356  0.8467 13.0998 -0.0017  0.0250   0.1162   0.0665    0.1155   0.0000   434.4386      -1.24284       18.2523      -5.79421     0.0121872      0.706498      -4.16709     -0.455752   -0.00458721      0.374146     -0.227678      0.218117      0.241922     -0.101503    0.00226422     0.0444379  -0.000654727    0.00402254    0.00221669    0.00103308   0.000473676   5.68019e-05   3.12357e-08   3.45999e-06       0.00000       0.00000       0.00000       0.00000       0.00000       0.00000       0.00000       0.00000       0.00000       0.00000       0.00000       0.00000       3.33443       3.72683       4.10799       3.95170       3.77497       3.10863       2.45387       1.89249       1.48717      0.976618      0.627126      0.410381      0.243098      0.137562     0.0735161     0.0354530     0.0152719    0.00604785    0.00240315   0.000849302   0.000246956   6.25038e-05   1.32290e-05   1.73571e-06       0.00000       0.00000       0.00000       0.00000       0.00000       0.00000       0.00000       0.00000       0.00000       0.00000       0.00000       0.00000
  12  18 3213.2104    4.0791  1.1007 12.8672 -0.0065  0.0290   0.0963   0.0766    0.1482   0.0000   445.1965       12.6033       3.48201      -4.70950      -3.85706      -3.41063      0.698877    -0.0895864      -2.40565     -0.224157      0.970772     -0.814506      0.249472      0.340378      0.112956     0.0630183    -0.0157891    0.00177396   7.89691e-05   -0.00225958   0.000552292   9.98837e-05   2.52481e-05  -1.75442e-06       0.00000       0.00000       0.00000       0.00000       0.00000       0.00000       0.00000       0.00000       0.00000       0.00000       0.00000       0.00000       3.77108       4.78165       4.83924       4.92146       4.28161       3.57028       3.05686       2.21623       1.67679       1.13555      0.729361      0.469427      0.262069      0.155078     0.0760159     0.0405686     0.0167218    0.00768008    0.00266259   0.000990362   0.000270399   7.21383e-05   1.66914e-05   2.44836e-06       0.00000       0.00000       0.00000       0.00000       0.00000       0.00000       0.00000       0.00000       0.00000       0.00000       0.00000       0.00000
  12  19 3352.7096    3.6534  1.6294 12.3744 -0.0040  0.0366   0.0697   0.0939    0.1128   0.0000   427.8131      -1.63318       12.1252      -9.10464       9.52246      -3.68362      -3.52908      -3.72639      -1.45136    -0.0330869      0.549005     -0.358297      0.525174      0.118522     -0.154506     0.0639859     0.0194501    0.00406186   0.000511231  -0.000766797  -3.18021e-05  -3.54618e-05  -2.03889e-06  -4.08060e-06       0.00000       0.00000       0.00000       0.00000       0.00000       0.00000       0.00000       0.00000       0.00000       0.00000       0.00000       0.00000       4.97146       5.60016       6.14422       6.17149       5.33317       4.73301       3.86760       2.70966       1.95788       1.54124      0.966641      0.595726      0.359157      0.215341     0.0994328     0.0462309     0.0221542     0.0101107    0.00371085    0.00125610   0.000333402   9.05977e-05   1.79850e-05   2.68051e-06       0.00000       0.00000       0.00000       0.00000       0.00000       0.00000       0.00000       0.00000       0.00000       0.00000       0.00000       0.00000
  12  20 3492.3478    3.0414  2.4325 11.8097 -0.0014  0.0436   0.0480   0.1139    0.0856   0.0000   435.9497       3.93315       5.13722       3.88960      -16.8264      -14.6916       1.92084      -4.86354      0.894115      -1.82914      0.137825    -0.0830999     -0.796503     -0.154409     0.0949936    -0.0381317    -0.0244371    -0.0236833   -0.00337808  -0.000533813  -0.000441230   4.60646e-05   2.49537e-07  -2.98752e-06       0.00000       0.00000       0.00000       0.00000       0.00000       0.00000       0.00000       0.00000       0.00000       0.00000       0.00000       0.00000       5.85429       7.12830       7.70789       7.47934       6.72086       5.52225       4.51537       3.34809       2.48444       1.66754       1.12344      0.708671      0.413329      0.225903      0.120635     0.0594799     0.0270175     0.0110859    0.00425089    0.00145435   0.000436614   0.000111267   2.43542e-05   3.31096e-06       0.00000       0.00000       0.00000       0.00000       0.00000       0.00000       0.00000       0.00000       0.00000       0.00000       0.00000       0.00000
  12  21 3632.3995    2.6007  3.4770 11.2668 -0.0024  0.0544   0.0349   0.1343    0.0722   0.0000   444.7702       6.96734       17.1789      -3.42385       6.87164      -18.1143      -3.35503       4.09976      0.783778       2.85978      -2.11281       1.85160       1.41551     -0.210427     0.0821708     -0.140037     0.0479235    -0.0354900   -0.00448208   -0.00209263  -9.92552e-05  -0.000121135  -9.21102e-07  -6.85415e-06       0.00000       0.00000       0.00000       0.00000       0.00000       0.00000       0.00000       0.00000       0.00000       0.00000       0.00000       0.00000       7.26252       9.13676       8.76167       8.93174       8.05191       7.11545       5.76608       4.32469       3.17362       2.22148       1.47689      0.921326      0.531178      0.287284      0.145405     0.0713389     0.0312526     0.0133832    0.00500237    0.00173856   0.000523268   0.000137692   3.05160e-05   4.72184e-06       0.00000       0.00000       0.00000       0.00000       0.00000       0.00000       0.00000       0.00000       0.00000       0.00000       0.00000       0.00000
  12  22 3772.5338    2.1606  5.0543 10.7899 -0.0022  0.0673   0.0251   0.1763    0.0636   0.0000   439.9139       1.09456      -3.30057      -17.8365      -3.62248       3.58473       8.23477      -4.85898     -0.580766      -1.43102       1.92873      0.818779      0.387836      0.222816     -0.279123     0.0105662    0.00314829     0.0106700    0.00279996  -0.000856868   0.000821401  -0.000131817   3.57279e-05  -1.28491e-05       0.00000       0.00000       0.00000       0.00000       0.00000       0.00000       0.00000       0.00000       0.00000       0.00000       0.00000       0.00000       8.65039       10.8582       11.1802       11.1886       9.68028       8.68460       6.77535       5.38644       3.85754       2.70212       1.73030       1.10708      0.631764      0.357168      0.184896     0.0909930     0.0407751     0.0171624    0.00652966    0.00232927   0.000690082   0.000184278   3.65510e-05   5.87543e-06       0.00000       0.00000       0.00000       0.00000       0.00000       0.00000       0.00000       0.00000       0.00000       0.00000       0.00000       0.00000
  12  23 3912.9545    1.8142  7.0443 10.4376 -0.0013  0.0834   0.0183   0.2252    0.0557   0.0000   436.3099      -14.9530      -10.3536       1.60547      -5.85024      -8.68685      -8.18713       5.89213       5.18059      -4.30820     -0.384258      -1.03469     -0.836310      0.103154    -0.0760180      0.192012     0.0410504     0.0292706    -0.0135613  -6.06778e-05    0.00141308   0.000282522  -2.81993e-05  -1.66387e-07       0.00000       0.00000       0.00000       0.00000       0.00000       0.00000       0.00000       0.00000       0.00000       0.00000       0.00000       0.00000       10.8509       13.6468       13.8086       13.8512       12.4257       10.7107       8.71300       6.59602       4.97961       3.35799       2.25820       1.35566      0.827067      0.450145      0.235532      0.113497     0.0509195     0.0214675    0.00827660    0.00279802   0.000893340   0.000220952   4.89390e-05   7.13262e-06       0.00000       0.00000       0.00000       0.00000       0.00000       0.00000       0.00000       0.00000       0.00000       0.00000       0.00000       0.00000
  12  25 4194.1728    1.2627 10.9247  9.9793  0.0003  0.1255   0.0117   0.3378    0.0473   0.0000   448.5429      -29.4389      -8.67797       30.4576      -8.15744      -6.15321      -17.6479      -1.87213       5.93478       7.12616       1.44651      -2.82180      0.444514       1.66625     -0.455978    -0.0776094     0.0697153     0.0583404   -0.00576592   0.000830915   -0.00127128   0.000182067   8.09195e-05   1.40226e-05       0.00000       0.00000       0.00000       0.00000       0.00000       0.00000       0.00000       0.00000       0.00000       0.00000       0.00000       0.00000       16.0747       20.4731       21.4722       20.1748       18.8823       15.9499       13.1139       10.0257       7.48752       5.07570       3.39276       2.08970       1.23147      0.691761      0.359828      0.173009     0.0808238     0.0331413     0.0128434    0.00450225    0.00139138   0.000358162   7.68147e-05   1.03735e-05       0.00000       0.00000       0.00000       0.00000       0.00000       0.00000       0.00000       0.00000       0.00000       0.00000       0.00000       0.00000
  12  26 4335.4419    1.0896 13.5907  9.8611  0.0005  0.1552   0.0096   0.4352    0.0417   0.0000   486.8984       2.32452      -15.1109      -26.8384       61.2738       31.2903      -61.2016      -6.24045       3.51532       11.3021       3.89118      -2.09798      -2.82925       1.45205     -0.291230    -0.0509827    -0.0449832     0.0218048     0.0206992   -0.00677157   -0.00229266   0.000314523   5.91478e-05  -1.10467e-05       0.00000       0.00000       0.00000       0.00000       0.00000       0.00000       0.00000       0.00000       0.00000       0.00000       0.00000       0.00000       19.7240       24.9444       26.7216       25.0424       23.2613       19.6584       16.1982       12.5697       9.17909       6.39617       4.21888       2.54697       1.58154      0.858542      0.455591      0.224419     0.0997045     0.0432366     0.0167033    0.00557275    0.00177546   0.000456428   9.41406e-05   1.27330e-05       0.00000       0.00000       0.00000       0.00000       0.00000       0.00000       0.00000       0.00000       0.00000       0.00000       0.00000       0.00000
  13   9 1983.8081    0.5887  0.4892  9.5260 -0.0038  0.0238   0.0192   0.0467    0.0700   0.0000   436.3947      -4.83528       11.4939      -2.44787      -6.60917       2.59749    -0.0512608      0.544256      -1.88478     -0.717373     -0.166306     -0.179741      0.287561    -0.0847193     0.0606949    0.00494117    0.00863263    0.00236138    0.00521351  -0.000181992   3.99493e-05   8.28136e-05   7.09687e-05   5.94683e-06   1.42982e-06  -4.93978e-08       0.00000       0.00000       0.00000       0.00000       0.00000       0.00000       0.00000       0.00000       0.00000       0.00000       2.84647       3.30475       3.89302       3.46724       3.41885       2.78643       2.47800       1.84793       1.09139       1.02778      0.685500      0.439857      0.279461      0.159422     0.0934795     0.0423649     0.0197299     0.0115611    0.00468904    0.00201353   0.000710839   0.000194021   6.21058e-05   1.78320e-05   3.06398e-06   3.58116e-07       0.00000       0.00000       0.00000       0.00000       0.00000       0.00000       0.00000       0.00000       0.00000       0.00000
  13  10 2128.4675    0.8417  0.6213  9.7337 -0.0051  0.0267   0.0236   0.0466    0.0931   0.0000   443.1614       2.60125       8.03606      -3.87621     0.0284608       1.13672      -1.43474       1.55884     -0.841163      0.567070     0.0379775      0.613491      0.155302   -0.00101680    0.00663036   -0.00124247   -0.00467268   0.000387370    0.00181516  -0.000428754   0.000374479   7.46624e-06  -5.91962e-05   2.00425e-05  -1.50051e-06  -3.47745e-07       0.00000       0.00000       0.00000       0.00000       0.00000       0.00000       0.00000       0.00000       0.00000       0.00000       3.20100       4.24717       4.43904       4.54704       3.77584       3.44464       2.69780       1.97680       1.63762       1.06559      0.721818      0.487825      0.316016      0.159836     0.0976029     0.0519444     0.0261533     0.0117709    0.00474298    0.00202064   0.000824433   0.000254017   7.41424e-05   1.56770e-05   3.66788e-06   5.70162e-07       0.00000       0.00000       0.00000       0.00000       0.00000       0.00000       0.00000       0.00000       0.00000       0.00000
  13  11 2271.0988    1.1351  0.8144 10.0148 -0.0023  0.0252   0.0285   0.0591    0.1161   0.0000   446.9568      -6.14010       10.4674      -1.14623      -1.77473       1.91807      -3.58319       1.56952       3.36005      0.699599     -0.680297     -0.360651     -0.193322      0.221205     0.0569469     0.0148544    -0.0225767   -0.00543681    0.00292179   -0.00113293   0.000370728  -0.000316505   5.14600e-05   2.60304e-06  -4.89342e-06   3.33298e-08       0.00000       0.00000       0.00000       0.00000       0.00000       0.00000       0.00000       0.00000       0.00000       0.00000       2.77379       3.83466       3.65029       3.83216       3.38991       2.97194       2.53352       1.92839       1.52782       1.02847      0.753870      0.452906      0.297796      0.170211     0.0931289     0.0526374     0.0221860     0.0128958    0.00434815    0.00217604   0.000687121   0.000238786   7.31600e-05   1.65361e-05   3.90110e-06   5.79274e-07       0.00000       0.00000       0.00000       0.00000       0.00000       0.00000       0.00000       0.00000       0.00000       0.00000
  13  12 2411.8498    1.5121  0.8593 10.6164 -0.0052  0.0256   0.0374   0.0618    0.1191   0.0000   436.8537       4.23393       14.4387       1.18268       2.28185      -3.30477      -2.16167       2.35455       2.26322     -0.422210      0.602837      0.625389      0.634819    -0.0342355     0.0135456     0.0220914    -0.0242683   -0.00297482   -0.00347109    0.00534563   -0.00157461  -8.84844e-05  -3.58747e-05  -9.33857e-06  -3.48159e-06   5.22947e-07       0.00000       0.00000       0.00000       0.00000       0.00000       0.00000       0.00000       0.00000       0.00000       0.00000       3.31611       3.92350       4.18045       3.82373       3.45422       3.27901       2.75873       2.15425       1.71326       1.14416      0.829788      0.486816      0.312005      0.176621     0.0951704     0.0500843     0.0236653     0.0110961    0.00480867    0.00202845   0.000718373   0.000242100   7.31645e-05   1.49311e-05   3.20052e-06   4.26777e-07       0.00000       0.00000       0.00000       0.00000       0.00000       0.00000       0.00000       0.00000       0.00000       0.00000
  13  13 2551.7268    2.0659  0.8449 10.8841  0.0038  0.0272   0.0509   0.0608    0.1480   0.0000   442.0392     -0.539176       20.2675      -3.62776    -0.0468049      -7.14689      -4.00610     0.0379072       1.52896     -0.736069      -1.53193      0.669946      0.307649      0.274926      0.117359    -0.0179511   -0.00385191   -0.00279167   -0.00367845    0.00210213  -0.000778387   0.000224448   0.000125851  -6.26966e-06  -2.20644e-06  -4.76984e-07       0.00000       0.00000       0.00000       0.00000       0.00000       0.00000       0.00000       0.00000       0.00000       0.00000       3.04893       3.86015       4.07383       4.21051       3.58107       2.95800       2.87787       2.05483       1.64305       1.10589      0.832295      0.446157      0.309723      0.177720      0.102838     0.0538548     0.0244193     0.0134834    0.00540945    0.00240585   0.000785866   0.000241667   7.64346e-05   1.62626e-05   4.21775e-06   5.60178e-07       0.00000       0.00000       0.00000       0.00000       0.00000       0.00000       0.00000       0.00000       0.00000       0.00000
  13  14 2691.6764    2.6998  0.8852 11.3837 -0.0044  0.0250   0.0662   0.0616    0.1878   0.0000   438.3984       1.26898       10.7291       8.05183       5.11078      -4.58425       2.58149      -1.63426      0.407595      -2.12742      0.152065     -0.833126     -0.299137   -0.00294707     0.0354891     0.0328144     0.0112827    0.00274821    0.00328630   0.000488593   -0.00115217  -0.000267296  -6.23833e-06  -1.50942e-05  -2.47273e-06  -7.45607e-07       0.00000       0.00000       0.00000       0.00000       0.00000       0.00000       0.00000       0.00000       0.00000       0.00000       3.11161       3.78227       4.04106       4.17042       3.63073       3.08622       2.63024       1.94405       1.51039       1.13070      0.715642      0.461611      0.264688      0.186502      0.100764     0.0520677     0.0241417     0.0117190    0.00519250    0.00208619   0.000717109   0.000248429   6.03595e-05   1.65163e-05   3.46308e-06   4.81552e-07       0.00000       0.00000       0.00000       0.00000       0.00000       0.00000       0.00000       0.00000       0.00000       0.00000
  13  15 2832.1535    3.4328  0.7893 12.1556 -0.0047  0.0235   0.0860   0.0548    0.1450   0.0000   440.4850      0.650621       14.8564      -4.47566       1.51438       2.61445     -0.634171      -2.24907    -0.0526363      0.506452     -0.282912     -0.543476      0.284360      0.105847     0.0477723     0.0822688    -0.0169328   -0.00159957    0.00369262   -0.00199234  -0.000441579   0.000405177  -6.20631e-07  -1.18287e-05  -4.77263e-07   4.30641e-07       0.00000       0.00000       0.00000       0.00000       0.00000       0.00000       0.00000       0.00000       0.00000       0.00000       3.01730       3.56080       3.58318       3.85928       3.63895       3.05186       2.32051       1.80816       1.41343       1.02143      0.694034      0.441293      0.285066      0.179301     0.0992342     0.0524070     0.0247022     0.0106885    0.00459074    0.00177966   0.000621371   0.000209614   6.00826e-05   1.48590e-05   3.07576e-06   4.46160e-07       0.00000       0.00000       0.00000       0.00000       0.00000       0.00000       0.00000       0.00000       0.00000       0.00000
  13  16 2972.6171    4.0021  0.8663 12.4923 -0.0019  0.0249   0.0954   0.0578    0.1447   0.0000   441.1934       3.70278       9.05954      -1.73752      0.230654      -4.13196       1.22198      -3.15628       1.19305       1.35779     -0.697152     -0.159095      0.507408  -0.000372857     -0.199396    -0.0245007   -0.00507950   -0.00752337    0.00179082   0.000686491   0.000272992  -0.000405895  -6.84905e-05  -2.58677e-06   9.54248e-08  -2.55681e-07       0.00000       0.00000       0.00000       0.00000       0.00000       0.00000       0.00000       0.00000       0.00000       0.00000       2.91392       3.79297       3.90017       3.68106       3.41003       2.96125       2.60836       2.09599       1.57845       1.08697      0.755507      0.484420      0.289165      0.166202     0.0925488     0.0479498     0.0242200     0.0116412    0.00495392    0.00195451   0.000716196   0.000244043   7.14770e-05   1.79610e-05   3.71303e-06   5.05914e-07       0.00000       0.00000       0.00000       0.00000       0.00000       0.00000       0.00000       0.00000       0.00000       0.00000
  13  17 3112.4589    4.1364  0.9138 12.8758 -0.0072  0.0269   0.0989   0.0642    0.1187   0.0000   439.5432       3.64995       3.86939      0.244593      -5.41001      -6.95981    -0.0950928       2.62363     -0.107408     -0.832445      0.148553      0.991480    -0.0721958     0.0297682      0.146543    -0.0838708   -0.00235539    0.00650481    0.00270153    0.00120721  -0.000224572  -4.69188e-05   4.56921e-06   8.44855e-06  -9.79765e-07  -9.90293e-07       0.00000       0.00000       0.00000       0.00000       0.00000       0.00000       0.00000       0.00000       0.00000       0.00000       3.27090       3.77855       4.20461       3.80433       3.87555       3.25347       2.68477       2.27210       1.53291       1.08721      0.868474      0.529263      0.340979      0.202495     0.0921490     0.0581967     0.0287699     0.0117727    0.00580374    0.00228685   0.000661077   0.000252186   8.16512e-05   1.91056e-05   3.60573e-06   4.47661e-07       0.00000       0.00000       0.00000       0.00000       0.00000       0.00000       0.00000       0.00000       0.00000       0.00000
  13  18 3252.2798    4.0232  1.1719 12.6457 -0.0034  0.0290   0.0875   0.0774    0.1498   0.0000   432.0811       9.19201       14.3495      -10.1133       3.68608      -2.03279      -2.99878    0.00519688      0.152897    -0.0961280      0.419569     -0.470713     -0.577856      0.145945      0.216877     0.0465700    -0.0579104     0.0114726    0.00786559  -0.000279095  -0.000572391   3.60328e-05   4.40647e-05  -3.04372e-05   2.26119e-07  -3.57695e-08       0.00000       0.00000       0.00000       0.00000       0.00000       0.00000       0.00000       0.00000       0.00000       0.00000       3.57509       4.43228       4.47934       4.55359       4.00087       3.58786       3.07131       2.50606       1.80908       1.30294      0.885068      0.585044      0.364054      0.193433      0.113398     0.0564984     0.0318064     0.0130748    0.00630167    0.00221735   0.000908452   0.000262093   8.10491e-05   2.02498e-05   3.94249e-06   5.97516e-07       0.00000       0.00000       0.00000       0.00000       0.00000       0.00000       0.00000       0.00000       0.00000       0.00000
  13  19 3392.3891    3.4265  1.8836 12.2814 -0.0008  0.0389   0.0593   0.0977    0.0857   0.0000   428.9889     -0.470280       12.6231       4.71902     -0.479228      -2.45434      -2.88412     -0.588478       2.23344      -1.95071      -3.15589      0.417157     -0.625068      0.155764     0.0417490     0.0167323    -0.0203984    0.00362384   -0.00810854  -0.000292168   0.000270748   0.000340563  -0.000151252   2.02599e-06   9.65161e-06   5.17289e-07       0.00000       0.00000       0.00000       0.00000       0.00000       0.00000       0.00000       0.00000       0.00000       0.00000       4.47780       5.79711       6.00866       5.96512       5.49182       4.66696       4.03710       3.07430       2.33793       1.64495       1.19146      0.713491      0.478713      0.259175      0.155120     0.0758130     0.0382710     0.0180846    0.00782136    0.00312437    0.00118046   0.000356157   0.000117398   2.73576e-05   6.00580e-06   8.10221e-07       0.00000       0.00000       0.00000       0.00000       0.00000       0.00000       0.00000       0.00000       0.00000       0.00000
  13  20 3532.5629    2.8931  2.5055 11.7966  0.0012  0.0449   0.0441   0.1173    0.0753   0.0000   439.1823       2.67298       10.8474      -8.22268      -11.0284      -2.47531      -8.20826      -8.66669     -0.133972      0.649690      -1.64012      -1.21507     0.0195174      0.622974     -0.353901     -0.136420    0.00602089   -0.00305765   -0.00925949    0.00648185    0.00134573   0.000370870   0.000133561  -1.19500e-06  -2.55818e-06   1.69240e-06       0.00000       0.00000       0.00000       0.00000       0.00000       0.00000       0.00000       0.00000       0.00000       0.00000       5.57420       7.20527       7.03619       7.02257       6.21634       5.68318       4.70800       3.87199       2.90513       2.03799       1.38155      0.862707      0.534900      0.306250      0.173144     0.0893864     0.0439856     0.0205589    0.00869043    0.00346964    0.00127249   0.000414087   0.000125374   3.03622e-05   6.18290e-06   9.61852e-07       0.00000       0.00000       0.00000       0.00000       0.00000       0.00000       0.00000       0.00000       0.00000       0.00000
  13  21 3673.1317    2.3999  4.0539 11.0321 -0.0019  0.0566   0.0291   0.1497    0.0611   0.0000   451.0120       2.41176      -17.8399      -2.14976       3.85978      -1.53703      -7.52821      -4.87074       6.89841      -3.52489      0.422690       1.06275      0.903776      0.470994     -0.299448     -0.158717     -0.100950     0.0971072    -0.0182682   -0.00502950    0.00380402  -0.000570368  -0.000234540   2.70119e-05  -9.23308e-06   9.31924e-07       0.00000       0.00000       0.00000       0.00000       0.00000       0.00000       0.00000       0.00000       0.00000       0.00000       6.81740       8.80151       9.12601       8.80863       8.15245       7.05020       5.97847       4.59011       3.54157       2.44693       1.71710       1.08022      0.684225      0.387546      0.214943      0.112676     0.0568567     0.0254321     0.0113488    0.00446519    0.00167247   0.000545791   0.000164717   3.93560e-05   8.53497e-06   1.14863e-06       0.00000       0.00000       0.00000       0.00000       0.00000       0.00000       0.00000       0.00000       0.00000       0.00000
  13  22 3813.7494    2.0488  5.6177 10.6526 -0.0007  0.0686   0.0214   0.1837    0.0530   0.0000   447.6583     -0.490254      -13.6259      -7.85288       2.17557      -5.45949     -0.610507      -2.99098      0.650253      -3.82611      -3.05861      0.856114      0.273735     -0.199160     -0.179699    0.00925336     0.0174303    -0.0192306    -0.0156995    0.00644892    0.00207497   0.000953255  -0.000450702  -1.15335e-05   3.00039e-06   1.86748e-06       0.00000       0.00000       0.00000       0.00000       0.00000       0.00000       0.00000       0.00000       0.00000       0.00000       8.22158       10.5390       10.8042       10.7717       9.64029       8.44595       7.13778       5.66791       4.24833       3.02012       2.06703       1.34991      0.816382      0.488120      0.268843      0.142099     0.0718382     0.0328583     0.0146140    0.00567598    0.00205776   0.000688621   0.000196130   4.91405e-05   1.00355e-05   1.43433e-06       0.00000       0.00000       0.00000       0.00000       0.00000       0.00000       0.00000       0.00000       0.00000       0.00000
  13  23 3954.3033    1.6853  7.2290 10.3526  0.0002  0.0866   0.0166   0.2227    0.0509   0.0000   449.0843      -7.56642       16.9159      -8.57117      -7.47672       3.52285      -7.52910      -12.1043      0.414898       8.29661       3.51935     0.0205905       1.30962      0.306627     -0.410194      0.281544      0.172834     0.0144559    0.00483063    0.00263093   -0.00451873  -0.000718208   0.000432691   5.25942e-06  -1.90432e-05   3.05903e-06       0.00000       0.00000       0.00000       0.00000       0.00000       0.00000       0.00000       0.00000       0.00000       0.00000       10.0354       13.2897       13.5284       13.5936       11.9698       10.8763       8.95864       6.93647       5.36398       3.79570       2.60198       1.69723       1.06084      0.615706      0.344712      0.183381     0.0904753     0.0423808     0.0181076    0.00743407    0.00274946   0.000899778   0.000258324   6.27724e-05   1.31263e-05   1.91844e-06       0.00000       0.00000       0.00000       0.00000       0.00000       0.00000       0.00000       0.00000       0.00000       0.00000
  13  24 4095.3036    1.4136  9.0743 10.0675 -0.0011  0.1028   0.0130   0.2769    0.0476   0.0000   457.1296       7.14575       18.9065       2.29867      -8.31269      -9.79636       2.98295      -14.1555      -5.25702     -0.183054       2.76064      0.714085      -2.14298     -0.422310      0.386335      0.342240      0.139716     0.0224394     0.0152609    0.00711817   -0.00341931  -0.000849748    0.00105936  -3.13082e-05  -8.40767e-06   3.18931e-06       0.00000       0.00000       0.00000       0.00000       0.00000       0.00000       0.00000       0.00000       0.00000       0.00000       11.7916       15.2065       16.1456       15.9291       14.6622       12.5333       10.7491       8.18480       6.22309       4.45644       3.15478       1.98933       1.27707      0.735319      0.416213      0.215960      0.107895     0.0503749     0.0221446    0.00891094    0.00327683    0.00104653   0.000317604   7.75231e-05   1.63038e-05   2.14862e-06       0.00000       0.00000       0.00000       0.00000       0.00000       0.00000       0.00000       0.00000       0.00000       0.00000
  13  25 4236.6140    1.2087 11.3274  9.9157 -0.0005  0.1262   0.0106   0.3450    0.0425   0.0000   379.2367       2.39538       44.8153       10.2706      -1.95377      -7.67925      -5.57006      -17.1900       2.21375       14.9151      -3.66751      -2.16935      0.294709     -0.398464      0.117408     -0.416323     0.0693866      0.198426    -0.0382395   0.000235062    0.00363411    0.00129406  -0.000330122  -0.000155064  -2.00033e-06   2.75194e-06       0.00000       0.00000       0.00000       0.00000       0.00000       0.00000       0.00000       0.00000       0.00000       0.00000       14.6822       19.3028       19.7993       19.4277       17.9154       15.6530       13.3020       10.3594       7.99801       5.61610       3.95465       2.51812       1.56923      0.922839      0.519905      0.268969      0.133055     0.0635442     0.0271813     0.0108887    0.00401244    0.00133180   0.000393085   9.53715e-05   2.01372e-05   2.72396e-06       0.00000       0.00000       0.00000       0.00000       0.00000       0.00000       0.00000       0.00000       0.00000       0.00000
  13  26 4377.8758    0.9879 13.2654  9.8294 -0.0043  0.1606   0.0089   0.4290    0.0387   0.0000   436.8823       18.6843      -19.4135      -7.92032       6.47822      -35.1569       27.1458      -13.5350      -4.86849      -6.14242       6.55979      -1.07248       6.75032      -1.68294       2.07190     -0.245733     0.0164045      0.113487   -0.00836007   -0.00688608    0.00987264   0.000210019  -0.000932858  -4.55226e-05   3.83997e-05   2.72319e-06       0.00000       0.00000       0.00000       0.00000       0.00000       0.00000       0.00000       0.00000       0.00000       0.00000       18.9910       24.8234       26.3087       25.0566       23.3197       20.1940       17.0785       13.2395       10.1324       7.12657       5.00395       3.19026       2.02593       1.17343      0.652242      0.350683      0.172206     0.0814231     0.0349513     0.0143335    0.00517384    0.00171845   0.000510355   0.000123283   2.54315e-05   3.31282e-06       0.00000       0.00000       0.00000       0.00000       0.00000       0.00000       0.00000       0.00000       0.00000       0.00000
  14  11 2305.7303    1.2387  0.7529 10.2130 -0.0046  0.0243   0.0309   0.0532    0.1029   0.0000   440.6811      0.667290       11.1147      -2.40371      -1.68531      -4.32172      0.244150     -0.368341      -2.14382      0.435146     -0.950744      0.550491     0.0368581    -0.0582713    -0.0997322    -0.0968272    -0.0355479     0.0198333   -0.00495955  -0.000888774    0.00275020  -0.000633738   0.000433343   8.74339e-05   1.55329e-05   1.31283e-06  -1.09808e-07  -8.86677e-08       0.00000       0.00000       0.00000       0.00000       0.00000       0.00000       0.00000       0.00000       2.77734       3.89933       3.96239       4.14437       3.67934       3.09142       2.56450       1.92823       1.43336       1.10354      0.726372      0.484986      0.331466      0.189404      0.122305     0.0619923     0.0369671     0.0173495    0.00795169    0.00367346    0.00153665   0.000570161   0.000215562   5.56320e-05   1.73947e-05   4.39596e-06   8.92099e-07   1.31532e-07       0.00000       0.00000       0.00000       0.00000       0.00000       0.00000       0.00000       0.00000
  14  12 2446.7256    1.6686  0.9139 10.9334 -0.0024  0.0269   0.0392   0.0634    0.1135   0.0000   436.8501      0.599255       13.8386       4.78870      -1.96853       5.26226     -0.626837       2.22578      -2.17194      0.151745      0.441978      0.676118     -0.173978      0.308958    -0.0670163    -0.0421779    -0.0108421     0.0105474  -0.000796959   -0.00179844    0.00168806   0.000461442  -0.000365178   3.36753e-06   1.37411e-05   4.88124e-06  -1.43966e-07   6.38067e-08       0.00000       0.00000       0.00000       0.00000       0.00000       0.00000       0.00000       0.00000       2.92917       3.64055       3.83479       3.69298       3.64380       3.13191       2.58432       2.12115       1.66845       1.27950      0.869356      0.541536      0.368202      0.220904      0.141568     0.0783555     0.0404817     0.0202998    0.00877583    0.00418020    0.00160026   0.000664313   0.000229881   6.80586e-05   2.09790e-05   4.85720e-06   9.21525e-07   1.20025e-07       0.00000       0.00000       0.00000       0.00000       0.00000       0.00000       0.00000       0.00000
  14  13 2587.3458    2.1185  0.9138 11.3349  0.0049  0.0239   0.0490   0.0619    0.1152   0.0000   439.0512      -1.80967       12.0503      -2.32743      -5.35130      -2.31251      -5.37224      0.639680       2.25492      -1.68613     -0.398695      0.787839      0.252035     -0.225819   -0.00832086     0.0618681     0.0317176    0.00863746    0.00264889   -0.00112971  -0.000752949   0.000276598   9.43438e-05  -9.62685e-05   7.11251e-06   2.89002e-06  -4.00300e-07   1.48774e-07       0.00000       0.00000       0.00000       0.00000       0.00000       0.00000       0.00000       0.00000       2.81033       3.40021       3.66796       3.52049       3.20706       2.89226       2.53020       2.05053       1.63153       1.16068      0.795701      0.555180      0.350744      0.198539      0.126919     0.0671388     0.0359448     0.0178368    0.00930301    0.00370149    0.00156257   0.000583363   0.000222872   6.34826e-05   1.79532e-05   4.19792e-06   8.03997e-07   1.06581e-07       0.00000       0.00000       0.00000       0.00000       0.00000       0.00000       0.00000       0.00000
  14  15 2869.2231    3.4763  0.9182 11.9533 -0.0016  0.0299   0.0797   0.0609    0.1785   0.0000   438.4725      -2.34502       7.25630      -2.72950       3.66457       1.22729      -4.97371     -0.674210      -1.39672      -1.24395     -0.981626      0.101887     0.0774797      0.235156      0.145021    -0.0427848     0.0161888    0.00930647    0.00827722   -0.00610077  -7.28793e-05  -0.000149421   0.000100995  -2.19181e-05  -4.58914e-06   3.76389e-06  -4.97318e-07  -1.75264e-07       0.00000       0.00000       0.00000       0.00000       0.00000       0.00000       0.00000       0.00000       3.87879       4.06011       3.84293       4.38262       4.59067       4.13787       2.79695       2.17596       2.10189       1.64788       1.03494      0.632958      0.411333      0.286212      0.199025      0.111216     0.0553797     0.0251117     0.0103494    0.00408753    0.00152535   0.000639471   0.000236044   7.08015e-05   1.86240e-05   4.27264e-06   7.91485e-07   1.17553e-07       0.00000       0.00000       0.00000       0.00000       0.00000       0.00000       0.00000       0.00000
  14  16 3010.1376    4.0460  0.8856 12.7273 -0.0053  0.0250   0.0983   0.0612    0.1329   0.0000   434.2074       7.04206       7.84039      -6.96335       1.06743      -3.31460      -4.44026      -1.37928       3.57482      -1.63217      0.177078     0.0151728     0.0372199      0.254844     0.0499380    0.00792705   -0.00206797     0.0378592    0.00305036    0.00293999    0.00128770  -0.000177174   2.70690e-05   0.000141093   9.18092e-07   2.29582e-06   7.56633e-07  -3.03844e-08       0.00000       0.00000       0.00000       0.00000       0.00000       0.00000       0.00000       0.00000       2.91747       3.75707       3.77455       3.73899       3.55007       3.31475       2.70223       2.07513       1.52263       1.11680      0.856590      0.576709      0.386055      0.238225      0.132827     0.0684667     0.0384604     0.0178399    0.00809539    0.00370851    0.00160190   0.000569758   0.000211174   6.73297e-05   2.01005e-05   4.50979e-06   8.77831e-07   1.25876e-07       0.00000       0.00000       0.00000       0.00000       0.00000       0.00000       0.00000       0.00000
  14  17 3150.5361    4.1633  1.0475 12.8619 -0.0094  0.0285   0.0918   0.0674    0.1367   0.0000   436.3855     -0.901181       9.15976     -0.384423      -4.98226      -2.68337      -1.25412      -2.48684     -0.275892       1.24299      -1.67563     -0.436268      0.380646      0.210332      0.238663   -0.00150967     0.0233271   -0.00932188     0.0119774    0.00232227   0.000941893   0.000227796  -0.000119038  -0.000179296   3.77822e-05   3.38715e-06  -1.14957e-06   7.54301e-08       0.00000       0.00000       0.00000       0.00000       0.00000       0.00000       0.00000       0.00000       3.17063       4.08662       4.05959       4.44429       3.80571       3.37637       2.94547       2.30870       1.78641       1.33638      0.908592      0.611008      0.421391      0.253583      0.134286     0.0804911     0.0447928     0.0226976    0.00994080    0.00447199    0.00189185   0.000749476   0.000239777   7.50576e-05   2.00444e-05   4.92810e-06   1.02002e-06   1.53566e-07       0.00000       0.00000       0.00000       0.00000       0.00000       0.00000       0.00000       0.00000
  14  18 3290.8057    3.7373  1.3823 12.7654 -0.0073  0.0329   0.0744   0.0804    0.1032   0.0000   435.0000     -0.477200       11.6599      -3.37803       3.00794      -8.40053       1.52974      -6.07033      -2.14953      -1.11926      0.104440     -0.923406      -1.09885     -0.446532     0.0226906    0.00305997    -0.0336227    -0.0115246   -0.00590613   -0.00396049   0.000863857   -0.00115585  -0.000155362   1.94752e-05   3.50012e-05  -2.06310e-07  -2.38687e-07  -3.45224e-07       0.00000       0.00000       0.00000       0.00000       0.00000       0.00000       0.00000       0.00000       3.70694       4.49196       4.63152       4.91503       4.62522       4.02447       3.10218       2.63017       2.03746       1.57432       1.06483      0.676677      0.444488      0.290053      0.177658      0.104880     0.0524000     0.0264682     0.0119452    0.00529757    0.00209791   0.000836749   0.000267496   8.72910e-05   2.46558e-05   5.89088e-06   1.08335e-06   1.63314e-07       0.00000       0.00000       0.00000       0.00000       0.00000       0.00000       0.00000       0.00000
  14  19 3431.4423    3.3079  2.0402 12.0534  0.0003  0.0380   0.0520   0.0971    0.0864   0.0000   440.2949      -1.06359       4.35436      -9.92856       2.08663      -3.63627     0.0842550      -5.76312     -0.117344     -0.941150      -1.84788       1.62975     0.0550037      0.350066      0.226866      0.104383    -0.0231865    -0.0173768   -0.00822009    -0.0110845  -0.000415294    0.00102821   0.000480724   1.77344e-06  -3.76742e-05  -2.50528e-06  -1.41143e-07   3.72042e-08       0.00000       0.00000       0.00000       0.00000       0.00000       0.00000       0.00000       0.00000       4.44183       5.54909       5.75265       5.75993       5.26526       4.78795       3.95980       3.20126       2.51556       1.87335       1.26779      0.856907      0.558475      0.331816      0.202631      0.110677     0.0595127     0.0296054     0.0136123    0.00604026    0.00244167   0.000958131   0.000345864   0.000102122   2.89174e-05   6.85708e-06   1.32105e-06   1.84579e-07       0.00000       0.00000       0.00000       0.00000       0.00000       0.00000       0.00000       0.00000
  14  20 3572.1662    2.7720  3.0900 11.3693  0.0006  0.0484   0.0362   0.1186    0.0729   0.0000   435.5597       6.47281       2.16592      -8.33988       4.96427      -9.61222       1.79948      -3.22111       1.23595       1.47805      -1.39071       1.31659      0.256862     -0.212972     -0.272665      0.127723     0.0131969     0.0460544    -0.0286965   -0.00261944   -0.00115683  -0.000265500  -0.000316860   0.000154426   9.86021e-06   1.57596e-06   8.11166e-08  -1.15979e-07       0.00000       0.00000       0.00000       0.00000       0.00000       0.00000       0.00000       0.00000       5.19981       6.90041       7.02111       7.15551       6.49095       5.74551       4.95203       3.98469       3.13780       2.25077       1.63406       1.05429      0.689871      0.420862      0.245145      0.140939     0.0709882     0.0375349     0.0167347    0.00792401    0.00306341    0.00125896   0.000413269   0.000137327   3.91054e-05   9.11435e-06   1.88713e-06   2.58420e-07       0.00000       0.00000       0.00000       0.00000       0.00000       0.00000       0.00000       0.00000
  14  21 3713.0394    2.3073  4.6718 10.8901 -0.0039  0.0591   0.0251   0.1567    0.0567   0.0000   440.1024      -6.47880       21.0513      -15.7065     -0.204845      -14.9281       11.7023      -2.92668      -2.70516      -2.36607      -1.21241      0.630646      0.953815     -0.399195     -0.242863      0.348523     -0.116282    -0.0573503    -0.0283133    0.00349919    0.00165942   -0.00185821   -0.00114328   0.000307195   3.27136e-05  -1.65325e-05  -3.06217e-06  -3.96809e-07       0.00000       0.00000       0.00000       0.00000       0.00000       0.00000       0.00000       0.00000       6.51764       8.44989       8.73666       8.66600       7.94845       7.13694       6.11932       4.98476       3.83952       2.85284       1.99223       1.33461      0.844789      0.513676      0.313851      0.168552     0.0903523     0.0438378     0.0217806    0.00936453    0.00398346    0.00146121   0.000542702   0.000164997   4.71445e-05   1.15134e-05   2.24837e-06   3.06808e-07       0.00000       0.00000       0.00000       0.00000       0.00000       0.00000       0.00000       0.00000
  14  22 3854.1503    1.9368  6.2298 10.4697 -0.0018  0.0721   0.0188   0.1891    0.0527   0.0000   442.5179       12.2819       26.3311      -8.48804       5.57490      -4.76565       5.37760      -6.40392      0.894367      0.572874    -0.0931349      -1.41568       1.71799     -0.132067     -0.142477      0.510473   -0.00145224    -0.0541672     0.0511107   -0.00227733   -0.00810490   0.000747024    0.00104470   4.82243e-07  -2.44221e-05  -8.49355e-06  -2.78144e-06  -4.96296e-07       0.00000       0.00000       0.00000       0.00000       0.00000       0.00000       0.00000       0.00000       7.94316       10.2059       10.3552       10.7145       9.79848       8.77882       7.36636       5.95096       4.67156       3.37866       2.45722       1.60342       1.07304      0.646033      0.384697      0.215565      0.113484     0.0573341     0.0266848     0.0118589    0.00484121    0.00187653   0.000646268   0.000203171   5.91057e-05   1.34456e-05   2.73923e-06   3.79765e-07       0.00000       0.00000       0.00000       0.00000       0.00000       0.00000       0.00000       0.00000
  14  23 3995.2261    1.6208  8.1823 10.1783  0.0002  0.0887   0.0144   0.2382    0.0486   0.0000   425.3490      -16.1377      -2.98308       5.80688      -9.77587       6.25395      -13.3369      -15.8851       6.72108       3.81071      -1.05954      0.446484     -0.436018      -1.03257      0.716605      0.288637      0.182998    -0.0786572    -0.0144571   -0.00381332   -0.00524173   0.000370194    0.00108042  -0.000412705   5.61530e-06  -6.75551e-06  -1.33211e-05   3.41633e-07       0.00000       0.00000       0.00000       0.00000       0.00000       0.00000       0.00000       0.00000       9.58798       12.6684       13.0812       13.3401       12.0931       10.8313       9.12870       7.40675       5.66878       4.25501       2.97081       2.01166       1.31033      0.802123      0.477047      0.265068      0.141987     0.0711960     0.0335797     0.0150375    0.00622985    0.00239509   0.000845689   0.000262402   7.39294e-05   1.79060e-05   3.45340e-06   4.77716e-07       0.00000       0.00000       0.00000       0.00000       0.00000       0.00000       0.00000       0.00000
  14  24 4136.8192    1.3363  9.6970 10.0790 -0.0013  0.1061   0.0119   0.2860    0.0426   0.0000   421.8018      -18.6751       5.56497       1.38119       26.8062      -13.1333      -14.1698      -13.0384       5.85344      -3.92901      -3.13815     -0.981322       1.93389     -0.515512     -0.137432      0.213223     -0.182105    -0.0551507   -0.00535262    -0.0165061   -0.00160607  -0.000349380   0.000201399   0.000624313  -3.92973e-05  -2.24435e-05  -7.32769e-06   6.28842e-07       0.00000       0.00000       0.00000       0.00000       0.00000       0.00000       0.00000       0.00000       11.6061       15.0476       15.5317       15.4447       14.6400       12.6864       11.1231       8.86851       6.94719       5.03483       3.67465       2.42208       1.59851      0.969239      0.572715      0.321701      0.167906     0.0856157     0.0405616     0.0179992    0.00738519    0.00285380   0.000981498   0.000312258   8.95176e-05   2.10407e-05   4.26788e-06   5.42072e-07       0.00000       0.00000       0.00000       0.00000       0.00000       0.00000       0.00000       0.00000
  14  25 4278.3271    1.1604 13.2420  9.8463  0.0000  0.1403   0.0093   0.3895    0.0397   0.0000   443.0199      -32.0521     -0.538369       3.49525       16.0702      -21.9584      -10.9459      -13.3253      -5.85945      -7.32958       5.25693       3.20148      -4.01340       1.39838     -0.872503      0.296541     0.0353823     0.0172084     0.0607228     0.0211501     0.0142628   -0.00497913  -2.63643e-05   0.000876399   0.000112270  -2.13094e-05  -1.03072e-06   1.12387e-07       0.00000       0.00000       0.00000       0.00000       0.00000       0.00000       0.00000       0.00000       15.3374       20.0633       21.2192       20.5247       19.7046       17.1662       14.7170       11.5951       9.24353       6.59716       4.86410       3.21928       2.11236       1.28539      0.780636      0.430424      0.226603      0.114805     0.0545661     0.0245018    0.00995357    0.00383325    0.00136115   0.000428789   0.000122868   2.81559e-05   5.68642e-06   7.02682e-07       0.00000       0.00000       0.00000       0.00000       0.00000       0.00000       0.00000       0.00000
  14  27 4561.5829    0.7935 18.3019  9.7385 -0.0021  0.2304   0.0062   0.5882    0.0292   0.0000   431.6523       12.4665       31.5832       56.1725       5.96388      -67.1508      -12.1823       26.5149      -7.80976       1.96848      -9.74600       10.6773       1.55350      -1.53266      -1.72410      0.855345    -0.0300897   -0.00831541    -0.0852837     0.0283778    -0.0218850    0.00236380    0.00408738  -0.000167714   1.58520e-05  -1.15596e-05  -1.24798e-05   2.06310e-06       0.00000       0.00000       0.00000       0.00000       0.00000       0.00000       0.00000       0.00000       24.7673       32.2674       33.9505       33.9116       31.9258       27.5259       24.3058       19.4424       15.4364       11.1350       8.19587       5.38513       3.59252       2.21108       1.30703      0.749512      0.399026      0.201110     0.0994281     0.0423286     0.0182043    0.00681279    0.00233165   0.000736203   0.000208278   4.76563e-05   9.57768e-06   1.19012e-06       0.00000       0.00000       0.00000       0.00000       0.00000       0.00000       0.00000       0.00000
  15   9 2049.5727    0.6707  0.5847  9.6215 -0.0069  0.0246   0.0189   0.0470    0.0792   0.0000   436.6040       3.03988       19.5547     0.0162770      -2.66254     -0.115039       1.19881     -0.872905       1.84674      0.359006     -0.758541     -0.123995      0.156030    -0.0808441      0.193154      0.139281    -0.0163533    -0.0377551   -0.00815032     0.0102346    0.00628870   -0.00105076  -0.000466202  -4.31203e-05  -6.00427e-05   5.88848e-06   2.47815e-06  -6.51454e-07  -3.42990e-07   1.46577e-08       0.00000       0.00000       0.00000       0.00000       0.00000       0.00000       2.32828       3.29903       3.14170       3.13534       3.09783       2.46326       2.73202       1.78356       1.75121       1.08596      0.877958      0.639323      0.376252      0.283528      0.134418      0.101706     0.0441293     0.0265546     0.0140487    0.00573654    0.00350119    0.00104507   0.000542532   0.000186584   5.43930e-05   2.23212e-05   4.04021e-06   1.17025e-06   2.94330e-07   3.00089e-08       0.00000       0.00000       0.00000       0.00000       0.00000       0.00000
  15  10 2195.7609    0.9544  0.6909 10.1401 -0.0066  0.0280   0.0249   0.0499    0.0881   0.0000   435.9559      -2.06559       11.4685      -2.96340      0.112538       3.33622     -0.652812       3.92928      -2.39370    -0.0856026     0.0105343      0.390937     -0.535287     -0.175848     -0.256884    -0.0427459    0.00376186    -0.0137784   -0.00653679    0.00562734   0.000277603  -0.000106153   0.000652804  -5.48846e-05   3.07816e-05   3.77481e-05  -1.78564e-06  -2.11209e-07  -9.14180e-08   3.22800e-09       0.00000       0.00000       0.00000       0.00000       0.00000       0.00000       3.54691       4.05598       3.30923       3.41510       3.87818       4.00815       3.41207       2.36589       1.55025       1.07946       1.02868      0.854800      0.625719      0.398671      0.236541      0.121329     0.0611075     0.0295598     0.0141371    0.00642501    0.00283586    0.00117406   0.000443089   0.000159096   5.30630e-05   1.65466e-05   4.40101e-06   9.31385e-07   2.03924e-07   2.77812e-08       0.00000       0.00000       0.00000       0.00000       0.00000       0.00000
  15  11 2339.5033    1.3242  0.8639 10.4767 -0.0033  0.0255   0.0302   0.0589    0.1083   0.0000   438.0416      -1.06863       10.7787      0.739426      -5.07650       2.11788      -2.22745      -1.83447      -1.49640     -0.129563      0.729405     -0.218312   -0.00501283    -0.0202786    0.00288589    -0.0770602     0.0272076   -0.00726573   -0.00222012   -0.00454807   -0.00296142   -0.00171171   0.000364438   7.66549e-05   1.94455e-05   1.69721e-06  -2.11341e-06  -2.63355e-06   9.06195e-08   2.94165e-08       0.00000       0.00000       0.00000       0.00000       0.00000       0.00000       2.51979       3.44867       3.42841       3.51499       3.41479       2.93757       2.68391       1.92656       1.62722       1.12089      0.870709      0.618365      0.420927      0.271132      0.158037     0.0977971     0.0501269     0.0267496     0.0141885    0.00622945    0.00323317    0.00114132   0.000521235   0.000185924   6.11234e-05   1.97829e-05   5.01559e-06   1.20967e-06   2.65771e-07   3.21870e-08       0.00000       0.00000       0.00000       0.00000       0.00000       0.00000
  15  12 2481.0538    1.7375  0.9431 10.8935 -0.0015  0.0256   0.0376   0.0623    0.1177   0.0000   437.4630      -3.73524       12.5273       1.97480     -0.293612     -0.487900     -0.320833       1.05929       1.31567      0.645925     -0.199911     -0.641130     -0.507966     -0.429177     0.0118773    -0.0167075    -0.0233839    -0.0192999   -0.00808962  -0.000458210   -0.00292605   -0.00135978   0.000645464   0.000143271  -4.40618e-05  -1.32039e-05   1.22398e-05   2.42813e-06   9.09735e-08  -3.66722e-08       0.00000       0.00000       0.00000       0.00000       0.00000       0.00000       2.59831       3.06945       3.44789       3.40372       3.04769       2.97616       2.59142       1.91272       1.68087       1.27593      0.856474      0.633184      0.436072      0.261211      0.164963      0.100328     0.0544218     0.0283718     0.0149568    0.00718918    0.00313803    0.00126571   0.000551001   0.000214289   7.16472e-05   1.98168e-05   5.05655e-06   1.15399e-06   2.22760e-07   2.86594e-08       0.00000       0.00000       0.00000       0.00000       0.00000       0.00000
  15  13 2622.3808    2.2600  0.9134 11.5624 -0.0085  0.0250   0.0505   0.0596    0.1154   0.0000   437.0404       4.59605       10.1666       2.18768      -6.78516     -0.771345     -0.712947      -3.42088      -3.81783     -0.126309      -1.55818      0.552154      0.250620    -0.0122822     0.0952700     0.0760759   -0.00832741     0.0500465    -0.0196035   -0.00863327    0.00183899  -0.000384695  -0.000691359  -4.64641e-05  -2.25435e-05  -4.43947e-05  -5.50022e-06   2.09985e-06   4.84844e-08  -6.19005e-09       0.00000       0.00000       0.00000       0.00000       0.00000       0.00000       2.78882       3.28910       3.73657       3.69362       3.28439       3.00732       2.68452       2.03289       1.62184       1.28149      0.914285      0.590915      0.397758      0.269424      0.155159     0.0942158     0.0525787     0.0284968     0.0139121    0.00627308    0.00301266    0.00132671   0.000565474   0.000198581   6.15507e-05   1.86012e-05   4.57274e-06   1.06740e-06   1.99853e-07   2.45226e-08       0.00000       0.00000       0.00000       0.00000       0.00000       0.00000
  15  14 2764.1500    2.9977  0.8678 11.9153 -0.0023  0.0239   0.0679   0.0571    0.1263   0.0000   434.0502       3.35158       19.7344       1.16023     -0.759411     0.0883691      -4.19465      -3.48532     -0.203793      0.368157    -0.0783944     -0.783773      0.170686     -0.144107     0.0591994    -0.0832666     0.0414215    -0.0160426    -0.0109226   0.000882514    0.00254403   -0.00124121   0.000237338  -0.000108874  -5.25192e-05  -1.61900e-05  -7.67357e-06  -1.32570e-06   1.51632e-07   6.64598e-08       0.00000       0.00000       0.00000       0.00000       0.00000       0.00000       2.64642       3.24975       3.20923       3.24596       3.11380       3.01762       2.56220       1.97153       1.56886       1.06280      0.862086      0.624111      0.442677      0.281622      0.165292     0.0904677     0.0488068     0.0277826     0.0125657    0.00634176    0.00261856    0.00123524   0.000423138   0.000174889   5.65024e-05   1.79197e-05   4.70696e-06   9.55793e-07   2.09251e-07   2.78122e-08       0.00000       0.00000       0.00000       0.00000       0.00000       0.00000
  15  15 2905.7592    3.6494  0.8133 12.4665 -0.0063  0.0228   0.0862   0.0540    0.1372   0.0000   433.7852       4.06299       20.1952      0.916851      -3.01032      -3.75906      -6.24024       1.18570       3.79498      0.668216      -1.19534    -0.0423525     -0.145132     -0.166853     -0.128594     0.0823693    -0.0118400    0.00558256   -0.00495587   -0.00232621   -0.00243729   0.000286506  -0.000783174  -7.41587e-05   7.35114e-06   7.93818e-06   3.10631e-06  -1.17379e-06  -1.98254e-07  -1.32496e-09       0.00000       0.00000       0.00000       0.00000       0.00000       0.00000       2.35907       2.93055       3.08299       3.23915       2.99219       2.62366       2.30493       1.85979       1.48749       1.14444      0.821362      0.562837      0.364689      0.236483      0.153511     0.0863531     0.0502570     0.0267649     0.0133153    0.00611017    0.00296572    0.00122403   0.000482533   0.000170798   5.92221e-05   1.69630e-05   4.73093e-06   1.11252e-06   2.08771e-07   2.79135e-08       0.00000       0.00000       0.00000       0.00000       0.00000       0.00000
  15  16 3047.0849    4.2677  0.7477 12.9169 -0.0065  0.0227   0.1075   0.0524    0.1234   0.0000   437.0482     -0.502721       9.44052      -4.63208      -3.54793      -3.40266       2.36626      -3.41035     -0.184119      0.946388      0.325388     -0.751559     -0.681218     0.0255993      0.172931     -0.244669   -0.00943314     0.0132244    0.00329419    -0.0103906    0.00456084    0.00125083  -0.000976434   0.000246020   1.98672e-05   3.67740e-05  -3.57599e-06  -2.01511e-06  -3.98437e-07  -2.38711e-08       0.00000       0.00000       0.00000       0.00000       0.00000       0.00000       2.83018       3.45539       3.38917       3.21273       2.81073       2.79794       2.53137       2.21362       1.74252       1.35299      0.945102      0.642522      0.401809      0.252523      0.145791     0.0866212     0.0449963     0.0236573     0.0113155    0.00571031    0.00235313    0.00110483   0.000417549   0.000159193   4.89595e-05   1.54060e-05   3.78947e-06   9.16470e-07   1.58074e-07   2.44631e-08       0.00000       0.00000       0.00000       0.00000       0.00000       0.00000
  15  17 3188.0756    4.1780  1.1804 12.6418 -0.0028  0.0296   0.0843   0.0700    0.1793   0.0000   435.4748       5.17427       8.56615      -9.76794      -1.77230      -3.70905      0.438413     -0.103362      -3.00188      -1.62470     -0.808835      0.414894      0.471153      0.308122     0.0285733     0.0160932     0.0433861     0.0176902    0.00275406   -0.00864923   -0.00456531  -8.51999e-05  -0.000334332  -2.26551e-05   7.14003e-05  -1.87377e-05  -1.02866e-05   4.47764e-07  -6.77670e-09  -8.14646e-10       0.00000       0.00000       0.00000       0.00000       0.00000       0.00000       3.14390       3.99598       4.23989       4.43732       4.00671       3.64548       3.02627       2.35877       1.94549       1.43999       1.04174      0.699398      0.495252      0.313552      0.189830      0.114762     0.0648257     0.0340626     0.0175905    0.00818252    0.00364053    0.00153108   0.000641688   0.000232513   7.69405e-05   2.29985e-05   6.12920e-06   1.33419e-06   2.68929e-07   3.69667e-08       0.00000       0.00000       0.00000       0.00000       0.00000       0.00000
  15  18 3328.8433    3.7031  1.4713 12.7716 -0.0027  0.0324   0.0696   0.0830    0.1078   0.0000   438.1795      0.516584       13.9297     -0.186563     -0.849125     -0.123941       2.12327      -4.75188       2.19809      0.582720      0.226828      0.405399     0.0926843      0.124242      0.268650      0.249785     -0.120381    -0.0289042    0.00607780   -0.00417483   -0.00191449   -0.00191065   -0.00146654  -0.000179274   0.000110895  -3.71106e-05  -8.71044e-06  -1.73497e-06   2.43492e-07   2.82809e-08       0.00000       0.00000       0.00000       0.00000       0.00000       0.00000       3.55629       4.51689       4.55266       4.91692       4.38007       3.94052       3.41038       2.83922       2.18115       1.62990       1.18090      0.841102      0.564018      0.350109      0.217400      0.129780     0.0714491     0.0365755     0.0197655    0.00960893    0.00430026    0.00176021   0.000712157   0.000249802   8.36663e-05   2.42668e-05   6.60079e-06   1.52938e-06   2.88019e-07   4.14766e-08       0.00000       0.00000       0.00000       0.00000       0.00000       0.00000
  15  19 3470.0215    3.0868  2.5563 11.9622 -0.0015  0.0411   0.0440   0.1104    0.0757   0.0000   444.1068      -4.77643       10.2269      0.635546       4.55819       3.51534      0.501903     -0.436557       6.35547      -1.33585      0.368356      0.354955      0.174821      0.338669     0.0146919     0.0309347     0.0152386    -0.0465236    -0.0460524    -0.0233867    0.00540143   -0.00162245   -0.00125509   5.08471e-05  -0.000110316   3.56914e-05  -5.07248e-06  -1.26651e-06  -1.32301e-07  -1.06256e-07       0.00000       0.00000       0.00000       0.00000       0.00000       0.00000       4.40120       5.64685       5.97851       6.13286       5.51006       5.08356       4.25159       3.48124       2.78818       2.05140       1.48688       1.04222      0.690664      0.443917      0.264649      0.162292     0.0879002     0.0471961     0.0245355     0.0116370    0.00535687    0.00217008   0.000893988   0.000328042   0.000108114   3.37845e-05   8.65676e-06   1.99019e-06   3.73470e-07   5.16166e-08       0.00000       0.00000       0.00000       0.00000       0.00000       0.00000
  15  20 3611.1865    2.6336  3.7067 11.2887 -0.0019  0.0509   0.0313   0.1325    0.0668   0.0000   438.3859      -15.4474       4.23977       5.42953       4.01040      0.783175      -11.1152      -5.32279      0.941038      -1.34558       1.21793       1.49046    -0.0146013      0.516630     -0.372566     0.0625787    -0.0106029    -0.0555853     0.0354008     0.0134739  -0.000614975   0.000595293   -0.00111888   0.000665873  -3.65779e-05   1.70441e-05   2.86920e-06   1.16973e-06  -4.40873e-07  -3.31720e-08       0.00000       0.00000       0.00000       0.00000       0.00000       0.00000       5.55883       6.87208       7.30266       7.65996       6.99567       6.23055       5.22346       4.21337       3.45828       2.56212       1.83992       1.25825      0.851165      0.531839      0.337177      0.199265      0.113402     0.0596573     0.0307542     0.0145080    0.00647651    0.00267019    0.00107404   0.000390873   0.000133331   3.88934e-05   1.04694e-05   2.33308e-06   4.59499e-07   6.05537e-08       0.00000       0.00000       0.00000       0.00000       0.00000       0.00000
  15  21 3752.5577    2.2395  4.8966 10.8404 -0.0022  0.0596   0.0231   0.1553    0.0583   0.0000   441.1614      -5.02707       9.05463       6.01578      -4.39851      -12.9607       10.4397       4.03531       1.60067       1.54182     -0.865593      -1.19299      -1.41521     -0.540518      0.126154     -0.382631     -0.127976     0.0442464     0.0176989     0.0142720    0.00456326   -0.00114077   0.000865784  -0.000493047  -1.37166e-06  -3.20177e-05  -1.41244e-05   1.42099e-06   1.15935e-06  -3.15064e-08       0.00000       0.00000       0.00000       0.00000       0.00000       0.00000       6.29078       8.11134       8.58028       8.53887       8.20734       7.31432       6.17965       4.96503       3.93045       2.99437       2.14083       1.51931      0.981272      0.644782      0.403705      0.228627      0.133406     0.0689459     0.0348337     0.0164444    0.00747409    0.00320088    0.00126114   0.000451431   0.000161869   4.77529e-05   1.28624e-05   3.08845e-06   5.72825e-07   7.24754e-08       0.00000       0.00000       0.00000       0.00000       0.00000       0.00000
  15  22 3894.0903    1.8140  6.7021 10.4397 -0.0013  0.0756   0.0169   0.1978    0.0512   0.0000   447.6969      -15.6509       28.1072       8.00605       10.8439      -16.9718       8.64026       8.31383      0.388332      -5.31956     0.0607486      0.167333      -1.03046      0.989137     -0.499397      0.285812      0.146763     0.0420530    -0.0174434    0.00331413     0.0138836    0.00537070    0.00149777  -0.000674449  -5.91143e-05  -1.69835e-05   1.71496e-05   1.25379e-06  -2.41756e-07  -5.55181e-08       0.00000       0.00000       0.00000       0.00000       0.00000       0.00000       7.78217       10.5537       10.6312       10.9784       9.99962       9.11017       7.85509       6.42612       5.15651       3.84519       2.83336       1.91427       1.29304      0.807822      0.505293      0.293981      0.163779     0.0869962     0.0433327     0.0214384    0.00934160    0.00413111    0.00159158   0.000602975   0.000201879   6.14197e-05   1.70707e-05   3.86920e-06   7.67897e-07   1.02494e-07       0.00000       0.00000       0.00000       0.00000       0.00000       0.00000
  15  23 4035.4946    1.5417  8.5384 10.1967 -0.0011  0.0915   0.0132   0.2373    0.0459   0.0000   440.4174       8.75982       9.75412       3.81040       4.26167      -13.9193       8.66001      0.716931      0.532654      -5.39096      -6.62838     0.0601368       1.22767       1.42034      -1.08149      0.193624      0.337548     0.0916634      0.113068    -0.0635897    -0.0214761   -0.00275369    0.00114328  -0.000261773   0.000313224   0.000117814   1.23864e-05  -6.33850e-06  -1.62825e-06   3.73525e-08       0.00000       0.00000       0.00000       0.00000       0.00000       0.00000       9.41754       12.0371       12.6434       12.4450       12.1644       10.3987       9.56205       7.65006       6.16242       4.68211       3.37860       2.38418       1.56098      0.994102      0.629343      0.360038      0.208981      0.105550     0.0559447     0.0266853     0.0121581    0.00512170    0.00206358   0.000724113   0.000256253   7.37026e-05   2.01864e-05   4.85148e-06   9.29777e-07   1.09126e-07       0.00000       0.00000       0.00000       0.00000       0.00000       0.00000
  15  24 4177.3218    1.3049 11.2120 10.0340 -0.0008  0.1140   0.0105   0.3109    0.0409   0.0000   444.8519       31.0527       21.8619      -38.0190       17.2743       4.99280      -11.8499       10.7478      -11.9058       3.55441       2.14755      -3.95243       1.99018       1.43898      0.337705     -0.756735     0.0468643      0.177163      0.148749    0.00135763   -0.00290930   -0.00599048  -0.000382983   0.000807356   0.000460023  -5.78954e-05  -3.15440e-05   9.36077e-06  -1.08308e-06  -2.19508e-07       0.00000       0.00000       0.00000       0.00000       0.00000       0.00000       11.6406       15.1499       16.1148       16.0921       15.2064       13.4193       11.8087       9.60007       7.69257       5.71299       4.30357       2.88075       1.98827       1.25237      0.787817      0.454284      0.260056      0.137912     0.0704935     0.0336212     0.0154893    0.00660514    0.00263076   0.000949283   0.000323702   9.66833e-05   2.70425e-05   5.95826e-06   1.16221e-06   1.42410e-07       0.00000       0.00000       0.00000       0.00000       0.00000       0.00000
  15  25 4319.1247    1.0926 13.6642  9.9306 -0.0002  0.1440   0.0085   0.3941    0.0361   0.0000   432.6320       8.84731       45.5194       32.6430       34.5026      -14.2458      -3.74210       3.08186       3.73913      -5.18946       3.63469     -0.911825     -0.885538      -1.21460      -1.14475     0.0397542    -0.0821192    0.00436881      0.192987     0.0323552  -0.000744809   -0.00156998    0.00425136   0.000810939  -0.000845438  -0.000148378  -1.76054e-05  -1.25655e-06   1.69637e-07   2.55719e-07       0.00000       0.00000       0.00000       0.00000       0.00000       0.00000       14.5520       19.2520       20.6139       20.0208       19.4505       17.2754       14.9156       12.1272       9.62092       7.16995       5.38687       3.70160       2.54007       1.60473       1.01102      0.587533      0.333056      0.176676     0.0898530     0.0441043     0.0196329    0.00857674    0.00334733    0.00124422   0.000421056   0.000127199   3.52977e-05   7.84863e-06   1.47753e-06   1.79042e-07       0.00000       0.00000       0.00000       0.00000       0.00000       0.00000
  15  26 4461.1487    0.9166 15.5174  9.8658 -0.0002  0.1757   0.0071   0.4717    0.0323   0.0000   439.0004       3.75286       13.9808      -25.7987       10.7418       13.7782       8.80002      -1.13120      -18.3421      -15.8930       7.11918       4.05168      0.251671      -2.92244      0.923697      0.737996      0.623998     0.0746127     -0.186375    -0.0210154     0.0379714    -0.0188692    0.00220004   0.000293115   0.000421601  -0.000228884  -3.11951e-05  -8.49849e-06   3.69455e-06  -5.10592e-07       0.00000       0.00000       0.00000       0.00000       0.00000       0.00000       17.8625       23.2438       25.1255       24.6652       23.6550       20.8936       18.3054       14.9139       11.8395       9.07298       6.64601       4.53080       3.14530       1.98736       1.23517      0.742060      0.411176      0.224553      0.112481     0.0557844     0.0244778     0.0108162    0.00421546    0.00160145   0.000516510   0.000157691   4.31773e-05   9.66017e-06   1.78916e-06   2.16768e-07       0.00000       0.00000       0.00000       0.00000       0.00000       0.00000
  16  10 2228.3879    1.0289  0.8263  9.9321 -0.0016  0.0254   0.0230   0.0549    0.1037   0.0000   433.1895      -1.01436       13.1889       4.78525       1.45454      -3.68081       1.11453      0.616613      -1.34648     -0.606250      -1.25205    -0.0168691      0.912226     -0.201503     -0.159752     -0.126378     0.0192761     0.0274381     0.0306636    0.00125768   -0.00331220   0.000977369   0.000405227  -1.21754e-07  -5.80960e-05  -7.50750e-05   1.95183e-05  -2.89747e-06   4.17750e-07   1.01609e-07  -7.15548e-08  -1.04295e-09       0.00000       0.00000       0.00000       0.00000       2.42873       3.24650       2.95195       3.33575       3.36198       3.04289       2.54301       1.93621       1.63769       1.27018       1.03809      0.661254      0.486010      0.305353      0.208609      0.136248     0.0785664     0.0459218     0.0223114     0.0116900    0.00499248    0.00249637   0.000946184   0.000437424   0.000149117   5.90628e-05   1.69096e-05   5.49341e-06   1.52185e-06   3.09384e-07   6.60118e-08   8.37372e-09       0.00000       0.00000       0.00000       0.00000
  16  11 2372.5993    1.4228  0.9013 10.5116 -0.0038  0.0253   0.0310   0.0598    0.1001   0.0000   438.4749      -2.36248       7.16157      -2.03036      -1.63616      0.437368     -0.739496       1.66741      -1.13443      -1.25704     -0.786794     -0.746485     -0.575247    -0.0209252    0.00356462    -0.0507431     0.0597299     0.0589887    0.00466242    0.00984642    0.00373522    0.00311643   0.000681474   4.42160e-05   4.27315e-06  -1.25335e-05   4.62536e-06   4.52944e-06  -2.71043e-06  -2.39421e-07   1.05942e-07   3.03848e-09       0.00000       0.00000       0.00000       0.00000       2.87941       3.69622       3.51760       3.24308       2.88070       2.79519       2.57410       2.52938       2.09569       1.72217       1.21509      0.850483      0.504821      0.329942      0.190798      0.124852     0.0688035     0.0393623     0.0189278     0.0107145    0.00461098    0.00243382   0.000894736   0.000424021   0.000136482   5.32244e-05   1.57085e-05   5.28670e-06   1.22561e-06   3.17617e-07   4.82109e-08   7.31386e-09       0.00000       0.00000       0.00000       0.00000
  16  12 2514.8192    1.8704  0.8600 11.1827 -0.0054  0.0231   0.0414   0.0565    0.0977   0.0000   431.0666      -6.40802       12.8357       1.78843     -0.156019      -1.92089       3.33276       2.50726     -0.600340     -0.971517      -1.24435     -0.450239      0.119773      0.617786     -0.102210      0.215667     -0.102150    -0.0231990     0.0229709    0.00970759    0.00555061   -0.00319128   0.000721806   0.000432078   9.12537e-05   4.11111e-05   2.41576e-06  -1.04758e-05  -7.79497e-07   4.43596e-07  -5.22976e-08   6.26857e-09       0.00000       0.00000       0.00000       0.00000       2.35650       3.03861       3.00441       3.30472       2.91160       2.72041       2.37326       1.95482       1.61939       1.16557      0.912710      0.614127      0.460483      0.275049      0.190382      0.108433     0.0646740     0.0362052     0.0189969     0.0102597    0.00453671    0.00236631   0.000876655   0.000402586   0.000135704   5.30971e-05   1.63471e-05   4.42248e-06   1.28800e-06   2.35778e-07   5.38500e-08   7.35327e-09       0.00000       0.00000       0.00000       0.00000
  16  13 2656.9283    2.3999  0.9203 11.4542 -0.0031  0.0239   0.0505   0.0588    0.1168   0.0000   437.2607       1.46048       13.1121      -3.80955      -1.32938      0.318932     -0.105706      0.644119      -1.71228      0.159101     0.0127080      -1.03003      0.264896      0.346827      0.100488   -0.00386246    -0.0261634   -0.00684609    -0.0258944    0.00556060   -0.00319103    0.00352887    0.00135059  -0.000368979   4.93659e-05  -0.000125352  -1.30593e-05   9.79348e-06   1.43914e-06   1.72592e-07  -6.53883e-08  -1.34389e-10       0.00000       0.00000       0.00000       0.00000       2.27768       3.10243       3.23868       3.32683       3.03400       2.84996       2.32659       2.00423       1.62168       1.17621      0.904738      0.619979      0.442058      0.291714      0.183930      0.104995     0.0659466     0.0360992     0.0191104     0.0105140    0.00483986    0.00221248   0.000936532   0.000413595   0.000145944   5.35752e-05   1.81856e-05   5.37900e-06   1.45045e-06   2.93271e-07   5.62604e-08   7.87072e-09       0.00000       0.00000       0.00000       0.00000
  16  14 2799.5350    3.2164  0.8735 11.7857 -0.0005  0.0289   0.0687   0.0541    0.1240   0.0000   435.5359      -3.15542       12.6142      -2.81720      -4.08236      -5.21330     -0.228968       3.32416    -0.0211259     0.0707159      -1.10310     0.0111379      0.283141     -0.217455     -0.211943     0.0234850    -0.0123383    -0.0231665    0.00905305    -0.0150414   -0.00803302   -0.00166119   0.000623297   0.000341535  -0.000111653   1.13196e-05   2.67864e-05   8.37109e-06  -5.24277e-07   4.80886e-08  -5.02678e-08   1.12998e-09       0.00000       0.00000       0.00000       0.00000       2.17053       3.70625       3.06535       3.99463       3.28420       3.03145       2.86747       2.11540       2.07742       1.10549       1.21956      0.613697      0.615718      0.269446      0.251181      0.121648     0.0836561     0.0436978     0.0210091     0.0140646    0.00509312    0.00343130   0.000951396   0.000596019   0.000155682   7.36806e-05   2.25432e-05   5.55586e-06   2.14709e-06   2.65196e-07   9.76979e-08   1.21438e-08       0.00000       0.00000       0.00000       0.00000
  16  15 2941.7835    3.7789  0.7815 12.4675  0.0006  0.0213   0.0882   0.0525    0.1095   0.0000   438.1317       2.18941       6.21363     -0.369481      -2.43887      -3.56556      -4.11604      -2.88682       1.45479    -0.0157125      0.158788      0.498659     -0.240788    -0.0341246    -0.0857420     0.0425961     0.0172493    -0.0301947     0.0304093     0.0122766    0.00250589   0.000638909    0.00105278  -4.42566e-05  -9.21711e-05   3.96855e-05  -6.17457e-06   6.63786e-06  -1.45178e-07   2.89461e-07  -4.50712e-08  -2.00437e-09       0.00000       0.00000       0.00000       0.00000       2.09374       2.65015       2.92925       2.88884       2.59331       2.46842       2.10904       1.78542       1.52621       1.06685      0.848139      0.576851      0.396837      0.268027      0.159214     0.0944000     0.0612292     0.0312502     0.0161359    0.00965971    0.00454262    0.00191448   0.000869584   0.000387849   0.000134992   4.77324e-05   1.66854e-05   4.95248e-06   1.21468e-06   2.44290e-07   4.86047e-08   6.15539e-09       0.00000       0.00000       0.00000       0.00000
  16  16 3083.5024    4.1647  0.9806 12.5038 -0.0006  0.0236   0.0879   0.0622    0.1425   0.0000   440.6313       1.12209       11.1090       1.35257     -0.979957      -4.22730      -3.17615      -3.17826       1.76545      -1.17262     -0.758164     -0.772944     -0.256030      0.192474     0.0816881    -0.0312729    -0.0844274     0.0484409    -0.0409635    0.00206561   -0.00416094   -0.00345374   -0.00124997   0.000739824   0.000190386  -3.60091e-06  -9.92899e-06   1.82769e-06  -3.51431e-07   1.81906e-07  -8.80004e-08   1.11676e-09       0.00000       0.00000       0.00000       0.00000       2.32446       2.98309       3.12660       3.26771       3.05407       2.63953       2.47211       2.02539       1.52508       1.21721      0.908330      0.667017      0.432883      0.297025      0.192796      0.112729     0.0696535     0.0358907     0.0208264    0.00963859    0.00509117    0.00232429    0.00107560   0.000417232   0.000164591   5.02762e-05   1.81913e-05   4.90279e-06   1.31818e-06   3.16818e-07   5.67325e-08   7.09986e-09       0.00000       0.00000       0.00000       0.00000
  16  17 3224.9460    4.1215  1.2483 12.7551 -0.0008  0.0290   0.0799   0.0730    0.1315   0.0000   438.6419      -8.93003       19.3351      -4.80610      -4.58662      -1.78351      0.278688      0.376757      0.196635      0.668124      0.461799     -0.728960    -0.0479113     0.0304028      0.224361      0.142712    -0.0555224     0.0310495    0.00899252   -0.00559545  -0.000393654  -0.000949496  -0.000299330  -0.000953499  -0.000332339   8.62850e-05   6.79295e-07   4.47928e-06   5.18125e-07  -1.39553e-07  -1.13649e-07   1.89727e-09       0.00000       0.00000       0.00000       0.00000       2.78747       3.71147       3.68714       3.93597       3.67345       3.28810       2.99216       2.33617       1.96432       1.53081       1.12021      0.834628      0.510904      0.369326      0.217411      0.151811     0.0836771     0.0477175     0.0240222     0.0126893    0.00618181    0.00280112    0.00123579   0.000505155   0.000192845   6.93046e-05   2.09427e-05   6.70818e-06   1.44132e-06   3.91245e-07   7.39027e-08   9.43578e-09       0.00000       0.00000       0.00000       0.00000
  16  18 3366.3306    3.5649  1.7151 12.4538 -0.0072  0.0347   0.0624   0.0886    0.1007   0.0000   443.8630       1.62302       13.0211      -8.13530      -6.77818      -5.32174       7.22439      -5.12500      -6.09542       1.57316      -1.83833      -2.52332     0.0643149    -0.0952639      0.173073     0.0819952     -0.129943     0.0109415     0.0313078    -0.0124456    0.00275050   -0.00526140   -0.00178908   0.000654976   2.55046e-05   2.90275e-05  -1.44399e-05  -1.93457e-05   2.03904e-06   1.00261e-08   1.71543e-08  -5.80188e-09       0.00000       0.00000       0.00000       0.00000       3.46609       4.52346       4.57049       4.57616       4.23247       3.88980       3.67006       2.94649       2.50589       1.86052       1.44922      0.983574      0.683369      0.443485      0.278470      0.169626     0.0951422     0.0564072     0.0281286     0.0151311    0.00690611    0.00336014    0.00142297   0.000613790   0.000219359   8.39508e-05   2.49943e-05   7.77702e-06   2.00296e-06   4.25885e-07   8.75561e-08   1.05593e-08       0.00000       0.00000       0.00000       0.00000
  16  19 3508.0021    3.0455  2.6053 11.5337 -0.0002  0.0418   0.0415   0.1043    0.0887   0.0000   434.9103      -3.85117       9.80374      -10.0285       4.23110       1.76847      -2.38071      -1.38961       4.87997     -0.520117     -0.979677     -0.469810       1.25540     -0.439876      0.222527      0.414281      0.143234      0.154384     0.0167969   -0.00348970     0.0129396   -0.00269580   -0.00292340   0.000625100  -2.34178e-05  -6.02729e-05  -3.77169e-05  -6.11932e-06   3.25911e-06   4.86000e-07   1.06224e-07  -2.47116e-08       0.00000       0.00000       0.00000       0.00000       4.07632       5.42444       5.76649       5.90434       5.39283       4.91288       4.26044       3.51179       2.90711       2.14192       1.62867       1.12591      0.790284      0.522694      0.323613      0.198415      0.115811     0.0650937     0.0362065     0.0178259    0.00894336    0.00404512    0.00178938   0.000714976   0.000287558   9.71402e-05   3.24398e-05   9.59345e-06   2.46160e-06   5.32857e-07   1.03024e-07   1.31118e-08       0.00000       0.00000       0.00000       0.00000
  16  20 3649.7882    2.5427  3.8691 11.0725 -0.0011  0.0502   0.0285   0.1351    0.0656   0.0000   447.8676       1.76407       14.5913      -9.62786       8.06742      -5.86724     -0.314708     -0.856298      -1.28577      -5.12892      0.573100    -0.0315733     -0.424893      0.408763      0.103334      0.152608      0.317782  -9.45866e-05    -0.0225501    -0.0192144    0.00661816    0.00378147   -0.00108737  -0.000276302   1.23569e-05   0.000341450   1.91793e-05  -1.91642e-05   4.08547e-06   4.61174e-07  -1.50094e-07   2.12592e-08       0.00000       0.00000       0.00000       0.00000       4.93888       6.36883       6.65108       6.68102       6.46942       5.87224       5.21214       4.17201       3.41877       2.63065       1.96559       1.41280      0.986932      0.645056      0.416975      0.252613      0.151619     0.0813910     0.0434664     0.0222912     0.0108642    0.00488183    0.00213122   0.000879675   0.000339526   0.000119556   3.97604e-05   1.12863e-05   2.99277e-06   6.67693e-07   1.25320e-07   1.49412e-08       0.00000       0.00000       0.00000       0.00000
  16  21 3791.5107    2.1110  5.2755 10.5635 -0.0011  0.0601   0.0203   0.1622    0.0545   0.0000   428.8467      -5.42905     -0.937721      -1.59935       20.1655      -20.2173      -7.59680      -5.05188       8.13557   -0.00834215       1.14486      -1.78282      -2.09514     -0.573344    -0.0697389     -0.177623     -0.135385    -0.0229782     0.0573174    -0.0340301     0.0182771   -0.00459332   0.000414099    0.00146826   0.000163798  -6.28890e-05   5.07591e-05   8.54045e-06   4.58773e-06   4.79816e-07  -4.51094e-07  -9.87606e-09       0.00000       0.00000       0.00000       0.00000       5.86652       7.59021       7.82911       8.20465       7.57715       7.01182       6.10770       5.12214       4.09726       3.17099       2.38355       1.68933       1.17208      0.778771      0.498374      0.297888      0.176071     0.0990042     0.0531704     0.0270086     0.0128779    0.00608312    0.00260333    0.00108699   0.000407106   0.000143740   4.69099e-05   1.36451e-05   3.59452e-06   7.97219e-07   1.47176e-07   1.91845e-08       0.00000       0.00000       0.00000       0.00000
  16  22 3933.3104    1.7641  7.6057 10.1749  0.0002  0.0771   0.0149   0.2100    0.0484   0.0000   432.6965      -2.77944       10.8239      -6.11347      -9.01717      -7.99126      -6.18021       9.36716       7.03989      -3.18010      -4.49122       1.29244       1.70651     -0.271547     -0.673565      0.765317      0.104156    -0.0628215     0.0151516     0.0518557    0.00679642    -0.0113701   -0.00431904  -0.000263585  -0.000406236  -0.000250159   9.75520e-05  -2.67366e-06  -3.47067e-06   2.06505e-06  -5.79120e-08  -1.09747e-08       0.00000       0.00000       0.00000       0.00000       7.74766       9.76796       10.3351       10.2690       10.2565       9.16527       7.94496       6.54428       5.28598       4.05002       3.10080       2.15383       1.54249      0.986520      0.653284      0.391896      0.231182      0.129314     0.0671615     0.0349222     0.0162853    0.00766228    0.00320909    0.00135826   0.000497943   0.000183546   5.90570e-05   1.73653e-05   4.82006e-06   1.02582e-06   1.90364e-07   2.20240e-08       0.00000       0.00000       0.00000       0.00000
  16  24 4217.6280    1.2258 11.3067  9.9545 -0.0008  0.1173   0.0098   0.3142    0.0378   0.0000   406.3864       28.1089       41.8455      -22.4622       24.8114      -14.3040      -19.3952      -21.7937       12.4802      -3.39712      -2.06132      -4.15122       1.37167       1.64849      0.568086      0.890905    -0.0977942     -0.101451    -0.0512618    -0.0203758    0.00992833   -0.00345677  -2.86116e-05    0.00582754   -0.00111026  -1.09195e-05  -2.77173e-05  -4.46014e-06   6.12696e-06  -3.45234e-06   4.88336e-07   1.42212e-08       0.00000       0.00000       0.00000       0.00000       11.1774       14.5421       15.2483       15.4355       14.7913       13.6316       12.0430       9.86876       7.92782       6.19864       4.62944       3.32897       2.35184       1.56736      0.996536      0.608261      0.357976      0.198729      0.107719     0.0547664     0.0262522     0.0123911    0.00525395    0.00222973   0.000855983   0.000300513   9.74646e-05   2.83569e-05   7.44289e-06   1.65839e-06   2.98532e-07   3.66585e-08       0.00000       0.00000       0.00000       0.00000
  16  25 4359.9241    1.0229 14.3681  9.7995 -0.0008  0.1530   0.0075   0.4080    0.0336   0.0000   434.6072      -7.44184       56.7450       24.1718      -25.5573       4.02989      -27.7455       5.39332       21.5581       2.21200      -4.04025     -0.756379       4.19835     -0.110968      0.367291     -0.541790     -0.501913     0.0861562    -0.0242676   -0.00722766   -0.00719275   -0.00579819    0.00905044  -0.000932120   -0.00110374   0.000321838   0.000161798  -3.45297e-05  -3.25340e-07   2.04963e-06  -2.74432e-08   3.73106e-08       0.00000       0.00000       0.00000       0.00000       14.3861       18.9975       19.8452       19.9377       19.5368       17.5690       15.5932       12.8534       10.5636       8.08268       6.18201       4.35605       3.10987       2.01289       1.33117      0.804559      0.475496      0.270706      0.143859     0.0746433     0.0357729     0.0168540    0.00722302    0.00300619    0.00112541   0.000408597   0.000130852   3.79343e-05   1.02236e-05   2.19469e-06   4.07478e-07   4.80585e-08       0.00000       0.00000       0.00000       0.00000
  17   9 2112.9614    0.8373  0.6003  9.8212 -0.0060  0.0200   0.0220   0.0444    0.0779   0.0000   439.2579      -2.51978       11.2114       1.99540      0.487852      0.637900       2.97748      -1.92366     0.0775759       1.23622     -0.919616     0.0374153      0.224600     -0.150074     0.0603388      0.119558    -0.0600667   -0.00100862    -0.0145639    -0.0161410   -0.00182298   -0.00272511    0.00112784   1.43392e-05   8.37898e-05   8.19825e-05  -0.000107775  -6.14831e-06   2.17479e-06   1.24274e-07   6.68781e-08   6.19881e-08   7.31010e-09  -1.30655e-09       0.00000       0.00000       1.86042       2.43331       2.20336       2.52898       2.46269       2.26008       1.93487       1.56674       1.42079       1.09064      0.828022      0.579126      0.425103      0.296979      0.194621      0.119516     0.0734586     0.0434793     0.0258899     0.0134964    0.00719441    0.00321759    0.00149220   0.000613688   0.000266618   9.84975e-05   3.99347e-05   1.24797e-05   4.15372e-06   1.13590e-06   2.85378e-07   6.20577e-08   1.26592e-08   1.63607e-09       0.00000       0.00000
  17  12 2548.1221    1.9703  0.9370 11.2406 -0.0020  0.0230   0.0406   0.0574    0.1083   0.0000   437.9740      -3.43074       13.3847      -2.07410      -1.54434     -0.343522      0.360778      -1.05930     -0.178634      -1.21528      0.722723      0.201011     -0.361996     0.0348511     -0.329690     0.0226299     0.0821363    -0.0234316     0.0130781    0.00853108   -0.00974278    0.00383050    0.00269930   7.35309e-05   0.000143029  -7.56754e-05  -5.82387e-05  -5.08516e-06  -2.67211e-07  -1.53624e-06   1.06553e-07   5.40073e-08  -1.34724e-08   4.44511e-10       0.00000       0.00000       2.20579       2.81125       2.87203       3.02921       2.75385       2.63470       2.36915       1.97689       1.55936       1.25917      0.919224      0.691644      0.498882      0.347483      0.222589      0.138666     0.0842482     0.0470647     0.0270458     0.0142247    0.00747217    0.00365839    0.00167010   0.000762653   0.000310326   0.000128080   4.70238e-05   1.51734e-05   4.76823e-06   1.30243e-06   3.24436e-07   7.33340e-08   1.26300e-08   1.73472e-09       0.00000       0.00000
  17  13 2691.0006    2.6071  0.9847 11.5801 -0.0022  0.0247   0.0512   0.0567    0.1237   0.0000   434.6786      -1.56877       10.1034    -0.0219328      -6.24626       1.07805       1.64634       2.40675      -1.67522      -1.46652     -0.140452     -0.150536      -1.20818     -0.157750      0.140432     0.0422996     0.0569509    -0.0339776   -0.00764911    0.00455871   -0.00695175   -0.00314368   0.000932065  -0.000740412  -0.000543199  -7.08323e-05  -3.64799e-05  -2.26764e-05   2.21788e-06   1.14403e-06  -9.64676e-08  -1.58679e-07  -3.94657e-09  -1.63905e-09       0.00000       0.00000       2.37955       2.98545       2.92853       3.14579       3.04466       2.85909       2.46162       2.04107       1.72452       1.38634       1.04417      0.765670      0.526352      0.362733      0.231110      0.151456     0.0974839     0.0540784     0.0311051     0.0157638    0.00847263    0.00398891    0.00181394   0.000787570   0.000331174   0.000129853   4.93014e-05   1.53009e-05   5.21981e-06   1.41866e-06   3.50400e-07   7.98187e-08   1.41602e-08   1.85059e-09       0.00000       0.00000
  17  14 2834.3635    3.2370  0.8851 12.1626 -0.0005  0.0222   0.0678   0.0529    0.1103   0.0000   439.4891      -1.35915       14.7598      -1.68546      -4.18061      -3.67588      -7.42377      -1.40120       1.69341     -0.774662    -0.0417033     -0.674348    -0.0426766      0.281025      0.138281     0.0638320    -0.0630148     0.0149416     0.0298354     0.0109191   -0.00211350    0.00154532  -0.000714960  -0.000719814  -0.000121628  -1.93554e-05  -7.68728e-06  -1.71288e-05   8.12746e-06   2.19621e-06  -3.75107e-07   3.34921e-08   4.64262e-09  -1.25837e-09       0.00000       0.00000       2.05974       2.50552       2.70170       2.72146       2.75671       2.38839       2.20895       1.82657       1.47601       1.21989      0.889872      0.662711      0.466285      0.314121      0.208836      0.131580     0.0801535     0.0493157     0.0257324     0.0145953    0.00739921    0.00359239    0.00167036   0.000716650   0.000313707   0.000119818   4.28845e-05   1.56676e-05   4.49926e-06   1.31805e-06   3.38440e-07   7.65402e-08   1.27095e-08   1.46292e-09       0.00000       0.00000
  17  15 2977.2471    3.7174  0.8521 12.7009 -0.0057  0.0239   0.0794   0.0537    0.1028   0.0000   440.8112       1.55454       12.0475      -3.12104      -3.45469      -4.47148     -0.589662     -0.753521      0.143899      0.573134       1.61028     -0.133498     -0.231226      0.340223      0.269672    -0.0943767    -0.0137027     0.0464853    -0.0155267    -0.0139262    0.00957070   0.000321611   0.000377997    0.00105187  -0.000303913   7.74374e-05   7.35351e-05  -8.05078e-06   4.42237e-06   2.79188e-07   1.53535e-07  -5.92670e-08   2.05193e-08  -3.59269e-09       0.00000       0.00000       2.31485       3.04728       3.08221       3.09774       2.67217       2.55706       2.36157       2.16911       1.79807       1.46977       1.13073      0.784420      0.520142      0.351181      0.213413      0.146479     0.0769998     0.0494494     0.0278004     0.0146393    0.00732087    0.00358046    0.00175003   0.000797502   0.000328123   0.000127134   4.87359e-05   1.61847e-05   4.63124e-06   1.53018e-06   3.45793e-07   7.84754e-08   1.35775e-08   1.88804e-09       0.00000       0.00000
  17  16 3119.4077    4.0434  1.0206 12.8683 -0.0010  0.0248   0.0808   0.0612    0.1122   0.0000   437.7795       3.19586       11.4018      -2.81871      -1.67666      -7.22075       5.54459      -3.56349     -0.377565     0.0361544      -1.82369     -0.625562      0.130965     -0.214590    -0.0365231      0.240013     0.0199751   -0.00451729    -0.0163335  -0.000949549   -0.00537486   0.000122596    0.00150173   0.000105793  -0.000228351  -9.43947e-05  -2.82290e-05   8.21154e-07  -5.32328e-06  -2.68659e-06  -3.61283e-07   3.07418e-08  -6.36094e-09  -2.41435e-09       0.00000       0.00000       2.24070       2.98387       3.04043       3.24536       3.02049       2.69814       2.52189       2.06742       1.68427       1.33308      0.980222      0.748866      0.522521      0.346314      0.227487      0.144369     0.0910028     0.0527031     0.0272802     0.0154039    0.00829955    0.00397817    0.00198298   0.000773837   0.000369078   0.000134015   4.98947e-05   1.73228e-05   5.22926e-06   1.43304e-06   3.69335e-07   8.58427e-08   1.54662e-08   1.95156e-09       0.00000       0.00000
  17  17 3261.4191    4.0898  1.2825 12.4797 -0.0045  0.0278   0.0769   0.0675    0.1480   0.0000   437.1315      0.867180       13.8929      -6.68337       1.02438       1.98194      -3.22564       1.11424       2.49430      -2.41059      -1.32518      -1.09211     -0.655391      0.744699     -0.117742      0.283284   -0.00362925   -0.00528598     0.0457978   -0.00212183     0.0103761   -0.00756169    0.00190245   3.55098e-05   0.000596958  -0.000200091  -4.33139e-05  -1.11604e-05  -4.85008e-06  -4.37292e-07   2.48605e-07  -1.27509e-07   3.70701e-09   1.47711e-09       0.00000       0.00000       2.49726       3.35911       3.51740       3.68607       3.34794       3.19740       2.75054       2.29954       1.94821       1.43023       1.10767      0.829479      0.582700      0.386218      0.254957      0.165376     0.0970106     0.0583589     0.0312837     0.0169780    0.00906075    0.00436197    0.00215013   0.000899969   0.000396011   0.000144636   5.64077e-05   2.00422e-05   6.15419e-06   1.78011e-06   4.27106e-07   9.00335e-08   1.69468e-08   2.22485e-09       0.00000       0.00000
  17  18 3403.4244    3.4837  2.0678 12.1237 -0.0018  0.0363   0.0534   0.0901    0.1025   0.0000   441.0451     0.0111461       9.80341       2.78788     -0.148530      -2.40855      -3.54169      -2.48156       2.72916      0.759758      -1.27705      -1.14342      0.575546      0.169739     0.0112765    -0.0644365      0.181775     0.0836714     0.0917200     0.0357393    -0.0302143    -0.0170623   -0.00191284  -0.000610855   1.13234e-05  -0.000313092  -4.89488e-05  -8.99464e-06  -1.24739e-05   1.51789e-06   5.46034e-07   1.16783e-07  -1.22271e-08   1.93808e-09       0.00000       0.00000       3.25717       4.36798       4.42548       4.80898       4.32976       4.16726       3.51782       3.06412       2.50405       1.95875       1.51173       1.07794      0.775976      0.527492      0.341724      0.221594      0.132907     0.0783364     0.0445761     0.0239924     0.0123835    0.00593478    0.00293755    0.00119701   0.000537751   0.000203904   7.75313e-05   2.59134e-05   8.14969e-06   2.36036e-06   5.88006e-07   1.23038e-07   2.22627e-08   3.07172e-09       0.00000       0.00000
  17  19 3545.4469    2.8701  2.9731 11.6870 -0.0002  0.0439   0.0375   0.1131    0.0755   0.0000   432.0589       4.31042       3.44410      -3.89427       8.31642     -0.499216      -8.28070     -0.948765       2.14906      -2.58788       1.84265       1.32237     -0.380236     -0.812022     -0.240051      0.505815     -0.236137     -0.159596     0.0146924    -0.0578297    0.00845782    0.00728518   -0.00170423    0.00130419    0.00141224  -9.90245e-05  -7.74332e-05  -2.05651e-05   8.88139e-06  -1.49629e-06  -7.87401e-08  -1.56466e-07  -1.96506e-08  -1.94569e-10       0.00000       0.00000       4.05794       5.22278       5.61531       5.79109       5.51829       5.00057       4.41059       3.72947       3.01876       2.33140       1.82313       1.29147      0.941158      0.621068      0.414345      0.261272      0.162198     0.0943215     0.0515310     0.0280675     0.0147216    0.00722835    0.00336419    0.00148646   0.000633153   0.000245794   8.97879e-05   3.05443e-05   9.54825e-06   2.72910e-06   7.17160e-07   1.47634e-07   2.69585e-08   3.24666e-09       0.00000       0.00000
  17  20 3687.8190    2.4734  4.3106 10.8450 -0.0025  0.0511   0.0256   0.1341    0.0706   0.0000   435.8341      0.530960       18.2825      -4.03846       3.86024      -11.0392      -2.45793      -1.62448      -2.54865       1.91939      0.323324     -0.112043     -0.661570     -0.283055     -0.280062      0.133428     -0.365372     0.0153385     0.0507783   -0.00972860   -0.00725170   -0.00282247    0.00222163    0.00121993   0.000455409   0.000199476  -0.000117874  -5.58806e-06   1.50109e-05  -1.94327e-06  -1.17008e-07  -1.91149e-07   3.85368e-08   2.98987e-09       0.00000       0.00000       4.82211       6.15758       6.61286       6.69548       6.47069       5.88718       5.13892       4.33237       3.61184       2.78104       2.14261       1.53838       1.10898      0.719695      0.493698      0.304271      0.189348      0.109119     0.0619084     0.0333485     0.0168732    0.00831249    0.00397082    0.00170187   0.000718132   0.000280452   0.000103619   3.60549e-05   1.14204e-05   3.13976e-06   8.33632e-07   1.71080e-07   3.12683e-08   3.67747e-09       0.00000       0.00000
  17  21 3830.0305    2.0142  5.8140 10.5869 -0.0022  0.0630   0.0187   0.1706    0.0519   0.0000   432.6668       23.9969       18.3282      -13.9040      -8.47502      -5.02749      -3.32281      -13.4910      -7.49153      -1.17845       2.05575      -3.08407      -1.56202     -0.235380      0.349102     -0.266871     -0.333896    -0.0226690     0.0288880   -0.00503319    -0.0405731   -0.00324177    0.00589046    0.00198406  -0.000403344  -6.42046e-05  -0.000169074   2.65297e-05  -1.31744e-06  -2.50747e-06   8.62929e-07  -2.00095e-07   1.39405e-08  -1.14637e-08       0.00000       0.00000       5.79130       7.55743       7.98896       8.39123       7.92718       7.20676       6.30800       5.38127       4.43025       3.42346       2.61251       1.89748       1.36534      0.911330      0.606696      0.383307      0.231094      0.136139     0.0771584     0.0419347     0.0213482     0.0105838    0.00501500    0.00218029   0.000911224   0.000356814   0.000131942   4.56164e-05   1.41145e-05   4.04086e-06   1.03913e-06   2.22463e-07   4.00789e-08   4.89275e-09       0.00000       0.00000
  17  22 3972.4145    1.7231  7.8178 10.1202 -0.0010  0.0775   0.0139   0.2048    0.0482   0.0000   430.0567      -21.3976       9.10774       1.51592       5.50169      -7.09409       6.39037       2.66848       9.76701      -1.93644      -6.79942     -0.205795       2.82729      0.751614     -0.873522     -0.186795     -0.145121      0.296478    -0.0334462     0.0609818     0.0448491   -0.00218312    0.00301084   -0.00253769   -0.00197733  -0.000893449  -7.43561e-05   1.55823e-05   3.98545e-07  -6.14031e-06   1.04258e-06   3.99902e-07   3.90634e-08   7.66977e-09       0.00000       0.00000       7.19075       9.13636       9.55410       9.80508       9.72772       8.79602       7.77830       6.39810       5.38995       4.25832       3.25450       2.40785       1.66067       1.12131      0.744117      0.487395      0.297573      0.174894     0.0973283     0.0521011     0.0260420     0.0129768    0.00599860    0.00266543    0.00108078   0.000435530   0.000159253   5.56414e-05   1.74146e-05   4.97084e-06   1.23241e-06   2.75551e-07   4.90919e-08   5.69647e-09       0.00000       0.00000
  17  23 4114.5778    1.3871  9.8502 10.0721 -0.0007  0.0991   0.0107   0.2620    0.0392   0.0000   440.7602       34.7292       12.0279      -3.82788       18.2806       1.13609       8.45093      -3.54942      -4.23831      -3.33417       2.29866      -3.99333      -1.00919       1.32091      -1.22038     -0.813265      0.877638      0.120481     0.0838051   -0.00617031     0.0365814    -0.0107369    -0.0115041    0.00293874  -0.000359289  -0.000195376  -8.78179e-05   8.24040e-06   5.84112e-05  -1.02427e-05  -6.11181e-06  -1.94365e-07   2.16265e-07  -4.84596e-09       0.00000       0.00000       8.80449       11.8899       12.3790       12.8157       12.4306       11.2414       9.99699       8.31950       6.82337       5.42923       4.17251       3.01583       2.14749       1.41759      0.979506      0.605363      0.379721      0.219024      0.125278     0.0668651     0.0335423     0.0167484    0.00777346    0.00353007    0.00144224   0.000583941   0.000211801   7.37440e-05   2.35460e-05   6.48381e-06   1.74425e-06   3.71896e-07   6.65706e-08   7.90197e-09       0.00000       0.00000
  18   8 1992.8370    0.6071  0.5332  9.4954 -0.0045  0.0267   0.0165   0.0413    0.0667   0.0000   437.2123       2.28477       13.5501      -2.54933     -0.890122      -1.15968       3.21417     -0.145186     -0.880839     0.0771944      0.732358     -0.801538     -0.349113      0.314328      0.222168    -0.0435005    -0.0981253   -0.00737564    -0.0108839  -0.000825819     0.0103938    0.00528749   -0.00126115   -0.00127420  -3.22771e-05  -0.000190269  -4.00713e-05  -2.91224e-05  -6.76339e-06   2.19820e-06  -1.43492e-07  -3.07346e-07   4.83550e-08  -3.87016e-08   1.92849e-09   1.58392e-10       2.21126       2.84096       2.41453       3.34288       3.05649       2.67364       2.27145       2.20832       1.87864       1.10758      0.962201      0.768070      0.652334      0.402195      0.251099      0.177128      0.125163     0.0741291     0.0355448     0.0194436     0.0108935    0.00681196    0.00372946    0.00169890   0.000735135   0.000256124   0.000105921   3.68061e-05   1.22005e-05   4.26914e-06   1.29532e-06   3.89371e-07   9.39138e-08   1.66713e-08   4.08990e-09   5.67915e-10
  18   9 2143.7226    0.8319  0.6512  9.8688 -0.0017  0.0205   0.0205   0.0455    0.0754   0.0000   439.2401      -1.80563       14.6619      -1.33141      -3.65064       2.80707    -0.0240382     -0.670824      0.864497       1.82101     -0.129420     -0.754671      0.413566      0.942755    -0.0437843     -0.375241     0.0228855     0.0133664     0.0233135    -0.0187765    -0.0300465    0.00496588    0.00193368   0.000384767  -0.000380157  -1.52306e-06  -7.45228e-05  -3.35305e-05   1.53629e-05   4.26402e-06  -1.08700e-06  -1.72529e-07  -9.20097e-08   1.65066e-09  -3.08773e-09  -8.86584e-10       1.69544       2.23405       2.24832       2.59014       2.20180       2.16658       1.89217       1.69013       1.37452       1.14006      0.825222      0.666210      0.464589      0.323580      0.206719      0.148894     0.0865021     0.0555140     0.0299295     0.0186508    0.00897916    0.00517680    0.00242875    0.00124816   0.000545377   0.000232533   8.76378e-05   3.70149e-05   1.20365e-05   4.44261e-06   1.13874e-06   3.46600e-07   7.64825e-08   1.79671e-08   2.91976e-09   4.30259e-10
  18  10 2291.5987    1.1789  0.9066 10.0753 -0.0032  0.0238   0.0243   0.0528    0.1101   0.0000   439.2125    -0.0380953       11.7836      0.750549       2.78441       1.33051      -2.84053     -0.727753      0.401241      -1.18331      0.436679     -0.604689      0.386690     -0.225614      0.260960     -0.295969     0.0919368     0.0692815    -0.0357393    -0.0242840     0.0181503    0.00613090   0.000759901  -0.000166314   0.000255982   0.000394263  -1.28465e-05   5.19249e-05   1.54724e-05  -6.00962e-07   2.75022e-07   6.33338e-07  -2.91048e-08  -1.11766e-08  -5.09967e-09   3.23852e-10       2.22581       2.64140       2.85349       2.94402       3.07357       2.55903       2.24896       2.13228       1.69378       1.28661      0.964024      0.797293      0.574484      0.385670      0.251165      0.168885      0.115686     0.0669894     0.0377103     0.0200675     0.0112020    0.00631440    0.00322241    0.00151175   0.000666091   0.000262516   0.000101004   3.77864e-05   1.28847e-05   4.31894e-06   1.41315e-06   3.81392e-07   9.83284e-08   2.09293e-08   3.15253e-09   3.52528e-10
  18  11 2436.8131    1.5915  1.0224 10.7023  0.0003  0.0263   0.0305   0.0592    0.1101   0.0000   435.1599      -1.63053       12.2455      -1.30556       2.91699      0.502281      0.821301     -0.719079      0.957990      -1.02620      0.665230       1.73137      0.529938     -0.442562     -0.183095      0.350914     -0.106323   -0.00485852    -0.0698222    0.00718698     0.0318504    0.00258151   -0.00568444   0.000366266  -0.000302989   0.000112730  -0.000200040   3.18790e-05   2.11448e-06   2.52983e-07  -5.69089e-08   2.47003e-07   1.17665e-07   8.81787e-09  -1.13680e-09   5.10025e-11       2.45789       3.00306       3.74746       3.67039       3.42154       3.22463       2.58483       2.33837       1.89096       1.30890       1.14034      0.840711      0.520165      0.410348      0.276445      0.171390      0.109235     0.0660664     0.0374374     0.0242004     0.0124144    0.00580261    0.00323483    0.00161143   0.000696463   0.000314646   0.000131453   4.38770e-05   1.45400e-05   5.57901e-06   1.78355e-06   4.91081e-07   1.01848e-07   1.93179e-08   3.15321e-09   3.82871e-10
  18  12 2580.8433    2.0827  0.9805 11.2502 -0.0039  0.0236   0.0416   0.0561    0.1036   0.0000   435.4513      0.403762       14.8591       1.82308      -1.86085      -1.10724      0.910237     -0.690055       1.65315      -3.04793      -1.04463      0.141113   -0.00213232     0.0848736     0.0949478     0.0392846     -0.291520    -0.0530603     0.0332288   -0.00533002     0.0127232    0.00226772  -0.000160921  -0.000791689   0.000183436  -3.36797e-05  -0.000109258   2.36745e-05   1.35056e-05   1.08798e-06   3.10109e-07   2.14599e-07   1.62936e-07   5.83421e-09   1.68699e-09   8.41085e-10       2.22623       2.75893       3.06094       3.13375       2.96595       2.69006       2.38045       2.02151       1.72392       1.38306       1.03933      0.759706      0.553099      0.380244      0.250449      0.165515      0.103171     0.0627626     0.0377966     0.0199670     0.0115637    0.00606060    0.00291292    0.00136358   0.000620611   0.000265816   0.000103148   4.00507e-05   1.49611e-05   4.58092e-06   1.40368e-06   3.85337e-07   9.13579e-08   1.87009e-08   3.21196e-09   3.74487e-10
  18  13 2724.7095    2.7871  0.9017 11.8238 -0.0055  0.0228   0.0583   0.0550    0.1070   0.0000   436.0531     -0.941183       17.4460      -1.01091      -3.42901     -0.939817      -6.03379      -4.73455     -0.346042      0.494795     -0.673803      -1.45076     0.0113894      0.598377      0.198455      0.296179    -0.0188289     0.0246173     0.0180849    -0.0101698     0.0156235    0.00568133   -0.00460862   0.000207125  -0.000600261  -7.33462e-05   5.68980e-05   0.000104220  -5.38607e-06   5.81992e-06  -2.07781e-07   6.83364e-07   1.49509e-07   6.23647e-09  -2.20443e-09   9.72778e-11       1.87657       2.70156       2.59010       2.94507       2.62392       2.58938       2.20401       2.01079       1.57216       1.26742      0.962468      0.762224      0.522542      0.377041      0.249188      0.165153      0.103154     0.0641975     0.0372758     0.0195622     0.0116054    0.00551531    0.00308694    0.00122182   0.000682787   0.000241171   0.000116091   3.69764e-05   1.54015e-05   4.72633e-06   1.50968e-06   4.12581e-07   1.00193e-07   2.21052e-08   3.78512e-09   5.19461e-10
  18  14 2868.6121    3.4909  0.8139 12.2977 -0.0013  0.0210   0.0738   0.0481    0.1051   0.0000   440.6512      -1.49181       17.4433      -5.05289      -3.39781      -3.81386     0.0429097      -2.27126     -0.617250     -0.943904      0.560570      -1.22238     -0.515861      0.443119    -0.0912209      0.278611     0.0794017    -0.0149335   -0.00318693     0.0231106    -0.0197770    0.00816431    0.00708452  -0.000952596   -0.00144298   0.000327039   2.63163e-05  -4.42072e-06   1.30669e-06  -3.66222e-06   3.48205e-07   2.52457e-07   1.22044e-07   1.50053e-08  -6.76806e-09   5.32813e-11       1.84257       2.47394       2.51085       2.82036       2.47918       2.39771       2.05444       1.81710       1.48076       1.14077      0.920165      0.675968      0.488545      0.327695      0.227697      0.145667     0.0941502     0.0565273     0.0335075     0.0179151     0.0100830    0.00514006    0.00267185    0.00117183   0.000598594   0.000231639   9.98071e-05   3.46200e-05   1.29843e-05   4.09522e-06   1.30707e-06   3.46081e-07   8.78348e-08   1.70729e-08   3.23465e-09   4.33674e-10
  18  15 3012.2168    4.1651  0.8119 12.7901  0.0023  0.0237   0.0891   0.0515    0.0983   0.0000   439.1488      -3.85774       16.2767       3.51695       2.28743      -3.28301      -2.02715      -3.20849    -0.0748986     -0.811134      -1.37374      0.328777       1.10872     -0.105228      0.184221      0.201753     0.0699063      0.131657    0.00500769    -0.0127968   -0.00852352    0.00411517    0.00380566   -0.00153359   0.000832930   3.45454e-05  -3.84434e-05   1.19964e-06  -2.42671e-06   4.20470e-07   9.77607e-07   4.43956e-07   2.29302e-07   1.30915e-08  -5.77201e-09  -3.14406e-10       2.71101       3.87495       4.38931       4.57406       4.33081       3.78411       3.04757       2.43858       1.82071       1.33206      0.942184      0.658679      0.474928      0.324767      0.216768      0.138913     0.0867904     0.0531592     0.0313107     0.0171801    0.00948570    0.00518781    0.00245957    0.00110111   0.000540260   0.000210104   8.72576e-05   3.35061e-05   1.19475e-05   3.96369e-06   1.23508e-06   3.42608e-07   8.36558e-08   1.64139e-08   2.86372e-09   3.54125e-10
  18  16 3154.8773    4.1310  1.0990 12.7373 -0.0054  0.0253   0.0787   0.0623    0.1184   0.0000   439.3524       5.62584       6.82066      -3.01385      -1.22212      -7.90334       3.64611      -4.38412     -0.583764      -1.01921      -1.14180     -0.268134     -0.219799    -0.0133901     -0.296599   0.000682505    -0.0157131     0.0901499   -0.00403261    0.00328796    0.00297437   -0.00319681   -0.00380320    0.00236434   0.000903833   0.000137276  -2.79599e-05   3.68402e-05   8.67706e-06   1.95604e-06   3.01935e-08   6.03578e-07   5.10094e-08  -3.24065e-08   6.08444e-09  -9.72259e-10       2.08873       2.97118       2.75880       3.20720       2.85189       2.89331       2.49448       2.09253       1.71887       1.25875       1.07728      0.744636      0.599013      0.390484      0.285867      0.176484      0.118589     0.0694091     0.0407544     0.0223063     0.0118183    0.00642989    0.00298289    0.00151972   0.000633336   0.000297316   0.000109286   4.56065e-05   1.50863e-05   5.14593e-06   1.58819e-06   4.19763e-07   1.11346e-07   1.96563e-08   4.26298e-09   5.67895e-10
  18  17 3297.3700    3.8177  1.4205 12.7033  0.0037  0.0290   0.0664   0.0739    0.1027   0.0000   435.6317      -1.02799       7.71793     -0.162612       1.18053      -6.00446      -1.24111      -2.23700     0.0326013      0.250714      -2.54615      0.703711    -0.0519224     0.0355234      0.174520      0.137867     0.0356950    -0.0766134      0.121962    0.00374631    -0.0212936   -0.00119564    0.00300902   -0.00101521   -0.00203526   0.000192462   4.67345e-06   2.92981e-05   3.28998e-05  -1.12283e-06   1.55843e-06  -2.03743e-07   1.45582e-08   1.11933e-08  -3.63800e-09  -2.17163e-10       2.47066       3.28952       3.26815       3.55748       3.41168       3.14089       2.87439       2.31598       2.06389       1.56036       1.27802      0.906506      0.685328      0.465421      0.322380      0.205706      0.132293     0.0820494     0.0470516     0.0262972     0.0143248    0.00760770    0.00368512    0.00168611   0.000789528   0.000327886   0.000134581   5.08943e-05   1.80551e-05   6.08522e-06   1.80405e-06   4.97509e-07   1.23070e-07   2.46164e-08   4.96776e-09   5.63852e-10
  18  18 3439.9857    3.3525  2.1370 11.8114 -0.0030  0.0338   0.0476   0.0909    0.1030   0.0000   432.4211       2.47112       17.1213       4.97352     0.0241053      -6.11934      -1.77962      -3.10667      0.239033      -5.10195    -0.0917936      0.209388     -0.461099      0.759990      0.149104      0.282304      0.169129     -0.102867    -0.0339900    -0.0445686    -0.0301676   -0.00898638   -0.00714478   0.000508465   -0.00109796  -0.000309938  -0.000122827   1.05645e-05  -5.75238e-06  -6.80378e-08  -2.75216e-06  -2.78450e-07   8.14953e-08  -1.66866e-08   3.46203e-09   6.54623e-10       2.97431       3.86988       4.00208       4.17466       4.05579       3.72822       3.36428       2.80501       2.42984       1.89487       1.49921       1.09386      0.796687      0.561706      0.376640      0.248330      0.152266     0.0932871     0.0547412     0.0316593     0.0165382    0.00876991    0.00414227    0.00205963   0.000878383   0.000395006   0.000149377   6.07044e-05   2.06006e-05   7.10435e-06   2.11616e-06   6.02895e-07   1.43152e-07   2.99973e-08   5.48234e-09   6.17646e-10
  18  19 3582.6120    2.7847  3.1418 11.5704 -0.0040  0.0437   0.0341   0.1147    0.0707   0.0000   442.7785       10.4784       7.80775      -4.79264      -4.30186       4.96398       1.78103      -9.41578      0.228447       8.21868      0.651665      0.773419      -1.58270      -1.21679      0.204523      0.171316     0.0476261      0.130031     0.0208313   -0.00182493     0.0102891   -0.00429991   -0.00397069   -0.00500142  -0.000505160  -0.000853370   0.000176896   1.55668e-05   2.14006e-05   2.54278e-05   2.20290e-06  -5.51341e-07  -7.51900e-08   7.39272e-08  -9.38952e-09  -1.64258e-09       3.78334       4.98877       5.13666       5.37277       5.27310       4.80611       4.37926       3.70495       3.07317       2.44539       1.88730       1.37884       1.05187      0.725615      0.505989      0.320126      0.199579      0.120102     0.0703970     0.0399830     0.0217721     0.0110536    0.00548427    0.00261877    0.00113595   0.000503605   0.000200448   7.64886e-05   2.75652e-05   9.09504e-06   2.73139e-06   7.60596e-07   1.98209e-07   4.06005e-08   7.19663e-09   8.19293e-10
  18  20 3725.3681    2.3239  4.7339 10.8798  0.0014  0.0550   0.0229   0.1432    0.0584   0.0000   444.4359      0.917505      -2.13185      -7.37208       12.5915      -4.74804      -11.1055      -13.2162       8.08763      -3.32117      -1.32264      -3.17180       1.14811      0.871984     -0.591711     -0.207865      0.197551     0.0250961      0.116992   -0.00943172     0.0424921     0.0226751    0.00258923   -0.00335116    0.00316214   0.000487379  -0.000336307   1.84640e-05   1.07038e-05   5.28721e-07  -3.06318e-06  -3.16016e-07   2.14822e-07   5.73464e-09   2.00536e-08   1.84428e-10       4.85640       6.11941       6.53804       6.77659       6.54436       6.00111       5.39795       4.57995       3.92959       3.07456       2.40387       1.80110       1.27768      0.901472      0.618309      0.398007      0.250055      0.149733     0.0909202     0.0512062     0.0280234     0.0140706    0.00708226    0.00338413    0.00151713   0.000650481   0.000262257   9.78213e-05   3.54078e-05   1.15913e-05   3.60283e-06   9.51397e-07   2.30773e-07   4.86126e-08   8.51302e-09   9.62351e-10
  18  21 3868.1377    1.9336  6.2589 10.4850 -0.0014  0.0653   0.0167   0.1722    0.0485   0.0000   443.7809       9.56540       6.21273      -14.4396       6.99155      -7.38209      -6.95920       3.37214       7.34782       4.18161       3.13761      0.737122     -0.478922       1.50394      0.676522     -0.455539     -0.322360     0.0332067     0.0300442     0.0340001    -0.0544032   -0.00130232   0.000108305  -0.000755897   -0.00350123   0.000133693   0.000259843  -8.86821e-06  -5.47284e-05   1.41127e-05   1.20091e-05   1.36240e-06  -3.67231e-07  -4.31080e-08   5.02488e-09  -8.88807e-10       5.77093       7.32525       7.97191       8.17172       7.83014       7.38509       6.47599       5.57005       4.62317       3.61522       2.85945       2.12912       1.55949       1.07127      0.731274      0.476009      0.306446      0.182764      0.106762     0.0602251     0.0323485     0.0165686    0.00839641    0.00403531    0.00177379   0.000768815   0.000311683   0.000118895   4.22672e-05   1.40722e-05   4.33412e-06   1.17511e-06   2.89152e-07   5.83025e-08   1.00353e-08   1.16767e-09
  18  22 4010.8474    1.5924  8.6906 10.0638 -0.0005  0.0827   0.0119   0.2197    0.0424   0.0000   438.0442       4.58446       24.3755      -11.0275       2.14450      -3.63127      -12.9140      -6.54434     -0.426056     -0.600163      -3.56524      -3.40550     -0.988852       1.35256       2.31577     0.0806390      0.131870     0.0920830     -0.308612    -0.0146062     0.0775932    -0.0160409   -0.00186661   0.000163306  -0.000796617    0.00106872   0.000110821  -0.000356152   1.00598e-05   3.05432e-05  -4.26370e-06  -2.01973e-06   3.40145e-07  -2.02793e-07  -2.90901e-08   2.26993e-09       7.18311       9.31863       9.93502       10.3364       9.96709       9.44143       8.08793       6.98281       5.76417       4.60229       3.60547       2.67010       1.95820       1.34796      0.923383      0.602109      0.391800      0.231907      0.140139     0.0770294     0.0419172     0.0217051     0.0106559    0.00514898    0.00225107   0.000988347   0.000388428   0.000153793   5.45212e-05   1.78079e-05   5.63012e-06   1.50765e-06   3.74925e-07   7.55611e-08   1.28817e-08   1.55120e-09
  18  24 4296.7776    1.1086 12.9614  9.9933 -0.0019  0.1290   0.0079   0.3525    0.0316   0.0000   448.4639       18.0062       25.0557      -14.3506      -9.77081       10.1642      -35.0958      -2.22825       4.98919      0.295176       2.99188      0.269314       2.00711      0.791383       1.12729     -0.156144      0.437420     0.0451459     -0.233262     -0.232982      0.156859     0.0662746     0.0282229    -0.0123122   -0.00910658   0.000995222    0.00128480  -0.000300813   5.25773e-05  -3.02852e-05  -1.46266e-05   3.04566e-06  -2.52881e-07   1.05266e-07  -8.26999e-09   2.34916e-09       10.8300       14.4564       15.2927       15.4713       15.3603       14.1892       12.7617       10.9088       9.03723       7.13251       5.67758       4.23978       3.11630       2.15031       1.52025      0.960510      0.633251      0.370820      0.226035      0.124144     0.0686288     0.0348537     0.0175736    0.00843613    0.00377811    0.00165339   0.000661910   0.000251809   9.06673e-05   2.94950e-05   9.41819e-06   2.45291e-06   6.29651e-07   1.26237e-07   2.17254e-08   2.43524e-09
  18  26 4582.8335    0.7822 19.0913  9.7635 -0.0007  0.2156   0.0051   0.5422    0.0242   0.0000   448.4960       23.6035       3.42054       8.89022       25.6913      -20.0420     -0.550161       25.0360      -1.82489     -0.980183      -9.30762      -6.54608      -1.85199       2.07111      -2.03775      -3.11408     -0.710899      0.644124     -0.201016     -0.389073     -0.121674     0.0182034    -0.0154566  -0.000539014    0.00125745   -0.00241420  -0.000760274   0.000303949   0.000294776  -6.02563e-05  -1.99812e-05   4.53974e-06  -3.45060e-07   1.19398e-09   1.32044e-08  -2.68519e-09       17.5909       24.2430       25.3629       26.6819       25.5078       23.6411       20.9562       18.3637       15.1397       12.2636       9.55484       7.12793       5.25944       3.63037       2.54654       1.64346       1.05450      0.646993      0.386378      0.219521      0.121866     0.0625658     0.0322740     0.0149525    0.00708611    0.00292325    0.00123317   0.000449831   0.000164382   5.33376e-05   1.60934e-05   4.32933e-06   1.08236e-06   2.18447e-07   3.69124e-08   4.38640e-09
  19   7 1867.2826    0.4675  0.4081  9.4950 -0.0039  0.0196   0.0145   0.0348    0.0510   0.0000   439.6213     -0.532252       15.1632      0.864098      -2.23326      0.732021    -0.0292029    -0.0944952      0.325735      0.359733      0.236335      0.390429     -0.111537     -0.190263     -0.266635      0.140967     0.0176740     0.0648933    0.00674911     0.0169541     0.0141284    -0.0149017  -0.000622283    0.00103425    0.00109790  -0.000195525  -3.93778e-05   0.000124700  -2.07693e-05  -8.42444e-06   3.24295e-06   1.38219e-06   1.05430e-07   1.12514e-07   1.91697e-08   5.74306e-10       1.53422       2.03687       2.19507       2.30558       2.22009       2.02906       1.88334       1.47401       1.37124       1.05420      0.848985      0.577168      0.481978      0.335347      0.236517      0.168813     0.0934069     0.0634059     0.0376798     0.0227058     0.0126027    0.00787121    0.00374764    0.00182690   0.000917265   0.000375458   0.000194817   6.95705e-05   2.86515e-05   1.13862e-05   3.78695e-06   1.14777e-06   3.11183e-07   9.15332e-08   2.04367e-08   4.28889e-09
  19   8 2021.7337    0.6645  0.6017  9.4800 -0.0066  0.0216   0.0164   0.0395    0.0753   0.0000   439.6563      -2.98332       16.1405      0.745398      -1.89899      0.192919       1.57714     -0.556442      0.385808       1.11562     -0.257217     -0.242369     -0.242708      0.167335     -0.450185     -0.135051     0.0114174     0.0372645    0.00376147    -0.0430079    0.00224132   7.91932e-05   -0.00354844    0.00155202   0.000404020  -1.24247e-05   7.55377e-05  -1.17376e-05   4.97181e-07   4.72252e-07   4.26896e-06   1.67755e-07  -3.35004e-07   1.39372e-07  -5.93228e-10   4.55290e-10       1.82799       2.45143       2.57560       2.87560       2.77430       2.47951       2.16484       1.74612       1.51152       1.16744      0.918037      0.635147      0.499897      0.367739      0.246356      0.157662      0.109949     0.0669348     0.0419895     0.0238964     0.0135981    0.00783636    0.00417083    0.00204294   0.000952189   0.000412254   0.000183081   7.38344e-05   3.01391e-05   1.11549e-05   3.58038e-06   1.12872e-06   3.51326e-07   9.11341e-08   2.15707e-08   4.39034e-09
  19   9 2173.7431    0.9438  0.6913  9.8507 -0.0021  0.0195   0.0211   0.0450    0.0799   0.0000   437.4009       2.77904       9.06924      -3.25959      -6.18859      -1.14253     -0.754522     -0.513351      0.365640     0.0775809     -0.442579     -0.360862      0.758299     0.0676824     0.0700052     -0.211085    -0.0236114    -0.0537116     0.0304959    0.00286619   -0.00479103    0.00240494   -0.00900653    0.00125623  -0.000341890   0.000304226   2.21075e-05   3.62520e-06   3.29663e-06  -2.64828e-07   1.35262e-06  -1.12336e-06  -8.79569e-08   3.41925e-08  -5.21778e-09   1.32703e-09       1.61317       2.10902       2.28569       2.39008       2.20073       2.15302       1.89315       1.54419       1.38277       1.09139      0.870068      0.636242      0.486727      0.326745      0.234937      0.155008     0.0989721     0.0621874     0.0391487     0.0216837     0.0131372    0.00675407    0.00361616    0.00175419   0.000842674   0.000372504   0.000170529   6.91802e-05   2.76619e-05   1.01183e-05   3.89422e-06   1.15184e-06   3.44011e-07   8.72165e-08   2.04981e-08   3.99676e-09
  19  11 2468.1408    1.7227  0.9509 11.0101 -0.0031  0.0263   0.0340   0.0553    0.0937   0.0000   437.9408      -1.05021       11.8008      -3.21941      -1.49030     -0.152449      -7.27567      -1.99104     -0.375122       1.40402       1.05984      0.576478      0.209898    -0.0675623     -0.216531      0.211682    -0.0719454     -0.222752     -0.114785     0.0228413   -0.00518027   -0.00987841    0.00702052   0.000839757   -0.00172733  -0.000598211  -0.000249401  -2.55179e-05   7.21238e-05   6.49925e-06  -4.37844e-06   2.15811e-06   4.21517e-07  -9.97750e-08  -2.41630e-08   4.05824e-09       1.85740       2.80936       2.63383       2.93189       2.84778       2.62183       2.24932       2.07538       1.64499       1.42324       1.11844      0.787821      0.642310      0.414285      0.305800      0.204216      0.129542     0.0833185     0.0517218     0.0287748     0.0178060    0.00890034    0.00495178    0.00241975    0.00116168   0.000529733   0.000226331   9.70771e-05   3.68383e-05   1.34742e-05   5.07226e-06   1.43763e-06   4.67479e-07   1.25182e-07   3.55976e-08   6.54942e-09
  19  12 2613.0542    2.3015  0.9402 11.3801 -0.0039  0.0217   0.0462   0.0533    0.1110   0.0000   437.1607      -2.75656       11.2040      -2.29381      0.103337     -0.656817      0.355611      -2.53774       2.66420     0.0655553     -0.606605      -1.23440      0.182741    -0.0597678      0.356217      0.190616     0.0247769    -0.0327867   -0.00870733   -0.00381540   -0.00541580    -0.0220321   -0.00886714   6.58798e-05   -0.00101317  -0.000317068   0.000108854   0.000112731   1.89079e-05   1.74685e-05  -6.26394e-06   1.10103e-06  -7.32446e-07  -6.42260e-08  -2.90384e-08   5.40761e-10       1.84477       2.35709       2.46469       2.65643       2.50287       2.35778       2.13223       1.82288       1.53325       1.17517       1.00046      0.738353      0.553189      0.359310      0.267047      0.178989      0.115616     0.0737721     0.0430672     0.0270414     0.0140860    0.00786527    0.00385282    0.00196170   0.000960523   0.000452992   0.000195532   7.93662e-05   3.12641e-05   1.13874e-05   3.85169e-06   1.31998e-06   3.48013e-07   1.01496e-07   2.27537e-08   4.47047e-09
  19  13 2757.9236    2.8954  0.9185 11.8135 -0.0016  0.0208   0.0569   0.0537    0.1071   0.0000   437.6551      0.989086       12.2606     0.0196498      0.147963      -1.91777      -1.23940     0.0528681       3.34314     -0.336360      -1.67458      0.537958     -0.171685    -0.0947842     0.0764101    0.00356906     0.0282699    -0.0287171   -0.00608458     0.0642371     0.0139819    -0.0127661    0.00358589   -0.00191484   8.76158e-05  -0.000190070   7.13297e-05  -1.86976e-05  -3.34524e-05  -6.85845e-06   2.46178e-06   2.97218e-07  -4.05775e-07  -3.40394e-08  -2.13311e-09  -3.27978e-09       1.72259       2.27095       2.44943       2.47136       2.49135       2.30276       2.03256       1.71912       1.43491       1.18168      0.905189      0.709906      0.510457      0.362241      0.241177      0.167894      0.108304     0.0703304     0.0420354     0.0243834     0.0129644    0.00749957    0.00371172    0.00191555   0.000907510   0.000398868   0.000182764   7.13949e-05   2.84198e-05   1.11746e-05   3.74053e-06   1.24985e-06   3.57703e-07   9.80519e-08   2.29028e-08   4.87225e-09
  19  14 2902.5019    3.6203  0.8154 12.3528 -0.0025  0.0218   0.0731   0.0471    0.1051   0.0000   441.7552      0.110593       11.4245      -2.95097      -2.32496      -3.44301      -1.24306     -0.787021       1.84867      0.625585      0.799856      0.845746      0.159089     -0.348804     -0.115978      0.126609   -0.00696713     -0.107212    -0.0318189    -0.0101667    -0.0104207    0.00394543   -0.00119794    0.00110058   0.000933863  -0.000268666  -0.000201881   6.41722e-05   2.75820e-05   1.29302e-05  -2.69038e-06   1.09479e-06   6.91668e-08  -1.76000e-07   1.59888e-08   2.85112e-10       1.83763       2.39190       2.57257       2.86189       2.37649       2.40786       2.15887       1.88644       1.51765       1.28254      0.965231      0.770479      0.526579      0.389924      0.272937      0.178980      0.110018     0.0710245     0.0451139     0.0234869     0.0134738    0.00774113    0.00408398    0.00188670   0.000928752   0.000446781   0.000214302   8.30777e-05   3.32656e-05   1.19262e-05   4.34203e-06   1.26777e-06   3.88110e-07   9.10765e-08   2.13642e-08   4.56074e-09
  19  15 3046.5593    4.1317  0.9342 12.6206 -0.0009  0.0223   0.0788   0.0540    0.1089   0.0000   438.4554      -2.68567       9.39376      -2.68653       2.44381      -3.86903     -0.785676      -1.42374     0.0606737     -0.469120     -0.160988      -1.34566      0.657219      0.816233      0.127245   -0.00445046    -0.0124352      0.130795     0.0189748   -0.00499108   -0.00284615   -0.00148278   -0.00363465   -0.00249452  -0.000220114   0.000292834   0.000139814  -0.000136590  -2.90492e-05   9.79285e-06   4.08524e-07   1.25066e-07   2.43778e-07   1.44952e-08  -2.85321e-08  -1.82176e-09       1.97666       2.39837       2.55765       2.53120       2.55514       2.50925       2.04996       1.88520       1.59671       1.29002       1.05616      0.824458      0.584691      0.406232      0.256043      0.180922      0.126527     0.0786964     0.0491622     0.0276443     0.0141108    0.00809253    0.00432364    0.00202091   0.000993770   0.000466264   0.000187007   7.29892e-05   3.04291e-05   1.14349e-05   3.76804e-06   1.25762e-06   4.00085e-07   1.03391e-07   2.32190e-08   4.50464e-09
  19  16 3189.8653    4.0640  1.2553 12.7340 -0.0051  0.0271   0.0699   0.0648    0.0999   0.0000   437.2173       8.68949       11.6586      -3.10615    -0.0346755      -9.07642       2.34247      -3.19611     0.0371887       2.32801       1.84533       2.11276     -0.925275      0.457481    -0.0469428     0.0728824     -0.117280    -0.0777306    -0.0770094    -0.0231188    -0.0116326    0.00201220  -0.000304232   0.000501411  -0.000289623   0.000647712   0.000361914   9.77636e-06   1.72926e-05  -2.37503e-06   2.37997e-06   2.53428e-06   7.28168e-08  -1.81867e-07  -8.95797e-09  -4.06485e-09       2.28013       2.79016       2.98515       3.22366       3.10463       2.81161       2.64330       2.30748       1.83179       1.49755       1.22794      0.869493      0.698923      0.486245      0.346876      0.221985      0.144773     0.0967796     0.0579416     0.0311251     0.0171301     0.0105297    0.00532145    0.00265200    0.00120772   0.000552877   0.000266255   0.000105331   4.04894e-05   1.50343e-05   4.90891e-06   1.54021e-06   4.35981e-07   1.23779e-07   3.08955e-08   5.81051e-09
  19  17 3332.9156    3.6070  1.7129 12.4821  0.0009  0.0304   0.0546   0.0817    0.0761   0.0000   438.9022       2.71423       16.6989      -7.35215     -0.247023      -1.32302      -2.88183      -2.17295      0.983663      -2.33791       2.19439       1.96579      0.955734     -0.283372     -0.416593      0.108312     -0.215650    -0.0555734      0.146284     0.0172003    -0.0294333     0.0142258    0.00514387  -7.75781e-05  -0.000185761  -0.000744319   0.000471266   8.29305e-05   4.25875e-05  -1.07847e-05  -2.48700e-06   9.46523e-07   1.00774e-06   2.22247e-07  -8.41269e-09   2.42341e-09       2.45806       3.36237       3.33326       3.64619       3.39800       3.28695       2.96912       2.51379       2.15884       1.74827       1.41246       1.06425      0.784560      0.559248      0.388361      0.265637      0.167852      0.108759     0.0665565     0.0381351     0.0220303     0.0115622    0.00642162    0.00290083    0.00155377   0.000641909   0.000321483   0.000117058   5.17041e-05   1.72849e-05   6.53195e-06   1.96827e-06   5.78616e-07   1.56574e-07   3.48831e-08   7.35450e-09
  19  18 3476.1934    3.1683  2.4979 11.7561 -0.0027  0.0369   0.0400   0.0950    0.0805   0.0000   443.8700      -1.11516       13.3345      -1.91564      -1.99373     -0.665873       3.49197      -1.18599      0.233420     -0.566391    -0.0444921      0.240132      0.944166     0.0273606    -0.0168272      0.504255    0.00360339    -0.0867310      0.105389     0.0129359    -0.0147905   -0.00212048   0.000129868   0.000226888    0.00224994   0.000328484   2.69743e-05  -3.91332e-06   7.38510e-05   1.80447e-05   1.57793e-05   4.35892e-07   1.34129e-07  -3.95990e-08  -3.33989e-08   1.00310e-08       3.05730       4.00367       4.18247       4.36246       4.27248       3.87083       3.60290       3.08919       2.61098       2.12556       1.64979       1.30297      0.932190      0.676479      0.450647      0.306579      0.203617      0.126390     0.0781658     0.0439989     0.0242562     0.0136334    0.00704562    0.00359789    0.00163554   0.000814484   0.000323484   0.000143708   5.26467e-05   2.07713e-05   6.79664e-06   2.21917e-06   6.73380e-07   1.76374e-07   4.18235e-08   9.08444e-09
  19  19 3619.3547    2.6189  3.5964 11.2631 -0.0027  0.0462   0.0283   0.1172    0.0637   0.0000   436.7535      0.181272       5.73776      -6.12812      -3.02945      -3.46505       3.50748      -1.92343      0.952692       2.25201     -0.725979      -2.04860      -2.42716     -0.361185     0.0266433    -0.0748011    -0.0896503   -0.00918505    -0.0420483   0.000617205    -0.0221410   -0.00832341    0.00748396  -0.000752100    0.00298710   0.000312278  -0.000171781   0.000155912  -1.39054e-05   4.02742e-05   1.93890e-06  -2.64220e-06   1.51957e-06  -2.10326e-07  -6.30087e-08   3.77699e-09       3.65989       4.89321       5.11020       5.35367       5.15620       4.92935       4.43176       3.75166       3.17877       2.59474       2.06631       1.58327       1.16773      0.812468      0.568155      0.385503      0.251150      0.160050     0.0967563     0.0569474     0.0314338     0.0171868    0.00874469    0.00445102    0.00210307   0.000983762   0.000424727   0.000178509   6.91772e-05   2.64717e-05   9.03892e-06   2.96310e-06   8.56086e-07   2.28156e-07   5.44498e-08   1.12091e-08
  19  20 3762.4912    2.2075  5.1722 10.5861 -0.0004  0.0557   0.0200   0.1455    0.0575   0.0000   446.7793      -3.17231       16.6398     -0.749713       2.02914      -8.04395       3.27587       7.05801      0.940840     -0.207571      -3.29040      0.543005     -0.460266     -0.839311     -0.441097      0.583366     -0.345642    -0.0720342      0.327532    -0.0555946    -0.0743554    -0.0156794    -0.0197637    -0.0107818   -0.00306840    0.00185838   0.000303283  -8.04168e-05  -7.44203e-05   3.62924e-05   4.55811e-06  -9.34751e-06   1.26342e-06  -1.29637e-08   3.07042e-09  -9.35466e-10       4.68884       6.04308       6.31974       6.56887       6.58416       6.00456       5.46226       4.65357       3.98040       3.19530       2.55611       1.92899       1.42716       1.00558      0.716864      0.469569      0.309147      0.192456      0.118904     0.0684242     0.0391372     0.0210919     0.0108925    0.00545943    0.00257648    0.00118413   0.000516570   0.000214255   8.21928e-05   3.04125e-05   1.05568e-05   3.39541e-06   1.01786e-06   2.65272e-07   6.50700e-08   1.32735e-08
  19  21 3905.7720    1.8555  7.2698 10.1883 -0.0017  0.0695   0.0143   0.1845    0.0460   0.0000   433.0383       10.1774       6.98321       13.7731      -3.83486      -17.9674      -3.58669      -5.34466      -1.08446      -3.14777      -4.87011      -3.99812      -1.25061       2.45045     -0.181654      0.616466     -0.536630    -0.0447469     0.0425947     0.0777138     0.0622259    -0.0396740   -0.00595331     0.0161139    0.00223814  -0.000789703   0.000452654   0.000396220   4.65987e-05   2.51967e-05   8.57643e-06  -9.43432e-06  -2.56117e-06   4.15030e-07   7.49267e-08   1.00304e-08       5.67688       7.69553       7.98746       8.35506       8.08772       7.65586       6.84632       5.88708       4.95432       3.99784       3.16259       2.41641       1.81259       1.25173      0.880990      0.584549      0.390409      0.242430      0.147512     0.0851833     0.0475867     0.0255308     0.0134944    0.00662857    0.00328635    0.00144165   0.000656721   0.000258871   0.000106646   3.88144e-05   1.37006e-05   4.42103e-06   1.30702e-06   3.46758e-07   8.37813e-08   1.70721e-08
  19  23 4192.0658    1.2890 11.6904  9.9871 -0.0019  0.1078   0.0088   0.2988    0.0339   0.0000   426.8930       11.0170       25.0173      -4.50655       10.9777       14.5447      -8.16957      -21.5337       13.7944       8.22978       5.47753      -6.54096       1.82522       3.19042    -0.0386175      -1.41588     -0.291619      0.573954    -0.0866392     -0.110335     0.0971851    -0.0383711    -0.0376235   0.000772212   -0.00474629    0.00179951   -0.00203957  -0.000466982  -8.47559e-05  -0.000121383   1.23916e-05   2.32023e-06   3.47615e-06  -5.08741e-08   6.94888e-08  -1.01585e-08       8.69060       11.7172       12.2547       12.9685       12.5401       11.6951       10.2936       9.23454       7.69921       6.31411       4.91063       3.76184       2.85740       1.95465       1.38922      0.909944      0.610579      0.381499      0.232608      0.133939     0.0763800     0.0413379     0.0220354     0.0110506    0.00532349    0.00242151    0.00105096   0.000433352   0.000170301   6.30151e-05   2.21400e-05   7.12896e-06   2.09141e-06   5.54976e-07   1.36655e-07   2.69914e-08
  19  24 4335.8970    1.0625 14.5307  9.9108 -0.0009  0.1438   0.0068   0.3789    0.0296   0.0000   430.7396      -49.0843       22.5884       8.19080       10.3395       16.1061       13.4961       5.05989      -6.99771      -18.7696    -0.0660673      -2.65465      -3.06051       7.63078    -0.0814856      -1.64454     -0.469140     0.0349137      0.325828    -0.0406044     0.0672419      0.125234    -0.0103389   -0.00105578    -0.0170107    0.00326468   -0.00174470   0.000422520   1.93388e-05  -8.50682e-05  -1.39416e-05   6.78260e-06   1.37491e-06  -8.37048e-07  -1.70395e-08   5.91140e-09       11.3245       15.5255       16.5693       17.0747       16.8077       15.2931       14.1089       12.0930       10.1686       8.20971       6.45385       4.95262       3.71065       2.62763       1.86720       1.23057      0.827752      0.509569      0.312302      0.186500      0.104635     0.0576074     0.0302141     0.0156146    0.00726495    0.00360517    0.00144185   0.000648572   0.000243909   9.22872e-05   3.10083e-05   1.00988e-05   2.95835e-06   7.65991e-07   1.86385e-07   3.74661e-08
  19  25 4479.2639    0.8739 16.5708  9.8306 -0.0017  0.1727   0.0057   0.4553    0.0264   0.0000   450.2183      -5.86013      -2.65108       21.2201      0.984602      -27.8337      -11.7741      -5.93965      -8.63263      -3.29483       1.14121      -4.71648     -0.119569      -3.98986       1.01851       1.08130     -0.159671      -1.16275      0.386534      0.282572     0.0389310    -0.0773059     0.0438129     0.0393083   -0.00466147    0.00733813   -0.00101851  -0.000403222  -0.000551157   0.000217621  -2.26833e-05  -2.46150e-05  -2.56532e-07   9.90849e-07  -2.96180e-07   7.60405e-09       13.6195       18.1682       19.5565       20.0773       19.4363       18.5805       16.6181       14.3201       12.3221       9.83492       7.93951       5.98610       4.49695       3.17698       2.26815       1.51186      0.997983      0.618608      0.387410      0.226438      0.129039     0.0705767     0.0371533     0.0185387    0.00898591    0.00420660    0.00182950   0.000760714   0.000299210   0.000111317   3.84673e-05   1.22774e-05   3.62548e-06   9.43059e-07   2.18809e-07   4.31492e-08
  20   9 2203.0833    0.9561  0.8044 10.0306  0.0015  0.0219   0.0200   0.0484    0.0834   0.0000   437.2328      -2.91002       17.6058       1.65144     -0.295668     -0.330712     -0.458699       1.57754     -0.787697    -0.0508190      -1.57070     -0.956703      0.226802     0.0398569      0.277737     -0.132568    -0.0554099     0.0240278     0.0713977     0.0372099    -0.0263640    0.00970825   0.000119107    0.00667162  -6.60388e-05  -0.000214599   0.000206457  -4.47199e-05  -4.99089e-06   1.15073e-05  -1.74113e-05   1.85469e-06  -1.45657e-06   6.41214e-07  -5.99866e-08  -3.05069e-09       1.68461       2.10992       2.28375       2.34006       2.39591       2.21334       1.94644       1.74885       1.56722       1.17301      0.944124      0.768897      0.565857      0.438087      0.300408      0.190779      0.140559     0.0930227     0.0562719     0.0339872     0.0183285     0.0105537    0.00616303    0.00327199    0.00171347   0.000775621   0.000388540   0.000147929   6.90315e-05   2.55469e-05   1.03608e-05   3.34320e-06   1.18640e-06   3.92138e-07   1.16076e-07   2.87989e-08
  20  10 2352.4401    1.3642  0.8408 10.4879 -0.0041  0.0211   0.0271   0.0467    0.0927   0.0000   433.8871      -2.35450       16.4421     -0.344969      0.503467      -1.78833       1.93085      0.231961     -0.509285     -0.263199     -0.804260      0.522122      0.534911     -0.786591     -0.272796      0.332446      0.381487   -0.00741930    -0.0992567    -0.0336113   -0.00542352     0.0299788    -0.0165322   -0.00215227   0.000767816    0.00118667  -0.000348597  -0.000201867   9.74373e-06   6.29151e-07   9.78374e-06   4.20652e-06   8.31318e-07  -9.09141e-07   1.02863e-07  -1.95377e-09       1.66352       2.04280       2.19592       2.39112       2.39145       2.10898       2.03326       1.67289       1.49455       1.21220      0.942238      0.733196      0.562091      0.410680      0.290283      0.213916      0.138151     0.0828553     0.0524745     0.0333719     0.0197123     0.0112869    0.00620181    0.00315056    0.00158268   0.000794537   0.000366069   0.000161793   6.34047e-05   2.60062e-05   1.01042e-05   3.67307e-06   1.19968e-06   3.72229e-07   1.01499e-07   2.67827e-08
  20  11 2498.9914    1.8243  0.9006 10.9961 -0.0009  0.0205   0.0357   0.0534    0.0961   0.0000   436.4109       1.86152       13.6043      0.100520      -1.03033    -0.0534919      -3.74853      -1.59197       1.47831       2.14234       1.16132      0.288649      0.734927     -0.242844    -0.0307570     0.0349425      0.234959     0.0510261    -0.0720967     0.0173711  -0.000396320    0.00546451    0.00496818   0.000270441   -0.00160934   0.000461904  -0.000324307  -0.000220938  -5.38226e-05   2.32683e-05   8.84649e-06   2.51069e-06  -2.44311e-07  -2.38991e-07   9.33062e-08  -2.11257e-08       1.77323       2.19700       2.25886       2.17408       2.26705       2.18838       2.10743       1.78752       1.52487       1.22824      0.898243      0.690219      0.566534      0.436633      0.324579      0.223472      0.143641     0.0878122     0.0525191     0.0308287     0.0183939    0.00998968    0.00564256    0.00285745    0.00141960   0.000685140   0.000305890   0.000135653   5.46281e-05   2.32403e-05   8.77017e-06   3.17397e-06   1.10619e-06   3.19588e-07   9.28603e-08   2.38105e-08
  20  12 2644.8169    2.4010  0.9472 11.5208 -0.0032  0.0224   0.0448   0.0518    0.1111   0.0000   439.6815      0.873255       15.9347     -0.213345      0.185467      -1.12059       1.44483      0.730901     -0.384444      -1.41497     -0.296254      0.215547     -0.841154     -0.269725     0.0782513   -0.00190310     -0.209399    -0.0269878    -0.0100314   -0.00799035   -0.00634986  -0.000168219   -0.00595306   0.000526143   0.000586416   3.75303e-05   0.000156191  -2.79394e-05   4.93052e-06   2.81381e-05   5.42941e-06  -1.19346e-06   1.46321e-06   2.46272e-07  -8.55623e-08   4.82487e-09       1.74286       2.32934       2.25024       2.47136       2.41062       2.30661       2.16531       1.84564       1.54280       1.28807      0.954863      0.799415      0.585336      0.463514      0.309641      0.211111      0.147789     0.0945155     0.0609839     0.0337619     0.0197512     0.0109147    0.00596341    0.00331712    0.00158106   0.000786421   0.000346208   0.000153206   6.57614e-05   2.71488e-05   9.96611e-06   3.68762e-06   1.16142e-06   3.71785e-07   1.03426e-07   2.56568e-08
  20  13 2790.6838    3.0363  0.9275 12.1800 -0.0029  0.0203   0.0581   0.0538    0.0903   0.0000   439.8059     -0.947224       10.6101       4.62928      -2.59733      -4.83349      -1.15580      -3.15882      -1.87584       2.78377       1.69241     0.0443212    -0.0547862      0.530731     -0.301231      0.184613    -0.0641471    -0.0764346     0.0480500    -0.0239444     0.0170475     0.0170285   -0.00944917    0.00116377    0.00176363   0.000359016  -0.000383604   0.000113887   4.83558e-06  -4.91149e-05  -2.53473e-06   2.99502e-06   2.16185e-06   7.01085e-07  -3.99819e-08  -2.68272e-08       1.67421       2.11402       2.34208       2.36099       2.24590       2.11904       1.89414       1.69940       1.50764       1.25727      0.999629      0.757110      0.567021      0.403925      0.280748      0.185477      0.125828     0.0787355     0.0498169     0.0295287     0.0179335    0.00980758    0.00554919    0.00280906    0.00149563   0.000701410   0.000321564   0.000142391   6.00423e-05   2.43196e-05   9.49571e-06   3.30885e-06   1.14866e-06   3.45371e-07   1.02465e-07   2.53111e-08
  20  14 2935.9580    3.7623  0.7897 12.7060 -0.0060  0.0294   0.0775   0.0466    0.0906   0.0000   440.5510       1.41265       10.5802      -1.54156      -1.49742      -4.16814      0.233400      -1.14920      -1.10458      0.927155       1.33802      0.132996      -1.21152    -0.0493696      0.498470     -0.174649    -0.0145150    0.00667196     0.0242973   -0.00991105   -0.00444962    0.00120386   -0.00372523   -0.00281007   -0.00161748   0.000763132  -0.000369541   0.000114355   6.89782e-05  -1.07850e-05   2.33174e-06  -2.07491e-06   2.89403e-07   4.45021e-10  -7.69626e-09   1.52010e-08       1.65170       3.00859       2.87003       2.79063       3.55250       2.03862       3.31916       1.72185       2.37555       1.56222       1.28505       1.24104      0.545667      0.761233      0.294829      0.347516      0.177448      0.118380     0.0914208     0.0311294     0.0355672     0.0107008     0.0100656    0.00433437    0.00197359    0.00128257   0.000300031   0.000263380   7.06104e-05   3.69240e-05   1.44640e-05   3.51182e-06   1.91629e-06   3.66112e-07   1.48504e-07   3.83755e-08
  20  15 3080.4502    4.1688  0.9120 12.8205 -0.0035  0.0205   0.0796   0.0526    0.0996   0.0000   436.1359       1.99944       11.5004      -2.06261      -1.20627      -1.50076       4.19379      -1.66096      0.689740      -1.62662     -0.558416      -1.33437      0.809696     -0.184401     -0.388270     0.0805462    0.00589628     0.0649340    -0.0512217     0.0541975    0.00323941   -0.00436997    0.00377731    0.00672366    0.00190165   -0.00120992  -0.000307891   6.34356e-05   7.68369e-05  -1.12377e-05   4.39893e-06  -1.81577e-06  -8.81545e-07  -1.15773e-07   6.10409e-08   5.49576e-08       1.59226       2.07127       2.17836       2.35719       2.18582       2.20138       1.92072       1.72871       1.42500       1.17935      0.935203      0.745817      0.520959      0.407120      0.291177      0.194812      0.127406     0.0855423     0.0514903     0.0324058     0.0175957     0.0104522    0.00563916    0.00307370    0.00142758   0.000692516   0.000346305   0.000142288   6.63506e-05   2.58665e-05   9.53260e-06   3.44897e-06   1.10330e-06   3.88163e-07   1.02810e-07   2.69855e-08
  20  16 3224.4124    4.0730  1.1835 12.9497 -0.0025  0.0259   0.0710   0.0613    0.0985   0.0000   434.6715       3.64118       19.4868      -5.77011      -2.96594      -2.52270     -0.653627      -2.23592     -0.590432       1.24006     -0.601806     -0.270123      0.975011    -0.0502847     0.0318910     -0.381549     -0.117805    -0.0936870    0.00764090    -0.0366383    0.00147882    -0.0161328   -0.00467277   -0.00254804    0.00432669  -0.000293047  -0.000112948   0.000211660  -3.64854e-05  -1.16955e-05   1.36648e-05  -3.51826e-06  -2.20776e-06  -4.44095e-07  -8.79791e-08   1.58973e-08       1.98958       2.63173       2.80240       2.99927       2.84655       2.64686       2.49213       2.03691       1.85545       1.44164       1.21272      0.926676      0.677846      0.498944      0.340024      0.235283      0.158652      0.101640     0.0672220     0.0381884     0.0234022     0.0130715    0.00706058    0.00369587    0.00194721   0.000912743   0.000423654   0.000191457   8.41456e-05   3.18277e-05   1.25936e-05   4.46987e-06   1.46330e-06   4.48189e-07   1.34715e-07   3.15397e-08
  20  17 3368.0703    3.5367  1.8481 12.1865  0.0008  0.0309   0.0475   0.0759    0.0715   0.0000   443.8600      0.809367       8.49594      -4.86422       4.18961      -6.67274      -8.84327      -1.47634       3.56923     0.0293816       2.15380      -1.59438      0.156250       1.13097      0.105445      0.153059     -0.288191     0.0376190      0.109236   0.000838126    -0.0128090    -0.0229567    0.00422193   -0.00325331  -0.000203417   0.000332841  -4.53730e-05  -0.000449089  -4.16776e-05   2.80283e-05   9.68952e-06  -4.25974e-06   1.40962e-06   4.90014e-07   3.77745e-08  -3.61250e-08       2.43714       3.25117       3.44480       3.69394       3.59924       3.26714       3.01190       2.51463       2.26923       1.75901       1.41638       1.08307      0.843109      0.594281      0.410703      0.289132      0.191503      0.124722     0.0784019     0.0473262     0.0273509     0.0153432    0.00863422    0.00453361    0.00229377    0.00114016   0.000515971   0.000234802   9.07259e-05   3.86653e-05   1.42699e-05   5.30084e-06   1.76939e-06   5.39574e-07   1.53196e-07   3.94594e-08
  20  18 3511.8147    2.9478  2.6833 11.8328 -0.0031  0.0392   0.0359   0.0951    0.0628   0.0000   440.8855      -1.11118       13.6621      -2.02361       1.49133      -2.23940       5.23638       7.12418      -1.85020       1.84727      -4.52407       1.86564      -1.71613      0.525257      0.140606    -0.0900745     -0.146138     -0.209620     -0.191897    0.00217014   9.57195e-05    -0.0328024   -0.00446063    0.00436412   0.000680220   -0.00243637   -0.00159067  -0.000165420   0.000179667  -6.69324e-05   4.15217e-05  -1.97153e-06  -1.00311e-06   9.18078e-08   3.94320e-07  -3.20517e-08       3.07360       4.05724       4.32569       4.57712       4.44519       4.11307       3.84532       3.21729       2.85188       2.25852       1.85013       1.37871       1.06051      0.779280      0.554946      0.372473      0.254118      0.162756     0.0993652     0.0604859     0.0366013     0.0198920     0.0111819    0.00576177    0.00298447    0.00144627   0.000659064   0.000291506   0.000123281   5.13536e-05   1.95349e-05   6.68484e-06   2.31452e-06   7.05346e-07   2.00751e-07   5.10816e-08
  20  19 3655.5423    2.4875  3.9968 11.1527 -0.0007  0.0486   0.0250   0.1209    0.0565   0.0000   440.9532       4.21170       12.2335      -3.62100       5.32857      -6.86549      -7.07724      0.850188      0.378443      -1.15575      0.467098       2.37072      -3.47271      0.666521      0.801298     -0.292959      0.366221      0.166237      0.154515    -0.0818396    -0.0421146    -0.0157346   -0.00932435   -0.00278580   -0.00588656    0.00128251   0.000228989  -0.000218856   4.69118e-05  -4.72016e-05  -2.54813e-05   4.81974e-06  -1.33737e-07   1.24029e-07  -1.63606e-07   1.67412e-08       3.81988       5.11792       5.45539       5.54148       5.63183       5.02189       4.71359       4.09860       3.47218       2.87177       2.24838       1.76183       1.32045      0.977166      0.679552      0.462003      0.313447      0.201134      0.124792     0.0754650     0.0436896     0.0242814     0.0136514    0.00715354    0.00354254    0.00178514   0.000784472   0.000368030   0.000143897   6.27612e-05   2.31157e-05   8.22504e-06   2.77633e-06   8.70602e-07   2.48623e-07   6.55988e-08
  20  20 3799.3055    2.1166  5.5345 10.5698 -0.0012  0.0569   0.0182   0.1507    0.0523   0.0000   427.8163      -6.11355       17.7640       4.40952       8.26849      -15.7808      -10.2306       2.61616      -4.14089      -2.90779       1.22933     -0.415152      -2.55353      0.373974     -0.235584     -0.419953    -0.0230451     -0.110978     -0.136973    -0.0109226     0.0443134     0.0199658   -0.00305764   -0.00553306   -0.00569017   -0.00118175    0.00233689   9.14429e-05  -0.000422639  -0.000102162   5.43309e-05  -8.67392e-06  -2.92351e-06   9.55624e-08   3.81272e-08   4.05271e-08       4.56851       5.92630       6.22584       6.52556       6.36685       5.98732       5.55106       4.78227       4.10099       3.33580       2.71009       2.10653       1.57683       1.14031      0.803171      0.550706      0.372762      0.239414      0.147586     0.0894240     0.0535675     0.0290721     0.0157126    0.00827134    0.00416484    0.00205501   0.000957826   0.000410656   0.000178635   7.23163e-05   2.69418e-05   9.61314e-06   3.25187e-06   1.00174e-06   2.85662e-07   7.37919e-08
  20  21 3942.9058    1.7503  7.5905 10.3087 -0.0004  0.0722   0.0133   0.1913    0.0404   0.0000   436.6401       8.30594       4.78504      0.568620      -10.8991      -1.12737      -11.1935       11.0245       9.09684       5.74791       7.36109       1.96258      -1.20863       1.14759      0.767779      0.501353     -0.500010      0.433315     -0.159865    -0.0201938    -0.0101994      0.118184    -0.0111995   -0.00642892    0.00750089    0.00269203   -0.00116231  -0.000398914   0.000229193   1.20818e-05  -1.75428e-05  -2.00686e-05   2.69611e-06  -8.63967e-07   9.04682e-08  -9.83036e-08       5.69506       7.54179       7.95168       8.34245       8.22644       7.72155       6.98977       6.07673       5.13734       4.23595       3.44086       2.65790       1.97366       1.42322       1.02009      0.693117      0.469063      0.300357      0.188622      0.114851     0.0676654     0.0380617     0.0203562     0.0105616    0.00541417    0.00257951    0.00121960   0.000532226   0.000231930   9.09132e-05   3.50712e-05   1.24078e-05   4.18490e-06   1.32155e-06   3.72297e-07   9.70767e-08
  20  22 4086.8842    1.4630  9.8753 10.0044 -0.0021  0.0892   0.0099   0.2406    0.0362   0.0000   422.6920       23.6872       7.16926      -4.12452       7.00078      -14.6418      -8.39810      -3.87451      -1.26108       7.44961      0.111331      -5.81221       2.45643      0.258946     0.0416270      -1.15109     -0.440530      0.434570     -0.129168      0.168171     0.0570937    0.00635565    -0.0447623     0.0193003    0.00276898  -0.000108835   -0.00521196  -0.000144455   0.000202543  -0.000294747   3.74527e-05  -9.26090e-06   5.68418e-06   5.32905e-09  -8.75726e-07  -5.20416e-08       6.83279       9.19154       9.79396       10.2463       9.87964       9.33143       8.51735       7.48273       6.39377       5.19022       4.25466       3.24815       2.45390       1.77367       1.26967      0.869627      0.577733      0.370895      0.234424      0.140533     0.0827226     0.0465779     0.0254526     0.0132162    0.00673042    0.00325241    0.00152285   0.000686350   0.000290878   0.000116868   4.46078e-05   1.60609e-05   5.41213e-06   1.68099e-06   4.81702e-07   1.25658e-07
  20  23 4230.3257    1.2130 12.8881  9.9825 -0.0010  0.1191   0.0077   0.3221    0.0310   0.0000   428.3410       1.31719       11.1749       8.19367       2.07861      -13.7801       4.70360       4.55120      -10.2317       12.6282      -5.37660     -0.689138      0.449458      -5.71924      -1.43598       1.25188      -1.55487      0.223238    -0.0429867     -0.117173    -0.0983562     0.0738213     0.0259359     0.0223490     0.0158596   -0.00421172   1.20221e-06  -0.000632351  -0.000604299   1.36209e-05   6.69124e-05   9.47829e-06  -5.46905e-06   2.80186e-06   1.26071e-06   1.66913e-07       9.25147       12.2743       13.3292       13.6463       13.5031       12.5727       11.5551       9.94829       8.41472       7.07146       5.68515       4.35263       3.32536       2.35405       1.69956       1.14064      0.780093      0.505700      0.320411      0.192813      0.114175     0.0633940     0.0352737     0.0184337    0.00926536    0.00450546    0.00212177   0.000932210   0.000402648   0.000163145   6.23330e-05   2.21465e-05   7.54603e-06   2.30595e-06   6.41855e-07   1.68000e-07
  20  24 4374.3032    1.0277 14.4261  9.8964 -0.0018  0.1390   0.0064   0.3696    0.0282   0.0000   441.0931      -13.0916       24.0745      -13.4643      -5.37045       10.9973       27.1503      -24.4403      -6.10232      -17.4408      -7.44607      -2.11045      -2.98606      -3.71304      -1.13609       1.88855       1.18364     -0.698285     -0.268076     0.0810213      0.418387    -0.0475296     -0.184343    0.00409433     0.0350036    0.00387746    0.00249149   -0.00239887  -0.000430322   0.000292595   2.86779e-05  -4.99537e-05  -1.14114e-05  -9.83092e-07   1.22954e-06  -1.01459e-07       10.5117       14.3946       15.3244       15.8167       15.5727       14.4816       13.4125       11.6967       9.96199       8.19231       6.57822       5.14889       3.85938       2.81282       2.01554       1.36465      0.934577      0.592051      0.380587      0.226530      0.134169     0.0757922     0.0412795     0.0219882     0.0109965    0.00545372    0.00250919    0.00114130   0.000478730   0.000195762   7.34558e-05   2.68206e-05   8.85208e-06   2.78035e-06   7.78876e-07   2.00166e-07
  20  25 4517.9928    0.8496 17.8867  9.7915  0.0003  0.1852   0.0052   0.4719    0.0245   0.0000   415.9257       5.47775      -23.7994      -50.6012       30.3915       22.2423      -12.6280      -39.5254       2.55561       20.0589      -20.4063      -5.76557      -1.64891       1.78726     -0.284174      0.410007       1.54996      -1.21623     -0.177879      0.461849      0.275844     0.0716189    -0.0822532    -0.0224214     0.0252077     0.0109370   -0.00180065   1.71531e-05   0.000370184   0.000337010  -0.000135924  -3.76295e-05   7.45564e-06   4.74830e-06  -8.76206e-07   2.13645e-07       13.7405       18.5571       20.1593       20.7791       20.4339       19.3840       17.5168       15.3762       13.0629       10.7069       8.75637       6.68126       5.14194       3.72305       2.65466       1.81944       1.25744      0.800159      0.514033      0.312604      0.182801      0.104470     0.0572113     0.0304765     0.0153317    0.00762702    0.00352256    0.00159841   0.000665187   0.000274525   0.000104127   3.76656e-05   1.22625e-05   3.86409e-06   1.08248e-06   2.78771e-07
  21   8 2077.6875    0.7416  0.6438  9.7357 -0.0037  0.0214   0.0167   0.0420    0.0664   0.0000   436.1026     -0.150290       16.3297       5.72425      -1.84733      -4.48506      -2.40324     -0.787146       1.56824     -0.228990     -0.244936      0.228986     -0.681262    -0.0589654     -0.287140    -0.0815059     0.0398039     0.0259038     0.0864557    -0.0226901     0.0123680    -0.0151288   -0.00697571    0.00508765    0.00148160    0.00210560  -0.000878588   7.55142e-05   3.91079e-05  -1.69436e-05  -1.42554e-05  -7.25461e-06  -3.61309e-06  -1.62270e-06  -3.18197e-07   8.76859e-09       1.63944       1.82796       2.57423       2.52641       2.20128       2.49425       1.99450       1.75517       1.69079       1.14201       1.05381      0.804754      0.554661      0.434045      0.337163      0.197042      0.146407      0.111930     0.0585122     0.0365017     0.0279789     0.0142460    0.00760684    0.00508149    0.00229646    0.00121814   0.000668255   0.000297409   0.000118450   5.50789e-05   2.82031e-05   1.02398e-05   2.99128e-06   1.21519e-06   4.89830e-07   1.28205e-07
  21   9 2231.8158    1.0612  0.8976  9.8409 -0.0015  0.0213   0.0206   0.0515    0.0983   0.0000   437.9466      -1.17580       13.8805       6.50062      -5.31920     -0.500108      -1.05085      -2.04350      -1.55981     -0.884046       1.89038     0.0532286      -1.16547     -0.460178      0.216824      0.108438    -0.0116498    -0.0778736    -0.0350753    -0.0342228     0.0241492    -0.0231117   -0.00904072    0.00319083    0.00363800   0.000586353  -0.000593810  -5.42808e-05  -0.000106642  -9.03760e-07   4.48916e-05   3.16614e-06  -9.31866e-07  -1.94768e-07  -2.55101e-07   9.56616e-08       1.58888       2.09617       2.14727       2.31125       2.24960       2.20579       1.95412       1.65527       1.50868       1.20952       1.01372      0.750100      0.585174      0.427708      0.320531      0.218461      0.150085     0.0973716     0.0590838     0.0396206     0.0229843     0.0138810    0.00782712    0.00433994    0.00218836    0.00109516   0.000539376   0.000240651   0.000115048   4.41651e-05   1.99143e-05   7.57746e-06   2.87872e-06   9.80750e-07   3.20165e-07   1.03310e-07
  21  10 2381.8871    1.4860  0.9042 10.5338 -0.0032  0.0204   0.0278   0.0500    0.0888   0.0000   439.4721     -0.775774       13.6852       3.33729      0.480769      -1.49096       2.07912      -2.18394      0.590226     0.0247677      0.403872      0.163853      0.240608     -0.145522     -0.299076      0.329971      0.138761    0.00610520     0.0553271    -0.0106119    -0.0189047   -0.00234185     0.0228979    0.00475581   -0.00212024   0.000420075   -0.00156953  -0.000163259   5.98199e-05   1.06976e-05   2.67701e-05  -6.16204e-07  -1.13407e-06  -2.19246e-07   1.24316e-07  -2.52151e-08       1.56785       1.89082       2.02999       2.27929       2.21641       2.14130       1.89483       1.57241       1.44706       1.20674      0.917928      0.717771      0.579709      0.431371      0.292236      0.208070      0.149221     0.0954397     0.0635805     0.0404886     0.0239283     0.0136390    0.00798045    0.00460114    0.00235973    0.00117840   0.000594594   0.000277774   0.000115031   4.75655e-05   1.96864e-05   8.11103e-06   3.06522e-06   1.06123e-06   3.30018e-07   1.01008e-07
  21  11 2529.3195    1.9539  0.9147 11.2514 -0.0008  0.0209   0.0381   0.0504    0.0905   0.0000   436.9699     -0.625518       13.1614      0.266863      0.130548      -2.96493       1.43901      -1.86659    -0.0374430     -0.975418      -1.39738     -0.427127      0.234435      0.619390     -0.213591     -0.116104     -0.299409     0.0631111     0.0586457    -0.0181326    -0.0298965    -0.0189078   -0.00253918    0.00390238   -0.00108516   -0.00102884  -6.85237e-05  -0.000174490  -4.43947e-06  -3.57702e-05  -9.63398e-06  -1.45338e-05  -4.01619e-06  -6.41794e-07  -1.36326e-07  -6.05585e-08       1.55874       2.00046       2.17040       2.30184       2.23685       2.15314       1.89838       1.71808       1.48630       1.15094      0.974503      0.790238      0.558688      0.436777      0.316282      0.216068      0.150869     0.0989809     0.0646993     0.0391614     0.0250521     0.0134303    0.00826440    0.00429268    0.00235424    0.00113015   0.000596753   0.000262992   0.000127838   5.03849e-05   2.25206e-05   8.09944e-06   3.02009e-06   9.81462e-07   3.72539e-07   1.07304e-07
  21  12 2676.1642    2.5157  0.8764 11.7909 -0.0014  0.0204   0.0495   0.0510    0.0887   0.0000   439.6662      -2.24336       13.7766      -4.21369      -1.17989      0.748054     -0.794069      -5.02652       2.29315       2.91681      -2.77684       1.06781     -0.169955     -0.250590     -0.177235    -0.0141275     -0.157210     0.0642797     0.0332377     0.0239424     0.0328747    -0.0148581     0.0139681   -0.00185738    0.00131814  -0.000622841  -0.000818982  -0.000352615  -0.000136554  -6.53546e-05  -2.09237e-05  -1.07226e-05   1.20872e-06  -1.32981e-06  -2.15311e-07   1.60349e-07       1.61072       2.09781       2.20571       2.33681       2.16054       2.07321       1.89497       1.65460       1.56397       1.30276       1.06091      0.852905      0.614807      0.446003      0.314180      0.222188      0.148097     0.0909806     0.0626292     0.0364793     0.0238537     0.0134592    0.00797680    0.00397830    0.00218910    0.00109341   0.000525472   0.000248320   0.000114158   4.88848e-05   1.88919e-05   7.34283e-06   2.82681e-06   9.88981e-07   3.33391e-07   9.77134e-08
  21  13 2822.9249    3.3076  0.8178 12.1303 -0.0006  0.0199   0.0649   0.0467    0.1012   0.0000   440.9204      -1.50566       13.9654     -0.632321      -1.52600      0.870142      -3.15664     0.0465527      0.677365     -0.713630      -1.13175      0.280022      0.351926      0.500008      0.800104     0.0908329    -0.0371968   -0.00721972      0.107115    0.00650656   -0.00207902  -0.000100796   -0.00354047    0.00332821    0.00378125   -0.00186837   5.42944e-05   0.000344179  -6.88747e-05  -9.40624e-05  -4.30167e-06  -5.79133e-06  -2.37394e-06  -1.33863e-07   4.09673e-07   3.30183e-08       1.80046       2.36342       2.36535       2.24346       2.00560       1.97693       2.02713       1.90743       1.69182       1.36551       1.10801      0.852300      0.673708      0.506459      0.370550      0.252090      0.167306      0.103931     0.0627260     0.0365789     0.0210477     0.0114862    0.00648401    0.00344155    0.00187423   0.000905552   0.000474600   0.000213080   9.89325e-05   4.04288e-05   1.74918e-05   6.59124e-06   2.51470e-06   8.35554e-07   2.77752e-07   8.31074e-08
  21  14 2968.8929    3.9600  0.8328 12.7191 -0.0003  0.0194   0.0781   0.0470    0.0881   0.0000   437.9072       5.72134       14.8397       1.76881      -3.19737      -3.35797      0.837769      -2.52231       1.08327      0.404678      -1.95605       1.01177      0.313376      0.105369     0.0517316      0.305712     -0.279659      0.144542    -0.0334582     0.0369463     0.0131394   -0.00437545   -0.00792346   -0.00457118    0.00194508  -9.59994e-05  -0.000559707  -0.000178046   8.35452e-05   4.88570e-05  -6.84160e-06  -1.81945e-05   1.18502e-06  -7.00267e-07  -4.85387e-09   1.13301e-07       1.53185       1.84613       2.03861       2.17966       2.18425       2.04758       1.83077       1.52773       1.36750       1.17188      0.955149      0.722375      0.513021      0.409124      0.293953      0.207298      0.142366     0.0887083     0.0570262     0.0357832     0.0228173     0.0137937    0.00802962    0.00416106    0.00224187    0.00110154   0.000535673   0.000231701   0.000114210   4.58060e-05   1.97559e-05   7.71843e-06   2.90844e-06   9.31675e-07   3.15539e-07   9.28775e-08
  21  15 3113.9744    4.2286  0.9781 12.7565 -0.0049  0.0211   0.0763   0.0516    0.1003   0.0000   439.4227     -0.722773       15.5925     -0.961774       1.21548      -4.20067     -0.569316      -3.73392       1.77395       1.16308      0.502646     -0.483836     -0.455482     -0.232120     -0.127770     -0.248800     -0.201295     0.0594840     0.0426847    -0.0373403     0.0323750    0.00334891    -0.0121345   -0.00128971    0.00154995   -0.00179200  -0.000883398   0.000252594  -3.94882e-05  -1.71686e-06   3.31226e-05  -1.64391e-05  -8.43702e-07   2.95637e-07   3.71520e-07   1.56988e-07       1.62361       2.14869       2.19886       2.34237       2.20205       2.17323       2.02740       1.80182       1.51137       1.24893       1.01511      0.783162      0.602670      0.453406      0.335200      0.228378      0.162132      0.101671     0.0631877     0.0402035     0.0233542     0.0144049    0.00754428    0.00418726    0.00215919    0.00110249   0.000551170   0.000250763   0.000115190   4.89934e-05   2.11076e-05   8.02116e-06   3.05372e-06   1.01461e-06   3.14460e-07   1.05150e-07
  21  16 3258.5665    3.8411  1.3518 12.5919 -0.0016  0.0264   0.0603   0.0639    0.0904   0.0000   439.3644      0.956204       10.7569      -1.17750      -1.16767      -10.3829       1.11962      0.738093       2.25702       1.77103     -0.695479      -1.06218      0.146066     -0.125844    -0.0205497     0.0294503     0.0138594     0.0642453    -0.0219378     0.0423476    -0.0120486    0.00454876   -0.00374616   -0.00789710  -1.83407e-05    0.00117830  -0.000355473   0.000302621  -0.000205028  -4.47980e-05   3.56424e-05  -2.67601e-05   2.15514e-06   1.04084e-06  -6.90762e-07  -1.36407e-07       1.98636       2.66493       2.80742       2.91665       2.80970       2.63790       2.47315       2.16709       1.89011       1.62089       1.32012       1.04515      0.780372      0.564138      0.415296      0.267250      0.192319      0.123898     0.0810367     0.0506670     0.0302205     0.0169719     0.0100853    0.00535184    0.00288853    0.00137699   0.000710563   0.000317748   0.000151137   6.19240e-05   2.73281e-05   1.02722e-05   3.97733e-06   1.25591e-06   4.46838e-07   1.33507e-07
  21  17 3402.8412    3.4141  1.9460 12.2532 -0.0013  0.0311   0.0454   0.0806    0.0634   0.0000   438.0470       4.95348       11.8223      -4.98115     -0.713621      -3.45610      0.289810       2.08108       1.44706       3.43902      0.330194      -1.49171      -2.18917     -0.290247      0.483259     -0.207492    -0.0396483     -0.463597    0.00792932     0.0495913    -0.0207320    -0.0216392   -0.00278774   -0.00270382    0.00110080    0.00138715   0.000234278  -0.000840975   9.38678e-05   2.69227e-05   6.08162e-05  -3.97615e-06  -1.80153e-06   8.12217e-07   4.09578e-07   3.83085e-07       2.34023       3.13492       3.28155       3.49843       3.40453       3.15890       3.03239       2.58065       2.23738       1.77584       1.54143       1.15788      0.876450      0.654208      0.482873      0.340670      0.223690      0.151128     0.0958049     0.0600941     0.0360295     0.0213414     0.0119868    0.00661083    0.00350174    0.00166444   0.000858342   0.000405365   0.000182261   8.24504e-05   3.38285e-05   1.27619e-05   4.65833e-06   1.60466e-06   4.97917e-07   1.53625e-07
  21  18 3547.1317    2.8438  2.9709 11.6499 -0.0027  0.0389   0.0315   0.1003    0.0546   0.0000   443.1329     -0.372152       19.3559       1.04009      -5.22920      -7.64780      -2.30069      -4.52347       3.27859      -1.75111      -1.51454       1.09971     -0.165768      0.183407      0.388177      0.461761      0.531382      0.182600      0.129676    -0.0763715     0.0409791     0.0278843    -0.0199034    0.00302575   -0.00136634   0.000611644  -0.000705187   0.000314576   9.89196e-05   4.66899e-05  -6.32448e-05  -2.13658e-05   4.06666e-06   2.36002e-06  -8.35037e-07  -3.75615e-07       3.01906       3.86446       4.13648       4.48860       4.35132       4.04526       3.64339       3.26207       2.86379       2.33574       1.85606       1.50339       1.14101      0.819251      0.602348      0.420170      0.290950      0.187221      0.121051     0.0740062     0.0460056     0.0275578     0.0151812    0.00805850    0.00437502    0.00227337    0.00112123   0.000508952   0.000239096   9.74882e-05   4.06387e-05   1.51195e-05   5.68706e-06   2.00169e-06   6.49788e-07   1.98563e-07
  21  19 3691.4475    2.3788  4.5985 10.9116 -0.0004  0.0509   0.0214   0.1293    0.0501   0.0000   437.9550      0.390528       15.7689       5.32181       2.63347      -6.18088      -2.56474      -2.90932       5.48232      -1.10412       2.09207      0.265947      -2.14139     -0.201012       1.14273     -0.327228    -0.0457040     -0.497260    -0.0443171    -0.0115508     0.0635524     0.0484299    -0.0189742    0.00831204    0.00426757    0.00263735   0.000671073   0.000873719   0.000165879   7.40574e-05   6.92797e-05   3.84974e-05   3.81534e-06  -1.41328e-06  -5.34382e-07   6.16478e-08       3.84387       5.01815       5.41503       5.86172       5.69517       5.22842       4.74142       4.30073       3.58462       3.07934       2.38572       1.89607       1.43755       1.08068      0.780508      0.527645      0.365934      0.238028      0.160837     0.0969922     0.0578635     0.0332022     0.0197052     0.0108967    0.00585173    0.00293419    0.00143314   0.000669445   0.000308076   0.000130664   5.34299e-05   2.09320e-05   7.63267e-06   2.64284e-06   8.22926e-07   2.50366e-07
  21  20 3835.6504    2.0112  6.2590 10.3568 -0.0013  0.0599   0.0155   0.1556    0.0460   0.0000   435.8288      -17.1872       20.5142      -6.85524      -2.84012      -16.7476      -4.54907       11.4391      -1.35411      -7.49405     -0.216032      -2.73400     -0.633820      0.129622      0.571215      0.333746      0.203674     -0.181173     0.0174943     -0.227165    0.00274859   -0.00627542    -0.0257248   -0.00251112    0.00682773    0.00120123   0.000369939   -0.00191214   0.000430841   3.16232e-05   1.06590e-05  -1.96526e-05   1.53814e-05   3.30994e-06   6.67424e-07  -9.95430e-08       4.50468       5.91789       6.34995       6.72305       6.60229       6.22002       5.62359       4.96366       4.30920       3.58197       2.91282       2.24410       1.74104       1.26891      0.935263      0.638678      0.438871      0.287696      0.188947      0.115057     0.0699046     0.0412513     0.0233375     0.0127809    0.00675334    0.00348926    0.00165124   0.000781545   0.000350983   0.000153705   6.17772e-05   2.44271e-05   8.88078e-06   3.16451e-06   1.00328e-06   3.06144e-07
  21  21 3979.7667    1.6857  8.3966 10.1414 -0.0005  0.0753   0.0117   0.2004    0.0374   0.0000   430.8843      0.861955       9.07506       5.54151       2.78002       3.60148      0.735025      -3.57878       3.69658       3.18998      -2.13205      -8.27129      0.953327     -0.102761      -2.69377      -1.45766     -0.117107     -0.175568     -0.193514     0.0122727    -0.0289615    -0.0384461     0.0233671   -0.00660897    -0.0100500    0.00128210   -0.00276988   -0.00200516  -0.000945041   0.000180431   7.47239e-05  -1.29615e-05  -1.53575e-05  -2.91990e-06   6.41370e-07  -5.54117e-07       5.62739       7.51295       7.99919       8.27887       8.22514       7.62149       7.05009       6.39681       5.39526       4.50636       3.67417       2.88334       2.20329       1.61331       1.20094      0.815395      0.572054      0.363162      0.239911      0.146180     0.0884613     0.0522966     0.0294228     0.0158765    0.00851372    0.00432139    0.00210872    0.00100633   0.000449875   0.000200241   7.96198e-05   3.12961e-05   1.15805e-05   3.98631e-06   1.25756e-06   3.93206e-07
  21  23 4268.3513    1.1594 12.9608  9.9307 -0.0001  0.1180   0.0072   0.3172    0.0293   0.0000   444.7489      -13.4247       20.1519       1.10080       12.9805      -15.4829      -4.96734     -0.216294       2.40129       10.6781      -4.09074      -1.79202       1.83654       3.42163      0.333981    -0.0290622     -0.203920      0.675706     -0.135891    -0.0872908   -0.00867373    -0.0322184    -0.0652290   -0.00706551     0.0168660   -0.00727804   -0.00191055    0.00214451   0.000679896  -0.000102756   0.000164634  -5.53554e-05  -1.37059e-05   9.50429e-09   2.20634e-07  -3.13979e-07       8.74339       11.2942       12.3466       12.9262       12.6893       12.1861       11.1279       9.61987       8.37986       7.02269       5.66289       4.43050       3.46669       2.52702       1.83419       1.30385      0.891574      0.588851      0.383077      0.239830      0.146514     0.0849495     0.0489339     0.0266983     0.0140518    0.00723281    0.00349569    0.00169648   0.000743790   0.000328403   0.000131406   5.33491e-05   1.94114e-05   6.88470e-06   2.17774e-06   6.44870e-07
  21  25 4556.9167    0.7994 18.0813  9.7422 -0.0005  0.1858   0.0048   0.4817    0.0228   0.0000   436.1114      -16.4844       14.2637       21.3330      -9.21151      -14.2651      -17.0999       28.0191       11.9945      -5.62995       6.79107       3.05587      -2.49362      -1.72100    -0.0179044       4.62971     -0.939633      -1.59309     -0.242793     0.0887298     -0.201091     -0.229192      0.133008     0.0518368    -0.0369248    -0.0197085    0.00279167   0.000570270   0.000883251  -0.000210062   0.000262050   6.97676e-05   9.56297e-06   2.44723e-06  -1.53484e-06   4.91757e-07       13.0818       17.6989       18.7867       19.9873       19.6784       18.8592       17.1739       15.1557       12.9907       10.9009       8.86896       6.97158       5.40769       4.00953       2.94096       2.06499       1.42873      0.952430      0.622012      0.390598      0.238245      0.140488     0.0808607     0.0444191     0.0236435     0.0121995    0.00598375    0.00279902    0.00130474   0.000549464   0.000230477   8.95919e-05   3.28245e-05   1.14207e-05   3.52918e-06   1.06862e-06
  22   7 1945.0024    0.5751  0.5050  9.4715 -0.0049  0.0217   0.0158   0.0384    0.0560   0.0000   439.6092     0.0386202       18.1603       1.23185     -0.897592      -1.24354    -0.0891010      0.145917     -0.896843      -1.09158     -0.688630      0.665275     -0.417745     0.0575696    -0.0194483      0.171700     -0.187915    -0.0283670    -0.0817466    -0.0126895    -0.0144601  -0.000931231    0.00166153    0.00198875    0.00276232   0.000774536   0.000457912  -0.000337296  -0.000101961  -9.82086e-05   1.12531e-05   1.57890e-05   1.42772e-05  -9.78018e-07   6.74376e-08  -3.25490e-07       1.90096       2.48062       2.65722       2.48995       2.06060       1.79558       1.78026       1.80619       1.87758       1.75016       1.50889       1.14903      0.889978      0.648068      0.420318      0.284910      0.183971      0.111076     0.0717160     0.0445678     0.0253105     0.0147062    0.00867573    0.00511488    0.00292394    0.00156344   0.000842667   0.000395964   0.000183881   7.84309e-05   3.59156e-05   1.44186e-05   6.24732e-06   2.44821e-06   9.27498e-07   2.74250e-07
  22   8 2104.7171    0.7585  0.7239  9.8267 -0.0079  0.0204   0.0166   0.0445    0.0679   0.0000   439.8388       3.41667       16.6448       3.78234      -2.83994     -0.398292      0.668255    -0.0317798     -0.201390      -1.49494      -1.96973      -1.10067     -0.432653    -0.0329438      0.230668   -0.00746312     0.0299622      0.147573     0.0974513    -0.0276928     0.0121505    0.00781261   -0.00916844    0.00225111    0.00228774  -0.000887266    0.00138509  -0.000402317  -9.54915e-05   0.000122832   2.54297e-05   1.36906e-05  -2.78804e-06   2.99373e-07  -4.02709e-08  -4.07100e-07       1.42838       1.82618       1.98397       2.00875       2.17262       1.88773       1.83926       1.58389       1.40766       1.15870      0.972890      0.768556      0.578083      0.445761      0.322454      0.235391      0.159121      0.112677     0.0699147     0.0430187     0.0294829     0.0164141     0.0104614    0.00554657    0.00299471    0.00164330   0.000844970   0.000415076   0.000186655   9.11076e-05   3.65238e-05   1.63551e-05   6.37251e-06   2.46531e-06   8.00416e-07   2.85008e-07
  22   9 2259.9823    1.0938  0.8808  9.9897 -0.0014  0.0214   0.0200   0.0477    0.0867   0.0000   442.0163       1.05480       13.5046      0.729605       1.25372      -2.58076    -0.0627597       3.68627       1.33449     -0.542030       1.39926     -0.994591     -0.211980     -0.335986      0.598290    -0.0352849     -0.206003    -0.0903696      0.164447     0.0545546    -0.0183588    -0.0273217   -0.00191598    0.00137224   0.000525181   0.000129102  -0.000155681  -0.000239456  -6.21550e-05  -7.02439e-07   8.25743e-05  -3.59508e-06  -8.25482e-06  -2.76394e-06  -5.82168e-07   3.15289e-07       1.57193       2.07477       2.11493       2.10231       2.33964       2.26129       2.13175       1.75588       1.45964       1.16497       1.05917      0.838458      0.676254      0.485592      0.331048      0.244817      0.161697      0.126972     0.0839526     0.0557945     0.0349537     0.0197046     0.0114201    0.00619918    0.00324380    0.00171136   0.000873907   0.000404164   0.000201435   8.72449e-05   3.90340e-05   1.62389e-05   6.50397e-06   2.60773e-06   8.51940e-07   3.13557e-07
  22  10 2410.7966    1.5119  0.9250 10.8391 -0.0042  0.0207   0.0279   0.0526    0.0857   0.0000   440.0031      -1.03745       14.3560      -1.41428       3.35256      -1.35706       2.05667      -2.76809      0.732342     -0.875299       2.18275     -0.717260     -0.373646      0.546701      0.209407     -0.166416     -0.148229    -0.0310085    -0.0479121     0.0410760     0.0135217    0.00942247   -0.00370714   -0.00311201   0.000996427   0.000738111  -0.000653078  -0.000201074   0.000214046  -3.39902e-05  -4.32367e-05  -3.56350e-07   7.53471e-06  -2.74353e-06   1.21873e-06   1.80064e-07       1.48258       1.99581       2.16633       2.33748       2.26641       2.12384       1.94657       1.75973       1.47658       1.21843      0.982679      0.767766      0.599543      0.443381      0.340362      0.226429      0.164963      0.108879     0.0731897     0.0459105     0.0288137     0.0160114    0.00985586    0.00558330    0.00308140    0.00168588   0.000821976   0.000435573   0.000190176   9.79341e-05   3.77589e-05   1.77705e-05   6.52262e-06   2.69647e-06   8.43625e-07   3.05067e-07
  22  11 2559.1650    2.1066  0.9501 11.2180 -0.0043  0.0207   0.0377   0.0494    0.0931   0.0000   439.6886    -0.0478932       11.5419      -1.40429      -1.66969     -0.595383      0.462511     -0.317430     -0.397712      -2.63788       1.24913     -0.300230       1.71750      0.814252    -0.0178376    -0.0670863     -0.206267      0.105884      0.152951     0.0333378   -0.00271130    -0.0326746    0.00842341    0.00132199    0.00506139  -0.000666124   0.000330416  -0.000260326  -1.56913e-05   7.90363e-06  -9.93077e-06  -8.41761e-06   3.07189e-06   2.88507e-06   5.80760e-08   6.76021e-07       1.54938       1.95091       2.14608       2.29494       2.13745       2.08756       1.95765       1.64051       1.45979       1.31968       1.06193      0.780802      0.648672      0.488863      0.337388      0.231424      0.174020      0.113053     0.0707472     0.0475153     0.0307181     0.0173382    0.00982120    0.00615850    0.00347729    0.00161371   0.000867401   0.000441875   0.000220516   8.67381e-05   3.67060e-05   1.61951e-05   7.27153e-06   2.73952e-06   1.05115e-06   3.17553e-07
  22  12 2707.0975    2.6289  0.9079 11.9191  0.0007  0.0204   0.0484   0.0497    0.0864   0.0000   438.0634      -1.87083       11.6966      0.187020       1.61233      -6.88739     -0.928000      -1.42996      0.960926     -0.968244      -1.64882      0.541787     0.0103294      0.415721     0.0322911      0.108181     0.0275942     0.0882449      0.141225     0.0109036    0.00346114     0.0151663   -0.00241718   -0.00435001    0.00350654   -0.00150336  -0.000970162  -0.000339801  -0.000159522   2.26074e-05   2.80879e-05   7.22801e-06  -7.94992e-06   1.54178e-06   1.10377e-06   1.36919e-07       1.49333       1.94801       1.98804       2.20154       2.04018       2.09476       1.78734       1.64903       1.47931       1.27704      0.991207      0.792764      0.607451      0.490998      0.343458      0.245435      0.163487      0.115104     0.0738152     0.0496008     0.0278869     0.0171109    0.00988518    0.00593906    0.00313350    0.00183329   0.000885509   0.000431402   0.000198834   8.88376e-05   3.94013e-05   1.51095e-05   6.52718e-06   2.49488e-06   8.76238e-07   3.03321e-07
  22  13 2854.7030    3.4251  0.8001 12.3026 -0.0002  0.0189   0.0643   0.0430    0.0933   0.0000   440.8994       3.50492       9.94141       4.41744      -2.00603     -0.820235     -0.251859      -1.29910     -0.341497     -0.164108     -0.345156      0.322004     -0.558249      0.760790     0.0268190      0.134491     -0.128290     0.0996873    0.00243889  -0.000811676    -0.0111286   -0.00169903  -0.000567196   -0.00780824    0.00372028   0.000821285   -0.00101004   0.000746853  -0.000196725   2.56643e-05   2.21144e-07  -6.11043e-06  -1.54057e-06   3.69904e-06   1.53727e-06  -4.06862e-08       1.45364       1.74650       1.91212       2.01993       2.01814       1.98366       1.81223       1.51524       1.32118       1.11310      0.905754      0.762832      0.576436      0.409418      0.309635      0.224758      0.152262      0.100582     0.0723000     0.0467603     0.0280444     0.0170590    0.00990349    0.00569410    0.00304444    0.00156502   0.000790114   0.000364914   0.000185397   8.65236e-05   3.70776e-05   1.51544e-05   5.89904e-06   2.20751e-06   8.61598e-07   2.93686e-07
  22  14 3001.4075    4.0309  0.8499 12.6432  0.0027  0.0197   0.0726   0.0440    0.0949   0.0000   435.3904     -0.222142       14.9985      -1.32204      -1.64855      -6.97433      -2.00558      -1.30001     -0.571984     -0.523542      0.523030     0.0810495      0.170509      0.224482      0.397776     -0.222588     -0.172017     0.0678890    -0.0109083    -0.0238974    -0.0177538     0.0201262     0.0121277   -0.00286379   -0.00536014   0.000155865   3.15340e-05   0.000335358  -0.000120980  -6.61787e-05   1.23157e-05  -3.23518e-06  -2.41975e-06  -1.91287e-06  -1.46560e-06   7.81683e-08       1.44286       1.80953       1.90400       2.11406       1.94073       1.86404       1.77973       1.53794       1.38859       1.18344       1.00266      0.793663      0.584838      0.456257      0.330014      0.237591      0.154234      0.106741     0.0717270     0.0443803     0.0271369     0.0170777     0.0100111    0.00564373    0.00309889    0.00167950   0.000860237   0.000393881   0.000198139   8.28643e-05   4.35389e-05   1.60163e-05   6.85900e-06   2.36901e-06   9.14694e-07   2.99571e-07
  22  15 3147.0184    4.1802  1.0728 12.7013  0.0004  0.0228   0.0723   0.0560    0.1096   0.0000   438.4116       1.31094       10.6356       1.36508      -1.56381      -6.51169     -0.385162       1.19901       1.96010      -2.38149      0.813581      0.781071      0.556822      0.572068      0.419134      0.455952     -0.110531     0.0935160   -0.00957701     0.0299819    -0.0239291    -0.0167595     0.0106392   -0.00670913  -0.000245831    0.00220933    0.00123237  -0.000225991  -1.37255e-05  -0.000162788   1.56017e-05   4.20769e-05   1.50684e-05   4.31375e-07  -8.19389e-07   2.42296e-09       1.67324       2.25276       2.14874       2.36137       2.28948       2.26878       2.14598       1.84391       1.70304       1.33766       1.18566      0.854216      0.684771      0.509791      0.411067      0.304862      0.200616      0.135447     0.0813120     0.0548466     0.0314916     0.0207059     0.0117745    0.00693547    0.00357951    0.00190468   0.000922046   0.000456009   0.000205914   0.000104300   4.16565e-05   1.89115e-05   6.83942e-06   2.71969e-06   9.21955e-07   3.22421e-07
  22  16 3292.2139    3.8888  1.4643 12.4858 -0.0013  0.0262   0.0561   0.0628    0.0821   0.0000   438.0091      0.273221       14.8383      -4.42590      0.679824      -2.22974      -3.94623      -1.85090       2.59892      0.160605     -0.431364     -0.862647   -0.00535883      0.886168      0.504611      0.368377     -0.149739      0.194745     0.0842271     0.0478269  -0.000795464   -0.00159514    -0.0206268    0.00420610    0.00394153   -0.00324098   -0.00174931   0.000938768   0.000187978  -2.85036e-05   2.36186e-05  -3.43316e-05   1.52901e-06  -1.44987e-06  -4.63724e-07  -1.41628e-07       1.83794       2.44701       2.53010       2.79069       2.74828       2.57443       2.38243       2.02463       1.87522       1.51782       1.28816      0.996662      0.773952      0.598949      0.420936      0.303838      0.207380      0.143790     0.0952279     0.0622036     0.0373652     0.0227519     0.0134680    0.00753426    0.00427961    0.00223238    0.00118834   0.000553395   0.000270997   0.000119998   5.37782e-05   2.18787e-05   8.78354e-06   3.32072e-06   1.19721e-06   3.86376e-07
  22  17 3437.2323    3.2639  2.0675 12.1085 -0.0021  0.0318   0.0408   0.0790    0.0604   0.0000   438.6431       1.75032       15.8862      -1.88136      -3.39625      -4.28765       4.07585     -0.259481       2.10985     -0.149545    -0.0490108     -0.708075     -0.576691      0.303375     -0.701355      0.180234     0.0815906      0.428881      0.116614    -0.0510886    -0.0406658    0.00865461   -0.00446679    -0.0105776   0.000486843   -0.00170388   -0.00102470   0.000185348   0.000144505  -4.73660e-05  -5.58311e-05  -1.01906e-05  -1.23072e-05   1.58656e-06   8.91507e-07  -5.23479e-07       2.25773       3.00179       3.15470       3.30930       3.27414       2.95835       2.87296       2.53627       2.36012       1.90367       1.56220       1.25283      0.985612      0.737317      0.544664      0.383685      0.272514      0.180106      0.117582     0.0724349     0.0460939     0.0279289     0.0160512    0.00918277    0.00490173    0.00270993    0.00138015   0.000696788   0.000335370   0.000144120   6.70788e-05   2.60398e-05   1.08926e-05   4.03444e-06   1.41215e-06   4.96043e-07
  22  18 3582.1413    2.7653  3.2616 11.4357 -0.0011  0.0404   0.0281   0.0981    0.0510   0.0000   434.6461       3.56196       10.7883      -5.57228      0.986688       2.50117      -7.72717      -6.42945       2.46803      -1.34976      -3.57264     0.0677085      0.517864       1.54430      0.383799     -0.503220   -0.00617403      0.142568     -0.199262     -0.266557     0.0449333     0.0108334    -0.0159574    0.00687177    0.00464811    0.00204641   0.000372479   0.000197794  -0.000129680   0.000107274  -0.000184832   1.12805e-05  -1.70549e-05  -1.02652e-05   1.62977e-06  -7.01763e-08       2.94997       3.95129       4.12127       4.56921       4.25577       4.19978       3.77538       3.36618       2.87182       2.50585       2.03078       1.62692       1.22030      0.942058      0.669958      0.484303      0.333547      0.224267      0.148017     0.0935683     0.0597457     0.0354735     0.0210592     0.0118905    0.00652880    0.00343553    0.00173146   0.000873596   0.000400169   0.000190047   7.86535e-05   3.51751e-05   1.33385e-05   5.24343e-06   1.80704e-06   6.22349e-07
  22  19 3726.8571    2.2780  4.7512 10.8728 -0.0008  0.0495   0.0200   0.1289    0.0470   0.0000   434.7452      -6.85504       8.98282     -0.218823       6.16020      -10.9889       1.12505     -0.636337       1.35690      -2.29638      0.359622     -0.301076      -1.40057    -0.0552959     -0.206056      0.284073     -0.190073    -0.0739372      0.422147    -0.0749189     0.0248951     0.0313740     0.0315100   -0.00417034   -0.00551172   -0.00402701   0.000497669  -0.000919432  -4.57094e-05  -5.72266e-05  -0.000134524   3.36125e-05   2.65857e-05  -3.43552e-07   1.53635e-06   6.83855e-07       3.60580       4.74709       5.14186       5.38365       5.30448       5.03522       4.71837       4.11419       3.58990       2.93617       2.47447       1.91218       1.52622       1.13850      0.824960      0.591798      0.406482      0.282964      0.184882      0.117240     0.0729266     0.0437097     0.0251854     0.0141201    0.00772345    0.00411119    0.00211231    0.00104299   0.000490628   0.000223962   9.83659e-05   4.15825e-05   1.66365e-05   6.29524e-06   2.23652e-06   7.66094e-07
  22  20 3871.6849    1.8907  6.4662 10.4737 -0.0003  0.0624   0.0144   0.1598    0.0398   0.0000   443.8084       1.84100       3.96783       4.57038      -5.13580      -5.84565     -0.517866       1.73455      -5.91241       5.79636      0.404444      -1.64351       3.12144      -1.48240       1.53430      0.797211     -0.473207     -0.213030      0.278774    -0.0342103    -0.0909733    0.00363696     0.0508250     0.0233352     0.0116913   0.000173005   -0.00269022    0.00150518  -0.000673982   2.53043e-06  -3.60189e-05   6.95426e-05  -3.40423e-06  -1.00436e-05   6.30228e-06  -7.52416e-07       4.37668       5.82171       6.33551       6.64358       6.46252       6.19545       5.67477       5.10277       4.47555       3.72768       3.07816       2.42976       1.87364       1.42627       1.05371      0.747643      0.526282      0.346817      0.229451      0.146017     0.0906027     0.0544387     0.0324736     0.0180995     0.0101417    0.00534835    0.00271897    0.00137199   0.000641231   0.000299278   0.000129224   5.57110e-05   2.13963e-05   8.49203e-06   2.91761e-06   9.90770e-07
  22  21 4016.2918    1.5929  9.1038 10.1420 -0.0004  0.0789   0.0105   0.2113    0.0340   0.0000   435.0547       8.61160       15.1820       4.24584      -14.0040      -2.92852      -11.8610      -12.2111      -4.83264       4.90937      -4.97239      -1.69541       1.53315      -2.48978      0.103457      0.781945      0.130368    -0.0802428      0.546823      0.220926      0.174070     0.0153534    -0.0476516   -0.00504526    -0.0130529   0.000829442    0.00712017   0.000331529   -0.00106751  -0.000247621  -2.27242e-05   0.000247956  -1.69428e-05  -1.38096e-05   4.54018e-06  -1.31235e-06       5.67824       7.38835       7.92928       8.50592       8.33412       7.95630       7.28045       6.49880       5.68344       4.76630       3.89280       3.12326       2.42516       1.83021       1.34074      0.953911      0.662500      0.448652      0.301156      0.192406      0.119872     0.0699277     0.0414297     0.0239327     0.0128261    0.00705100    0.00343886    0.00176200   0.000813161   0.000382899   0.000162858   6.88670e-05   2.70298e-05   1.06007e-05   3.59574e-06   1.27801e-06
  22  22 4161.1665    1.3269 11.2755 10.0354 -0.0010  0.0983   0.0082   0.2700    0.0301   0.0000   430.5857      -7.33589       12.8469      0.890278      -1.23018      -15.0526      -6.43051      -3.02382       10.2258      -4.77772      -10.0109       8.49271      -1.85916      -2.06587      -3.10243       2.23981      0.599166     -0.427286      0.670257   -0.00948401     -0.128366    -0.0386903    -0.0829119   -0.00468294    0.00327562   -0.00505012   0.000408552  -0.000587959    0.00163778   0.000228996  -5.59574e-05  -2.89388e-05  -1.59844e-05  -5.99368e-06  -4.97200e-06   1.72041e-06       6.95510       9.23145       10.0636       10.4313       10.3800       9.83636       9.05698       8.05356       7.04989       5.95699       4.87776       3.95040       2.97662       2.28786       1.67012       1.19320      0.826216      0.560372      0.370284      0.236323      0.148736     0.0880340     0.0524759     0.0294656     0.0164927    0.00857604    0.00439397    0.00219084    0.00102986   0.000480026   0.000206051   8.92535e-05   3.48508e-05   1.34413e-05   4.64761e-06   1.59380e-06
  22  23 4305.5776    1.1015 13.5757  9.9577 -0.0015  0.1260   0.0066   0.3330    0.0273   0.0000   437.2125       5.46984       4.11632      -17.9022       3.52608      -11.3556       6.02444      -7.91303      0.927889      -3.48340      -5.96305       2.37860       6.18569     -0.558843       1.42510      -2.18770     -0.334699    -0.0706697     0.0670245     -0.696646     0.0782254    -0.0444665    -0.0263595     0.0277053     0.0117175     0.0186515    0.00385636   -0.00545536  -0.000451165   0.000190315  -0.000414370  -7.08951e-05   3.59889e-05  -2.55623e-06  -6.66783e-06   2.80094e-06       8.66037       11.7338       12.4960       13.1308       12.8456       12.2771       11.3992       10.2611       8.98119       7.51610       6.27906       5.00720       3.90152       2.90048       2.17112       1.53196       1.06893      0.716725      0.486001      0.307303      0.193809      0.114084     0.0676755     0.0386193     0.0215843     0.0112343    0.00578733    0.00289203    0.00136894   0.000649575   0.000274279   0.000120331   4.60846e-05   1.77248e-05   6.09823e-06   2.09386e-06
  22  24 4450.1577    0.9040 16.0888  9.8629 -0.0016  0.1587   0.0053   0.4141    0.0245   0.0000   408.2255       11.7864       6.97242       7.46177       11.8788      -32.6876      -25.4321       6.04827       12.4235      -8.82727      -3.07168      -10.1297      -1.94109       6.40761       3.93901     -0.341927     -0.592481      0.600125      0.775925     0.0974104     -0.451671      0.129804     0.0995049    -0.0352800    0.00144325     0.0290974   -0.00360968   -0.00827316    0.00150236    0.00130998  -0.000610506  -7.76292e-05   0.000138755  -1.81821e-05  -1.14826e-05  -1.75265e-06       10.6865       14.5935       15.7844       16.5756       16.3710       15.5639       14.3379       12.6884       11.4243       9.37790       7.82754       6.14603       4.86292       3.62103       2.75131       1.90153       1.35983      0.912540      0.610702      0.389160      0.242139      0.147360     0.0874331     0.0492126     0.0275383     0.0147703    0.00763877    0.00379662    0.00177036   0.000842481   0.000357214   0.000156205   5.98069e-05   2.34758e-05   7.89836e-06   2.72712e-06
  23   7 1969.6150    0.5976  0.5706  9.5219 -0.0034  0.0177   0.0142   0.0394    0.0579   0.0000   438.7983     -0.881009       16.1165       1.49665     -0.571795       2.01549       2.80964     -0.178713      -1.36230     -0.393073    -0.0219718       1.59373     -0.321906      0.271180      0.205184      0.168669    -0.0318224     0.0991522    -0.0852928    -0.0396982     0.0509065   -0.00910959  -0.000104406   -0.00515069    0.00272454    0.00125717   0.000199906   0.000362738   6.70193e-06  -3.33094e-05   4.22208e-05   1.07338e-05  -2.01262e-06  -3.37287e-06  -1.87271e-07  -7.64166e-08       1.27082       1.63647       1.67499       1.77607       1.81696       1.76761       1.67097       1.39945       1.19075       1.05048      0.880508      0.757970      0.559623      0.437715      0.299730      0.221777      0.155917      0.105863     0.0730899     0.0522109     0.0314259     0.0203137     0.0115642    0.00690103    0.00384036    0.00217621    0.00104387   0.000518485   0.000283197   0.000121844   6.05046e-05   2.57571e-05   1.20064e-05   4.09938e-06   1.87788e-06   6.70457e-07
  23   8 2131.0751    0.8474  0.7225  9.8514 -0.0034  0.0194   0.0173   0.0438    0.0630   0.0000   438.5477      -4.05535       16.1834       1.49254      -2.68120     -0.190854      0.585248       2.32631    0.00989082      0.354416      0.832908      0.229461     -0.620151      0.236207     -0.381794      0.300414     0.0583962      0.196866   -0.00512301     0.0172763   -0.00478013    0.00312122   -0.00549455    0.00835296  -0.000788283    0.00169821    0.00104069   0.000190137  -2.80905e-05  -4.51663e-05   9.24482e-05  -2.19611e-05  -5.17094e-06   1.79707e-06   4.65590e-08   1.58984e-07       1.16241       1.76802       1.72381       1.97525       1.77271       1.80028       1.52401       1.46381       1.28270       1.12488      0.944758      0.754249      0.580128      0.436267      0.329941      0.216697      0.169770      0.103063     0.0750698     0.0445772     0.0309238     0.0177866     0.0119015    0.00642560    0.00379455    0.00214294    0.00107634   0.000593543   0.000277023   0.000140050   6.07279e-05   2.78166e-05   1.17508e-05   4.83946e-06   1.81252e-06   7.24372e-07
  23   9 2287.4574    1.2320  0.8291 10.2119  0.0042  0.0197   0.0230   0.0428    0.0865   0.0000   440.9307      -1.22160       9.42324      -2.02018     -0.259183      -1.68266     -0.251188      -2.24802       3.33658      0.858217      -1.17897      -1.53234      0.296289     -0.453624     -0.353864      0.286634      0.162115     0.0107352     0.0772502     0.0750445    -0.0287044   0.000541569   -0.00202219   -0.00277145   -0.00525606   -0.00359853   0.000512641  -0.000198583   0.000118454  -0.000125009  -9.25063e-05  -5.18926e-05   6.70647e-06  -2.11729e-06  -2.57971e-06  -1.05816e-06       1.43048       1.86833       1.86037       2.08643       2.02154       1.99347       1.91078       1.66058       1.41488       1.10026      0.984099      0.825424      0.654641      0.465077      0.351556      0.257521      0.178026      0.125182     0.0858883     0.0602241     0.0371449     0.0230891     0.0130444    0.00772507    0.00429397    0.00238249    0.00113909   0.000601004   0.000300867   0.000154136   6.81855e-05   3.30004e-05   1.29281e-05   5.32757e-06   1.90088e-06   7.34593e-07
  23  10 2439.1554    1.6193  0.9713 10.7706 -0.0063  0.0202   0.0286   0.0493    0.0941   0.0000   439.2319      -3.26190       13.4530       1.84034       2.07418     -0.834515       1.80044      -2.01040      0.615992      -1.07951     -0.563589       1.05029     -0.215758      0.484255      0.375017    -0.0319659     0.0885703     0.0966391     -0.219205   -0.00975735   -0.00857577    -0.0363036   -0.00634255    0.00465973   -0.00602662    0.00241659   0.000641582  -0.000797578   0.000362890   0.000252784   5.99831e-06   5.61165e-07   2.00141e-05   1.06929e-05  -2.60652e-07  -1.47860e-06       1.47158       1.83736       2.01319       2.09009       2.07245       2.02604       1.88266       1.62147       1.49125       1.23512       1.01712      0.815824      0.612663      0.496744      0.370591      0.267478      0.188469      0.130690     0.0860053     0.0570254     0.0358467     0.0215786     0.0132479    0.00766330    0.00441973    0.00240356    0.00130169   0.000660160   0.000309216   0.000156424   6.79916e-05   3.13678e-05   1.25201e-05   5.66467e-06   2.08181e-06   8.11825e-07
  23  11 2588.6022    2.1296  0.9734 11.4659 -0.0032  0.0238   0.0379   0.0501    0.0924   0.0000   437.0965       2.94161       16.1631      -4.80170     -0.810693       1.02559      -1.97115      -2.25727      -1.20275       1.45406      -2.00913      0.726584     -0.407417     0.0859965      0.167907     -0.223479     0.0130397     -0.147888      0.135877     0.0142710    -0.0773675    0.00190423   -0.00457125    0.00878041    0.00385526    0.00159178   0.000255670   -0.00116035  -0.000138967   0.000203385   7.51135e-05   1.70670e-05   1.90803e-05  -1.09440e-06   5.45940e-07   7.36247e-07       1.92189       2.44632       2.27744       2.30489       2.10701       2.32565       2.38251       2.31028       1.95259       1.57586       1.12207      0.803344      0.672220      0.628694      0.514177      0.404152      0.288883      0.193728      0.124431     0.0755271     0.0453892     0.0250647     0.0143708    0.00809811    0.00522387    0.00265879    0.00142519   0.000699704   0.000359789   0.000169212   7.60022e-05   3.19536e-05   1.40837e-05   5.87294e-06   2.22932e-06   8.43817e-07
  23  12 2737.5832    2.8029  0.9609 11.6842  0.0015  0.0195   0.0479   0.0478    0.0963   0.0000   439.0326     -0.520980       15.7940      -5.70305     -0.270688      -2.47730      -5.61609     -0.852153      0.951249      0.525501      0.228971     -0.835148     -0.178631     -0.215322      0.215816      0.335321   -0.00244664     0.0317890     -0.109174     0.0586593     0.0166472     0.0401857   -0.00105149   -0.00587202    -0.0103042    0.00162302   0.000168509  -3.32482e-05   0.000178784   0.000108158  -9.52536e-05   3.74245e-05   7.77569e-06   6.12784e-06  -2.73356e-06  -8.65811e-07       1.39614       1.77533       1.94774       2.13292       2.03857       1.98322       1.85636       1.64486       1.39840       1.14643      0.995409      0.780172      0.594243      0.442359      0.351422      0.258288      0.185679      0.119359     0.0843485     0.0520058     0.0343595     0.0205480     0.0133458    0.00729288    0.00437560    0.00230298    0.00121651   0.000606899   0.000306907   0.000147139   6.87896e-05   3.26694e-05   1.34923e-05   5.39981e-06   2.05108e-06   7.69344e-07
  23  13 2886.1072    3.6932  0.8006 12.4050 -0.0062  0.0177   0.0701   0.0434    0.0933   0.0000   439.6552       1.09332       13.2311      -1.62903      -2.54773      0.517857     -0.120528      -2.51280      -1.75216     -0.986848     0.0607608      0.525559     -0.419218      0.460404      0.545675     -0.100583    -0.0788040      0.242535    -0.0480619    -0.0450030     0.0597440    -0.0114753    -0.0134036    0.00372112    0.00417084    0.00263315  -0.000443868   6.92604e-05   0.000483687   0.000190215  -7.81472e-07   1.46213e-05  -2.03513e-06   6.96892e-06   1.71528e-06  -2.86726e-07       1.31349       1.58534       1.70304       1.81888       1.78874       1.82859       1.67713       1.38206       1.26508       1.09754      0.885073      0.726711      0.555151      0.404018      0.316241      0.241415      0.174130      0.115518     0.0740670     0.0479421     0.0308592     0.0200781     0.0123385    0.00725251    0.00397777    0.00218238    0.00106341   0.000549917   0.000267253   0.000132746   5.74133e-05   2.58895e-05   1.08463e-05   4.46846e-06   1.71651e-06   6.56447e-07
[truncated: 1,642,368 more chars]
