# Supplementary material for: Global-Mode Analysis of Full-Disk Data from the Michelson Doppler Imager and the Helioseismic and Magnetic Imager
Source: Sol Phys. 2018 Jan 31;293(2):29. doi: 10.1007/s11207-017-1201-5 (PMC6566312; doi:10.1007/s11207-017-1201-5)
Supplement: Supplementary file 3 — (TAR 230.0 MB) [file 11207_2017_1201_MOESM3_ESM.tar › MDI/mdifdvwap.3904.36]

   1  13 2020.0568    0.6101  0.5799 14.0905  0.0000  0.1756   0.0934   0.3482    0.1268   0.0000   -54.4718       383.775       0.00000       0.00000       0.00000       0.00000       0.00000       0.00000       0.00000       0.00000       0.00000       0.00000       0.00000       0.00000       0.00000       0.00000       0.00000       0.00000       0.00000       0.00000       0.00000       0.00000       0.00000       0.00000       0.00000       0.00000       0.00000       0.00000       0.00000       0.00000       0.00000       0.00000       0.00000       0.00000       0.00000       0.00000       371.754       136.166       0.00000       0.00000       0.00000       0.00000       0.00000       0.00000       0.00000       0.00000       0.00000       0.00000       0.00000       0.00000       0.00000       0.00000       0.00000       0.00000       0.00000       0.00000       0.00000       0.00000       0.00000       0.00000       0.00000       0.00000       0.00000       0.00000       0.00000       0.00000       0.00000       0.00000       0.00000       0.00000       0.00000       0.00000
   1  16 2425.7578    1.5719  0.8733 15.2476  0.0000  0.1491   0.1984   0.4442    0.1524   0.0000   400.8650      -91.7378       0.00000       0.00000       0.00000       0.00000       0.00000       0.00000       0.00000       0.00000       0.00000       0.00000       0.00000       0.00000       0.00000       0.00000       0.00000       0.00000       0.00000       0.00000       0.00000       0.00000       0.00000       0.00000       0.00000       0.00000       0.00000       0.00000       0.00000       0.00000       0.00000       0.00000       0.00000       0.00000       0.00000       0.00000       257.510       86.4653       0.00000       0.00000       0.00000       0.00000       0.00000       0.00000       0.00000       0.00000       0.00000       0.00000       0.00000       0.00000       0.00000       0.00000       0.00000       0.00000       0.00000       0.00000       0.00000       0.00000       0.00000       0.00000       0.00000       0.00000       0.00000       0.00000       0.00000       0.00000       0.00000       0.00000       0.00000       0.00000       0.00000       0.00000
   1  17 2559.1342    2.4939  0.8732 14.7339  0.0000  0.1105   0.2098   0.2513    0.1793   0.0000   176.7600      -20.8668       0.00000       0.00000       0.00000       0.00000       0.00000       0.00000       0.00000       0.00000       0.00000       0.00000       0.00000       0.00000       0.00000       0.00000       0.00000       0.00000       0.00000       0.00000       0.00000       0.00000       0.00000       0.00000       0.00000       0.00000       0.00000       0.00000       0.00000       0.00000       0.00000       0.00000       0.00000       0.00000       0.00000       0.00000       155.612       84.0671       0.00000       0.00000       0.00000       0.00000       0.00000       0.00000       0.00000       0.00000       0.00000       0.00000       0.00000       0.00000       0.00000       0.00000       0.00000       0.00000       0.00000       0.00000       0.00000       0.00000       0.00000       0.00000       0.00000       0.00000       0.00000       0.00000       0.00000       0.00000       0.00000       0.00000       0.00000       0.00000       0.00000       0.00000
   1  19 2827.7558    3.3232  1.4931 15.0362  0.0034  0.3332   0.2500   0.3997    0.2151   0.0000   -14.3542      -258.608       0.00000       0.00000       0.00000       0.00000       0.00000       0.00000       0.00000       0.00000       0.00000       0.00000       0.00000       0.00000       0.00000       0.00000       0.00000       0.00000       0.00000       0.00000       0.00000       0.00000       0.00000       0.00000       0.00000       0.00000       0.00000       0.00000       0.00000       0.00000       0.00000       0.00000       0.00000       0.00000       0.00000       0.00000       559.997       173.428       0.00000       0.00000       0.00000       0.00000       0.00000       0.00000       0.00000       0.00000       0.00000       0.00000       0.00000       0.00000       0.00000       0.00000       0.00000       0.00000       0.00000       0.00000       0.00000       0.00000       0.00000       0.00000       0.00000       0.00000       0.00000       0.00000       0.00000       0.00000       0.00000       0.00000       0.00000       0.00000       0.00000       0.00000
   1  21 3098.2394    3.6584  1.1559 15.0724  0.0000  0.1204   0.2526   0.4441    0.2114   0.0000   344.7819       332.066       0.00000       0.00000       0.00000       0.00000       0.00000       0.00000       0.00000       0.00000       0.00000       0.00000       0.00000       0.00000       0.00000       0.00000       0.00000       0.00000       0.00000       0.00000       0.00000       0.00000       0.00000       0.00000       0.00000       0.00000       0.00000       0.00000       0.00000       0.00000       0.00000       0.00000       0.00000       0.00000       0.00000       0.00000       158.371       82.9697       0.00000       0.00000       0.00000       0.00000       0.00000       0.00000       0.00000       0.00000       0.00000       0.00000       0.00000       0.00000       0.00000       0.00000       0.00000       0.00000       0.00000       0.00000       0.00000       0.00000       0.00000       0.00000       0.00000       0.00000       0.00000       0.00000       0.00000       0.00000       0.00000       0.00000       0.00000       0.00000       0.00000       0.00000
   1  23 3369.0276    3.5707  2.8310 15.8058 -0.0005  0.3232   0.2023   0.8348    0.1026   0.0000  1257.3342       481.481       0.00000       0.00000       0.00000       0.00000       0.00000       0.00000       0.00000       0.00000       0.00000       0.00000       0.00000       0.00000       0.00000       0.00000       0.00000       0.00000       0.00000       0.00000       0.00000       0.00000       0.00000       0.00000       0.00000       0.00000       0.00000       0.00000       0.00000       0.00000       0.00000       0.00000       0.00000       0.00000       0.00000       0.00000       473.298       204.672       0.00000       0.00000       0.00000       0.00000       0.00000       0.00000       0.00000       0.00000       0.00000       0.00000       0.00000       0.00000       0.00000       0.00000       0.00000       0.00000       0.00000       0.00000       0.00000       0.00000       0.00000       0.00000       0.00000       0.00000       0.00000       0.00000       0.00000       0.00000       0.00000       0.00000       0.00000       0.00000       0.00000       0.00000
   1  24 3504.1747    2.9490  3.3081 15.9810 -0.0244  0.4273   0.1650   0.9129    0.0881   0.0000  -590.2790       202.474       0.00000       0.00000       0.00000       0.00000       0.00000       0.00000       0.00000       0.00000       0.00000       0.00000       0.00000       0.00000       0.00000       0.00000       0.00000       0.00000       0.00000       0.00000       0.00000       0.00000       0.00000       0.00000       0.00000       0.00000       0.00000       0.00000       0.00000       0.00000       0.00000       0.00000       0.00000       0.00000       0.00000       0.00000       731.823       328.068       0.00000       0.00000       0.00000       0.00000       0.00000       0.00000       0.00000       0.00000       0.00000       0.00000       0.00000       0.00000       0.00000       0.00000       0.00000       0.00000       0.00000       0.00000       0.00000       0.00000       0.00000       0.00000       0.00000       0.00000       0.00000       0.00000       0.00000       0.00000       0.00000       0.00000       0.00000       0.00000       0.00000       0.00000
   1  25 3639.2522    2.8980  4.2921 15.9530 -0.0085  0.5025   0.1378   1.3710    0.0745   0.0000   880.5021       894.102       0.00000       0.00000       0.00000       0.00000       0.00000       0.00000       0.00000       0.00000       0.00000       0.00000       0.00000       0.00000       0.00000       0.00000       0.00000       0.00000       0.00000       0.00000       0.00000       0.00000       0.00000       0.00000       0.00000       0.00000       0.00000       0.00000       0.00000       0.00000       0.00000       0.00000       0.00000       0.00000       0.00000       0.00000       849.278       406.765       0.00000       0.00000       0.00000       0.00000       0.00000       0.00000       0.00000       0.00000       0.00000       0.00000       0.00000       0.00000       0.00000       0.00000       0.00000       0.00000       0.00000       0.00000       0.00000       0.00000       0.00000       0.00000       0.00000       0.00000       0.00000       0.00000       0.00000       0.00000       0.00000       0.00000       0.00000       0.00000       0.00000       0.00000
   2  13 2081.8577    0.8677  1.3625 13.1951  0.0000  0.1763   0.0439   0.2830    0.1269   0.0000   454.4090       34.8887       72.1664       16.0650       0.00000       0.00000       0.00000       0.00000       0.00000       0.00000       0.00000       0.00000       0.00000       0.00000       0.00000       0.00000       0.00000       0.00000       0.00000       0.00000       0.00000       0.00000       0.00000       0.00000       0.00000       0.00000       0.00000       0.00000       0.00000       0.00000       0.00000       0.00000       0.00000       0.00000       0.00000       0.00000       125.416       98.2275       52.7196       15.6329       0.00000       0.00000       0.00000       0.00000       0.00000       0.00000       0.00000       0.00000       0.00000       0.00000       0.00000       0.00000       0.00000       0.00000       0.00000       0.00000       0.00000       0.00000       0.00000       0.00000       0.00000       0.00000       0.00000       0.00000       0.00000       0.00000       0.00000       0.00000       0.00000       0.00000       0.00000       0.00000
   2  14 2217.6318    1.0521  1.0568 14.0819  0.0000  0.1919   0.0620   0.1807    0.1337   0.0000   475.5958       109.132       48.8925      -14.6400       0.00000       0.00000       0.00000       0.00000       0.00000       0.00000       0.00000       0.00000       0.00000       0.00000       0.00000       0.00000       0.00000       0.00000       0.00000       0.00000       0.00000       0.00000       0.00000       0.00000       0.00000       0.00000       0.00000       0.00000       0.00000       0.00000       0.00000       0.00000       0.00000       0.00000       0.00000       0.00000       182.005       150.803       54.3879       13.7954       0.00000       0.00000       0.00000       0.00000       0.00000       0.00000       0.00000       0.00000       0.00000       0.00000       0.00000       0.00000       0.00000       0.00000       0.00000       0.00000       0.00000       0.00000       0.00000       0.00000       0.00000       0.00000       0.00000       0.00000       0.00000       0.00000       0.00000       0.00000       0.00000       0.00000       0.00000       0.00000
   2  17 2619.7332    2.8058  1.4862 13.6601  0.0625  0.1040   0.1287   0.2308    0.1819   0.0000   366.5284       77.1888      -42.7132       7.06950       0.00000       0.00000       0.00000       0.00000       0.00000       0.00000       0.00000       0.00000       0.00000       0.00000       0.00000       0.00000       0.00000       0.00000       0.00000       0.00000       0.00000       0.00000       0.00000       0.00000       0.00000       0.00000       0.00000       0.00000       0.00000       0.00000       0.00000       0.00000       0.00000       0.00000       0.00000       0.00000       89.1510       67.8680       36.4445       10.1039       0.00000       0.00000       0.00000       0.00000       0.00000       0.00000       0.00000       0.00000       0.00000       0.00000       0.00000       0.00000       0.00000       0.00000       0.00000       0.00000       0.00000       0.00000       0.00000       0.00000       0.00000       0.00000       0.00000       0.00000       0.00000       0.00000       0.00000       0.00000       0.00000       0.00000       0.00000       0.00000
   2  21 3160.1285    4.1782  1.1343 14.0802  0.0000  0.0784   0.2038   0.1985    0.2207   0.0000   354.3384       163.007      -27.1236       31.1451       0.00000       0.00000       0.00000       0.00000       0.00000       0.00000       0.00000       0.00000       0.00000       0.00000       0.00000       0.00000       0.00000       0.00000       0.00000       0.00000       0.00000       0.00000       0.00000       0.00000       0.00000       0.00000       0.00000       0.00000       0.00000       0.00000       0.00000       0.00000       0.00000       0.00000       0.00000       0.00000       67.8454       49.6426       27.8657       8.52564       0.00000       0.00000       0.00000       0.00000       0.00000       0.00000       0.00000       0.00000       0.00000       0.00000       0.00000       0.00000       0.00000       0.00000       0.00000       0.00000       0.00000       0.00000       0.00000       0.00000       0.00000       0.00000       0.00000       0.00000       0.00000       0.00000       0.00000       0.00000       0.00000       0.00000       0.00000       0.00000
   2  22 3295.2575    4.2608  3.2810 14.4423  0.0000  0.4952   0.1214   0.3630    0.1200   0.0000   253.8886     -0.633979       16.3616       18.0716       0.00000       0.00000       0.00000       0.00000       0.00000       0.00000       0.00000       0.00000       0.00000       0.00000       0.00000       0.00000       0.00000       0.00000       0.00000       0.00000       0.00000       0.00000       0.00000       0.00000       0.00000       0.00000       0.00000       0.00000       0.00000       0.00000       0.00000       0.00000       0.00000       0.00000       0.00000       0.00000       247.159       381.106       80.7267       23.4576       0.00000       0.00000       0.00000       0.00000       0.00000       0.00000       0.00000       0.00000       0.00000       0.00000       0.00000       0.00000       0.00000       0.00000       0.00000       0.00000       0.00000       0.00000       0.00000       0.00000       0.00000       0.00000       0.00000       0.00000       0.00000       0.00000       0.00000       0.00000       0.00000       0.00000       0.00000       0.00000
   3  12 2001.0694    0.6929  1.1031 11.1877  0.0000  0.1580   0.0296   0.2203    0.1698   0.0000   464.8940       89.5800       30.2423       17.8931      -5.67529      -5.29110       0.00000       0.00000       0.00000       0.00000       0.00000       0.00000       0.00000       0.00000       0.00000       0.00000       0.00000       0.00000       0.00000       0.00000       0.00000       0.00000       0.00000       0.00000       0.00000       0.00000       0.00000       0.00000       0.00000       0.00000       0.00000       0.00000       0.00000       0.00000       0.00000       0.00000       103.251       91.3533       50.7423       25.7933       8.61654       2.48479       0.00000       0.00000       0.00000       0.00000       0.00000       0.00000       0.00000       0.00000       0.00000       0.00000       0.00000       0.00000       0.00000       0.00000       0.00000       0.00000       0.00000       0.00000       0.00000       0.00000       0.00000       0.00000       0.00000       0.00000       0.00000       0.00000       0.00000       0.00000       0.00000       0.00000
   3  13 2137.6353    0.9605  0.8100 11.5936  0.0017  0.1008   0.0515   0.1564    0.1908   0.0000   352.9518       14.8373       55.7479       4.06233      0.401420      -1.36142       0.00000       0.00000       0.00000       0.00000       0.00000       0.00000       0.00000       0.00000       0.00000       0.00000       0.00000       0.00000       0.00000       0.00000       0.00000       0.00000       0.00000       0.00000       0.00000       0.00000       0.00000       0.00000       0.00000       0.00000       0.00000       0.00000       0.00000       0.00000       0.00000       0.00000       55.9721       44.2884       35.7338       23.5747       8.65548       2.18391       0.00000       0.00000       0.00000       0.00000       0.00000       0.00000       0.00000       0.00000       0.00000       0.00000       0.00000       0.00000       0.00000       0.00000       0.00000       0.00000       0.00000       0.00000       0.00000       0.00000       0.00000       0.00000       0.00000       0.00000       0.00000       0.00000       0.00000       0.00000       0.00000       0.00000
   3  18 2811.4515    3.1029  1.1729 10.5262  0.0000  0.1041   0.1199   0.1585    1.4306   0.0000   407.4750       32.0418       2.83127       8.10317      -17.0513      0.215313       0.00000       0.00000       0.00000       0.00000       0.00000       0.00000       0.00000       0.00000       0.00000       0.00000       0.00000       0.00000       0.00000       0.00000       0.00000       0.00000       0.00000       0.00000       0.00000       0.00000       0.00000       0.00000       0.00000       0.00000       0.00000       0.00000       0.00000       0.00000       0.00000       0.00000       54.8227       56.8595       41.1625       15.3036       10.9436       3.10767       0.00000       0.00000       0.00000       0.00000       0.00000       0.00000       0.00000       0.00000       0.00000       0.00000       0.00000       0.00000       0.00000       0.00000       0.00000       0.00000       0.00000       0.00000       0.00000       0.00000       0.00000       0.00000       0.00000       0.00000       0.00000       0.00000       0.00000       0.00000       0.00000       0.00000
   3  19 2947.0691    3.7657  0.9248 11.7493  0.0000  0.0603   0.1639   0.1354    0.6103   0.0000   437.0113       9.04644       23.2850      -5.12944     -0.552551     -0.470518       0.00000       0.00000       0.00000       0.00000       0.00000       0.00000       0.00000       0.00000       0.00000       0.00000       0.00000       0.00000       0.00000       0.00000       0.00000       0.00000       0.00000       0.00000       0.00000       0.00000       0.00000       0.00000       0.00000       0.00000       0.00000       0.00000       0.00000       0.00000       0.00000       0.00000       33.8963       30.8464       22.5859       12.2088       5.53834       1.49187       0.00000       0.00000       0.00000       0.00000       0.00000       0.00000       0.00000       0.00000       0.00000       0.00000       0.00000       0.00000       0.00000       0.00000       0.00000       0.00000       0.00000       0.00000       0.00000       0.00000       0.00000       0.00000       0.00000       0.00000       0.00000       0.00000       0.00000       0.00000       0.00000       0.00000
   3  20 3082.3302    4.0473  1.2418 11.3848 -0.0023  0.0717   0.1546   0.1618    1.0497   0.0000   420.3797       7.44476       16.9649      -27.1270       7.89626     -0.736414       0.00000       0.00000       0.00000       0.00000       0.00000       0.00000       0.00000       0.00000       0.00000       0.00000       0.00000       0.00000       0.00000       0.00000       0.00000       0.00000       0.00000       0.00000       0.00000       0.00000       0.00000       0.00000       0.00000       0.00000       0.00000       0.00000       0.00000       0.00000       0.00000       0.00000       36.2304       36.4248       25.0281       17.2826       6.32621       2.24250       0.00000       0.00000       0.00000       0.00000       0.00000       0.00000       0.00000       0.00000       0.00000       0.00000       0.00000       0.00000       0.00000       0.00000       0.00000       0.00000       0.00000       0.00000       0.00000       0.00000       0.00000       0.00000       0.00000       0.00000       0.00000       0.00000       0.00000       0.00000       0.00000       0.00000
   3  21 3217.8609    4.3539  1.7078 11.7235  0.0000  0.0865   0.1462   0.2162    0.6028   0.0000   415.3114       45.4932      -17.9417       12.5669      -2.37105      0.379811       0.00000       0.00000       0.00000       0.00000       0.00000       0.00000       0.00000       0.00000       0.00000       0.00000       0.00000       0.00000       0.00000       0.00000       0.00000       0.00000       0.00000       0.00000       0.00000       0.00000       0.00000       0.00000       0.00000       0.00000       0.00000       0.00000       0.00000       0.00000       0.00000       0.00000       50.1248       45.0050       32.3416       18.0627       7.07483       2.17642       0.00000       0.00000       0.00000       0.00000       0.00000       0.00000       0.00000       0.00000       0.00000       0.00000       0.00000       0.00000       0.00000       0.00000       0.00000       0.00000       0.00000       0.00000       0.00000       0.00000       0.00000       0.00000       0.00000       0.00000       0.00000       0.00000       0.00000       0.00000       0.00000       0.00000
   3  22 3353.7786    4.0699  2.3170 12.1491  0.0000  0.1040   0.1159   0.2339    0.3077   0.0000   541.9517       89.2028       43.0666      -1.23758       2.01294      -2.04051       0.00000       0.00000       0.00000       0.00000       0.00000       0.00000       0.00000       0.00000       0.00000       0.00000       0.00000       0.00000       0.00000       0.00000       0.00000       0.00000       0.00000       0.00000       0.00000       0.00000       0.00000       0.00000       0.00000       0.00000       0.00000       0.00000       0.00000       0.00000       0.00000       0.00000       57.7151       51.1202       38.8150       21.6000       9.31445       2.59026       0.00000       0.00000       0.00000       0.00000       0.00000       0.00000       0.00000       0.00000       0.00000       0.00000       0.00000       0.00000       0.00000       0.00000       0.00000       0.00000       0.00000       0.00000       0.00000       0.00000       0.00000       0.00000       0.00000       0.00000       0.00000       0.00000       0.00000       0.00000       0.00000       0.00000
   3  23 3490.0307    3.2199  3.0035 12.7912  0.0000  0.1466   0.0874   0.3607    0.1666   0.0000   334.4661      -29.6676      -23.5813       49.2652      -7.48942       2.03995       0.00000       0.00000       0.00000       0.00000       0.00000       0.00000       0.00000       0.00000       0.00000       0.00000       0.00000       0.00000       0.00000       0.00000       0.00000       0.00000       0.00000       0.00000       0.00000       0.00000       0.00000       0.00000       0.00000       0.00000       0.00000       0.00000       0.00000       0.00000       0.00000       0.00000       85.8369       86.8894       56.2229       26.5512       11.8087       3.21330       0.00000       0.00000       0.00000       0.00000       0.00000       0.00000       0.00000       0.00000       0.00000       0.00000       0.00000       0.00000       0.00000       0.00000       0.00000       0.00000       0.00000       0.00000       0.00000       0.00000       0.00000       0.00000       0.00000       0.00000       0.00000       0.00000       0.00000       0.00000       0.00000       0.00000
   4  13 2188.3657    0.7429  0.9266 10.6555 -0.0033  0.0910   0.0352   0.1567    0.1488   0.0000   440.5306      -31.7149      -8.62712       26.4050      -1.15130      -6.55019     -0.657181      0.794175       0.00000       0.00000       0.00000       0.00000       0.00000       0.00000       0.00000       0.00000       0.00000       0.00000       0.00000       0.00000       0.00000       0.00000       0.00000       0.00000       0.00000       0.00000       0.00000       0.00000       0.00000       0.00000       0.00000       0.00000       0.00000       0.00000       0.00000       0.00000       22.9471       38.1200       20.2274       23.6421       8.97743       6.93822       1.67279      0.899738       0.00000       0.00000       0.00000       0.00000       0.00000       0.00000       0.00000       0.00000       0.00000       0.00000       0.00000       0.00000       0.00000       0.00000       0.00000       0.00000       0.00000       0.00000       0.00000       0.00000       0.00000       0.00000       0.00000       0.00000       0.00000       0.00000       0.00000       0.00000
   4  14 2324.0749    1.2684  1.1658 10.5371 -0.0064  0.1646   0.0471   0.1887    0.2849   0.0000   414.9701      0.441396       7.53538       17.8492      -13.6923       2.53244       2.99465      0.997424       0.00000       0.00000       0.00000       0.00000       0.00000       0.00000       0.00000       0.00000       0.00000       0.00000       0.00000       0.00000       0.00000       0.00000       0.00000       0.00000       0.00000       0.00000       0.00000       0.00000       0.00000       0.00000       0.00000       0.00000       0.00000       0.00000       0.00000       0.00000       49.8750       38.0736       56.5517       32.7102       16.8496       15.2216       5.04512      0.877691       0.00000       0.00000       0.00000       0.00000       0.00000       0.00000       0.00000       0.00000       0.00000       0.00000       0.00000       0.00000       0.00000       0.00000       0.00000       0.00000       0.00000       0.00000       0.00000       0.00000       0.00000       0.00000       0.00000       0.00000       0.00000       0.00000       0.00000       0.00000
   4  17 2728.3478    2.7240  0.8943 11.8755  0.0028  0.1476   0.1083   0.1685    0.3449   0.0000   472.5988       69.2539       27.9633       39.8376       17.7246       6.56551      0.447567     -0.211966       0.00000       0.00000       0.00000       0.00000       0.00000       0.00000       0.00000       0.00000       0.00000       0.00000       0.00000       0.00000       0.00000       0.00000       0.00000       0.00000       0.00000       0.00000       0.00000       0.00000       0.00000       0.00000       0.00000       0.00000       0.00000       0.00000       0.00000       0.00000       60.6194       57.5017       47.6637       32.1250       17.8483       7.57646       2.95724      0.556299       0.00000       0.00000       0.00000       0.00000       0.00000       0.00000       0.00000       0.00000       0.00000       0.00000       0.00000       0.00000       0.00000       0.00000       0.00000       0.00000       0.00000       0.00000       0.00000       0.00000       0.00000       0.00000       0.00000       0.00000       0.00000       0.00000       0.00000       0.00000
   4  18 2864.2603    3.2999  0.8916  9.2923 -0.0022  0.0585   0.1333   0.1228    3.1395   0.0000   465.2397      -1.14327       40.2375      -5.80241       1.66918       7.72969    -0.0730132      0.439177       0.00000       0.00000       0.00000       0.00000       0.00000       0.00000       0.00000       0.00000       0.00000       0.00000       0.00000       0.00000       0.00000       0.00000       0.00000       0.00000       0.00000       0.00000       0.00000       0.00000       0.00000       0.00000       0.00000       0.00000       0.00000       0.00000       0.00000       0.00000       20.2568       23.3114       17.8451       12.9152       7.47360       3.65655       1.41929      0.413986       0.00000       0.00000       0.00000       0.00000       0.00000       0.00000       0.00000       0.00000       0.00000       0.00000       0.00000       0.00000       0.00000       0.00000       0.00000       0.00000       0.00000       0.00000       0.00000       0.00000       0.00000       0.00000       0.00000       0.00000       0.00000       0.00000       0.00000       0.00000
   4  19 3000.2554    4.1099  0.9909  9.4666 -0.0000  0.0656   0.1590   0.1586    4.8761   0.0000   390.9436       7.97839       16.6837       21.6176       5.59980       5.69462     -0.517324      0.103104       0.00000       0.00000       0.00000       0.00000       0.00000       0.00000       0.00000       0.00000       0.00000       0.00000       0.00000       0.00000       0.00000       0.00000       0.00000       0.00000       0.00000       0.00000       0.00000       0.00000       0.00000       0.00000       0.00000       0.00000       0.00000       0.00000       0.00000       0.00000       31.6976       33.0298       24.7553       15.4890       8.26283       3.32008       1.28649      0.314320       0.00000       0.00000       0.00000       0.00000       0.00000       0.00000       0.00000       0.00000       0.00000       0.00000       0.00000       0.00000       0.00000       0.00000       0.00000       0.00000       0.00000       0.00000       0.00000       0.00000       0.00000       0.00000       0.00000       0.00000       0.00000       0.00000       0.00000       0.00000
   4  20 3135.9707    3.8585  1.3967  6.8080 -0.0239  0.0667   0.1341   0.1948  216.5582   0.0000   381.9810       57.1125     -0.465292      -24.3279      -6.89717       7.56935       2.06416     -0.648012       0.00000       0.00000       0.00000       0.00000       0.00000       0.00000       0.00000       0.00000       0.00000       0.00000       0.00000       0.00000       0.00000       0.00000       0.00000       0.00000       0.00000       0.00000       0.00000       0.00000       0.00000       0.00000       0.00000       0.00000       0.00000       0.00000       0.00000       0.00000       23.2656       25.4758       22.2949       15.1004       9.23978       4.66152       1.95569      0.491236       0.00000       0.00000       0.00000       0.00000       0.00000       0.00000       0.00000       0.00000       0.00000       0.00000       0.00000       0.00000       0.00000       0.00000       0.00000       0.00000       0.00000       0.00000       0.00000       0.00000       0.00000       0.00000       0.00000       0.00000       0.00000       0.00000       0.00000       0.00000
   4  21 3271.6548    3.7213  1.6846 10.3543  0.0018  0.0835   0.1070   0.1954    1.2366   0.0000   420.7066       60.9095      -12.6608      -17.1454       6.54873      -3.70910       3.49522     -0.100811       0.00000       0.00000       0.00000       0.00000       0.00000       0.00000       0.00000       0.00000       0.00000       0.00000       0.00000       0.00000       0.00000       0.00000       0.00000       0.00000       0.00000       0.00000       0.00000       0.00000       0.00000       0.00000       0.00000       0.00000       0.00000       0.00000       0.00000       0.00000       31.5547       31.6997       26.7264       21.3335       12.9328       6.03478       2.16634      0.588264       0.00000       0.00000       0.00000       0.00000       0.00000       0.00000       0.00000       0.00000       0.00000       0.00000       0.00000       0.00000       0.00000       0.00000       0.00000       0.00000       0.00000       0.00000       0.00000       0.00000       0.00000       0.00000       0.00000       0.00000       0.00000       0.00000       0.00000       0.00000
   4  22 3408.1312    3.3402  2.1996 11.2707 -0.0007  0.1010   0.0859   0.2299    0.3501   0.0000   426.1994       31.7950       1.29939       7.54650      0.417957       3.39499     -0.305436      0.797237       0.00000       0.00000       0.00000       0.00000       0.00000       0.00000       0.00000       0.00000       0.00000       0.00000       0.00000       0.00000       0.00000       0.00000       0.00000       0.00000       0.00000       0.00000       0.00000       0.00000       0.00000       0.00000       0.00000       0.00000       0.00000       0.00000       0.00000       0.00000       33.0269       42.4892       30.4267       22.8367       12.4256       6.46037       2.54867      0.860015       0.00000       0.00000       0.00000       0.00000       0.00000       0.00000       0.00000       0.00000       0.00000       0.00000       0.00000       0.00000       0.00000       0.00000       0.00000       0.00000       0.00000       0.00000       0.00000       0.00000       0.00000       0.00000       0.00000       0.00000       0.00000       0.00000       0.00000       0.00000
   4  23 3544.8365    3.0233  2.3164 11.7946 -0.0030  0.1123   0.0774   0.2233    0.2319   0.0000   487.7703       96.5832       1.88067       19.4945       10.5207      -7.82072      -3.63798      -1.32526       0.00000       0.00000       0.00000       0.00000       0.00000       0.00000       0.00000       0.00000       0.00000       0.00000       0.00000       0.00000       0.00000       0.00000       0.00000       0.00000       0.00000       0.00000       0.00000       0.00000       0.00000       0.00000       0.00000       0.00000       0.00000       0.00000       0.00000       0.00000       42.9696       46.5762       38.4831       24.4804       14.4668       7.22225       2.91543      0.788396       0.00000       0.00000       0.00000       0.00000       0.00000       0.00000       0.00000       0.00000       0.00000       0.00000       0.00000       0.00000       0.00000       0.00000       0.00000       0.00000       0.00000       0.00000       0.00000       0.00000       0.00000       0.00000       0.00000       0.00000       0.00000       0.00000       0.00000       0.00000
   5  14 2371.1179    1.4658  1.1283 11.9049 -0.0107  0.1153   0.0556   0.1410    0.1752   0.0000   416.6569      -15.8535       47.7505       6.02812      -16.9555      -2.54834      -3.10479      -2.01884      0.730416     -0.205402       0.00000       0.00000       0.00000       0.00000       0.00000       0.00000       0.00000       0.00000       0.00000       0.00000       0.00000       0.00000       0.00000       0.00000       0.00000       0.00000       0.00000       0.00000       0.00000       0.00000       0.00000       0.00000       0.00000       0.00000       0.00000       0.00000       53.6109       53.6148       43.6448       32.7087       19.4626       9.73512       3.98388       1.38866      0.449268     0.0941599       0.00000       0.00000       0.00000       0.00000       0.00000       0.00000       0.00000       0.00000       0.00000       0.00000       0.00000       0.00000       0.00000       0.00000       0.00000       0.00000       0.00000       0.00000       0.00000       0.00000       0.00000       0.00000       0.00000       0.00000       0.00000       0.00000
   5  15 2506.1135    1.7961  1.0770 11.6010 -0.0014  0.0571   0.0611   0.1455    0.2085   0.0000   434.5309      -11.8541      -1.01850       12.3293       2.01609      -7.86327      -1.53105    0.00233201      0.287838     0.0847542       0.00000       0.00000       0.00000       0.00000       0.00000       0.00000       0.00000       0.00000       0.00000       0.00000       0.00000       0.00000       0.00000       0.00000       0.00000       0.00000       0.00000       0.00000       0.00000       0.00000       0.00000       0.00000       0.00000       0.00000       0.00000       0.00000       17.1599       19.2165       14.8770       14.5619       9.39286       5.85555       2.58711       1.13105      0.353175      0.103727       0.00000       0.00000       0.00000       0.00000       0.00000       0.00000       0.00000       0.00000       0.00000       0.00000       0.00000       0.00000       0.00000       0.00000       0.00000       0.00000       0.00000       0.00000       0.00000       0.00000       0.00000       0.00000       0.00000       0.00000       0.00000       0.00000
   5  17 2777.3568    2.7623  1.0207 11.9839 -0.0003  0.0633   0.0866   0.1253    0.3127   0.0000   448.0705       33.6040       26.2784       5.02390      -2.13368      -3.21517       1.61361      0.249802      0.111898    -0.0481251       0.00000       0.00000       0.00000       0.00000       0.00000       0.00000       0.00000       0.00000       0.00000       0.00000       0.00000       0.00000       0.00000       0.00000       0.00000       0.00000       0.00000       0.00000       0.00000       0.00000       0.00000       0.00000       0.00000       0.00000       0.00000       0.00000       21.5289       24.1960       22.5756       15.5412       8.96676       5.37912       3.02046       1.31923      0.423422     0.0920944       0.00000       0.00000       0.00000       0.00000       0.00000       0.00000       0.00000       0.00000       0.00000       0.00000       0.00000       0.00000       0.00000       0.00000       0.00000       0.00000       0.00000       0.00000       0.00000       0.00000       0.00000       0.00000       0.00000       0.00000       0.00000       0.00000
   5  19 3050.0339    3.6626  1.2187 12.1684 -0.0070  0.0776   0.1050   0.1535    0.4408   0.0000   465.9686       24.3705       26.5333       9.54377       13.5595      -9.79970      -2.54114      -2.40620     -0.946786   -0.00750010       0.00000       0.00000       0.00000       0.00000       0.00000       0.00000       0.00000       0.00000       0.00000       0.00000       0.00000       0.00000       0.00000       0.00000       0.00000       0.00000       0.00000       0.00000       0.00000       0.00000       0.00000       0.00000       0.00000       0.00000       0.00000       0.00000       21.7176       27.9909       22.7950       17.6846       11.1000       6.64914       3.17082       1.50430      0.511261      0.147770       0.00000       0.00000       0.00000       0.00000       0.00000       0.00000       0.00000       0.00000       0.00000       0.00000       0.00000       0.00000       0.00000       0.00000       0.00000       0.00000       0.00000       0.00000       0.00000       0.00000       0.00000       0.00000       0.00000       0.00000       0.00000       0.00000
   5  20 3186.3182    3.6593  2.0100 11.8898 -0.0012  0.1056   0.0833   0.1918    0.2851   0.0000   439.4907       61.5694       28.8960       4.57251      0.697182      0.178111      0.510733      0.983152     -0.446000    -0.0596429       0.00000       0.00000       0.00000       0.00000       0.00000       0.00000       0.00000       0.00000       0.00000       0.00000       0.00000       0.00000       0.00000       0.00000       0.00000       0.00000       0.00000       0.00000       0.00000       0.00000       0.00000       0.00000       0.00000       0.00000       0.00000       0.00000       28.4080       35.1781       34.4846       23.5407       19.9499       9.66791       6.77204       2.23535       1.07660      0.203670       0.00000       0.00000       0.00000       0.00000       0.00000       0.00000       0.00000       0.00000       0.00000       0.00000       0.00000       0.00000       0.00000       0.00000       0.00000       0.00000       0.00000       0.00000       0.00000       0.00000       0.00000       0.00000       0.00000       0.00000       0.00000       0.00000
   6  13 2279.8212    1.1111  0.6803 11.0013  0.0060  0.0426   0.0514   0.0922    0.1597   0.0000   426.8212       29.7410       27.4401      -26.0386      -4.06605      0.144220      -9.38091       2.04430       1.32488      0.287441    -0.0694888   -0.00779850       0.00000       0.00000       0.00000       0.00000       0.00000       0.00000       0.00000       0.00000       0.00000       0.00000       0.00000       0.00000       0.00000       0.00000       0.00000       0.00000       0.00000       0.00000       0.00000       0.00000       0.00000       0.00000       0.00000       0.00000       11.1923       12.8245       12.6655       10.5198       6.26689       4.42038       2.62391       1.50932      0.657637      0.271680     0.0670850     0.0166574       0.00000       0.00000       0.00000       0.00000       0.00000       0.00000       0.00000       0.00000       0.00000       0.00000       0.00000       0.00000       0.00000       0.00000       0.00000       0.00000       0.00000       0.00000       0.00000       0.00000       0.00000       0.00000       0.00000       0.00000
   6  14 2415.4909    1.4604  0.9818 11.7259  0.0033  0.0764   0.0611   0.1328    0.2025   0.0000   437.7505     -0.414546       9.51936       5.44688       5.93029     0.0136876       2.40155       1.35234    -0.0921436     0.0996540     0.0364272    -0.0155339       0.00000       0.00000       0.00000       0.00000       0.00000       0.00000       0.00000       0.00000       0.00000       0.00000       0.00000       0.00000       0.00000       0.00000       0.00000       0.00000       0.00000       0.00000       0.00000       0.00000       0.00000       0.00000       0.00000       0.00000       16.4752       22.0907       15.7583       15.4121       13.3157       7.99053       5.58032       2.03677       1.21428      0.289247      0.148812     0.0351546       0.00000       0.00000       0.00000       0.00000       0.00000       0.00000       0.00000       0.00000       0.00000       0.00000       0.00000       0.00000       0.00000       0.00000       0.00000       0.00000       0.00000       0.00000       0.00000       0.00000       0.00000       0.00000       0.00000       0.00000
   6  16 2687.1266    2.7394  1.0153 11.8695  0.0040  0.0636   0.1082   0.1167    0.3564   0.0000   408.9857       26.7411       20.7382       23.6770      -5.11127       7.80710       4.50494      -3.26791     -0.429907     -0.129068    -0.0131731    -0.0407757       0.00000       0.00000       0.00000       0.00000       0.00000       0.00000       0.00000       0.00000       0.00000       0.00000       0.00000       0.00000       0.00000       0.00000       0.00000       0.00000       0.00000       0.00000       0.00000       0.00000       0.00000       0.00000       0.00000       0.00000       23.7889       28.2897       25.4436       18.1412       11.1671       5.95107       3.08123       1.45489      0.601847      0.221757     0.0693712     0.0157701       0.00000       0.00000       0.00000       0.00000       0.00000       0.00000       0.00000       0.00000       0.00000       0.00000       0.00000       0.00000       0.00000       0.00000       0.00000       0.00000       0.00000       0.00000       0.00000       0.00000       0.00000       0.00000       0.00000       0.00000
   6  17 2823.7880    3.1639  0.9811 11.6688 -0.0082  0.0442   0.1127   0.1162    0.5309   0.0000   434.7387       8.83915       5.55731      -10.7033       3.62974      -1.91689      -3.97460     -0.404241       2.27414     -0.309279   -0.00348847   -0.00698721       0.00000       0.00000       0.00000       0.00000       0.00000       0.00000       0.00000       0.00000       0.00000       0.00000       0.00000       0.00000       0.00000       0.00000       0.00000       0.00000       0.00000       0.00000       0.00000       0.00000       0.00000       0.00000       0.00000       0.00000       11.7374       14.8129       12.5630       10.4042       7.31838       5.07550       2.58495       1.51417      0.589324      0.273127     0.0768663     0.0189189       0.00000       0.00000       0.00000       0.00000       0.00000       0.00000       0.00000       0.00000       0.00000       0.00000       0.00000       0.00000       0.00000       0.00000       0.00000       0.00000       0.00000       0.00000       0.00000       0.00000       0.00000       0.00000       0.00000       0.00000
   6  18 2960.7373    3.7721  1.0625 11.8007 -0.0056  0.0566   0.1271   0.1185    0.6661   0.0000   420.5258       20.2470       19.7173       2.85114      0.684879       5.40766       1.22233      -2.49809      0.514026    -0.0178307    0.00816497   -0.00200617       0.00000       0.00000       0.00000       0.00000       0.00000       0.00000       0.00000       0.00000       0.00000       0.00000       0.00000       0.00000       0.00000       0.00000       0.00000       0.00000       0.00000       0.00000       0.00000       0.00000       0.00000       0.00000       0.00000       0.00000       16.6137       17.4738       14.2327       12.9590       10.9271       6.90898       4.00613       1.77267      0.803873      0.245610     0.0877664     0.0187265       0.00000       0.00000       0.00000       0.00000       0.00000       0.00000       0.00000       0.00000       0.00000       0.00000       0.00000       0.00000       0.00000       0.00000       0.00000       0.00000       0.00000       0.00000       0.00000       0.00000       0.00000       0.00000       0.00000       0.00000
   6  19 3097.4011    4.3522  0.9941 11.5490 -0.0037  0.0498   0.1509   0.1184    1.0667   0.0000   444.2168       7.82611       7.28465       14.7664       10.8933      -3.41160       5.62553     -0.166770       1.11697      0.235828    -0.0969608   -0.00732974       0.00000       0.00000       0.00000       0.00000       0.00000       0.00000       0.00000       0.00000       0.00000       0.00000       0.00000       0.00000       0.00000       0.00000       0.00000       0.00000       0.00000       0.00000       0.00000       0.00000       0.00000       0.00000       0.00000       0.00000       13.9300       14.8408       12.9944       10.8836       8.77827       5.99699       3.34010       1.61501      0.670581      0.268207     0.0800822     0.0163853       0.00000       0.00000       0.00000       0.00000       0.00000       0.00000       0.00000       0.00000       0.00000       0.00000       0.00000       0.00000       0.00000       0.00000       0.00000       0.00000       0.00000       0.00000       0.00000       0.00000       0.00000       0.00000       0.00000       0.00000
   6  20 3234.1115    3.7711  1.1184 12.4493 -0.0046  0.0585   0.1204   0.1334    0.4149   0.0000   405.8115       46.2460      -5.93413       4.67672      -14.7074       2.12625     -0.794630     -0.249135      0.282877     -0.305845      0.194753   -0.00416967       0.00000       0.00000       0.00000       0.00000       0.00000       0.00000       0.00000       0.00000       0.00000       0.00000       0.00000       0.00000       0.00000       0.00000       0.00000       0.00000       0.00000       0.00000       0.00000       0.00000       0.00000       0.00000       0.00000       0.00000       15.5768       19.7785       16.5722       14.5289       9.72895       5.63985       3.72725       1.94364      0.921958      0.305026      0.102400     0.0253804       0.00000       0.00000       0.00000       0.00000       0.00000       0.00000       0.00000       0.00000       0.00000       0.00000       0.00000       0.00000       0.00000       0.00000       0.00000       0.00000       0.00000       0.00000       0.00000       0.00000       0.00000       0.00000       0.00000       0.00000
   6  21 3371.1145    3.5960  2.3126 10.9074  0.0008  0.0976   0.0732   0.2056    0.6503   0.0000   445.6588       3.87688      -41.2015       7.01192       6.24042       6.12080      -6.20311       1.17231      0.776304    -0.0550298     -0.197926     0.0258239       0.00000       0.00000       0.00000       0.00000       0.00000       0.00000       0.00000       0.00000       0.00000       0.00000       0.00000       0.00000       0.00000       0.00000       0.00000       0.00000       0.00000       0.00000       0.00000       0.00000       0.00000       0.00000       0.00000       0.00000       20.7415       28.3362       25.3183       20.6814       15.7049       10.5521       5.73467       3.30371       1.32178      0.628058      0.202314     0.0469812       0.00000       0.00000       0.00000       0.00000       0.00000       0.00000       0.00000       0.00000       0.00000       0.00000       0.00000       0.00000       0.00000       0.00000       0.00000       0.00000       0.00000       0.00000       0.00000       0.00000       0.00000       0.00000       0.00000       0.00000
   6  22 3508.3938    3.2433  2.7820 10.9396 -0.0032  0.1281   0.0632   0.2501    0.4181   0.0000   465.4901       68.5611       46.9531      -25.2411       10.9869      -5.00102       12.7579      -4.87786     -0.957566     -0.561581     -0.201291     0.0235371       0.00000       0.00000       0.00000       0.00000       0.00000       0.00000       0.00000       0.00000       0.00000       0.00000       0.00000       0.00000       0.00000       0.00000       0.00000       0.00000       0.00000       0.00000       0.00000       0.00000       0.00000       0.00000       0.00000       0.00000       23.2029       38.4129       27.7987       28.5941       17.7572       13.0532       6.92961       4.22403       1.65348      0.771685      0.223278     0.0704032       0.00000       0.00000       0.00000       0.00000       0.00000       0.00000       0.00000       0.00000       0.00000       0.00000       0.00000       0.00000       0.00000       0.00000       0.00000       0.00000       0.00000       0.00000       0.00000       0.00000       0.00000       0.00000       0.00000       0.00000
   6  23 3646.1159    2.6073  3.8901 11.3389  0.0009  0.1195   0.0422   0.2978    0.1662   0.0000   393.5011      -15.0896       56.6059       58.6859       12.1313      -9.58607      -5.47354       4.48837      -3.89571     -0.327817      0.434684     0.0939616       0.00000       0.00000       0.00000       0.00000       0.00000       0.00000       0.00000       0.00000       0.00000       0.00000       0.00000       0.00000       0.00000       0.00000       0.00000       0.00000       0.00000       0.00000       0.00000       0.00000       0.00000       0.00000       0.00000       0.00000       31.6322       35.8593       36.5270       28.3555       21.5915       14.3403       8.41757       4.38785       2.13271      0.858305      0.266142     0.0464406       0.00000       0.00000       0.00000       0.00000       0.00000       0.00000       0.00000       0.00000       0.00000       0.00000       0.00000       0.00000       0.00000       0.00000       0.00000       0.00000       0.00000       0.00000       0.00000       0.00000       0.00000       0.00000       0.00000       0.00000
   6  24 3784.3328    2.0574  5.4051 11.5613  0.0021  0.1596   0.0300   0.4161    0.0989   0.0000   466.7049       70.2492       32.4390      -27.9550       27.6736      -3.71494       5.15604       4.47365      -3.11586      0.406416    -0.0210593     0.0324122       0.00000       0.00000       0.00000       0.00000       0.00000       0.00000       0.00000       0.00000       0.00000       0.00000       0.00000       0.00000       0.00000       0.00000       0.00000       0.00000       0.00000       0.00000       0.00000       0.00000       0.00000       0.00000       0.00000       0.00000       40.9548       46.6149       45.9083       38.4896       29.1500       19.7637       11.7166       6.26019       2.85927       1.17137      0.351295     0.0643563       0.00000       0.00000       0.00000       0.00000       0.00000       0.00000       0.00000       0.00000       0.00000       0.00000       0.00000       0.00000       0.00000       0.00000       0.00000       0.00000       0.00000       0.00000       0.00000       0.00000       0.00000       0.00000       0.00000       0.00000
   7  11 2045.7841    0.6142  0.5972 10.4461  0.0100  0.0465   0.0313   0.0885    0.0951   0.0000   416.8599      -27.3986       4.98529       12.1542      -4.28848       4.46714      -3.39362       2.50974      0.224734     -0.244381     -0.236222     -0.177991    0.00785001    0.00356871       0.00000       0.00000       0.00000       0.00000       0.00000       0.00000       0.00000       0.00000       0.00000       0.00000       0.00000       0.00000       0.00000       0.00000       0.00000       0.00000       0.00000       0.00000       0.00000       0.00000       0.00000       0.00000       11.0620       13.8837       12.6679       10.7206       8.40130       5.59134       3.81259       2.04002       1.09342      0.474344      0.210729     0.0645581     0.0213014    0.00432353       0.00000       0.00000       0.00000       0.00000       0.00000       0.00000       0.00000       0.00000       0.00000       0.00000       0.00000       0.00000       0.00000       0.00000       0.00000       0.00000       0.00000       0.00000       0.00000       0.00000       0.00000       0.00000
   7  12 2184.6087    0.7813  0.6903 10.6683 -0.0094  0.0592   0.0352   0.0849    0.1211   0.0000   435.1934      -9.26675      -6.18313       23.0744      -9.56215      -2.47803      0.489327     -0.748510       1.20893     -0.495526    -0.0476659     0.0849188    -0.0131185    -0.0126529       0.00000       0.00000       0.00000       0.00000       0.00000       0.00000       0.00000       0.00000       0.00000       0.00000       0.00000       0.00000       0.00000       0.00000       0.00000       0.00000       0.00000       0.00000       0.00000       0.00000       0.00000       0.00000       9.90928       15.8707       12.3237       14.5717       8.62635       8.04033       4.29120       2.82613       1.16593      0.786635      0.258662      0.129912     0.0283622    0.00832961       0.00000       0.00000       0.00000       0.00000       0.00000       0.00000       0.00000       0.00000       0.00000       0.00000       0.00000       0.00000       0.00000       0.00000       0.00000       0.00000       0.00000       0.00000       0.00000       0.00000       0.00000       0.00000
   7  13 2322.1786    0.9827  0.8398 11.0326 -0.0237  0.0510   0.0395   0.1062    0.1372   0.0000   427.8433       27.7812      -9.14319      -4.10639       26.5364       4.19587       6.53161      -3.78990       1.80188       1.18364     -0.303392     0.0655119    -0.0143157    -0.0128413       0.00000       0.00000       0.00000       0.00000       0.00000       0.00000       0.00000       0.00000       0.00000       0.00000       0.00000       0.00000       0.00000       0.00000       0.00000       0.00000       0.00000       0.00000       0.00000       0.00000       0.00000       0.00000       10.8465       12.3789       11.7415       9.95146       8.38646       6.85771       4.37483       2.34209       1.29510      0.535105      0.258334     0.0891355     0.0235028    0.00472248       0.00000       0.00000       0.00000       0.00000       0.00000       0.00000       0.00000       0.00000       0.00000       0.00000       0.00000       0.00000       0.00000       0.00000       0.00000       0.00000       0.00000       0.00000       0.00000       0.00000       0.00000       0.00000
   7  14 2458.2231    1.5156  0.8567 11.0675 -0.0196  0.0428   0.0559   0.1016    0.2164   0.0000   462.8382      0.475851      -15.1149       11.6779       5.70420      -13.1561      -1.93476      -1.94549      0.311836     -0.518525   -0.00918109     -0.102428     0.0432312     0.0108267       0.00000       0.00000       0.00000       0.00000       0.00000       0.00000       0.00000       0.00000       0.00000       0.00000       0.00000       0.00000       0.00000       0.00000       0.00000       0.00000       0.00000       0.00000       0.00000       0.00000       0.00000       0.00000       9.54633       11.1725       11.4203       9.42036       6.98754       4.91141       3.07639       1.94430      0.985801      0.507280      0.204448     0.0767737     0.0203119    0.00389364       0.00000       0.00000       0.00000       0.00000       0.00000       0.00000       0.00000       0.00000       0.00000       0.00000       0.00000       0.00000       0.00000       0.00000       0.00000       0.00000       0.00000       0.00000       0.00000       0.00000       0.00000       0.00000
   7  15 2594.2817    1.9587  0.9278 11.7640 -0.0069  0.0507   0.0771   0.1188    0.1880   0.0000   438.9486       25.3806       19.4745       6.52665       10.5843      -5.62993     -0.740780      0.365348      -1.33143      -1.86543     -0.315070     0.0798209     0.0532540  -0.000950341       0.00000       0.00000       0.00000       0.00000       0.00000       0.00000       0.00000       0.00000       0.00000       0.00000       0.00000       0.00000       0.00000       0.00000       0.00000       0.00000       0.00000       0.00000       0.00000       0.00000       0.00000       0.00000       10.7446       13.3213       10.9852       9.59727       8.98862       6.54848       4.33457       2.34211       1.21734      0.583871      0.226148     0.0779573     0.0260977    0.00526947       0.00000       0.00000       0.00000       0.00000       0.00000       0.00000       0.00000       0.00000       0.00000       0.00000       0.00000       0.00000       0.00000       0.00000       0.00000       0.00000       0.00000       0.00000       0.00000       0.00000       0.00000       0.00000
   7  16 2731.2592    2.6660  0.8163 12.4675 -0.0029  0.0454   0.1032   0.0960    0.1688   0.0000   432.9893       17.5287      -2.15937       15.7143       25.6305       5.67985       5.72994      -3.04200     0.0579925      0.684370     -0.117061     0.0732601    0.00668140    0.00132259       0.00000       0.00000       0.00000       0.00000       0.00000       0.00000       0.00000       0.00000       0.00000       0.00000       0.00000       0.00000       0.00000       0.00000       0.00000       0.00000       0.00000       0.00000       0.00000       0.00000       0.00000       0.00000       10.0913       11.6423       12.5623       9.55380       7.39736       5.77811       3.71099       1.97854       1.11617      0.510442      0.246860     0.0851884     0.0226433    0.00386117       0.00000       0.00000       0.00000       0.00000       0.00000       0.00000       0.00000       0.00000       0.00000       0.00000       0.00000       0.00000       0.00000       0.00000       0.00000       0.00000       0.00000       0.00000       0.00000       0.00000       0.00000       0.00000
   7  17 2868.3548    2.9881  0.7943 13.0370 -0.0115  0.0430   0.1216   0.0954    0.1532   0.0000   414.2515       36.5565       11.0224      -13.3521      -10.0310       1.57100     -0.347288      -1.37039      0.262393     -0.828177      0.112422     0.0270648    -0.0438807    -0.0190084       0.00000       0.00000       0.00000       0.00000       0.00000       0.00000       0.00000       0.00000       0.00000       0.00000       0.00000       0.00000       0.00000       0.00000       0.00000       0.00000       0.00000       0.00000       0.00000       0.00000       0.00000       0.00000       10.1697       11.7211       11.0386       9.41423       7.48744       5.63390       3.55411       1.95997       1.12431      0.426070      0.220865     0.0700444     0.0199880    0.00400649       0.00000       0.00000       0.00000       0.00000       0.00000       0.00000       0.00000       0.00000       0.00000       0.00000       0.00000       0.00000       0.00000       0.00000       0.00000       0.00000       0.00000       0.00000       0.00000       0.00000       0.00000       0.00000
   7  18 3005.7074    3.7990  0.7576 13.5965 -0.0140  0.0843   0.1758   0.0949    0.1485   0.0000   436.5445       36.3891       4.67045      -12.8812       7.10323      -5.63414      -3.63487      -1.86301      0.425113      -1.50736     -0.171812     0.0815483    -0.0102403   0.000137227       0.00000       0.00000       0.00000       0.00000       0.00000       0.00000       0.00000       0.00000       0.00000       0.00000       0.00000       0.00000       0.00000       0.00000       0.00000       0.00000       0.00000       0.00000       0.00000       0.00000       0.00000       0.00000       29.9916       37.7058       36.8284       27.0194       17.8387       9.32970       4.39849       2.03444      0.990939      0.532741      0.192222     0.0628671     0.0181102    0.00338308       0.00000       0.00000       0.00000       0.00000       0.00000       0.00000       0.00000       0.00000       0.00000       0.00000       0.00000       0.00000       0.00000       0.00000       0.00000       0.00000       0.00000       0.00000       0.00000       0.00000       0.00000       0.00000
   7  19 3142.9527    3.8930  1.1611 12.7106 -0.0114  0.0494   0.1311   0.1224    0.3225   0.0000   442.6908      -8.76846       35.4545       9.54134       5.36227      -8.62857       3.79221      -1.07098      0.245220     0.0476007     -0.343164    -0.0252185     0.0207809    0.00838312       0.00000       0.00000       0.00000       0.00000       0.00000       0.00000       0.00000       0.00000       0.00000       0.00000       0.00000       0.00000       0.00000       0.00000       0.00000       0.00000       0.00000       0.00000       0.00000       0.00000       0.00000       0.00000       11.4213       12.5557       12.3764       11.2594       9.11470       5.56685       3.83290       2.41711       1.35496      0.597926      0.233452     0.0781677     0.0239257    0.00431358       0.00000       0.00000       0.00000       0.00000       0.00000       0.00000       0.00000       0.00000       0.00000       0.00000       0.00000       0.00000       0.00000       0.00000       0.00000       0.00000       0.00000       0.00000       0.00000       0.00000       0.00000       0.00000
   7  20 3280.1249    3.7187  1.3345 12.9493 -0.0038  0.0553   0.1223   0.1302    0.2164   0.0000   444.9740       5.04610       26.1141      -11.3109      -9.22412       5.82000      -3.90968      -3.81868      -2.25306      -1.13411     -0.141342    -0.0328039     0.0490370    0.00673493       0.00000       0.00000       0.00000       0.00000       0.00000       0.00000       0.00000       0.00000       0.00000       0.00000       0.00000       0.00000       0.00000       0.00000       0.00000       0.00000       0.00000       0.00000       0.00000       0.00000       0.00000       0.00000       13.3557       16.6078       16.0188       12.9601       9.46505       6.75596       4.03206       2.55722       1.19343      0.664191      0.239430     0.0961491     0.0247085    0.00499959       0.00000       0.00000       0.00000       0.00000       0.00000       0.00000       0.00000       0.00000       0.00000       0.00000       0.00000       0.00000       0.00000       0.00000       0.00000       0.00000       0.00000       0.00000       0.00000       0.00000       0.00000       0.00000
   7  21 3417.6658    3.3891  2.0485 12.0905  0.0081  0.0705   0.0902   0.1878    0.2427   0.0000   438.1501       43.5674       19.2861       9.57377      -2.53526      -1.87837      -6.39474      -1.49587      0.757152     -0.831918      0.219968      0.255610    -0.0320192   -0.00425791       0.00000       0.00000       0.00000       0.00000       0.00000       0.00000       0.00000       0.00000       0.00000       0.00000       0.00000       0.00000       0.00000       0.00000       0.00000       0.00000       0.00000       0.00000       0.00000       0.00000       0.00000       0.00000       15.8885       18.5385       17.2044       15.9768       12.6409       8.08382       5.58428       3.30933       1.88844      0.804273      0.344826      0.108986     0.0345281    0.00677056       0.00000       0.00000       0.00000       0.00000       0.00000       0.00000       0.00000       0.00000       0.00000       0.00000       0.00000       0.00000       0.00000       0.00000       0.00000       0.00000       0.00000       0.00000       0.00000       0.00000       0.00000       0.00000
   7  22 3555.5626    2.8642  2.8248 11.0774 -0.0018  0.0967   0.0589   0.2205    0.3556   0.0000   457.9852       28.2099       34.4777      -44.0615      -9.58228       3.81393      -1.67412       1.64030       4.31367      -1.03285       1.09160      0.202529    -0.0151880    -0.0121346       0.00000       0.00000       0.00000       0.00000       0.00000       0.00000       0.00000       0.00000       0.00000       0.00000       0.00000       0.00000       0.00000       0.00000       0.00000       0.00000       0.00000       0.00000       0.00000       0.00000       0.00000       0.00000       19.6815       27.4636       22.3748       21.0558       15.3598       11.7637       7.28973       4.35340       2.10002       1.08943      0.427601      0.160570     0.0447093     0.0112421       0.00000       0.00000       0.00000       0.00000       0.00000       0.00000       0.00000       0.00000       0.00000       0.00000       0.00000       0.00000       0.00000       0.00000       0.00000       0.00000       0.00000       0.00000       0.00000       0.00000       0.00000       0.00000
   7  24 3832.2369    2.0288  5.3694 10.9697  0.0028  0.1578   0.0336   0.4262    0.1500   0.0000   440.4378       46.0878      -14.8195       4.45060       45.1265      0.347400      -13.4236       1.61002      -6.01637     -0.572830    -0.0405529      0.602263      0.138335    0.00543531       0.00000       0.00000       0.00000       0.00000       0.00000       0.00000       0.00000       0.00000       0.00000       0.00000       0.00000       0.00000       0.00000       0.00000       0.00000       0.00000       0.00000       0.00000       0.00000       0.00000       0.00000       0.00000       34.6817       42.6206       40.5874       34.8962       27.3403       18.1667       11.8014       7.25694       3.86076       1.83811      0.741287      0.274150     0.0814944     0.0152851       0.00000       0.00000       0.00000       0.00000       0.00000       0.00000       0.00000       0.00000       0.00000       0.00000       0.00000       0.00000       0.00000       0.00000       0.00000       0.00000       0.00000       0.00000       0.00000       0.00000       0.00000       0.00000
   8  10 1946.0775    0.5765  0.8150 10.6317 -0.0075  0.0678   0.0267   0.1054    0.1510   0.0000   434.0043      -3.51005    -0.0220926      -6.20713      -9.00039       7.38055      -9.07799      -2.54978      0.586109     -0.602614    -0.0934547   -0.00595921     0.0346384     0.0155386    -0.0105358   0.000489007       0.00000       0.00000       0.00000       0.00000       0.00000       0.00000       0.00000       0.00000       0.00000       0.00000       0.00000       0.00000       0.00000       0.00000       0.00000       0.00000       0.00000       0.00000       0.00000       0.00000       14.7879       15.9895       17.4635       16.9579       12.3300       8.25298       6.60825       4.10679       2.06418       1.20445      0.683603      0.294106     0.0980722     0.0288053    0.00728413    0.00117150       0.00000       0.00000       0.00000       0.00000       0.00000       0.00000       0.00000       0.00000       0.00000       0.00000       0.00000       0.00000       0.00000       0.00000       0.00000       0.00000       0.00000       0.00000       0.00000       0.00000
   8  12 2225.2085    0.9440  0.8987 11.3668 -0.0063  0.0595   0.0338   0.1018    0.1259   0.0000   436.6874       4.84050       35.2725       14.3275      -3.58095      -6.60428      -2.44174      -1.13025      0.245730     -0.702691     0.0240675     -0.148215    -0.0521672     0.0291457   -0.00274186   0.000535839       0.00000       0.00000       0.00000       0.00000       0.00000       0.00000       0.00000       0.00000       0.00000       0.00000       0.00000       0.00000       0.00000       0.00000       0.00000       0.00000       0.00000       0.00000       0.00000       0.00000       12.5244       17.4905       12.7979       13.5192       10.8154       9.10152       6.44792       3.82362       2.14015      0.854577      0.505463      0.141010     0.0879524     0.0239549    0.00766706    0.00174410       0.00000       0.00000       0.00000       0.00000       0.00000       0.00000       0.00000       0.00000       0.00000       0.00000       0.00000       0.00000       0.00000       0.00000       0.00000       0.00000       0.00000       0.00000       0.00000       0.00000
   8  14 2499.4908    1.7093  1.1268 12.2350 -0.0149  0.0745   0.0608   0.1194    0.1718   0.0000   437.2894       30.0036       4.07937       10.8950       4.30640      -1.82037       1.63341       8.12754      -3.62718      -1.65306     0.0823032      0.100989    -0.0854007     0.0230071    -0.0159489   0.000372639       0.00000       0.00000       0.00000       0.00000       0.00000       0.00000       0.00000       0.00000       0.00000       0.00000       0.00000       0.00000       0.00000       0.00000       0.00000       0.00000       0.00000       0.00000       0.00000       0.00000       15.4642       19.8536       22.8667       16.6378       11.8194       9.15107       5.32381       3.10118       2.35982       1.14598      0.403275      0.249502      0.113280     0.0343187    0.00848729    0.00138458       0.00000       0.00000       0.00000       0.00000       0.00000       0.00000       0.00000       0.00000       0.00000       0.00000       0.00000       0.00000       0.00000       0.00000       0.00000       0.00000       0.00000       0.00000       0.00000       0.00000
   8  16 2773.8957    3.2843  1.0736 10.4128  0.0013  0.0620   0.1007   0.0990    1.2473   0.0000   435.1741      -1.11608      0.820086       13.1634      -5.10089      -8.81079      -6.35917      -4.25593       1.38661      -1.41420    -0.0246156     0.0825895    -0.0118954    -0.0106421    0.00505519   0.000416060       0.00000       0.00000       0.00000       0.00000       0.00000       0.00000       0.00000       0.00000       0.00000       0.00000       0.00000       0.00000       0.00000       0.00000       0.00000       0.00000       0.00000       0.00000       0.00000       0.00000       16.0687       18.0099       12.7907       11.8570       11.7141       10.5762       7.60738       4.51801       2.26220      0.936946      0.425794      0.140105     0.0630020     0.0158875    0.00519281    0.00111076       0.00000       0.00000       0.00000       0.00000       0.00000       0.00000       0.00000       0.00000       0.00000       0.00000       0.00000       0.00000       0.00000       0.00000       0.00000       0.00000       0.00000       0.00000       0.00000       0.00000
   8  18 3049.2067    3.9288  1.2943 13.5481 -0.0172  0.0692   0.1324   0.1272    0.2259   0.0000   438.5564       6.58228       10.9946       16.4018       16.4820      -10.9136      -3.97874       3.68076     -0.319848      0.374989      0.340867      0.149106     0.0365015   0.000431881    -0.0183894   -0.00184292       0.00000       0.00000       0.00000       0.00000       0.00000       0.00000       0.00000       0.00000       0.00000       0.00000       0.00000       0.00000       0.00000       0.00000       0.00000       0.00000       0.00000       0.00000       0.00000       0.00000       15.2969       13.0783       13.0058       15.9086       14.0901       8.06805       4.35196       4.18175       2.99520       1.69963      0.686770      0.235307     0.0735015     0.0245787    0.00631391   0.000958455       0.00000       0.00000       0.00000       0.00000       0.00000       0.00000       0.00000       0.00000       0.00000       0.00000       0.00000       0.00000       0.00000       0.00000       0.00000       0.00000       0.00000       0.00000       0.00000       0.00000
   8  20 3324.4431    3.9347  1.5354 13.2235 -0.0049  0.0744   0.1145   0.1374    0.2240   0.0000   443.2783       36.5314       21.7735      -18.8949       2.20611       7.96538      -2.46306      -2.63347       3.71259       2.34325     -0.231972    -0.0181656      0.112732    -0.0171650   -0.00217242   0.000565452       0.00000       0.00000       0.00000       0.00000       0.00000       0.00000       0.00000       0.00000       0.00000       0.00000       0.00000       0.00000       0.00000       0.00000       0.00000       0.00000       0.00000       0.00000       0.00000       0.00000       18.2824       24.5453       23.1276       19.7649       13.9846       10.0275       5.52716       3.53579       1.80354       1.00735      0.478632      0.208389     0.0778683     0.0302858    0.00696060    0.00141878       0.00000       0.00000       0.00000       0.00000       0.00000       0.00000       0.00000       0.00000       0.00000       0.00000       0.00000       0.00000       0.00000       0.00000       0.00000       0.00000       0.00000       0.00000       0.00000       0.00000
   8  22 3601.0460    2.8460  3.0432 12.4247 -0.0117  0.1052   0.0575   0.2387    0.1535   0.0000   377.2863      -19.6291       39.8846       20.1030      -10.6847      -14.5738       1.41438      -11.7225     -0.420887      -1.09093       2.27340      0.131113     0.0507553     -0.111309     0.0206081    0.00108292       0.00000       0.00000       0.00000       0.00000       0.00000       0.00000       0.00000       0.00000       0.00000       0.00000       0.00000       0.00000       0.00000       0.00000       0.00000       0.00000       0.00000       0.00000       0.00000       0.00000       19.3403       26.1584       24.9568       21.1636       18.3693       11.3233       8.57727       5.35565       3.15442       1.85444      0.775811      0.402452      0.130435     0.0478747     0.0151878    0.00243555       0.00000       0.00000       0.00000       0.00000       0.00000       0.00000       0.00000       0.00000       0.00000       0.00000       0.00000       0.00000       0.00000       0.00000       0.00000       0.00000       0.00000       0.00000       0.00000       0.00000
   8  23 3739.7267    2.3630  4.3909 11.7718 -0.0016  0.1198   0.0338   0.2875    0.1146   0.0000   480.1037       11.5585       4.92693       31.7885       32.2760       15.6405      -7.66386       1.87227       7.63884     -0.702492     -0.247852      0.466262     -0.280476    -0.0318254     0.0414263   -0.00254705       0.00000       0.00000       0.00000       0.00000       0.00000       0.00000       0.00000       0.00000       0.00000       0.00000       0.00000       0.00000       0.00000       0.00000       0.00000       0.00000       0.00000       0.00000       0.00000       0.00000       24.8536       30.6799       29.5109       26.1462       21.7123       14.8967       9.88118       6.62614       3.86278       2.18538      0.963459      0.444364      0.158103     0.0579387     0.0157455    0.00272123       0.00000       0.00000       0.00000       0.00000       0.00000       0.00000       0.00000       0.00000       0.00000       0.00000       0.00000       0.00000       0.00000       0.00000       0.00000       0.00000       0.00000       0.00000       0.00000       0.00000
   8  25 4017.8975    1.5508  8.2294 11.4944  0.0004  0.1851   0.0162   0.4688    0.0600   0.0000   409.7997       45.9667       51.9470       51.6691      -22.7557       3.94979       7.48518       12.0759       4.01893       3.25302     -0.107789     0.0394106      0.173550     0.0342439     0.0620110   -0.00480583       0.00000       0.00000       0.00000       0.00000       0.00000       0.00000       0.00000       0.00000       0.00000       0.00000       0.00000       0.00000       0.00000       0.00000       0.00000       0.00000       0.00000       0.00000       0.00000       0.00000       35.3023       46.8900       46.4354       40.5089       34.2699       25.1920       17.1841       11.2951       6.31427       3.37316       1.76627      0.728989      0.304054      0.106562     0.0286921    0.00476934       0.00000       0.00000       0.00000       0.00000       0.00000       0.00000       0.00000       0.00000       0.00000       0.00000       0.00000       0.00000       0.00000       0.00000       0.00000       0.00000       0.00000       0.00000       0.00000       0.00000
   9  12 2264.5602    0.8774  0.8439 11.1344  0.0051  0.0471   0.0345   0.0961    0.1121   0.0000   423.2618       17.5891       17.2701      -12.2254       14.8504       11.7405      -8.79323      -4.46300       1.78531     -0.679621     -0.438499      0.144638    0.00115313   -0.00347712    -0.0433082     0.0123522   -0.00123986   0.000822580       0.00000       0.00000       0.00000       0.00000       0.00000       0.00000       0.00000       0.00000       0.00000       0.00000       0.00000       0.00000       0.00000       0.00000       0.00000       0.00000       0.00000       0.00000       7.66094       10.2605       10.2668       9.36621       7.51905       6.56164       4.21141       3.09985       1.81775       1.22066      0.547437      0.333359      0.118677     0.0663694     0.0209323    0.00764725    0.00156906   0.000314054       0.00000       0.00000       0.00000       0.00000       0.00000       0.00000       0.00000       0.00000       0.00000       0.00000       0.00000       0.00000       0.00000       0.00000       0.00000       0.00000       0.00000       0.00000
   9  13 2402.3419    1.2772  0.9692 11.5558 -0.0043  0.0503   0.0438   0.1093    0.1194   0.0000   435.2395       7.04079       1.11763      -9.77159       14.3025       5.48739      -2.56846       1.82296      0.926714      -2.11046     0.0179981     0.0626604     -0.297836     0.0228960    0.00968564   -0.00228936   -0.00214951   0.000253483       0.00000       0.00000       0.00000       0.00000       0.00000       0.00000       0.00000       0.00000       0.00000       0.00000       0.00000       0.00000       0.00000       0.00000       0.00000       0.00000       0.00000       0.00000       9.04618       12.0972       11.4335       11.4204       8.52986       6.55208       4.75870       2.97428       2.01465       1.08335      0.636982      0.289528      0.158043     0.0531463     0.0224665    0.00567541    0.00159381   0.000322462       0.00000       0.00000       0.00000       0.00000       0.00000       0.00000       0.00000       0.00000       0.00000       0.00000       0.00000       0.00000       0.00000       0.00000       0.00000       0.00000       0.00000       0.00000
   9  14 2539.5697    1.7190  0.8523 11.8574 -0.0018  0.0596   0.0577   0.0894    0.1416   0.0000   432.0050       16.2927       8.88924      -8.60904      -4.84525       16.8995       2.52660      -2.60518      -2.29753      0.684777      0.552527     -0.542773    -0.0452680      0.101485     0.0164533   -0.00222544   -0.00132166   0.000440231       0.00000       0.00000       0.00000       0.00000       0.00000       0.00000       0.00000       0.00000       0.00000       0.00000       0.00000       0.00000       0.00000       0.00000       0.00000       0.00000       0.00000       0.00000       6.54357       13.2581       7.19145       12.7592       6.81281       8.58667       3.66102       4.20248       1.88887       1.61442      0.649265      0.446172      0.137549     0.0820272     0.0201343     0.0100783    0.00141461   0.000563069       0.00000       0.00000       0.00000       0.00000       0.00000       0.00000       0.00000       0.00000       0.00000       0.00000       0.00000       0.00000       0.00000       0.00000       0.00000       0.00000       0.00000       0.00000
   9  15 2677.1649    2.3532  0.7834 12.4341  0.0059  0.0372   0.0848   0.0883    0.1294   0.0000   408.8334      -12.5367       21.4057      -5.96722       2.88734      -14.7743      -2.08334      -1.66365       2.62515      0.664034     -0.642237      0.164937     0.0904195     0.0286309     0.0314936   -0.00421788    0.00138196  -0.000366899       0.00000       0.00000       0.00000       0.00000       0.00000       0.00000       0.00000       0.00000       0.00000       0.00000       0.00000       0.00000       0.00000       0.00000       0.00000       0.00000       0.00000       0.00000       6.15480       8.19008       7.29000       7.40823       6.07036       4.69907       3.87249       2.34216       1.65504      0.808979      0.506596      0.230396      0.116712     0.0421044     0.0176626    0.00422670    0.00136635   0.000243206       0.00000       0.00000       0.00000       0.00000       0.00000       0.00000       0.00000       0.00000       0.00000       0.00000       0.00000       0.00000       0.00000       0.00000       0.00000       0.00000       0.00000       0.00000
   9  16 2815.2377    2.8467  0.8058 12.7759  0.0038  0.0418   0.0987   0.0884    0.1393   0.0000   439.2373       14.9783       7.94805      0.130441       1.71902       4.32785      -3.16748      -1.38259     0.0110173      0.102617      0.292212      0.181224    -0.0360651    -0.0486084     0.0135127    0.00984045   1.67178e-05  -0.000250045       0.00000       0.00000       0.00000       0.00000       0.00000       0.00000       0.00000       0.00000       0.00000       0.00000       0.00000       0.00000       0.00000       0.00000       0.00000       0.00000       0.00000       0.00000       9.39659       10.6657       9.00083       7.61814       7.44756       6.53943       5.27280       3.48522       1.93722       1.02153      0.461525      0.227067      0.100417     0.0424282     0.0132420    0.00430213    0.00112120   0.000179810       0.00000       0.00000       0.00000       0.00000       0.00000       0.00000       0.00000       0.00000       0.00000       0.00000       0.00000       0.00000       0.00000       0.00000       0.00000       0.00000       0.00000       0.00000
   9  18 3091.6194    3.8191  0.8352 13.6432 -0.0053  0.0443   0.1289   0.0895    0.1351   0.0000   442.2863       4.58413       2.24686       11.1103       1.70641       11.4175      -3.47253      -2.21948      0.182127      -1.30100      0.221706     0.0784122     0.0499382     0.0196197     0.0242118   -0.00446168   0.000710119  -4.35615e-05       0.00000       0.00000       0.00000       0.00000       0.00000       0.00000       0.00000       0.00000       0.00000       0.00000       0.00000       0.00000       0.00000       0.00000       0.00000       0.00000       0.00000       0.00000       7.46138       9.89271       9.40229       8.33825       7.70108       5.03784       4.54917       2.61281       1.77157      0.990468      0.480241      0.316502     0.0966175     0.0573114     0.0171845    0.00517615    0.00173168   0.000259413       0.00000       0.00000       0.00000       0.00000       0.00000       0.00000       0.00000       0.00000       0.00000       0.00000       0.00000       0.00000       0.00000       0.00000       0.00000       0.00000       0.00000       0.00000
   9  19 3229.6747    3.8085  1.1736 13.6544 -0.0121  0.0492   0.1120   0.1193    0.1385   0.0000   443.0242       11.6047       14.4387       6.51898      -5.88115       8.62503       1.94091      -8.56129       1.66036     -0.980329     -0.565084     -0.202456      0.197766    0.00568262    -0.0159905    0.00423220   0.000920438  -0.000220048       0.00000       0.00000       0.00000       0.00000       0.00000       0.00000       0.00000       0.00000       0.00000       0.00000       0.00000       0.00000       0.00000       0.00000       0.00000       0.00000       0.00000       0.00000       10.2074       12.6591       12.6398       11.4939       9.17186       6.65732       4.86443       3.07648       1.91625       1.09689      0.581180      0.295728      0.126805     0.0541527     0.0183426    0.00519747    0.00147352   0.000231861       0.00000       0.00000       0.00000       0.00000       0.00000       0.00000       0.00000       0.00000       0.00000       0.00000       0.00000       0.00000       0.00000       0.00000       0.00000       0.00000       0.00000       0.00000
   9  20 3367.8990    3.2499  1.5826 13.8248 -0.0086  0.0587   0.0911   0.1511    0.0941   0.0000   454.5323       11.9912       21.4667       3.45232     -0.412009      -2.05846       10.2028      -1.49850       2.83680     -0.442819       1.06595     -0.190001     -0.102492     0.0287759   -0.00251348    0.00159396  -0.000254664  -0.000676935       0.00000       0.00000       0.00000       0.00000       0.00000       0.00000       0.00000       0.00000       0.00000       0.00000       0.00000       0.00000       0.00000       0.00000       0.00000       0.00000       0.00000       0.00000       10.4568       12.2929       12.5797       12.2369       10.1978       7.44128       5.49558       3.79149       2.43027       1.38049      0.828202      0.411256      0.182333     0.0690721     0.0263781    0.00747049    0.00183734   0.000328511       0.00000       0.00000       0.00000       0.00000       0.00000       0.00000       0.00000       0.00000       0.00000       0.00000       0.00000       0.00000       0.00000       0.00000       0.00000       0.00000       0.00000       0.00000
   9  21 3506.3741    2.8738  2.4380 13.0412 -0.0064  0.0812   0.0669   0.1917    0.0861   0.0000   405.6087       35.1221       8.73225      -11.3975       4.69487       2.01186      0.940141      -1.60377       2.77890      -2.54392      -1.65149     -0.624999     0.0200769     0.0600639     0.0370864    0.00484645   -0.00371248  -0.000752578       0.00000       0.00000       0.00000       0.00000       0.00000       0.00000       0.00000       0.00000       0.00000       0.00000       0.00000       0.00000       0.00000       0.00000       0.00000       0.00000       0.00000       0.00000       13.2004       17.1309       17.5462       15.3325       13.1012       10.8373       7.31738       5.15214       3.34763       1.76499       1.05274      0.508800      0.230032     0.0911726     0.0384933     0.0115656    0.00278645   0.000487363       0.00000       0.00000       0.00000       0.00000       0.00000       0.00000       0.00000       0.00000       0.00000       0.00000       0.00000       0.00000       0.00000       0.00000       0.00000       0.00000       0.00000       0.00000
   9  22 3645.3905    2.4206  2.9367 12.5642  0.0006  0.0886   0.0528   0.2193    0.0859   0.0000   468.9588       1.02016       68.0004      -40.8631       29.1392      -5.02838      -15.5977      0.348541      -4.78805       1.10621      -1.02178      0.134295     -0.174811     0.0760391     0.0162656    -0.0176695  -0.000158332   0.000793952       0.00000       0.00000       0.00000       0.00000       0.00000       0.00000       0.00000       0.00000       0.00000       0.00000       0.00000       0.00000       0.00000       0.00000       0.00000       0.00000       0.00000       0.00000       17.8117       22.9087       23.0882       21.1584       17.1569       12.6867       8.20503       5.50348       3.54423       2.10086       1.15310      0.550757      0.243139     0.0976486     0.0358781     0.0111940    0.00265337   0.000478108       0.00000       0.00000       0.00000       0.00000       0.00000       0.00000       0.00000       0.00000       0.00000       0.00000       0.00000       0.00000       0.00000       0.00000       0.00000       0.00000       0.00000       0.00000
   9  24 3923.6620    1.6704  6.2064 11.4051 -0.0007  0.1416   0.0235   0.3704    0.0755   0.0000   476.9688       44.1293       12.7028       3.39486       8.56410       25.2275       1.97982      -16.7065      -11.5481      0.569627      0.364771     -0.181959     -0.462237     -0.434953      0.195633     0.0311735    -0.0100273   -0.00111963       0.00000       0.00000       0.00000       0.00000       0.00000       0.00000       0.00000       0.00000       0.00000       0.00000       0.00000       0.00000       0.00000       0.00000       0.00000       0.00000       0.00000       0.00000       25.1085       31.4646       31.4493       28.9539       25.6846       19.2404       14.0650       9.58423       6.35728       3.53375       2.04879      0.949290      0.454218      0.171627     0.0689548     0.0205345    0.00525771   0.000812217       0.00000       0.00000       0.00000       0.00000       0.00000       0.00000       0.00000       0.00000       0.00000       0.00000       0.00000       0.00000       0.00000       0.00000       0.00000       0.00000       0.00000       0.00000
  10  15 2717.1030    2.3864  0.7672 12.0459 -0.0207  0.0363   0.0836   0.0795    0.1187   0.0000   436.7219       4.76620       16.5700       7.65487      -5.97357       3.17177      -3.47154      0.404810       3.45074     -0.363792     -0.524319      0.799711      0.134151    -0.0734671    -0.0534802     0.0100302    0.00505771   -0.00457179   0.000612861   1.68749e-05       0.00000       0.00000       0.00000       0.00000       0.00000       0.00000       0.00000       0.00000       0.00000       0.00000       0.00000       0.00000       0.00000       0.00000       0.00000       0.00000       5.85749       7.06980       6.89876       5.99107       5.71631       4.48099       3.80355       2.57433       1.66615       1.15323      0.607579      0.331027      0.173413     0.0704014     0.0370535     0.0128410    0.00372082    0.00128922   0.000306186   4.24835e-05       0.00000       0.00000       0.00000       0.00000       0.00000       0.00000       0.00000       0.00000       0.00000       0.00000       0.00000       0.00000       0.00000       0.00000       0.00000       0.00000
  10  16 2855.7372    3.0858  0.7646 12.5597 -0.0145  0.0542   0.1034   0.0774    0.1242   0.0000   442.2329       15.7286       7.20966       9.63468      -4.02492      -5.26005      -1.39051      -2.38554      0.858266      -1.00418   -0.00486035      0.407353      0.180822     0.0964298     0.0282916   -0.00538470   -0.00312043  -0.000982146   4.95388e-05   5.15899e-05       0.00000       0.00000       0.00000       0.00000       0.00000       0.00000       0.00000       0.00000       0.00000       0.00000       0.00000       0.00000       0.00000       0.00000       0.00000       0.00000       8.84833       7.00928       10.8316       11.2101       5.84662       6.42421       6.42646       3.25556       1.71127       1.81222       1.10952      0.374010      0.209423      0.156024     0.0783117     0.0258155    0.00675458    0.00135449   0.000278729   4.54386e-05       0.00000       0.00000       0.00000       0.00000       0.00000       0.00000       0.00000       0.00000       0.00000       0.00000       0.00000       0.00000       0.00000       0.00000       0.00000       0.00000
  10  17 2994.6363    3.7119  0.9006 12.5714 -0.0028  0.0346   0.1177   0.0867    0.1445   0.0000   435.7354       14.6857       5.38578       7.62430      -4.16964       8.95590     -0.980477    -0.0669884      -4.01677     -0.274510      0.279121      0.274316     -0.168068     -0.118828     0.0502815    0.00205170    0.00649863  -0.000245763  -0.000271660   0.000113506       0.00000       0.00000       0.00000       0.00000       0.00000       0.00000       0.00000       0.00000       0.00000       0.00000       0.00000       0.00000       0.00000       0.00000       0.00000       0.00000       5.19488       6.74692       6.38752       6.41137       5.36483       4.44403       3.27389       2.44638       1.66253       1.04478      0.589579      0.361819      0.163787     0.0904500     0.0311170     0.0138826    0.00420450    0.00128543   0.000283483   5.31105e-05       0.00000       0.00000       0.00000       0.00000       0.00000       0.00000       0.00000       0.00000       0.00000       0.00000       0.00000       0.00000       0.00000       0.00000       0.00000       0.00000
  10  18 3133.0288    3.6175  0.8066 13.2602 -0.0153  0.0380   0.1233   0.0810    0.1076   0.0000   432.9170       16.4952       17.7636      -4.55847      -2.09308       7.91653       1.91895     -0.209750      0.898330      0.292204     -0.534079     0.0375377     0.0580475     -0.109565   -0.00790186     0.0177647    0.00472865   0.000125511   0.000394420  -8.12144e-05       0.00000       0.00000       0.00000       0.00000       0.00000       0.00000       0.00000       0.00000       0.00000       0.00000       0.00000       0.00000       0.00000       0.00000       0.00000       0.00000       6.60764       8.48337       8.63339       7.74738       6.52115       4.92569       4.06217       2.60998       1.80091       1.09330      0.575351      0.353692      0.179375     0.0820709     0.0351747     0.0146784    0.00444157    0.00119993   0.000319845   4.91296e-05       0.00000       0.00000       0.00000       0.00000       0.00000       0.00000       0.00000       0.00000       0.00000       0.00000       0.00000       0.00000       0.00000       0.00000       0.00000       0.00000
  10  19 3271.5059    3.6459  1.2189 12.7933 -0.0092  0.0511   0.1025   0.1119    0.1310   0.0000   428.9443       22.6520       23.5096      -1.16594      -11.0467       11.1070      -11.5503      -3.42493       3.52656       1.36491     -0.529461     -0.145518     -0.123316      0.205795   -0.00347441     0.0319994    0.00448499    0.00319014  -0.000893287   1.83523e-05       0.00000       0.00000       0.00000       0.00000       0.00000       0.00000       0.00000       0.00000       0.00000       0.00000       0.00000       0.00000       0.00000       0.00000       0.00000       0.00000       7.56310       11.0741       10.1152       10.6638       8.29062       7.14943       4.99674       3.42259       2.60238       1.44798       1.01294      0.461586      0.311296     0.0978561     0.0620663     0.0182403    0.00813005    0.00194629   0.000484561   9.17223e-05       0.00000       0.00000       0.00000       0.00000       0.00000       0.00000       0.00000       0.00000       0.00000       0.00000       0.00000       0.00000       0.00000       0.00000       0.00000       0.00000
  10  20 3410.2375    2.9297  2.1218 12.7759 -0.0111  0.0648   0.0706   0.1599    0.0745   0.0000   437.8658       20.7605       39.7384       24.0427      -5.31006      -7.37515       1.29953      0.648132      -4.72991     -0.498351       5.09904     -0.479032      0.100318     0.0725262    -0.0616690    0.00611996    -0.0225038  -0.000301112    0.00140761   0.000140694       0.00000       0.00000       0.00000       0.00000       0.00000       0.00000       0.00000       0.00000       0.00000       0.00000       0.00000       0.00000       0.00000       0.00000       0.00000       0.00000       10.5220       13.2851       13.4383       13.2831       10.7988       8.92715       6.47984       4.59314       3.26387       2.00209       1.18114      0.697795      0.345558      0.160879     0.0667816     0.0277041    0.00915542    0.00250148   0.000548042   9.38417e-05       0.00000       0.00000       0.00000       0.00000       0.00000       0.00000       0.00000       0.00000       0.00000       0.00000       0.00000       0.00000       0.00000       0.00000       0.00000       0.00000
  10  21 3549.2301    2.5549  2.8359 12.0794 -0.0020  0.0742   0.0486   0.1840    0.0738   0.0000   464.3963       21.3128      -8.38564      -1.75806       8.84932       17.8448      -7.08652      -1.29808      -1.12698      -1.42269     -0.903520      0.375369     -0.390670     -0.234547     0.0822291    0.00896475    -0.0114635    0.00163489  -0.000546034  -4.59256e-05       0.00000       0.00000       0.00000       0.00000       0.00000       0.00000       0.00000       0.00000       0.00000       0.00000       0.00000       0.00000       0.00000       0.00000       0.00000       0.00000       12.0160       14.7231       15.5851       14.5327       12.3847       9.82771       7.46079       5.25216       3.50363       2.37905       1.29600      0.773202      0.393624      0.175810     0.0795303     0.0312455    0.00956402    0.00288607   0.000634944   9.70295e-05       0.00000       0.00000       0.00000       0.00000       0.00000       0.00000       0.00000       0.00000       0.00000       0.00000       0.00000       0.00000       0.00000       0.00000       0.00000       0.00000
  10  23 3828.1919    1.6807  5.0662 11.2334 -0.0001  0.1138   0.0277   0.3123    0.0642   0.0000   425.5808       42.9858       23.4485       61.9812       35.4246       12.6317      -13.0016      -6.52087       1.00506      -9.06550      -6.43692     -0.876555      0.407470      0.714529    0.00166893    -0.0336689    0.00375546    0.00348689    0.00161635   0.000145761       0.00000       0.00000       0.00000       0.00000       0.00000       0.00000       0.00000       0.00000       0.00000       0.00000       0.00000       0.00000       0.00000       0.00000       0.00000       0.00000       17.9662       22.7481       22.8217       22.3096       18.6711       15.7796       11.3319       8.61988       5.68335       3.80530       2.14370       1.27277      0.622356      0.297300      0.124500     0.0502707     0.0159577    0.00484362   0.000983465   0.000167775       0.00000       0.00000       0.00000       0.00000       0.00000       0.00000       0.00000       0.00000       0.00000       0.00000       0.00000       0.00000       0.00000       0.00000       0.00000       0.00000
  11  10 2057.9735    0.6607  0.4976 10.8433  0.0071  0.0442   0.0260   0.0561    0.0723   0.0000   447.9463       1.74937       9.19607       1.89992       6.67151       6.17579     -0.386059       2.57310       1.28068      -1.10746     -0.522645      0.566703    -0.0730198     0.0492684     0.0888350    -0.0246817   -0.00494117   0.000267245   0.000195081  -0.000191683   0.000102675  -3.76245e-06       0.00000       0.00000       0.00000       0.00000       0.00000       0.00000       0.00000       0.00000       0.00000       0.00000       0.00000       0.00000       0.00000       0.00000       6.66413       9.57250       8.97424       8.12872       7.20415       5.65599       5.36986       3.36564       2.56237       1.47201      0.874821      0.506786      0.267812      0.135934     0.0687886     0.0287656     0.0123245    0.00475832    0.00143316   0.000356943   0.000108896   1.51588e-05       0.00000       0.00000       0.00000       0.00000       0.00000       0.00000       0.00000       0.00000       0.00000       0.00000       0.00000       0.00000       0.00000       0.00000
  11  11 2199.8289    0.9218  0.7833 10.5432 -0.0141  0.0496   0.0327   0.0777    0.1627   0.0000   451.2696       11.8899       5.61926       10.4874      0.281714       3.13535      -2.89758      -1.82393      -1.36889      -2.34802     -0.132343      0.631724     -0.152419     -0.301213     0.0276419     0.0544576   -0.00581365    0.00317994    0.00264689  -0.000108168  -4.50771e-05   2.17516e-05       0.00000       0.00000       0.00000       0.00000       0.00000       0.00000       0.00000       0.00000       0.00000       0.00000       0.00000       0.00000       0.00000       0.00000       8.33695       9.74277       10.3311       10.2632       8.54678       7.63646       5.74227       4.02215       2.73734       1.75736       1.27693      0.690333      0.315357      0.155530     0.0975682     0.0362350     0.0142952    0.00492258    0.00187140   0.000401513   8.00306e-05   1.30310e-05       0.00000       0.00000       0.00000       0.00000       0.00000       0.00000       0.00000       0.00000       0.00000       0.00000       0.00000       0.00000       0.00000       0.00000
  11  13 2478.5085    1.6121  1.0901 11.1056 -0.0086  0.0521   0.0509   0.1239    0.3226   0.0000   436.8751       6.22189       25.8025       6.12024      -5.67050      -13.2065      -1.04737       3.04243     -0.209931      -2.98545     -0.470268     0.0429360      0.291174      0.452466      0.187493    -0.0509719    -0.0116776  -6.56196e-05  -0.000243252   0.000914081  -9.48149e-05  -1.11715e-05       0.00000       0.00000       0.00000       0.00000       0.00000       0.00000       0.00000       0.00000       0.00000       0.00000       0.00000       0.00000       0.00000       0.00000       8.78979       10.2149       10.1425       10.0705       8.42110       7.61620       5.60291       4.02838       2.85505       2.01081       1.10386      0.681786      0.377864      0.189529     0.0774321     0.0358198     0.0147100    0.00552450    0.00152161   0.000423792   7.93754e-05   1.57101e-05       0.00000       0.00000       0.00000       0.00000       0.00000       0.00000       0.00000       0.00000       0.00000       0.00000       0.00000       0.00000       0.00000       0.00000
  11  15 2756.1958    2.5897  0.9220 12.7252 -0.0119  0.0396   0.0785   0.0810    0.1296   0.0000   434.3259       10.8984       5.28624       2.96054      -1.36477      0.810529      0.426470      -3.62641      -1.16384      0.109647     -0.198291     -0.138916      0.333012     -0.256845     0.0275224     0.0318719   -0.00718320   -0.00703950  -0.000753575   3.54445e-05  -5.30386e-06  -1.49804e-05       0.00000       0.00000       0.00000       0.00000       0.00000       0.00000       0.00000       0.00000       0.00000       0.00000       0.00000       0.00000       0.00000       0.00000       5.51255       7.59592       7.19559       7.54626       6.42050       5.10259       3.93279       2.61150       2.09032       1.25752      0.843078      0.514195      0.267070      0.155166     0.0634572     0.0317608     0.0105648    0.00465600    0.00140853   0.000356031   9.16378e-05   1.51653e-05       0.00000       0.00000       0.00000       0.00000       0.00000       0.00000       0.00000       0.00000       0.00000       0.00000       0.00000       0.00000       0.00000       0.00000
  11  17 3034.5858    3.7817  0.8250 13.6063 -0.0111  0.0334   0.1206   0.0794    0.1212   0.0000   440.4826       14.1386       8.01677      -5.16268      -5.26737      -4.14016       1.03196      -4.05161      -1.21054      0.125967      0.434753      0.651055     -0.192930    -0.0634482    -0.0170820    0.00416296    0.00673677   -0.00494974    0.00126231  -0.000367601   5.94117e-05   8.10221e-06       0.00000       0.00000       0.00000       0.00000       0.00000       0.00000       0.00000       0.00000       0.00000       0.00000       0.00000       0.00000       0.00000       0.00000       5.29518       6.44922       6.27318       6.04999       5.56479       4.76836       3.68414       2.57718       1.92187       1.24263      0.768390      0.455906      0.237003      0.117144     0.0541964     0.0222915    0.00935664    0.00355058    0.00109548   0.000284745   6.63870e-05   1.01644e-05       0.00000       0.00000       0.00000       0.00000       0.00000       0.00000       0.00000       0.00000       0.00000       0.00000       0.00000       0.00000       0.00000       0.00000
  11  20 3451.6202    2.9430  2.0435 13.1891  0.0006  0.0678   0.0650   0.1433    0.0842   0.0000   436.1728       18.6087      -2.38842       30.2538     -0.596504      -4.75000      -8.06208      -13.5822       2.81570     -0.260489      0.192252      -1.40864      0.431684     0.0314351      0.130873    -0.0407995   -0.00607117    0.00465283   0.000988325   0.000448393  -0.000129075  -2.05611e-05       0.00000       0.00000       0.00000       0.00000       0.00000       0.00000       0.00000       0.00000       0.00000       0.00000       0.00000       0.00000       0.00000       0.00000       9.36822       13.4367       13.5016       13.1511       11.8555       8.36996       7.31123       4.46574       3.86855       2.02109       1.44526      0.809190      0.460729      0.268239     0.0995464     0.0570792     0.0179669    0.00768888    0.00255601   0.000586827   0.000190478   2.54478e-05       0.00000       0.00000       0.00000       0.00000       0.00000       0.00000       0.00000       0.00000       0.00000       0.00000       0.00000       0.00000       0.00000       0.00000
  11  22 3731.0848    2.1127  4.3650 12.2722 -0.0044  0.1021   0.0346   0.2457    0.0672   0.0000   429.7703       44.6979       27.4674       9.48716       32.0125      -18.9305      -1.04012      0.331095       9.43700      -1.53310     0.0221636      -1.52678      0.491374      0.302369     0.0275821     -0.136749    -0.0373264    0.00427467     0.0102765   -0.00102865  -0.000135860  -2.25011e-05       0.00000       0.00000       0.00000       0.00000       0.00000       0.00000       0.00000       0.00000       0.00000       0.00000       0.00000       0.00000       0.00000       0.00000       14.5789       19.0375       20.1863       18.7432       16.6947       13.5718       10.9848       8.34098       5.45616       3.63912       2.26211       1.25525      0.696383      0.362069      0.172982     0.0822830     0.0324890     0.0114378    0.00395980    0.00115574   0.000249679   3.44781e-05       0.00000       0.00000       0.00000       0.00000       0.00000       0.00000       0.00000       0.00000       0.00000       0.00000       0.00000       0.00000       0.00000       0.00000
  11  23 3870.7150    1.6932  6.6746 11.7062 -0.0048  0.1275   0.0229   0.3642    0.0645   0.0000   450.5546       43.6760       5.77800       17.2387      -16.9094      -10.2381      -4.95706       7.73576       14.9537      -5.06285     -0.649334      -3.25573     -0.393411      0.485649     -0.280620      0.194300     0.0129513   -0.00651418     0.0102453    0.00231177  -8.06062e-05  -6.75459e-06       0.00000       0.00000       0.00000       0.00000       0.00000       0.00000       0.00000       0.00000       0.00000       0.00000       0.00000       0.00000       0.00000       0.00000       18.6465       23.8615       23.7497       23.9639       20.6680       17.3124       13.6236       10.3034       7.17873       4.75875       2.87726       1.74806      0.927085      0.489738      0.232355      0.102605     0.0403631     0.0153482    0.00487524    0.00138819   0.000296858   4.61716e-05       0.00000       0.00000       0.00000       0.00000       0.00000       0.00000       0.00000       0.00000       0.00000       0.00000       0.00000       0.00000       0.00000       0.00000
  11  26 4292.6027    1.1344 12.2848 10.6081 -0.0020  0.2233   0.0107   0.5932    0.0571   0.0000   460.7034      -33.4391      -25.2949      -51.0519       63.3631       5.40548       16.3007      -9.99090      -24.2767      -3.70120       3.23924      -4.66339     -0.614543      0.990444      0.622713     -0.400214    -0.0216247     0.0663397    -0.0247235   -0.00154834   0.000825962   6.53384e-05       0.00000       0.00000       0.00000       0.00000       0.00000       0.00000       0.00000       0.00000       0.00000       0.00000       0.00000       0.00000       0.00000       0.00000       32.5774       43.2008       43.4445       44.0335       36.5102       31.4287       23.6698       17.7220       12.5834       8.54089       5.11579       3.18432       1.67394      0.911397      0.416340      0.192861     0.0740292     0.0292688    0.00913356    0.00259158   0.000532361   8.69567e-05       0.00000       0.00000       0.00000       0.00000       0.00000       0.00000       0.00000       0.00000       0.00000       0.00000       0.00000       0.00000       0.00000       0.00000
  12  12 2376.2932    1.2405  1.0250 10.9681 -0.0042  0.0556   0.0375   0.0968    0.1762   0.0000   438.4317       10.8583       11.5560      -8.50691       1.01173      -5.42436       1.15277      0.208250       3.39102      -1.45497     -0.619476     -0.538573      0.882694      0.429117     -0.318803     -0.204686    0.00476509     0.0525626    0.00347771   -0.00273901   -0.00107401  -1.94835e-05  -5.44069e-05  -2.80962e-06       0.00000       0.00000       0.00000       0.00000       0.00000       0.00000       0.00000       0.00000       0.00000       0.00000       0.00000       0.00000       6.21841       8.74666       7.47633       8.79784       8.69591       6.96848       4.33004       4.38848       2.89674       2.34841       1.44207      0.834545      0.638840      0.314539      0.184784     0.0807855     0.0353666     0.0147531    0.00584700    0.00147227   0.000655235   0.000170776   2.99333e-05   5.55223e-06       0.00000       0.00000       0.00000       0.00000       0.00000       0.00000       0.00000       0.00000       0.00000       0.00000       0.00000       0.00000
  12  16 2934.4268    3.2160  0.7454 13.5483  0.0024  0.0394   0.1005   0.0669    0.0938   0.0000   440.8926       12.0327       20.8152       8.64390    -0.0576207      -5.34330      -7.86163      -3.38843      -2.49248     -0.540759       1.54907      0.552430     -0.874283      0.157430    -0.0758813     -0.120802    -0.0436782   -0.00144691   -0.00956177   -0.00153846   1.66096e-05  -0.000101138  -5.66537e-06  -7.24860e-08       0.00000       0.00000       0.00000       0.00000       0.00000       0.00000       0.00000       0.00000       0.00000       0.00000       0.00000       0.00000       5.37939       6.66699       7.07317       6.97631       6.26309       4.66973       4.21756       3.26266       2.13828       1.33163       1.08649      0.598769      0.378436      0.177314      0.101177     0.0623713     0.0237561     0.0114691    0.00374856    0.00110910   0.000401666   9.67235e-05   2.25228e-05   2.95937e-06       0.00000       0.00000       0.00000       0.00000       0.00000       0.00000       0.00000       0.00000       0.00000       0.00000       0.00000       0.00000
  12  17 3073.9443    3.6454  0.9119 13.3483 -0.0150  0.0383   0.1082   0.0794    0.1225   0.0000   439.0048       7.32292       15.1971       5.79154       4.78818       7.77866      -4.68942     -0.564183     -0.654271      0.945314       1.39178      0.782895     -0.460985      0.136325     0.0184073    0.00162843     0.0290118     0.0246167   -0.00646509   -0.00125473  -0.000776468   0.000111871  -1.29548e-05  -5.94545e-07       0.00000       0.00000       0.00000       0.00000       0.00000       0.00000       0.00000       0.00000       0.00000       0.00000       0.00000       0.00000       4.45617       6.32495       6.36989       6.09994       5.59942       4.81246       4.08713       2.96503       2.31235       1.59459       1.08062      0.708958      0.361564      0.276271      0.102912     0.0705739     0.0247274     0.0145194    0.00385195    0.00180833   0.000449443   0.000120374   2.64162e-05   3.73567e-06       0.00000       0.00000       0.00000       0.00000       0.00000       0.00000       0.00000       0.00000       0.00000       0.00000       0.00000       0.00000
  12  20 3492.6259    2.8103  2.5489 12.5003 -0.0061  0.0612   0.0516   0.1514    0.0740   0.0000   433.3178       20.9728       1.80929      -2.83045       8.09035       16.2697      -2.85257      -2.43854       10.1075      -3.35707     -0.982396      -1.97710     -0.213284    -0.0265697      0.155659    -0.0692924   0.000454500     0.0209083    -0.0137849   -0.00581514    0.00135843   0.000310735  -6.83003e-05  -6.94579e-07       0.00000       0.00000       0.00000       0.00000       0.00000       0.00000       0.00000       0.00000       0.00000       0.00000       0.00000       0.00000       8.22532       9.71494       11.0523       10.3699       9.03405       7.91360       6.71329       4.75219       3.53398       2.54115       1.61210       1.05114      0.601437      0.322051      0.174291     0.0826496     0.0400927     0.0164392    0.00685390    0.00223726   0.000628393   0.000159228   3.29023e-05   4.36159e-06       0.00000       0.00000       0.00000       0.00000       0.00000       0.00000       0.00000       0.00000       0.00000       0.00000       0.00000       0.00000
  12  21 3632.7051    2.3122  3.4903 12.1450 -0.0061  0.0798   0.0375   0.1853    0.0635   0.0000   422.0766       21.2588       21.2120       1.09624      -15.1871       17.2289       3.77578      -3.42141       2.38766      -2.22556     -0.431005     -0.470052    -0.0651356     -0.185728     0.0760550    0.00908301     -0.143419     0.0343914    -0.0116242   -0.00575002  -0.000956639   1.13583e-06  -5.30531e-05   1.62251e-05       0.00000       0.00000       0.00000       0.00000       0.00000       0.00000       0.00000       0.00000       0.00000       0.00000       0.00000       0.00000       10.1956       13.5055       14.7276       14.0523       12.5660       10.4620       8.43553       6.56631       4.69765       3.11298       2.14461       1.25868      0.762212      0.397312      0.223290      0.103337     0.0520222     0.0198757    0.00839455    0.00277459   0.000938601   0.000237900   4.93822e-05   6.74096e-06       0.00000       0.00000       0.00000       0.00000       0.00000       0.00000       0.00000       0.00000       0.00000       0.00000       0.00000       0.00000
  12  24 4053.7412    1.3879  7.9538 11.0698 -0.0018  0.1391   0.0174   0.3868    0.0585   0.0000   481.8645      -4.73681      -6.12422      -16.9952       16.0231       5.20509       14.0222      -16.9144       9.40893      -1.83579       9.98345       4.57359     -0.748605     -0.996654      0.221644     0.0479058    0.00613528    0.00805909  -0.000479042     0.0137920  -0.000972452  -0.000809144   0.000212371  -4.30599e-06       0.00000       0.00000       0.00000       0.00000       0.00000       0.00000       0.00000       0.00000       0.00000       0.00000       0.00000       0.00000       18.2186       24.1966       25.2879       24.6790       22.2713       18.6110       14.7039       11.5322       8.05799       5.84061       3.81422       2.39371       1.41933      0.791083      0.402057      0.215036     0.0882320     0.0406278     0.0146609    0.00524345    0.00160608   0.000431840   8.51380e-05   1.21500e-05       0.00000       0.00000       0.00000       0.00000       0.00000       0.00000       0.00000       0.00000       0.00000       0.00000       0.00000       0.00000
  12  25 4194.9989    1.1759  9.6789 10.7085 -0.0011  0.1747   0.0134   0.4495    0.0563   0.0000   484.9260      -24.9665       22.2289      -22.0622     0.0303918       45.6757      -16.3106       9.63155       22.9321       7.40316      -9.55419      -5.16465       1.07425     0.0979659     -0.276347     -0.202325     0.0187388    -0.0338867    -0.0436170    0.00682007    0.00272586  -0.000742766   0.000129814  -4.50473e-05       0.00000       0.00000       0.00000       0.00000       0.00000       0.00000       0.00000       0.00000       0.00000       0.00000       0.00000       0.00000       22.1654       29.1644       30.8405       30.5818       27.5400       22.8363       18.8082       14.1615       10.4754       7.30620       4.73108       2.90772       1.77812       1.00335      0.531877      0.244021      0.121981     0.0480733     0.0196611    0.00655259    0.00202271   0.000528295   0.000112043   1.53352e-05       0.00000       0.00000       0.00000       0.00000       0.00000       0.00000       0.00000       0.00000       0.00000       0.00000       0.00000       0.00000
  13  10 2128.4649    0.6867  0.6564 10.0938 -0.0044  0.0366   0.0235   0.0712    0.0755   0.0000   430.8263      -3.17523       14.7580       4.54444      -5.38786       4.17560       1.86280      -2.63051      0.608664      -2.08624      -2.01142     0.0421199      0.183193    -0.0373662    -0.0742053     0.0116018     0.0850689    -0.0262093    -0.0154818   -0.00359619    0.00170886   0.000417238  -0.000126449   1.58253e-06   3.08132e-06   5.53353e-07       0.00000       0.00000       0.00000       0.00000       0.00000       0.00000       0.00000       0.00000       0.00000       0.00000       4.11343       4.57060       5.06437       5.44542       4.80723       3.90469       3.46619       2.84883       2.13410       1.39420      0.992125      0.738428      0.426710      0.234809      0.129202     0.0764578     0.0426152     0.0184430    0.00787242    0.00287624    0.00104787   0.000348658   9.18391e-05   2.25482e-05   4.53966e-06   6.38971e-07       0.00000       0.00000       0.00000       0.00000       0.00000       0.00000       0.00000       0.00000       0.00000       0.00000
  13  13 2551.7100    1.7274  0.9413 11.4459 -0.0018  0.0392   0.0503   0.0874    0.1452   0.0000   443.4929       2.02910       9.62295      -1.41543      -3.35096       6.00957      -2.01590      -3.29489      -2.35853       1.97811    -0.0647032      -1.38148      0.879626    -0.0575421      0.130380    -0.0848604     0.0123315    -0.0292502    -0.0186792   -0.00216192    0.00346380  -0.000245849  -9.39445e-05  -1.98084e-05  -6.12270e-06   5.19504e-07       0.00000       0.00000       0.00000       0.00000       0.00000       0.00000       0.00000       0.00000       0.00000       0.00000       4.82243       6.28823       6.59121       5.52074       5.58975       4.65724       4.42184       3.42751       2.68702       1.88043       1.19271      0.795417      0.459392      0.258848      0.148869     0.0757209     0.0388051     0.0174622    0.00794484    0.00306229    0.00123938   0.000390646   0.000109545   2.88543e-05   6.07992e-06   6.70832e-07       0.00000       0.00000       0.00000       0.00000       0.00000       0.00000       0.00000       0.00000       0.00000       0.00000
  13  18 3252.4615    3.3359  1.0252 13.3275 -0.0172  0.0447   0.1034   0.0941    0.0959   0.0000   441.5255       37.4087      -11.4410       2.45880      -5.52427       7.05174     -0.520150       6.99383      -3.85788       3.34753       3.23456       3.58725     -0.700577      0.275604      0.299851      0.356131    -0.0125791    -0.0443912   -0.00796191    0.00410384   -0.00164174   0.000306126   3.49844e-05  -3.81617e-05   1.83193e-05  -1.22986e-06       0.00000       0.00000       0.00000       0.00000       0.00000       0.00000       0.00000       0.00000       0.00000       0.00000       5.47909       7.15408       6.83820       6.73106       6.85065       5.58857       4.85209       3.54802       2.59867       1.98349       1.35099       1.00512      0.565953      0.337836      0.186487     0.0993840     0.0468423     0.0225641    0.00917491    0.00372160    0.00136657   0.000442529   0.000116972   3.43738e-05   7.30633e-06   9.15706e-07       0.00000       0.00000       0.00000       0.00000       0.00000       0.00000       0.00000       0.00000       0.00000       0.00000
  13  21 3673.2185    2.0238  3.5550 11.5312 -0.0009  0.0776   0.0331   0.1867    0.0632   0.0000   457.2609       39.5194       7.14084      -22.0811      -12.9656       14.6384       1.10836       7.58358      -15.1426      -2.18881       2.39073       1.47939     -0.923288      -1.15021     0.0556172   -0.00426898     -0.213622    -0.0269770    0.00581636    0.00919905   -0.00264009   0.000289319   0.000210296   1.22409e-05  -5.16906e-07  -2.72512e-06       0.00000       0.00000       0.00000       0.00000       0.00000       0.00000       0.00000       0.00000       0.00000       0.00000       9.10473       11.6608       12.4525       12.2724       11.4391       9.25660       8.36889       6.30371       4.86217       3.44603       2.38468       1.59263      0.985521      0.593571      0.326161      0.182588     0.0876861     0.0438186     0.0179529    0.00757635    0.00260917   0.000868519   0.000238943   5.97633e-05   1.23524e-05   1.52414e-06       0.00000       0.00000       0.00000       0.00000       0.00000       0.00000       0.00000       0.00000       0.00000       0.00000
  13  22 3813.8426    1.7395  5.2661 11.1087 -0.0067  0.0950   0.0242   0.2503    0.0556   0.0000   446.9490       23.7707      -30.8646       38.5167       14.9155      -30.7012       3.44177       29.2895       2.68878      -9.63999       2.76584     -0.574958      -2.69646      -1.03956     -0.703850      0.135556    -0.0384666   -0.00991303     0.0169971   -0.00433553   0.000354455  -0.000382298  -0.000722197   4.93981e-06   1.80519e-05   3.99825e-07       0.00000       0.00000       0.00000       0.00000       0.00000       0.00000       0.00000       0.00000       0.00000       0.00000       10.6250       14.5721       14.9334       15.3741       13.7643       12.0414       10.2693       7.61409       6.06111       4.28759       3.02634       1.98139       1.26386      0.741240      0.431165      0.220043      0.114651     0.0518925     0.0234113    0.00909431    0.00347392    0.00110839   0.000319118   7.53420e-05   1.61063e-05   2.18005e-06       0.00000       0.00000       0.00000       0.00000       0.00000       0.00000       0.00000       0.00000       0.00000       0.00000
  13  23 3954.4489    1.4398  6.6158 10.7561 -0.0018  0.1173   0.0191   0.3055    0.0549   0.0000   470.2971       55.7566       24.1052       17.8941       20.0186     -0.740393       19.4900      -3.60129       1.65022      -8.12529      -2.20709     -0.753021      -1.57780      -1.35739      -1.25585      0.137450      0.340341    -0.0494314    -0.0290165    -0.0102048    0.00315310    0.00175918  -0.000711714   1.48475e-05  -1.33639e-05   8.88525e-07       0.00000       0.00000       0.00000       0.00000       0.00000       0.00000       0.00000       0.00000       0.00000       0.00000       13.2058       17.4653       18.9439       17.7888       17.1398       14.2933       12.6947       9.62619       7.60968       5.26682       3.77252       2.35999       1.53259      0.925073      0.486123      0.276959      0.136375     0.0608776     0.0275475     0.0115124    0.00396788    0.00136724   0.000398342   9.39333e-05   2.00337e-05   2.40041e-06       0.00000       0.00000       0.00000       0.00000       0.00000       0.00000       0.00000       0.00000       0.00000       0.00000
  14  17 3150.6890    3.7748  1.0572 13.4803 -0.0029  0.0585   0.1006   0.0873    0.1520   0.0000   445.6440       14.1992       11.1347       8.55249       7.16992       4.41444      -7.68043       3.35621      -2.69972       2.62906     -0.316345      0.900878     -0.196659     -0.445576     -0.122502    -0.0490383    -0.0163922   -0.00850886     0.0291459   -0.00283616  -0.000651751    0.00162754  -9.15432e-06  -1.33591e-06   8.48734e-06  -4.37325e-06   3.92824e-07   1.22800e-07       0.00000       0.00000       0.00000       0.00000       0.00000       0.00000       0.00000       0.00000       9.63625       13.7014       15.0576       14.6690       12.7050       10.3140       7.77780       5.45481       3.79479       2.50747       1.55291       1.02222      0.592225      0.352781      0.217085      0.112601     0.0607294     0.0291985     0.0144001    0.00609647    0.00251151   0.000916193   0.000362365   0.000107586   2.81752e-05   7.34175e-06   1.48886e-06   2.12574e-07       0.00000       0.00000       0.00000       0.00000       0.00000       0.00000       0.00000       0.00000
  14  19 3431.6571    2.9785  2.0155 13.0375 -0.0097  0.0649   0.0619   0.1279    0.0748   0.0000   429.3715       10.3311       12.2468       8.45673       2.95187      -3.52477    -0.0838336      -4.81502      -8.28605     -0.451417      -1.24479      -3.82806       1.01694      0.217843   -0.00935778      0.447811      0.209844    -0.0431420   -0.00519140     0.0157834    0.00478196   -0.00453107   0.000428572   9.63433e-05  -0.000133950   1.04464e-05   5.64039e-06   1.75402e-07       0.00000       0.00000       0.00000       0.00000       0.00000       0.00000       0.00000       0.00000       7.16062       9.36554       10.9857       10.3426       8.93256       8.67532       6.98635       4.70268       4.38954       2.85102       2.00265       1.42570       1.00989      0.488322      0.370853      0.194884     0.0938680     0.0564085     0.0214955     0.0122424    0.00366287    0.00201274   0.000749896   0.000201398   5.76002e-05   1.05426e-05   2.35988e-06   2.99965e-07       0.00000       0.00000       0.00000       0.00000       0.00000       0.00000       0.00000       0.00000
  14  20 3572.2542    2.5697  3.2988 12.2687 -0.0034  0.0661   0.0408   0.1654    0.0685   0.0000   437.7359       36.7629       5.86060       8.32997      -7.73677       3.32415      0.453073      -6.45337       11.7067       3.31979      0.535264      -2.05685      0.314028      -1.44426    -0.0352741      0.272089      0.184654     -0.109787    -0.0378500    0.00253335    0.00567283   -0.00272444   -0.00159601   0.000111678  -6.00844e-05   1.02116e-05  -6.13683e-06   2.79706e-07       0.00000       0.00000       0.00000       0.00000       0.00000       0.00000       0.00000       0.00000       7.21442       9.37489       10.0131       9.85903       9.56444       8.19358       7.28607       5.54675       4.39456       3.19866       2.31062       1.62775      0.991699      0.653108      0.384109      0.212064      0.112004     0.0583623     0.0263710     0.0129581    0.00501293    0.00191853   0.000670296   0.000214169   5.66638e-05   1.41689e-05   2.81813e-06   3.30532e-07       0.00000       0.00000       0.00000       0.00000       0.00000       0.00000       0.00000       0.00000
  14  21 3713.3246    2.0617  4.4021 11.8501 -0.0021  0.0822   0.0285   0.2020    0.0596   0.0000   435.9157      -3.58804      -25.3066       7.00496       7.45569       25.5944       2.88602       11.3024      -6.09921      -6.52714       2.53116      -1.40672     -0.747942     -0.345871      0.843214     -0.232514     -0.506500     0.0762538     0.0802487    0.00741225    -0.0114854   -0.00181242  -0.000123850   3.89814e-05   0.000155230   1.17301e-05   1.25840e-06  -9.09509e-07       0.00000       0.00000       0.00000       0.00000       0.00000       0.00000       0.00000       0.00000       8.96362       11.6662       12.8158       12.2400       11.5549       10.3867       8.65480       7.05303       5.43459       3.96600       2.83729       1.93952       1.27527      0.769350      0.460274      0.255478      0.135771     0.0707422     0.0327150     0.0150498    0.00599435    0.00240015   0.000842926   0.000265950   7.53925e-05   1.72260e-05   3.19464e-06   4.02003e-07       0.00000       0.00000       0.00000       0.00000       0.00000       0.00000       0.00000       0.00000
  14  22 3854.3119    1.7542  5.6067 11.5606 -0.0021  0.0990   0.0221   0.2526    0.0529   0.0000   450.8789       32.9415       4.67543      -27.0624       26.8626      -4.96149      -11.9581      -2.79253       3.67354       9.93367       2.21689      -6.08236      -2.56343      0.470456      0.395269    -0.0447794     -0.297669     0.0190848     0.0637547    -0.0461934    -0.0116732    0.00681849    0.00115439  -0.000492266  -8.46573e-05   9.96632e-06  -8.89578e-07  -4.16587e-07       0.00000       0.00000       0.00000       0.00000       0.00000       0.00000       0.00000       0.00000       11.2909       14.2061       16.1818       15.5726       14.5104       12.1890       11.0112       8.64007       6.64897       4.95251       3.50349       2.34088       1.45909      0.935563      0.554865      0.294977      0.166509     0.0830555     0.0369238     0.0186603    0.00744974    0.00276310   0.000986941   0.000311592   8.65649e-05   2.08590e-05   3.96962e-06   4.38746e-07       0.00000       0.00000       0.00000       0.00000       0.00000       0.00000       0.00000       0.00000
  14  23 3995.3380    1.4616  7.7828 11.1349 -0.0032  0.1290   0.0167   0.3243    0.0535   0.0000   418.6349       63.3374       1.84221      -2.57668      -12.8614      -11.6692      -1.79184       1.14529       11.2301      0.223466      -9.08672      -1.98832       3.61690     -0.352732      -1.56497     -0.691725      0.291174     0.0189440    -0.0792621    -0.0174786     0.0218170   -0.00414553   -0.00101385   0.000341193   5.25281e-05  -5.90917e-05   1.50765e-05   9.93125e-07       0.00000       0.00000       0.00000       0.00000       0.00000       0.00000       0.00000       0.00000       14.1565       18.4182       19.5396       18.6801       18.4133       16.2049       14.0110       10.9686       9.21620       6.26069       4.72373       3.32253       2.08297       1.30764      0.745871      0.423482      0.218691      0.118403     0.0517459     0.0250021    0.00926322    0.00380182    0.00133575   0.000461784   0.000121410   2.72340e-05   5.54266e-06   6.44381e-07       0.00000       0.00000       0.00000       0.00000       0.00000       0.00000       0.00000       0.00000
  14  24 4137.0494    1.2234  9.8987 10.8667 -0.0036  0.1563   0.0129   0.4151    0.0482   0.0000   440.6819       14.9458       45.7944       45.2032      -18.0300      -19.3592      -1.11463       6.66300       20.0653      -7.18028     -0.750010       3.48725       1.77588       4.23660       1.25149      -1.18956     -0.199904      0.150235    -0.0498892   -0.00753536    -0.0364842  -0.000977591    0.00197383   -0.00143247   5.40837e-05  -3.97950e-05  -7.60210e-06   2.21584e-07       0.00000       0.00000       0.00000       0.00000       0.00000       0.00000       0.00000       0.00000       16.3166       22.5736       23.4681       23.6240       22.0749       19.5302       16.8000       13.4181       11.0142       7.85451       5.72654       3.89266       2.44537       1.57782      0.915430      0.534916      0.267131      0.149786     0.0636886     0.0325791     0.0117808    0.00500872    0.00165335   0.000569874   0.000150617   3.51428e-05   6.97818e-06   8.75077e-07       0.00000       0.00000       0.00000       0.00000       0.00000       0.00000       0.00000       0.00000
  14  27 4562.1770    0.7770 18.5905 10.2026  0.0017  0.3169   0.0067   0.7823    0.0388   0.0000   471.0406       90.9824      -34.2361       3.19080       39.2141      -17.6148      -38.3828       10.8956       18.7124      -8.53973       7.95638       14.4024      -1.08321      -1.18202      -3.98647      0.380646      0.588568      0.171030    -0.0472138   -0.00431169     0.0120920    0.00631702   -0.00339796  -0.000644558  -0.000149868  -6.22152e-05   9.91505e-06  -1.10330e-06       0.00000       0.00000       0.00000       0.00000       0.00000       0.00000       0.00000       0.00000       38.1082       48.2097       53.8043       51.6612       48.9698       42.3534       35.4546       27.7346       22.6828       16.1024       11.5318       7.95281       4.98455       3.15117       1.91433       1.04282      0.571691      0.293886      0.133818     0.0634405     0.0244989    0.00943210    0.00346975    0.00108529   0.000288165   6.52020e-05   1.24728e-05   1.63508e-06       0.00000       0.00000       0.00000       0.00000       0.00000       0.00000       0.00000       0.00000
  15  11 2339.4506    1.1492  0.7940 10.9545 -0.0042  0.0396   0.0326   0.0630    0.0902   0.0000   435.0807       7.64530       14.3581       1.31892     -0.298414       3.54016      -2.31754       6.07173       1.52913       1.59983       1.81922     -0.309138     -0.726441     -0.279379    -0.0311765    -0.0228799     0.0795975   -0.00570272   -0.00730112    0.00115481   0.000157758    0.00297059   0.000187311  -0.000124627  -0.000133307  -3.83438e-05   1.28591e-06   2.90328e-06   1.26412e-06  -9.08676e-09       0.00000       0.00000       0.00000       0.00000       0.00000       0.00000       4.00330       5.43517       5.56181       5.86550       5.13709       4.36106       4.18658       3.33533       2.55830       2.08552       1.41658      0.895298      0.628127      0.400927      0.232245      0.135802     0.0773749     0.0439853     0.0210456    0.00979367    0.00472878    0.00207249   0.000865567   0.000315199   9.48947e-05   2.77784e-05   7.82148e-06   1.93809e-06   3.97763e-07   5.34555e-08       0.00000       0.00000       0.00000       0.00000       0.00000       0.00000
  15  13 2622.3728    1.9873  0.8533 12.1954 -0.0119  0.0371   0.0541   0.0721    0.0872   0.0000   434.7374      -1.94620       8.60204       6.07729      -9.38643       5.51169      -2.36034      -1.47148       1.24227     -0.933222      0.977181    -0.0979506     -0.607896     0.0429031     -0.146163     0.0151539    -0.0602269   -0.00131150     0.0419463    -0.0212985    0.00286467   -0.00279374   5.91130e-05  -6.58798e-05   5.63979e-05  -6.20257e-05   5.01480e-06   2.19890e-06   6.57977e-07  -3.90840e-08       0.00000       0.00000       0.00000       0.00000       0.00000       0.00000       4.41408       5.43014       5.52882       5.43881       4.84895       3.89074       3.89568       3.63252       2.86204       2.11005       1.45742      0.997103      0.623300      0.392292      0.210195      0.128012     0.0722851     0.0394769     0.0219661     0.0108040    0.00477499    0.00195839   0.000753123   0.000246813   7.90642e-05   2.62753e-05   6.68350e-06   1.73674e-06   3.20624e-07   3.91680e-08       0.00000       0.00000       0.00000       0.00000       0.00000       0.00000
  15  14 2764.1905    2.5886  0.8604 12.5301  0.0036  0.0389   0.0713   0.0726    0.1047   0.0000   436.9438       8.68615       17.0737       5.56320      -4.84563      -3.89806      -1.40807      -1.66755      -2.71820      0.661622     -0.827959    -0.0546412      0.862214   -0.00843159     -0.125015    -0.0354120     0.0964604    -0.0258594    -0.0229546   -0.00169494    0.00215766    0.00207321   0.000233372  -0.000472746  -4.76488e-06   4.23552e-05   6.81717e-06   3.22125e-06   4.18417e-07   6.60373e-08       0.00000       0.00000       0.00000       0.00000       0.00000       0.00000       3.63375       5.14251       4.67712       4.72872       5.18817       4.22227       4.11404       3.01425       2.51681       1.80135       1.28672       1.01498      0.701315      0.434923      0.259074      0.142874     0.0871738     0.0397421     0.0234114     0.0104904    0.00463377    0.00183479   0.000809296   0.000267261   0.000104746   2.91347e-05   7.87130e-06   2.11190e-06   4.44395e-07   5.25029e-08       0.00000       0.00000       0.00000       0.00000       0.00000       0.00000
  15  15 2905.8972    3.2660  0.8013 12.8743 -0.0132  0.0358   0.1002   0.0659    0.1516   0.0000   443.7329       16.5678       11.3750       8.29129       4.61611      0.295004       3.76087      -3.03475       1.06665     -0.611135       1.04565     -0.348290      0.643529      0.586437     0.0840232     -0.391770     0.0481904    -0.0353094     0.0158236    0.00887316   -0.00243468  -0.000270731   0.000267866  -0.000417008  -2.23382e-05   2.12882e-05  -4.89296e-06  -1.34034e-06  -8.34114e-08  -9.88380e-09       0.00000       0.00000       0.00000       0.00000       0.00000       0.00000       3.40147       5.11646       4.99762       4.83588       5.03195       3.91586       4.06592       2.84277       2.36970       1.70999       1.20804      0.914363      0.587604      0.363614      0.240191      0.127813     0.0727295     0.0343529     0.0186364    0.00921654    0.00397677    0.00179487   0.000682791   0.000259186   9.98207e-05   2.57415e-05   7.48128e-06   2.00510e-06   4.29835e-07   4.63989e-08       0.00000       0.00000       0.00000       0.00000       0.00000       0.00000
  15  16 3047.2108    3.8716  0.9526 13.3256 -0.0119  0.0350   0.1107   0.0795    0.1533   0.0000   441.1539       6.47193       5.21588       6.05681      -8.10820      -1.84747       2.81351       1.69409       1.88259      -1.73363     -0.196982     -0.473798      0.335098     -0.403316     -0.322650      0.371588      0.104707    -0.0356902    -0.0105422   -0.00385441   -0.00363404   -0.00402643    0.00108013   0.000280836   6.66681e-05  -3.41816e-05  -3.81442e-07   4.00170e-06   7.90629e-09  -9.29605e-09       0.00000       0.00000       0.00000       0.00000       0.00000       0.00000       3.73728       5.15783       4.99476       4.92776       4.51378       4.14626       3.66822       3.14572       2.48378       1.87509       1.29202      0.944771      0.583439      0.408798      0.212586      0.145249     0.0697922     0.0409566     0.0211457    0.00946342    0.00481394    0.00176954   0.000777117   0.000283697   8.37124e-05   3.14533e-05   6.72288e-06   1.86733e-06   3.26516e-07   4.57051e-08       0.00000       0.00000       0.00000       0.00000       0.00000       0.00000
  15  18 3329.0303    3.1826  1.7195 12.9725 -0.0079  0.0547   0.0715   0.1142    0.1089   0.0000   438.6298      -1.99933      -2.15834       10.0098       7.49023     -0.517947      0.575067       8.18959       4.03723      -7.73971      -3.39843      0.787454     -0.309676     -0.121399      0.128989   -0.00130048      0.147914     0.0397578    -0.0418432   0.000941526   -0.00214520    0.00132853  -5.22306e-05   0.000239728   0.000140149  -4.51222e-05  -1.79864e-05   4.03323e-06   2.94158e-07   1.13315e-08       0.00000       0.00000       0.00000       0.00000       0.00000       0.00000       5.39853       7.58379       8.04145       7.28196       7.53761       6.68160       5.32198       5.00268       3.48294       2.91871       2.02896       1.36086      0.874396      0.607174      0.324285      0.218369      0.119284     0.0599983     0.0316537     0.0161709    0.00624591    0.00303028    0.00123215   0.000427640   0.000138449   4.91626e-05   1.31150e-05   3.29352e-06   5.25655e-07   7.13795e-08       0.00000       0.00000       0.00000       0.00000       0.00000       0.00000
  15  19 3470.1243    2.7675  2.2321 12.6191 -0.0018  0.0823   0.0517   0.1337    0.0819   0.0000   432.4085       7.46451      0.166670       7.49905       6.36423       5.21039       1.63855      -1.35134      -4.25765     -0.786447       2.92730      0.607732      0.425717      0.387682     -0.333832      0.104973    0.00393676    -0.0611537    -0.0303876    0.00449762   0.000881040  -0.000896450   0.000850535  -0.000915185   3.49546e-05   1.60664e-06   8.40021e-06  -4.68898e-06  -6.44804e-07   5.60599e-08       0.00000       0.00000       0.00000       0.00000       0.00000       0.00000       8.06006       7.84105       12.9498       11.6622       7.81296       10.9789       8.85975       4.92321       5.78667       4.63541       1.99580       2.13334       1.58372      0.691343      0.472132      0.363908      0.172098     0.0669407     0.0549898     0.0288146    0.00929263    0.00361494    0.00217507   0.000957178   0.000324464   8.20446e-05   1.67312e-05   3.44688e-06   5.34565e-07   7.45452e-08       0.00000       0.00000       0.00000       0.00000       0.00000       0.00000
  15  20 3611.3236    2.3545  3.3659 11.9688 -0.0031  0.0684   0.0364   0.1652    0.0710   0.0000   433.1494       5.61878       23.4639       29.6316      -14.9747      -2.17450       8.91544      -9.36250       1.26594      -3.57090       5.71379      -2.20499      0.736023      -1.35423     -0.559759     -0.236556     -0.122975    -0.0556647     0.0585941    -0.0103087    -0.0110059    0.00313780   -0.00132031  -0.000394475   0.000191417  -2.14592e-05  -2.96657e-05   2.13434e-07  -1.39512e-08  -2.33966e-09       0.00000       0.00000       0.00000       0.00000       0.00000       0.00000       7.02078       9.52750       10.5440       10.2539       9.63278       8.63187       7.22479       5.80948       4.54886       3.37282       2.47230       1.73038       1.18785      0.752884      0.474418      0.269209      0.151225     0.0859911     0.0417910     0.0204533    0.00953948    0.00415680    0.00156494   0.000612784   0.000205402   6.18539e-05   1.66897e-05   3.70852e-06   6.84954e-07   8.43636e-08       0.00000       0.00000       0.00000       0.00000       0.00000       0.00000
  15  21 3752.7558    2.0246  4.8917 11.4550 -0.0022  0.0884   0.0258   0.2099    0.0602   0.0000   428.9914       9.63414      -13.2996       8.50775      -6.03922       1.78796      -2.41742      -3.87804     -0.758829      -12.8065    -0.0955444       3.76908      -2.38364      0.959399    -0.0674699      0.406661      0.439239    -0.0607850    -0.0473733     0.0305529     0.0163402    -0.0118807   -0.00132070   0.000385564  -2.16161e-05   9.41838e-05   5.14587e-06   5.49045e-06  -3.05227e-07   1.68077e-07       0.00000       0.00000       0.00000       0.00000       0.00000       0.00000       10.1302       13.6106       15.1788       15.1573       14.1496       11.9324       9.94196       7.96259       5.92021       4.56588       3.04452       2.29503       1.48352      0.968125      0.576549      0.344908      0.197588      0.100949     0.0542721     0.0269101     0.0113347    0.00500452    0.00199423   0.000714669   0.000250190   7.59904e-05   1.96081e-05   4.91551e-06   8.36827e-07   1.04545e-07       0.00000       0.00000       0.00000       0.00000       0.00000       0.00000
  15  22 3894.3659    1.5757  6.8345 11.1457 -0.0092  0.1046   0.0182   0.2861    0.0497   0.0000   439.5695       17.8362       42.9349       3.83674     -0.223750      -8.72268      -3.13853      -7.33055      -8.99137     -0.927210      -1.67696       7.50882       1.60647       1.05012     -0.875272       1.01174     -0.274187      0.203011      0.160076    -0.0137439    -0.0360583     0.0183231    0.00622909   -0.00255478  -0.000620744  -3.97626e-06   2.14476e-05   7.02749e-07   1.88265e-06  -4.85670e-08       0.00000       0.00000       0.00000       0.00000       0.00000       0.00000       11.0913       13.8652       15.5827       15.2175       14.2629       12.8915       11.1589       9.20704       7.21127       5.61005       4.13727       2.75333       1.88260       1.23162      0.757138      0.448597      0.252416      0.139150     0.0706139     0.0318823     0.0161482    0.00655985    0.00272188   0.000983508   0.000325374   9.83622e-05   2.61071e-05   5.62819e-06   9.88013e-07   1.20811e-07       0.00000       0.00000       0.00000       0.00000       0.00000       0.00000
  15  23 4035.8708    1.3729  8.1098 10.8576 -0.0023  0.1302   0.0156   0.3262    0.0504   0.0000   429.6423       26.1118       37.9285      -44.0175      -16.3421       20.9437       13.7616      -2.74597       1.32563      -4.76438       1.68997     -0.406014      -6.82636      0.602998     -0.464494      0.211784    -0.0897919    0.00177561      0.189924    -0.0229637    -0.0264160   -0.00247636    0.00671996    0.00158473  -0.000565656  -0.000264625   3.14699e-05   2.07607e-05   2.09533e-06  -3.91702e-08       0.00000       0.00000       0.00000       0.00000       0.00000       0.00000       13.4971       18.7518       19.9823       20.0589       18.4678       16.7895       13.9317       11.4149       8.87984       6.86609       4.83485       3.44696       2.30976       1.46238      0.938338      0.516175      0.306911      0.159432     0.0814763     0.0384404     0.0176927    0.00769284    0.00306857    0.00112277   0.000410173   0.000118301   3.25395e-05   7.49309e-06   1.33244e-06   1.76246e-07       0.00000       0.00000       0.00000       0.00000       0.00000       0.00000
  15  24 4177.3994    1.1422 10.7310 10.5264 -0.0088  0.1636   0.0117   0.4300    0.0469   0.0000   469.1877       80.2368      -30.7557      -3.26871       82.2268       7.20518      -13.1347      -26.6004       35.2755       15.8369      -1.20444       5.04639       1.67762      -3.37768       2.15426       1.89043      -1.50054     -0.776291      0.317627     0.0117211     -0.151268   -0.00199751     0.0148969    0.00299430    0.00121375   6.09086e-06  -3.24874e-05   1.25637e-05  -8.25139e-08  -7.37616e-07       0.00000       0.00000       0.00000       0.00000       0.00000       0.00000       17.2436       21.9989       24.6628       23.8086       22.6416       20.0113       17.4632       14.2499       11.5327       8.71691       6.25042       4.46509       2.92990       1.90808       1.20984      0.698523      0.402216      0.222541      0.112625     0.0526008     0.0256951     0.0104401    0.00420482    0.00153964   0.000528533   0.000154619   3.96963e-05   9.00392e-06   1.60233e-06   1.86700e-07       0.00000       0.00000       0.00000       0.00000       0.00000       0.00000
  16  10 2228.4056    0.9113  0.6674 10.1704 -0.0122  0.0292   0.0270   0.0616    0.0903   0.0000   440.0860       2.67607       15.9119      -1.42829      -2.34204       4.19595     -0.179366      -4.61467      -1.05679      0.316371     -0.695194       1.56222      0.311225      0.180585     0.0376741     -0.121912     0.0723527     0.0489028     0.0434130    -0.0179508    -0.0121774  -0.000480466   -0.00218100  -6.58917e-05   9.69987e-05   8.44787e-05   1.24598e-05   4.75718e-07   1.18522e-06  -2.23680e-07  -2.32585e-08   6.90319e-09       0.00000       0.00000       0.00000       0.00000       2.54031       3.67330       3.40757       3.93140       3.62172       3.48662       2.67877       2.46304       1.67550       1.70699       1.02382      0.856160      0.501923      0.386024      0.227085      0.157070     0.0864716     0.0539597     0.0260767     0.0147643    0.00581343    0.00312007    0.00110034   0.000577433   0.000180889   7.88165e-05   2.15222e-05   7.19089e-06   1.66896e-06   4.99815e-07   6.91901e-08   1.13926e-08       0.00000       0.00000       0.00000       0.00000
  16  17 3225.0173    3.3656  1.1572 13.1117 -0.0313  0.0419   0.0935   0.0897    0.1436   0.0000   438.6793       9.55349       12.7811       2.04981       3.44115      -8.16638      -2.34049       4.94383       1.69435       1.11603      -3.56820     -0.525287     -0.666516    -0.0331286    -0.0268906     -0.104353     -0.242921      0.130343   -0.00686875    -0.0427382   -0.00544313     0.0136544    0.00300277  -0.000472878  -8.21467e-05  -0.000177657  -1.12141e-05   1.81689e-05  -1.98714e-07  -1.45634e-06   1.78674e-07   2.03481e-08       0.00000       0.00000       0.00000       0.00000       3.76399       5.20242       5.17219       5.49726       4.86933       4.64435       4.16493       3.54567       2.86987       2.22518       1.67550       1.22298      0.817359      0.569557      0.354029      0.217795      0.121749     0.0762409     0.0362840     0.0209009    0.00933162    0.00465817    0.00200584   0.000870569   0.000294478   0.000118766   3.42574e-05   1.06911e-05   2.56929e-06   6.01904e-07   1.09184e-07   1.46856e-08       0.00000       0.00000       0.00000       0.00000
  16  19 3507.9504    2.6259  2.7205 11.9431 -0.0049  0.0628   0.0440   0.1420    0.0806   0.0000   439.9490       34.7895       19.4987      -17.2662       8.89371       1.74955       5.91462      -4.39808      -1.86476      -1.91500      -4.74198       2.18846      -1.78581     -0.825981     -0.361403     0.0787278    -0.0129265     -0.147405     0.0193005     0.0293914    -0.0113048    0.00897821   0.000830491  -0.000746939  -0.000121286  -7.47202e-05   4.07151e-05   4.43907e-06  -6.29603e-06   1.07384e-07  -1.40406e-07   3.96164e-09       0.00000       0.00000       0.00000       0.00000       5.90147       8.24004       9.05599       8.78432       8.50863       7.26272       6.63205       5.38252       4.21927       3.34829       2.47604       1.68150       1.26445      0.770035      0.529690      0.309343      0.178180      0.106372     0.0565050     0.0288773     0.0138434    0.00673851    0.00289951    0.00121151   0.000466097   0.000173787   5.28131e-05   1.49226e-05   4.28742e-06   8.98197e-07   1.63314e-07   1.84327e-08       0.00000       0.00000       0.00000       0.00000
  16  20 3649.8661    2.1567  3.6747 11.5981 -0.0023  0.0714   0.0328   0.1781    0.0626   0.0000   433.6056       19.8496       11.8566       6.22896      -1.77618       5.38151      -4.62030      -7.48498     -0.647366      0.989746     -0.882223      -2.54540      -2.03147     -0.737223      0.956077      0.431979     -0.112205    -0.0839675     0.0525503     0.0195324   -0.00970571     0.0297512   0.000719478   -0.00461019    0.00108465   0.000298573  -1.89502e-05   1.42358e-06  -2.63593e-06  -3.05723e-06   1.81682e-07  -5.88796e-08       0.00000       0.00000       0.00000       0.00000       6.61495       8.68957       10.0182       9.32747       9.29139       8.27720       7.41528       5.97421       4.78067       3.77200       2.81422       2.03578       1.39372      0.990298      0.609812      0.375864      0.239296      0.125041     0.0697335     0.0369412     0.0182041    0.00821355    0.00364203    0.00156605   0.000598483   0.000201518   6.76389e-05   1.90296e-05   4.81727e-06   1.07926e-06   1.82818e-07   2.01376e-08       0.00000       0.00000       0.00000       0.00000
  16  21 3791.7864    1.8392  4.9506 11.1503 -0.0012  0.0823   0.0241   0.2199    0.0535   0.0000   443.9536       12.0118      -20.2700       15.5313      -8.53620      -24.8832       3.17339       9.10666       10.9093      -2.67187     -0.302180      -2.23669       1.22277     -0.485371     -0.223256      0.368819     0.0591959     -0.127958    -0.0347629     0.0402974    -0.0205130    -0.0114705     0.0121362    0.00287312   -0.00101806  -4.88567e-05   4.07251e-05  -1.34319e-05   1.01694e-05  -6.47758e-07  -3.10198e-07   6.32068e-08       0.00000       0.00000       0.00000       0.00000       7.83342       9.69268       11.0117       11.0693       10.5439       9.18784       8.56606       6.96018       5.64823       4.22946       3.30556       2.41358       1.66601       1.10515      0.728679      0.454281      0.272392      0.150478     0.0798582     0.0433929     0.0216501    0.00999520    0.00444871    0.00180672   0.000671536   0.000238094   7.59075e-05   2.14748e-05   5.42417e-06   1.15488e-06   2.11533e-07   2.32988e-08       0.00000       0.00000       0.00000       0.00000
  16  22 3933.7118    1.4951  6.8800 10.6767 -0.0052  0.1047   0.0179   0.2777    0.0500   0.0000   428.9710       51.0848     -0.464298       12.6030       4.02540       11.1359      -7.13006      -24.1282       11.4884       11.0100      -1.52999      -3.68589       3.56058     0.0852028      0.211691     -0.718595      0.258869      0.134901     -0.161197      0.124835     0.0333876    -0.0247792    -0.0109653   -0.00158605    0.00113059   0.000141434   7.41952e-05  -8.19177e-05  -1.23561e-06   2.54075e-06   3.88420e-07  -2.52468e-08       0.00000       0.00000       0.00000       0.00000       10.0966       12.9269       14.1663       13.9533       13.5159       12.2286       10.8985       9.21231       7.23777       5.86053       4.27009       3.10760       2.15745       1.44417      0.924494      0.578447      0.334223      0.194608      0.102314     0.0534506     0.0259172     0.0119289    0.00531093    0.00220075   0.000838757   0.000301474   9.33979e-05   2.73356e-05   6.95803e-06   1.56351e-06   2.61077e-07   3.09809e-08       0.00000       0.00000       0.00000       0.00000
  16  23 4075.5650    1.2216  8.9012 10.2965 -0.0074  0.1315   0.0140   0.3550    0.0499   0.0000   411.7116       28.1727       35.8904       38.5993      -14.7802      -16.0562       38.0678      -2.62556      -1.79878     -0.250660       5.19180      -5.14120      0.477860       1.14442      -1.54941      -1.56146     0.0104769      0.620498      0.199782     0.0307622    -0.0813373    -0.0213475   -0.00453576   -0.00112388    0.00471855  -0.000553716  -0.000136855  -1.17886e-05   1.97205e-05  -4.30158e-06  -4.50379e-07  -4.66290e-08       0.00000       0.00000       0.00000       0.00000       12.6080       16.3871       18.0018       18.0460       16.9279       15.7982       13.8333       11.2915       9.42715       7.05825       5.36006       3.91605       2.76514       1.85841       1.19384      0.728971      0.438331      0.245244      0.133469     0.0698200     0.0343542     0.0157915    0.00689937    0.00287075    0.00109641   0.000386921   0.000126516   3.58055e-05   8.88184e-06   1.85879e-06   3.40047e-07   4.04066e-08       0.00000       0.00000       0.00000       0.00000
  16  25 4360.3049    0.8049 11.2773 10.0099 -0.0064  0.1937   0.0102   0.5007    0.0424   0.0000   461.5209       15.8354      -15.0974       4.97146       99.1111       19.2938       20.3146       18.0075       9.55653      -6.28607       4.19212       22.4964      -3.36494      -3.24280       1.36015      0.635256      0.314169     -0.240010      0.126131     0.0685651    -0.0372671    -0.0256787     0.0120875     0.0123331    0.00404043   4.63855e-05  -7.33702e-05   4.52522e-06  -4.03639e-05  -1.17763e-06  -4.98744e-07   6.36191e-08       0.00000       0.00000       0.00000       0.00000       18.9083       23.6434       26.4395       25.8497       24.5649       23.1229       20.6149       16.5918       13.5287       10.6560       7.93479       5.85994       4.13465       2.73704       1.81571       1.09806      0.657262      0.380614      0.197636      0.107016     0.0528250     0.0235129     0.0109227    0.00439403    0.00164115   0.000597231   0.000186115   5.11729e-05   1.28556e-05   2.73871e-06   4.77053e-07   5.53422e-08       0.00000       0.00000       0.00000       0.00000
  16  26 4503.3075    0.6938 13.1394  9.7573 -0.0052  0.2320   0.0078   0.5925    0.0387   0.0000   400.9908       32.5112       35.2314       6.20144       7.99985     -0.656535      -59.4087    -0.0710201     -0.341652      -8.74188      -19.8379       2.97024      -6.24471       3.04723       1.37697      -1.82812      -1.00828      0.675582     -0.140308      0.342274     0.0856867    -0.0547688    0.00325071     0.0181146   -0.00299361  -0.000165141  -0.000371540   7.86639e-05   1.05332e-05   1.66671e-06   5.48945e-07   1.56144e-08       0.00000       0.00000       0.00000       0.00000       21.6386       28.6909       31.9292       30.6800       30.9959       27.1166       24.0460       20.2436       15.8342       12.8362       9.53650       6.84890       4.85432       3.22827       2.12565       1.32073      0.781076      0.459180      0.236436      0.129616     0.0637072     0.0283347     0.0132176    0.00526765    0.00197362   0.000722997   0.000219872   6.37692e-05   1.66672e-05   3.60228e-06   6.03290e-07   6.86275e-08       0.00000       0.00000       0.00000       0.00000
  17  11 2405.1405    1.3064  0.9647 11.4343 -0.0171  0.0356   0.0352   0.0808    0.0862   0.0000   436.6983      -10.5122       18.0970       8.30276     0.0934072      -5.83885      -4.26854      -5.96104      -1.69715      -2.12446      -2.02745     -0.817114      0.356852      0.559712     0.0724318    -0.0183474    -0.0970242   -0.00200402     0.0695867     0.0429891  -0.000518722   0.000558948   -0.00189277    0.00225530   0.000948855  -9.92050e-05   1.29001e-05  -1.26125e-05  -5.94602e-06  -4.53215e-07  -1.32628e-06   1.34091e-07   2.35061e-08  -1.27084e-09       0.00000       0.00000       3.18516       4.25828       4.64833       4.31788       4.63767       4.16094       3.38823       2.95838       2.26775       1.75640       1.41004      0.965064      0.699629      0.501310      0.320198      0.207135      0.127107     0.0733736     0.0433067     0.0242063     0.0111364    0.00578542    0.00274042    0.00116000   0.000490527   0.000204385   6.95190e-05   2.38692e-05   7.79394e-06   2.35458e-06   6.01447e-07   1.21982e-07   2.05232e-08   2.42860e-09       0.00000       0.00000
  17  14 2834.4208    2.7157  0.8086 13.0481 -0.0121  0.0350   0.0752   0.0667    0.0731   0.0000   437.7161       8.93262       15.8064       2.92372      -6.85165       9.70231       7.60827      -3.86199       3.14667      -1.96407      -1.24252      -1.40823     -0.780627     0.0966271      0.582071    -0.0555504    -0.0464214    0.00102288    -0.0614865   -0.00862842     0.0187304     0.0111925   -0.00718138   0.000947440   0.000515758   0.000366581  -4.64162e-05  -3.66180e-05  -1.64252e-06   2.25104e-06  -1.22741e-06   7.25220e-08   3.51506e-09   1.32928e-09       0.00000       0.00000       3.28594       4.33061       4.73651       4.64663       4.25599       4.30818       4.05919       2.84345       2.51232       1.64406       1.33006       1.07721      0.741780      0.577494      0.358501      0.234528      0.121439     0.0864302     0.0415234     0.0232544     0.0141064    0.00555970    0.00326522    0.00113324   0.000669727   0.000194324   8.50796e-05   2.97111e-05   8.33330e-06   2.66983e-06   4.71219e-07   1.15266e-07   2.28555e-08   2.53015e-09       0.00000       0.00000
  17  15 2977.3252    3.3841  0.7729 13.3914 -0.0100  0.0335   0.0954   0.0664    0.0824   0.0000   442.5256       11.0413       18.4976       5.13698     -0.632349       4.20558      0.156798       1.92067      -2.94050      -2.34217       3.02179       1.51751       1.42514     -0.526444     0.0905247      0.224972     0.0602860     0.0563322    -0.0333833   -0.00240783    0.00373900   -0.00360250    0.00120228   0.000151491  -0.000298627  -0.000155253   4.37960e-05   9.23744e-06   3.15478e-06  -3.42254e-06   3.11221e-07  -1.83946e-08  -5.11584e-09   2.81367e-09       0.00000       0.00000       3.45226       4.32619       4.47059       5.26515       4.74084       3.97142       3.35402       3.01794       2.30635       1.70972       1.31251       1.06132      0.674431      0.399720      0.251877      0.198456      0.127180     0.0690477     0.0365352     0.0188357     0.0110119    0.00580595    0.00278234    0.00114966   0.000434707   0.000156884   5.83631e-05   1.75139e-05   5.50029e-06   1.59254e-06   3.75629e-07   9.34480e-08   1.58056e-08   2.53109e-09       0.00000       0.00000
  17  17 3261.5577    3.4224  1.4882 13.1090 -0.0017  0.0458   0.0807   0.1042    0.1209   0.0000   432.7772       21.8411       22.6107       7.00046      -2.29583      0.538936      -3.73305      -3.24620      0.478299      -1.81051       2.39368      -1.54021     -0.788181      -1.12828     -0.588528     -0.212104     -0.196874    -0.0201890    -0.0490556     0.0273190     0.0103502   0.000278662   -0.00238391    0.00421107    0.00163721  -0.000285842  -6.76751e-05   0.000107910   3.68446e-08   1.20420e-06   9.00973e-07  -1.85686e-07  -2.43070e-08   4.48622e-09       0.00000       0.00000       4.54246       5.80076       6.40395       6.52756       5.93008       5.27253       4.80403       3.98320       3.34485       2.67756       1.89022       1.40651      0.978364      0.621528      0.420544      0.271643      0.158256     0.0897124     0.0563223     0.0286743     0.0146458    0.00756980    0.00349149    0.00171014   0.000611412   0.000263529   0.000102196   3.45143e-05   1.01132e-05   2.60922e-06   6.61430e-07   1.46169e-07   2.57444e-08   3.13678e-09       0.00000       0.00000
  17  18 3403.5888    3.1473  1.7009 12.9917 -0.0195  0.0529   0.0714   0.1068    0.1260   0.0000   442.5550       6.02755       22.8871       12.5768       9.48677       3.74720      -7.23028      -6.02876       1.83710      -2.59613      -2.00583     -0.153790     -0.225467     -0.495327      0.344522     -0.634876      0.154209     0.0727584     0.0486538    -0.0104291    -0.0265956     0.0107978    0.00389500  -0.000493237   -0.00201675  -0.000468939   0.000319161   4.43217e-06  -4.81908e-06  -7.99728e-06   1.07593e-07   1.71681e-07   1.36030e-08   5.29930e-09       0.00000       0.00000       5.01661       7.08082       6.86896       6.79847       6.08952       5.49066       5.51388       4.73470       4.48114       3.14500       2.55587       1.71627       1.28580      0.768773      0.510744      0.314336      0.200639      0.111266     0.0592739     0.0328883     0.0168350    0.00891433    0.00383869    0.00182956   0.000715072   0.000304240   0.000106499   3.80045e-05   1.15875e-05   3.25279e-06   8.65667e-07   1.60720e-07   3.85387e-08   4.27451e-09       0.00000       0.00000
  17  19 3545.6322    2.6009  2.9212 12.3101 -0.0130  0.0683   0.0437   0.1565    0.0847   0.0000   433.2158       30.4790       16.2472      -1.98521      -1.34184      -13.6018      -6.77892       5.12782      -7.37774      -13.2861       2.20146       1.53110      0.315306      -1.86369      0.533723      0.495566     -0.286602      0.114140     0.0543439     0.0519485    -0.0200861   -0.00865402   -0.00184986   0.000670904  -0.000179893  -5.62308e-05  -0.000249603   3.06238e-05   4.60717e-05  -7.98135e-06   9.44167e-08   4.07455e-07   2.50891e-08   6.08261e-09       0.00000       0.00000       5.83112       7.61208       9.11654       8.04937       8.82437       7.46713       6.76704       5.54550       4.67009       3.80948       2.63409       2.21643       1.35527      0.983719      0.716851      0.375765      0.254837      0.156031     0.0804159     0.0455610     0.0237865     0.0114090    0.00509984    0.00250884    0.00108080   0.000401224   0.000136491   5.60385e-05   1.87230e-05   4.66261e-06   1.22858e-06   2.84942e-07   4.43718e-08   4.31251e-09       0.00000       0.00000
  17  20 3687.9176    2.1578  4.4027 11.6853 -0.0039  0.0722   0.0276   0.1895    0.0638   0.0000   446.0845       17.8155       8.13090       17.7506      -10.6343      -7.02153      -9.30866      -3.84468      -7.07963      -3.25339       4.91518      -1.30808      -1.25659     -0.467056     -0.279016      0.595520      0.119172     -0.140296      0.158593    -0.0238837    0.00434443     0.0148746    0.00711166   2.97876e-05   -0.00276074   0.000339807  -1.69170e-05   3.60388e-05   3.94903e-06  -5.13265e-06   7.16712e-07  -4.37390e-07  -4.04627e-08   1.03441e-08       0.00000       0.00000       6.54318       8.37454       9.36553       9.32598       9.09472       8.36512       7.27764       6.22112       5.07018       3.99609       3.10758       2.31301       1.57142       1.10016      0.734151      0.463677      0.291445      0.166795     0.0970997     0.0500818     0.0266116     0.0130059    0.00610715    0.00279409    0.00117441   0.000455003   0.000169937   5.65450e-05   1.89692e-05   5.21560e-06   1.27699e-06   2.71802e-07   4.51377e-08   5.19847e-09       0.00000       0.00000
  17  21 3830.3862    1.8248  5.8506 11.3370  0.0001  0.0935   0.0215   0.2344    0.0549   0.0000   443.5925       37.0700       7.83055       11.5581      -24.2331       5.19305      -24.4075       10.2006       13.1864     -0.721608       6.65385      -1.03371      0.176542      0.240696     -0.516639      -1.37646      0.145217      0.356455    0.00882916      0.132832    -0.0306302    0.00768690   -0.00177179  -0.000888811    0.00146643    0.00115658   6.43807e-05   3.37500e-05  -3.09860e-07  -6.05428e-06   1.84574e-06  -8.81786e-09   1.80259e-08  -9.97432e-09       0.00000       0.00000       8.42955       11.4409       12.2854       12.6462       12.0477       11.1352       9.58158       8.24454       6.38861       5.16407       3.86227       2.88651       2.11511       1.36198      0.935597      0.606598      0.374197      0.217882      0.119568     0.0648748     0.0337054     0.0174439    0.00767108    0.00370959    0.00141465   0.000597349   0.000216996   7.61514e-05   2.33988e-05   6.52396e-06   1.71074e-06   3.54436e-07   5.89032e-08   7.30900e-09       0.00000       0.00000
  17  22 3972.6178    1.4502  7.2875 11.0576 -0.0033  0.1097   0.0159   0.2859    0.0464   0.0000   442.2542       43.4218      -5.26551      -2.01644       21.7033       1.77247      -20.6912       14.2926      -4.52342      -6.63771       5.55267      -4.58047     -0.423259     -0.215463      0.395296     -0.698946      -1.45379     -0.245832      0.513243     0.0815453     -0.107967     0.0258494     0.0113806   -0.00744705   -0.00228325   0.000233182   0.000900324  -8.12183e-05  -5.42016e-06   6.09856e-06   1.61419e-07   3.41301e-07  -1.39701e-07  -4.73373e-09       0.00000       0.00000       9.72935       12.6466       13.8877       13.8493       13.4352       12.4290       10.9886       9.55301       7.77483       5.94595       4.68090       3.40456       2.54514       1.68675       1.12297      0.721305      0.453946      0.256611      0.146377     0.0798610     0.0422382     0.0208701     0.0104156    0.00423730    0.00189117   0.000723448   0.000271590   8.95551e-05   2.81672e-05   7.93755e-06   2.03813e-06   4.05715e-07   7.11157e-08   8.31289e-09       0.00000       0.00000
  18  16 3155.0279    3.4635  1.0260 13.6711 -0.0185  0.0406   0.0854   0.0856    0.0870   0.0000   444.3173       12.9945       12.5881       2.74471      -6.31487       6.51627       3.18294      -4.00124      -5.36221      0.459538     -0.159544      0.357559     -0.394874     -0.398146     -0.163067     -0.277169      0.330889    -0.0568948     0.0647280    -0.0702080     0.0127149    0.00624756   -0.00241319   -0.00381888    0.00305073   0.000807482  -1.76054e-05  -0.000115163   1.65927e-05  -1.33393e-05   7.24901e-07   9.14125e-07  -1.85298e-08   2.88982e-09  -3.26823e-09  -4.91717e-10       3.23262       4.19252       5.37226       4.70088       4.52707       4.90508       3.26674       3.36324       2.90988       1.85793       1.68102       1.31662      0.700351      0.675403      0.408808      0.228456      0.182856      0.106275     0.0493309     0.0389726     0.0183875    0.00879158    0.00514428    0.00262601   0.000848465   0.000489931   0.000206832   7.14801e-05   2.00388e-05   9.68085e-06   3.32184e-06   8.89707e-07   1.67583e-07   3.31902e-08   4.85532e-09   7.01380e-10
  18  17 3297.5542    3.2848  1.4414 13.3694 -0.0140  0.0480   0.0750   0.1021    0.0967   0.0000   443.1443       3.77899       10.3329       8.01569      -1.45811      -13.7590      -4.22291       6.97169     -0.172068      -2.26776       1.32787       2.83495     0.0123517      -1.71632      0.335267      0.105196     -0.125062     0.0661787      0.165990    -0.0424395     0.0316765     0.0147651   0.000139988    0.00604762   0.000313998  -0.000396157  -0.000395365  -2.32417e-05  -3.49708e-06   9.31381e-06  -3.19926e-06  -7.04662e-07  -9.78586e-09   1.72799e-08  -3.54650e-09  -2.98355e-10       3.87427       5.65282       6.07196       5.40003       6.00162       4.68632       4.64838       4.12918       3.18637       2.76405       1.99388       1.54846       1.08523      0.749009      0.493334      0.315943      0.196124      0.120874     0.0713950     0.0387660     0.0222960     0.0112641    0.00558939    0.00284218    0.00117605   0.000554906   0.000211375   8.20757e-05   3.01644e-05   9.82229e-06   2.96731e-06   8.48374e-07   2.30593e-07   5.28243e-08   8.05968e-09   7.92723e-10
  18  18 3440.1325    2.8137  2.2057 12.5642 -0.0043  0.0528   0.0524   0.1229    0.1022   0.0000   442.5079       16.8393       5.12413       7.49998      -4.11457       7.76350       2.18670      -5.06726      -5.63713       7.42211       2.84401      0.415884      0.702486     -0.932155     0.0288007     -0.293054     0.0588711      0.269251   7.98808e-05    -0.0584329    0.00372369    -0.0169009  -0.000117001    0.00104628   0.000671636  -0.000624903  -0.000126174   6.86929e-05  -7.48395e-06   6.53067e-06   1.47870e-06  -1.07940e-07  -2.22619e-07   6.27920e-08  -4.13359e-09   4.55005e-10       4.64484       6.49016       6.88139       6.72147       6.63864       5.51587       5.48050       4.50410       3.97429       3.38448       2.46403       1.84971       1.25562      0.857613      0.572748      0.371885      0.233941      0.140010     0.0873797     0.0490365     0.0272399     0.0141031    0.00683261    0.00345000    0.00144320   0.000688065   0.000256831   0.000105023   3.70741e-05   1.18301e-05   3.62746e-06   9.38278e-07   2.35270e-07   5.37801e-08   8.79916e-09   9.16185e-10
  18  19 3582.7704    2.4581  3.6892 12.0389 -0.0082  0.0663   0.0340   0.1611    0.0741   0.0000   439.5424      -4.80406       2.13990       7.85423      -2.30462      -11.8463       11.7415      -6.14918      -3.98494      -1.61843      -1.09369     -0.834493       1.70028       1.08991     -0.834146      0.551098   -0.00745670     0.0971106     -0.232518     0.0352912      0.101141    0.00453838   -0.00130730   -0.00569594    0.00154848    0.00167293  -0.000424857  -0.000211794   1.68255e-05   5.30978e-05  -9.29046e-06   5.03051e-07   1.02306e-07  -1.26474e-07  -3.10483e-10   1.14071e-09       6.24051       7.78376       8.20271       8.74529       8.64060       8.15906       6.81997       5.46914       4.86142       3.92393       2.97441       2.17729       1.55428       1.14494      0.782270      0.506812      0.315609      0.202811      0.121430     0.0679673     0.0376478     0.0199961    0.00916784    0.00412243    0.00195305   0.000821160   0.000328072   0.000126716   4.55326e-05   1.51820e-05   4.51040e-06   1.20842e-06   2.75394e-07   5.78400e-08   9.82363e-09   1.13594e-09
  18  20 3725.3153    1.9615  4.4623 11.6373 -0.0092  0.0763   0.0257   0.1936    0.0653   0.0000   459.1971       23.9238       7.45443      -13.3620      -13.4565       3.87191       2.01637      -13.3001       3.16787      -7.16334      -3.03835      -7.23768       3.28077       2.06083     -0.894708     -0.655187      0.200621     0.0639017     -0.225500     0.0274327     0.0618710     0.0582900    -0.0205206   -0.00231416   -0.00266404  -0.000775084  -0.000476686   8.32376e-05  -4.78293e-05   5.99929e-05  -7.98130e-06  -2.13165e-07   1.95314e-07   5.40008e-08  -3.07691e-08   5.80251e-10       6.64858       8.58940       9.68701       9.75892       9.36644       8.54249       7.98202       6.35818       5.39943       4.33488       3.49075       2.51665       1.78852       1.29473      0.843122      0.569650      0.371265      0.220933      0.134953     0.0721906     0.0406255     0.0209246     0.0101757    0.00505986    0.00217401    0.00102357   0.000398613   0.000158696   5.61232e-05   1.74909e-05   5.48706e-06   1.45892e-06   3.39273e-07   7.17119e-08   1.25859e-08   1.29061e-09
  18  22 4011.1868    1.3655  8.7282 10.9054 -0.0020  0.1172   0.0139   0.3255    0.0444   0.0000   465.3696       48.5772       23.6051      -72.5238     -0.498307       12.2729      -13.9218      -12.0686       5.04932      -2.46576       2.20010      0.228070       2.90276       1.95867       2.69761      -1.89903      0.701171      0.767155      0.281478    -0.0584683     -0.150093     0.0150354     0.0393049   -0.00623880   0.000602077    0.00141161   -0.00151091   0.000363586   4.27257e-05   2.37857e-05  -4.55760e-06  -1.88714e-06   1.80685e-08  -6.16299e-08  -1.28173e-08  -3.85548e-10       10.4960       14.3351       15.6704       15.6905       15.6418       14.1769       12.5318       10.4820       8.40716       6.72450       5.26731       3.90256       2.87038       1.99387       1.38035      0.910458      0.576692      0.359823      0.206693      0.117994     0.0637910     0.0330172     0.0163473    0.00809287    0.00347366    0.00159149   0.000623888   0.000241678   8.55015e-05   2.87695e-05   8.46995e-06   2.36027e-06   5.77768e-07   1.16183e-07   1.91862e-08   2.11030e-09
  19   9 2173.7781    0.7491  0.6443 10.3141 -0.0157  0.0327   0.0223   0.0582    0.0630   0.0000   436.3092      -3.28199       10.6502       6.08590      -4.88328      -2.44597     -0.548712      0.833002      -3.10071     -0.615034     -0.420208     -0.187459    -0.0908739      0.710850     -0.433144     -0.202271      0.186491     -0.131043     -0.131733     0.0452900     0.0220350     0.0166758  -0.000931487   -0.00347182  -0.000275925  -0.000452818   0.000222169   7.83099e-05   6.72229e-06   1.85981e-06   1.31959e-05  -1.15480e-06   2.06724e-07   7.58501e-08  -3.60719e-08  -1.49562e-08       3.37077       4.39908       4.62949       4.43860       4.81217       4.40798       4.01358       3.09701       2.36936       1.77580       1.42343       1.13980      0.816909      0.602863      0.412629      0.297387      0.184433      0.127223     0.0703114     0.0418195     0.0201484     0.0109571    0.00546799    0.00243435    0.00125124   0.000538075   0.000271794   9.33829e-05   4.51369e-05   1.43025e-05   5.68060e-06   2.00037e-06   4.96481e-07   1.69361e-07   3.64697e-08   7.64381e-09
  19  11 2468.1961    1.4616  0.8700 11.4807 -0.0227  0.0321   0.0362   0.0652    0.0896   0.0000   437.3721      0.673648       20.7327       3.74223      -1.83017       3.11686       1.93466      -5.32079      -2.19205    0.00710496     -0.633281     -0.640110       1.58535     -0.162460     -0.474192     -0.265538      0.248546    -0.0284073    -0.0389117    -0.0517806    0.00263544     0.0247640   -0.00546900   -0.00317340    0.00358444   0.000708959  -0.000663179  -7.45369e-05  -2.91257e-05   2.84868e-05   2.05031e-05  -2.11857e-06   4.69155e-08   7.76224e-08  -4.07962e-08   2.40561e-09       2.74343       3.44476       4.05697       3.90988       3.83063       3.64593       3.19620       2.70349       2.36445       1.92322       1.40021       1.14055      0.812709      0.586572      0.422370      0.274413      0.171777      0.116319     0.0671955     0.0381838     0.0247458     0.0125261    0.00643444    0.00361499    0.00160810   0.000731085   0.000314028   0.000147584   4.90983e-05   1.88849e-05   7.35910e-06   2.21146e-06   6.25280e-07   1.55886e-07   3.64736e-08   7.21103e-09
  19  12 2613.1140    1.9105  0.8685 11.8064 -0.0094  0.0371   0.0487   0.0626    0.0942   0.0000   439.2509       3.82791       17.9210       5.87984      -3.77007      -7.47932      -5.99044      -1.12901       2.38350      0.103593       1.08857     -0.382746      0.805651      0.329835     -0.806060     -0.369197      0.362051    0.00418690    -0.0766259    -0.0340936   -0.00174898    -0.0187541    0.00193794   -0.00188705    0.00121864  -0.000572648  -6.17915e-05   0.000366854  -8.60640e-06  -6.98980e-06  -2.01004e-06  -3.18873e-06  -7.87159e-08   1.53698e-07   5.49862e-09  -6.14671e-09       2.52526       3.79965       4.03498       3.64775       4.07425       3.06112       3.55632       2.59459       2.41105       1.86630       1.46482       1.15984      0.820471      0.659985      0.371027      0.310768      0.164668      0.111910     0.0665372     0.0353132     0.0223344     0.0110934    0.00652690    0.00322707    0.00152465   0.000801789   0.000312783   0.000148238   5.57740e-05   1.96830e-05   8.23142e-06   1.85899e-06   6.80325e-07   1.83638e-07   3.81322e-08   1.17683e-08
  19  17 3333.0633    3.0457  1.3948 12.9232 -0.0069  0.0475   0.0636   0.0883    0.0827   0.0000   436.7830       14.0511       12.1829      0.199537      -7.65309      -7.70530      -11.7342       3.53067       1.59920      -3.33055      -1.33790      -2.07397       1.92752     -0.171521      0.503389     -0.156214     0.0388035    -0.0353144     0.0689620     0.0415849    -0.0152228    -0.0153880   -0.00512944   -0.00134920    0.00112769   1.26310e-05  -0.000150413  -0.000109934  -0.000115789  -1.99108e-05  -1.59908e-06   4.49824e-06   1.11994e-06   1.15019e-07   9.09313e-08   6.05277e-09       3.56148       5.03086       5.66269       5.73072       5.58572       4.96095       4.82399       3.65136       3.17180       2.72730       1.83737       1.51954       1.15393      0.779720      0.532496      0.377932      0.244429      0.137325     0.0959366     0.0543348     0.0302675     0.0175808    0.00911715    0.00466862    0.00217711    0.00112788   0.000428242   0.000187983   7.41988e-05   3.08487e-05   1.04752e-05   3.17761e-06   8.75785e-07   2.28227e-07   5.56204e-08   1.25692e-08
  19  18 3476.3210    2.6183  2.4807 12.4241 -0.0054  0.0588   0.0459   0.1349    0.0700   0.0000   438.5883       13.9831       18.5264       16.6422      -2.17567       1.63738       4.91425      -1.34258       5.48485       2.95869       2.35172     -0.509146       1.98095     -0.852013     -0.152760      0.527797     -0.444719     -0.550164      0.132158      0.110786     0.0396462   -0.00596344     0.0203752    -0.0114371   -0.00313482   0.000277567   0.000724937  -0.000119387   9.15201e-05  -2.08923e-05  -1.81180e-05   1.52626e-06  -5.79246e-07  -6.89319e-08   1.42139e-07  -1.09766e-08       4.64272       6.54344       6.69462       7.52616       6.78840       6.87876       5.55007       5.09202       3.89328       3.17563       2.62072       1.99223       1.48050      0.926282      0.727853      0.493746      0.320649      0.203012      0.126469     0.0759781     0.0433017     0.0218417     0.0117648    0.00582286    0.00297919    0.00142697   0.000601890   0.000247151   9.32309e-05   3.38631e-05   1.19928e-05   3.94688e-06   1.05792e-06   2.99827e-07   7.07400e-08   1.25527e-08
  19  19 3619.4397    2.2591  3.6192 11.6596 -0.0091  0.0660   0.0319   0.1642    0.0700   0.0000   431.2543       19.2661       25.4467       14.9375      -4.69936       10.3928       7.37988      -9.36668      -1.68588      -1.79362      -6.26723       2.17778     -0.943688      -1.53978      0.683176      0.619250      -1.08505     -0.177259      0.293589      0.212491    -0.0163325    -0.0328979   -0.00541643     0.0149930   -0.00847355    0.00110374    0.00143695   0.000184713  -3.09333e-05  -1.19283e-05   8.09456e-06   5.76230e-06   2.63792e-06  -3.38030e-07  -1.69350e-07  -1.27376e-08       5.54260       7.24890       8.56533       8.57561       8.28062       7.41096       6.88306       5.64347       4.67973       3.80456       3.05311       2.19521       1.65417       1.16839      0.816300      0.536262      0.361846      0.227275      0.138393     0.0826720     0.0466651     0.0256395     0.0135516    0.00679642    0.00329167    0.00151966   0.000674887   0.000284632   0.000116052   4.19521e-05   1.42892e-05   4.51683e-06   1.29875e-06   3.39398e-07   8.22750e-08   1.55415e-08
  19  20 3762.7397    1.9103  5.0306 11.1626 -0.0073  0.0769   0.0231   0.2019    0.0625   0.0000   447.3587       17.5714       7.09713      -2.23120       6.33237      -14.4396      -21.2853       5.99799       5.47070       5.02919      -1.87048      -1.62270       5.03824     -0.758634      0.938232     0.0517867    -0.0468210     -0.437391      0.178319     0.0149122    -0.0626637   -0.00393658     0.0252540   -0.00393995   -0.00762613   -0.00175348   0.000502550  -7.07140e-05  -3.59196e-05   1.41941e-06  -1.36675e-05  -7.16924e-06  -2.36348e-06   4.59500e-07   5.95690e-08   6.69624e-09       6.30436       8.44075       9.35390       9.49356       9.41025       8.48988       7.68546       6.67417       5.49296       4.33089       3.47168       2.71017       1.93381       1.43823      0.965954      0.680257      0.434901      0.276782      0.168541      0.100043     0.0561929     0.0299193     0.0169923    0.00782724    0.00405628    0.00189382   0.000813862   0.000328273   0.000136780   4.69686e-05   1.67216e-05   5.30944e-06   1.57562e-06   4.21817e-07   9.35338e-08   1.95328e-08
  19  21 3905.9796    1.5690  7.5336 10.6806 -0.0028  0.1003   0.0163   0.2718    0.0502   0.0000   440.5127       1.86302       35.6997      -5.12092       3.85196      -7.46870       4.12087      -14.8125      -12.0783      0.792031       8.32332       3.09449       1.96668     0.0831101      -1.33128       1.67139      0.199096     -0.543481      0.837353     0.0717468     -0.109453    -0.0587780     0.0262831     0.0197986    0.00641293   -0.00476676   -0.00117306  -0.000149574  -3.83522e-05   0.000113864  -1.93086e-05  -2.54431e-06  -2.26810e-06   1.15635e-07   3.99069e-09  -6.10895e-09       8.23305       10.6868       11.8460       12.1997       11.7967       11.0458       9.81159       8.68913       7.17109       5.79102       4.68600       3.55437       2.57887       1.91310       1.30985      0.904611      0.585161      0.369631      0.225110      0.139001     0.0780896     0.0420204     0.0232542     0.0111756    0.00553856    0.00268634    0.00109600   0.000474962   0.000189786   6.67768e-05   2.30093e-05   7.29616e-06   2.12663e-06   5.59888e-07   1.24476e-07   2.47513e-08
  19  22 4049.1404    1.2994  8.7379 10.4169 -0.0079  0.1145   0.0134   0.3228    0.0480   0.0000   443.8207       15.5199       24.8352       27.0774       6.36271       2.38871       19.8372      -20.6534      -15.3173       2.64371       6.67327     -0.903105       2.18744      -1.79439      -1.39168      0.614258     -0.507337     -0.583615     -0.607477      0.311619      0.323930     -0.118632    -0.0428646     0.0274856     0.0111187    0.00573534   -0.00279073   0.000136039  -0.000143450   0.000115687   6.88472e-05  -1.22709e-05  -1.13638e-05  -1.28920e-06   2.31672e-07   5.83957e-08       9.57147       12.2960       13.7643       13.9601       13.1444       12.8146       11.3267       9.93796       8.25199       6.87037       5.40921       4.03275       3.02803       2.23705       1.50723       1.01970      0.684104      0.424108      0.256963      0.154122     0.0885323     0.0477874     0.0250923     0.0129161    0.00629996    0.00276955    0.00125796   0.000525339   0.000212801   7.78368e-05   2.59505e-05   8.21946e-06   2.40461e-06   6.28014e-07   1.39901e-07   2.75531e-08
  19  23 4192.6778    1.0784  9.9678 10.3224 -0.0062  0.1352   0.0118   0.3709    0.0435   0.0000   454.1953      -5.23850      -7.19151       13.9732       25.0235       8.14672      -21.1012      -18.9011       15.3671      -2.69905    -0.0469209     -0.643274      -10.8111      -4.08179       2.36228     -0.996651      -1.10936      -1.41711     0.0733399     0.0478877    -0.0512685     0.0344560   -0.00140447    -0.0215167     0.0208044   -0.00222788   -0.00201946  -0.000535511   0.000357423  -0.000230639   1.76169e-05   2.21528e-05   5.84219e-06  -1.66122e-07   2.50440e-07  -4.46086e-08       11.1872       14.5855       16.1616       17.0750       16.4996       15.0592       13.4821       11.7073       9.77737       7.81604       6.17250       4.89027       3.48025       2.51737       1.76464       1.21082      0.795299      0.505364      0.310752      0.187744      0.106689     0.0590642     0.0300340     0.0159850    0.00769788    0.00354882    0.00156359   0.000645961   0.000245708   9.22477e-05   3.08815e-05   1.00751e-05   2.88953e-06   7.45888e-07   1.67124e-07   3.42738e-08
  19  24 4335.8072    0.8479 11.8907 10.1642 -0.0051  0.1816   0.0096   0.4834    0.0394   0.0000   419.8521       27.6619       34.6902      -18.8808       23.1616      -29.6188      -19.6869       17.5269      -15.0532      -32.4039       2.03942       14.1205      -5.27837       1.23317      0.146574       4.56038       2.71892     -0.711095      -1.29189      0.246639      0.155953     -0.216209      0.121422     0.0295753    -0.0151939   0.000756723    0.00207800   -0.00155420   0.000432661  -0.000192853  -5.26973e-06   1.93163e-05   4.75665e-06   3.60103e-06  -1.82385e-07   1.72727e-07       14.9732       19.8315       21.9401       22.0435       21.7921       20.2897       18.4562       15.7932       13.1758       10.6769       8.53873       6.42118       4.90872       3.41569       2.48434       1.66447       1.10311      0.684456      0.419613      0.256741      0.143923     0.0781120     0.0412535     0.0206429     0.0103081    0.00470422    0.00209280   0.000851530   0.000347387   0.000125645   4.32965e-05   1.39176e-05   3.93469e-06   1.01523e-06   2.38968e-07   4.56631e-08
  19  25 4479.5909    0.7093 14.4789 10.0140 -0.0066  0.2341   0.0075   0.5964    0.0340   0.0000   462.9398      -28.1076       36.4864      -49.6158       26.6606       15.7367      -3.30091      -32.4548       17.5587       32.9822       7.86115      -10.3935      -13.1054       4.59280      0.434979       2.34702     -0.814200       1.93980      0.883979     -0.272494      0.277349    0.00642135     -0.139853    -0.0859076     0.0106908     0.0123897   -0.00499202    0.00156728  -0.000105358  -0.000285490  -4.48539e-05   2.87572e-06  -3.34606e-06   1.31393e-06   1.01115e-07  -1.93332e-08       18.9419       25.2242       27.4837       28.7096       27.4916       26.2557       22.8871       20.1903       16.9911       13.7496       10.7931       8.47779       6.18256       4.47936       3.14308       2.14677       1.43084      0.898777      0.559754      0.335672      0.195496      0.107296     0.0548308     0.0298547     0.0139166    0.00664862    0.00280671    0.00122641   0.000451206   0.000173364   5.73617e-05   1.82541e-05   5.23108e-06   1.31840e-06   2.96286e-07   5.89737e-08
  20   9 2203.1313    0.8899  0.7939 10.1642 -0.0116  0.0323   0.0224   0.0599    0.0785   0.0000   436.5795       4.47804       14.1400       3.06178      -2.79507       3.47878       6.06477      -4.49296      -3.39326     -0.881887       1.78811    -0.0674962     -0.440910    -0.0181013      0.698183      0.121074     -0.207068     0.0701485    -0.0337908    -0.0663763     0.0897330     0.0247742    -0.0116195   -0.00100386    0.00171325   0.000791340   0.000518507   6.76158e-05   9.57321e-05   9.49523e-05  -1.66952e-05  -2.42272e-06   2.28303e-06   3.93438e-07   3.37163e-07  -7.10484e-08       2.26911       3.46487       3.27279       3.65020       3.06181       3.27326       2.82481       2.72675       2.24270       1.82230       1.50103       1.12745      0.820042      0.646996      0.440815      0.317606      0.187193      0.130796     0.0741675     0.0456359     0.0277520     0.0155849    0.00826912    0.00448884    0.00216771    0.00110999   0.000474206   0.000232920   9.02131e-05   4.24790e-05   1.28255e-05   5.47269e-06   1.73148e-06   5.19608e-07   1.67966e-07   4.08591e-08
  20  10 2352.4579    1.1284  0.7235 11.2605 -0.0023  0.0301   0.0287   0.0586    0.0585   0.0000   436.3561       1.44528       15.9328      -2.73329      -1.34261       1.31043      -1.63215       6.76432      -2.33705      -3.80960     -0.332488       2.41319     -0.327524     -0.915958      0.646742      0.215050     -0.496377     -0.106405     0.0703917    -0.0167334    -0.0120220     0.0408360     0.0239061   -0.00160525    0.00319761    0.00171144   0.000774956  -0.000353176  -0.000103842   5.13078e-06   2.45693e-05  -4.05803e-06   1.31214e-07   1.95921e-07   7.54293e-08  -6.39031e-08       2.30635       3.05196       3.24938       3.40548       3.11256       3.28608       2.83381       2.60545       2.01410       1.91239       1.28048       1.15680      0.770845      0.615297      0.434127      0.274228      0.202206      0.124112     0.0769825     0.0452008     0.0273767     0.0145700    0.00833665    0.00410713    0.00227745   0.000992311   0.000526890   0.000197859   0.000100344   3.73987e-05   1.59138e-05   4.82228e-06   1.82315e-06   5.62622e-07   1.52877e-07   3.50899e-08
  20  11 2498.9358    1.4847  0.9535 11.3930 -0.0128  0.0354   0.0355   0.0703    0.0876   0.0000   437.6504       3.00558       16.9874       6.19164      -1.04291     -0.344994     -0.439581      -1.32857      -1.86108       2.53406       1.38328       2.64293       1.22601      0.983272     -0.323588     0.0636446     0.0406729     0.0670492    -0.0590662   -0.00781619   -0.00867193   -0.00824328   -0.00609307   -0.00353540   -0.00126509   -0.00112242  -0.000440608   0.000477339   8.69105e-05   4.06062e-05  -2.48290e-05  -6.05019e-06  -2.98792e-07   1.52636e-07   7.09624e-08   6.55109e-08       3.07754       3.44740       3.76901       4.37334       3.91290       3.61577       3.42932       3.07096       2.33281       2.19090       1.78441       1.34980      0.807996      0.709093      0.550421      0.355121      0.200996      0.145787     0.0913375     0.0535344     0.0315552     0.0196465     0.0113263    0.00551571    0.00258462    0.00107408   0.000556943   0.000288845   0.000132336   4.84907e-05   1.71545e-05   5.32994e-06   1.83888e-06   5.44450e-07   1.47236e-07   3.76233e-08
  20  12 2644.8327    2.0246  0.9592 11.9647 -0.0042  0.0362   0.0467   0.0707    0.0964   0.0000   438.2049       8.19374       9.37147      0.557432      -2.97277      -2.74476      0.609682      0.470737      -2.45082      -1.87590      0.491683      -1.46100     -0.686033      0.983463      0.132766      0.226960    -0.0739284     -0.139269     0.0347559     0.0512792    -0.0197431    -0.0196134    0.00510920   0.000103733   -0.00214643  -0.000690947   0.000630193   7.71839e-05   2.53728e-05   2.80199e-05  -7.14240e-07   2.71433e-06   7.77334e-07  -8.43775e-07   6.66188e-08   9.24827e-08       2.94374       3.79466       3.88591       3.83835       4.06614       3.75048       3.48462       2.96858       2.37595       2.08021       1.64365       1.32461       1.04160      0.673543      0.460667      0.356272      0.223952      0.151149     0.0945332     0.0595512     0.0344936     0.0174515     0.0103075    0.00477166    0.00248412    0.00124167   0.000586286   0.000262303   9.68612e-05   4.33126e-05   1.64349e-05   6.02301e-06   2.26137e-06   5.60020e-07   1.73039e-07   5.07859e-08
  20  13 2790.7695    2.6252  0.7281 12.8684 -0.0006  0.0292   0.0659   0.0561    0.0601   0.0000   439.7367       5.61647       20.6636       4.51173      -4.73148      -3.36749       2.96034      -2.11235     -0.869813     -0.521447      0.668538      0.962985      -1.02728     -0.103578     -0.648456      0.106966    -0.0228938     0.0376903    -0.0439112    -0.0677063    0.00496587    0.00430322   -0.00805794   -0.00392360   0.000427917  -0.000779897  -0.000107075   0.000185127  -5.51733e-05  -3.35649e-05  -1.29583e-05  -2.58419e-07  -1.32883e-06   1.72015e-08  -5.38629e-08   8.46954e-09       2.46189       2.65211       3.01359       3.51849       3.17694       2.77776       2.80087       2.55395       2.12125       1.58659       1.34430       1.12893      0.770929      0.565883      0.433232      0.312333      0.211040      0.114985     0.0667791     0.0474135     0.0313092     0.0167206    0.00783620    0.00402626    0.00230523    0.00120972   0.000578883   0.000239113   0.000104713   3.98381e-05   1.46853e-05   4.82888e-06   1.53404e-06   5.05348e-07   1.38836e-07   3.20073e-08
  20  15 3080.5578    3.5777  0.8556 13.3848 -0.0057  0.0395   0.1048   0.0689    0.0783   0.0000   439.0258       7.06569       6.96196       5.05344       2.67867       6.08986       6.58466       3.69063       1.43476      -3.43230      0.359016     -0.604699      0.848445      -1.03808     -0.681637     -0.312080      0.135962     -0.214606     -0.176660     -0.121012    -0.0220834     0.0147088    0.00978661  -0.000492542   -0.00209118   0.000334120   0.000216819  -0.000138006  -0.000135445  -2.57877e-05   3.70213e-06   6.31049e-06  -8.31412e-07   4.61982e-07   1.72115e-07   7.15322e-08       3.97278       5.00140       4.21651       3.60810       3.85411       4.33784       5.25018       4.39448       3.31424       2.09859       1.30096       1.23513       1.12565       1.09620      0.794454      0.573526      0.344102      0.218135      0.124642     0.0682182     0.0339921     0.0170093    0.00918253    0.00481784    0.00240952    0.00106582   0.000624517   0.000193324   0.000119369   3.38510e-05   1.80744e-05   5.83862e-06   2.11913e-06   6.03022e-07   1.58337e-07   4.41552e-08
  20  16 3224.5265    3.4659  1.0881 13.4715  0.0015  0.0344   0.0777   0.0877    0.0692   0.0000   434.5748       12.6515       17.8102      -2.00197    -0.0408995     0.0954562       2.65324    -0.0159865     -0.911145      -2.24079      0.189745       2.79951     -0.793296     -0.591290      0.141301     -0.251182     0.0869620     0.0507021     0.0804307     0.0814687     0.0272108    -0.0141217   -0.00471130    0.00318789    0.00363249   0.000549443  -0.000105370  -0.000241597  -6.86481e-05   4.80879e-05   3.42517e-05   3.21401e-06  -1.24274e-06  -4.66683e-07   1.42353e-07   2.86138e-08       2.52807       3.48680       3.50908       3.72131       3.87458       3.54115       3.17824       2.62558       2.22388       1.95445       1.52130       1.25822      0.826083      0.660658      0.458153      0.316940      0.215520      0.139021     0.0926780     0.0537434     0.0358088     0.0173882     0.0108817    0.00531679    0.00253785    0.00123404   0.000600348   0.000244560   0.000113335   4.60809e-05   1.80074e-05   5.37364e-06   2.32982e-06   5.96296e-07   1.97747e-07   4.69339e-08
  20  17 3368.0986    2.9262  1.6014 13.0778 -0.0132  0.0471   0.0577   0.1051    0.0550   0.0000   431.9781       9.60058       9.29761       11.3244      -6.75413       13.3131       9.41727      -13.9974      0.845953      0.984425       4.48619      -3.46598       1.84008      0.169034      0.315448     -0.337049     -0.212700     -0.157525      0.342352      0.129982   -0.00603490   -0.00362652     0.0262975     0.0143329   -0.00697031   -0.00272262    0.00209407  -7.73864e-06  -0.000354158   4.38165e-06   4.30838e-05  -2.49323e-06   1.81913e-06   2.68731e-07   3.74907e-09  -8.57160e-09       3.55913       4.57751       5.13541       5.21188       5.12442       4.48785       4.49024       3.92968       3.20996       3.01272       2.05112       1.79253       1.32310      0.938369      0.660271      0.418106      0.309812      0.196470      0.116951     0.0746098     0.0427790     0.0249958     0.0126518    0.00702825    0.00381391    0.00178799   0.000849059   0.000346573   0.000157693   6.35102e-05   2.45049e-05   8.50404e-06   2.93911e-06   8.74850e-07   2.23030e-07   5.71319e-08
  20  18 3511.9770    2.4606  2.6354 12.3377 -0.0059  0.0530   0.0391   0.1322    0.0568   0.0000   430.3953       16.1952       24.1748       12.1711      -6.61956       8.40090       10.4561       1.33789      0.270842      -2.62224     -0.259510       1.48346    -0.0956447     -0.472019      0.134333      0.437612       1.23121      0.305757     -0.194140    -0.0459913    -0.0194160     0.0876323     0.0112152   -0.00574279   -0.00233034   -0.00517181    0.00236368  -0.000266799  -0.000494946  -7.77573e-05   9.29669e-05  -1.05248e-05  -1.30764e-05  -5.20965e-07   4.33138e-07  -1.18666e-07       4.37635       5.69942       6.18425       6.18118       6.16769       5.79993       5.23321       4.77188       3.94580       3.33233       2.48430       2.00656       1.52892       1.11060      0.795370      0.543693      0.359418      0.232293      0.143389     0.0873167     0.0491282     0.0290581     0.0156987    0.00833188    0.00427724    0.00199476   0.000977256   0.000404204   0.000182664   6.84195e-05   2.77141e-05   9.93072e-06   3.36834e-06   1.05425e-06   2.85428e-07   7.42318e-08
  20  19 3655.6688    2.0881  3.9370 11.6827 -0.0107  0.0665   0.0278   0.1694    0.0553   0.0000   440.6829       22.6490      -6.89952       5.32988       18.8780       2.07388      -16.4097       2.87515       13.6279      -4.27788       2.08872      -1.17683      -5.01003      -1.66622     -0.180791     -0.650056      -1.25545     -0.111528      0.252350     0.0875046    -0.0184401     0.0264480    0.00621304   -0.00281909    0.00691138    0.00210682   0.000679304  -0.000653338  -0.000286402   3.13802e-05   4.68559e-05  -8.85077e-06  -6.47351e-06  -1.71763e-06   7.67398e-07   1.30908e-07       5.19044       6.99243       7.55804       7.56004       7.63757       7.01362       6.44671       5.75470       4.88689       4.06163       3.20341       2.48277       1.87150       1.40254      0.948955      0.689026      0.443944      0.285769      0.180094      0.108723     0.0638709     0.0362515     0.0198166     0.0105560    0.00516639    0.00267130    0.00115735   0.000565118   0.000214447   9.48307e-05   3.43828e-05   1.28178e-05   4.25890e-06   1.30513e-06   3.76605e-07   1.01381e-07
  20  20 3799.5361    1.7985  6.3109 10.8935 -0.0029  0.0886   0.0185   0.2314    0.0518   0.0000   433.3027       29.1393       28.5350       6.38144      -8.56755     -0.886147      -9.10317       3.82949       4.54548       5.09591       3.60968       2.40155       2.55315       1.93273      -1.98973     0.0261784     -0.318231     0.0326010      0.519661     0.0174742     -0.249082   -0.00319628    -0.0463930   -0.00291096   -0.00555709   -0.00386216  -0.000123990   0.000722614   0.000320387  -8.59969e-05  -1.51126e-05   1.93261e-05   6.13709e-06  -2.79425e-07  -2.65883e-07  -2.14188e-07       6.70083       8.48500       9.56551       9.59364       10.1973       9.00712       8.46040       7.04452       6.20272       5.33220       4.10874       3.24383       2.35842       1.76772       1.29000      0.875186      0.586781      0.369382      0.236091      0.144044     0.0879593     0.0502946     0.0265082     0.0140664    0.00704378    0.00333383    0.00158150   0.000674139   0.000304728   0.000119618   4.55127e-05   1.68115e-05   5.64363e-06   1.76207e-06   4.95777e-07   1.26288e-07
  20  21 3943.2570    1.5265  7.3121 10.7130 -0.0004  0.1024   0.0159   0.2578    0.0475   0.0000   456.4742       11.2353       14.9500       10.4978      -13.7313      -11.6866      -13.0969       3.56926       12.8950      -8.20549     -0.483826      -3.28900       1.39571     -0.327030      -1.77116     -0.515002       1.22023     -0.574698     -0.654293     -0.177532     0.0100437    -0.0664258     0.0126957     0.0106394    -0.0231876    0.00434930   -0.00204256  -0.000369180  -0.000759834   0.000138538  -1.59689e-05   1.67124e-05   9.49545e-06   9.26180e-07   7.92480e-07   7.63941e-08       7.95993       10.5647       12.0159       12.1383       12.0374       11.4359       9.97380       8.94765       7.40597       6.09249       4.70815       3.82590       2.76098       2.06936       1.49207       1.00623      0.686070      0.439764      0.276407      0.165690     0.0966375     0.0536254     0.0301224     0.0152445    0.00804843    0.00378833    0.00182117   0.000803729   0.000346210   0.000136488   5.36444e-05   1.85474e-05   6.63487e-06   2.10031e-06   6.04402e-07   1.49488e-07
  20  24 4374.0666    0.9049 16.3501 10.0686  0.0048  0.2218   0.0073   0.5627    0.0322   0.0000   414.7460      -5.02151       20.5061      -17.2239       28.8467      -23.5039      -25.2816      -22.6546       32.5567       16.0312       3.29225      -11.7016       14.2416      -13.2305       1.16591     -0.698258      0.322342       1.05616     -0.618972     -0.234522     -0.352356     -0.142070    -0.0294993    0.00615566     0.0292578  -9.49115e-05  -0.000564976    0.00131025   4.69547e-05  -0.000124731   0.000153460   0.000108346   4.02942e-06  -1.49065e-05  -4.18297e-06   8.97863e-08       17.2203       22.8436       25.6471       26.4267       25.9465       24.8437       22.1024       19.0038       16.3281       13.1374       10.4181       8.11947       6.28501       4.55495       3.30772       2.30144       1.53190       1.00511      0.628287      0.382988      0.227296      0.129396     0.0704326     0.0376121     0.0191515    0.00946268    0.00438714    0.00195775   0.000828954   0.000335899   0.000126052   4.61403e-05   1.55876e-05   4.84535e-06   1.32190e-06   3.37329e-07
  21   9 2231.8329    0.9297  0.7503 10.5683 -0.0050  0.0293   0.0239   0.0576    0.0709   0.0000   436.6645       4.95176       18.7962       2.95622      -8.40113      -6.55707     -0.913366       2.15463      0.196331     -0.162481      0.629698     -0.521938     -0.703397     -0.451532       1.51242     -0.120619      0.240496     -0.143715     0.0141991     0.0905483   -0.00347815   -0.00777636     0.0279774   -0.00804690    0.00215485   -0.00327971   -0.00128406  -0.000299338   0.000286442   9.83900e-05   2.59243e-06  -1.02349e-05  -7.63548e-07  -2.33962e-06  -1.08145e-06   1.23281e-07       2.28775       3.05042       3.39980       3.35171       3.39888       3.18140       2.80450       2.36383       2.29682       1.83263       1.43522       1.13779      0.865444      0.626261      0.460052      0.299973      0.200187      0.140775     0.0882342     0.0573749     0.0293986     0.0207214     0.0108185    0.00604386    0.00366647    0.00164631   0.000895180   0.000380449   0.000163560   8.03756e-05   2.86732e-05   1.09392e-05   4.36974e-06   1.66249e-06   5.01401e-07   1.62449e-07
  21  14 2969.0255    3.3018  0.8024 13.2867 -0.0007  0.0280   0.0823   0.0625    0.0646   0.0000   440.6159       3.48601       15.0062       8.05320       1.01476     -0.879761      -4.38322      -2.36386     -0.646537       1.66645    -0.0737977     -0.824089     -0.315334      -1.04473     -0.682196      0.607187      0.334381     -0.315047     -0.124552    -0.0194757     0.0744883     0.0339432    -0.0183447    -0.0123951    0.00401582    0.00332622  -0.000294164   0.000732574  -2.60791e-05  -6.53325e-05   5.76959e-05   1.83631e-05  -7.84279e-06   1.34779e-06  -3.37688e-07  -3.60099e-07       2.09693       2.93392       3.32264       3.40712       3.38596       2.88428       2.87284       2.29115       2.03011       1.61586       1.25015       1.01209      0.724525      0.580004      0.369124      0.280301      0.187193      0.116206     0.0824503     0.0445296     0.0316030     0.0153489     0.0104772    0.00533716    0.00284920    0.00158742   0.000661544   0.000379487   0.000144042   7.04726e-05   2.69365e-05   1.10223e-05   4.30588e-06   1.37195e-06   4.50025e-07   1.27876e-07
  21  17 3402.9622    2.7913  1.7889 13.1238 -0.0156  0.0453   0.0526   0.1129    0.0515   0.0000   439.8871     -0.910085       19.6983       2.35515       7.92259       4.60830      -4.52122      -5.76411       4.82153      -1.66994      -1.37669      -1.70522      0.793493      -1.89281      -1.41818    -0.0229799       1.15229     -0.461182     -0.269773      0.248661     0.0791540     -0.107126    -0.0232906    0.00451946   -0.00152755   -0.00255997  -0.000485656  -0.000906441   0.000283030   0.000263086  -8.33446e-05  -3.97916e-05  -1.53435e-06   5.48728e-06   1.18130e-06  -3.16199e-07       3.59094       4.54937       5.15958       5.24723       5.46755       4.86200       4.58273       3.96547       3.38673       2.69694       2.10243       1.76235       1.36148      0.944115      0.692754      0.511352      0.344322      0.228557      0.146423     0.0877094     0.0598338     0.0313643     0.0194398    0.00971725    0.00532834    0.00284870    0.00136275   0.000688527   0.000292984   0.000128920   4.91471e-05   2.05818e-05   7.07836e-06   2.54617e-06   8.92025e-07   2.26320e-07
  21  18 3547.3754    2.3770  3.0521 12.1177 -0.0026  0.0569   0.0332   0.1365    0.0522   0.0000   436.8911       16.2584       15.5936      -1.32997      -5.61073      -7.68076       3.68624      -5.52109       3.09391      -1.75888      0.297710      -2.82129      0.319412      0.631653      0.476300      -1.85248      0.359810      0.418317     -0.269496    -0.0661389    -0.0897380     0.0263836     0.0654283    0.00130840    -0.0164872  -0.000490596    0.00355041   0.000964857  -0.000245784  -0.000166381   7.75543e-05  -6.42989e-07   5.76729e-06   1.88061e-06  -3.52011e-06  -2.78322e-07       4.07846       5.67239       5.91486       6.49555       6.25935       5.99253       5.24014       4.68431       4.10123       3.52214       2.62663       2.16819       1.65902       1.22297      0.898395      0.613028      0.425494      0.279723      0.182672      0.112919     0.0687941     0.0408191     0.0235170     0.0128827    0.00703544    0.00353850    0.00178427   0.000782864   0.000373724   0.000148710   6.49742e-05   2.43206e-05   9.26045e-06   3.27183e-06   1.05896e-06   3.06059e-07
  21  19 3691.6846    1.9600  4.1310 11.7277 -0.0065  0.0679   0.0254   0.1773    0.0502   0.0000   429.6321       22.4639       8.45144      -2.49217      -11.6552       8.82659      -7.71254      -9.57179      -2.39570       2.12361    -0.0945528      -4.38887      -1.14071       3.74577       1.54055     -0.887448     0.0659906     -0.169683     -0.155370    -0.0390773      0.200393    -0.0447103   -0.00682219    0.00742001    0.00530928  -0.000995554   -0.00169382   9.76020e-05   0.000633065  -9.64985e-05  -0.000115200   4.44702e-05  -1.15182e-05  -2.31287e-06   2.63439e-06  -2.86433e-07       4.92995       6.34596       7.26952       7.27884       7.06617       6.91381       6.37161       5.50887       4.65941       4.10426       3.25873       2.64277       1.93358       1.47388       1.05478      0.736386      0.494326      0.351817      0.212317      0.138596     0.0843427     0.0492973     0.0285176     0.0148869    0.00818355    0.00415864    0.00202668   0.000955319   0.000434991   0.000193593   8.05238e-05   3.19509e-05   1.17226e-05   3.94165e-06   1.36363e-06   3.90011e-07
  21  21 3980.0566    1.3645  7.5101 10.8838 -0.0041  0.1088   0.0150   0.2803    0.0412   0.0000   443.4443       21.1011       19.6767      -8.87119      -1.77665      -17.4576      0.872424       1.93459       3.78780       4.92822       3.60186       2.37472      -2.40985      -4.67692       4.21123       1.17987     -0.413869     -0.161826    -0.0808516     -0.132966     -0.273624     0.0356211    -0.0278570    -0.0514417    -0.0242257   -0.00413882    0.00550852   -0.00156320   0.000592596  -0.000240327  -0.000171525   1.63253e-05   8.90165e-07   6.04739e-06   1.10588e-06   3.20078e-07       7.84814       10.4519       11.2722       11.9774       11.4288       11.4220       10.1495       9.00660       7.65095       6.61732       5.17836       4.24775       3.16068       2.33050       1.76237       1.21751      0.825258      0.556871      0.359254      0.223327      0.135305     0.0816996     0.0448664     0.0247720     0.0131329    0.00660949    0.00322955    0.00152705   0.000682520   0.000308293   0.000125319   4.80373e-05   1.81017e-05   6.44180e-06   2.08714e-06   6.31952e-07
  21  22 4124.6238    1.1790 10.3794 10.4972 -0.0068  0.1381   0.0113   0.3587    0.0378   0.0000   419.8632       17.0330       7.53751      -4.32282      -12.6423       21.5084       16.1931       22.3538      -46.0246      -1.55003       12.5591      -6.80838     0.0813265       1.11206      -3.12372     -0.532943     -0.180197     0.0820896      0.891704    -0.0222873     -0.456086      0.107980   -0.00881865    -0.0174651   -0.00807185     0.0125965    0.00592909   -0.00159584  -0.000876154  -0.000813611  -0.000125773   9.45100e-05   3.89455e-05  -1.65750e-05  -5.86633e-06   1.99155e-06       10.2886       13.3804       14.9315       15.8056       15.1308       14.6052       13.2232       11.6746       9.86338       8.64126       6.58035       5.40911       4.12051       3.09072       2.18679       1.52328       1.06237      0.722286      0.463813      0.294083      0.175437      0.102322     0.0581427     0.0328156     0.0172823    0.00889647    0.00440587    0.00207134   0.000932382   0.000398262   0.000166954   6.59646e-05   2.41155e-05   8.45871e-06   2.69645e-06   8.02100e-07
  21  23 4268.3140    0.9837 12.6262 10.3288 -0.0038  0.1757   0.0092   0.4548    0.0344   0.0000   432.3964       29.1270       6.18653       26.0496       25.8045      -23.6477      -7.43064       17.5645       10.0781       3.59268      -13.3791       2.70786      0.298041      -4.27329      0.305816       2.99030       3.49765      -1.34550     -0.174495     -0.201825      0.358325     0.0428877     -0.137202    -0.0184921   -0.00477521     0.0123706    -0.0153566   -0.00373486  -0.000976857   0.000243937   0.000225196  -8.30646e-05  -5.72485e-05  -7.97121e-06  -1.25457e-06   2.00166e-06       12.4606       17.1926       18.8957       19.4549       19.5191       18.2050       16.7501       14.7108       12.6289       10.7135       8.56965       6.75590       5.26350       3.75601       2.90983       1.97594       1.39053      0.893599      0.589197      0.377842      0.221765      0.130736     0.0757041     0.0425019     0.0218691     0.0112739    0.00540694    0.00277047    0.00117533   0.000542613   0.000207529   8.65547e-05   3.09404e-05   1.10247e-05   3.46933e-06   1.05557e-06
  21  24 4413.1688    0.8217 14.7794 10.1649 -0.0065  0.2101   0.0071   0.5434    0.0301   0.0000   455.0586       23.5633       7.40883      -31.4543       37.9389       12.7276      -19.2787      -24.6756       2.79420       17.7491       3.03494      -22.2815       3.85042       3.36123      -6.13786      -4.29429       2.35734      -1.20850      -1.24765      0.251450       1.22223     -0.308312    -0.0816094    -0.0117219    -0.0117131    0.00736454    -0.0210056   -0.00217094  -0.000212665    0.00193826  -0.000155659   3.31389e-05  -4.71685e-05   1.97076e-05   3.71167e-06  -4.88449e-07       15.8176       20.6117       23.2988       24.0387       23.8634       22.3984       20.2569       18.1474       15.4623       13.0698       10.4635       8.44301       6.30767       4.67641       3.44664       2.42222       1.65921       1.10259      0.699909      0.442367      0.274473      0.160591     0.0909636     0.0510276     0.0267673     0.0135104    0.00698327    0.00325662    0.00149915   0.000626418   0.000270555   0.000100295   3.76268e-05   1.30015e-05   4.19249e-06   1.27213e-06
  21  25 4557.4992    0.6431 15.7044 10.1033 -0.0070  0.2703   0.0061   0.6416    0.0266   0.0000   452.4298       29.5941       102.601      -22.6393      -21.2629       49.9188       32.2682      -63.8312       9.17092       20.8538       25.2807     -0.492061       15.1100       8.88734      -3.29460      -3.30812      -1.99164       1.25465      0.343280     -0.107497      -1.07575    -0.0157185     -0.131047     0.0102365      0.133187    -0.0198556    0.00213444    0.00129849  -0.000800183   0.000106440   0.000432816   0.000342988  -8.28217e-05   8.94318e-06  -1.75242e-05  -7.99232e-07       20.1660       26.7434       29.6846       30.2076       30.6971       29.3422       25.7829       23.0704       19.8786       16.6224       13.4925       11.0051       8.01953       6.11818       4.36841       3.12139       2.13250       1.44282      0.921292      0.589744      0.363391      0.211964      0.120631     0.0672872     0.0354888     0.0181418    0.00908689    0.00445367    0.00190906   0.000860674   0.000345095   0.000135243   4.85178e-05   1.70843e-05   5.51830e-06   1.67807e-06
  22   9 2260.0021    0.9479  0.7440 10.5693 -0.0094  0.0360   0.0234   0.0577    0.0648   0.0000   437.0667       2.36446       10.5323     -0.995282       1.35592       4.45877      -6.96014      -2.15474       3.49690      -3.40083       2.18042      0.215221     0.0770648     -0.665860     -0.118312     -0.720832      0.730639    -0.0173981     -0.150632     0.0186016    -0.0614987    -0.0521009   -0.00927609    0.00513956    0.00370137    0.00346479    0.00104709   7.59714e-06   0.000142563  -0.000195711  -4.17833e-05  -9.86971e-06  -2.72484e-05   4.70554e-06  -1.20117e-06  -9.70556e-07       2.81097       3.42918       4.04497       3.29971       3.80553       3.59700       3.55047       3.77656       2.73575       2.01470       1.74017       1.15312       1.01258      0.886655      0.673889      0.559310      0.358935      0.217092      0.162019     0.0841796     0.0499334     0.0355521     0.0137922     0.0104320    0.00665534    0.00238642    0.00150407   0.000857516   0.000341576   0.000164529   8.75685e-05   3.30801e-05   1.09745e-05   4.85557e-06   1.90172e-06   4.71014e-07
  22  11 2559.2890    1.7954  0.8669 11.7018 -0.0076  0.0362   0.0405   0.0596    0.0726   0.0000   438.9171       3.65738       9.81362       3.04386      -2.32085      -1.49938       4.44957       2.57944      -1.28437     -0.176807      0.412999      -1.98974     -0.224619      0.586675      0.230646     -0.640694   -0.00266655     -0.241758    -0.0474271     0.0145137    -0.0172584     0.0385110  -7.96008e-05    -0.0180475  -0.000695906   0.000902593    0.00132192  -0.000174550  -0.000593135   5.04275e-05   7.16267e-05  -3.11485e-05  -1.47651e-05  -2.41179e-06   1.86908e-06  -2.70609e-08       3.04841       3.52524       3.89642       4.54318       4.27718       3.54732       3.51186       3.18751       2.80192       2.44504       1.98033       1.46589       1.20497       1.02936      0.659188      0.424505      0.292670      0.227402      0.143342     0.0819928     0.0553314     0.0324309     0.0202191    0.00966126    0.00647415    0.00371030    0.00198956    0.00103064   0.000378240   0.000186992   7.18986e-05   3.72855e-05   1.26254e-05   4.95876e-06   1.69426e-06   4.56547e-07
  22  16 3292.3724    3.2477  1.4168 13.1834 -0.0094  0.0383   0.0627   0.0862    0.0644   0.0000   445.2653       15.3468       11.5164      -1.37641       2.26636      -9.93202      0.843580     -0.419863      -2.73830      -5.00041      0.732231      -2.74548      -2.35284     -0.978469       1.41784      0.231039      0.405345      0.289613     -0.104742    -0.0813331    0.00793567  -0.000137138     0.0291760     0.0143433   -0.00819809   -0.00206751   0.000129331   0.000204785   0.000370099  -4.62777e-05  -8.05147e-05  -1.56459e-05   1.45865e-06   7.45614e-07  -2.94347e-06  -6.38397e-07       2.88304       3.82110       4.05397       4.09396       3.86215       3.82260       3.34865       3.27669       2.97889       2.49523       2.00282       1.58402       1.24894      0.960066      0.688495      0.493781      0.340419      0.222499      0.146643     0.0900297     0.0543246     0.0334366     0.0194131     0.0109548    0.00598472    0.00330651    0.00174226   0.000815939   0.000394541   0.000175999   7.81464e-05   3.07828e-05   1.33218e-05   4.80287e-06   1.84731e-06   6.30082e-07
  22  18 3582.2886    2.2357  3.1078 12.1239 -0.0066  0.0544   0.0306   0.1407    0.0446   0.0000   436.9744       7.26972       13.8508       14.6797      -5.22582      -11.7203       10.0323       5.02242      -1.48790      -6.92963      -4.84037       2.44149      -1.04473      -2.24965       1.55656     -0.652417     -0.612299     0.0232225      0.214940     -0.159986     -0.103884    -0.0515949   -0.00853820   0.000664179   0.000449178    0.00688412    0.00153561   -0.00233921  -1.72868e-05   0.000435863  -8.71658e-05   5.85294e-06   1.89376e-05   1.01550e-06  -1.93523e-07  -2.46982e-06       3.96219       4.88162       5.62129       5.77222       5.74441       5.28010       4.93321       4.51203       3.88321       3.24933       2.78959       2.15295       1.67145       1.26972      0.929004      0.677031      0.455596      0.308718      0.206519      0.135422     0.0838597     0.0492925     0.0282965     0.0180177    0.00983295    0.00506781    0.00257866    0.00130413   0.000631155   0.000300015   0.000124727   5.48524e-05   2.19505e-05   7.94090e-06   2.83382e-06   9.52468e-07
  22  19 3727.0830    1.9150  4.5218 11.4609 -0.0117  0.0667   0.0229   0.1786    0.0480   0.0000   429.9694      0.626777       3.51584       19.7952       16.5321       1.09333      -5.91300       1.17877      -4.47665       8.90489       2.57644      -10.5719       1.20873       2.75298       1.38807      0.407676     -0.382588     -0.317508    -0.0165628      0.119535    -0.0812766     -0.149373    -0.0611708   -0.00593616    0.00512887    0.00324738   0.000599962    0.00431851   0.000483607  -0.000229740  -0.000247682   7.99760e-05   2.82928e-05  -2.26361e-05  -1.77368e-07   1.04793e-06       4.99902       6.57381       7.41469       7.87945       7.62284       7.20479       6.44027       5.67670       4.99028       4.19908       3.36458       2.75448       2.04020       1.55215       1.12942      0.792422      0.561823      0.367573      0.251592      0.160134      0.100960     0.0597020     0.0367706     0.0207365     0.0115108    0.00629966    0.00314629    0.00157586   0.000760860   0.000337495   0.000155799   6.14388e-05   2.53044e-05   9.78972e-06   3.34027e-06   1.14005e-06
  22  20 3871.9652    1.5815  6.3474 10.9898 -0.0066  0.0871   0.0170   0.2309    0.0434   0.0000   435.0187       9.55098       3.01121      -6.04724       4.23197       15.9932      -21.6699      -3.72729       8.97842      -6.47615      -6.82875      -3.30260      -5.65092     -0.639408      0.616605     -0.341447      -1.87224      0.528583      0.833150     -0.647941   -0.00128290      0.265556    -0.0292714   -0.00790151    -0.0149205   0.000564426   0.000982849    0.00145443    0.00164419   0.000458379   1.10127e-05  -5.23922e-05  -5.86074e-05  -3.32147e-06  -9.36340e-06  -5.19594e-06       6.06517       8.16804       8.73222       9.22860       8.75675       8.59743       8.30572       7.26820       6.29170       5.10385       4.26417       3.32372       2.66517       1.98929       1.55502       1.08504      0.786971      0.520477      0.345867      0.218840      0.136003     0.0823178     0.0478257     0.0277499     0.0145367    0.00811656    0.00409433    0.00203718   0.000964626   0.000461910   0.000197754   8.50377e-05   3.42417e-05   1.30695e-05   4.42861e-06   1.53736e-06
  22  22 4161.0443    1.0782 11.0082 10.3371 -0.0030  0.1468   0.0101   0.3801    0.0364   0.0000   436.6590       14.7756       8.16161       19.2176       4.10999       10.2277       13.7698      0.972882      -14.3158      -2.59834       34.0137      -5.30007      -12.6507      -3.54148      -4.80325      -1.29937       2.18307     -0.945917      -3.25129      0.243660      0.402978     0.0806099     0.0790616    0.00707075     0.0150125   -0.00736492  -0.000253798   0.000661494  -0.000891130    0.00120290  -4.33269e-06   1.08487e-05  -1.53109e-05   2.33318e-06  -9.27141e-06  -7.62552e-06       10.1829       13.1787       15.0415       15.1752       15.0341       14.3086       13.1262       11.8818       10.6438       8.97764       7.51549       6.05245       4.57923       3.52402       2.60489       1.79559       1.26760      0.871847      0.576149      0.373123      0.233744      0.139667     0.0830098     0.0484743     0.0264306     0.0142994    0.00747359    0.00357901    0.00175292   0.000801454   0.000355766   0.000147124   6.17084e-05   2.26718e-05   7.81273e-06   2.69782e-06
  22  25 4594.6176    0.6057 15.7166  9.9799 -0.0045  0.2616   0.0061   0.6370    0.0266   0.0000   444.1919       56.7209       15.0867      -49.7335      -4.58975      -13.7033       34.4234       5.32390       27.4110      -9.90771      -16.6435      -2.15012     -0.255538       2.15754       2.38354       3.61280      0.844709      -1.53108       2.23309       1.19219     -0.748150      0.206927      0.433100     -0.141805     0.0354436     0.0719144     0.0282793    0.00348782   -0.00331770   -0.00125009    0.00145035   0.000590347  -0.000141761  -7.09536e-05   7.81056e-06   1.30418e-05       18.2126       24.7460       27.3814       28.5499       27.7830       27.5033       24.3710       21.7833       19.0351       15.9810       13.2809       10.5191       8.23963       6.12630       4.63693       3.29527       2.30933       1.59750       1.07174      0.684839      0.447499      0.264787      0.160327     0.0942594     0.0519693     0.0280226     0.0148297    0.00719671    0.00360475    0.00161449   0.000731869   0.000295594   0.000124709   4.45333e-05   1.52261e-05   5.22808e-06
  23   8 2131.1143    0.6853  0.6688 10.3270 -0.0122  0.0288   0.0187   0.0575    0.0564   0.0000   440.1492       2.25406       15.9403       1.00834      -3.25356      -1.86016       3.60318       3.07422      -1.46225      0.495080       2.84552       3.04148       1.30780     -0.358902     -0.341377      0.528806      0.414531    -0.0870339     0.0328704  -0.000440794      0.150703     0.0118919  -0.000925607     0.0176388    0.00888203   0.000834184   -0.00266245   -0.00158000   0.000216251   0.000430079   2.96138e-05  -7.21687e-05  -5.79492e-06  -4.37036e-06   6.48637e-06   2.43754e-06       2.43783       3.02999       3.36837       3.70084       3.58066       3.15926       3.03837       2.79018       2.31259       1.85903       1.65013       1.42748       1.03328      0.683652      0.507931      0.397638      0.261461      0.149557      0.116912     0.0825627     0.0525855     0.0275113     0.0172877     0.0104031    0.00662805    0.00328396    0.00161621   0.000743545   0.000422855   0.000222997   0.000116973   5.14990e-05   2.11985e-05   7.61183e-06   2.74741e-06   1.02640e-06
  23  10 2439.1967    1.3646  0.8724 11.2928 -0.0110  0.0299   0.0310   0.0623    0.0824   0.0000   442.4691       10.0305       14.2895       2.47438      -5.81848     -0.385037       2.98789     -0.873217      0.473030      0.368529      -1.11896      0.938123       1.66298      -1.72121     -0.400646      0.522523      0.777445     0.0223054     -0.266091     0.0232300      0.127400     0.0498030    -0.0205139   -0.00540113    -0.0118930   -0.00324233    0.00612397   0.000219105  -8.38422e-05  -0.000340838  -0.000106133   6.97703e-05   7.22171e-05   2.03041e-06   1.99375e-08  -1.09651e-06       2.21975       2.77132       2.60715       2.65559       2.81894       3.13990       3.03906       2.43312       1.91653       1.59130       1.46925       1.28713       1.10252      0.800687      0.532368      0.335563      0.270562      0.192502      0.154006      0.102683     0.0684516     0.0410939     0.0230651     0.0129060    0.00696829    0.00348506    0.00190542   0.000934794   0.000469965   0.000227850   0.000101254   4.76382e-05   1.91874e-05   8.85961e-06   3.11823e-06   1.22883e-06
  23  11 2588.6090    1.6923  0.9227 11.9029 -0.0130  0.0312   0.0375   0.0652    0.0685   0.0000   438.9743       8.20697       11.5944       4.33834      -5.50590      -4.46284       1.97117       2.48374       3.17640      -1.64450      -2.34743      0.217446       1.38504     -0.594509      0.882090      0.467872     -0.435540     0.0966274    -0.0699836      0.106913     -0.104084    -0.0550694     0.0393824     0.0154795   -0.00258647   -0.00214207   -0.00376637   3.15518e-05    0.00134799  -1.15909e-05   0.000441547   1.66610e-05  -7.39143e-06  -3.82110e-06  -6.87447e-06   1.91902e-06       1.98758       2.83640       2.78331       2.95062       3.20238       2.85627       2.72279       2.40889       2.18959       1.73098       1.63650       1.06111       1.06825      0.709300      0.551779      0.407562      0.277519      0.197646      0.135610     0.0837378     0.0565988     0.0369892     0.0189424     0.0139474    0.00629488    0.00386768    0.00212481    0.00103936   0.000526521   0.000262464   0.000107151   5.25203e-05   1.96307e-05   8.04888e-06   3.27523e-06   1.11759e-06
  23  12 2737.6856    2.3300  0.7490 12.6461 -0.0131  0.0240   0.0557   0.0565    0.0610   0.0000   433.5340       10.1773       14.9865       2.71602     -0.137579       1.40047      -1.43198      0.454140      0.103783       1.91411       1.07181      0.591827      0.813246      0.405313     -0.490849      -1.02327    -0.0780813      0.200187     0.0236325     0.0189948    -0.0418882     0.0365438   -0.00728263    0.00621538   -0.00970423   -0.00101881    0.00187801   7.87861e-05   0.000616861  -7.16547e-06  -5.46982e-06  -2.61349e-05  -1.97638e-05   1.45629e-06   6.03561e-06  -5.30760e-07       1.78800       2.29525       2.53368       2.69407       2.67406       2.38644       2.39403       2.11143       1.77687       1.39703       1.19032      0.964475      0.757899      0.555356      0.424172      0.315788      0.218301      0.147708     0.0976089     0.0701404     0.0434764     0.0247925     0.0147709    0.00878350    0.00544123    0.00270240    0.00149315   0.000730019   0.000376352   0.000185055   9.70992e-05   3.74530e-05   1.75236e-05   6.60793e-06   2.58125e-06   8.96446e-07
  23  15 3179.8959    3.3783  1.0934 13.5428 -0.0194  0.0313   0.0718   0.0802    0.0702   0.0000   436.0432       10.4838       13.1363       8.05859      -4.51739    -0.0820446       3.69294       2.29757      -3.09021      -3.06907      -2.23077     -0.960543      0.767955      -1.61662      0.564704     -0.506429     -0.243932    -0.0314813     0.0865569     0.0907873     0.0735991     -0.136502    0.00859661     0.0134744     0.0150189    0.00392732    0.00137790   -0.00264850  -0.000156258   0.000114301   9.89187e-05   2.62353e-05  -1.81585e-05   6.17429e-06  -6.23552e-06  -1.55390e-06       2.28750       3.04529       3.19775       3.34610       3.09950       3.01945       3.00779       2.76251       2.42536       1.93377       1.64580       1.25328       1.03341      0.783121      0.616540      0.449373      0.317467      0.208923      0.140862     0.0920797     0.0560100     0.0332918     0.0190601     0.0112651    0.00684573    0.00364301    0.00188335   0.000971568   0.000486134   0.000248351   0.000112176   5.32799e-05   2.13331e-05   9.51600e-06   3.21801e-06   1.31284e-06
  23  16 3325.6622    3.0230  1.4452 13.2520 -0.0138  0.0370   0.0576   0.0864    0.0594   0.0000   439.9421       13.2772       14.9151       8.75307       6.30297      -5.27228     -0.267501       2.45329     -0.693366      0.367530      -1.71790       3.67700      -1.21164      -1.64995       1.59115    -0.0857393      0.297883      0.155488     -0.155410     0.0816909    0.00733931    -0.0159068     0.0293590     0.0109143    -0.0142310    0.00251669   -0.00393143  -0.000460442  -0.000552801   0.000587632  -7.33203e-05   8.80828e-05  -1.30168e-05  -2.42106e-05  -5.33919e-06  -5.10901e-07       2.61751       3.48443       3.78441       3.96104       3.85238       3.76197       3.51392       2.93879       2.59828       2.30055       2.00522       1.51975       1.24127      0.918697      0.647408      0.472229      0.337356      0.226205      0.151070      0.102048     0.0645979     0.0418817     0.0239760     0.0152830    0.00804022    0.00446772    0.00240259    0.00120126   0.000598894   0.000288292   0.000134549   5.82972e-05   2.55470e-05   1.05783e-05   4.23034e-06   1.59724e-06
  23  17 3471.4188    2.5590  2.2962 12.7296 -0.0052  0.0484   0.0390   0.1157    0.0461   0.0000   435.9658       2.65030       12.3250       14.2022       7.79341      -5.35639       4.53561      -5.61181      -2.70879      -1.76731       4.78227       2.35151      -1.36053     -0.565633      0.503675      -1.27259     -0.136291      0.165406    -0.0914126    -0.0408175    -0.0316027     0.0969169    0.00553469    -0.0211464   -0.00587256    0.00971224  -0.000315196   -0.00374270   0.000660065   0.000465584   9.68262e-05  -1.87999e-05  -3.47881e-05   2.92907e-05   6.70491e-06  -1.66776e-06       3.27103       4.44626       4.98769       4.70960       5.15642       4.48028       4.40125       4.02335       3.36497       2.99910       2.46639       2.07787       1.61323       1.19248      0.901920      0.613434      0.456469      0.302682      0.204828      0.142952     0.0844825     0.0555386     0.0315030     0.0179683     0.0109570    0.00542143    0.00308127    0.00159067   0.000758242   0.000392597   0.000180124   7.81818e-05   3.45108e-05   1.39376e-05   5.08003e-06   1.89803e-06
  23  18 3616.8722    2.0946  3.6253 12.0746 -0.0049  0.0607   0.0272   0.1550    0.0418   0.0000   437.7097       5.81375       10.8811       1.09299       8.31260       7.80512      -2.92744     -0.240604      0.940606       4.29638      -1.47450      -2.79339      -4.46298      -5.13394       3.34259       1.37942      -1.02405      0.466904    -0.0530678     -0.173052     -0.158607   -0.00480715   -0.00169928   -0.00353079    0.00604893   -0.00160577    0.00729678    0.00356700  -0.000924579  -0.000142928  -0.000162927   3.35324e-05   5.70342e-07  -2.28926e-05   3.90290e-06   2.14147e-06       4.05903       5.38773       5.88042       5.89475       6.14935       5.52873       5.47689       4.75798       4.28095       3.70420       3.07031       2.48863       1.94111       1.50648       1.14733      0.789410      0.564095      0.394432      0.256863      0.180436      0.106728     0.0678450     0.0403543     0.0236419     0.0138419    0.00743264    0.00419316    0.00212442    0.00100542   0.000506237   0.000230325   0.000104323   4.32141e-05   1.85784e-05   6.74826e-06   2.55769e-06
  23  19 3762.1078    1.8480  5.6293 11.4022 -0.0054  0.0789   0.0193   0.1961    0.0421   0.0000   437.2154       19.0265       20.3816      -6.58959      -2.54093      -7.10395      -5.12382       16.5911      -7.69888      -2.22004       2.98374      0.913262       3.51767      -2.96321      -2.87181      -1.51639       1.25336      -1.20435      0.103555      0.367434     0.0966753     0.0619309     0.0434718    -0.0564310   -0.00378262   -0.00230705     0.0205853    0.00310720   -0.00310333  -0.000473422   0.000706708   0.000111004   3.80319e-06  -3.94286e-05   1.21470e-05  -1.24705e-06       5.22626       6.97523       7.46606       7.97200       7.98140       7.72307       6.93959       6.43403       5.81425       4.64070       3.88803       3.15471       2.51199       1.99315       1.39337       1.04992      0.748761      0.521725      0.358824      0.226175      0.148859     0.0902940     0.0553072     0.0314154     0.0178529    0.00971615    0.00541861    0.00276368    0.00143089   0.000671130   0.000308737   0.000136905   5.74879e-05   2.28098e-05   8.72073e-06   3.21276e-06
  23  20 3907.3768    1.5844  7.0647 10.9486 -0.0049  0.0929   0.0153   0.2350    0.0427   0.0000   433.6024       23.4729       26.5834       20.7127       4.28752       1.90290       3.62373      -4.52594       6.63328      -10.7688      -7.42534       1.24335       2.13346       1.31893      -2.28816     -0.180198       2.49158      0.814505    -0.0335114      0.333664      0.603484    -0.0568034     0.0113036     0.0264076     0.0437750    -0.0135293    0.00406456   -0.00922599    0.00134274    0.00106431  -0.000955270  -0.000339960  -2.20256e-05  -6.56964e-05  -5.63258e-07   5.30442e-06       6.52253       8.95190       9.92611       10.3279       10.1458       9.81605       9.17181       7.80210       6.99504       5.67360       4.89854       3.78917       3.03582       2.26990       1.70432       1.22149      0.872438      0.600291      0.410811      0.266950      0.167173      0.108392     0.0632022     0.0380180     0.0205560     0.0116626    0.00617352    0.00327107    0.00158017   0.000769971   0.000355852   0.000162222   6.83568e-05   2.86433e-05   1.03960e-05   3.97994e-06
  23  21 4052.8171    1.3198  9.4673 10.7022 -0.0029  0.1164   0.0119   0.3119    0.0368   0.0000   430.6961       22.7408       18.6043       14.9062       23.9513      -1.42965       3.33710       2.65004      -2.56313       3.92382       4.03424      -8.72641      -1.78621       2.43186       1.98725      0.832446      -1.31025     -0.401759     0.0129518    -0.0434969      0.383906     -0.287410     -0.340230     0.0525508   -0.00508756     0.0102506   -0.00398691  -0.000206763    0.00360447   -0.00136440  -0.000444085  -0.000131438  -9.38655e-06  -3.10471e-05  -7.45575e-06   1.08997e-05       7.98920       10.4949       11.9663       12.2897       12.2869       11.7099       10.9859       9.62655       8.70388       7.10355       5.82280       4.69502       3.78019       2.87452       2.17439       1.54636       1.12689      0.776238      0.534012      0.336655      0.219908      0.134880     0.0826120     0.0471071     0.0268458     0.0148587    0.00810373    0.00418691    0.00215559   0.000994450   0.000480123   0.000203168   9.24701e-05   3.54822e-05   1.41703e-05   5.17757e-06
  23  22 4198.2037    1.1276 12.4074 10.4893 -0.0015  0.1509   0.0090   0.4061    0.0318   0.0000   443.5563      -11.1884      0.463982       5.87304       25.9815       2.24427      -27.5982       15.7989      -19.9534      -20.4162      -21.9981       2.13381       7.30536     -0.547701       2.87688       3.48032      0.594828      0.537022       2.26270      0.146762     -0.392541     0.0196741     0.0358477     -0.100245     0.0297632   -0.00255412     0.0115268   -0.00195299  -0.000440550   0.000532980  -0.000178276   0.000239723  -0.000122287   1.50347e-05   1.01627e-05   3.12071e-06       9.99492       13.5706       14.7299       15.4436       15.4606       14.7266       13.9742       12.2420       10.9063       9.02815       7.74044       6.07867       4.89736       3.73785       2.86312       1.97583       1.46296       1.00453      0.696629      0.449709      0.290284      0.181204      0.106977     0.0644304     0.0362370     0.0200651     0.0109028    0.00563455    0.00280265    0.00135572   0.000631966   0.000279903   0.000118219   4.97587e-05   1.81470e-05   6.61782e-06
  23  23 4342.5804    0.8838 14.1957 10.3560 -0.0022  0.1901   0.0071   0.4989    0.0283   0.0000   430.4843      -4.07293       34.9722      -9.57613       44.0491      -40.8515       29.4488       10.4416       5.08067      -5.27125       4.80347       4.82759     -0.250671     -0.215576      -1.72800       4.94059     -0.275307       1.69286      0.815960     -0.905690      0.269382     0.0207600      0.138561     -0.149120     0.0940057    0.00568076    -0.0107716    0.00626706   -0.00404677   -0.00122196    0.00211603  -5.43740e-05  -0.000103889   2.12652e-05   7.60985e-05   4.14495e-07       12.8194       16.6663       19.1543       19.0250       19.7596       18.5428       17.3724       15.6746       13.8921       11.3864       9.88730       7.84192       6.13992       4.92201       3.53480       2.57749       1.82879       1.28719      0.876256      0.575966      0.376770      0.225171      0.135400     0.0822320     0.0454078     0.0258358     0.0139992    0.00702999    0.00368464    0.00174047   0.000821379   0.000364724   0.000153783   6.38881e-05   2.42975e-05   8.58558e-06
  23  24 4487.6353    0.7567 17.4518 10.1686 -0.0029  0.2446   0.0056   0.6012    0.0248   0.0000   399.0287       44.5068       37.3126       56.2252      -12.5705      -4.19989       43.3073      -7.79758      -37.7872       8.37092       3.77676      0.835253      -3.99082      -3.83583      0.376318       9.72430      0.140780      -5.12368      0.374470       1.37196     -0.679803    -0.0222754     -0.446558      0.175495     -0.138931    -0.0427657     0.0300062     0.0135867    0.00175912  -0.000959732    0.00145984  -0.000177337   0.000420327  -0.000206325  -1.57212e-05  -2.32876e-08       16.6243       22.3689       24.4662       25.0535       25.8226       24.4436       22.7193       20.3556       17.8824       15.1682       12.5786       10.2595       8.13881       6.34440       4.58262       3.37246       2.37717       1.67883       1.14907      0.761060      0.485723      0.300695      0.184657      0.107048     0.0609897     0.0343284     0.0185424    0.00960035    0.00492141    0.00234896    0.00107614   0.000497121   0.000203715   8.37483e-05   3.02289e-05   1.13479e-05
  24   8 2156.7768    0.7972  0.6268 10.3178 -0.0058  0.0244   0.0201   0.0473    0.0564   0.0000   439.2949       2.57618       12.0558       2.45562     0.0147484      -1.49859     0.0381846       3.85902       1.22049     -0.915650      -1.07897    -0.0179496     -0.171196     -0.628444     0.0549205     -0.292697      0.533653     0.0610765    -0.0421764      0.129177    0.00558890     0.0387126   -0.00765190     0.0225925    0.00100630   -0.00611516   -0.00105211  -0.000667561   0.000476637   0.000158796  -0.000216772   0.000111762   4.93092e-05   5.13550e-06  -7.14095e-06  -2.61686e-06       1.62035       2.03098       2.39343       1.98335       2.56049       2.22468       2.32552       2.09062       1.59882       1.58779       1.13470       1.12440      0.990477      0.604619      0.607923      0.350869      0.283695      0.230586      0.119696      0.115950     0.0620934     0.0387078     0.0284074     0.0120831    0.00909219    0.00454301    0.00206250    0.00168209   0.000586999   0.000369878   0.000189207   6.02720e-05   4.05174e-05   1.45988e-05   5.47140e-06   2.57844e-06
  24  12 2767.7381    2.4033  0.8752 12.4747 -0.0073  0.0293   0.0515   0.0620    0.0659   0.0000   439.2405       1.33916       12.4028       3.09483     -0.201870       1.64567     -0.177348      -2.23709      -3.00142      -2.92712      0.874396       1.82374       1.35804       1.07749    -0.0952148      0.135984     -0.376983     -0.175595     0.0877013     0.0794919     0.0990710    0.00247186     0.0353825    -0.0147366   -0.00221560  -0.000192320   -0.00332478   -0.00135665  -0.000608272  -3.66811e-05  -9.15025e-05   9.06327e-05  -3.82281e-05   3.35727e-05   1.09025e-05  -9.89595e-07       2.36664       3.08940       3.42235       3.51062       3.16042       2.80837       2.55147       2.47162       2.46530       2.14435       1.85149       1.55089       1.25082      0.901474      0.666816      0.443257      0.304799      0.203853      0.139680     0.0848860     0.0548166     0.0348429     0.0210438     0.0125773    0.00676165    0.00411881    0.00223846    0.00125812   0.000668883   0.000360211   0.000160967   7.96938e-05   3.35861e-05   1.55437e-05   5.75669e-06   2.34736e-06
  24  13 2917.0513    3.1262  0.8510 13.0899 -0.0043  0.0259   0.0679   0.0578    0.0674   0.0000   437.0928       5.50877       14.6605       1.78496      0.413414       2.32453      -1.65129      -2.20706      -1.21368       2.71708      -1.33249       1.33424     -0.382012      0.502590      0.661432     -0.763185     0.0764344     -0.198317     0.0223794     0.0468735    -0.0419561   -0.00776396    -0.0196580   -0.00413902    0.00574857    0.00535051   -0.00125407   -0.00107180  -0.000391332  -0.000233451   0.000143224   5.51701e-05   4.86630e-06  -1.64206e-05  -6.67784e-06  -1.24716e-06       1.82462       2.21629       2.31412       2.38033       2.46125       2.52111       2.34054       2.08203       1.90794       1.52199       1.26081       1.01658      0.823905      0.689342      0.521963      0.359570      0.258216      0.195167      0.130543     0.0955198     0.0632606     0.0379903     0.0213397     0.0134611    0.00759433    0.00417897    0.00258882    0.00125890   0.000687796   0.000338270   0.000159124   7.26333e-05   3.36523e-05   1.32943e-05   5.78999e-06   2.32694e-06
  24  15 3212.0711    3.3879  1.2676 13.2237  0.0029  0.0345   0.0678   0.0818    0.0806   0.0000   441.1609       6.58778       26.2550       1.10457       1.79456       5.78741       2.48241     -0.331621      -3.23698      -4.34654       2.51755     -0.264711     -0.749531     -0.517978       1.38483      0.298974     0.0954050     0.0271688      0.139202      0.144642     0.0664785    -0.0526983    0.00798685     0.0392285  -0.000872813    -0.0179520    0.00349987    0.00217133   -0.00103513  -0.000632545   1.57623e-05  -3.45135e-05  -5.74611e-05  -2.25117e-06   4.65528e-06  -2.42994e-06       2.46940       3.20881       3.20500       3.41882       3.68734       3.68444       3.33433       2.78798       2.47927       2.12900       1.97048       1.48903       1.10476      0.835195      0.662245      0.533610      0.390277      0.289763      0.167449      0.113338     0.0693859     0.0499755     0.0334410     0.0201204     0.0122488    0.00652213    0.00361521    0.00170580   0.000938351   0.000442020   0.000214125   9.78173e-05   4.31698e-05   1.85199e-05   7.72019e-06   2.98347e-06
  24  16 3358.6445    2.9328  1.7625 13.0332 -0.0080  0.0410   0.0495   0.0979    0.0505   0.0000   442.1834       4.98979       15.8988       4.37197      -4.72495       7.90433       5.94688      -3.51464       1.30425      -2.03669       3.90638       1.11394      -1.43821     -0.312134       1.15311      0.224807      0.973230   0.000350393     -0.109068     -0.155591    -0.0624982     0.0416601    -0.0399342  -0.000719530   -0.00453332     0.0130295    0.00434291  -0.000640271    0.00107126  -0.000711174  -0.000153995  -0.000458581   8.47288e-05   4.81214e-05  -2.10205e-06  -6.84605e-06       2.64853       3.44653       3.94232       4.05063       4.31813       3.88381       3.63651       3.38700       2.84869       2.40274       1.99775       1.70401       1.32002      0.995946      0.748514      0.570016      0.408426      0.275469      0.195022      0.130243     0.0898459     0.0546420     0.0332500     0.0204628     0.0119626    0.00721525    0.00377708    0.00199890    0.00108673   0.000516569   0.000279053   0.000129172   5.65220e-05   2.48138e-05   9.91345e-06   3.69413e-06
  24  17 3504.9293    2.5032  2.4103 12.5672 -0.0078  0.0487   0.0367   0.1106    0.0447   0.0000   441.2503       18.8174       8.39608      -2.25725     -0.609424      -3.03104      -3.82376      -9.30677      -5.89323      0.124091       3.45009      -2.26114     -0.853538       3.06587       1.41574      0.196595     0.0118404     -0.889243      0.407895    -0.0997388     -0.119796    -0.0674745     0.0895330    -0.0343603    -0.0179720    -0.0162888   0.000418324    0.00305713  -0.000354841  -0.000658276  -0.000101503   4.25058e-05  -2.77617e-06   1.12005e-05   1.75091e-05  -1.87252e-06       3.47084       4.19898       4.20716       4.53499       4.78948       4.89796       4.51309       3.80511       3.39096       2.95248       2.62161       2.11109       1.59902       1.19648      0.953352      0.734669      0.557229      0.392074      0.255404      0.159431      0.105633     0.0724921     0.0477775     0.0285634     0.0171332    0.00926334    0.00498605    0.00254163    0.00128992   0.000663699   0.000302220   0.000138186   6.52505e-05   2.65992e-05   1.15714e-05   4.45022e-06
  24  18 3650.9294    2.1045  3.9572 11.8320 -0.0050  0.0589   0.0240   0.1536    0.0388   0.0000   434.9281       15.3162       13.5017      -4.40843       9.75943       7.39751      -5.39088      -10.6861       1.86384       4.96375     -0.129405       5.48383       1.78619       2.60161      -1.95588     -0.738883      0.134406      0.742979      0.310667     -0.143390     0.0587333     0.0389343    -0.0420023    -0.0497583   -0.00977998    0.00501821   -0.00573055   0.000856178  -0.000917963    0.00189533   0.000212402  -0.000574896  -0.000169313   2.02775e-05   2.08439e-05  -6.09408e-10       3.87092       5.04908       5.64196       6.00552       5.80033       5.81718       5.28435       4.74967       4.16087       3.63821       3.04502       2.47789       1.96788       1.55548       1.15696      0.842597      0.583982      0.440770      0.290662      0.197123      0.132509     0.0848378     0.0496514     0.0306111     0.0187239     0.0100763    0.00574679    0.00310517    0.00162599   0.000779044   0.000404578   0.000192646   7.40841e-05   3.76705e-05   1.50251e-05   6.06410e-06
  24  19 3797.0037    1.7357  5.6850 11.3254 -0.0035  0.0775   0.0179   0.2014    0.0384   0.0000   433.9149       4.78324      -2.23835       27.6084      -6.08141      -7.11013      -7.38355       11.4976       17.1719      -3.55757       2.30032      -3.87874      -5.36987      -1.30187       2.29425       1.45690      -1.62026     -0.230895      0.515043     -0.539891     0.0959095     0.0643255    -0.0412768     0.0544374     0.0376529    0.00686101    0.00120678    0.00226746   -0.00296444   -0.00135432   0.000824706   0.000106457   8.53178e-05   4.53348e-05   1.74191e-05  -7.34690e-06       5.03942       6.56530       7.07390       7.18587       7.69752       7.33534       6.81155       6.05287       5.40563       4.64280       3.97417       3.25886       2.59014       1.98791       1.51497       1.12230      0.790246      0.576985      0.387280      0.266495      0.175811      0.111145     0.0688331     0.0422153     0.0244523     0.0140202    0.00761256    0.00413770    0.00208596    0.00105798   0.000499570   0.000247125   0.000101404   4.77917e-05   1.77865e-05   7.45860e-06
  24  20 3942.5851    1.4679  7.8169 10.9007 -0.0052  0.0981   0.0137   0.2581    0.0358   0.0000   439.4843       33.5994       28.7368       6.10279      -1.94123       12.3402      -13.7363      -3.04845       17.4422       11.2436      0.723509       5.63472      0.719319      -2.72260       4.56195      -2.46839     -0.498537       1.71452      0.394557     -0.135514     0.0326814     0.0749977      0.132894   -0.00762979     0.0575432   -0.00616741    -0.0233875     0.0128345   -0.00105437   0.000402327   0.000719293   0.000403362  -0.000158364  -4.57323e-05   2.79722e-05   2.15975e-05       6.37031       8.19070       9.17973       9.61908       9.64651       9.32715       8.59697       7.79741       7.04177       6.01932       4.99302       4.07120       3.30262       2.54768       1.96701       1.42305       1.00351      0.708973      0.507528      0.335481      0.219762      0.140396     0.0839296     0.0515497     0.0298117     0.0172929    0.00979666    0.00516363    0.00272598    0.00138045   0.000638198   0.000316628   0.000133339   6.30433e-05   2.33224e-05   9.87982e-06
  24  21 4088.7195    1.2768 10.0252 10.5240 -0.0035  0.1202   0.0110   0.3193    0.0363   0.0000   437.8612       29.2447       14.0301       15.9282      -15.9267      -2.25683       6.47910      -1.72994      -7.06758       16.1120       7.67798      -12.8263      -4.13265       5.38138      -1.39119      -2.34131      0.296248      -1.07048      0.335222     -0.206459     -0.144903      0.171438     0.0170693     0.0208664   1.02459e-05     0.0375583   -0.00731152   -0.00971265    0.00298861  -0.000107557   -0.00108949  -7.45137e-05   7.69492e-05  -0.000143944  -2.42554e-05  -1.50805e-05       7.95457       10.8465       11.6744       11.8672       12.0506       11.2888       10.9202       9.59687       8.72648       7.72437       6.46041       5.34714       4.21565       3.30452       2.45102       1.80109       1.27058      0.887999      0.618693      0.416923      0.274803      0.170123      0.105472     0.0641585     0.0370933     0.0213241     0.0118774    0.00638909    0.00330680    0.00160050   0.000800312   0.000371754   0.000167625   7.17302e-05   2.82593e-05   1.14839e-05
  24  23 4379.7249    0.8997 15.1648 10.2316 -0.0021  0.1934   0.0068   0.4913    0.0261   0.0000   443.8398       17.9510       12.5802       7.88530       13.8665      -9.42319       19.6244      -14.0430      -32.8125      -4.94427      -13.6735      -11.2055      -19.4947       6.14537     -0.719446      -3.72217      0.790625      0.287249      0.283541     -0.236033      -1.20744     -0.553233      0.351874      0.193193    -0.0408448     -0.110447    -0.0445994  -0.000179675    0.00468496   -0.00357325    0.00112471   0.000791880  -0.000658362  -0.000278492   2.23804e-07  -3.20084e-06       12.5254       16.5522       18.1855       19.2264       18.7417       18.7360       17.6726       15.3510       13.8595       11.7482       9.96645       8.18680       6.70011       5.08143       3.89690       2.75818       2.02814       1.41835       1.01515      0.680282      0.453150      0.287333      0.175198      0.106737     0.0612617     0.0356885     0.0195664     0.0105857    0.00541568    0.00285624    0.00132513   0.000639022   0.000289236   0.000125154   4.93651e-05   2.02589e-05
  25   8 2181.7774    0.8060  0.7954 10.2729 -0.0011  0.0276   0.0178   0.0575    0.0564   0.0000   442.2839     -0.822177       14.1172     -0.794505       4.09882       2.43125       2.99989      -1.73543      0.267561       2.75322      -1.38440     -0.643402      0.888311      -1.55837     -0.770331      0.167934      0.265265     0.0231325    -0.0487917    -0.0562347     0.0583402     0.0144115     0.0771538   -0.00982000    -0.0237462   0.000965702     0.0128290  -0.000276372   -0.00120923  -0.000258382   9.53465e-05   0.000117106   2.83936e-05  -2.46871e-05  -4.90623e-06  -1.86140e-07       1.67975       2.43384       2.74202       2.79739       2.96264       2.83309       2.51042       2.33913       1.95411       1.62599       1.38088       1.03870      0.818818      0.717212      0.458762      0.395238      0.278404      0.189089      0.144338     0.0915750     0.0633376     0.0408254     0.0258180     0.0150970    0.00993063    0.00532497    0.00313459    0.00180832   0.000924993   0.000493599   0.000250417   0.000122446   6.05412e-05   2.54098e-05   1.08632e-05   4.23945e-06
  25   9 2340.5505    1.1183  0.8150 11.0323 -0.0111  0.0281   0.0256   0.0575    0.0589   0.0000   443.1964     -0.563447       15.7497       7.50701       2.12925      0.388183      -1.48267     -0.214822       2.11064       1.68365       1.85431       1.36973      0.344435      -1.68390     -0.357313      0.234324      0.449530     -0.114766     -0.151124     0.0555850     0.0333006    -0.0914488    -0.0484123    -0.0246572   0.000106195   -0.00146211   -0.00231493   -0.00101884  -0.000189953    0.00127877  -0.000169393  -0.000335903  -0.000101119  -1.10997e-05   1.75755e-05   1.23904e-05       1.85301       2.45720       2.75955       2.77475       2.91078       2.92181       2.65086       2.28342       1.95606       1.66730       1.41249       1.24644      0.958105      0.721241      0.546750      0.405133      0.297000      0.223109      0.150308      0.101207     0.0693930     0.0474505     0.0306893     0.0189012     0.0109511    0.00699601    0.00342361    0.00202759   0.000967642   0.000527191   0.000284650   0.000123756   6.67834e-05   2.50923e-05   1.34393e-05   4.95287e-06
  25  11 2646.3020    2.1846  0.9164 12.0158 -0.0086  0.0262   0.0454   0.0603    0.0737   0.0000   438.9597       4.44546       16.8230       6.67286     -0.811000      -1.21397     -0.761513      -3.11143     -0.718481      -1.01360     -0.393621     -0.512758      0.836728      0.994304       1.10064    -0.0465343      0.427599     -0.385789      0.250711      0.116201    -0.0151526    -0.0203584    0.00818561     0.0107635    0.00616433   -0.00834749  -0.000630034    0.00118834   0.000146273  -0.000312977   0.000229481   7.45173e-05  -8.42233e-05  -1.61736e-05   6.54845e-07   1.39618e-06       1.64463       2.30419       2.34991       2.63343       2.48922       2.45579       2.34008       2.16021       1.78070       1.57518       1.39882       1.11199      0.880140      0.689957      0.536192      0.381051      0.295968      0.212101      0.143366     0.0948877     0.0641670     0.0418442     0.0274575     0.0161336     0.0105701    0.00574914    0.00345902    0.00169491    0.00102592   0.000487893   0.000257181   0.000127285   6.22226e-05   2.55692e-05   1.25010e-05   4.91477e-06
  25  14 3096.2725    3.7084  0.9675 13.0709  0.0001  0.0344   0.0775   0.0633    0.0877   0.0000   439.4300       5.41397       12.7049       2.93434     -0.509323       2.95056      -6.20034      0.664550       3.07707      0.169269       1.74484     -0.620775     -0.493937       1.02561      0.620662      0.200986    0.00205484      0.237944     0.0801563      0.105521     0.0685391    0.00842891    -0.0261827    -0.0347139  -0.000937772  -0.000492443   -0.00209337    0.00282821   -0.00159720   -0.00141765   0.000521718   0.000338203  -0.000171653  -2.42553e-05   2.18756e-05   3.17365e-06       2.74866       3.74913       4.03780       3.84504       3.28897       2.43737       2.22107       2.62208       2.76776       2.74071       2.54970       2.19808       1.77336       1.30757      0.918987      0.653799      0.417165      0.277357      0.164610      0.110907     0.0729932     0.0453227     0.0279248     0.0162803     0.0107094    0.00613677    0.00375515    0.00184322    0.00104443   0.000534963   0.000280139   0.000156902   6.52926e-05   3.19606e-05   1.32217e-05   5.39342e-06
  25  15 3243.9877    3.1989  1.1293 13.1961 -0.0220  0.0348   0.0683   0.0746    0.0794   0.0000   441.2581       11.4742       13.4286      -3.35226     -0.662956       6.66288       1.90902      -9.62752      -6.91395      0.401117      0.417047      -1.34400       1.71662      -1.26166     -0.939880      0.541445      0.512027     -0.140643     -0.523551    -0.0948351      0.161819     0.0747893    -0.0100093    -0.0377425     0.0281124    0.00570700   -0.00601637  -0.000138343    0.00260061   -0.00166782  -3.80861e-05  -4.60784e-05   0.000245950   4.15503e-05  -2.40672e-05  -1.36246e-06       2.22938       2.81456       3.28687       3.27914       3.14203       2.92978       3.13142       2.64038       2.35970       2.27078       1.83457       1.56288       1.26142      0.994918      0.741479      0.539258      0.453673      0.287846      0.186378      0.142466     0.0924264     0.0563184     0.0352240     0.0255310     0.0152144    0.00717771    0.00455140    0.00265776    0.00145177   0.000649276   0.000311713   0.000182275   9.23386e-05   3.84420e-05   1.60383e-05   6.68080e-06
  25  16 3391.2865    2.8013  1.8602 12.7038 -0.0089  0.0421   0.0460   0.0984    0.0518   0.0000   437.5573       19.9731       9.35942       1.43324     -0.297024      -1.73244      0.778345      -4.81436      -1.81510       5.87494     -0.657559      -1.98788      -1.35382       1.36031      -1.32641      0.285896     -0.640181      0.279014      0.185161     -0.146382    0.00287824     0.0259203     0.0340081    -0.0487801   -0.00385951    0.00175875   -0.00233409   -0.00760923   0.000940203    0.00133091  -0.000788989  -0.000294823   0.000311764   9.06961e-05   3.36101e-05  -2.06130e-05       2.76352       3.59788       3.51292       3.64020       3.89540       3.86322       3.95061       3.39548       2.80102       2.50507       2.07668       1.79649       1.56298       1.23505      0.891304      0.652459      0.448619      0.332972      0.241520      0.183263      0.128958     0.0757877     0.0506256     0.0310655     0.0171440    0.00977370    0.00526898    0.00324510    0.00169769   0.000827650   0.000438479   0.000199177   0.000101467   4.74366e-05   1.88284e-05   7.57279e-06
  25  17 3538.3142    2.2924  2.6098 12.3915 -0.0100  0.0487   0.0334   0.1246    0.0406   0.0000   433.7847       14.4514       24.4152      -4.66063      -1.99374      -4.29927       7.12251      0.860031      -3.23081       3.42925      -2.72906      -3.08019       3.26079      0.232461      -2.70720      0.757773      0.258509      0.756053     0.0375159     -0.186368    -0.0942434    -0.0452716    -0.0962530    0.00920313     0.0317437   0.000566441    -0.0150080     0.0112588    0.00793910   -0.00171352   -0.00136822   7.07145e-05   9.17673e-05   4.71171e-05   2.25673e-05  -7.58286e-07       3.26001       4.25491       4.53845       4.58376       4.59592       4.54519       4.32046       4.10225       3.61825       3.04202       2.58815       2.03264       1.73663       1.35330       1.04357      0.797107      0.579852      0.426105      0.288325      0.198745      0.131277     0.0838821     0.0515499     0.0323793     0.0186247     0.0110831    0.00609227    0.00343635    0.00191376   0.000946130   0.000498745   0.000246260   0.000115342   5.41699e-05   2.09641e-05   9.54810e-06
  25  18 3685.0243    1.9897  4.4751 11.5484 -0.0002  0.0651   0.0221   0.1648    0.0381   0.0000   432.0621       5.64941       16.3813      -1.98069      -10.0119      -8.02761      -2.43662      -10.0473    -0.0276880       1.10719     -0.205204      -5.55695      -1.10639       2.36455      -1.55516     -0.691220     -0.560961      0.286413     -0.839991     -0.173641     -0.193371    -0.0565488    -0.0212693    -0.0422900     0.0152479     0.0260391    -0.0121124   -0.00184625    0.00433096   0.000455906  -0.000269782  -0.000261112   4.19738e-05   5.64942e-05  -1.59463e-05   4.64285e-06       3.93334       5.43357       5.93822       6.24662       6.40178       5.71396       5.90981       4.99592       4.74281       3.81577       3.40252       2.73364       2.21963       1.74796       1.31032       1.00989      0.712447      0.526719      0.358176      0.245348      0.165602      0.106255     0.0656624     0.0423245     0.0250474     0.0142154    0.00821164    0.00458026    0.00253168    0.00126579   0.000652317   0.000322783   0.000159876   6.89080e-05   3.05321e-05   1.27239e-05
  25  19 3831.4611    1.6617  6.1492 11.0427 -0.0035  0.0802   0.0165   0.2097    0.0376   0.0000   436.4898       16.3035       11.0603       6.84607       5.18328       7.08734       4.54954      -10.0315      -12.9409       2.11974      -1.50387       2.71287       4.63267       1.55216       2.71517       1.43827     -0.660761     -0.452042      0.611694     -0.462041     -0.117604    -0.0508352    -0.0825772     0.0155244    -0.0126721  -0.000675807    -0.0155672    0.00865561    0.00505988    0.00335728   -0.00225809  -0.000346164   0.000487977   0.000103283  -8.07712e-05  -2.27805e-05       4.87599       6.39412       7.17559       7.16462       7.55213       7.36492       6.91161       6.21706       5.60411       4.75701       4.12836       3.22245       2.74845       2.13273       1.61113       1.24853      0.910707      0.643997      0.453681      0.315780      0.212369      0.137779     0.0844057     0.0543189     0.0321036     0.0186082     0.0108456    0.00596841    0.00327602    0.00162406   0.000846968   0.000406656   0.000200306   8.89323e-05   3.59017e-05   1.55454e-05
  25  20 3977.7161    1.3782  7.5179 10.7924 -0.0073  0.0976   0.0138   0.2534    0.0350   0.0000   443.2872       14.3437       12.8369       31.9009       13.2191     -0.242383      -5.72013      -20.0303      -24.0355       6.90164     -0.194302     -0.562691      -5.00684       1.11169     -0.488974      -2.08400    0.00492895      -2.22632      0.361782     -0.960288     -0.113829    -0.0298704      0.205849     0.0359510     0.0407622   -0.00521508     0.0119747   -0.00951213   -0.00165385    0.00244471   0.000686547   -0.00108784   0.000275690   2.21142e-05  -8.37610e-05  -2.01383e-05       6.20184       8.13552       9.02171       9.31019       9.65453       9.02331       8.55590       7.84987       7.06267       5.86337       5.14818       4.25814       3.35143       2.66839       2.02107       1.52343       1.12545      0.782638      0.554717      0.386199      0.254886      0.164483      0.104261     0.0654854     0.0385315     0.0231883     0.0126849    0.00748358    0.00386506    0.00202060    0.00104408   0.000491529   0.000241461   0.000111100   4.59384e-05   1.94263e-05
  25  21 4124.2598    1.1268  9.7876 10.4919 -0.0103  0.1285   0.0108   0.3363    0.0325   0.0000   441.6140      -13.6812      -2.55297       11.7434      -9.99984       6.77832      -12.3527      -5.43610       15.5018      -18.9827      -1.40497       19.8072      -14.8046       2.36098      0.942582      -2.76055      -4.44247      0.655502       2.31567    0.00115339     -0.534361      0.285621     0.0397297    -0.0453604     0.0829388    -0.0199971    -0.0353637     0.0184580     0.0111496   -0.00470913   -0.00338437    0.00128700   0.000344294  -0.000181496   0.000140007   4.53854e-06       7.80559       10.7893       11.3794       12.4173       11.6044       12.2608       10.8984       10.4013       8.81560       7.94165       6.63513       5.52506       4.46132       3.53741       2.64765       2.00455       1.49214       1.06022      0.737176      0.510522      0.335490      0.222902      0.139194     0.0880237     0.0520465     0.0308551     0.0173934    0.00965157    0.00514170    0.00273348    0.00134304   0.000686341   0.000312276   0.000144570   5.93339e-05   2.52272e-05
  25  22 4269.8914    0.9344 12.3354 10.2393 -0.0028  0.1589   0.0084   0.4277    0.0295   0.0000   442.6701      -13.7089       7.53573       4.08085       13.2656       16.5755      -30.6240       2.18342       13.0174      -8.59949      -3.84206     -0.804520      -9.67787     -0.709267      -5.46390      -8.72493       1.16834       3.59458    0.00430339      -1.23300     -0.267403      0.461339      0.131117     -0.229340     0.0106368      0.100151    -0.0131765   -0.00244065    0.00688667   -0.00108398  -0.000771904    0.00165232   0.000647827  -0.000415041  -2.26823e-05  -3.43029e-05       9.88793       13.2631       14.6264       15.0574       15.2951       14.8816       14.3318       12.7388       11.1842       9.76864       8.09892       6.85558       5.47389       4.30695       3.27135       2.52026       1.83782       1.30149      0.936487      0.636119      0.426703      0.276697      0.177002      0.111244     0.0661245     0.0387222     0.0223522     0.0123263    0.00651707    0.00353701    0.00175190   0.000864014   0.000406479   0.000190323   7.75543e-05   3.20378e-05
  25  23 4415.9010    0.7332 13.2902 10.0993 -0.0091  0.1958   0.0066   0.4986    0.0265   0.0000   413.8430       16.0083       32.0855      -17.4407       18.1192       12.6813      -17.5631      -22.8798      -5.57801       17.7835       18.4994       3.71590       12.5059      -2.66017       6.44318     -0.281848      -6.16439      -1.75931     0.0843995      0.240791     -0.340851      0.251122     -0.297872     0.0190712     -0.149316     0.0132691     0.0743106     0.0166786    -0.0362620   -0.00577428    0.00330008   0.000347339  -0.000458698  -0.000726682  -4.56107e-05   0.000155217       12.2566       15.7701       17.6665       18.4596       18.5028       17.7042       17.1819       15.4532       13.7533       11.8950       10.4091       8.40027       6.75470       5.38253       4.16059       3.12343       2.30927       1.65350       1.16128      0.795517      0.537113      0.348182      0.223736      0.140781     0.0845455     0.0501941     0.0290128     0.0163309    0.00884547    0.00457064    0.00246576    0.00112324   0.000565541   0.000259561   0.000103658   4.56483e-05
  26   7 2039.7873    0.6094  0.6163  9.9607 -0.0054  0.0230   0.0148   0.0487    0.0502   0.0000   439.8334     -0.765589       18.3584       3.09422      -5.61759     -0.488812       1.26596     -0.554638       2.37150      -1.86097      0.886989   -0.00905257      -1.18007      0.895781      0.895913    -0.0821907    -0.0554032      0.203002      0.176116     -0.180821     0.0330060    -0.0152534     0.0105517    0.00414286   -0.00251371    0.00116102   -0.00223943    0.00125176  -0.000218045  -0.000236869  -0.000204143  -8.15832e-05   1.47073e-05   6.85858e-06   1.70761e-05   1.21733e-06       1.51729       1.75714       2.04876       2.21308       2.09018       2.13861       2.10097       1.74768       1.59346       1.40232       1.14973      0.922689      0.782533      0.622255      0.504433      0.346897      0.251880      0.187868      0.138165     0.0972631     0.0635820     0.0441592     0.0283585     0.0175905     0.0104671    0.00586770    0.00380848    0.00203366    0.00114231   0.000584700   0.000350519   0.000165173   7.44764e-05   3.38985e-05   1.76273e-05   7.18080e-06
  26   8 2206.0627    0.9088  0.7591 10.2995 -0.0018  0.0239   0.0194   0.0517    0.0614   0.0000   439.9724       4.68797       18.8772      0.501082      -3.59523       2.81570       2.24757       2.53350      -2.26212      -2.92270      0.945798       1.92149      0.139711     -0.142800     -0.181708      0.642400      0.383994     0.0472781    -0.0461590     0.0430626      0.135296     0.0235280   -0.00323997    -0.0395321    0.00902905     0.0150719    0.00362665   -0.00202209   -0.00201517   0.000969710   4.70176e-05   9.78954e-05  -5.44763e-05   2.92576e-07   1.33237e-05  -1.88934e-06       1.34025       1.71144       1.97704       2.05403       2.17726       2.03964       1.89432       1.75051       1.67131       1.38063       1.15262      0.968874      0.772783      0.651830      0.470058      0.385817      0.260123      0.209815      0.144792     0.0990042     0.0694090     0.0410262     0.0292447     0.0188095     0.0119167    0.00713425    0.00342808    0.00254191    0.00124851   0.000737152   0.000395763   0.000175749   9.56767e-05   4.48867e-05   2.07604e-05   9.02353e-06
  26   9 2366.0717    1.2634  0.9150 11.0800 -0.0034  0.0270   0.0259   0.0608    0.0613   0.0000   442.3134       2.97417       19.1291       3.55361     0.0995352       1.37935      -3.91849       1.41201       3.15241     -0.968698     -0.345863      -1.94142     -0.769471     -0.396460     -0.261214     -0.191921      0.225495     -0.327830    -0.0393545     0.0192637    0.00509540     0.0256904    -0.0518727    0.00116809    -0.0120902   -0.00153951    0.00436196  -1.06154e-05    0.00165178   -0.00166605  -0.000948462   0.000296310  -7.94420e-05  -3.86516e-05  -2.61323e-06   5.56523e-07       1.64451       2.09231       2.29570       2.40276       2.60323       2.37088       2.15488       2.11724       1.78187       1.65739       1.31961       1.13725      0.979777      0.698136      0.587620      0.410790      0.306314      0.228004      0.157727      0.113477     0.0711102     0.0472377     0.0334787     0.0197060     0.0132772    0.00742012    0.00418670    0.00251506    0.00139649   0.000770031   0.000434105   0.000196978   0.000102826   4.67592e-05   2.26143e-05   1.00014e-05
  26  10 2521.1547    1.5830  0.9052 11.6312 -0.0030  0.0263   0.0324   0.0615    0.0624   0.0000   438.9991       6.60201       18.7588       9.17968      -3.44151      -2.12050      0.529266       2.06034      -1.02899      -2.81764       2.52197     -0.564614      -1.80530     -0.313216      0.471154      0.163835     -0.539065      0.166225      0.430539     -0.213654    0.00354739     -0.122130   -0.00525863    0.00597169    0.00709922   -0.00771176   -0.00138514   -0.00382656   -0.00207575   0.000561809   0.000347037  -0.000118533   0.000129964  -2.34766e-05   3.24502e-06   8.16453e-06       1.64879       2.24331       2.38363       2.56620       2.48286       2.29005       2.22074       2.08935       1.87603       1.62753       1.39784       1.16848      0.992128      0.745295      0.569572      0.435870      0.314130      0.222140      0.148432      0.110908     0.0738058     0.0512174     0.0292181     0.0186934     0.0116189    0.00689048    0.00408155    0.00230080    0.00131821   0.000658206   0.000347715   0.000182324   9.08402e-05   4.41112e-05   2.08075e-05   8.25646e-06
  26  11 2674.4697    2.1103  0.9048 12.4413 -0.0086  0.0316   0.0470   0.0639    0.0644   0.0000   438.9615       1.53167       15.2661     -0.922031      0.220227    -0.0617183      -2.70537      -4.25030       1.69290     -0.169769       1.41847       1.86348     -0.687772     -0.328012      0.622200      0.493068     -0.117356     -0.147783      0.299451      0.158271     0.0123038      0.191915     0.0349093   -0.00720321   -0.00361429     0.0126762    0.00664144   -0.00647203    0.00273831  -0.000503981   0.000119142   4.24179e-05   0.000200392   7.67573e-05   3.42345e-06   2.09920e-05       2.14906       2.80030       2.86985       3.41014       3.59725       3.25354       2.85140       2.64010       2.58002       2.12383       1.58652       1.17820       1.04696      0.888424      0.678090      0.433482      0.342078      0.259010      0.207694      0.126383     0.0852377     0.0549708     0.0393304     0.0265298     0.0145746    0.00952649    0.00433870    0.00318217    0.00159090    0.00108996   0.000549646   0.000275585   0.000129189   5.33134e-05   2.51118e-05   1.06265e-05
  26  12 2826.6851    2.8331  0.8314 12.7122 -0.0088  0.0252   0.0600   0.0539    0.0688   0.0000   437.4717       5.25252       11.0314       4.90509      -4.28725      0.388850       1.45096      -3.50094      0.633904       1.42342     0.0705062      -1.65922     -0.921281     -0.402635     -0.520066     -0.231004     -0.214950     0.0667487      0.438416     -0.115561    -0.0241113     0.0448007    -0.0685731     0.0368393    0.00941976   -0.00999151    0.00636267    0.00192322    0.00197020   0.000372693  -0.000172614   3.72335e-05   5.56642e-05  -1.80061e-05   1.35295e-06   1.24499e-05       1.65891       2.32817       2.52157       2.68292       2.72422       2.47029       2.36726       2.06912       1.90955       1.62923       1.41207       1.18153      0.979973      0.742188      0.554223      0.403129      0.286941      0.209840      0.147058      0.102094     0.0658559     0.0429555     0.0289363     0.0186687     0.0119387    0.00658667    0.00375927    0.00223692    0.00124906   0.000739307   0.000337386   0.000189800   7.93893e-05   4.42093e-05   1.85195e-05   8.41741e-06
  26  13 2977.5488    3.4945  0.8453 13.1655 -0.0028  0.0229   0.0701   0.0546    0.0628   0.0000   438.4410     -0.756942       19.0800       5.24645      -2.65781      -3.93307      -1.70800      0.614388       2.15951       2.26701      0.653695       1.20781      -1.18017      0.384608     -0.709762      0.827375   -0.00122447     -0.401936      0.174395      0.165690    -0.0475694    -0.0539861    -0.0320946    -0.0318323  -0.000854984     0.0159913    0.00870869   -0.00214598   -0.00194784   0.000861230  -0.000492786   0.000269587   0.000114297   1.95653e-05  -1.65926e-05   1.68857e-06       1.42938       1.95074       2.16713       2.28297       2.30475       2.18131       2.05889       1.87998       1.61030       1.46658       1.19978       1.03043      0.808363      0.615523      0.512213      0.361492      0.271510      0.207888      0.135408     0.0966753     0.0639232     0.0408169     0.0273768     0.0170324     0.0109456    0.00618080    0.00379791    0.00194886    0.00121070   0.000601933   0.000324615   0.000158279   7.85888e-05   3.80654e-05   1.67947e-05   7.51272e-06
  26  15 3275.4402    3.2825  1.5343 13.0716 -0.0070  0.0368   0.0583   0.0865    0.0689   0.0000   437.9465       12.6089       15.9017       10.1158     -0.239301      0.564637       3.43161       1.01084      0.100929      -3.54859       1.86674      0.442297     0.0297918      -1.16028     -0.754162     -0.116568      0.195579     -0.353597     -0.326575      0.234381    -0.0143969     0.0930201     0.0219789    -0.0403677     0.0333013    0.00628012    0.00126562    0.00340367  -0.000769202   -0.00248494  -0.000426903  -2.28821e-05  -0.000303848   1.63964e-05   1.61427e-05  -1.34968e-05       2.21394       3.01418       3.16854       3.39224       3.59479       3.18741       3.16472       2.94611       2.71538       2.31349       1.91886       1.53292       1.22606       1.07532      0.807467      0.613633      0.440774      0.332779      0.251686      0.158428      0.107736     0.0679742     0.0456084     0.0302859     0.0178614     0.0104824    0.00572535    0.00340557    0.00197831    0.00111431   0.000600973   0.000296338   0.000145967   6.95495e-05   3.01037e-05   1.33722e-05
  26  17 3571.0278    2.2175  3.3227 12.2193 -0.0035  0.0524   0.0278   0.1399    0.0372   0.0000   435.4762       14.6776       26.8068      -7.58013      -8.33819       7.63179      0.877819     -0.290996      0.487687     -0.438991      -2.30165       3.07088      -3.10758     -0.679503      0.533966      -2.32176      -1.74609      0.346979    -0.0889276     -0.697794     -0.453383    -0.0878052     0.0904955    -0.0192590    -0.0332297    -0.0251520   -0.00228048    0.00923283   -0.00228528   -0.00225254    0.00210251   0.000492385  -0.000111790   0.000161532  -1.96741e-05   1.77842e-05       3.27442       4.31490       4.84561       5.02958       5.25103       4.86832       4.57772       4.19124       3.83485       3.35046       2.75837       2.28195       1.87296       1.52243       1.14531      0.865833      0.625176      0.474468      0.332031      0.226348      0.156924      0.100536     0.0672302     0.0422332     0.0259098     0.0155395    0.00882264    0.00540801    0.00286299    0.00153662   0.000897106   0.000443953   0.000202497   0.000104214   4.34671e-05   1.93483e-05
  26  18 3718.4944    1.8943  4.7706 11.6001 -0.0069  0.0655   0.0200   0.1726    0.0354   0.0000   440.9146       11.6232       7.86790       3.29674      -1.72091       2.45012      0.582317      -10.7884       2.87751      -10.9384    0.00754824       3.77384      -2.24369     -0.986677      -2.66200       1.35645      0.916304      0.122662     -0.417136     0.0914457     0.0932245      0.158494    -0.0353325    0.00478889   -0.00652105   -0.00334059     0.0150159   -0.00502727    0.00281142    0.00285096   -0.00113703  -0.000446352  -0.000391567  -0.000265630  -2.14044e-05  -1.81276e-05       3.90738       5.12087       5.77261       5.77730       6.17502       6.03333       5.56214       5.18224       4.35597       3.94610       3.45060       2.81945       2.28493       1.79436       1.36875       1.08335      0.797088      0.580533      0.415589      0.280197      0.190811      0.126524     0.0816291     0.0542698     0.0323170     0.0200972     0.0116251    0.00651750    0.00366420    0.00189116    0.00101623   0.000494645   0.000248670   0.000116742   5.17745e-05   2.38040e-05
  26  19 3865.4118    1.5797  6.6453 11.0953 -0.0029  0.0835   0.0155   0.2211    0.0360   0.0000   441.7180       23.4207       9.40076       17.6379      -4.35678      -2.12689      -6.83146      -1.97454       3.62274      -13.0302      -4.41749      -2.44166       3.07922      0.435776     -0.953645      -1.67003      0.509625       1.52747      -2.04715      0.140154      0.365211     0.0249101    -0.0312000    -0.0407379     -0.100213    0.00907986   -0.00387649     0.0219517   -0.00576709  -0.000501475    0.00287408   -0.00121592  -4.17551e-05   0.000513715   0.000129058  -3.13933e-05       5.04671       6.68325       7.32487       7.74670       7.90733       7.49988       7.06530       6.49984       5.98117       5.07893       4.41878       3.63975       3.00952       2.42626       1.81907       1.41154      0.999140      0.732190      0.527466      0.364667      0.247122      0.168314      0.106694     0.0656665     0.0405737     0.0242182     0.0142775    0.00812246    0.00445558    0.00241258    0.00128284   0.000655433   0.000317385   0.000151506   6.74949e-05   3.05011e-05
  26  20 4012.0565    1.3247  9.2327 10.7575 -0.0040  0.1095   0.0120   0.3003    0.0330   0.0000   435.7153       35.0649       44.6817       3.93556     -0.882005       8.65491       14.5525      -4.24468       6.61928       10.7930       11.6120       1.25308      -5.39479      -3.45619       4.71777       2.17837     -0.792874      -1.49125      -1.52330     -0.732076     0.0829215      0.188567    -0.0734976     -0.210277     0.0114435     0.0598280     0.0297582    -0.0258059    0.00936161    0.00183590   -0.00174891   0.000450749   -0.00159282  -8.69921e-05   0.000155713  -1.31690e-06       6.51478       8.45412       9.68407       10.3747       10.0678       10.0387       9.51084       8.50502       7.72094       6.59568       5.63993       4.75143       3.80649       3.07166       2.34423       1.79005       1.33157      0.980509      0.681318      0.478587      0.326373      0.221082      0.139883     0.0893475     0.0545897     0.0331735     0.0194486     0.0111924    0.00599380    0.00329422    0.00171989   0.000897981   0.000436771   0.000211983   9.37045e-05   4.16991e-05
  26  21 4159.0921    1.0978 10.6873 10.5363 -0.0018  0.1327   0.0097   0.3502    0.0303   0.0000   440.1480       20.3755     -0.212093       27.9184       17.6496      -21.5558       7.24880      -5.66429       9.40143       17.5991      -1.71998      -15.9961      -3.98991       9.44545      -1.88170       1.06775       1.12077     0.0427468      0.355855      -1.76193     -0.128185      0.609031      0.298781    -0.0785003    -0.0908286     0.0236995     0.0464584     0.0211612    0.00377588   -0.00400440    0.00406256    0.00306955  -0.000520046  -0.000413824   0.000269309  -1.81201e-05       7.80399       10.4576       11.6794       12.3647       12.2829       11.9440       11.3488       10.2837       9.31707       8.17097       6.94197       5.67363       4.74591       3.65346       2.91433       2.21480       1.62659       1.18663      0.851163      0.582678      0.402435      0.266152      0.171773      0.107162     0.0670175     0.0405871     0.0238367     0.0135512    0.00772937    0.00412588    0.00215829    0.00111885   0.000549419   0.000265006   0.000113186   5.12957e-05
  26  22 4305.6173    0.9060 12.6632 10.3315 -0.0041  0.1630   0.0077   0.4302    0.0276   0.0000   419.9736       38.5685       33.7328      -31.7580      -4.78429       17.7296       24.2634     -0.788999      -22.8809       7.79258      -15.1513       3.58556      -3.54554      -9.62523       7.26007      -2.67746      -6.26269      0.795999    0.00863522     -0.809646       1.10159      0.747693    -0.0267854     0.0143706     0.0541348     0.0396114    -0.0252398    -0.0136600   -0.00533004     0.0135512   -0.00187847   -0.00466487  -0.000382102   0.000845146  -0.000395005   4.43455e-05       9.70903       12.8763       14.5399       15.4650       15.4959       14.8621       14.2412       13.0266       11.4996       10.0633       8.45210       7.10814       5.76419       4.59932       3.61136       2.69029       2.01765       1.46943       1.03174      0.738030      0.502382      0.329206      0.209601      0.138829     0.0833629     0.0503859     0.0290945     0.0167656    0.00961250    0.00519239    0.00269143    0.00137511   0.000682643   0.000332759   0.000145826   6.52383e-05
  26  23 4451.3720    0.7770 17.1077 10.1381 -0.0004  0.2251   0.0057   0.5648    0.0227   0.0000   412.8963       20.1536       43.4491       42.1460       15.1558       24.3640       19.0271       7.68144       23.2875      -27.8614      -28.4966       20.8242       7.77183      -9.01957      -8.15091      -6.07022       10.7787      0.755089      0.116449      -1.28570      0.575194      0.118314     -0.128969      0.120874     0.0491361    0.00743120     0.0152411     0.0327074  -0.000349429    -0.0115897    0.00679116   -0.00199782  -1.96478e-05  -0.000555264  -0.000223530  -0.000300305       13.4704       17.3133       19.8948       20.7976       21.1461       20.1604       19.3277       17.7091       15.8765       13.8208       11.5134       9.96649       7.96687       6.48489       4.92367       3.77356       2.78940       2.05495       1.45763       1.01581      0.697794      0.469453      0.299953      0.193326      0.117508     0.0724641     0.0423548     0.0239576     0.0136643    0.00736347    0.00389501    0.00207211   0.000986764   0.000489611   0.000209455   9.35664e-05
  27   6 1889.8054    0.4343  0.4672  9.6168 -0.0086  0.0293   0.0124   0.0446    0.0430   0.0000   439.4789       2.84173       16.7284      -1.79517      -1.53565     -0.621004      0.988102       1.15981     0.0287343     -0.110790     -0.135640     -0.789032    -0.0448145      0.506370     -0.633605     -0.473126    -0.0859846      0.371033     0.0687773    0.00257994     0.0904675    -0.0427594    0.00374467    0.00189920    0.00270605    0.00106331    0.00143706  -0.000696315    0.00251211   0.000304186   0.000303647  -0.000335242  -2.52001e-05  -0.000133442  -1.31263e-05   1.95158e-05       1.75230       1.89408       2.38709       2.56479       2.69989       2.20060       2.52690       2.05985       1.86673       1.74685       1.37719       1.49281      0.879234      0.648632      0.706371      0.510277      0.357117      0.192054      0.173838      0.137388     0.0891125     0.0623385     0.0335631     0.0255485     0.0146589    0.00740615    0.00573849    0.00344560    0.00229424    0.00114898   0.000532765   0.000354518   0.000149904   8.87895e-05   3.09942e-05   1.26804e-05
  27   7 2062.0351    0.6032  0.7378  9.8711 -0.0155  0.0272   0.0137   0.0539    0.0541   0.0000   438.3001      0.620899       12.7044      0.923925       1.83068       2.66512      -1.17501       1.36976      0.664951       1.80416     -0.853952      0.843845      0.506356     -0.452294     -0.506486     -0.107207     -0.228703     -0.404965     -0.286443     0.0989104     -0.137334    -0.0977553     0.0223842    0.00487353    -0.0487974   -0.00787967    0.00521869    0.00410366   -0.00229755   -0.00176224  -0.000544092   0.000697390  -9.54354e-05  -9.65127e-05  -4.30776e-05   8.02992e-06       1.67450       2.14542       2.32810       2.39651       2.25362       2.47814       2.13375       1.92839       1.76260       1.67111       1.55082       1.37914       1.09775      0.829276      0.658163      0.472046      0.372469      0.292778      0.182471      0.130159     0.0892776     0.0523909     0.0392076     0.0271960     0.0163770     0.0107238    0.00664514    0.00341458    0.00202938    0.00109846   0.000570826   0.000307268   0.000154669   8.12264e-05   3.28348e-05   1.72705e-05
  27   8 2229.7721    0.9340  0.7915 10.4613 -0.0215  0.0242   0.0203   0.0536    0.0602   0.0000   437.8280      0.800327       18.4845      -1.55185      -2.96931     0.0806765     -0.365042       1.67976      -1.23146      -2.26413     -0.135882      0.158570      -1.16460     -0.417895     -0.108252    -0.0940809     -0.812349     -0.104576      0.329294     -0.123437     0.0449945    -0.0452049  -0.000980388     0.0126596   -0.00313917    -0.0172606     0.0104455    0.00224408   -0.00247928  -0.000796505   -0.00120465  -0.000385152   3.77695e-05   0.000147968  -4.93078e-05  -2.45768e-05       1.51565       1.82414       2.11459       2.19001       2.15974       1.97604       2.13646       1.95625       1.77449       1.50839       1.23276      0.982195      0.825461      0.667216      0.518285      0.424121      0.335437      0.252573      0.175045      0.124116     0.0822720     0.0563128     0.0355038     0.0217337     0.0140762    0.00815938    0.00517485    0.00300631    0.00166469   0.000855648   0.000477100   0.000274829   0.000136200   6.38786e-05   3.50878e-05   1.63732e-05
  27  10 2547.5185    1.7861  0.9293 11.6539  0.0012  0.0255   0.0347   0.0600    0.0625   0.0000   438.5427       6.48371       12.9150       3.55695       4.59739     -0.419304      -1.09255      -3.97422      0.997158       1.17060    -0.0822575    -0.0154215       2.98391     -0.306638    -0.0106723      0.542384      0.931409     -0.265536      0.474870      0.252594     -0.219876    -0.0403719     0.0192335    0.00910917    -0.0416244    -0.0174702    -0.0109178    0.00262160    0.00610290   0.000392943  -0.000872077  -0.000800966   9.82223e-05   3.03881e-05  -9.51800e-05  -2.96338e-05       1.49423       2.03138       2.22381       2.45421       2.43433       2.27180       2.19016       1.86732       1.84066       1.50423       1.36519       1.11260      0.927212      0.759159      0.547137      0.436817      0.313602      0.238741      0.162983      0.110728     0.0847204     0.0584087     0.0358597     0.0214929     0.0155498    0.00897425    0.00506728    0.00359490    0.00195619   0.000939440   0.000546041   0.000319976   0.000150005   6.80068e-05   4.08710e-05   1.76227e-05
  27  11 2702.1508    2.1352  0.7800 12.3578 -0.0142  0.0265   0.0472   0.0536    0.0588   0.0000   440.7094       5.88070       13.9489      -1.97216       1.95176      -3.89457       1.39681     -0.286968       1.72266      -3.87553      -4.01271      0.920584       1.52077      -1.38346     -0.860497    -0.0902623     0.0101555     -0.666023     -0.278536      0.170032      0.159211    -0.0752981     0.0121557     0.0586359   -0.00147722   -0.00220448   -0.00763928   -0.00268637  -0.000669570    0.00294197  -0.000303904  -0.000173494   0.000167978  -0.000108542  -1.27394e-05  -4.75646e-06       1.65043       1.90780       2.28815       2.63866       2.29287       2.24838       2.43814       2.18848       1.67453       1.62705       1.49936       1.06116      0.829364      0.745952      0.571748      0.423564      0.335366      0.260557      0.184365      0.114852     0.0875642     0.0556720     0.0367134     0.0218111     0.0144749    0.00890865    0.00550837    0.00290827    0.00171543    0.00100486   0.000507614   0.000251597   0.000139597   6.35967e-05   3.28165e-05   1.50451e-05
  27  14 3157.3774    3.5305  0.9620 13.6639 -0.0160  0.0301   0.0742   0.0671    0.0576   0.0000   438.7042       8.82589       12.6789      0.200353      -3.84961      -1.11079       2.07421       3.68379      -7.25056      -4.05611     -0.408307      -1.78388      0.456939      0.317442     -0.629284      -1.01825      0.669177      0.157656    -0.0453191     -0.327601      0.189856     -0.176714     0.0416005     0.0364853   -0.00698441    0.00586184   0.000843671    0.00289457   -0.00203481    0.00137059   0.000534558  -8.00603e-05  -0.000284919   8.52399e-05   0.000103664   8.51118e-06       1.78474       2.25471       2.53687       2.80093       2.40532       2.68262       2.43829       2.25490       1.90799       1.88519       1.58481       1.33170       1.07895      0.903354      0.626629      0.503130      0.391618      0.281202      0.186822      0.143723     0.0941359     0.0679542     0.0383811     0.0303101     0.0166741     0.0108755    0.00612982    0.00397506    0.00200992    0.00108943   0.000584609   0.000348079   0.000179331   7.13814e-05   4.27083e-05   1.93217e-05
  27  15 3306.6922    3.1972  1.5270 12.8820 -0.0072  0.0347   0.0549   0.0832    0.0689   0.0000   437.9698       5.69582       11.1571       8.06918       4.80160       2.76860     -0.654193      -5.19749    -0.0516843       1.84141     -0.427701      -2.01966      -2.91081       2.14180       1.92255     -0.468999      0.263018      0.370599      0.320764     -0.357184     0.0262187      0.188793   -0.00894947    0.00638793   -0.00280166   -0.00305470   -0.00128147    0.00249173  -0.000500780   0.000704361   -0.00158293  -0.000113394   0.000229806  -3.04278e-05  -7.54564e-05   2.92488e-05       1.89489       2.57543       2.94382       3.05338       3.07362       2.79522       2.87242       2.49212       2.20636       2.13870       1.73869       1.51842       1.22497      0.992907      0.776410      0.574652      0.448796      0.308119      0.223275      0.165450      0.107772     0.0742045     0.0504229     0.0303466     0.0194740     0.0122672    0.00753283    0.00403172    0.00253785    0.00139077   0.000746721   0.000373194   0.000199891   0.000101272   4.39312e-05   2.04194e-05
  27  16 3455.3320    2.7835  2.2571 12.4473 -0.0023  0.0453   0.0403   0.1015    0.0572   0.0000   440.0644       13.3427       8.26225       2.80232       6.95569      -1.07793      -5.10681       3.80387       1.78945      -5.04965      -2.21578      0.662941      -2.26064       1.28065     -0.545692     -0.132997      0.281058      0.427784      0.263877      0.456825     -0.132098     -0.132202     0.0433169   -0.00915054    0.00200831    -0.0303773    0.00868850    0.00731714   6.49457e-05   -0.00107894   -0.00123115  -0.000724339   0.000179371   9.74798e-05  -2.51656e-05  -2.85446e-05       3.01895       4.04523       4.65285       5.18226       5.27850       4.98730       4.64540       4.22083       3.58038       2.93176       2.37559       1.95637       1.65229       1.24553      0.919749      0.700240      0.561088      0.417869      0.288091      0.197468      0.141899      0.100462     0.0622990     0.0412282     0.0247616     0.0163773    0.00946989    0.00590805    0.00309306    0.00169252   0.000907080   0.000485733   0.000258446   0.000133472   6.67167e-05   2.93536e-05
  27  17 3603.6332    2.2121  3.5991 11.9935 -0.0014  0.0546   0.0265   0.1411    0.0403   0.0000   439.2433       4.66475       7.65396       5.82180      -7.25595       2.22989     -0.552452       1.52701      -5.14265      -2.51685       5.71056       4.22587      0.575547       1.10421       1.96284      0.150267       1.29505     -0.439654      0.580510     -0.324235     0.0717298     -0.216189    -0.0210223     0.0100080    -0.0205393     0.0277941    -0.0157388     0.0114067    0.00181019   -0.00479528   0.000974926  -0.000546204   0.000139134  -0.000213080   2.60976e-05  -1.41558e-05       3.34601       4.29477       4.67916       5.01365       5.06500       5.11405       4.66854       4.29359       3.79141       3.36685       2.92281       2.46873       2.05590       1.60644       1.22542      0.938937      0.722913      0.535470      0.374325      0.263468      0.178581      0.119934     0.0820198     0.0525590     0.0329289     0.0211502     0.0123371    0.00701579    0.00412930    0.00212649    0.00116995   0.000617317   0.000305737   0.000159457   7.25174e-05   3.32325e-05
  27  18 3751.6415    1.8340  5.1887 11.3400 -0.0014  0.0658   0.0178   0.1743    0.0357   0.0000   439.8463       22.3335       15.1393       16.8066    -0.0598040       11.3587      -5.16949       5.71409       7.11276       2.17583      0.331442       2.04967       2.97742      0.152147      -1.69857    -0.0422306     -0.706645       1.20622     -0.142160      0.223651    -0.0818484      0.161406    -0.0750800    -0.0302663      0.159442     0.0376867    -0.0447266   -0.00346385   -0.00291196    0.00207997    0.00117006   0.000411347  -1.90153e-06   0.000128025  -6.80251e-05  -1.78924e-05       4.02109       5.30438       6.00847       6.33570       6.27479       6.27827       5.77462       5.28307       4.80318       4.16687       3.63133       2.97614       2.40502       1.91171       1.51644       1.18626      0.869352      0.642025      0.462767      0.321181      0.216334      0.151068     0.0968959     0.0605688     0.0389159     0.0236362     0.0145999    0.00844906    0.00486827    0.00264234    0.00144115   0.000748353   0.000383693   0.000188923   8.61113e-05   4.08502e-05
  27  19 3899.3830    1.5204  6.7727 11.1004 -0.0023  0.0817   0.0144   0.2268    0.0322   0.0000   441.4413       11.5131       6.67756       7.46998      0.705412      -19.2072      -2.58645       7.89395       6.25838       4.19666       1.03209       3.00324       4.54617      0.143159       2.06675      -1.91753      0.872501      0.565948      0.203141     -0.792024    -0.0483109     0.0247416      0.150489     0.0439308     0.0513991     0.0601705     0.0237943  -0.000592769   0.000947330   -0.00772307    0.00215407   -0.00113447  -0.000495712  -5.34935e-06   1.89788e-06  -1.78065e-05       4.77430       6.12526       6.93978       7.09708       7.30281       7.06025       6.72720       6.04530       5.67150       5.00605       4.30920       3.66105       2.99320       2.43473       1.90411       1.45465       1.07730      0.785631      0.562096      0.401383      0.281727      0.187422      0.123794     0.0801447     0.0495525     0.0309202     0.0184713     0.0107569    0.00625999    0.00347499    0.00188158   0.000984348   0.000497788   0.000250363   0.000113484   5.35969e-05
  27  20 4046.7772    1.2841  9.5398 10.6666 -0.0020  0.1098   0.0110   0.2974    0.0316   0.0000   455.7471       16.6826       13.0770      -27.4066       13.5204       8.13791     -0.304894       11.1408       7.82069      -2.03843      -6.15148       4.51798       7.23093       3.05224      -2.58395       2.72612     -0.660743      0.631713      0.988169      0.138537     -0.131996      0.356459     0.0122003     -0.110604     0.0346244    -0.0348646    -0.0250176     0.0151831    -0.0205693    0.00484227    0.00785312    0.00192598   0.000131796   0.000201246   0.000117703  -6.90318e-05       6.44036       8.38992       9.43307       10.0968       9.84586       9.67149       9.40753       8.38160       7.63017       6.82848       5.89394       4.84070       4.10072       3.23545       2.58226       1.94203       1.44395       1.07611      0.763782      0.548571      0.367877      0.257938      0.166058      0.108247     0.0674161     0.0426701     0.0246577     0.0144496    0.00850343    0.00464024    0.00254599    0.00132364   0.000690516   0.000331358   0.000158226   7.06110e-05
  27  21 4193.9497    1.0962 12.0901 10.4455 -0.0050  0.1448   0.0086   0.3792    0.0284   0.0000   442.5043       14.3833       10.1562       4.91052      -16.9663       5.23022       16.7092       6.21370       7.08418      -6.92729      -11.6163     -0.196846       5.56332       3.47532      -3.41614       4.81460      -1.49269      -1.88143       1.46268      0.106385      0.245690      0.428175     -0.505263    -0.0942698      0.100772     -0.162659    -0.0772352    0.00503072   -0.00360743   0.000539756   -0.00619536   0.000335046   0.000661604   -0.00119818  -0.000529598   9.07743e-05       8.57878       11.1830       12.7176       13.3160       13.6940       13.0405       12.5601       11.2275       10.4604       8.79307       7.72572       6.47418       5.24970       4.36318       3.36580       2.51902       1.86440       1.38911       1.00987      0.711255      0.490826      0.337606      0.223456      0.143091     0.0910764     0.0552266     0.0327114     0.0194489     0.0109141    0.00613741    0.00339204    0.00178126   0.000926145   0.000447646   0.000209664   9.61986e-05
  27  22 4340.6404    0.8966 14.7724 10.1977 -0.0011  0.1838   0.0064   0.4544    0.0250   0.0000   442.0373      0.119927       45.8121       26.6534      -26.3919      -22.9494      -12.9234       18.0398       37.1962      -12.4694      -9.94751       8.21359       4.75231      -3.34689       3.77268      -5.75987      -3.57213       2.58963       4.91534     0.0207056      -1.71156      0.653959     -0.161310     -0.327058     -0.221701     0.0785974   -0.00728469    0.00404529     0.0105117   -0.00839022   -0.00252136  -0.000744652   -0.00149878    0.00140695   0.000474075  -0.000162316       10.3179       13.7426       15.3841       16.3567       16.5038       16.3384       15.1531       14.0599       12.8408       10.9191       9.80405       7.95397       6.70716       5.38168       4.20075       3.17357       2.45452       1.77146       1.31214      0.890487      0.635564      0.433905      0.284474      0.183567      0.116434     0.0716307     0.0432326     0.0254158     0.0146501    0.00799629    0.00438226    0.00234318    0.00118101   0.000597845   0.000274463   0.000125863
  28   9 2415.3593    1.3217  0.9050 11.0617 -0.0178  0.0269   0.0271   0.0588    0.0593   0.0000   444.0689      0.224961       18.7045       3.20980      -2.72423       2.26059      -6.22005       1.04735       1.86739      -3.17221      -1.27247      -2.30115      -1.75135     -0.133603      0.312361      0.686409      0.321910    -0.0543173     -0.113689   -0.00994651      0.270674   -0.00927015    -0.0933573     0.0535145     0.0128663     0.0147163    -0.0146197    0.00938389    0.00182721    0.00256650    0.00177472  -0.000883877   0.000162660  -0.000264335   7.93733e-05   3.25467e-05       1.64046       1.90632       1.99738       2.45566       2.51409       2.33539       2.09931       2.04347       1.92324       1.65354       1.37333       1.17462      0.983611      0.772651      0.660561      0.469206      0.341437      0.252553      0.200322      0.146914      0.100672     0.0586769     0.0401662     0.0303578     0.0205444     0.0121442    0.00738838    0.00401946    0.00241911    0.00143006   0.000875286   0.000497317   0.000264853   0.000132716   6.02633e-05   2.87794e-05
  28  12 2883.7793    2.9171  0.8581 12.7316 -0.0062  0.0279   0.0603   0.0569    0.0616   0.0000   438.8648       3.36616       12.0674       1.04783      0.616919      -6.80873       1.53514      0.111302     -0.882795      -1.84346       3.21252     -0.428302      0.684161      0.566768     -0.676296     -0.445645    -0.0330332     -0.292368     0.0392832     -0.289858    -0.0614883     -0.121674    -0.0224853     0.0477175     0.0623822    0.00324095    0.00345091    -0.0136990   -0.00226577    0.00306294   0.000154398   0.000247677  -0.000140225   0.000205703   4.59954e-05   2.88035e-05       1.81754       2.16047       2.08847       2.30064       2.46757       2.52031       2.56657       2.17870       1.70142       1.54888       1.51850       1.40136       1.02763      0.780243      0.595794      0.461009      0.385902      0.339724      0.249514      0.165103     0.0939876     0.0636533     0.0463058     0.0338012     0.0228161     0.0153976    0.00945512    0.00543684    0.00287989    0.00159587   0.000870742   0.000431376   0.000216770   0.000109214   5.43451e-05   2.47755e-05
  28  13 3036.2564    3.5326  1.0158 12.9502 -0.0106  0.0291   0.0661   0.0614    0.0692   0.0000   438.6105       4.89518       12.5901       1.93217      0.171556       2.07082       3.70592      -2.45358   -0.00436640       1.67866      0.917605     0.0260158       2.94255     0.0286964      0.643221     -0.822661      0.441401    -0.0340592      0.225464    -0.0215195      0.154566    -0.0286843     0.0343723   -0.00442826     0.0262466    0.00881823    -0.0145670   -0.00165959   -0.00418573   0.000314857   0.000533032  -0.000959242  -0.000365294  -3.71465e-05   5.39090e-05  -3.72578e-05       1.46507       2.20208       2.30822       2.37838       2.63378       2.29906       2.37375       2.20060       1.77896       1.77358       1.38985       1.16679       1.04394      0.728033      0.678397      0.447207      0.390915      0.281417      0.206181      0.151198      0.105017     0.0649111     0.0485744     0.0295039     0.0198625     0.0126339    0.00708378    0.00478285    0.00243464    0.00155028   0.000820791   0.000444558   0.000238294   0.000113655   5.59715e-05   2.64580e-05
  28  14 3187.2704    3.3951  1.2544 13.0486 -0.0069  0.0324   0.0603   0.0753    0.0585   0.0000   440.7386       5.99936       16.3298       4.32486      -6.17868      -1.95413       4.97599      -3.25233      -1.96307     -0.570928     -0.990301      0.979643       1.06526       1.09774      -1.39403      0.462738      0.390798      -1.07369     0.0711505     -0.144186    -0.0605927    -0.0188140    -0.0793662     0.0188588     0.0172848    0.00656919     0.0122481    0.00822479   -0.00183622  -0.000343983  -0.000507309   0.000666450  -0.000353909  -0.000107918  -0.000109810   3.08324e-05       1.68792       2.28275       2.50473       2.41618       2.92331       2.56338       2.57756       2.24873       2.03774       1.84602       1.60189       1.38224       1.10435      0.922801      0.695109      0.566674      0.418681      0.318944      0.223011      0.165649      0.114541     0.0815040     0.0531538     0.0344345     0.0238798     0.0144596    0.00912530    0.00525618    0.00322215    0.00177724    0.00103426   0.000547166   0.000274698   0.000142915   6.47035e-05   3.32233e-05
  28  15 3337.4230    2.9948  1.6511 12.7617 -0.0061  0.0348   0.0492   0.0874    0.0555   0.0000   442.3757       14.3875       14.0559    -0.0375107      -1.50677      -5.73259       3.02198       3.79746       1.76189      -1.30566      -2.86135      -2.72538      0.458652      -1.28497      0.547243      0.214885     -0.200091      0.517561      0.199032      0.117074     -0.173586    -0.0647317      0.154313     0.0115968    -0.0303838     0.0351076   -0.00661132   -0.00215749  -0.000418008   -0.00140201   0.000307784  -0.000370468  -0.000157221   0.000150315   0.000107683   6.86746e-05       2.05248       2.60589       2.82703       3.17362       3.18119       3.02367       3.01672       2.74314       2.50331       2.07328       1.79779       1.54826       1.25424      0.978642      0.808997      0.655436      0.472604      0.341695      0.258327      0.188601      0.132405     0.0927356     0.0611132     0.0400469     0.0254863     0.0153605    0.00962543    0.00562384    0.00349407    0.00194949    0.00104615   0.000597877   0.000299448   0.000156596   7.62137e-05   3.74169e-05
  28  16 3486.8561    2.6475  2.6792 12.0532 -0.0078  0.0447   0.0354   0.1134    0.0544   0.0000   438.9644       21.7657       5.30873      -2.37001       3.24676       7.19079      -3.53847      -4.05512       7.04914       5.38523      -3.59178      -1.57844      0.534413       2.38072     -0.789641     -0.723920       1.42509     -0.600238      0.368111      0.229395    -0.0471769     0.0893785    -0.0208491    -0.0659264    0.00665783   0.000979136   -0.00285411     0.0148217    0.00111646   -0.00402549    0.00361897    0.00147826   -0.00149282   0.000144311   1.98457e-05  -1.35392e-06       2.52117       3.26930       3.64817       3.60399       3.86882       3.95238       3.63981       3.44954       3.05435       2.69337       2.36113       1.99147       1.67017       1.33169       1.05822      0.813613      0.642117      0.491090      0.354387      0.250961      0.164343      0.124358     0.0787622     0.0539797     0.0332732     0.0207105     0.0137185    0.00791925    0.00471394    0.00255580    0.00135396   0.000774249   0.000396766   0.000209524   0.000101855   4.81126e-05
  28  17 3635.9443    2.1130  3.9182 11.5470 -0.0045  0.0561   0.0241   0.1432    0.0421   0.0000   438.6946       11.9394       13.9472       2.70008       5.91770       2.19056      -4.49218      -1.12047       6.77906       1.53207       1.05120      -3.85450      -1.94430    -0.0707246     -0.785436      -1.45860      0.616570       1.03724     -0.249230     -0.324247      0.223869    -0.0708992      0.121547    -0.0404753     0.0265879    0.00785454  -0.000995897    0.00712144   -0.00170963    0.00431957  -0.000624438   0.000577226   0.000346362   0.000299123  -0.000258710   1.76448e-05       3.16006       4.17113       4.60974       4.91119       5.09823       5.06883       4.70276       4.30505       3.80750       3.41975       2.96119       2.49777       2.03498       1.65938       1.26580       1.00806      0.772310      0.574934      0.424329      0.317304      0.196122      0.141386     0.0951397     0.0633662     0.0419446     0.0258823     0.0164213    0.00969499    0.00552192    0.00315289    0.00178161   0.000961616   0.000496223   0.000268785   0.000120502   5.67030e-05
  28  18 3784.7237    1.7473  5.5673 11.0224 -0.0010  0.0703   0.0168   0.1805    0.0355   0.0000   435.0623       8.39363       9.71416       5.59372      -7.91432      -5.85967       8.80556      -4.72906      -3.36605      -1.15375     -0.529578       4.63924       1.55886     -0.441275      -1.15454      0.834386      -2.17011     -0.520829      0.605378    -0.0567021      0.240069      0.150887     0.0162257     -0.123021    -0.0128248     0.0376110    -0.0136850    0.00866047    0.00730831   0.000271280    0.00220019    0.00252448    0.00237404   0.000283440   0.000198699  -7.37769e-05       4.01118       5.13327       5.68701       5.78104       6.08248       6.14824       5.78799       5.33504       4.82786       4.20942       3.55973       3.12114       2.61596       2.13745       1.70962       1.28591      0.964248      0.714276      0.512908      0.384310      0.273615      0.194262      0.126907     0.0849745     0.0543250     0.0332286     0.0207052     0.0118790    0.00697588    0.00409142    0.00225108    0.00119840   0.000629393   0.000320631   0.000158495   7.61450e-05
  28  19 3932.6625    1.4394  7.6830 10.6763 -0.0053  0.0910   0.0130   0.2409    0.0323   0.0000   451.2293       14.3754       4.97762       24.2675       22.5812      0.448566      -17.1550       6.50952      -3.89024       7.32862       3.70107       1.08214      -2.04266       1.37479      -2.44207       3.11360       2.45373      0.771798      -1.05238      0.895997     -0.281314     0.0245082     -0.239420     -0.353694     0.0938122   -0.00185355    -0.0395306    -0.0277583     0.0101492   0.000759858   -0.00357407   0.000603870   0.000445548  -9.15449e-05  -0.000379389  -0.000226759       4.98417       6.45656       7.31754       7.76604       7.74244       7.85835       7.31967       6.76377       6.11431       5.31680       4.84748       3.97369       3.30247       2.68044       2.14128       1.64195       1.24862      0.950238      0.688748      0.487940      0.339430      0.238057      0.161279      0.103981     0.0681160     0.0416848     0.0261846     0.0162555    0.00930631    0.00516005    0.00298441    0.00157690   0.000833240   0.000440122   0.000206454   9.70538e-05
  28  20 4080.7025    1.2369 10.5754 10.4023 -0.0055  0.1209   0.0102   0.3180    0.0302   0.0000   448.9044       9.17576       22.6306       2.12753       5.62947      -5.98519       4.82239       12.0507      -4.38068      -13.8216      -17.9746      -2.51551       4.45618       6.67108     -0.242055      -2.11599      -1.66354      -1.59667      0.795107     -0.266067      0.152712     -0.558771      0.282568   -0.00266220      0.333292    0.00703240    -0.0929582    -0.0528210     0.0306383   0.000976102   -0.00795932    0.00136111    0.00156362   -0.00159427   0.000201096   0.000265180       6.61971       8.55889       9.94240       10.3479       10.4901       10.4424       9.86505       8.98350       8.29735       7.30194       6.33787       5.33945       4.41825       3.54173       2.88280       2.21114       1.69089       1.25802      0.919500      0.666701      0.457403      0.323179      0.214014      0.139257     0.0912012     0.0570036     0.0350807     0.0209362     0.0124535    0.00716266    0.00398022    0.00215721    0.00114342   0.000577663   0.000283028   0.000133607
  28  21 4228.3283    1.0115 12.2296 10.1909 -0.0009  0.1465   0.0081   0.3832    0.0276   0.0000   420.8335       17.5197       55.4267      -6.29412      -21.4839      -1.21149       17.1244      -5.05016     -0.155031       4.62511    -0.0672179      -5.10562     -0.170985      -3.54446       1.51803       3.03918       2.59746      0.408996      0.869821     -0.131977     -0.592550      0.196413      0.648052     -0.360216    -0.0930665    -0.0222396     0.0139567     0.0333149   -0.00307678   -0.00560199    -0.0123266    0.00201060    0.00416082    0.00121999   4.10783e-05  -0.000459933       8.01650       10.7206       11.7920       12.6363       12.8206       12.6156       11.8592       11.0412       9.91346       8.84834       7.80138       6.52242       5.39281       4.37741       3.52661       2.71092       2.07260       1.52333       1.09495      0.805930      0.565339      0.395045      0.261781      0.172032      0.109802     0.0695166     0.0430182     0.0254554     0.0155400    0.00866147    0.00504938    0.00264674    0.00138322   0.000728832   0.000338101   0.000166113
  28  22 4375.8909    0.7942 14.7709  9.9833 -0.0034  0.1938   0.0061   0.4933    0.0242   0.0000   458.5738       23.5959       36.9649       13.4224       15.1500     -0.805314      -1.75608      -17.1031      -7.62771       7.55217       13.0212      -11.5818      -17.7148       15.8641      -10.1080      -2.31352       3.70155      -1.63504       1.25153     -0.396791     -0.945163     0.0113719     0.0641596      0.259105      0.105104    -0.0544146    -0.0450152   -0.00750510     0.0382676   -0.00695467    0.00815919    0.00959267   -0.00413226   0.000409972  -1.35873e-05   0.000436956       10.8264       13.7257       15.2777       16.9150       16.6974       16.7442       15.4220       14.7379       13.3403       11.7195       10.3076       8.60742       7.02517       5.80994       4.66416       3.62561       2.77605       2.03976       1.52138       1.08371      0.765970      0.535694      0.353706      0.234774      0.149758     0.0943245     0.0582706     0.0356176     0.0208501     0.0121035    0.00678469    0.00373539    0.00196465    0.00102139   0.000482580   0.000236442
  29   7 2105.3333    0.7174  0.6876  9.9807 -0.0096  0.0228   0.0157   0.0495    0.0513   0.0000   440.3899      0.677341       22.3222     -0.154768      -1.57234     -0.526603      -3.22728      -1.94691     -0.713987      -4.06221     -0.732623       1.86263      0.329974      0.149943     -0.153375    -0.0291773      0.144345     -0.241373      0.127887      0.102841     -0.127865    -0.0270948     0.0473960   -0.00761876    -0.0356000     0.0102796   -0.00325345   -0.00396854   -0.00240844  -0.000412726    0.00249075   -0.00147856  -0.000842272   2.67558e-05   1.55843e-05  -7.23910e-05       1.33054       1.71532       1.89032       1.98598       1.79230       1.76973       1.85257       1.86427       1.67410       1.52655       1.28408      0.991904      0.742500      0.643464      0.516324      0.459157      0.356167      0.293240      0.212476      0.152209      0.103875     0.0718672     0.0461588     0.0290160     0.0183285     0.0111986    0.00755957    0.00415103    0.00263550    0.00150984   0.000955317   0.000472549   0.000271863   0.000133901   7.61878e-05   3.65678e-05
  29   8 2275.4086    1.0292  0.9200 10.5682 -0.0091  0.0273   0.0195   0.0595    0.0588   0.0000   440.5793    -0.0821117       20.1004       4.36851     -0.733927      -2.25371     -0.613920      -4.87328     -0.206129       2.44830     -0.670309    -0.0115168     -0.662583      0.569779     -0.179060      0.293576      0.361693     -0.514078     -0.144512      0.117838    -0.0766169   -0.00803865     0.0302988    -0.0675307    -0.0301100   -0.00990706   -0.00657179   -0.00231842   -0.00202834   0.000460869  -0.000969921   -0.00106270  -0.000290929   8.72124e-05  -0.000125080  -6.16230e-05       1.55875       1.91637       2.32022       2.50179       2.14595       2.00773       2.16386       1.93503       1.60268       1.78063       1.60295       1.25808       1.10018      0.997526      0.734835      0.508347      0.441587      0.328509      0.201966      0.150059      0.115416     0.0735273     0.0439947     0.0333609     0.0226525     0.0129457    0.00790976    0.00537330    0.00312723    0.00174600   0.000943631   0.000621470   0.000346046   0.000159744   8.38950e-05   4.72744e-05
  29   9 2439.1585    1.4430  0.9467 11.2933 -0.0104  0.0271   0.0286   0.0631    0.0599   0.0000   441.5133      0.969385       17.3396       5.80468      -1.06481       2.80805    -0.0982961      -4.61792      0.124416      -1.82452      0.505359      0.880977     -0.333191      -2.12007      0.926702     -0.247377      0.226117     -0.130036      0.219563     0.0834354     0.0485919    -0.0391526     0.0694997     0.0694559    -0.0200327    -0.0136651   -0.00518713  -0.000209349    0.00715160   -0.00162815    0.00170632   -0.00100289  -0.000117982  -7.41927e-05   8.12320e-05  -3.30980e-05       1.61820       2.27989       2.54249       2.45905       2.39204       2.09164       1.96056       1.83731       1.82501       1.79544       1.66167       1.54932       1.27286       1.10691      0.816302      0.609727      0.459561      0.329967      0.224921      0.159401      0.107951     0.0741244     0.0466651     0.0334502     0.0207020     0.0140951    0.00851515    0.00501273    0.00331459    0.00168006    0.00107936   0.000545831   0.000321701   0.000160940   7.96344e-05   4.00769e-05
  29  10 2598.7320    1.9970  0.9558 11.7475 -0.0086  0.0252   0.0373   0.0571    0.0631   0.0000   436.4962       3.34996       17.8847      -1.12097      -3.09935      -4.60764      0.968025      -1.44902     -0.659490      -2.76491      -1.27018     -0.596990    -0.0716457     -0.551260       1.55471      0.504424     -0.616079     -0.355120      0.415131   -0.00185116     -0.146288      0.159766    -0.0887092     0.0184793     0.0318923    -0.0157864    -0.0190687    0.00671612    0.00160152   -0.00160960  -0.000730621   1.18586e-05   9.13912e-05   6.77041e-05   6.07578e-05   2.60231e-05       1.34704       1.75620       1.94631       2.17931       2.20832       2.05344       2.02890       1.87969       1.66197       1.42423       1.32502       1.08989      0.873010      0.712474      0.590878      0.492550      0.328722      0.264965      0.197747      0.142882     0.0988865     0.0649520     0.0512348     0.0316676     0.0198470     0.0127148    0.00859569    0.00513110    0.00302425    0.00178118    0.00101188   0.000591202   0.000316674   0.000161065   8.50625e-05   4.07881e-05
  29  11 2756.1875    2.5360  0.7868 12.5574 -0.0084  0.0236   0.0522   0.0529    0.0547   0.0000   439.9403       7.07074       15.7402      -2.70677      -3.21939       3.25352       2.55085    -0.0751356      -1.42139       1.33330       3.18636      -5.00591      -3.13527     -0.722531      0.142195     -0.162610     -0.157472     0.0821821     0.0400780    -0.0439107    -0.0360013     0.0818047     0.0341806   -0.00543663   -0.00885857   -0.00157894    0.00287553    0.00283844  -0.000629891   -0.00292095   0.000620780   0.000465509   8.20810e-05   4.60917e-05  -0.000106196   6.61130e-05       1.17029       1.77615       1.69079       2.15546       1.86824       2.00543       1.77993       1.78697       1.62605       1.34443       1.19908       1.04342      0.879915      0.581103      0.553049      0.400802      0.339463      0.228620      0.181451      0.123550     0.0993115     0.0603989     0.0434268     0.0275404     0.0189010     0.0114948    0.00715462    0.00430815    0.00252717    0.00161480   0.000876848   0.000518498   0.000236432   0.000147748   6.57718e-05   3.86400e-05
  29  12 2911.7468    3.0978  0.9027 12.8802 -0.0007  0.0240   0.0592   0.0542    0.0644   0.0000   440.0981       4.91046       14.3158      -1.50213       2.20250       3.35830      0.413456     -0.967031      0.406548       1.62921       2.67771      0.707693     -0.143661      0.145848     -0.492555     0.0845008      0.211264    -0.0926137     0.0780671    -0.0309608     0.0817813     0.0399653     0.0803802    0.00856093   -0.00862298    -0.0124826    0.00704155   -0.00444943   0.000839394    0.00257211  -0.000633603  -0.000386667  -2.25790e-05   8.46154e-05   0.000145022  -7.11476e-05       1.50164       1.89005       1.97269       2.03821       2.12761       2.22391       2.23482       2.04281       1.77521       1.39914       1.24280       1.05185      0.905100      0.789411      0.635042      0.501361      0.336378      0.241075      0.172176      0.142792      0.107578     0.0795480     0.0557495     0.0372174     0.0236932     0.0140843    0.00897877    0.00504204    0.00286561    0.00175273   0.000975789   0.000547082   0.000298811   0.000154355   7.51954e-05   3.70961e-05
  29  14 3216.8849    3.4002  1.2526 13.2298 -0.0134  0.0308   0.0609   0.0721    0.0581   0.0000   438.3125       10.8934       14.2022       2.82866      -2.42720       2.93635       7.20315      -1.52722      -1.99008       1.12438      -2.46680    -0.0464567     -0.473001      -1.75596     -0.333763    -0.0245586      -1.98967     -0.260769    -0.0952464    -0.0494381     -0.241055    -0.0537929      0.175932    -0.0329755    -0.0119459    -0.0375119    0.00186565    0.00335939    0.00756273   -0.00216853   -0.00238094   0.000133584   0.000216609   0.000109703  -0.000112891  -5.42490e-05       1.68744       2.22971       2.45350       2.52895       2.46535       2.54891       2.66127       2.40073       2.09900       1.85263       1.53493       1.31823       1.10823      0.973392      0.772745      0.587955      0.445262      0.335127      0.247691      0.170887      0.139373     0.0941514     0.0664452     0.0436586     0.0276966     0.0177176     0.0112207    0.00612482    0.00377459    0.00209755    0.00134048   0.000685312   0.000370031   0.000191608   0.000104872   5.02840e-05
  29  15 3367.7970    3.0249  1.9819 12.6966 -0.0033  0.0374   0.0428   0.0939    0.0473   0.0000   434.6322       8.40192       15.9652       4.96625      -1.94344      0.407316      -2.80864     -0.146580       4.15619      -1.26990      -1.15008      -3.01053     -0.706973    -0.0178132      0.861774    -0.0268740    -0.0505451     0.0252198     -0.496809      0.243017     0.0420604     0.0810000      0.114940    -0.0711100    -0.0459536    0.00123658    0.00429952    -0.0196076     0.0129970   -0.00391825   -0.00125148  -0.000919133  -0.000121681   1.41323e-05   6.86501e-05  -1.89483e-05       1.92234       2.61424       2.84931       2.98020       2.93257       3.04397       2.87603       2.59920       2.40406       2.23939       1.86663       1.69566       1.40640       1.14968      0.902955      0.707333      0.545257      0.392617      0.308329      0.203590      0.154016      0.106363     0.0736295     0.0484989     0.0318334     0.0201934     0.0127764    0.00782741    0.00482984    0.00269366    0.00159119   0.000835057   0.000468254   0.000238488   0.000121919   5.99838e-05
  29  16 3518.0000    2.5113  2.7782 12.2332 -0.0051  0.0449   0.0325   0.1205    0.0462   0.0000   437.3974       7.28128       11.8917     -0.992694     -0.929109      -2.86024      0.328306       9.73564      -5.15359      -4.91645      -1.74853       1.81422     -0.703618     -0.912555      0.380589      0.814938      -1.45617      -1.17970     -0.126332      0.195004    -0.0932534    0.00982591     -0.137197     0.0706721     0.0916490   0.000449563   -0.00953111   -0.00962486    0.00495665   0.000347880    0.00317753  -0.000185364  -0.000882767  -0.000229900   0.000244044   0.000104460       2.43441       3.13186       3.49919       3.75053       3.76142       3.69480       3.61208       3.29161       3.13523       2.65495       2.32332       1.97132       1.65326       1.41698       1.08838      0.869146      0.642972      0.507100      0.358546      0.259927      0.188603      0.135226     0.0907705     0.0599044     0.0389520     0.0248345     0.0156679    0.00919224    0.00539464    0.00327869    0.00185144    0.00103074   0.000547053   0.000291606   0.000152919   7.85209e-05
  29  17 3667.9743    2.0472  4.5393 11.5446 -0.0036  0.0601   0.0217   0.1595    0.0384   0.0000   432.8669       10.2472       24.2177       11.0851      -10.1504       8.56690      -3.37965     -0.473280       4.85838      -6.38176       7.92760       2.02740       3.29773      0.437775       1.71607      -1.81003      -1.00141      0.758699     -0.160551     0.0827818     -0.231761     -0.203119    -0.0925018   -0.00808914    -0.0406674     0.0327079    0.00992521    0.00109465    -0.0124267     0.0117931  -0.000454571   -0.00110808    0.00157899   6.87649e-05  -1.47509e-05   8.27368e-05       3.26965       4.34749       4.79933       5.02768       5.13873       5.12848       4.85807       4.59216       4.09564       3.56328       3.15707       2.73855       2.32071       1.83047       1.46649       1.15526      0.883500      0.659979      0.484905      0.351654      0.248000      0.179967      0.118832     0.0790483     0.0520835     0.0336371     0.0206635     0.0126303    0.00751378    0.00440547    0.00249510    0.00135671   0.000733675   0.000380956   0.000189112   9.91151e-05
  29  18 3817.0145    1.6918  6.1931 11.0278 -0.0048  0.0743   0.0153   0.1929    0.0343   0.0000   444.0028       5.77585       28.8386       2.45332      -9.79392      -5.28222       14.0287      -17.3543       8.24247       14.0607      -1.34351      -7.06226      -2.06561       6.06784      -2.17751      -1.72994     0.0796369       1.81293      0.653076     -0.485579    0.00851444      0.211495      0.423120    -0.0356316     0.0773934    -0.0652917     0.0156858   -0.00325971    0.00229353   -0.00548790   0.000249638    0.00344111  -0.000887440  -0.000489121  -0.000297380  -0.000326003       3.96036       5.18579       5.90301       6.12130       6.45483       6.08677       5.99078       5.60332       5.01377       4.55672       3.83783       3.28212       2.76653       2.24290       1.80446       1.42823       1.07912      0.820950      0.620913      0.443968      0.311159      0.217404      0.151669      0.101039     0.0645878     0.0411384     0.0256128     0.0162902    0.00955601    0.00549488    0.00312023    0.00178070   0.000939989   0.000519163   0.000262294   0.000129300
  29  19 3965.7419    1.3352  8.3454 10.8131 -0.0048  0.1011   0.0121   0.2660    0.0297   0.0000   445.3728       16.9870       4.31610      -15.0159       10.7856      -11.0356      -18.9510       1.34010       7.08527      -3.22243       11.6562     -0.576120       6.51598      -2.67190      -4.99799       2.35924       3.16489      -1.26641      -1.77170      -1.07645       1.08423      0.302047      0.263102   -0.00283162     -0.199480     -0.102287     0.0248357     0.0117298    -0.0247949   -0.00963149    0.00222070   -0.00413978    0.00160638  -0.000140850   0.000196647  -0.000122662       5.57202       7.24478       8.04893       8.16853       8.56330       8.34919       8.31174       7.80513       7.02879       5.91272       5.21870       4.45388       3.89306       3.30295       2.59338       1.97972       1.51548       1.07057      0.813282      0.599227      0.436806      0.317263      0.218269      0.145278     0.0958170     0.0588502     0.0364612     0.0219229     0.0128275    0.00759891    0.00423636    0.00238792    0.00129068   0.000686439   0.000342923   0.000175272
  29  20 4114.4094    1.1349 11.0229 10.5177 -0.0027  0.1282   0.0095   0.3523    0.0288   0.0000   437.3696       1.49147       14.5147       9.86569       11.3172       14.5373      -11.6602       15.6469     -0.530244       10.4663      -11.6919      -5.20363       13.0900      -1.08115       3.87012      -6.50615      -2.38277       3.01181      0.747883      -1.00541     -0.862501      0.703626     -0.119034     -0.665101     0.0311094      0.245554    -0.0377393    -0.0725080    -0.0122517    0.00647669    0.00318420   -0.00125715  -0.000485138   0.000479412   0.000408624  -0.000364368       6.94368       8.95296       10.2119       10.7509       11.0533       10.7226       10.2991       9.41756       8.67287       7.82934       6.76321       5.77633       4.91573       4.02112       3.18625       2.50654       1.89053       1.43943       1.04153      0.747868      0.547567      0.385164      0.259197      0.175569      0.113524     0.0726232     0.0457013     0.0281267     0.0168892    0.00988363    0.00571399    0.00316964    0.00172301   0.000905354   0.000459687   0.000231098
  29  21 4262.7352    0.9479 13.0180 10.2564  0.0006  0.1593   0.0074   0.4081    0.0271   0.0000   440.9699       9.31817       12.6932       10.7521       1.15829      -2.69717      -14.6892       18.1817      -15.6972      -21.1657       17.3520       11.2425      -6.26127      0.135874      -6.39631      -6.53069      -4.83585      -3.10768      0.183808       2.02738       1.05120      -1.14360     -0.564852     -0.367933      0.232128    0.00791393     0.0744662    -0.0780793    -0.0584843    -0.0149176     0.0131148   -0.00278877   -0.00262445  -0.000264133  -0.000251042  -0.000416564       8.70563       11.1549       12.2710       13.4376       13.7016       13.2643       13.1926       11.7920       10.9260       9.71484       8.47221       7.08117       5.96730       4.95849       3.98697       3.12765       2.38841       1.77914       1.31964      0.959842      0.694085      0.488922      0.336329      0.227195      0.145423     0.0906879     0.0578063     0.0360806     0.0216560     0.0127476    0.00720543    0.00403723    0.00220953    0.00116859   0.000591981   0.000291674
  29  22 4410.1126    0.7836 15.1170 10.0654 -0.0025  0.1926   0.0058   0.4931    0.0238   0.0000   456.3641       2.66669      -3.13069      -4.70198       1.91568      -5.41770       31.3873      -18.2584      -23.3346      -2.40307       31.6231      -8.56103      -2.99869       10.9785      -2.16834       4.22657       3.96467       3.19468       2.20671       2.44263   -0.00978741     -0.644966    -0.0394412     -0.123032     -0.199562     -0.112124      0.152691    -0.0633144    -0.0399090     0.0249209     0.0154045    -0.0149198   -0.00237676   -0.00340326  -0.000173675   0.000321586       10.4426       13.4059       15.2465       15.6631       16.3073       15.9681       15.5768       14.5536       12.9532       11.3254       10.2548       8.67191       7.38106       6.02617       4.84161       3.77833       2.85595       2.18420       1.59133       1.15598      0.834821      0.597454      0.408374      0.272758      0.179864      0.113738     0.0720606     0.0439608     0.0266681     0.0153283    0.00897432    0.00486108    0.00267926    0.00140778   0.000694449   0.000349475
  30   7 2126.3871    0.7658  0.6812 10.1542 -0.0044  0.0227   0.0159   0.0458    0.0531   0.0000   442.2508       1.51272       18.7720       4.56365      -4.90100       1.41051      -1.15484      -1.58369      -1.56132     -0.302141      0.654459      0.134367     -0.162673     -0.460134   -0.00449490      0.386531     -0.404862      0.376445     -0.183453      0.278212     0.0671944     -0.143621     0.0270230    -0.0291773    -0.0169973     0.0263091    -0.0184220    -0.0100365   -0.00235901    0.00249456  -0.000564290   0.000443608  -0.000890820   0.000165183   8.34919e-06   1.27311e-05       1.17538       1.64924       1.88464       1.99268       2.07246       1.82177       1.87364       1.60830       1.54047       1.38760       1.23555       1.08532      0.847046      0.775296      0.560275      0.459700      0.336911      0.253050      0.200057      0.129799     0.0938577     0.0696421     0.0439416     0.0295582     0.0203794     0.0134373    0.00840202    0.00526361    0.00329537    0.00183027    0.00113431   0.000647948   0.000364414   0.000197881   0.000106741   5.43384e-05
  30   9 2462.3519    1.4893  0.9925 11.4468 -0.0027  0.0262   0.0280   0.0613    0.0627   0.0000   438.5685    -0.0478879       20.8623      -2.50908      -2.47059      -2.60518      0.311213     -0.738751      -1.90720      -1.28774      -2.47295     -0.459626       2.06612      0.145085      0.549369     0.0609444      0.443857     -0.286363      0.212837    -0.0818524      0.140398    -0.0418361   0.000953556     0.0602140   -0.00463170     0.0105713     0.0127356    0.00926806   0.000338847   -0.00385917  -0.000487631    0.00136021  -3.53154e-05  -0.000682970  -1.77551e-05  -3.60085e-05       1.40621       1.78971       1.99202       2.12134       2.13773       2.10422       1.95286       1.93272       1.82275       1.59338       1.40825       1.10750      0.977181      0.819334      0.638865      0.502301      0.410816      0.301043      0.236907      0.161936      0.123327     0.0829638     0.0574059     0.0393986     0.0253637     0.0160411     0.0103038    0.00630260    0.00395001    0.00223130    0.00133457   0.000780535   0.000446769   0.000221999   0.000134641   6.38194e-05
  30  10 2623.5551    2.0886  0.9332 12.0422 -0.0022  0.0254   0.0386   0.0556    0.0628   0.0000   440.2327       4.39745       17.2181       1.62860      -1.00532     -0.276311       1.81124      -4.44355      -1.65208      0.175492      -1.94246     -0.420956      -1.57075     -0.551921       1.28397      0.318214     -0.262158     -0.420302      0.388367    -0.0775012     -0.116215     0.0707787     -0.121534   -0.00884014    -0.0141067    0.00293143   -0.00890664   -0.00341884   -0.00268419   0.000484724   0.000415001  -0.000163865   0.000435195   2.04401e-05  -4.41550e-07   2.10367e-05       1.50845       1.75695       1.97034       2.23649       2.39841       2.15269       2.01526       1.98805       1.81877       1.51450       1.25070       1.20518       1.05011      0.797841      0.596616      0.516443      0.407393      0.284413      0.204096      0.147659      0.115267     0.0792585     0.0540794     0.0368621     0.0244922     0.0159708    0.00994639    0.00597478    0.00390926    0.00235500    0.00138442   0.000824359   0.000408811   0.000214479   0.000123531   6.44532e-05
  30  12 2939.2083    3.3086  0.8767 12.9162 -0.0028  0.0228   0.0609   0.0507    0.0635   0.0000   435.5374       2.90914       12.4836      0.632675       1.29245      -3.73893      -2.50789      -1.94904      -1.71826      -1.00974     -0.905177      -1.67915       1.64345      -1.61897     -0.216421     0.0866833     0.0399983    -0.0609030      0.206726     0.0417003     0.0201441   -0.00260369     0.0833169    -0.0377808    -0.0156921    0.00772295   -0.00457945     0.0103330    0.00241249   0.000177846   -0.00155285   5.40142e-05  -0.000272227   7.30741e-05  -0.000104348   7.69761e-05       1.31049       1.78329       1.83647       1.85512       1.90556       1.92302       1.86260       1.79160       1.60876       1.42037       1.21564       1.04193      0.935335      0.791525      0.616686      0.494369      0.356251      0.275519      0.194407      0.150768      0.106368     0.0779536     0.0537147     0.0367255     0.0244837     0.0150585    0.00984282    0.00584872    0.00331181    0.00202298    0.00112968   0.000650723   0.000346986   0.000193626   9.87676e-05   5.12943e-05
  30  13 3093.4550    3.7382  0.8507 13.3025 -0.0097  0.0226   0.0751   0.0518    0.0708   0.0000   438.8225       4.52022       14.7736       2.02567     -0.761349     -0.852650     -0.634862      -2.02571      -1.25234      -3.57463       3.54624     -0.843560       2.48805      0.254681     -0.959689     -0.466717      0.230836      0.419476     0.0202318     -0.338809     -0.169982   -0.00683114    -0.0458415     0.0472516    -0.0254344    -0.0295769     0.0211078    0.00376519   -0.00763509   -0.00200532    0.00209685   0.000568295   0.000153535   9.66872e-06   4.59352e-06  -0.000100320       1.25317       1.59576       1.85962       1.98697       2.07255       1.90345       1.92132       1.74899       1.49575       1.40782       1.20409       1.06742      0.847190      0.720809      0.575836      0.417351      0.342090      0.264876      0.191558      0.143631     0.0992679     0.0682285     0.0478045     0.0346614     0.0219111     0.0136324    0.00923956    0.00612398    0.00344283    0.00209170    0.00125853   0.000691970   0.000355672   0.000209605   0.000111881   6.07687e-05
  30  15 3397.7968    2.9252  2.1333 12.5961 -0.0046  0.0370   0.0386   0.0947    0.0477   0.0000   439.9916       7.42765       15.2658       2.29290      -5.40111       5.26318      -1.86725      -1.30831      -3.81191      -1.16778       1.07137     -0.200723      -1.97595      -2.72791     -0.731374      0.321410     -0.257364     -0.566807      0.936134     -0.291938     0.0119789     -0.226816     0.0181679     0.0824348     0.0102042    -0.0298677    -0.0277299    0.00376265    0.00901551   -0.00552192   -0.00291878  -0.000164468   7.78325e-05  -3.01876e-05  -2.40962e-05  -0.000393543       1.93367       2.64035       2.89138       3.02187       3.08471       2.97524       2.82110       2.70188       2.47845       2.15642       2.04880       1.72626       1.42680       1.21869      0.992706      0.744725      0.602973      0.421850      0.320561      0.233869      0.163899      0.119017     0.0845965     0.0549993     0.0362530     0.0238333     0.0148299    0.00921053    0.00577591    0.00333325    0.00203387    0.00115879   0.000622436   0.000342780   0.000174709   9.14922e-05
  30  16 3548.8593    2.4151  2.9777 12.2078 -0.0054  0.0471   0.0294   0.1201    0.0434   0.0000   444.9018       17.5398       15.2607       2.93855      -3.67160       2.17579       10.0156       2.60353       8.21691       1.16129       3.74264    0.00904270      -2.57581     -0.379835       1.64189      -1.43090     0.0297588     -0.844228      0.441870      0.218112      0.215020     -0.171356     -0.134033    -0.0153589     0.0363817    -0.0159581     0.0267070   -0.00910621     0.0153099   -0.00444978   -0.00198236   0.000392166   0.000933927  -0.000623638  -0.000657027   7.24029e-06       2.50069       3.26704       3.93358       4.07556       4.29833       4.17870       3.88452       3.73294       3.21550       2.91779       2.50927       2.11096       1.79023       1.38028       1.17512      0.933904      0.687764      0.544958      0.392636      0.289578      0.211623      0.144882      0.104633     0.0707507     0.0452777     0.0285521     0.0187183     0.0120035    0.00720728    0.00434446    0.00255816    0.00149688   0.000796262   0.000442124   0.000230795   0.000118717
  30  17 3699.2429    1.9779  4.6206 11.6183 -0.0039  0.0617   0.0203   0.1602    0.0368   0.0000   435.4383       21.9765       12.8238       2.63250      0.404838       1.79982       10.1034      -3.53921       3.33453      0.560040      -4.49268      -1.40826      -2.01642      -1.66014       2.71470       2.86439     -0.931003      -1.15471      0.221333      0.444229     0.0423798     0.0792689      0.162359     0.0156590    -0.0673173     0.0175853   -0.00761745     0.0126358     0.0266986    0.00162647  -1.71002e-05   0.000443247  -0.000293955   0.000264846  -0.000264810   0.000328961       3.31086       4.30131       4.76254       4.93417       5.15688       5.07502       5.05165       4.65322       4.28068       3.70437       3.24290       2.71776       2.29094       1.97452       1.59486       1.24538      0.965035      0.713377      0.525668      0.396007      0.286492      0.208799      0.147297      0.100069     0.0641234     0.0409255     0.0260737     0.0159467    0.00966183    0.00576429    0.00337337    0.00189409    0.00107327   0.000572221   0.000297051   0.000160364
  30  18 3849.1713    1.6399  6.7247 11.0989 -0.0024  0.0760   0.0142   0.2094    0.0320   0.0000   430.1856       28.0185       12.1114       4.44894      -1.02518      -5.45091      -5.65826       2.05547       3.69963       6.68324      -3.44663      -3.52003      -1.18345       1.02546       1.17314      -3.66457     -0.168771       2.28346      0.115166      -1.53869     -0.232151    0.00135622     0.0131276      0.192925    0.00369843     0.0103762     0.0196258   -0.00487597    0.00688789    0.00769448   -0.00301622   -0.00146484   0.000279946   0.000213500   0.000124507  -0.000110240       4.05870       5.23847       5.86874       6.08286       6.39118       6.30215       5.87241       5.72285       5.13778       4.53399       4.07118       3.40737       2.88161       2.41643       1.93652       1.57955       1.19925      0.878644      0.667150      0.486471      0.360393      0.253567      0.178434      0.118439     0.0801833     0.0502800     0.0321982     0.0199616     0.0120658    0.00726271    0.00427769    0.00245789    0.00135673   0.000738494   0.000378573   0.000198537
  30  19 3998.6147    1.3403  8.7094 10.8351 -0.0043  0.0989   0.0114   0.2633    0.0294   0.0000   450.8814       27.4749       15.6432       1.13965      -6.09089     -0.555126       2.99329      -15.5878       11.8506      0.282138      -9.45210      -9.58049       8.10103      0.199006      -6.17999       4.30988       5.58097     -0.928737     -0.667596     -0.836301     0.0870456    -0.0449788      0.191224     -0.337599     -0.154458     0.0882600     0.0296594     0.0224467    -0.0656744    -0.0108076   -0.00251242   0.000962018   -0.00355320   -0.00184882  -3.80824e-05   0.000287147       5.48772       6.86370       7.58510       7.93108       8.29141       8.22690       7.84585       7.53080       6.63553       5.91841       5.29279       4.56527       4.00912       3.19843       2.62249       2.01220       1.56132       1.20831      0.909503      0.653320      0.470995      0.334517      0.229733      0.160136      0.105473     0.0694788     0.0440196     0.0279888     0.0168328     0.0100011    0.00576228    0.00318300    0.00179584   0.000972903   0.000510050   0.000267002
  30  20 4147.8068    1.1217 11.2736 10.5765 -0.0009  0.1334   0.0088   0.3391    0.0273   0.0000   456.7576       9.85458      -9.51976       6.46532       23.2291       6.65998      -23.1296      -25.6587       24.0437       4.77144     -0.487128      -17.2528      -1.37557       2.86742     -0.584967       2.67601      0.559799      -3.82859      0.194740      0.355000       1.01923     -0.889710      0.279138      0.121792     0.0540217    -0.0946977    -0.0653196      0.111980    -0.0678797   -0.00466025   -0.00546393    0.00197715   -0.00417497   -0.00286456    0.00127701    0.00104808       6.96991       9.02513       10.5184       10.9493       11.1764       10.7986       10.5130       9.67151       9.00514       8.22825       7.05812       6.19966       5.05815       4.25931       3.47631       2.72386       2.08784       1.58304       1.22894      0.859944      0.616676      0.449402      0.305839      0.201945      0.139918     0.0889817     0.0566660     0.0354889     0.0218429     0.0128669    0.00763751    0.00439099    0.00246931    0.00130841   0.000703220   0.000361174
  30  21 4296.1244    0.9371 14.4102 10.3112 -0.0017  0.1708   0.0065   0.4323    0.0247   0.0000   462.7173       13.5652       12.1243       29.4374     -0.536168      -13.3714       11.5104       7.56695       26.7283     -0.578836      -10.7250     -0.606663      -3.83088       16.7079      -7.62618       5.35150       6.75240       1.00298       2.69560     -0.117890       1.42762      0.990340     -0.557752    0.00707053     -0.224244     0.0475044     0.0390862     0.0868305   -0.00986722     0.0225355     0.0284125    0.00337652   -0.00229354  -0.000402161   -0.00252033   0.000910927       9.01653       11.7111       13.4023       14.2837       14.1971       14.0783       13.4011       12.6970       11.6371       10.4389       9.32747       7.92370       6.60452       5.42739       4.48373       3.53925       2.72184       2.08852       1.54186       1.15321      0.804585      0.584252      0.399707      0.274530      0.177837      0.116064     0.0730803     0.0471885     0.0286342     0.0171781     0.0100906    0.00582679    0.00320655    0.00177867   0.000909595   0.000479011
  31   5 1788.2321    0.3657  0.4141  9.3242 -0.0109  0.0202   0.0102   0.0389    0.0380   0.0000   439.3465      -1.61581       20.6241      0.329668      -2.96578       1.24416     -0.434074      -1.60626      0.945827    -0.0836251      0.177415    -0.0521847      0.221584     -0.362755      0.846716      0.613146     -0.184588      0.106432     0.0592363     -0.164114     -0.131570     -0.102171    -0.0178495     0.0382372     0.0335521    -0.0250518    0.00137527    0.00149677  -0.000279588   0.000616716   -0.00135934  -0.000173816  -0.000199712  -0.000122249  -0.000130436  -7.00913e-05       1.07129       1.61831       1.32600       1.82518       1.61860       1.58660       1.42645       1.48234       1.30425       1.41112       1.22193      0.892922      0.736044      0.551329      0.538774      0.437028      0.366056      0.239062      0.208444      0.146118      0.116327     0.0703359     0.0516777     0.0306633     0.0233563     0.0137302    0.00915610    0.00589933    0.00383315    0.00209544    0.00127727   0.000738783   0.000457425   0.000256055   0.000167578   9.29557e-05
  31   7 2147.0586    0.7981  0.7332 10.0815 -0.0054  0.0245   0.0167   0.0491    0.0569   0.0000   442.8609      -3.69209       18.2778      -1.96113      -1.07108     -0.935199      0.813961      -1.17927      0.464294       1.44346      0.920385     -0.897798     -0.974782     -0.266636     -0.418406     0.0721908      0.444083     -0.288727    0.00810064      0.217399      0.229436    -0.0183304     0.0793600     0.0516349     0.0276437   -0.00897195     0.0145691   -0.00729394    0.00435919   -0.00585809   0.000635800    0.00190259   0.000785718   7.26941e-05  -7.70628e-05   9.70694e-06       1.60127       1.97444       1.96757       1.77308       1.80771       2.03949       2.34724       2.35854       1.95327       1.45144       1.14941      0.989786       1.02609      0.930472      0.812809      0.610129      0.424449      0.294463      0.200173      0.155109      0.140238      0.111037     0.0860809     0.0597092     0.0411467     0.0253941     0.0159533    0.00931839    0.00513375    0.00291494    0.00162942   0.000883059   0.000491382   0.000245188   0.000134210   6.90241e-05
  31  10 2647.8942    2.1385  1.0144 12.0747 -0.0025  0.0259   0.0378   0.0588    0.0616   0.0000   442.1200       3.63325       16.5051       2.39066       3.11278      -1.72334     -0.646973      0.920220      -2.16755     -0.466547     -0.987556      -1.14560     0.0723024       1.35102     -0.169117      0.295369      0.775198    -0.0367873     -0.105676      0.200627    -0.0361529     -0.175628   0.000566762   -0.00868010     0.0130063     0.0427468   -0.00897111    0.00119740    0.00796452   -0.00275876   -0.00152358  -0.000782454   0.000811232  -0.000219387   5.56207e-05   8.26433e-06       1.44253       1.85626       1.88464       2.17350       2.29450       2.25091       2.08327       1.87125       1.71543       1.78207       1.50474       1.17715      0.968810      0.820008      0.732942      0.570785      0.442717      0.297664      0.247853      0.178403      0.145390      0.101617     0.0689734     0.0412015     0.0332600     0.0232319     0.0147536    0.00870829    0.00531109    0.00292193    0.00194347    0.00118122   0.000707583   0.000380622   0.000228736   0.000131224
  31  11 2808.4498    2.7112  0.9580 12.5913 -0.0084  0.0235   0.0488   0.0566    0.0595   0.0000   443.3443       6.77846       13.1283       5.98028      -4.29372      -1.63340       1.73326     -0.626984      -1.85932     -0.950713    -0.0194934      -4.50080     -0.279548     -0.428193     -0.946679      0.199294      0.185462     -0.288213     -0.100579     0.0158773     0.0763651    -0.0256932     0.0162378  -0.000297298    -0.0573719    0.00656782    0.00975850   -0.00350217   -0.00941682   -0.00558083   0.000102979   0.000238594   1.34997e-05   0.000295336   2.35100e-05  -0.000167117       1.20721       1.74097       1.85865       2.10972       2.03376       2.13500       1.90257       1.80447       1.59501       1.46723       1.27650       1.15193      0.889770      0.746628      0.585067      0.488865      0.377051      0.283893      0.212327      0.149179      0.109980     0.0801991     0.0567399     0.0390038     0.0251520     0.0163087     0.0104558    0.00688823    0.00411245    0.00276815    0.00160729   0.000969677   0.000516383   0.000298169   0.000153901   7.81486e-05
  31  12 2966.2258    3.4064  0.9440 12.8450 -0.0060  0.0229   0.0604   0.0521    0.0655   0.0000   438.6052       2.02793       17.1794       3.40117      -7.85344     -0.327752     -0.274715      -2.19620      -1.47225     -0.740464      0.913937      -1.61955     -0.468805      0.247553     -0.846774      0.556584     0.0949738      0.132129    -0.0928621      0.195039     0.0739030     0.0654810    -0.0530501     0.0317700    -0.0640522  -0.000537398    -0.0244087    0.00801160    0.00191150    0.00241742   -0.00259330  -0.000212486   0.000409870   0.000294639   0.000130554  -1.97601e-05       1.22647       1.56569       1.68012       1.87066       1.93066       2.01831       1.82029       1.74431       1.54104       1.40093       1.19662       1.04624      0.858284      0.730309      0.591507      0.446025      0.348731      0.284445      0.222608      0.155679      0.117046     0.0824238     0.0565529     0.0383760     0.0267124     0.0175042     0.0124773    0.00769762    0.00470364    0.00265609    0.00167412   0.000981261   0.000554047   0.000302457   0.000160170   8.28093e-05
  31  13 3121.3955    3.6736  1.1371 13.1037 -0.0027  0.0262   0.0640   0.0656    0.0793   0.0000   437.6398       4.47107       13.1622       2.96551     -0.117806       1.88215      0.692354      -2.37333       1.86471    -0.0356256      -1.41139     -0.852820      -1.51381     -0.534269      0.110085      0.546578     -0.161040     -0.154897     0.0607201    -0.0278594     -0.102819   -0.00461743     0.0277899     0.0584630     0.0205261    -0.0375645   0.000840513   -0.00712316   0.000575449   0.000742654  -0.000979704   0.000639016  -0.000981972   0.000419680   0.000139243  -0.000111773       1.34696       1.82551       1.98982       1.96543       2.04820       1.97238       1.91146       1.93622       1.73745       1.69628       1.38772       1.16356      0.996775      0.809810      0.664847      0.541986      0.446648      0.335540      0.270678      0.191214      0.139442      0.101045     0.0671551     0.0466885     0.0303218     0.0191862     0.0127661    0.00765954    0.00494886    0.00295626    0.00171928    0.00102819   0.000582283   0.000311701   0.000171346   9.13034e-05
  31  14 3274.9379    3.2925  1.4625 13.0985 -0.0063  0.0314   0.0534   0.0772    0.0569   0.0000   442.2513       5.12214       16.1530     -0.801888     -0.339310       4.28917       2.81878      -2.76364      -2.86910      -2.17103       1.14062      0.160143     -0.950796     -0.878938     0.0923938      -1.11910     -0.320303     -0.252952     -0.240830      0.449654     0.0607820     0.0333702    -0.0267383    0.00336929    -0.0162026    -0.0111550    -0.0120858    0.00644778    0.00962718    0.00671677   -0.00329509   0.000610594  -5.94023e-05  -0.000595409  -0.000143447  -9.31958e-05       1.81250       2.31902       2.73397       2.99246       3.06449       2.97239       2.75072       2.58762       2.36316       2.11606       1.80040       1.52463       1.28255       1.00462      0.827527      0.675454      0.529342      0.381070      0.300979      0.219921      0.158491      0.114418     0.0777939     0.0515433     0.0366142     0.0234670     0.0151043    0.00967411    0.00601772    0.00374187    0.00229393    0.00128371   0.000764992   0.000437963   0.000245730   0.000123307
  31  15 3427.5202    2.8697  2.1931 12.6416 -0.0012  0.0378   0.0380   0.0967    0.0438   0.0000   439.8638       14.4237       20.7760       3.13932      -6.62029       4.34194       5.13285     -0.627570      -4.98013      0.182374       4.02787      -1.17642      0.592061     -0.189201      -2.00248      -1.90118     -0.535127      0.578558     -0.715396    -0.0324811     0.0395590    -0.0393716     -0.161928     0.0978207     0.0548981    -0.0122443    -0.0191666   -0.00536040     0.0107560  -0.000577866    0.00171354  -0.000152179   -0.00131651   0.000173928   0.000454592   4.49308e-05       2.03056       2.63388       2.79779       3.04275       3.15818       3.15951       3.16141       2.88346       2.49100       2.22050       2.07386       1.77603       1.48324       1.20981      0.967422      0.776652      0.612224      0.480642      0.361163      0.274268      0.193003      0.136820     0.0942815     0.0674118     0.0456198     0.0297366     0.0191746     0.0128739    0.00793178    0.00486108    0.00286830    0.00156951   0.000927148   0.000488995   0.000274736   0.000142619
  31  16 3579.3626    2.3260  3.7238 11.9019 -0.0036  0.0496   0.0242   0.1301    0.0372   0.0000   430.1131       1.35401       19.8672       12.4988      -6.31504      -2.32352       2.40771      -3.07945      -6.21520      -7.05134       4.04145      0.148052      -1.17554    -0.0608645     -0.168664      -1.24285      -1.00234      0.351333      0.711155      0.212191     0.0906927     0.0291383      0.211980     0.0911268    0.00853928     0.0205409     0.0552563     0.0354082    -0.0158279    -0.0128041    0.00176454   0.000211787  -0.000313042  -0.000204533   9.76708e-05  -0.000540934       2.60995       3.37386       3.84857       4.06583       4.11875       4.02601       3.77895       3.62140       3.28515       3.01452       2.70510       2.35346       1.98120       1.66615       1.35692       1.05180      0.823065      0.632674      0.472705      0.345592      0.246475      0.176969      0.123607     0.0839636     0.0564579     0.0376595     0.0244159     0.0154089    0.00956125    0.00596170    0.00341446    0.00206879    0.00113716   0.000644427   0.000349596   0.000183209
  31  17 3730.4129    1.9039  5.1942 11.3247 -0.0015  0.0610   0.0173   0.1638    0.0344   0.0000   443.9410       11.0754       16.8052       9.16343      -7.41297       10.9145      -2.59513      -7.14808      0.154262      -9.36351      -1.20456       2.53367       1.10539       2.81364       1.31360      -1.22077       1.14099      -1.04277     -0.107874     -0.515970      0.326688     -0.118531      0.168937    -0.0943345    -0.0631860   -0.00294042     0.0297339    -0.0387362   -0.00921005    0.00500734    0.00467957   -0.00297500  -0.000137152  -0.000282466  -2.83614e-05  -0.000153213       3.18353       4.16954       4.76028       5.05604       5.11275       5.09470       4.83481       4.44201       4.22128       3.78051       3.29881       2.85009       2.37016       2.03399       1.61183       1.27345       1.00287      0.770380      0.585646      0.437693      0.308532      0.221715      0.151624      0.106357     0.0698859     0.0478092     0.0304035     0.0194509     0.0119919    0.00739944    0.00435359    0.00251356    0.00143249   0.000818637   0.000438726   0.000233724
  31  18 3881.1967    1.5893  7.0542 10.9613 -0.0028  0.0802   0.0133   0.2141    0.0306   0.0000   432.0108       15.5190       9.22481       14.6644      -5.89622       3.08309       6.16420      -12.0756     -0.480611       2.98881      -7.86793      -5.73954       1.05271      -2.23560      -2.16049       3.55292       1.42481     -0.255752       1.36630     0.0793850   -0.00962648     -0.122722    -0.0640669    -0.0356719      0.327945     -0.116881     -0.103321     0.0236563     0.0288204    -0.0123481    0.00393858    0.00600784   0.000394019    0.00145582  -0.000130494   0.000370335       4.05769       5.19486       5.97911       6.10463       6.49580       6.33777       6.16331       5.69209       5.18435       4.77787       4.21617       3.69455       3.02591       2.63423       2.05619       1.68590       1.31159       1.00089      0.745260      0.558646      0.406116      0.285674      0.207010      0.142475     0.0925019     0.0626203     0.0409372     0.0259719     0.0158642    0.00988979    0.00596753    0.00344496    0.00195946    0.00112401   0.000573257   0.000309467
  31  19 4030.9176    1.2879  9.7651 10.7040 -0.0020  0.1077   0.0104   0.2897    0.0274   0.0000   448.4736       7.28485       16.5577      -1.73827      -3.66328      -12.8844      -3.51310       9.57417      -5.19810      -8.98464      -11.9758      -2.95495       7.51250      -5.52137       3.16599      -2.71786    -0.0970158     -0.243711       3.54892       1.29585      -1.85001      0.363698      0.460454     -0.112906     -0.124179    0.00678603    0.00998081    -0.0456934     0.0207376    0.00444224    -0.0135184   -0.00327278    0.00267776    0.00148092  -0.000440755  -9.58197e-05       5.47842       7.22783       8.27351       8.52725       8.81580       8.77555       8.42165       7.97417       7.33318       6.42470       5.80274       4.96191       4.20142       3.48052       2.83967       2.27234       1.77223       1.37985       1.03099      0.782750      0.561419      0.403336      0.282126      0.194677      0.130873     0.0866251     0.0561521     0.0357650     0.0224470     0.0137204    0.00804065    0.00467936    0.00271739    0.00148204   0.000784692   0.000424974
  31  20 4180.6003    1.0523 11.4094 10.4400 -0.0009  0.1362   0.0082   0.3468    0.0269   0.0000   423.5342       35.6288       11.2962       14.7977       6.64215       3.43092       15.0839      -15.7136      -20.9239      -6.38922       14.7534      -4.44826      -2.18585       3.97151      -6.34123      -5.53714      -2.60751       2.42939     -0.638139       2.74008      0.233116     -0.254414    -0.0271033     -0.166782      0.211198     0.0233082     -0.150471     -0.140176    0.00345490     0.0388666   -0.00150935   0.000669537   -0.00520479  -0.000158801   0.000677302  -0.000215565       6.81460       8.98978       10.2570       10.7612       11.0374       10.7950       10.5845       10.1190       9.19092       8.02384       7.31554       6.12394       5.28065       4.30724       3.60021       2.86909       2.23868       1.71550       1.29014      0.982162      0.705489      0.505243      0.358328      0.247968      0.165868      0.109109     0.0707874     0.0454026     0.0274430     0.0172552     0.0101524    0.00593627    0.00342467    0.00191199   0.000984232   0.000528777
  32   4 1616.4201    0.2114  0.2904  9.1339 -0.0139  0.0197   0.0085   0.0395    0.0296   0.0000   440.4139      -2.79766       14.8020      -1.05131      -2.05327       1.31955      0.942555      0.958150       1.57799      0.713135       1.85254      0.978151      0.197234       1.00246      0.326500    -0.0625308     -0.647040    -0.0482756     0.0130465     0.0550459    -0.0522936    -0.0160790    -0.0173795    -0.0628706    -0.0112415    -0.0135738    -0.0102362   -0.00545809   0.000682010   -0.00122738  -0.000644539  -0.000307950  -0.000163090  -9.53872e-05  -5.45504e-05   1.87500e-05       1.08952       1.37223       1.54021       1.36250       1.59653       1.58265       1.56725       1.60969       1.41986       1.27235       1.10609      0.962964      0.765184      0.637440      0.572568      0.453533      0.414302      0.306568      0.211106      0.155652      0.112254     0.0922396     0.0664216     0.0485550     0.0318195     0.0190614     0.0123308    0.00754278    0.00501150    0.00310848    0.00175259    0.00109760   0.000648344   0.000340997   0.000205468   0.000102161
  32   6 1988.6729    0.5381  0.5883  9.6666 -0.0032  0.0209   0.0120   0.0443    0.0441   0.0000   441.4565     -0.392033       20.3013       5.46771      -1.12154       1.34712     -0.589155       2.44488      0.614934     -0.742422       1.42801     -0.616829     -0.581757     -0.345727     -0.411615    -0.0392631      0.364617      0.451659     -0.301287    -0.0213151    -0.0708616    -0.0116509    -0.0535973     0.0526057     0.0478331     0.0145100     0.0108405   -0.00516865   -0.00553348    0.00219696  -0.000329099   0.000210983   0.000833903   0.000378156   0.000263293   9.76449e-05      0.974807       1.18959       1.48026       1.53289       1.55401       1.51150       1.56923       1.40824       1.17328       1.23632       1.09602      0.838062      0.813930      0.693457      0.497957      0.408470      0.352519      0.272949      0.177786      0.153627      0.116203     0.0725749     0.0488975     0.0396596     0.0275555     0.0157160     0.0107090    0.00745781    0.00491385    0.00287048    0.00183655    0.00114083   0.000586456   0.000316908   0.000203845   0.000126652
  32   7 2167.3917    0.8591  0.7357 10.1952 -0.0039  0.0198   0.0163   0.0446    0.0501   0.0000   442.0206     -0.699811       19.0647       2.47481      -1.78449      0.385289       1.13009      -1.03331      0.482038      0.282853      0.696514       1.72925      0.624910      0.298953     -0.536360    -0.0609310    -0.0805761      0.245518     -0.132038    -0.0231045      0.229865     0.0387058    -0.0337103     0.0240350    -0.0104670    -0.0121337    -0.0108636    0.00835729  -1.64711e-07   0.000113315   4.34797e-06   -0.00320954  -0.000264687   0.000226155   0.000127011  -6.79068e-05      0.928542       1.26657       1.44730       1.51619       1.53766       1.50295       1.52138       1.40436       1.28999       1.22531      0.975604      0.896680      0.755243      0.616535      0.529050      0.415799      0.327716      0.263021      0.186599      0.150007      0.108436     0.0746822     0.0580838     0.0391707     0.0264062     0.0179649     0.0115668    0.00712357    0.00471495    0.00297215    0.00170518    0.00106381   0.000617314   0.000328618   0.000191494   0.000102164
  32   8 2340.0987    1.2203  0.9370 10.8279 -0.0028  0.0243   0.0217   0.0559    0.0587   0.0000   441.6156      0.764591       18.9083       4.23816      -1.14054      -1.51832     -0.887008      0.279210      -1.21738      -3.46167      0.646949       1.00799     -0.126397     -0.861661      0.536276     -0.248422    -0.0598578      0.197766   -0.00364710    -0.0354682     0.0481962    -0.0337089    -0.0965666      0.112569   -0.00322099     0.0125172  -0.000869451   -0.00511546    -0.0112105    0.00226900    0.00162972  -0.000283037  -0.000272657  -3.89857e-06   0.000295129  -1.24602e-05       1.22497       1.63680       1.75429       1.87565       2.03268       2.02312       1.86773       1.74355       1.58436       1.44439       1.38300       1.07875      0.938867      0.777461      0.603050      0.534962      0.413653      0.309525      0.232521      0.172680      0.132557     0.0946865     0.0650448     0.0461790     0.0313880     0.0207601     0.0132166    0.00896743    0.00565344    0.00341352    0.00213089    0.00129788   0.000763511   0.000413189   0.000244409   0.000132719
  32   9 2507.3471    1.6237  0.9294 11.6490 -0.0161  0.0253   0.0311   0.0548    0.0566   0.0000   438.1535       1.20964       20.2131       2.75889       1.04168       1.60315       2.34330       3.25226      0.522488      0.279156       1.66252       2.01244     -0.850429     -0.628394     -0.138491       1.00885      0.633532      -1.23476      0.130464     -0.146362     -0.580634     -0.146341     0.0640066     0.0384986    -0.0637803    -0.0238504    -0.0205857   -0.00906798   -0.00339149    0.00363281   -0.00435684    0.00127505    0.00181294  -0.000491313  -0.000289254  -8.43940e-05       1.36923       1.81067       1.92133       2.12096       2.04389       1.97492       1.89688       1.82379       1.64481       1.60240       1.42825       1.24159       1.07991      0.925791      0.741276      0.586674      0.481565      0.365857      0.257948      0.190684      0.143311      0.100126     0.0738094     0.0517294     0.0363836     0.0226860     0.0142700    0.00857623    0.00627258    0.00366392    0.00242119    0.00132933   0.000772598   0.000447551   0.000249225   0.000140659
  32  10 2671.7081    2.2206  1.0460 12.0781 -0.0052  0.0252   0.0390   0.0620    0.0638   0.0000   439.9516     -0.465162       21.5873       5.46469      -2.72767      -4.83995     -0.279468       1.55616      0.654209      -4.04987      -1.02946      0.899886      0.900114     -0.574273      0.594149     -0.158080     -0.530173      0.221261      0.380242      0.414331     -0.283380    -0.0289202     0.0666050      0.106175     0.0443478    -0.0157848    -0.0141123    0.00458887    0.00328074    0.00364488  -0.000685945  -0.000799770  -0.000212545   0.000433822   0.000193453   0.000245699       1.36972       1.74492       1.93869       2.04102       2.06798       2.00315       1.94756       1.74629       1.67389       1.50332       1.34979       1.27496       1.14584      0.943497      0.732826      0.572729      0.431465      0.355839      0.271152      0.193357      0.141060     0.0954103     0.0653975     0.0454147     0.0324694     0.0212669     0.0146640    0.00997144    0.00642510    0.00375469    0.00240562    0.00131926   0.000782268   0.000434683   0.000232097   0.000122048
  32  11 2833.7656    2.8373  0.9872 12.4013 -0.0069  0.0253   0.0497   0.0538    0.0630   0.0000   438.8114       5.47052       17.5845       4.90921      -5.20620       5.63610       5.50184       1.06435       1.80841      -3.05281       1.61230      0.334772      -1.02664      0.162212      0.284915      0.721388     -0.184947     -0.258110     -0.166595      0.146968     -0.148115     0.0226637    -0.0523797     -0.128303     0.0188023    -0.0240998    -0.0138710    -0.0152736   -0.00569952    0.00736544  -0.000825629  -0.000314778   0.000275135  -8.05078e-05   7.64508e-06  -0.000203980       1.34922       1.68799       1.65119       1.72348       2.07307       2.20101       2.21696       1.64521       1.47889       1.48939       1.45044       1.28690       1.01283      0.752078      0.610225      0.590112      0.459170      0.365658      0.239551      0.176432      0.128150     0.0990388     0.0842497     0.0552312     0.0357976     0.0213868     0.0139129    0.00912524    0.00606667    0.00455557    0.00277645    0.00171625   0.000942559   0.000530010   0.000283996   0.000144064
  32  13 3149.0470    3.6520  1.2557 12.8922 -0.0067  0.0266   0.0574   0.0650    0.0684   0.0000   439.4429       7.32889       15.9200       5.92613      -2.60105      -1.48722       2.44966      -3.04020      -2.38348      -2.62689     -0.970738       1.25854      0.815145      -1.57170      -1.65085      0.559458       1.08392      0.261217     -0.553831     -0.169940      0.375434      0.166438    -0.0363365    0.00211710    -0.0162578   -0.00212880     0.0236575    0.00128824    -0.0130388    0.00833253    0.00317459   -0.00297743  -0.000612073   0.000149818   0.000465973  -4.02038e-05       1.39022       1.80557       2.03622       2.07509       2.19061       2.01969       2.06475       2.04398       1.76666       1.61823       1.38326       1.27509       1.09130      0.858002      0.733930      0.572153      0.471866      0.353660      0.267181      0.209347      0.150208      0.106826     0.0748044     0.0510722     0.0370919     0.0229071     0.0159628    0.00989835    0.00637409    0.00392114    0.00235038    0.00141793   0.000783106   0.000461629   0.000252226   0.000130516
  32  14 3303.4638    3.3148  1.5146 12.9017 -0.0015  0.0312   0.0514   0.0768    0.0598   0.0000   439.4482       3.31468       16.2615       5.76331       3.53557      -2.02043      -5.20521      -7.37954      -1.35146      -2.41089      -1.37428      -2.11084     -0.687291     -0.835452     -0.710999      0.614307       1.37166     -0.708329      0.267846     -0.123283     0.0465904     0.0653830    -0.0694906    -0.0292407    -0.0271088    -0.0383026   -0.00523277    0.00630990     0.0157648    0.00362555   -0.00251602   0.000426886   0.000405901   0.000221678  -0.000353701  -0.000118861       1.48053       2.10571       2.24374       2.44077       2.56697       2.35334       2.42625       2.22119       2.07429       1.87540       1.58791       1.40539       1.18846       1.04413      0.826506      0.658359      0.535388      0.398693      0.302376      0.224423      0.167463      0.118544     0.0877291     0.0608763     0.0418113     0.0279517     0.0178870     0.0118807    0.00710600    0.00471086    0.00281352    0.00165563   0.000948876   0.000545564   0.000297255   0.000164119
  32  15 3456.8459    2.6579  2.3406 12.4242 -0.0078  0.0392   0.0341   0.0996    0.0408   0.0000   443.4459       7.71911       17.3272       2.50192       1.68090     -0.476736      0.141560      -6.62640       2.82437       1.97865      -4.61763       1.20224       1.20176       2.95936      0.168381       1.54600     -0.945179      0.210611      0.244933      0.274423     -0.585615      0.332297      0.238423      0.159623     -0.186194    -0.0157493     0.0535860    0.00124220    -0.0203189    0.00160828    0.00245679    0.00299287   -0.00294528  -1.63514e-05  -4.65252e-05  -0.000183857       1.90014       2.57620       2.91060       3.02690       3.20362       3.07570       2.83161       2.86431       2.56951       2.35653       2.08450       1.79340       1.50060       1.34207       1.05148      0.847323      0.657277      0.516355      0.387276      0.296079      0.209200      0.151205      0.111319     0.0762449     0.0521289     0.0350874     0.0223710     0.0146700    0.00920212    0.00580030    0.00343102    0.00201170    0.00120725   0.000661841   0.000374040   0.000205076
  32  16 3609.5124    2.2065  3.7191 11.7673 -0.0028  0.0497   0.0225   0.1282    0.0356   0.0000   441.4273       9.92448       8.18670      0.802927      -3.22924      -4.15252       3.05329      -5.70934      -1.03089      -3.41507      -3.97045       3.41006       1.81277      -3.32171      -1.66941       3.19016      -1.00118     -0.723147     -0.833868      0.714448     -0.429333     -0.451340     -0.365158     -0.148696     0.0253930    -0.0730290     0.0107873    -0.0478013    0.00266215   0.000723393   -0.00463319   -0.00317300  -0.000233287    0.00100813   0.000143863  -0.000214074       2.43799       3.18504       3.61727       3.79538       4.03012       3.90762       3.80971       3.61934       3.29809       2.89398       2.67500       2.26095       1.91082       1.60529       1.30778       1.06606      0.837120      0.649700      0.498330      0.367024      0.274479      0.201028      0.137508     0.0986398     0.0671687     0.0450428     0.0294687     0.0188394     0.0121248    0.00748727    0.00458964    0.00269830    0.00155299   0.000900333   0.000495536   0.000273878
  32  17 3761.4538    1.8352  5.8735 11.1693 -0.0036  0.0663   0.0156   0.1809    0.0320   0.0000   438.5484       14.9256       11.1131       8.88575      -4.21504      -6.24721      -5.06768      -2.86264      -2.18719      -4.90683      -3.93848       2.97099       1.89575      -2.20139      0.101993       1.72881     -0.733017     -0.471166      0.816559       1.20540     -0.840483     -0.434577     -0.353504    -0.0106473     0.0136586   -0.00715414    -0.0701015    -0.0332074     0.0131688    -0.0135099    -0.0141127    0.00190612   -0.00274546   0.000777672   0.000237262   0.000520838       3.35248       4.31957       4.91506       5.18765       5.46536       5.20231       5.05883       4.82552       4.41774       4.01361       3.56276       3.05810       2.57611       2.16329       1.84430       1.45309       1.13797      0.868665      0.656824      0.496621      0.367063      0.265443      0.190948      0.131956     0.0888859     0.0612831     0.0393118     0.0254067     0.0158917    0.00976050    0.00587819    0.00358536    0.00209308    0.00120369   0.000677957   0.000367854
  32  18 3912.6780    1.5320  7.5744 10.8370 -0.0013  0.0826   0.0123   0.2239    0.0291   0.0000   445.7916       12.7913       21.1766       23.5478      -15.2405       3.00840       3.85281     -0.444888       5.50157      0.722114      -5.75785      -7.95836     -0.334016     -0.788622      0.214791      -3.26606       2.45315      0.778507     -0.620681     -0.218292    -0.0225746      0.757330      0.289186     -0.158010    -0.0885237     0.0402521    -0.0163952    -0.0544069    -0.0171561   0.000178050   -0.00103973   -0.00501032    0.00105558   -0.00195286   -0.00109317   0.000132038       4.23895       5.46619       6.32577       6.51059       6.69384       6.42004       6.31411       6.02054       5.47722       5.02210       4.45275       3.95383       3.40576       2.80177       2.35631       1.89817       1.44528       1.11523      0.852889      0.639452      0.457170      0.338428      0.239428      0.163209      0.114740     0.0754694     0.0496356     0.0318701     0.0203331     0.0123847    0.00753449    0.00442829    0.00264871    0.00145518   0.000824389   0.000441210
  32  19 4063.1988    1.2141  9.5810 10.6187 -0.0025  0.1102   0.0099   0.2939    0.0273   0.0000   423.6265       21.2811       10.8143      -3.33232      -5.62929      -1.66729       3.90267      -3.42183       12.4113     -0.918822      -6.92389       1.88646      0.926616      -4.46468      -1.49974       5.95671     -0.911791     -0.506542     -0.645300       1.14964     -0.822100    -0.0922133      0.564187     -0.183014     -0.154503      0.155042     0.0726178     0.0743700    -0.0977559    -0.0419880    0.00897863    0.00892549    0.00587344   -0.00464570   -0.00191264   0.000524739       5.40450       7.03795       8.03178       8.43061       8.89105       8.61918       8.34454       8.04793       7.29049       6.50471       5.86205       4.99860       4.29665       3.65999       2.90398       2.42119       1.87379       1.45670       1.11801      0.817779      0.613505      0.448328      0.314682      0.222119      0.154050      0.101983     0.0672394     0.0428239     0.0276402     0.0170465     0.0104817    0.00619800    0.00358721    0.00207515    0.00111772   0.000615868
  33   8 2360.8339    1.2466  1.0294 10.9751 -0.0125  0.0268   0.0231   0.0614    0.0590   0.0000   439.4428       1.07267       15.4495    -0.0258401       1.75110       2.24639      0.574662      0.596780       1.85765     -0.269814     -0.221849       3.16012       1.26780      0.736070      0.811126     -0.430331     -0.590049     -0.312410      0.633483      0.303059    -0.0981274     -0.279348    0.00874794     0.0679266    -0.0812717   -0.00575823     0.0336133    -0.0474217   -0.00421911   0.000913284   -0.00343006    0.00142833    0.00164359   0.000816443   0.000104752  -0.000371489       1.49953       1.95604       2.03127       1.98001       1.87646       1.94636       2.08352       2.19760       2.05848       1.78616       1.51219       1.24848       1.02999      0.897843      0.717144      0.637043      0.512466      0.417558      0.334463      0.250405      0.185883      0.144579      0.103975     0.0704966     0.0475957     0.0326406     0.0208816     0.0136451    0.00786921    0.00481651    0.00295315    0.00172772    0.00101981   0.000588961   0.000314235   0.000179938
  33   9 2529.2450    1.7647  1.0727 11.6328 -0.0042  0.0244   0.0292   0.0625    0.0588   0.0000   439.7114       4.80934       19.8270      -3.80960      -3.20423       5.40667      -2.13837      -2.04218      0.437708       1.18436     -0.769942      -1.06343     -0.582893      0.234696      0.417178      0.639890     -0.867667    -0.0159770      0.124955     -0.130753     -0.166968    -0.0252155    -0.0847180     0.0891891     0.0341052    0.00120223   -0.00477811   -0.00335364    0.00984985   -0.00123535   -0.00110535   -0.00132819  -0.000576925   0.000205702   0.000646411  -0.000112801       1.14111       1.59040       1.84230       1.89717       1.99151       1.97493       1.84080       1.83082       1.65768       1.38395       1.34678       1.10227      0.944589      0.778691      0.635121      0.530780      0.422300      0.315299      0.248890      0.194476      0.130172      0.102992     0.0728972     0.0503647     0.0361136     0.0230327     0.0158574     0.0101493    0.00655237    0.00416896    0.00258791    0.00154884   0.000971897   0.000507734   0.000300681   0.000169672
  33  10 2695.0840    2.3619  0.9854 12.0847 -0.0076  0.0234   0.0399   0.0559    0.0621   0.0000   442.0367       2.73954       16.1786       1.31386      -1.57737      -1.45111     0.0850957      0.116136       1.02545      -1.67581      -2.76699      0.382191      0.967150      0.743378      0.389819     -0.571096      0.423010     -0.425012    -0.0457774      0.480698      0.132255     -0.121494     0.0784890     0.0183998     0.0287904     0.0135538    -0.0206775    0.00106036    0.00545350   -0.00778536   -0.00133858    0.00239973  -4.77923e-05   8.71470e-05  -0.000378199   1.50757e-05       1.26403       1.69531       1.80351       1.82198       1.80061       1.79251       1.94421       1.84699       1.71591       1.43860       1.23933       1.09770      0.994119      0.851038      0.757315      0.612654      0.463180      0.339081      0.245487      0.184011      0.129629      0.111054     0.0807134     0.0605276     0.0421398     0.0287274     0.0179713     0.0113311    0.00701910    0.00430181    0.00263868    0.00157333   0.000883812   0.000515709   0.000285479   0.000157202
  33  11 2858.6469    3.0132  0.9864 12.6726 -0.0088  0.0298   0.0542   0.0582    0.0644   0.0000   439.0715       4.26281       17.8142      -2.79425     -0.367347       1.32819      -1.21114      -4.49023      -2.68590       2.47125      0.494944      -4.03026     -0.102978      0.906594      0.301301      0.792147      0.146605     -0.237001      0.524258     -0.243880      0.315587     0.0173292     -0.142554     0.0628635     0.0208298    -0.0371817     0.0109991    -0.0147002   0.000522947   -0.00887951   -0.00150345    0.00301797   -0.00110103   2.31818e-05  -0.000252507  -0.000241969       1.74810       2.08393       1.85072       1.86651       2.37442       2.62864       2.46361       2.21538       1.57786       1.73449       1.76455       1.67222       1.33834      0.907502      0.605684      0.656386      0.619682      0.520874      0.368667      0.232194      0.149591      0.137645      0.107911     0.0806864     0.0562611     0.0338152     0.0169994     0.0102919    0.00740840    0.00614850    0.00461698    0.00297758    0.00169655   0.000972307   0.000585443   0.000302818
  33  12 3018.9074    3.7854  0.9397 13.1665 -0.0041  0.0223   0.0650   0.0521    0.0612   0.0000   441.0004       3.36200       16.8279       2.31269      0.307816       2.40698      0.916130      -2.58089      -1.88424       1.06815       1.24638      -1.02694      0.137704      0.297837      0.536914     0.0426707     -0.468761     -0.651284     -0.195249    0.00136932     0.0305759     -0.161743    -0.0505440   -0.00924818     0.0548370   -0.00683051    -0.0221621    -0.0131354     0.0131027    0.00263660  -0.000415696    0.00384043    0.00157672  -0.000474346  -0.000141344   0.000147014       1.16964       1.52278       1.68101       1.82411       1.93682       1.84836       1.78402       1.66858       1.51444       1.40448       1.21469       1.04404      0.895049      0.760364      0.585736      0.464225      0.403147      0.317063      0.241556      0.172508      0.127163     0.0961809     0.0690011     0.0475158     0.0344058     0.0215617     0.0145778    0.00923892    0.00617846    0.00391659    0.00239949    0.00163688   0.000923729   0.000543408   0.000284761   0.000149006
  33  14 3331.5738    3.1886  1.6885 12.9079 -0.0074  0.0339   0.0463   0.0801    0.0527   0.0000   441.9155       9.46738       14.7074       5.91492       1.53356       5.70898      0.610639      -3.12345       1.96741       3.18886     -0.461080     -0.611268     -0.355771       1.35479      0.846593     0.0409353      -1.41818      0.271183      0.293800     -0.434367     -0.183063     -0.229673    -0.0196241    -0.0778780    -0.0813607    -0.0118390     0.0422489   -0.00538675    -0.0226703    0.00943198    0.00133414   -0.00278042    0.00184337  -7.74643e-05  -0.000389536  -0.000241542       1.79914       2.54405       3.09690       3.45542       3.56001       3.55440       3.35367       3.11720       2.72339       2.34647       2.03760       1.66781       1.32648       1.11654      0.868509      0.726150      0.544782      0.403739      0.337012      0.249276      0.172181      0.140022     0.0926773     0.0677770     0.0470245     0.0313988     0.0217495     0.0142884    0.00900693    0.00593095    0.00345978    0.00213310    0.00135367   0.000761863   0.000411452   0.000242681
  33  15 3485.8883    2.7537  2.5475 12.2896 -0.0066  0.0384   0.0321   0.1024    0.0436   0.0000   440.3982       3.85660       14.2399       7.44110       3.91732      -5.28846       2.43109      -6.04779      -1.25558      -2.56497       3.24832     -0.702812       1.09474      -2.86405      -1.15822      -1.00248      0.267351    -0.0280305     0.0847675   -0.00393263     -0.181110    -0.0653046      0.147735   -0.00608055     -0.193183    -0.0263832     0.0739872   -0.00840562    -0.0262192     0.0226913    0.00217030    0.00116323   -0.00144841   0.000750999  -0.000435301  -0.000240273       1.83523       2.47177       2.72588       2.89782       3.06662       2.97406       2.89542       2.84877       2.57787       2.30469       2.02351       1.73754       1.44479       1.27559       1.03054      0.847919      0.679720      0.532387      0.399922      0.296756      0.231485      0.168423      0.124358     0.0865477     0.0602714     0.0415618     0.0270916     0.0171406     0.0115080    0.00693627    0.00429503    0.00257560    0.00154932   0.000940953   0.000490010   0.000281585
  33  16 3639.3198    2.1650  4.1616 11.6392 -0.0038  0.0520   0.0200   0.1340    0.0337   0.0000   438.8374       4.45760       13.7081       9.18684      -2.39310      -3.39359       2.63377      -2.06582       1.17616      -6.09233      -2.43441      -1.12884      -3.76351      -3.21060      0.662276     -0.751964     -0.752470     -0.557065     -0.824976      0.422454     -0.368869      0.300537     -0.173922     -0.250114     0.0411935     0.0243245    -0.0433006     0.0399404     0.0356129     0.0128810   -0.00529828   -0.00697926   0.000198062    0.00214852  -0.000224023   0.000397916       2.41364       3.24431       3.72524       3.93913       4.01757       4.08154       3.97188       3.77503       3.41123       3.07891       2.68633       2.34547       1.99300       1.72217       1.38335       1.11881      0.919755      0.684592      0.537500      0.412417      0.300598      0.222306      0.162560      0.113089     0.0791752     0.0537404     0.0362171     0.0238789     0.0148341    0.00951332    0.00587319    0.00347310    0.00209445    0.00123443   0.000648308   0.000371744
  33  17 3791.7758    1.7945  6.4015 11.1135 -0.0021  0.0701   0.0141   0.1911    0.0301   0.0000   441.6278       7.49300       9.53453      0.755970       6.82378      -2.20791      -3.23180       1.55560      -3.90505     -0.303813      -1.02474    -0.0640991       4.16140       1.85068      -1.72654      -3.56573     -0.679434      0.921643     -0.555113     -0.160605      0.913294      0.537355      0.305317     -0.165420     0.0199453    0.00983915    -0.0329254    -0.0780440     0.0218428   0.000519326   -0.00281297   0.000556903    0.00222774    0.00332168  -7.54928e-05   6.37888e-05       3.31435       4.31175       5.04179       5.20582       5.51444       5.40479       5.19388       5.05942       4.59701       4.06734       3.70605       3.17622       2.72090       2.31518       1.86341       1.56724       1.22824      0.953813      0.727700      0.548014      0.416068      0.303601      0.216347      0.154852      0.108384     0.0717416     0.0486738     0.0314999     0.0203282     0.0126873    0.00779192    0.00484111    0.00277827    0.00167578   0.000924747   0.000516589
  33  19 4094.7240    1.2775 11.2574 10.4687 -0.0020  0.1188   0.0079   0.3089    0.0251   0.0000   446.3313       23.8919       22.6668      -7.92347       6.02306      -18.2927       2.87174      -6.47870      -11.8860      -5.79154      -1.34775       6.32407      -18.2441      -4.15324       5.85869      -1.69148      -6.08160     -0.677999      0.372908     -0.588594      -1.88410     -0.516187      0.156347     0.0233362      0.160579     0.0400714    0.00827135     0.0610565      0.118338    0.00343439   -0.00658240   -0.00728960   -0.00113047  -0.000260209   -0.00217957    0.00135055       5.78739       7.39826       8.62979       8.87706       9.24312       9.17362       8.81417       8.27249       7.54597       6.93990       6.49304       5.61626       4.88871       4.15852       3.41118       2.71902       2.16527       1.67154       1.29994      0.983645      0.727088      0.522103      0.365716      0.262168      0.178543      0.123318     0.0838645     0.0560486     0.0360322     0.0223242     0.0138399    0.00834361    0.00500377    0.00290386    0.00164248   0.000914085
  34   6 2026.3192    0.6309  0.7721  9.6803 -0.0062  0.0242   0.0128   0.0485    0.0523   0.0000   442.8713      -1.39864       21.5909       1.09893     -0.407746      0.428477      -3.27123       1.80883     -0.198169      0.549913     -0.260039      0.977241     -0.773004     -0.298650      0.805471     -0.803514     -0.241612      0.125005      0.387262      0.169752    -0.0911108     0.0127905    -0.0379387    -0.0235763    -0.0902160    -0.0131603    -0.0254849     0.0205040    -0.0227940    0.00813449    0.00698968  -0.000359185   4.44644e-05  -0.000930835   0.000168073   0.000596609       1.11166       1.54492       1.67375       1.76655       1.78161       1.67450       1.86673       1.71455       1.62091       1.38374       1.36996       1.08241      0.888155      0.789400      0.639317      0.542188      0.413181      0.358547      0.261497      0.208382      0.149095      0.119116     0.0851006     0.0573604     0.0413926     0.0281378     0.0185643     0.0124356    0.00812598    0.00513566    0.00303169    0.00186982    0.00115501   0.000734999   0.000377771   0.000220347
  34   7 2207.0641    0.9024  0.9471 10.1963 -0.0047  0.0229   0.0158   0.0558    0.0568   0.0000   442.5541       2.89261       21.4298       1.85675     -0.817760      0.406785       4.03928     -0.302895      -2.33728     -0.814843       1.95350     -0.278082      -1.27555      0.117535      0.981731     -0.432159      0.347347      0.356296   -0.00632295     -0.118771     0.0821580     0.0203505      0.103572    -0.0354857     0.0562903    -0.0447940    0.00850463    0.00846402   -0.00869123   -0.00226552   -0.00428782   0.000867926   3.24095e-05   0.000377356  -0.000265422  -0.000112480       1.13747       1.51143       1.65381       1.66781       1.85444       1.93144       1.85024       1.69396       1.50962       1.35567       1.28087       1.16790      0.912997      0.726781      0.607278      0.505043      0.444864      0.359502      0.260823      0.194493      0.139604      0.106604     0.0813386     0.0612573     0.0430851     0.0279362     0.0178041     0.0108519    0.00739087    0.00511103    0.00340570    0.00217487    0.00125636   0.000732736   0.000432209   0.000240649
  34   8 2381.2682    1.3107  1.0201 10.8784 -0.0070  0.0235   0.0225   0.0555    0.0614   0.0000   443.3676      0.300740       19.5376       2.29411      -1.55678       3.31554       1.77105       1.97166      0.727601     -0.669015      0.247450     -0.471262     -0.834020      0.537967      0.520135      0.359141      0.258302      0.159821    -0.0292851      0.321246      0.237349    -0.0499473     0.0324428     0.0418101     0.0221605     0.0341678   -0.00683874   -0.00584344    0.00130677    0.00777608    0.00670232    0.00220744  -0.000808057  -0.000609500  -0.000342156   0.000426178       1.06681       1.52427       1.58968       1.73873       1.80490       1.79697       1.73693       1.66323       1.53507       1.40313       1.20906       1.07059      0.915177      0.778130      0.625893      0.509407      0.422193      0.322010      0.270488      0.191825      0.150628      0.107396     0.0796586     0.0571049     0.0390589     0.0271816     0.0181277     0.0123027    0.00784697    0.00499248    0.00330681    0.00200824    0.00118661   0.000708759   0.000382214   0.000237722
  34   9 2550.7169    1.8154  1.0568 11.5647 -0.0015  0.0232   0.0299   0.0587    0.0572   0.0000   442.1634       4.09495       16.5714       1.51546      -1.66121     -0.466585      -2.80727     -0.486645     -0.408386    -0.0864894      -2.13272     -0.293150      0.962137       1.18777     -0.234668     0.0428810     -0.651574     -0.123868      0.218278    -0.0131058     0.0901978     0.0427624     -0.151881    -0.0210919     -0.131719     0.0218923    0.00354345    0.00459546     0.0118049    -0.0102505   -0.00249956    0.00335183    0.00178863  -0.000628169  -0.000560244  -0.000643993       1.06707       1.40486       1.54065       1.66626       1.74733       1.71238       1.69204       1.58306       1.53648       1.36061       1.18662       1.02593      0.915415      0.784275      0.635955      0.533515      0.428099      0.323608      0.257513      0.196566      0.148467      0.104730     0.0827734     0.0559064     0.0440847     0.0281887     0.0196541     0.0120191    0.00801660    0.00516430    0.00341562    0.00206356    0.00125651   0.000713662   0.000395273   0.000258687
  34  10 2718.0295    2.4552  1.0911 11.9308 -0.0027  0.0241   0.0393   0.0569    0.0693   0.0000   439.3630       4.66728       18.8545       1.43942      -3.22873       2.45109     -0.769148      -1.20245    -0.0585747     -0.152448     -0.210512       1.26681      0.619632      0.724982     -0.404354       1.22319      0.623260     -0.113032    -0.0410167     0.0693470    0.00772009     -0.142214     0.0208189    -0.0520672    0.00900879    -0.0557988    0.00363519    -0.0155623   0.000895550    0.00304887   -0.00241498  -6.29321e-05   -0.00104733   0.000493094    0.00113536  -0.000233689       1.19776       1.69223       1.94402       2.05240       2.21176       2.19667       2.09073       1.98417       1.75476       1.55704       1.38672       1.15642       1.00601      0.799985      0.651043      0.555817      0.427377      0.351886      0.257984      0.193179      0.149231      0.100692     0.0824603     0.0584402     0.0407086     0.0280585     0.0181735     0.0120615    0.00780370    0.00485751    0.00330846    0.00209877    0.00117625   0.000730162   0.000415065   0.000236830
  34  11 2883.0207    3.1422  1.0589 12.5915 -0.0031  0.0220   0.0504   0.0570    0.0610   0.0000   438.1813       5.78740       18.4479       3.62266     -0.126898      -1.06979     -0.227863      0.620286      -1.06310      -1.30102     -0.852687    -0.0995632      -1.56985     -0.228616     -0.172160      -1.46585    -0.0897675      0.399642     -0.238859     -0.311411      0.289924     0.0447803     -0.156826     0.0366805      0.101754    -0.0539477    -0.0295113    0.00613793     0.0125492     0.0122538   -0.00161752  -0.000860915  -0.000934195  -0.000844855   3.24609e-05   2.33737e-05       1.01393       1.31751       1.50457       1.61675       1.64076       1.60638       1.57481       1.44309       1.41636       1.29306       1.14546       1.00956      0.893089      0.751893      0.616068      0.515201      0.404534      0.320965      0.254504      0.186434      0.140961      0.101041     0.0777678     0.0545037     0.0366642     0.0259751     0.0177907     0.0113831    0.00766638    0.00502620    0.00297395    0.00195873    0.00117381   0.000705360   0.000409069   0.000216531
  34  12 3044.5082    3.5966  0.9624 13.0976 -0.0062  0.0238   0.0624   0.0523    0.0576   0.0000   442.4651       6.62936       16.1060       4.09874       1.06053      0.902581      0.424231      -1.53328       2.36244     -0.760272      -1.13677      -2.27017     -0.623943      -1.25296      0.861711     -0.277334      0.635959      0.274807     -0.204793     -0.136441    -0.0527820    -0.0554390     -0.132487     0.0974584   -0.00910564   -0.00725409    -0.0160732    -0.0204243     0.0160308   -0.00277815   -0.00308384    0.00354199    0.00255356  -0.000359054  -0.000577584   6.98123e-05       1.13005       1.53808       1.85488       1.79020       2.07298       1.96995       1.84869       1.87510       1.57422       1.45652       1.30811       1.08510      0.968380      0.791652      0.655224      0.541479      0.402749      0.321040      0.259258      0.188077      0.149305      0.102571     0.0746171     0.0538586     0.0356106     0.0257976     0.0175955     0.0115434    0.00778230    0.00481233    0.00310153    0.00186762    0.00109467   0.000686559   0.000362287   0.000217801
  34  13 3202.9262    3.6787  1.2677 12.9008 -0.0020  0.0257   0.0545   0.0636    0.0604   0.0000   435.5918       4.37476       15.6549       3.39092     -0.487716       2.28799      0.153868      -3.52756       1.41134     -0.226358      -1.47300     0.0259349      0.887632      -1.30279     -0.548117      0.337654     -0.283882    -0.0520897     -0.170675     -0.269106    -0.0956420      0.231494    -0.0365137     0.0809453     0.0856387    -0.0387485    -0.0131257     0.0358967     0.0160643    -0.0112221   -0.00225874    0.00537151   -0.00232683  -0.000881923   0.000124490   1.49666e-05       1.14984       1.59067       1.70528       1.82508       1.85522       1.87645       1.87720       1.83095       1.65734       1.44617       1.38179       1.09547      0.981027      0.851099      0.710289      0.573809      0.453692      0.354893      0.283562      0.208926      0.164999      0.120046     0.0887127     0.0606411     0.0472245     0.0305299     0.0209438     0.0138466    0.00890911    0.00596331    0.00348065    0.00219041    0.00134125   0.000784590   0.000413623   0.000247788
  34  14 3359.2871    3.1150  1.8942 12.5084 -0.0060  0.0326   0.0409   0.0806    0.0517   0.0000   438.7611       8.91773       8.05844       7.24502     0.0673594      0.123149      -2.60779       1.26968      0.125347      -7.71152      0.393997     -0.461970       2.12673      0.334107      -1.71352     -0.864828     -0.334016       1.19874      0.290234     -0.246036     -0.266479      0.117793     -0.145690     -0.165933    -0.0528114     0.0464157    -0.0143854   -0.00934621     0.0190561     0.0222118   -0.00693223    0.00137588  -6.94324e-05   -0.00227553   0.000571368   0.000119323       1.46041       1.96441       2.17147       2.31780       2.53167       2.40996       2.35884       2.24451       1.99952       1.88809       1.69173       1.47784       1.27564       1.07540      0.926128      0.721335      0.585505      0.449647      0.361863      0.270983      0.206331      0.155594      0.106311     0.0774136     0.0532579     0.0375231     0.0265404     0.0169665     0.0115622    0.00757574    0.00444943    0.00281841    0.00170568    0.00104821   0.000589058   0.000331966
  34  15 3514.5104    2.5786  2.7922 12.0339 -0.0040  0.0404   0.0281   0.1042    0.0426   0.0000   441.2678       12.3442       3.17151       10.0477       5.34715       6.76115       2.29256      -2.07227     -0.756185     0.0685533       3.50536      -1.52726      -2.69544      -1.49482       1.33449    -0.0588533     -0.960466      0.149742     -0.383825     -0.823142     -0.349690    -0.0295693    -0.0162041    -0.0196675    -0.0402199    -0.0306759  -0.000644133     0.0316865     0.0350121    0.00959234    0.00697852   -0.00690565   -0.00163577  -0.000455756   0.000293774   0.000104672       1.86534       2.42798       2.67982       2.96094       2.95850       3.01674       2.86063       2.76821       2.54878       2.35999       2.11079       1.88575       1.52440       1.35281       1.09473      0.879150      0.727171      0.591000      0.466635      0.345386      0.256484      0.193080      0.139346     0.0976234     0.0711253     0.0461839     0.0320548     0.0206557     0.0132320    0.00887835    0.00577252    0.00350062    0.00209870    0.00127488   0.000695418   0.000417836
  34  16 3668.8304    2.0395  4.7467 11.4688 -0.0010  0.0567   0.0177   0.1480    0.0305   0.0000   435.8665       9.16533       10.0903       12.6404      -6.47144       4.46715       4.63441       5.78405      -2.04385      -6.55772       1.77854      0.840382      -1.80542      0.632213       1.11081      -1.11266    -0.0112760      0.885230      0.357214      0.100103      0.429772      0.122065     -0.298818     -0.103342    -0.0307039   -0.00705329     0.0615549     0.0545285    -0.0108498    -0.0122826    0.00931475    0.00443981    0.00417568   0.000923973   -0.00138044   0.000306557       2.75789       3.56314       4.14743       4.17551       4.34729       4.19345       4.08539       3.96729       3.76422       3.48418       3.17766       2.69113       2.28549       1.97306       1.57301       1.32546       1.09250      0.854385      0.672792      0.516357      0.384339      0.286098      0.203318      0.142905     0.0990721     0.0661198     0.0460586     0.0295579     0.0190715     0.0124911    0.00752299    0.00475592    0.00289951    0.00168845    0.00100087   0.000566679
  34  17 3822.1506    1.7051  6.6939 11.0292 -0.0098  0.0724   0.0130   0.1933    0.0275   0.0000   439.8358       3.41454       15.3480      -11.5676      -7.41659      -5.93519      0.255773      -2.98031       10.8172      -14.5646       6.35810      0.888590       9.45525       1.40102       5.14994       1.86179       1.89432      0.902937      0.899563      0.921190      0.579526     -0.289008      0.547928    -0.0135133     -0.127510     0.0653329    -0.0144338    -0.0210235     0.0404980    -0.0152929   -0.00854548   -0.00412372   0.000368805   -0.00129074  -0.000568067    0.00109071       3.47747       4.32603       5.08034       5.35250       5.44010       5.48321       5.38056       5.06429       4.72445       4.22066       3.82578       3.41843       2.88601       2.49753       2.07565       1.68278       1.34794       1.04737      0.820673      0.626874      0.460436      0.337489      0.256410      0.176944      0.126023     0.0865410     0.0591304     0.0384229     0.0255338     0.0163469     0.0103078    0.00624883    0.00390338    0.00224271    0.00128545   0.000739854
  34  18 3974.9288    1.4856  9.0400 10.6195 -0.0010  0.0934   0.0098   0.2450    0.0257   0.0000   432.3733      -5.52825       19.1201       10.6711      -23.5108       2.58814       10.4124       1.31620       8.04639      -8.86593       3.56729      -9.42386      -5.81236      -2.56975       4.62319      0.970457      0.172536      -1.50870     -0.143055     -0.779916     0.0553334      0.956098     -0.174782     -0.502747     -0.143909      0.104641      0.114904     0.0462289     0.0186420    -0.0145145    0.00480772    0.00328129    0.00295340    0.00283894  -0.000925490  -8.87030e-05       4.22246       5.42986       6.20479       6.64810       6.94075       6.95886       6.72494       6.36221       5.86521       5.48970       4.79964       4.19361       3.63772       3.04118       2.52542       2.08260       1.69943       1.30652       1.04051      0.792451      0.588547      0.445071      0.314595      0.228921      0.161690      0.111393     0.0741442     0.0487208     0.0328807     0.0210146     0.0129923    0.00819834    0.00503193    0.00292214    0.00168317   0.000956460
  34  19 4126.5388    1.2101 11.9674 10.3575 -0.0027  0.1319   0.0069   0.3262    0.0228   0.0000   438.1257       18.8807       4.33747      -1.98927       7.98164       10.2118       3.46341       6.79879      -16.3419      -11.1051       4.99212       4.29702       11.4451      -1.39141     -0.655789       7.31375       2.90569      -5.25440       1.21266      0.378036      -2.10627      0.976257       1.08617      0.360089     -0.209765     -0.338134      0.401258    -0.0705726   -0.00788507    -0.0565427     0.0337321   -0.00925337    -0.0200584    0.00152663    0.00584189   -0.00244961       5.73975       7.63867       8.66370       9.30003       9.68086       9.71345       9.27270       9.02137       8.28618       7.47250       6.73807       5.94254       5.11008       4.24748       3.50992       2.95835       2.33087       1.85402       1.47556       1.09577      0.844887      0.619493      0.453061      0.315837      0.224471      0.155214      0.105288     0.0696650     0.0454626     0.0293144     0.0188258     0.0114125    0.00694564    0.00410088    0.00235545    0.00132615
  34  20 4277.8252    0.9908 14.0091 10.0436 -0.0043  0.1536   0.0052   0.3856    0.0218   0.0000   429.7109       37.0875       35.6189      -6.48388      -10.1966       19.7424      -5.48156      -9.19597       3.41335       16.6340       15.6723      -4.33062      -3.67197     -0.687628       12.6221       1.12841      -7.60522     0.0727366       2.50126     -0.358445     -0.710335       1.72324      0.820281    -0.0971169     -0.197027     -0.160441     0.0489109     0.0604110    -0.0225181     0.0922990   -0.00893936   -0.00609786   -0.00581254    0.00221582    0.00673308   -0.00343873       6.95036       8.98399       10.4704       10.9704       11.6272       11.4728       11.2241       10.8316       9.91588       8.94848       8.01938       6.91923       5.92747       5.10295       4.17146       3.41757       2.81158       2.19105       1.72275       1.32786      0.964243      0.733918      0.543669      0.381368      0.271412      0.185179      0.125705     0.0835475     0.0553918     0.0346716     0.0218182     0.0138980    0.00832612    0.00495058    0.00279994    0.00157227
  35   5 1858.4516    0.4179  0.5237  9.3969 -0.0109  0.0210   0.0096   0.0377    0.0410   0.0000   441.5999    -0.0832360       20.5181      0.366310      -2.94485     -0.550313      -2.12521      0.563040      0.136196      0.302972       1.36928      -2.28246     -0.266314     -0.343320    -0.0854956      0.315080    -0.0425416     0.0993746     -0.200645   -0.00762239   -0.00445704     0.0338718    -0.0853285     0.0227595    -0.0278204    -0.0187236   -0.00626015    0.00271970     0.0139230    0.00175387    0.00403600    0.00246240   1.80793e-05   0.000509788  -0.000166997  -8.81516e-05      0.873510       1.19544       1.37032       1.46051       1.57521       1.57688       1.49907       1.41493       1.29809       1.18401       1.03785      0.944092      0.673735      0.710776      0.532403      0.430103      0.361248      0.281798      0.218839      0.171096      0.128439     0.0950447     0.0706057     0.0493298     0.0375943     0.0259478     0.0159873     0.0116113    0.00813810    0.00515976    0.00321731    0.00194479    0.00127011   0.000778074   0.000477988   0.000251637
  35   6 2044.8661    0.6336  0.6310  9.8818 -0.0025  0.0192   0.0131   0.0415    0.0457   0.0000   441.3554       3.13997       19.3473       3.22112      -2.03780      0.388572       3.00215     -0.270983     -0.190061      -1.06800      0.326547      0.769385      0.666265      0.446723     -0.546780     -0.370052    -0.0829281     0.0930290     -0.139568    -0.0816684     0.0564857     0.0164571     0.0593678    0.00510373    -0.0640031     0.0351055    0.00754542    -0.0193664   -0.00517982    0.00763100    0.00174436  -0.000331822   -0.00201347   -0.00151002   0.000282382  -5.79184e-05      0.932430       1.32651       1.46538       1.57009       1.61319       1.50940       1.44203       1.39352       1.19662       1.19419       1.07817       1.02863      0.841607      0.763903      0.614458      0.512496      0.392749      0.319934      0.238864      0.176289      0.123500     0.0970777     0.0667818     0.0484993     0.0333491     0.0242423     0.0153813     0.0101715    0.00703084    0.00448151    0.00279182    0.00188955    0.00107727   0.000728261   0.000399393   0.000238719
  35   7 2226.4505    0.9730  1.0055 10.2779 -0.0009  0.0243   0.0162   0.0536    0.0612   0.0000   440.8073     -0.680591       20.8583      0.964956      -3.29541      0.882934      0.611969      -1.79788     0.0575757     0.0330985     -0.895642     -0.561856    -0.0917483     -0.158905     -0.105238     -0.224979      0.241042     -0.680926     0.0867849      0.120982     -0.149472     -0.120535      0.119056    -0.0190967    0.00326000     0.0211657   -0.00575427    0.00692796   -0.00157932   -0.00149493   -0.00239823   0.000190853   9.09535e-05   0.000141982  -9.42812e-05  -0.000191101       1.03836       1.40908       1.54174       1.63832       1.70293       1.71415       1.56982       1.55698       1.44847       1.35885       1.23771       1.03879      0.975293      0.801562      0.679294      0.532963      0.462551      0.355485      0.288017      0.214901      0.166164      0.120546     0.0860569     0.0636955     0.0465827     0.0319029     0.0202963     0.0140213    0.00944029    0.00619578    0.00395656    0.00265632    0.00144787   0.000968532   0.000531316   0.000315775
  35   8 2401.3393    1.3983  1.0944 11.0092  0.0006  0.0249   0.0227   0.0598    0.0636   0.0000   441.4032      0.913568       16.8277       1.15694      -1.79392     -0.332671      0.556261      0.124792     -0.660660      0.575322      0.723111     -0.330022      -1.25341      0.528180       1.23820     -0.759049      0.787324     -0.768369     -0.132181     0.0150422      0.101912     0.0405891    -0.0245080    -0.0634754   -0.00646293    -0.0347652    0.00735390     0.0188493    0.00977588    -0.0101373  -7.26918e-05    0.00391209    0.00335375   0.000148854  -0.000765216   7.47854e-05       1.04392       1.51796       1.57514       1.79666       1.83539       1.78491       1.68767       1.59637       1.54520       1.40744       1.28662       1.09845      0.990890      0.821879      0.702154      0.579461      0.465953      0.355999      0.284190      0.207459      0.159385      0.120453     0.0874177     0.0623429     0.0434622     0.0302352     0.0213401     0.0141333    0.00933040    0.00582470    0.00378230    0.00230180    0.00145886   0.000905969   0.000511900   0.000315732
  35   9 2571.9231    1.9468  1.1507 11.7149 -0.0040  0.0247   0.0307   0.0604    0.0612   0.0000   439.2143       1.69141       16.3851      0.792499      -3.54610      -2.18850      -1.79201     -0.128713       2.25093      -2.73613     0.0427111      -3.12048       1.00982      0.168976      0.948527    -0.0322337    -0.0282249      0.107433     -0.403568     -0.372146     -0.121176     0.0375947    -0.0908911    -0.0485736    -0.0166082    -0.0714891   -0.00735468     0.0149141   -0.00185527   -0.00391315    0.00382157   -0.00186178   -0.00119708  -0.000707406   0.000894489  -0.000184716       1.08954       1.48451       1.70746       1.73905       1.82804       1.81579       1.72834       1.72910       1.55290       1.41389       1.25916       1.10904      0.978143      0.813688      0.673303      0.529289      0.463973      0.356890      0.271868      0.217548      0.158601      0.125515     0.0886171     0.0603804     0.0459197     0.0321537     0.0219772     0.0141102    0.00937485    0.00630641    0.00422073    0.00238908    0.00153976   0.000977733   0.000536103   0.000311620
  35  10 2740.5953    2.5427  1.0367 12.2794 -0.0050  0.0230   0.0404   0.0529    0.0620   0.0000   441.2526       4.27518       16.9552       2.90101      -3.50726      0.998825       1.25820      -3.82104      -5.01045      0.296708      0.456603     -0.354297      0.773441     -0.302185     -0.465475     -0.520523      0.493039      0.139385    -0.0736365    -0.0338358    0.00325939    -0.0512071    -0.0322979     0.0552574    -0.0552963    -0.0583593    0.00123025    0.00815338     0.0121160    0.00504163   -0.00140598    0.00355223    0.00162907   0.000998255  -0.000307451   0.000292055       1.06662       1.49928       1.60514       1.67610       1.74867       1.78222       1.71669       1.67330       1.54553       1.35887       1.20473       1.08742      0.952136      0.844979      0.696748      0.566483      0.453291      0.356460      0.271939      0.209880      0.155813      0.119892     0.0890391     0.0638255     0.0429444     0.0317015     0.0217913     0.0152843     0.0100692    0.00630852    0.00407265    0.00254197    0.00154219   0.000865498   0.000523064   0.000314196
  35  12 3069.7394    3.7077  1.0995 13.1730 -0.0020  0.0240   0.0593   0.0570    0.0632   0.0000   439.1070       5.88715       18.8279       3.01134      -2.55515       3.03303      -1.07786      0.295460      -1.60617      -1.24020     -0.117641     -0.997588      -3.74296     -0.399506    -0.0739978     -0.456359      0.456694     -0.438409     -0.386000      0.298924      0.199724     -0.183728    -0.0501161      0.104114     0.0622929    -0.0260628    0.00100423    -0.0212069     0.0203503    0.00278495   -0.00812426   0.000547868    0.00251066  -6.18809e-05  -2.13499e-05   6.02835e-05       1.11865       1.52031       1.66881       1.73901       1.76795       1.76863       1.72881       1.68991       1.61815       1.43129       1.34917       1.14423      0.987882      0.768240      0.635598      0.556351      0.455791      0.374473      0.295904      0.226506      0.173011      0.130107     0.0928120     0.0690011     0.0471256     0.0323895     0.0212395     0.0142906    0.00929967    0.00598208    0.00388371    0.00242610    0.00155937   0.000892765   0.000555635   0.000316401
  35  13 3229.2648    3.6033  1.4511 13.0275 -0.0005  0.0264   0.0517   0.0707    0.0527   0.0000   439.2149       9.10593       14.1067      -1.19488     -0.372369     -0.279435      -1.77537      0.728356      -1.87312     -0.152326       1.55762      -2.58451      -1.19364      0.457821     -0.323205       1.19804      0.221709     -0.669801     -0.543407    -0.0463246      0.310382     -0.155955      0.119373     0.0947173    -0.0353889     -0.100585   -0.00414755   -0.00742080    0.00572920  -0.000583353   -0.00265771   -0.00510260    0.00260299   0.000183840   0.000251547  -0.000199648       1.22686       1.70080       1.87822       1.96337       2.04541       2.05055       2.00630       1.86378       1.81992       1.60626       1.44093       1.24520       1.05655      0.932365      0.805393      0.655119      0.529646      0.408624      0.316940      0.229302      0.186880      0.129992      0.101392     0.0749806     0.0523086     0.0382596     0.0254977     0.0162653     0.0109192    0.00683508    0.00448460    0.00277772    0.00171008    0.00103516   0.000564801   0.000349824
[truncated: 1,226,537 more chars]
