# Supplementary material for: Global-Mode Analysis of Full-Disk Data from the Michelson Doppler Imager and the Helioseismic and Magnetic Imager
Source: Sol Phys. 2018 Jan 31;293(2):29. doi: 10.1007/s11207-017-1201-5 (PMC6566312; doi:10.1007/s11207-017-1201-5)
Supplement: Supplementary file 3 — (TAR 230.0 MB) [file 11207_2017_1201_MOESM3_ESM.tar › MDI/mdifdasym.5540.36]

   0  15 2228.8389    1.0989  0.6372 10.7446  0.0000       24.6622  0.1802   0.1999   0.3183    0.4233   0.0000       12.5885     0.0000       0.00000       0.00000       0.00000       0.00000       0.00000       0.00000       0.00000       0.00000       0.00000       0.00000       0.00000       0.00000       0.00000       0.00000       0.00000       0.00000       0.00000       0.00000       0.00000       0.00000       0.00000       0.00000       0.00000       0.00000       0.00000       0.00000       0.00000       0.00000       0.00000       0.00000       0.00000       0.00000       0.00000       0.00000       0.00000       0.00000       0.00000       0.00000       0.00000       0.00000       0.00000       0.00000       0.00000       0.00000       0.00000       0.00000       0.00000       0.00000       0.00000       0.00000       0.00000       0.00000       0.00000       0.00000       0.00000       0.00000       0.00000       0.00000       0.00000       0.00000       0.00000       0.00000       0.00000       0.00000       0.00000       0.00000       0.00000       0.00000       0.00000       0.00000       0.00000
   0  19 2764.1677    3.5961  0.8535  4.2303  0.0000       2.61910  0.1744   0.5238   0.3878 1000.0000   0.0000       3.51221     0.0000       0.00000       0.00000       0.00000       0.00000       0.00000       0.00000       0.00000       0.00000       0.00000       0.00000       0.00000       0.00000       0.00000       0.00000       0.00000       0.00000       0.00000       0.00000       0.00000       0.00000       0.00000       0.00000       0.00000       0.00000       0.00000       0.00000       0.00000       0.00000       0.00000       0.00000       0.00000       0.00000       0.00000       0.00000       0.00000       0.00000       0.00000       0.00000       0.00000       0.00000       0.00000       0.00000       0.00000       0.00000       0.00000       0.00000       0.00000       0.00000       0.00000       0.00000       0.00000       0.00000       0.00000       0.00000       0.00000       0.00000       0.00000       0.00000       0.00000       0.00000       0.00000       0.00000       0.00000       0.00000       0.00000       0.00000       0.00000       0.00000       0.00000       0.00000       0.00000
   0  20 2898.9690    4.3789  0.9065  8.5521  0.0000       4.88541  0.1855   0.6045   0.4100   50.1185   0.0000       4.95188     0.0000       0.00000       0.00000       0.00000       0.00000       0.00000       0.00000       0.00000       0.00000       0.00000       0.00000       0.00000       0.00000       0.00000       0.00000       0.00000       0.00000       0.00000       0.00000       0.00000       0.00000       0.00000       0.00000       0.00000       0.00000       0.00000       0.00000       0.00000       0.00000       0.00000       0.00000       0.00000       0.00000       0.00000       0.00000       0.00000       0.00000       0.00000       0.00000       0.00000       0.00000       0.00000       0.00000       0.00000       0.00000       0.00000       0.00000       0.00000       0.00000       0.00000       0.00000       0.00000       0.00000       0.00000       0.00000       0.00000       0.00000       0.00000       0.00000       0.00000       0.00000       0.00000       0.00000       0.00000       0.00000       0.00000       0.00000       0.00000       0.00000       0.00000       0.00000       0.00000
   0  25 3574.4596    2.4548  2.7354  2.1044  0.0000      -2.40408  0.4580   0.4335   1.3688 1000.0000   0.0000       1.36968     0.0000       0.00000       0.00000       0.00000       0.00000       0.00000       0.00000       0.00000       0.00000       0.00000       0.00000       0.00000       0.00000       0.00000       0.00000       0.00000       0.00000       0.00000       0.00000       0.00000       0.00000       0.00000       0.00000       0.00000       0.00000       0.00000       0.00000       0.00000       0.00000       0.00000       0.00000       0.00000       0.00000       0.00000       0.00000       0.00000       0.00000       0.00000       0.00000       0.00000       0.00000       0.00000       0.00000       0.00000       0.00000       0.00000       0.00000       0.00000       0.00000       0.00000       0.00000       0.00000       0.00000       0.00000       0.00000       0.00000       0.00000       0.00000       0.00000       0.00000       0.00000       0.00000       0.00000       0.00000       0.00000       0.00000       0.00000       0.00000       0.00000       0.00000       0.00000       0.00000
   1  11 1749.5408    0.2696  0.2591  9.1944  0.0025       96.8557  0.0818   0.0538   0.1539    0.3145   0.0000       25.3600   681.6738       121.428       0.00000       0.00000       0.00000       0.00000       0.00000       0.00000       0.00000       0.00000       0.00000       0.00000       0.00000       0.00000       0.00000       0.00000       0.00000       0.00000       0.00000       0.00000       0.00000       0.00000       0.00000       0.00000       0.00000       0.00000       0.00000       0.00000       0.00000       0.00000       0.00000       0.00000       0.00000       0.00000       0.00000       0.00000       109.702       38.2668       0.00000       0.00000       0.00000       0.00000       0.00000       0.00000       0.00000       0.00000       0.00000       0.00000       0.00000       0.00000       0.00000       0.00000       0.00000       0.00000       0.00000       0.00000       0.00000       0.00000       0.00000       0.00000       0.00000       0.00000       0.00000       0.00000       0.00000       0.00000       0.00000       0.00000       0.00000       0.00000       0.00000       0.00000
   1  13 2020.8545    0.5962  0.6497 10.0801  0.0000       3.15313  0.1078   0.0649   0.2405    0.2796   0.0000       4.09185   442.8363       21.9958       0.00000       0.00000       0.00000       0.00000       0.00000       0.00000       0.00000       0.00000       0.00000       0.00000       0.00000       0.00000       0.00000       0.00000       0.00000       0.00000       0.00000       0.00000       0.00000       0.00000       0.00000       0.00000       0.00000       0.00000       0.00000       0.00000       0.00000       0.00000       0.00000       0.00000       0.00000       0.00000       0.00000       0.00000       127.489       66.9335       0.00000       0.00000       0.00000       0.00000       0.00000       0.00000       0.00000       0.00000       0.00000       0.00000       0.00000       0.00000       0.00000       0.00000       0.00000       0.00000       0.00000       0.00000       0.00000       0.00000       0.00000       0.00000       0.00000       0.00000       0.00000       0.00000       0.00000       0.00000       0.00000       0.00000       0.00000       0.00000       0.00000       0.00000
   1  14 2156.7577    0.8335  1.6716  9.0237  0.0497       2.98551  0.2073   0.0670   0.4205    0.6566   0.0000       2.33821   394.0944      -72.9090       0.00000       0.00000       0.00000       0.00000       0.00000       0.00000       0.00000       0.00000       0.00000       0.00000       0.00000       0.00000       0.00000       0.00000       0.00000       0.00000       0.00000       0.00000       0.00000       0.00000       0.00000       0.00000       0.00000       0.00000       0.00000       0.00000       0.00000       0.00000       0.00000       0.00000       0.00000       0.00000       0.00000       0.00000       203.473       99.9575       0.00000       0.00000       0.00000       0.00000       0.00000       0.00000       0.00000       0.00000       0.00000       0.00000       0.00000       0.00000       0.00000       0.00000       0.00000       0.00000       0.00000       0.00000       0.00000       0.00000       0.00000       0.00000       0.00000       0.00000       0.00000       0.00000       0.00000       0.00000       0.00000       0.00000       0.00000       0.00000       0.00000       0.00000
   1  15 2292.0701    1.2379  1.2001  8.4147 -0.0031       4.32502  0.1708   0.0881   0.2517    2.8961   0.0000       2.65028   408.0549      -62.3996       0.00000       0.00000       0.00000       0.00000       0.00000       0.00000       0.00000       0.00000       0.00000       0.00000       0.00000       0.00000       0.00000       0.00000       0.00000       0.00000       0.00000       0.00000       0.00000       0.00000       0.00000       0.00000       0.00000       0.00000       0.00000       0.00000       0.00000       0.00000       0.00000       0.00000       0.00000       0.00000       0.00000       0.00000       150.578       71.0201       0.00000       0.00000       0.00000       0.00000       0.00000       0.00000       0.00000       0.00000       0.00000       0.00000       0.00000       0.00000       0.00000       0.00000       0.00000       0.00000       0.00000       0.00000       0.00000       0.00000       0.00000       0.00000       0.00000       0.00000       0.00000       0.00000       0.00000       0.00000       0.00000       0.00000       0.00000       0.00000       0.00000       0.00000
   1  17 2559.1507    1.9991  0.7694 10.9108  0.0000      0.791357  0.1021   0.1769   0.2537    0.6890   0.0000       3.00479   581.5857      -86.4520       0.00000       0.00000       0.00000       0.00000       0.00000       0.00000       0.00000       0.00000       0.00000       0.00000       0.00000       0.00000       0.00000       0.00000       0.00000       0.00000       0.00000       0.00000       0.00000       0.00000       0.00000       0.00000       0.00000       0.00000       0.00000       0.00000       0.00000       0.00000       0.00000       0.00000       0.00000       0.00000       0.00000       0.00000       89.1467       49.0033       0.00000       0.00000       0.00000       0.00000       0.00000       0.00000       0.00000       0.00000       0.00000       0.00000       0.00000       0.00000       0.00000       0.00000       0.00000       0.00000       0.00000       0.00000       0.00000       0.00000       0.00000       0.00000       0.00000       0.00000       0.00000       0.00000       0.00000       0.00000       0.00000       0.00000       0.00000       0.00000       0.00000       0.00000
   1  19 2828.1944    3.1806  0.8256 11.8512  0.0000       2.24906  0.1069   0.2668   0.2112    0.8259   0.0000       2.18410   192.5515      -13.5867       0.00000       0.00000       0.00000       0.00000       0.00000       0.00000       0.00000       0.00000       0.00000       0.00000       0.00000       0.00000       0.00000       0.00000       0.00000       0.00000       0.00000       0.00000       0.00000       0.00000       0.00000       0.00000       0.00000       0.00000       0.00000       0.00000       0.00000       0.00000       0.00000       0.00000       0.00000       0.00000       0.00000       0.00000       101.594       57.1136       0.00000       0.00000       0.00000       0.00000       0.00000       0.00000       0.00000       0.00000       0.00000       0.00000       0.00000       0.00000       0.00000       0.00000       0.00000       0.00000       0.00000       0.00000       0.00000       0.00000       0.00000       0.00000       0.00000       0.00000       0.00000       0.00000       0.00000       0.00000       0.00000       0.00000       0.00000       0.00000       0.00000       0.00000
   1  21 3098.3257    4.1810  1.1263  5.5402  0.0000       1.73498  0.1837   0.4128   0.3387  960.9600   0.0000       3.91562   438.2990       53.6210       0.00000       0.00000       0.00000       0.00000       0.00000       0.00000       0.00000       0.00000       0.00000       0.00000       0.00000       0.00000       0.00000       0.00000       0.00000       0.00000       0.00000       0.00000       0.00000       0.00000       0.00000       0.00000       0.00000       0.00000       0.00000       0.00000       0.00000       0.00000       0.00000       0.00000       0.00000       0.00000       0.00000       0.00000       108.506       74.3518       0.00000       0.00000       0.00000       0.00000       0.00000       0.00000       0.00000       0.00000       0.00000       0.00000       0.00000       0.00000       0.00000       0.00000       0.00000       0.00000       0.00000       0.00000       0.00000       0.00000       0.00000       0.00000       0.00000       0.00000       0.00000       0.00000       0.00000       0.00000       0.00000       0.00000       0.00000       0.00000       0.00000       0.00000
   1  23 3368.2766    3.8248  1.4664  5.3406  0.0000      -2.35696  0.2207   0.2588   0.2886  748.0408   0.0000       2.05700   324.8037      -102.050       0.00000       0.00000       0.00000       0.00000       0.00000       0.00000       0.00000       0.00000       0.00000       0.00000       0.00000       0.00000       0.00000       0.00000       0.00000       0.00000       0.00000       0.00000       0.00000       0.00000       0.00000       0.00000       0.00000       0.00000       0.00000       0.00000       0.00000       0.00000       0.00000       0.00000       0.00000       0.00000       0.00000       0.00000       161.704       85.7620       0.00000       0.00000       0.00000       0.00000       0.00000       0.00000       0.00000       0.00000       0.00000       0.00000       0.00000       0.00000       0.00000       0.00000       0.00000       0.00000       0.00000       0.00000       0.00000       0.00000       0.00000       0.00000       0.00000       0.00000       0.00000       0.00000       0.00000       0.00000       0.00000       0.00000       0.00000       0.00000       0.00000       0.00000
   1  24 3504.2186    3.0154  3.0764 10.1186  0.0000      0.258109  0.2599   0.1326   0.5112    1.5542   0.0000      0.604758   189.1123       90.4471       0.00000       0.00000       0.00000       0.00000       0.00000       0.00000       0.00000       0.00000       0.00000       0.00000       0.00000       0.00000       0.00000       0.00000       0.00000       0.00000       0.00000       0.00000       0.00000       0.00000       0.00000       0.00000       0.00000       0.00000       0.00000       0.00000       0.00000       0.00000       0.00000       0.00000       0.00000       0.00000       0.00000       0.00000       254.345       120.529       0.00000       0.00000       0.00000       0.00000       0.00000       0.00000       0.00000       0.00000       0.00000       0.00000       0.00000       0.00000       0.00000       0.00000       0.00000       0.00000       0.00000       0.00000       0.00000       0.00000       0.00000       0.00000       0.00000       0.00000       0.00000       0.00000       0.00000       0.00000       0.00000       0.00000       0.00000       0.00000       0.00000       0.00000
   2  11 1810.3013    0.3814  0.9935  8.4871  0.0000       3.91179  0.1708   0.0279   0.2039    0.5955   0.0000       3.69090   500.8826      -1.54195      -47.2231       36.5992       0.00000       0.00000       0.00000       0.00000       0.00000       0.00000       0.00000       0.00000       0.00000       0.00000       0.00000       0.00000       0.00000       0.00000       0.00000       0.00000       0.00000       0.00000       0.00000       0.00000       0.00000       0.00000       0.00000       0.00000       0.00000       0.00000       0.00000       0.00000       0.00000       0.00000       0.00000       0.00000       126.951       96.5735       42.0259       12.4759       0.00000       0.00000       0.00000       0.00000       0.00000       0.00000       0.00000       0.00000       0.00000       0.00000       0.00000       0.00000       0.00000       0.00000       0.00000       0.00000       0.00000       0.00000       0.00000       0.00000       0.00000       0.00000       0.00000       0.00000       0.00000       0.00000       0.00000       0.00000       0.00000       0.00000       0.00000       0.00000
   2  12 1945.8664    0.5962  0.3930  9.5489  0.0000       7.38093  0.0740   0.0570   0.1033    0.3363   0.0000       3.96662   425.5361      -31.5014       11.2204       8.32298       0.00000       0.00000       0.00000       0.00000       0.00000       0.00000       0.00000       0.00000       0.00000       0.00000       0.00000       0.00000       0.00000       0.00000       0.00000       0.00000       0.00000       0.00000       0.00000       0.00000       0.00000       0.00000       0.00000       0.00000       0.00000       0.00000       0.00000       0.00000       0.00000       0.00000       0.00000       0.00000       58.1417       43.2756       22.3518       6.36962       0.00000       0.00000       0.00000       0.00000       0.00000       0.00000       0.00000       0.00000       0.00000       0.00000       0.00000       0.00000       0.00000       0.00000       0.00000       0.00000       0.00000       0.00000       0.00000       0.00000       0.00000       0.00000       0.00000       0.00000       0.00000       0.00000       0.00000       0.00000       0.00000       0.00000       0.00000       0.00000
   2  13 2082.1369    0.8381  0.8546  7.8802  0.0031       4.80515  0.1113   0.0514   0.1730    1.5093   0.0000       1.94711   421.2524      -39.5102       26.3751      -6.16177       0.00000       0.00000       0.00000       0.00000       0.00000       0.00000       0.00000       0.00000       0.00000       0.00000       0.00000       0.00000       0.00000       0.00000       0.00000       0.00000       0.00000       0.00000       0.00000       0.00000       0.00000       0.00000       0.00000       0.00000       0.00000       0.00000       0.00000       0.00000       0.00000       0.00000       0.00000       0.00000       77.5558       55.0144       28.6864       7.92072       0.00000       0.00000       0.00000       0.00000       0.00000       0.00000       0.00000       0.00000       0.00000       0.00000       0.00000       0.00000       0.00000       0.00000       0.00000       0.00000       0.00000       0.00000       0.00000       0.00000       0.00000       0.00000       0.00000       0.00000       0.00000       0.00000       0.00000       0.00000       0.00000       0.00000       0.00000       0.00000
   2  14 2217.5998    0.9799  0.7049  5.1762 -0.0021       1.87930  0.1468   0.0633   0.1387   20.1437   0.0000       2.14309   382.0639      -12.7965      0.621528       3.12129       0.00000       0.00000       0.00000       0.00000       0.00000       0.00000       0.00000       0.00000       0.00000       0.00000       0.00000       0.00000       0.00000       0.00000       0.00000       0.00000       0.00000       0.00000       0.00000       0.00000       0.00000       0.00000       0.00000       0.00000       0.00000       0.00000       0.00000       0.00000       0.00000       0.00000       0.00000       0.00000       77.3270       56.3313       35.5567       10.7056       0.00000       0.00000       0.00000       0.00000       0.00000       0.00000       0.00000       0.00000       0.00000       0.00000       0.00000       0.00000       0.00000       0.00000       0.00000       0.00000       0.00000       0.00000       0.00000       0.00000       0.00000       0.00000       0.00000       0.00000       0.00000       0.00000       0.00000       0.00000       0.00000       0.00000       0.00000       0.00000
   2  15 2352.3889    1.4129  0.9169  5.6487 -0.0018       4.24358  0.0963   0.0932   0.1825   31.4093   0.0000       1.63347   444.2414       20.8042       25.1697       5.07870       0.00000       0.00000       0.00000       0.00000       0.00000       0.00000       0.00000       0.00000       0.00000       0.00000       0.00000       0.00000       0.00000       0.00000       0.00000       0.00000       0.00000       0.00000       0.00000       0.00000       0.00000       0.00000       0.00000       0.00000       0.00000       0.00000       0.00000       0.00000       0.00000       0.00000       0.00000       0.00000       60.5170       43.8587       24.7838       7.97621       0.00000       0.00000       0.00000       0.00000       0.00000       0.00000       0.00000       0.00000       0.00000       0.00000       0.00000       0.00000       0.00000       0.00000       0.00000       0.00000       0.00000       0.00000       0.00000       0.00000       0.00000       0.00000       0.00000       0.00000       0.00000       0.00000       0.00000       0.00000       0.00000       0.00000       0.00000       0.00000
   2  16 2486.0023    1.6069  1.1949  8.9577  0.0000       3.25908  0.1162   0.0899   0.2232    2.6319   0.0000       1.90067   460.3285       59.1692      -30.8492       14.3972       0.00000       0.00000       0.00000       0.00000       0.00000       0.00000       0.00000       0.00000       0.00000       0.00000       0.00000       0.00000       0.00000       0.00000       0.00000       0.00000       0.00000       0.00000       0.00000       0.00000       0.00000       0.00000       0.00000       0.00000       0.00000       0.00000       0.00000       0.00000       0.00000       0.00000       0.00000       0.00000       63.8973       49.7623       26.1194       9.15550       0.00000       0.00000       0.00000       0.00000       0.00000       0.00000       0.00000       0.00000       0.00000       0.00000       0.00000       0.00000       0.00000       0.00000       0.00000       0.00000       0.00000       0.00000       0.00000       0.00000       0.00000       0.00000       0.00000       0.00000       0.00000       0.00000       0.00000       0.00000       0.00000       0.00000       0.00000       0.00000
   2  17 2619.7595    2.1723  1.1761  9.4845  0.0000       2.78095  0.1217   0.1220   0.1927    3.1468   0.0000       2.03193   441.8252     -0.549909       4.26792      -16.1997       0.00000       0.00000       0.00000       0.00000       0.00000       0.00000       0.00000       0.00000       0.00000       0.00000       0.00000       0.00000       0.00000       0.00000       0.00000       0.00000       0.00000       0.00000       0.00000       0.00000       0.00000       0.00000       0.00000       0.00000       0.00000       0.00000       0.00000       0.00000       0.00000       0.00000       0.00000       0.00000       57.6138       50.2006       24.5507       9.87518       0.00000       0.00000       0.00000       0.00000       0.00000       0.00000       0.00000       0.00000       0.00000       0.00000       0.00000       0.00000       0.00000       0.00000       0.00000       0.00000       0.00000       0.00000       0.00000       0.00000       0.00000       0.00000       0.00000       0.00000       0.00000       0.00000       0.00000       0.00000       0.00000       0.00000       0.00000       0.00000
   2  19 2889.5847    3.9103  0.6841 11.7821  0.0000      0.820679  0.0775   0.2722   0.1383    0.7916   0.0000       1.74092   397.8438      -3.21457      -5.05922      -4.08050       0.00000       0.00000       0.00000       0.00000       0.00000       0.00000       0.00000       0.00000       0.00000       0.00000       0.00000       0.00000       0.00000       0.00000       0.00000       0.00000       0.00000       0.00000       0.00000       0.00000       0.00000       0.00000       0.00000       0.00000       0.00000       0.00000       0.00000       0.00000       0.00000       0.00000       0.00000       0.00000       54.2922       42.8099       18.5040       7.45465       0.00000       0.00000       0.00000       0.00000       0.00000       0.00000       0.00000       0.00000       0.00000       0.00000       0.00000       0.00000       0.00000       0.00000       0.00000       0.00000       0.00000       0.00000       0.00000       0.00000       0.00000       0.00000       0.00000       0.00000       0.00000       0.00000       0.00000       0.00000       0.00000       0.00000       0.00000       0.00000
   2  20 3024.6816    4.1614  0.8920 10.2658 -0.0023      0.454610  0.1230   0.2591   0.1933    5.9093   0.0000       1.57575   456.1007       14.6898      -9.16575       6.76553       0.00000       0.00000       0.00000       0.00000       0.00000       0.00000       0.00000       0.00000       0.00000       0.00000       0.00000       0.00000       0.00000       0.00000       0.00000       0.00000       0.00000       0.00000       0.00000       0.00000       0.00000       0.00000       0.00000       0.00000       0.00000       0.00000       0.00000       0.00000       0.00000       0.00000       0.00000       0.00000       75.8967       68.7374       23.4448       9.02486       0.00000       0.00000       0.00000       0.00000       0.00000       0.00000       0.00000       0.00000       0.00000       0.00000       0.00000       0.00000       0.00000       0.00000       0.00000       0.00000       0.00000       0.00000       0.00000       0.00000       0.00000       0.00000       0.00000       0.00000       0.00000       0.00000       0.00000       0.00000       0.00000       0.00000       0.00000       0.00000
   2  22 3295.0478    4.1742  1.6754  3.5182  0.0000       1.97856  0.1477   0.1954   0.2117 1000.0000   0.0000       1.37815   458.9246       80.1311      -3.37803      -9.66293       0.00000       0.00000       0.00000       0.00000       0.00000       0.00000       0.00000       0.00000       0.00000       0.00000       0.00000       0.00000       0.00000       0.00000       0.00000       0.00000       0.00000       0.00000       0.00000       0.00000       0.00000       0.00000       0.00000       0.00000       0.00000       0.00000       0.00000       0.00000       0.00000       0.00000       0.00000       0.00000       60.8853       52.9039       33.5613       11.9166       0.00000       0.00000       0.00000       0.00000       0.00000       0.00000       0.00000       0.00000       0.00000       0.00000       0.00000       0.00000       0.00000       0.00000       0.00000       0.00000       0.00000       0.00000       0.00000       0.00000       0.00000       0.00000       0.00000       0.00000       0.00000       0.00000       0.00000       0.00000       0.00000       0.00000       0.00000       0.00000
   2  23 3430.5664    3.4031  2.1070 11.0564  0.0000    -0.0355308  0.1571   0.1454   0.2560    1.1083   0.0000      0.805192   376.4400      -41.3598      -38.7357       11.9438       0.00000       0.00000       0.00000       0.00000       0.00000       0.00000       0.00000       0.00000       0.00000       0.00000       0.00000       0.00000       0.00000       0.00000       0.00000       0.00000       0.00000       0.00000       0.00000       0.00000       0.00000       0.00000       0.00000       0.00000       0.00000       0.00000       0.00000       0.00000       0.00000       0.00000       0.00000       0.00000       82.0312       65.1243       41.0109       13.4264       0.00000       0.00000       0.00000       0.00000       0.00000       0.00000       0.00000       0.00000       0.00000       0.00000       0.00000       0.00000       0.00000       0.00000       0.00000       0.00000       0.00000       0.00000       0.00000       0.00000       0.00000       0.00000       0.00000       0.00000       0.00000       0.00000       0.00000       0.00000       0.00000       0.00000       0.00000       0.00000
   3  11 1865.2102    0.4457  0.5019  8.9358  0.0221       3.70586  0.0691   0.0378   0.1363    0.3054   0.0000       3.75735   386.2578       5.68932       20.2939       1.34822      -3.53521       5.43247       0.00000       0.00000       0.00000       0.00000       0.00000       0.00000       0.00000       0.00000       0.00000       0.00000       0.00000       0.00000       0.00000       0.00000       0.00000       0.00000       0.00000       0.00000       0.00000       0.00000       0.00000       0.00000       0.00000       0.00000       0.00000       0.00000       0.00000       0.00000       0.00000       0.00000       36.5625       36.3845       23.5022       12.7599       5.54157       1.28449       0.00000       0.00000       0.00000       0.00000       0.00000       0.00000       0.00000       0.00000       0.00000       0.00000       0.00000       0.00000       0.00000       0.00000       0.00000       0.00000       0.00000       0.00000       0.00000       0.00000       0.00000       0.00000       0.00000       0.00000       0.00000       0.00000       0.00000       0.00000       0.00000       0.00000
   3  13 2137.8168    0.7257  0.8477  9.3791 -0.0012       9.24641  0.0911   0.0485   0.1562    0.4178   0.0000       2.64567   459.8393      -29.5922      -18.4905    -0.0523890    -0.0105986      0.354358       0.00000       0.00000       0.00000       0.00000       0.00000       0.00000       0.00000       0.00000       0.00000       0.00000       0.00000       0.00000       0.00000       0.00000       0.00000       0.00000       0.00000       0.00000       0.00000       0.00000       0.00000       0.00000       0.00000       0.00000       0.00000       0.00000       0.00000       0.00000       0.00000       0.00000       40.6669       39.7638       26.5433       12.8599       6.44018       1.82270       0.00000       0.00000       0.00000       0.00000       0.00000       0.00000       0.00000       0.00000       0.00000       0.00000       0.00000       0.00000       0.00000       0.00000       0.00000       0.00000       0.00000       0.00000       0.00000       0.00000       0.00000       0.00000       0.00000       0.00000       0.00000       0.00000       0.00000       0.00000       0.00000       0.00000
   3  14 2273.5413    1.0634  1.0539  9.2490  0.0000       5.55923  0.0928   0.0589   0.1767    0.8031   0.0000       2.29663   391.7349      -38.0492       13.4502       2.93987      0.157059      0.759046       0.00000       0.00000       0.00000       0.00000       0.00000       0.00000       0.00000       0.00000       0.00000       0.00000       0.00000       0.00000       0.00000       0.00000       0.00000       0.00000       0.00000       0.00000       0.00000       0.00000       0.00000       0.00000       0.00000       0.00000       0.00000       0.00000       0.00000       0.00000       0.00000       0.00000       29.9561       30.9952       21.7208       13.8222       5.84887       2.06543       0.00000       0.00000       0.00000       0.00000       0.00000       0.00000       0.00000       0.00000       0.00000       0.00000       0.00000       0.00000       0.00000       0.00000       0.00000       0.00000       0.00000       0.00000       0.00000       0.00000       0.00000       0.00000       0.00000       0.00000       0.00000       0.00000       0.00000       0.00000       0.00000       0.00000
   3  15 2407.7218    1.4182  1.0829  9.9179  0.0032       3.47022  0.1109   0.0829   0.1797    0.8607   0.0000       2.25645   389.0239      -47.7856       43.7396       1.85189      -5.92844       1.96273       0.00000       0.00000       0.00000       0.00000       0.00000       0.00000       0.00000       0.00000       0.00000       0.00000       0.00000       0.00000       0.00000       0.00000       0.00000       0.00000       0.00000       0.00000       0.00000       0.00000       0.00000       0.00000       0.00000       0.00000       0.00000       0.00000       0.00000       0.00000       0.00000       0.00000       41.7245       41.5088       29.5128       14.3028       7.37071       2.23820       0.00000       0.00000       0.00000       0.00000       0.00000       0.00000       0.00000       0.00000       0.00000       0.00000       0.00000       0.00000       0.00000       0.00000       0.00000       0.00000       0.00000       0.00000       0.00000       0.00000       0.00000       0.00000       0.00000       0.00000       0.00000       0.00000       0.00000       0.00000       0.00000       0.00000
   3  20 3082.4420    4.2892  1.1175 11.2458  0.0000       2.77555  0.0848   0.2153   0.1708    1.7745   0.0000       1.45004   381.1519      0.696713      -25.1289       2.96471      -11.0721     -0.259265       0.00000       0.00000       0.00000       0.00000       0.00000       0.00000       0.00000       0.00000       0.00000       0.00000       0.00000       0.00000       0.00000       0.00000       0.00000       0.00000       0.00000       0.00000       0.00000       0.00000       0.00000       0.00000       0.00000       0.00000       0.00000       0.00000       0.00000       0.00000       0.00000       0.00000       31.6036       29.8029       21.8854       12.8591       5.23134       1.60068       0.00000       0.00000       0.00000       0.00000       0.00000       0.00000       0.00000       0.00000       0.00000       0.00000       0.00000       0.00000       0.00000       0.00000       0.00000       0.00000       0.00000       0.00000       0.00000       0.00000       0.00000       0.00000       0.00000       0.00000       0.00000       0.00000       0.00000       0.00000       0.00000       0.00000
   3  21 3217.7264    4.1796  1.2598 11.4582  0.0000       2.03506  0.0867   0.2096   0.2133    1.7265   0.0000       1.35427   481.8336      -23.1969      -7.35219       4.21136      -2.22355      -2.64852       0.00000       0.00000       0.00000       0.00000       0.00000       0.00000       0.00000       0.00000       0.00000       0.00000       0.00000       0.00000       0.00000       0.00000       0.00000       0.00000       0.00000       0.00000       0.00000       0.00000       0.00000       0.00000       0.00000       0.00000       0.00000       0.00000       0.00000       0.00000       0.00000       0.00000       33.9626       29.7295       23.1669       13.4054       6.02998       1.67647       0.00000       0.00000       0.00000       0.00000       0.00000       0.00000       0.00000       0.00000       0.00000       0.00000       0.00000       0.00000       0.00000       0.00000       0.00000       0.00000       0.00000       0.00000       0.00000       0.00000       0.00000       0.00000       0.00000       0.00000       0.00000       0.00000       0.00000       0.00000       0.00000       0.00000
   3  22 3353.5416    3.5477  0.9528 13.0520  0.0000       1.84102  0.1015   0.2200   0.1957    0.3808   0.0000       2.35875   418.8636       22.1619       50.1752       8.93276      -2.19223      0.651206       0.00000       0.00000       0.00000       0.00000       0.00000       0.00000       0.00000       0.00000       0.00000       0.00000       0.00000       0.00000       0.00000       0.00000       0.00000       0.00000       0.00000       0.00000       0.00000       0.00000       0.00000       0.00000       0.00000       0.00000       0.00000       0.00000       0.00000       0.00000       0.00000       0.00000       46.0360       46.4758       26.9535       13.6240       5.58345       1.55759       0.00000       0.00000       0.00000       0.00000       0.00000       0.00000       0.00000       0.00000       0.00000       0.00000       0.00000       0.00000       0.00000       0.00000       0.00000       0.00000       0.00000       0.00000       0.00000       0.00000       0.00000       0.00000       0.00000       0.00000       0.00000       0.00000       0.00000       0.00000       0.00000       0.00000
   3  23 3489.4120    3.0413  2.3028 11.6414 -0.0024      0.182859  0.1487   0.1237   0.2778    0.4420   0.0000      0.766331   508.3871       49.5356      -36.7939      -31.4656      -1.28641    0.00114019       0.00000       0.00000       0.00000       0.00000       0.00000       0.00000       0.00000       0.00000       0.00000       0.00000       0.00000       0.00000       0.00000       0.00000       0.00000       0.00000       0.00000       0.00000       0.00000       0.00000       0.00000       0.00000       0.00000       0.00000       0.00000       0.00000       0.00000       0.00000       0.00000       0.00000       52.1568       53.2972       32.7950       22.1719       7.81542       3.28802       0.00000       0.00000       0.00000       0.00000       0.00000       0.00000       0.00000       0.00000       0.00000       0.00000       0.00000       0.00000       0.00000       0.00000       0.00000       0.00000       0.00000       0.00000       0.00000       0.00000       0.00000       0.00000       0.00000       0.00000       0.00000       0.00000       0.00000       0.00000       0.00000       0.00000
   3  25 3762.6050    2.0866  6.1621 10.2943  0.0000      0.222164  0.2593   0.0560   0.4840    0.3015   0.0000      0.223737   675.3062       72.3521      -101.674      -34.8039       6.75804       9.07284       0.00000       0.00000       0.00000       0.00000       0.00000       0.00000       0.00000       0.00000       0.00000       0.00000       0.00000       0.00000       0.00000       0.00000       0.00000       0.00000       0.00000       0.00000       0.00000       0.00000       0.00000       0.00000       0.00000       0.00000       0.00000       0.00000       0.00000       0.00000       0.00000       0.00000       90.3453       87.8758       62.0652       37.3456       15.6612       5.01009       0.00000       0.00000       0.00000       0.00000       0.00000       0.00000       0.00000       0.00000       0.00000       0.00000       0.00000       0.00000       0.00000       0.00000       0.00000       0.00000       0.00000       0.00000       0.00000       0.00000       0.00000       0.00000       0.00000       0.00000       0.00000       0.00000       0.00000       0.00000       0.00000       0.00000
   4  12 2051.7497    0.5730  0.7585  9.4004 -0.0154       8.16177  0.0729   0.0329   0.1446    0.2097   0.0000       2.81145   402.5165      -11.3529      -18.6328       4.10403      -3.58576       4.16813      -1.19972      0.156510       0.00000       0.00000       0.00000       0.00000       0.00000       0.00000       0.00000       0.00000       0.00000       0.00000       0.00000       0.00000       0.00000       0.00000       0.00000       0.00000       0.00000       0.00000       0.00000       0.00000       0.00000       0.00000       0.00000       0.00000       0.00000       0.00000       0.00000       0.00000       18.5162       22.4038       16.8682       13.8527       7.18074       4.05740       1.38964      0.464156       0.00000       0.00000       0.00000       0.00000       0.00000       0.00000       0.00000       0.00000       0.00000       0.00000       0.00000       0.00000       0.00000       0.00000       0.00000       0.00000       0.00000       0.00000       0.00000       0.00000       0.00000       0.00000       0.00000       0.00000       0.00000       0.00000       0.00000       0.00000
   4  13 2188.3894    0.7702  0.6745  9.5948 -0.0084       5.54819  0.0657   0.0425   0.1099    0.2859   0.0000       2.33302   429.2884       5.80418       15.9563      -10.4584       7.71583      -2.99010      -1.03178     -0.234120       0.00000       0.00000       0.00000       0.00000       0.00000       0.00000       0.00000       0.00000       0.00000       0.00000       0.00000       0.00000       0.00000       0.00000       0.00000       0.00000       0.00000       0.00000       0.00000       0.00000       0.00000       0.00000       0.00000       0.00000       0.00000       0.00000       0.00000       0.00000       19.1105       21.3409       17.3899       11.7933       6.78044       3.32339       1.29096      0.363656       0.00000       0.00000       0.00000       0.00000       0.00000       0.00000       0.00000       0.00000       0.00000       0.00000       0.00000       0.00000       0.00000       0.00000       0.00000       0.00000       0.00000       0.00000       0.00000       0.00000       0.00000       0.00000       0.00000       0.00000       0.00000       0.00000       0.00000       0.00000
   4  14 2324.1457    1.3066  0.8908  8.1368  0.0132       5.67585  0.0873   0.0620   0.1559    1.3985   0.0000       1.75933   456.7608       45.6282      -12.2893      -9.42087      -12.0938      -4.39715     -0.388529      0.653248       0.00000       0.00000       0.00000       0.00000       0.00000       0.00000       0.00000       0.00000       0.00000       0.00000       0.00000       0.00000       0.00000       0.00000       0.00000       0.00000       0.00000       0.00000       0.00000       0.00000       0.00000       0.00000       0.00000       0.00000       0.00000       0.00000       0.00000       0.00000       25.1113       27.5028       20.4744       14.7314       8.53601       3.72168       1.43512      0.439089       0.00000       0.00000       0.00000       0.00000       0.00000       0.00000       0.00000       0.00000       0.00000       0.00000       0.00000       0.00000       0.00000       0.00000       0.00000       0.00000       0.00000       0.00000       0.00000       0.00000       0.00000       0.00000       0.00000       0.00000       0.00000       0.00000       0.00000       0.00000
   4  15 2458.6730    1.4957  0.9335 10.5976 -0.0077       3.77490  0.0978   0.0760   0.1456    0.5084   0.0000       1.83898   398.7757      -29.1501      -14.0861       11.6681       3.20215     -0.827822      0.121147      0.410081       0.00000       0.00000       0.00000       0.00000       0.00000       0.00000       0.00000       0.00000       0.00000       0.00000       0.00000       0.00000       0.00000       0.00000       0.00000       0.00000       0.00000       0.00000       0.00000       0.00000       0.00000       0.00000       0.00000       0.00000       0.00000       0.00000       0.00000       0.00000       33.3735       34.3877       28.8206       16.3675       8.95337       4.54621       1.84416      0.412706       0.00000       0.00000       0.00000       0.00000       0.00000       0.00000       0.00000       0.00000       0.00000       0.00000       0.00000       0.00000       0.00000       0.00000       0.00000       0.00000       0.00000       0.00000       0.00000       0.00000       0.00000       0.00000       0.00000       0.00000       0.00000       0.00000       0.00000       0.00000
   4  17 2728.3585    3.0673  0.9620  9.9316  0.0046      0.959880  0.1551   0.1677   0.1462    3.5734   0.0000       1.55655   427.8392      -23.8726      -3.28509       5.43284       3.98024      -2.68424    -0.0470331      0.137154       0.00000       0.00000       0.00000       0.00000       0.00000       0.00000       0.00000       0.00000       0.00000       0.00000       0.00000       0.00000       0.00000       0.00000       0.00000       0.00000       0.00000       0.00000       0.00000       0.00000       0.00000       0.00000       0.00000       0.00000       0.00000       0.00000       0.00000       0.00000       72.4655       77.6042       55.2615       27.4065       11.2978       3.67069       1.17718      0.294308       0.00000       0.00000       0.00000       0.00000       0.00000       0.00000       0.00000       0.00000       0.00000       0.00000       0.00000       0.00000       0.00000       0.00000       0.00000       0.00000       0.00000       0.00000       0.00000       0.00000       0.00000       0.00000       0.00000       0.00000       0.00000       0.00000       0.00000       0.00000
   4  19 3000.1651    4.0587  0.6823 12.6116  0.0004       2.45846  0.0613   0.2275   0.1147    0.3866   0.0000       1.68801   418.5159       20.9065      -6.21163       11.8291       10.6715      -1.98231      0.689358      0.121432       0.00000       0.00000       0.00000       0.00000       0.00000       0.00000       0.00000       0.00000       0.00000       0.00000       0.00000       0.00000       0.00000       0.00000       0.00000       0.00000       0.00000       0.00000       0.00000       0.00000       0.00000       0.00000       0.00000       0.00000       0.00000       0.00000       0.00000       0.00000       15.4626       18.3447       16.2849       10.6968       6.45054       3.61712       1.39306      0.404194       0.00000       0.00000       0.00000       0.00000       0.00000       0.00000       0.00000       0.00000       0.00000       0.00000       0.00000       0.00000       0.00000       0.00000       0.00000       0.00000       0.00000       0.00000       0.00000       0.00000       0.00000       0.00000       0.00000       0.00000       0.00000       0.00000       0.00000       0.00000
   4  21 3271.6728    3.8422  1.4603 11.3978 -0.0034     -0.396229  0.1053   0.1677   0.1866    1.2333   0.0000       1.32916   414.4492       4.76944       30.3227      -6.23736      -2.33357      -6.41154      -1.83176      0.186576       0.00000       0.00000       0.00000       0.00000       0.00000       0.00000       0.00000       0.00000       0.00000       0.00000       0.00000       0.00000       0.00000       0.00000       0.00000       0.00000       0.00000       0.00000       0.00000       0.00000       0.00000       0.00000       0.00000       0.00000       0.00000       0.00000       0.00000       0.00000       28.0012       25.8280       22.3072       16.5331       9.75166       4.61876       1.66833      0.382443       0.00000       0.00000       0.00000       0.00000       0.00000       0.00000       0.00000       0.00000       0.00000       0.00000       0.00000       0.00000       0.00000       0.00000       0.00000       0.00000       0.00000       0.00000       0.00000       0.00000       0.00000       0.00000       0.00000       0.00000       0.00000       0.00000       0.00000       0.00000
   4  22 3407.8785    3.4941  2.0253  7.2313  0.0012      0.289401  0.1011   0.1192   0.2272   10.9074   0.0000      0.511624   457.3230       24.1638       44.4790      -23.1031       9.84714      -5.42685     -0.300708   0.000759209       0.00000       0.00000       0.00000       0.00000       0.00000       0.00000       0.00000       0.00000       0.00000       0.00000       0.00000       0.00000       0.00000       0.00000       0.00000       0.00000       0.00000       0.00000       0.00000       0.00000       0.00000       0.00000       0.00000       0.00000       0.00000       0.00000       0.00000       0.00000       28.6899       28.3395       23.7032       16.9120       10.5005       4.55936       1.76940      0.431451       0.00000       0.00000       0.00000       0.00000       0.00000       0.00000       0.00000       0.00000       0.00000       0.00000       0.00000       0.00000       0.00000       0.00000       0.00000       0.00000       0.00000       0.00000       0.00000       0.00000       0.00000       0.00000       0.00000       0.00000       0.00000       0.00000       0.00000       0.00000
   4  23 3544.8155    2.9067  2.8409 10.8895  0.0083      0.825236  0.1382   0.0928   0.2859    0.4166   0.0000      0.424012   466.0497      -14.2328       73.5320      -6.44833    -0.0963020       5.39959       4.84723     -0.549400       0.00000       0.00000       0.00000       0.00000       0.00000       0.00000       0.00000       0.00000       0.00000       0.00000       0.00000       0.00000       0.00000       0.00000       0.00000       0.00000       0.00000       0.00000       0.00000       0.00000       0.00000       0.00000       0.00000       0.00000       0.00000       0.00000       0.00000       0.00000       37.1631       35.8964       29.1919       23.7840       14.7313       6.25861       2.27139      0.592263       0.00000       0.00000       0.00000       0.00000       0.00000       0.00000       0.00000       0.00000       0.00000       0.00000       0.00000       0.00000       0.00000       0.00000       0.00000       0.00000       0.00000       0.00000       0.00000       0.00000       0.00000       0.00000       0.00000       0.00000       0.00000       0.00000       0.00000       0.00000
   4  24 3681.7815    2.4839  4.4141 10.0270  0.0023      0.701327  0.1719   0.0607   0.3368    0.4486   0.0000      0.252728   427.3829      -16.0855      -74.5234       9.70458       1.18007      -5.01871      -2.31863     -0.772993       0.00000       0.00000       0.00000       0.00000       0.00000       0.00000       0.00000       0.00000       0.00000       0.00000       0.00000       0.00000       0.00000       0.00000       0.00000       0.00000       0.00000       0.00000       0.00000       0.00000       0.00000       0.00000       0.00000       0.00000       0.00000       0.00000       0.00000       0.00000       46.5525       47.8560       40.2566       27.6718       15.5514       8.15494       2.92847      0.772965       0.00000       0.00000       0.00000       0.00000       0.00000       0.00000       0.00000       0.00000       0.00000       0.00000       0.00000       0.00000       0.00000       0.00000       0.00000       0.00000       0.00000       0.00000       0.00000       0.00000       0.00000       0.00000       0.00000       0.00000       0.00000       0.00000       0.00000       0.00000
   5  12 2098.4452    0.6518  0.5156  9.4809  0.0021       2.86334  0.0539   0.0391   0.0953    0.1755   0.0000       2.54806   432.9290      -24.5099       1.60987       2.39283       5.55734      -5.19585    -0.0316540     -0.278685     -0.351574   -0.00289493       0.00000       0.00000       0.00000       0.00000       0.00000       0.00000       0.00000       0.00000       0.00000       0.00000       0.00000       0.00000       0.00000       0.00000       0.00000       0.00000       0.00000       0.00000       0.00000       0.00000       0.00000       0.00000       0.00000       0.00000       0.00000       0.00000       16.2245       17.1090       17.4833       10.8553       6.35358       3.62895       2.11430      0.852856      0.282250     0.0552816       0.00000       0.00000       0.00000       0.00000       0.00000       0.00000       0.00000       0.00000       0.00000       0.00000       0.00000       0.00000       0.00000       0.00000       0.00000       0.00000       0.00000       0.00000       0.00000       0.00000       0.00000       0.00000       0.00000       0.00000       0.00000       0.00000
   5  14 2371.1517    1.3600  0.8442  9.7074 -0.0062       4.87297  0.0668   0.0635   0.1069    0.4681   0.0000       1.47564   405.2948      -19.7015       5.84814      -25.6380      -7.61158       1.71368      -1.64807     -0.911296      0.129333    -0.0602035       0.00000       0.00000       0.00000       0.00000       0.00000       0.00000       0.00000       0.00000       0.00000       0.00000       0.00000       0.00000       0.00000       0.00000       0.00000       0.00000       0.00000       0.00000       0.00000       0.00000       0.00000       0.00000       0.00000       0.00000       0.00000       0.00000       16.9153       20.6057       16.6258       11.8952       7.43367       3.78806       2.30617      0.804702      0.333903     0.0819365       0.00000       0.00000       0.00000       0.00000       0.00000       0.00000       0.00000       0.00000       0.00000       0.00000       0.00000       0.00000       0.00000       0.00000       0.00000       0.00000       0.00000       0.00000       0.00000       0.00000       0.00000       0.00000       0.00000       0.00000       0.00000       0.00000
   5  15 2506.1511    1.8180  0.7902 11.0148 -0.0089       6.10509  0.0785   0.0902   0.1001    0.2790   0.0000       1.83094   437.7361       18.1660      -6.19374      -4.61680       6.29462      -5.86139       4.38872      0.343882     -0.161372     0.0147120       0.00000       0.00000       0.00000       0.00000       0.00000       0.00000       0.00000       0.00000       0.00000       0.00000       0.00000       0.00000       0.00000       0.00000       0.00000       0.00000       0.00000       0.00000       0.00000       0.00000       0.00000       0.00000       0.00000       0.00000       0.00000       0.00000       15.4987       20.5721       15.3548       14.2657       6.69799       5.85678       2.60412       1.42485      0.297957      0.117006       0.00000       0.00000       0.00000       0.00000       0.00000       0.00000       0.00000       0.00000       0.00000       0.00000       0.00000       0.00000       0.00000       0.00000       0.00000       0.00000       0.00000       0.00000       0.00000       0.00000       0.00000       0.00000       0.00000       0.00000       0.00000       0.00000
   5  16 2641.1707    2.2275  1.0078 10.6725 -0.0052       2.79852  0.0697   0.0994   0.1300    0.7773   0.0000       1.79013   452.4341      -12.2611       9.56521      -20.7167      0.111747      -2.42358       2.12275     -0.719961     -0.391374     0.0343488       0.00000       0.00000       0.00000       0.00000       0.00000       0.00000       0.00000       0.00000       0.00000       0.00000       0.00000       0.00000       0.00000       0.00000       0.00000       0.00000       0.00000       0.00000       0.00000       0.00000       0.00000       0.00000       0.00000       0.00000       0.00000       0.00000       16.8716       18.4622       15.4600       12.1432       8.11279       4.60471       2.29666      0.954333      0.313460     0.0741668       0.00000       0.00000       0.00000       0.00000       0.00000       0.00000       0.00000       0.00000       0.00000       0.00000       0.00000       0.00000       0.00000       0.00000       0.00000       0.00000       0.00000       0.00000       0.00000       0.00000       0.00000       0.00000       0.00000       0.00000       0.00000       0.00000
   5  17 2777.3101    3.1755  0.7080 11.3661 -0.0016     -0.170247  0.0500   0.1632   0.1067    0.6485   0.0000       1.21707   434.1608       8.19685       1.15909       18.0521      -3.21201      -3.12971      0.552280     -0.692675     0.0917491    -0.0170642       0.00000       0.00000       0.00000       0.00000       0.00000       0.00000       0.00000       0.00000       0.00000       0.00000       0.00000       0.00000       0.00000       0.00000       0.00000       0.00000       0.00000       0.00000       0.00000       0.00000       0.00000       0.00000       0.00000       0.00000       0.00000       0.00000       12.0013       12.0689       11.9152       9.37525       6.79986       4.00727       2.08338      0.869744      0.302887     0.0621567       0.00000       0.00000       0.00000       0.00000       0.00000       0.00000       0.00000       0.00000       0.00000       0.00000       0.00000       0.00000       0.00000       0.00000       0.00000       0.00000       0.00000       0.00000       0.00000       0.00000       0.00000       0.00000       0.00000       0.00000       0.00000       0.00000
   5  19 3050.0163    4.1145  0.8631 11.9877 -0.0049       4.39298  0.0747   0.1991   0.1241    1.0357   0.0000       1.73046   451.1823      -17.4928       13.8549       3.01557     -0.673401      0.950983       2.88727       1.06042      0.441569    -0.0935798       0.00000       0.00000       0.00000       0.00000       0.00000       0.00000       0.00000       0.00000       0.00000       0.00000       0.00000       0.00000       0.00000       0.00000       0.00000       0.00000       0.00000       0.00000       0.00000       0.00000       0.00000       0.00000       0.00000       0.00000       0.00000       0.00000       14.4770       19.5708       14.7734       12.3093       9.52221       4.57251       2.98921      0.923790      0.430718      0.115559       0.00000       0.00000       0.00000       0.00000       0.00000       0.00000       0.00000       0.00000       0.00000       0.00000       0.00000       0.00000       0.00000       0.00000       0.00000       0.00000       0.00000       0.00000       0.00000       0.00000       0.00000       0.00000       0.00000       0.00000       0.00000       0.00000
   5  21 3322.4854    3.9359  1.3461 11.5974  0.0171       1.49883  0.0859   0.1767   0.1715    0.9381   0.0000       1.03426   478.2120       27.5194      -19.1207      -8.37394       12.7997      -3.21704       3.19559       2.10216      0.633914    -0.0711202       0.00000       0.00000       0.00000       0.00000       0.00000       0.00000       0.00000       0.00000       0.00000       0.00000       0.00000       0.00000       0.00000       0.00000       0.00000       0.00000       0.00000       0.00000       0.00000       0.00000       0.00000       0.00000       0.00000       0.00000       0.00000       0.00000       17.9707       19.4095       19.1817       13.8343       9.40328       5.43589       3.05820       1.32555      0.463383     0.0970075       0.00000       0.00000       0.00000       0.00000       0.00000       0.00000       0.00000       0.00000       0.00000       0.00000       0.00000       0.00000       0.00000       0.00000       0.00000       0.00000       0.00000       0.00000       0.00000       0.00000       0.00000       0.00000       0.00000       0.00000       0.00000       0.00000
   5  22 3459.4396    3.1975  2.0381 11.3649  0.0046       1.00750  0.1154   0.1121   0.2058    0.5607   0.0000      0.774138   428.9188      -43.3792       3.87591       31.9310     -0.818693       8.21909      -1.86968      0.944454     -0.690722    -0.0668312       0.00000       0.00000       0.00000       0.00000       0.00000       0.00000       0.00000       0.00000       0.00000       0.00000       0.00000       0.00000       0.00000       0.00000       0.00000       0.00000       0.00000       0.00000       0.00000       0.00000       0.00000       0.00000       0.00000       0.00000       0.00000       0.00000       23.0348       25.7179       22.1705       18.6192       12.2201       7.65397       3.85307       1.63095      0.520054      0.135338       0.00000       0.00000       0.00000       0.00000       0.00000       0.00000       0.00000       0.00000       0.00000       0.00000       0.00000       0.00000       0.00000       0.00000       0.00000       0.00000       0.00000       0.00000       0.00000       0.00000       0.00000       0.00000       0.00000       0.00000       0.00000       0.00000
   5  23 3596.4526    2.8621  3.1855 10.1555  0.0146      0.220793  0.1339   0.0804   0.2604    0.6020   0.0000      0.378054   463.1028      -37.6100       52.1085      -3.85154      -3.56611       17.6880       2.35203      -3.20184    -0.0755582    -0.0797226       0.00000       0.00000       0.00000       0.00000       0.00000       0.00000       0.00000       0.00000       0.00000       0.00000       0.00000       0.00000       0.00000       0.00000       0.00000       0.00000       0.00000       0.00000       0.00000       0.00000       0.00000       0.00000       0.00000       0.00000       0.00000       0.00000       26.4951       31.6702       27.3871       21.3157       14.9886       8.63648       4.47005       1.91450      0.700152      0.169939       0.00000       0.00000       0.00000       0.00000       0.00000       0.00000       0.00000       0.00000       0.00000       0.00000       0.00000       0.00000       0.00000       0.00000       0.00000       0.00000       0.00000       0.00000       0.00000       0.00000       0.00000       0.00000       0.00000       0.00000       0.00000       0.00000
   5  24 3733.6962    2.1750  5.0164 10.3008 -0.0012     0.0930539  0.1713   0.0468   0.3296    0.2309   0.0000      0.196994   501.3145       22.9021       56.4283       8.80438       10.5078      -22.6578      -4.84604     -0.409337      0.245765      0.178941       0.00000       0.00000       0.00000       0.00000       0.00000       0.00000       0.00000       0.00000       0.00000       0.00000       0.00000       0.00000       0.00000       0.00000       0.00000       0.00000       0.00000       0.00000       0.00000       0.00000       0.00000       0.00000       0.00000       0.00000       0.00000       0.00000       34.6063       40.7047       35.0010       28.4954       18.7664       11.4379       5.91245       2.54176      0.856416      0.210950       0.00000       0.00000       0.00000       0.00000       0.00000       0.00000       0.00000       0.00000       0.00000       0.00000       0.00000       0.00000       0.00000       0.00000       0.00000       0.00000       0.00000       0.00000       0.00000       0.00000       0.00000       0.00000       0.00000       0.00000       0.00000       0.00000
   5  25 3871.4163    1.8396  6.3917 10.0811  0.0012      0.163975  0.2085   0.0361   0.4074    0.1662   0.0000      0.157076   417.8393       15.2585      -8.99851      -25.7983      -47.7909       5.91789      -7.74904      -2.95953     -0.275292      0.289557       0.00000       0.00000       0.00000       0.00000       0.00000       0.00000       0.00000       0.00000       0.00000       0.00000       0.00000       0.00000       0.00000       0.00000       0.00000       0.00000       0.00000       0.00000       0.00000       0.00000       0.00000       0.00000       0.00000       0.00000       0.00000       0.00000       44.7725       49.1149       43.0461       33.7844       23.6716       13.4093       6.89820       2.79722       1.00325      0.222004       0.00000       0.00000       0.00000       0.00000       0.00000       0.00000       0.00000       0.00000       0.00000       0.00000       0.00000       0.00000       0.00000       0.00000       0.00000       0.00000       0.00000       0.00000       0.00000       0.00000       0.00000       0.00000       0.00000       0.00000       0.00000       0.00000
   5  26 4009.2899    1.6071  9.3271  9.6860 -0.0049      0.104658  0.2802   0.0283   0.5328    0.1475   0.0000      0.113652   489.8321      -50.9390       33.3883      -89.6083      -1.16708      -1.06279       7.59226       2.80382       1.94598     -0.278559       0.00000       0.00000       0.00000       0.00000       0.00000       0.00000       0.00000       0.00000       0.00000       0.00000       0.00000       0.00000       0.00000       0.00000       0.00000       0.00000       0.00000       0.00000       0.00000       0.00000       0.00000       0.00000       0.00000       0.00000       0.00000       0.00000       54.3268       64.8779       54.6050       43.4089       27.2120       16.8859       8.42039       3.83421       1.24280      0.322330       0.00000       0.00000       0.00000       0.00000       0.00000       0.00000       0.00000       0.00000       0.00000       0.00000       0.00000       0.00000       0.00000       0.00000       0.00000       0.00000       0.00000       0.00000       0.00000       0.00000       0.00000       0.00000       0.00000       0.00000       0.00000       0.00000
   6  16 2687.1281    2.4268  0.9642 10.9042 -0.0055       4.93545  0.0632   0.1010   0.1096    0.4274   0.0000       1.48500   448.6110       13.9830       7.92484       12.9647       2.44155       5.95052      0.869475     -0.626099     -0.569454      0.259829     0.0694173    0.00755087       0.00000       0.00000       0.00000       0.00000       0.00000       0.00000       0.00000       0.00000       0.00000       0.00000       0.00000       0.00000       0.00000       0.00000       0.00000       0.00000       0.00000       0.00000       0.00000       0.00000       0.00000       0.00000       0.00000       0.00000       11.1888       12.4703       11.8919       10.4439       6.92766       5.08632       2.82333       1.64416      0.702333      0.294701     0.0763570     0.0173841       0.00000       0.00000       0.00000       0.00000       0.00000       0.00000       0.00000       0.00000       0.00000       0.00000       0.00000       0.00000       0.00000       0.00000       0.00000       0.00000       0.00000       0.00000       0.00000       0.00000       0.00000       0.00000       0.00000       0.00000
   6  17 2823.6727    3.1390  0.6238 11.9342 -0.0071      0.431603  0.0662   0.1652   0.0937    0.2705   0.0000       1.52607   437.1883      -14.8571       10.5372       8.87330       4.36744      -3.96758     -0.192044      0.919463     -0.723123     -0.235230    -0.0496989   -0.00158953       0.00000       0.00000       0.00000       0.00000       0.00000       0.00000       0.00000       0.00000       0.00000       0.00000       0.00000       0.00000       0.00000       0.00000       0.00000       0.00000       0.00000       0.00000       0.00000       0.00000       0.00000       0.00000       0.00000       0.00000       18.6746       21.3863       17.8791       13.1819       8.68927       5.03786       2.81936       1.17320      0.614882      0.189416     0.0665454     0.0144740       0.00000       0.00000       0.00000       0.00000       0.00000       0.00000       0.00000       0.00000       0.00000       0.00000       0.00000       0.00000       0.00000       0.00000       0.00000       0.00000       0.00000       0.00000       0.00000       0.00000       0.00000       0.00000       0.00000       0.00000
   6  18 2960.6664    4.0705  0.7528 11.6354 -0.0034       2.17613  0.0510   0.1855   0.0901    0.4940   0.0000       1.13200   429.9921     -0.744670       15.4451      -9.17161      -3.64735     -0.666843     -0.650805      0.866207      -1.16332      0.172004      0.102750     0.0150685       0.00000       0.00000       0.00000       0.00000       0.00000       0.00000       0.00000       0.00000       0.00000       0.00000       0.00000       0.00000       0.00000       0.00000       0.00000       0.00000       0.00000       0.00000       0.00000       0.00000       0.00000       0.00000       0.00000       0.00000       10.7582       11.2309       11.0123       9.39103       6.36470       3.82108       2.57124       1.40256      0.649211      0.213871     0.0619505     0.0124916       0.00000       0.00000       0.00000       0.00000       0.00000       0.00000       0.00000       0.00000       0.00000       0.00000       0.00000       0.00000       0.00000       0.00000       0.00000       0.00000       0.00000       0.00000       0.00000       0.00000       0.00000       0.00000       0.00000       0.00000
   6  19 3097.1591    4.3201  0.8339 12.3968  0.0008       1.20966  0.0586   0.1807   0.1010    0.3294   0.0000       1.21688   440.1849       11.7613       28.0249       4.84043       11.4242       8.74379      0.256216     -0.603218       1.05548      0.121170     0.0221320     0.0172863       0.00000       0.00000       0.00000       0.00000       0.00000       0.00000       0.00000       0.00000       0.00000       0.00000       0.00000       0.00000       0.00000       0.00000       0.00000       0.00000       0.00000       0.00000       0.00000       0.00000       0.00000       0.00000       0.00000       0.00000       10.2309       13.2934       11.4912       9.93556       7.39624       4.34580       3.14744       1.37078      0.777469      0.240472     0.0931895     0.0209777       0.00000       0.00000       0.00000       0.00000       0.00000       0.00000       0.00000       0.00000       0.00000       0.00000       0.00000       0.00000       0.00000       0.00000       0.00000       0.00000       0.00000       0.00000       0.00000       0.00000       0.00000       0.00000       0.00000       0.00000
   6  20 3234.0459    3.9773  0.9490 12.3248 -0.0169       3.17239  0.0626   0.1666   0.1200    0.4100   0.0000       1.22964   421.3378      -11.9480       31.1974      -4.52071      -20.9109      -3.64693      0.217201       2.91441      0.720911     -0.191940    -0.0973491     0.0425411       0.00000       0.00000       0.00000       0.00000       0.00000       0.00000       0.00000       0.00000       0.00000       0.00000       0.00000       0.00000       0.00000       0.00000       0.00000       0.00000       0.00000       0.00000       0.00000       0.00000       0.00000       0.00000       0.00000       0.00000       14.6086       16.9021       14.8474       12.0530       7.78663       4.93314       2.79359       1.40215      0.664610      0.254481     0.0748626     0.0157015       0.00000       0.00000       0.00000       0.00000       0.00000       0.00000       0.00000       0.00000       0.00000       0.00000       0.00000       0.00000       0.00000       0.00000       0.00000       0.00000       0.00000       0.00000       0.00000       0.00000       0.00000       0.00000       0.00000       0.00000
   6  21 3370.9855    3.4731  1.5532 11.7408 -0.0218       1.60613  0.0931   0.1219   0.1605    0.5065   0.0000      0.942928   439.3613      0.268256       30.7762       5.39327      -28.2493       5.16649      -3.52831      -3.75984      0.417330      0.274637     -0.167584    -0.0494025       0.00000       0.00000       0.00000       0.00000       0.00000       0.00000       0.00000       0.00000       0.00000       0.00000       0.00000       0.00000       0.00000       0.00000       0.00000       0.00000       0.00000       0.00000       0.00000       0.00000       0.00000       0.00000       0.00000       0.00000       16.0896       18.4825       16.9716       13.2567       11.0141       7.32877       4.06446       2.41843      0.899795      0.402977      0.122584     0.0222032       0.00000       0.00000       0.00000       0.00000       0.00000       0.00000       0.00000       0.00000       0.00000       0.00000       0.00000       0.00000       0.00000       0.00000       0.00000       0.00000       0.00000       0.00000       0.00000       0.00000       0.00000       0.00000       0.00000       0.00000
   6  22 3508.4301    2.9725  2.3674 10.8687 -0.0072       1.31975  0.1060   0.0789   0.1973    0.4442   0.0000      0.489255   407.0297      -15.4789      -6.20667       11.1715      -18.4370       5.77663       2.82340      0.117633     -0.104313     -0.386431      0.152787     0.0233783       0.00000       0.00000       0.00000       0.00000       0.00000       0.00000       0.00000       0.00000       0.00000       0.00000       0.00000       0.00000       0.00000       0.00000       0.00000       0.00000       0.00000       0.00000       0.00000       0.00000       0.00000       0.00000       0.00000       0.00000       19.0075       22.1475       20.9468       16.8981       12.3105       8.27413       4.63547       2.71442       1.11410      0.486145      0.141332     0.0291044       0.00000       0.00000       0.00000       0.00000       0.00000       0.00000       0.00000       0.00000       0.00000       0.00000       0.00000       0.00000       0.00000       0.00000       0.00000       0.00000       0.00000       0.00000       0.00000       0.00000       0.00000       0.00000       0.00000       0.00000
   6  23 3646.1044    2.4850  3.7042 10.4400 -0.0049      0.735276  0.1411   0.0574   0.2622    0.2927   0.0000      0.314092   458.5307      -29.0731      -2.80614       18.0493       6.30322      -7.53124       6.29243       1.08938      -1.84855     -0.437098      0.438343    -0.0714471       0.00000       0.00000       0.00000       0.00000       0.00000       0.00000       0.00000       0.00000       0.00000       0.00000       0.00000       0.00000       0.00000       0.00000       0.00000       0.00000       0.00000       0.00000       0.00000       0.00000       0.00000       0.00000       0.00000       0.00000       23.5536       28.6016       27.6434       20.9239       16.7976       10.2226       6.46825       3.30983       1.57510      0.604424      0.213907     0.0392249       0.00000       0.00000       0.00000       0.00000       0.00000       0.00000       0.00000       0.00000       0.00000       0.00000       0.00000       0.00000       0.00000       0.00000       0.00000       0.00000       0.00000       0.00000       0.00000       0.00000       0.00000       0.00000       0.00000       0.00000
   6  24 3783.8791    2.0575  5.3124 10.2073 -0.0008     0.0805869  0.1792   0.0414   0.3366    0.1856   0.0000      0.194965   447.5943       36.0954    -0.0968613      -43.5049       34.3210       24.9777      -7.45279      -9.28079      0.700432      0.852190     -0.308523    -0.0292266       0.00000       0.00000       0.00000       0.00000       0.00000       0.00000       0.00000       0.00000       0.00000       0.00000       0.00000       0.00000       0.00000       0.00000       0.00000       0.00000       0.00000       0.00000       0.00000       0.00000       0.00000       0.00000       0.00000       0.00000       30.1623       35.5019       32.6807       27.1404       20.7820       13.3199       8.18871       4.17618       1.93806      0.723284      0.243312     0.0495408       0.00000       0.00000       0.00000       0.00000       0.00000       0.00000       0.00000       0.00000       0.00000       0.00000       0.00000       0.00000       0.00000       0.00000       0.00000       0.00000       0.00000       0.00000       0.00000       0.00000       0.00000       0.00000       0.00000       0.00000
   6  25 3922.1996    1.6539  7.3070 10.1304  0.0006      0.273893  0.2290   0.0305   0.4409    0.1058   0.0000      0.138727   428.4283      -23.1211       3.64347      -27.8858      -3.90882       20.3693      -7.69001      -3.07015      0.731822       1.02877     -0.119786     0.0203199       0.00000       0.00000       0.00000       0.00000       0.00000       0.00000       0.00000       0.00000       0.00000       0.00000       0.00000       0.00000       0.00000       0.00000       0.00000       0.00000       0.00000       0.00000       0.00000       0.00000       0.00000       0.00000       0.00000       0.00000       37.4902       45.1298       41.1733       34.5739       26.6799       17.0752       10.1515       5.55195       2.35454      0.955311      0.312160     0.0646285       0.00000       0.00000       0.00000       0.00000       0.00000       0.00000       0.00000       0.00000       0.00000       0.00000       0.00000       0.00000       0.00000       0.00000       0.00000       0.00000       0.00000       0.00000       0.00000       0.00000       0.00000       0.00000       0.00000       0.00000
   6  28 4338.5940    1.0692 14.7994  9.5432 -0.0014     0.0801271  0.4680   0.0182   0.8356    0.0773   0.0000      0.116656   396.9557       80.3317       83.7672      -16.8639      -20.2471       42.6738       42.9841      -28.0626      -6.78601       4.76936       1.25569     -0.343912       0.00000       0.00000       0.00000       0.00000       0.00000       0.00000       0.00000       0.00000       0.00000       0.00000       0.00000       0.00000       0.00000       0.00000       0.00000       0.00000       0.00000       0.00000       0.00000       0.00000       0.00000       0.00000       0.00000       0.00000       62.2366       73.6651       70.0497       58.8019       43.1999       28.5356       17.0587       9.46102       4.20069       1.68781      0.519509      0.105882       0.00000       0.00000       0.00000       0.00000       0.00000       0.00000       0.00000       0.00000       0.00000       0.00000       0.00000       0.00000       0.00000       0.00000       0.00000       0.00000       0.00000       0.00000       0.00000       0.00000       0.00000       0.00000       0.00000       0.00000
   7  11 2045.9087    0.5625  0.4741  9.3196  0.0001       7.93358  0.0468   0.0318   0.0834    0.1240   0.0000       2.69321   442.2878       15.4724       14.7939       5.79900       5.18050       3.29510       1.29233      0.610885     -0.495687    0.00977177   -0.00833142      0.115301     0.0212110  -0.000826442       0.00000       0.00000       0.00000       0.00000       0.00000       0.00000       0.00000       0.00000       0.00000       0.00000       0.00000       0.00000       0.00000       0.00000       0.00000       0.00000       0.00000       0.00000       0.00000       0.00000       0.00000       0.00000       8.32003       9.22060       9.62352       7.85719       5.88493       4.43763       2.77625       1.75038      0.920473      0.433631      0.184830     0.0666730     0.0172431    0.00291603       0.00000       0.00000       0.00000       0.00000       0.00000       0.00000       0.00000       0.00000       0.00000       0.00000       0.00000       0.00000       0.00000       0.00000       0.00000       0.00000       0.00000       0.00000       0.00000       0.00000       0.00000       0.00000
   7  14 2458.2399    1.6032  0.9524  9.8600 -0.0018       3.08923  0.0562   0.0617   0.1148    0.3995   0.0000       1.19011   433.4936       2.03930       13.5206      -7.97881      -7.90715      0.934462     -0.460938     -0.137888      -1.08763      0.227471    -0.0455315     0.0865954    -0.0304731   -0.00185118       0.00000       0.00000       0.00000       0.00000       0.00000       0.00000       0.00000       0.00000       0.00000       0.00000       0.00000       0.00000       0.00000       0.00000       0.00000       0.00000       0.00000       0.00000       0.00000       0.00000       0.00000       0.00000       9.73585       10.7210       11.1495       9.43299       7.02105       4.85941       3.25913       1.78035      0.965126      0.490595      0.209194     0.0695480     0.0183099    0.00327213       0.00000       0.00000       0.00000       0.00000       0.00000       0.00000       0.00000       0.00000       0.00000       0.00000       0.00000       0.00000       0.00000       0.00000       0.00000       0.00000       0.00000       0.00000       0.00000       0.00000       0.00000       0.00000
   7  15 2594.3074    2.0747  0.7861 11.0069  0.0005       4.54546  0.0618   0.0868   0.0983    0.2303   0.0000       1.71704   437.9250      0.962241       12.4033      -10.4103       5.35296       6.57341      -1.23808      -3.36372      -1.02818      0.607340    -0.0198574     0.0176410   -0.00869114    0.00247567       0.00000       0.00000       0.00000       0.00000       0.00000       0.00000       0.00000       0.00000       0.00000       0.00000       0.00000       0.00000       0.00000       0.00000       0.00000       0.00000       0.00000       0.00000       0.00000       0.00000       0.00000       0.00000       10.6256       10.8013       9.18856       8.46178       7.59764       6.53177       3.84085       2.16890       1.00707      0.451230      0.192454     0.0726294     0.0186023    0.00392286       0.00000       0.00000       0.00000       0.00000       0.00000       0.00000       0.00000       0.00000       0.00000       0.00000       0.00000       0.00000       0.00000       0.00000       0.00000       0.00000       0.00000       0.00000       0.00000       0.00000       0.00000       0.00000
   7  16 2731.1316    2.8454  0.7492 11.3773 -0.0163       1.21641  0.0480   0.1190   0.0884    0.2967   0.0000       1.12400   450.6609       11.9386      -2.49577      -9.49395      -4.38539      -4.95560      -6.45507      0.239553      -1.13261     -0.198978     -0.157953    -0.0321325     0.0138730    0.00605298       0.00000       0.00000       0.00000       0.00000       0.00000       0.00000       0.00000       0.00000       0.00000       0.00000       0.00000       0.00000       0.00000       0.00000       0.00000       0.00000       0.00000       0.00000       0.00000       0.00000       0.00000       0.00000       9.32315       10.7292       10.8313       8.14647       6.73907       4.74553       2.88837       1.72296      0.909418      0.386500      0.172646     0.0670796     0.0183132    0.00299900       0.00000       0.00000       0.00000       0.00000       0.00000       0.00000       0.00000       0.00000       0.00000       0.00000       0.00000       0.00000       0.00000       0.00000       0.00000       0.00000       0.00000       0.00000       0.00000       0.00000       0.00000       0.00000
   7  17 2868.4253    3.2435  0.8484 12.1449 -0.0013       4.59022  0.0692   0.1289   0.1083    0.1966   0.0000       1.30720   432.5540      -3.28836       11.8736      0.150938      -15.5762       2.96575      -2.03775       2.89691     -0.962737     -0.106832    -0.0194617    -0.0326913    -0.0127481  -0.000944629       0.00000       0.00000       0.00000       0.00000       0.00000       0.00000       0.00000       0.00000       0.00000       0.00000       0.00000       0.00000       0.00000       0.00000       0.00000       0.00000       0.00000       0.00000       0.00000       0.00000       0.00000       0.00000       9.96255       14.2200       15.1543       8.89497       11.1968       5.23646       4.63961       2.78202      0.957309      0.868215      0.198170      0.108923     0.0414520    0.00562660       0.00000       0.00000       0.00000       0.00000       0.00000       0.00000       0.00000       0.00000       0.00000       0.00000       0.00000       0.00000       0.00000       0.00000       0.00000       0.00000       0.00000       0.00000       0.00000       0.00000       0.00000       0.00000
   7  18 3005.6395    4.0970  0.7503 12.3024 -0.0062       1.74623  0.0496   0.1728   0.0896    0.2480   0.0000       1.34017   449.1072      -12.3355       11.7851      -14.5844      -3.03797       2.78413      -2.99941      0.250625     -0.103954     -0.753405     0.0607603    -0.0700539    0.00535777    0.00311727       0.00000       0.00000       0.00000       0.00000       0.00000       0.00000       0.00000       0.00000       0.00000       0.00000       0.00000       0.00000       0.00000       0.00000       0.00000       0.00000       0.00000       0.00000       0.00000       0.00000       0.00000       0.00000       9.39254       10.0715       9.27285       8.51288       7.07815       4.46125       3.04036       1.89524       1.00016      0.459365      0.162674     0.0546647     0.0167044    0.00311175       0.00000       0.00000       0.00000       0.00000       0.00000       0.00000       0.00000       0.00000       0.00000       0.00000       0.00000       0.00000       0.00000       0.00000       0.00000       0.00000       0.00000       0.00000       0.00000       0.00000       0.00000       0.00000
   7  19 3142.7221    4.2634  0.7758 12.5876 -0.0096       1.80817  0.0487   0.1818   0.0886    0.2648   0.0000       1.14180   440.8967      -6.41626       27.1850      -19.1748       5.49148       1.88392      0.166201      0.853487       1.55572     -0.727622     -0.146142   -0.00454176     0.0116476    0.00335107       0.00000       0.00000       0.00000       0.00000       0.00000       0.00000       0.00000       0.00000       0.00000       0.00000       0.00000       0.00000       0.00000       0.00000       0.00000       0.00000       0.00000       0.00000       0.00000       0.00000       0.00000       0.00000       8.80545       10.6372       10.1772       8.60238       6.32348       4.71335       2.75204       1.76264      0.903726      0.447052      0.176312     0.0679576     0.0171077    0.00359111       0.00000       0.00000       0.00000       0.00000       0.00000       0.00000       0.00000       0.00000       0.00000       0.00000       0.00000       0.00000       0.00000       0.00000       0.00000       0.00000       0.00000       0.00000       0.00000       0.00000       0.00000       0.00000
   7  20 3279.8729    3.8003  1.2774 12.4218 -0.0137       2.49401  0.0710   0.1330   0.1314    0.2618   0.0000       1.02029   431.6503       16.4786     -0.270786      -7.93716       9.43202      -2.79241     -0.324574       5.02136      0.219970      0.526455     -0.232610     0.0148440    -0.0116868   -0.00600673       0.00000       0.00000       0.00000       0.00000       0.00000       0.00000       0.00000       0.00000       0.00000       0.00000       0.00000       0.00000       0.00000       0.00000       0.00000       0.00000       0.00000       0.00000       0.00000       0.00000       0.00000       0.00000       10.8158       13.3544       12.3996       10.6306       8.17338       6.06989       4.03233       2.18688       1.24880      0.530374      0.261671     0.0819393     0.0244092    0.00505306       0.00000       0.00000       0.00000       0.00000       0.00000       0.00000       0.00000       0.00000       0.00000       0.00000       0.00000       0.00000       0.00000       0.00000       0.00000       0.00000       0.00000       0.00000       0.00000       0.00000       0.00000       0.00000
   7  21 3417.6486    3.2888  2.2616 10.9320 -0.0039       1.20479  0.0904   0.0829   0.1677    0.3432   0.0000      0.475433   439.8024      -19.5574      -7.36855      -9.91046       2.95749      -2.15268       2.01784       1.49395      0.137912      0.184857   -0.00914635    0.00386232    -0.0538067   -0.00433929       0.00000       0.00000       0.00000       0.00000       0.00000       0.00000       0.00000       0.00000       0.00000       0.00000       0.00000       0.00000       0.00000       0.00000       0.00000       0.00000       0.00000       0.00000       0.00000       0.00000       0.00000       0.00000       13.4707       15.5057       15.3589       12.9874       10.4521       7.43896       4.95655       2.87586       1.51082      0.745615      0.305462      0.108099     0.0314023    0.00575730       0.00000       0.00000       0.00000       0.00000       0.00000       0.00000       0.00000       0.00000       0.00000       0.00000       0.00000       0.00000       0.00000       0.00000       0.00000       0.00000       0.00000       0.00000       0.00000       0.00000       0.00000       0.00000
   7  22 3555.3438    2.7016  2.5856 11.4932  0.0028      0.811166  0.1104   0.0708   0.1943    0.1770   0.0000      0.516279   440.0635       32.4048      -6.12741       10.7082      -7.05870       10.5145      0.997845       1.83008      -4.26275      0.375636      0.122366    -0.0557989    -0.0145824   -0.00343956       0.00000       0.00000       0.00000       0.00000       0.00000       0.00000       0.00000       0.00000       0.00000       0.00000       0.00000       0.00000       0.00000       0.00000       0.00000       0.00000       0.00000       0.00000       0.00000       0.00000       0.00000       0.00000       16.2752       18.1176       17.5947       15.9892       12.0188       9.21525       5.80986       3.51026       1.91204      0.877558      0.371580      0.128810     0.0326844    0.00682192       0.00000       0.00000       0.00000       0.00000       0.00000       0.00000       0.00000       0.00000       0.00000       0.00000       0.00000       0.00000       0.00000       0.00000       0.00000       0.00000       0.00000       0.00000       0.00000       0.00000       0.00000       0.00000
   7  23 3693.3616    2.2411  4.3312 10.5557 -0.0009      0.193300  0.1395   0.0431   0.2671    0.1487   0.0000      0.233634   420.6426      -48.2499      -19.6354       17.0973       14.4274       13.9725       6.85003      -1.68210      -1.54256       2.68274      0.176609    -0.0732069   -0.00112382     0.0223310       0.00000       0.00000       0.00000       0.00000       0.00000       0.00000       0.00000       0.00000       0.00000       0.00000       0.00000       0.00000       0.00000       0.00000       0.00000       0.00000       0.00000       0.00000       0.00000       0.00000       0.00000       0.00000       21.7084       25.3294       24.6065       20.6029       16.1505       11.7708       7.30142       4.45013       2.36296       1.07844      0.458680      0.168742     0.0449033    0.00834831       0.00000       0.00000       0.00000       0.00000       0.00000       0.00000       0.00000       0.00000       0.00000       0.00000       0.00000       0.00000       0.00000       0.00000       0.00000       0.00000       0.00000       0.00000       0.00000       0.00000       0.00000       0.00000
   7  24 3831.9520    1.9868  5.5859  9.8969 -0.0036      0.407862  0.1680   0.0331   0.2998    0.1532   0.0000      0.155680   420.6043      0.204945       39.9467       30.0058      -2.81169       6.53797       1.67724      -3.33197       4.68673      -1.22694     -0.743448      0.391401      0.113990    0.00587718       0.00000       0.00000       0.00000       0.00000       0.00000       0.00000       0.00000       0.00000       0.00000       0.00000       0.00000       0.00000       0.00000       0.00000       0.00000       0.00000       0.00000       0.00000       0.00000       0.00000       0.00000       0.00000       25.4026       29.9433       28.9838       24.7205       18.9944       13.7686       8.84694       5.20380       2.66142       1.34749      0.542640      0.199178     0.0541170     0.0103559       0.00000       0.00000       0.00000       0.00000       0.00000       0.00000       0.00000       0.00000       0.00000       0.00000       0.00000       0.00000       0.00000       0.00000       0.00000       0.00000       0.00000       0.00000       0.00000       0.00000       0.00000       0.00000
   7  25 3970.7995    1.6309  7.3397  9.8550 -0.0059     0.0393663  0.2038   0.0258   0.3910    0.1044   0.0000      0.127965   413.0627       29.3090     0.0201351       13.0603      -27.5906       3.87038      -3.06250      -4.09291      -2.30798       1.02532       1.37779      0.110215    -0.0319323     0.0250804       0.00000       0.00000       0.00000       0.00000       0.00000       0.00000       0.00000       0.00000       0.00000       0.00000       0.00000       0.00000       0.00000       0.00000       0.00000       0.00000       0.00000       0.00000       0.00000       0.00000       0.00000       0.00000       31.2744       36.5250       35.6394       31.3983       22.6884       16.1440       10.3711       6.15769       3.29291       1.61911      0.664738      0.233131     0.0628359     0.0122928       0.00000       0.00000       0.00000       0.00000       0.00000       0.00000       0.00000       0.00000       0.00000       0.00000       0.00000       0.00000       0.00000       0.00000       0.00000       0.00000       0.00000       0.00000       0.00000       0.00000       0.00000       0.00000
   7  26 4109.2715    1.4432 10.3184  9.4185 -0.0009     0.0953227  0.2629   0.0202   0.4950    0.0914   0.0000     0.0928886   527.3747      -51.2045      -62.7270      -17.2422       24.4514      -24.5503      -2.77036       1.80952       2.42635      -2.61021     -0.324842     -0.323884    -0.0428116   -0.00138463       0.00000       0.00000       0.00000       0.00000       0.00000       0.00000       0.00000       0.00000       0.00000       0.00000       0.00000       0.00000       0.00000       0.00000       0.00000       0.00000       0.00000       0.00000       0.00000       0.00000       0.00000       0.00000       35.8698       45.8269       42.3420       37.6530       28.2614       20.9047       12.9800       7.76301       3.99397       1.95985      0.817709      0.308729     0.0861348     0.0179557       0.00000       0.00000       0.00000       0.00000       0.00000       0.00000       0.00000       0.00000       0.00000       0.00000       0.00000       0.00000       0.00000       0.00000       0.00000       0.00000       0.00000       0.00000       0.00000       0.00000       0.00000       0.00000
   8   9 1806.2183    0.3588  0.2445  9.2465 -0.0141       10.8723  0.0412   0.0450   0.0928    0.0818   0.0000       5.66114   424.2553     -0.429454       11.7257      -6.48408      0.348189       2.79061      -1.67432     -0.382399     -0.350897      0.172234      0.124030     0.0408297    0.00242221    -0.0110833    0.00164828  -7.82374e-05       0.00000       0.00000       0.00000       0.00000       0.00000       0.00000       0.00000       0.00000       0.00000       0.00000       0.00000       0.00000       0.00000       0.00000       0.00000       0.00000       0.00000       0.00000       0.00000       0.00000       6.55244       9.22964       6.05901       7.53843       6.86808       5.43214       3.86988       2.02722       1.29624      0.521709      0.287659     0.0981563     0.0446149     0.0128538    0.00391046   0.000834666       0.00000       0.00000       0.00000       0.00000       0.00000       0.00000       0.00000       0.00000       0.00000       0.00000       0.00000       0.00000       0.00000       0.00000       0.00000       0.00000       0.00000       0.00000       0.00000       0.00000
   8  12 2225.2246    0.9524  0.6185  9.9351 -0.0243       5.14236  0.0463   0.0449   0.0855    0.1561   0.0000       1.51350   429.8972       17.9944       18.0214       2.69053      -6.86857       1.20736      -6.00063       2.61069      0.743605     -0.238335    -0.0209941     0.0356590     -0.120781    -0.0146353   0.000909893  -0.000418411       0.00000       0.00000       0.00000       0.00000       0.00000       0.00000       0.00000       0.00000       0.00000       0.00000       0.00000       0.00000       0.00000       0.00000       0.00000       0.00000       0.00000       0.00000       0.00000       0.00000       6.63566       9.84786       8.33003       8.20723       6.08698       4.81604       3.38796       2.07315       1.29636      0.542824      0.390003      0.112533     0.0656457     0.0183422    0.00540876    0.00115841       0.00000       0.00000       0.00000       0.00000       0.00000       0.00000       0.00000       0.00000       0.00000       0.00000       0.00000       0.00000       0.00000       0.00000       0.00000       0.00000       0.00000       0.00000       0.00000       0.00000
   8  13 2362.8911    1.2179  0.8047 10.4100 -0.0173       3.52369  0.0506   0.0516   0.1000    0.1925   0.0000       1.21989   449.3297      -5.97307       13.7401       6.41818       3.49245     -0.607795       2.42812      -2.01290       2.41200     -0.879679     -0.583589     -0.100818     0.0192602    -0.0243250    0.00654846  -0.000215726       0.00000       0.00000       0.00000       0.00000       0.00000       0.00000       0.00000       0.00000       0.00000       0.00000       0.00000       0.00000       0.00000       0.00000       0.00000       0.00000       0.00000       0.00000       0.00000       0.00000       7.28396       9.60360       7.89341       8.66314       6.32202       5.29969       3.36938       2.24623       1.48721      0.750988      0.350399      0.148913     0.0578148     0.0191038    0.00466661    0.00117274       0.00000       0.00000       0.00000       0.00000       0.00000       0.00000       0.00000       0.00000       0.00000       0.00000       0.00000       0.00000       0.00000       0.00000       0.00000       0.00000       0.00000       0.00000       0.00000       0.00000
   8  14 2499.6761    1.8119  0.7495 10.6195 -0.0055       6.98504  0.0551   0.0759   0.0881    0.1917   0.0000       1.20110   422.4957       6.66072       17.5869      -11.6215     -0.935949       4.46249      -2.88354      0.893443      -1.08276      0.478888     -0.349385     -0.115097    -0.0336957     0.0386344   -0.00734021  -0.000994453       0.00000       0.00000       0.00000       0.00000       0.00000       0.00000       0.00000       0.00000       0.00000       0.00000       0.00000       0.00000       0.00000       0.00000       0.00000       0.00000       0.00000       0.00000       0.00000       0.00000       8.73346       9.07373       9.80018       10.0597       6.04023       5.38784       4.62846       2.77989       1.03999      0.786072      0.458784      0.221346     0.0655142     0.0210746    0.00404032    0.00100059       0.00000       0.00000       0.00000       0.00000       0.00000       0.00000       0.00000       0.00000       0.00000       0.00000       0.00000       0.00000       0.00000       0.00000       0.00000       0.00000       0.00000       0.00000       0.00000       0.00000
   8  16 2773.7186    2.7276  0.7581 11.7571 -0.0144      0.187739  0.0482   0.1127   0.0835    0.2014   0.0000       1.37447   431.6696      -7.53120       16.5333      -1.34919       2.54206     -0.712448     -0.111569       2.76068       3.61623      0.880619     -0.366401     0.0631041     0.0643478    -0.0189643    0.00902612   0.000666339       0.00000       0.00000       0.00000       0.00000       0.00000       0.00000       0.00000       0.00000       0.00000       0.00000       0.00000       0.00000       0.00000       0.00000       0.00000       0.00000       0.00000       0.00000       0.00000       0.00000       7.15627       9.11228       8.95019       7.75222       6.22437       4.49208       2.88519       2.12877       1.21171      0.615005      0.342339      0.125868     0.0526109     0.0185739    0.00462828   0.000867749       0.00000       0.00000       0.00000       0.00000       0.00000       0.00000       0.00000       0.00000       0.00000       0.00000       0.00000       0.00000       0.00000       0.00000       0.00000       0.00000       0.00000       0.00000       0.00000       0.00000
   8  17 2911.4893    3.6834  0.7816 12.1385 -0.0052     -0.456841  0.0474   0.1377   0.0802    0.2290   0.0000       1.46243   431.5400       9.92306       11.5260       9.98884      0.820843       1.69758     -0.795204      0.682037       1.07327      0.412241    -0.0571232     0.0187600     0.0486222     0.0200596    -0.0113849    0.00204516       0.00000       0.00000       0.00000       0.00000       0.00000       0.00000       0.00000       0.00000       0.00000       0.00000       0.00000       0.00000       0.00000       0.00000       0.00000       0.00000       0.00000       0.00000       0.00000       0.00000       6.92557       8.30220       8.64488       7.71855       5.65590       4.59007       3.12400       1.97128       1.12878      0.617927      0.317591      0.143953     0.0569057     0.0184082    0.00437559   0.000847433       0.00000       0.00000       0.00000       0.00000       0.00000       0.00000       0.00000       0.00000       0.00000       0.00000       0.00000       0.00000       0.00000       0.00000       0.00000       0.00000       0.00000       0.00000       0.00000       0.00000
   8  18 3049.0281    4.1127  0.7557 12.7616 -0.0072      -1.27385  0.0454   0.1719   0.0870    0.1920   0.0000       1.86761   440.5885       13.0140       14.7131       11.1550       7.98476      0.486794      -4.48915     -0.781321      0.710204     -0.549688     -0.326084     0.0680851    -0.0190894   -0.00203982   -0.00494979   0.000181691       0.00000       0.00000       0.00000       0.00000       0.00000       0.00000       0.00000       0.00000       0.00000       0.00000       0.00000       0.00000       0.00000       0.00000       0.00000       0.00000       0.00000       0.00000       0.00000       0.00000       7.21618       8.50371       8.72217       7.69491       5.90619       4.31833       2.97010       1.94572       1.09116      0.618993      0.333247      0.133718     0.0513997     0.0172055    0.00439157   0.000770526       0.00000       0.00000       0.00000       0.00000       0.00000       0.00000       0.00000       0.00000       0.00000       0.00000       0.00000       0.00000       0.00000       0.00000       0.00000       0.00000       0.00000       0.00000       0.00000       0.00000
   8  19 3186.8195    4.0976  1.0452 12.5868 -0.0119       4.76019  0.0575   0.1501   0.1139    0.2534   0.0000       1.86674   430.7900       9.21298       13.4370      -3.66246      -10.5608      -3.15706       1.46354      -4.22822      0.413452      -1.34352     -0.575014    -0.0803176      0.151805    -0.0293954    0.00170090  -0.000144811       0.00000       0.00000       0.00000       0.00000       0.00000       0.00000       0.00000       0.00000       0.00000       0.00000       0.00000       0.00000       0.00000       0.00000       0.00000       0.00000       0.00000       0.00000       0.00000       0.00000       9.04529       11.5503       10.8262       10.0923       7.41286       5.26314       3.37418       2.19231       1.33565      0.744216      0.336546      0.148870     0.0581235     0.0184646    0.00459464   0.000993946       0.00000       0.00000       0.00000       0.00000       0.00000       0.00000       0.00000       0.00000       0.00000       0.00000       0.00000       0.00000       0.00000       0.00000       0.00000       0.00000       0.00000       0.00000       0.00000       0.00000
   8  20 3324.1131    3.5343  1.5846 12.2092 -0.0060    -0.0613072  0.0719   0.1036   0.1612    0.1958   0.0000      0.843034   426.3443       8.54921       3.04820      -11.1061       11.5731      -5.84533     -0.751739     -0.638921      -2.42336      0.594561      0.451562     0.0199920     0.0177244    -0.0174016   0.000882991    0.00163016       0.00000       0.00000       0.00000       0.00000       0.00000       0.00000       0.00000       0.00000       0.00000       0.00000       0.00000       0.00000       0.00000       0.00000       0.00000       0.00000       0.00000       0.00000       0.00000       0.00000       10.6724       13.1677       12.4669       11.5417       8.88886       6.22989       4.31237       2.71530       1.62994      0.859259      0.441572      0.180745     0.0710932     0.0215140    0.00587610    0.00119025       0.00000       0.00000       0.00000       0.00000       0.00000       0.00000       0.00000       0.00000       0.00000       0.00000       0.00000       0.00000       0.00000       0.00000       0.00000       0.00000       0.00000       0.00000       0.00000       0.00000
   8  21 3462.4388    2.9595  2.1070 11.7024 -0.0024       1.33523  0.0904   0.0759   0.1621    0.1601   0.0000      0.512659   421.9396       13.9233       25.3919       3.16914       9.03746       3.49705      -5.97412       1.27510     -0.822537     -0.600021     -0.214823     -0.178260     0.0122771     0.0232739   -0.00516751    0.00217940       0.00000       0.00000       0.00000       0.00000       0.00000       0.00000       0.00000       0.00000       0.00000       0.00000       0.00000       0.00000       0.00000       0.00000       0.00000       0.00000       0.00000       0.00000       0.00000       0.00000       12.3902       15.2610       14.1846       13.1833       10.7377       8.45720       5.63326       3.83274       2.07589       1.16724      0.535905      0.242719     0.0870117     0.0323146    0.00801262    0.00159055       0.00000       0.00000       0.00000       0.00000       0.00000       0.00000       0.00000       0.00000       0.00000       0.00000       0.00000       0.00000       0.00000       0.00000       0.00000       0.00000       0.00000       0.00000       0.00000       0.00000
   8  22 3600.8195    2.4958  3.0215 11.3929 -0.0029     0.0799250  0.1165   0.0589   0.2047    0.1304   0.0000      0.411554   435.6451      -7.31529       46.4974       1.01028       9.95868      -16.4515       8.22257       19.2796       1.21230      -1.43806      0.412269      0.459381     0.0828842    -0.0191218  -0.000868965  -0.000626187       0.00000       0.00000       0.00000       0.00000       0.00000       0.00000       0.00000       0.00000       0.00000       0.00000       0.00000       0.00000       0.00000       0.00000       0.00000       0.00000       0.00000       0.00000       0.00000       0.00000       15.5633       19.3404       18.2403       16.9762       13.0815       10.3632       6.79284       4.60487       2.68058       1.41531      0.704231      0.293452      0.117804     0.0383361    0.00944384    0.00193014       0.00000       0.00000       0.00000       0.00000       0.00000       0.00000       0.00000       0.00000       0.00000       0.00000       0.00000       0.00000       0.00000       0.00000       0.00000       0.00000       0.00000       0.00000       0.00000       0.00000
   8  23 3739.1856    2.1326  4.8790 10.4126  0.0013     0.0150792  0.1413   0.0371   0.2648    0.1276   0.0000      0.170380   443.6123      -38.8841       4.87423       25.8481       27.4253      -14.0378       5.26042       2.57518      -3.13722     -0.883798      -1.44139    -0.0900987    -0.0987951    -0.0471231    -0.0175202   -0.00134849       0.00000       0.00000       0.00000       0.00000       0.00000       0.00000       0.00000       0.00000       0.00000       0.00000       0.00000       0.00000       0.00000       0.00000       0.00000       0.00000       0.00000       0.00000       0.00000       0.00000       18.5643       22.7246       21.6099       19.6430       16.2100       12.0676       8.58574       5.48463       3.18383       1.72109      0.849370      0.367786      0.138657     0.0456665     0.0123546    0.00227167       0.00000       0.00000       0.00000       0.00000       0.00000       0.00000       0.00000       0.00000       0.00000       0.00000       0.00000       0.00000       0.00000       0.00000       0.00000       0.00000       0.00000       0.00000       0.00000       0.00000
   8  24 3878.2392    1.8710  6.5922  9.9748 -0.0011      0.325462  0.1727   0.0278   0.3168    0.1039   0.0000      0.119398   424.9988      -69.0484       24.1106       8.88383      -15.2677       8.03755      -2.71497       8.95482      0.557985       2.27209       1.04565      0.339062      0.106516    -0.0240204     0.0162503   0.000582860       0.00000       0.00000       0.00000       0.00000       0.00000       0.00000       0.00000       0.00000       0.00000       0.00000       0.00000       0.00000       0.00000       0.00000       0.00000       0.00000       0.00000       0.00000       0.00000       0.00000       21.7393       26.1982       25.9586       22.6571       19.3096       14.7773       10.2379       6.74616       3.83886       2.02340       1.06567      0.430660      0.173008     0.0587586     0.0153924    0.00266059       0.00000       0.00000       0.00000       0.00000       0.00000       0.00000       0.00000       0.00000       0.00000       0.00000       0.00000       0.00000       0.00000       0.00000       0.00000       0.00000       0.00000       0.00000       0.00000       0.00000
   8  25 4017.7090    1.5425  8.1297  9.7706 -0.0035      0.192821  0.2028   0.0222   0.3961    0.0875   0.0000      0.110441   453.6300      -51.1832      -26.0750       25.1648       38.6503      -1.32424       8.37425       13.7178     -0.156175       2.10564       1.03426      0.207203      0.320184     0.0901044    0.00553052   -0.00715973       0.00000       0.00000       0.00000       0.00000       0.00000       0.00000       0.00000       0.00000       0.00000       0.00000       0.00000       0.00000       0.00000       0.00000       0.00000       0.00000       0.00000       0.00000       0.00000       0.00000       24.6883       30.5791       30.4507       27.3632       22.4461       16.7628       11.8505       7.60778       4.50747       2.50844       1.18801      0.553042      0.205962     0.0690712     0.0186285    0.00332127       0.00000       0.00000       0.00000       0.00000       0.00000       0.00000       0.00000       0.00000       0.00000       0.00000       0.00000       0.00000       0.00000       0.00000       0.00000       0.00000       0.00000       0.00000       0.00000       0.00000
   8  26 4156.3519    1.2981 11.4196  9.5189 -0.0020    -0.0180539  0.2818   0.0174   0.5211    0.0704   0.0000     0.0939505   467.4838      -121.189       62.5727       2.21449      -28.7805      -14.1065       3.85363       11.0935       1.42041       4.13333      0.138656      0.304331    -0.0256933      0.132203    -0.0543868    0.00106949       0.00000       0.00000       0.00000       0.00000       0.00000       0.00000       0.00000       0.00000       0.00000       0.00000       0.00000       0.00000       0.00000       0.00000       0.00000       0.00000       0.00000       0.00000       0.00000       0.00000       32.6346       38.5625       38.3854       35.6288       28.6686       21.7622       15.5382       10.1152       5.90919       3.30328       1.61526      0.723130      0.270091     0.0869677     0.0225569    0.00403664       0.00000       0.00000       0.00000       0.00000       0.00000       0.00000       0.00000       0.00000       0.00000       0.00000       0.00000       0.00000       0.00000       0.00000       0.00000       0.00000       0.00000       0.00000       0.00000       0.00000
   8  28 4434.7255    0.9520 16.4421  9.4634  0.0022     -0.345464  0.4742   0.0145   0.8340    0.0597   0.0000      0.104389   523.6092       10.7795      -1.14032       8.45270      -1.81586      -60.2676      -52.5895       3.24101      -14.1148      -9.98943      -5.03126      0.346199     -0.263871     -0.166191    -0.0358528     0.0145550       0.00000       0.00000       0.00000       0.00000       0.00000       0.00000       0.00000       0.00000       0.00000       0.00000       0.00000       0.00000       0.00000       0.00000       0.00000       0.00000       0.00000       0.00000       0.00000       0.00000       49.1432       61.2435       58.7472       53.3240       45.0080       33.4599       23.7472       15.4552       9.10617       5.07471       2.35093       1.08766      0.399830      0.135688     0.0358757    0.00629539       0.00000       0.00000       0.00000       0.00000       0.00000       0.00000       0.00000       0.00000       0.00000       0.00000       0.00000       0.00000       0.00000       0.00000       0.00000       0.00000       0.00000       0.00000       0.00000       0.00000
   9  11 2125.1613    0.7417  0.6457  9.3944  0.0036       6.91402  0.0739   0.0349   0.0989    0.1309   0.0000       2.22355   434.3192      -1.85462       24.3234       8.78550      -2.76064      -2.25680      -3.21162      -1.72551      0.403657       1.11682     -0.282017      0.101108     0.0420832     0.0347744     0.0198708   -0.00165761  -0.000121654   0.000253605       0.00000       0.00000       0.00000       0.00000       0.00000       0.00000       0.00000       0.00000       0.00000       0.00000       0.00000       0.00000       0.00000       0.00000       0.00000       0.00000       0.00000       0.00000       8.46424       10.0327       12.3142       9.73159       9.12900       6.27535       4.59248       3.88698       1.51650       1.26424      0.753047      0.337316      0.208429     0.0726162     0.0243002    0.00891846    0.00204165   0.000230917       0.00000       0.00000       0.00000       0.00000       0.00000       0.00000       0.00000       0.00000       0.00000       0.00000       0.00000       0.00000       0.00000       0.00000       0.00000       0.00000       0.00000       0.00000
   9  12 2264.7009    0.9448  0.6576  9.9938 -0.0176       8.19768  0.0430   0.0435   0.0804    0.1379   0.0000       1.83106   448.1126       10.2992       5.88378      -3.02184      0.889584       4.55687       4.34461       1.56829     -0.895712      0.928598     -0.341519     -0.166337     -0.178557   -0.00165886     0.0380583  -0.000487878   0.000356965   7.67480e-05       0.00000       0.00000       0.00000       0.00000       0.00000       0.00000       0.00000       0.00000       0.00000       0.00000       0.00000       0.00000       0.00000       0.00000       0.00000       0.00000       0.00000       0.00000       5.75991       7.02571       7.59175       6.39733       5.43889       4.39323       3.05175       2.18464       1.32586      0.816691      0.426254      0.216309      0.102798     0.0403542     0.0154674    0.00485783    0.00104851   0.000181823       0.00000       0.00000       0.00000       0.00000       0.00000       0.00000       0.00000       0.00000       0.00000       0.00000       0.00000       0.00000       0.00000       0.00000       0.00000       0.00000       0.00000       0.00000
   9  13 2402.3880    1.4104  0.7289 10.4066 -0.0003       2.18680  0.0492   0.0542   0.0784    0.1672   0.0000       1.38643   434.3736      -9.99751       13.9876      -6.56126     -0.579317       1.00471      -4.40739      -2.48122    -0.0325196      -1.80117    -0.0747249      0.297036     0.0864491     0.0439006    -0.0450162   -0.00230019    0.00249826   0.000230339       0.00000       0.00000       0.00000       0.00000       0.00000       0.00000       0.00000       0.00000       0.00000       0.00000       0.00000       0.00000       0.00000       0.00000       0.00000       0.00000       0.00000       0.00000       7.16512       7.26401       8.39953       8.49924       5.94873       4.48286       3.84493       2.57154       1.53235      0.827544      0.526623      0.289773      0.138429     0.0518677     0.0180587    0.00417134    0.00105428   0.000182061       0.00000       0.00000       0.00000       0.00000       0.00000       0.00000       0.00000       0.00000       0.00000       0.00000       0.00000       0.00000       0.00000       0.00000       0.00000       0.00000       0.00000       0.00000
   9  14 2539.5950    1.8164  0.9089 10.8939 -0.0033       1.05720  0.0549   0.0636   0.0928    0.1795   0.0000       1.26754   444.8232       1.48134       3.02463       2.96210       5.80858       2.95366     -0.816869      -3.06346      0.835118     -0.493020      0.596374     -0.251115    -0.0188189     0.0633235     0.0105312    0.00744514  -0.000489068   0.000196866       0.00000       0.00000       0.00000       0.00000       0.00000       0.00000       0.00000       0.00000       0.00000       0.00000       0.00000       0.00000       0.00000       0.00000       0.00000       0.00000       0.00000       0.00000       7.48756       8.54863       9.16745       8.29317       6.45141       4.89970       3.78243       2.46658       1.50131      0.848250      0.488179      0.263185      0.116033     0.0481796     0.0164556    0.00458097    0.00112088   0.000174525       0.00000       0.00000       0.00000       0.00000       0.00000       0.00000       0.00000       0.00000       0.00000       0.00000       0.00000       0.00000       0.00000       0.00000       0.00000       0.00000       0.00000       0.00000
   9  15 2676.9831    2.4856  0.9236 10.8923  0.0007      0.350569  0.0515   0.0826   0.0860    0.2590   0.0000      0.958046   433.0815       2.62136       15.4562      -2.29504      -6.21825       5.68332     -0.513636      -1.92236       1.00143      0.357225      0.708097     -0.358592    0.00278682     0.0548666   -0.00284587   -0.00747672    0.00190977   0.000263376       0.00000       0.00000       0.00000       0.00000       0.00000       0.00000       0.00000       0.00000       0.00000       0.00000       0.00000       0.00000       0.00000       0.00000       0.00000       0.00000       0.00000       0.00000       6.22395       7.66360       7.58656       7.42101       6.25974       4.85069       3.45730       2.60413       1.57595      0.937463      0.565973      0.257912      0.130283     0.0453191     0.0171612    0.00552501    0.00135890   0.000237997       0.00000       0.00000       0.00000       0.00000       0.00000       0.00000       0.00000       0.00000       0.00000       0.00000       0.00000       0.00000       0.00000       0.00000       0.00000       0.00000       0.00000       0.00000
   9  16 2815.2133    3.0320  0.7951 12.0115 -0.0088       2.17301  0.0482   0.1157   0.0864    0.1762   0.0000       1.16041   437.3435       3.11996       15.2574      -8.04898      -9.23812      0.163910      0.826299       1.48965      0.457294      0.993119     -0.627197     0.0319365     0.0286161     0.0761779     0.0432745    0.00268697    0.00126581   4.53487e-05       0.00000       0.00000       0.00000       0.00000       0.00000       0.00000       0.00000       0.00000       0.00000       0.00000       0.00000       0.00000       0.00000       0.00000       0.00000       0.00000       0.00000       0.00000       6.89522       8.74202       8.33211       7.59609       6.08564       4.69996       3.58798       2.20130       1.47082      0.773591      0.419842      0.225605     0.0900736     0.0416396     0.0153377    0.00406590    0.00112275   0.000195503       0.00000       0.00000       0.00000       0.00000       0.00000       0.00000       0.00000       0.00000       0.00000       0.00000       0.00000       0.00000       0.00000       0.00000       0.00000       0.00000       0.00000       0.00000
   9  17 2953.5075    3.8359  0.8211 11.6593  0.0011       1.01843  0.0634   0.1313   0.0788    0.2591   0.0000       1.12872   431.8796      -4.82198       5.59436       8.42300       2.48306      -2.07347      0.536832     -0.772912       2.28742      0.211110     -0.244729      0.133512    -0.0406836     0.0202742   -0.00671873   -0.00563100   -0.00137309   0.000183855       0.00000       0.00000       0.00000       0.00000       0.00000       0.00000       0.00000       0.00000       0.00000       0.00000       0.00000       0.00000       0.00000       0.00000       0.00000       0.00000       0.00000       0.00000       6.35219       9.29972       8.79910       7.35817       7.73139       4.70660       4.75187       2.32516       2.00919       1.03172      0.526163      0.312207      0.102897     0.0597203     0.0194313    0.00534772    0.00201570   0.000279048       0.00000       0.00000       0.00000       0.00000       0.00000       0.00000       0.00000       0.00000       0.00000       0.00000       0.00000       0.00000       0.00000       0.00000       0.00000       0.00000       0.00000       0.00000
   9  18 3091.4446    3.9711  0.8822 12.4348 -0.0047       2.57832  0.0482   0.1415   0.0954    0.2028   0.0000       1.06661   435.6607       14.4599       14.8969      -1.08282       6.50550       7.71378      -1.10619      -1.92832      -1.01593     0.0600461     -0.422373      0.235046      0.119592   -0.00545730   0.000172006    0.00219898    0.00154230   0.000148209       0.00000       0.00000       0.00000       0.00000       0.00000       0.00000       0.00000       0.00000       0.00000       0.00000       0.00000       0.00000       0.00000       0.00000       0.00000       0.00000       0.00000       0.00000       6.26159       8.27949       7.81729       7.14936       5.99804       4.79567       3.49694       2.29985       1.56992      0.780985      0.475889      0.238414     0.0990098     0.0397480     0.0165607    0.00458712    0.00125855   0.000232333       0.00000       0.00000       0.00000       0.00000       0.00000       0.00000       0.00000       0.00000       0.00000       0.00000       0.00000       0.00000       0.00000       0.00000       0.00000       0.00000       0.00000       0.00000
   9  19 3229.6202    3.9619  1.1951 12.4589 -0.0081       4.09379  0.0799   0.1236   0.1241    0.2262   0.0000       1.42910   425.2413       10.9335       8.73884      -1.27340       3.50544       3.00515       1.15690      -1.54507     -0.285119     -0.299312     -0.730312     -0.288174    -0.0523948     0.0885605     0.0147084   4.96990e-05    0.00124639  -0.000185339       0.00000       0.00000       0.00000       0.00000       0.00000       0.00000       0.00000       0.00000       0.00000       0.00000       0.00000       0.00000       0.00000       0.00000       0.00000       0.00000       0.00000       0.00000       10.5115       10.0389       8.29341       10.3105       10.8865       7.03772       3.72294       3.03339       2.44314       1.64139      0.878297      0.376732      0.143741     0.0478537     0.0164348    0.00523002    0.00126589   0.000217253       0.00000       0.00000       0.00000       0.00000       0.00000       0.00000       0.00000       0.00000       0.00000       0.00000       0.00000       0.00000       0.00000       0.00000       0.00000       0.00000       0.00000       0.00000
   9  20 3367.6984    3.4712  1.6211 12.1480  0.0041      0.732661  0.0808   0.0943   0.1305    0.1605   0.0000      0.865717   440.6339       14.5256       13.7717      -5.18731       4.71066      -1.70204       8.84587       3.07183       5.61123      -1.88973      -1.22009     -0.161528      0.263724    -0.0808861    -0.0312837   -0.00677306   0.000247075   0.000226777       0.00000       0.00000       0.00000       0.00000       0.00000       0.00000       0.00000       0.00000       0.00000       0.00000       0.00000       0.00000       0.00000       0.00000       0.00000       0.00000       0.00000       0.00000       8.95281       11.2776       11.1290       9.92656       8.34676       6.91774       4.91964       3.39546       2.11668       1.30883      0.646978      0.344053      0.147831     0.0673958     0.0220379    0.00731246    0.00167879   0.000307529       0.00000       0.00000       0.00000       0.00000       0.00000       0.00000       0.00000       0.00000       0.00000       0.00000       0.00000       0.00000       0.00000       0.00000       0.00000       0.00000       0.00000       0.00000
   9  21 3506.2253    2.9151  2.4440 11.4598 -0.0004      0.931593  0.0978   0.0654   0.1540    0.1294   0.0000      0.415468   438.2956       3.71695       35.6076      -25.3859       9.94728      -5.55952      -1.58311       2.52789      0.798326     -0.514155     -0.983446     -0.277402      0.350384     0.0865154     0.0256319   -0.00643066   -0.00103606   0.000767198       0.00000       0.00000       0.00000       0.00000       0.00000       0.00000       0.00000       0.00000       0.00000       0.00000       0.00000       0.00000       0.00000       0.00000       0.00000       0.00000       0.00000       0.00000       11.7967       14.6939       14.3797       12.4979       11.5990       8.42369       6.26209       4.35991       2.64542       1.61657      0.849715      0.419560      0.190294     0.0759819     0.0260273    0.00899628    0.00230092   0.000352125       0.00000       0.00000       0.00000       0.00000       0.00000       0.00000       0.00000       0.00000       0.00000       0.00000       0.00000       0.00000       0.00000       0.00000       0.00000       0.00000       0.00000       0.00000
   9  22 3645.1378    2.3543  3.8334 10.8928 -0.0007      0.450368  0.1171   0.0444   0.2161    0.1060   0.0000      0.250950   435.0928      -12.1614       7.48208       7.87611       4.03862      -2.42962      -10.1227       7.81232       2.87838       1.01767       2.29765     -0.407793      0.228819     -0.141345    -0.0508181   -0.00859993    0.00316527  -0.000532596       0.00000       0.00000       0.00000       0.00000       0.00000       0.00000       0.00000       0.00000       0.00000       0.00000       0.00000       0.00000       0.00000       0.00000       0.00000       0.00000       0.00000       0.00000       13.8640       16.6119       16.8581       15.3965       13.2561       10.2981       7.65895       5.03029       3.37995       1.95359       1.09424      0.509604      0.246547     0.0956365     0.0362725     0.0105440    0.00271000   0.000436830       0.00000       0.00000       0.00000       0.00000       0.00000       0.00000       0.00000       0.00000       0.00000       0.00000       0.00000       0.00000       0.00000       0.00000       0.00000       0.00000       0.00000       0.00000
   9  23 3784.4282    2.0421  5.3347 10.3034 -0.0028      0.378627  0.1443   0.0325   0.2608    0.1044   0.0000      0.156207   459.2233      -18.0676       20.4586       27.3701      -13.5631      -1.96636      -7.28897      -4.40094       4.36060      -1.81494      -1.23276     -0.795879      0.245121    -0.0843206     0.0172849     0.0193537    0.00309637  -0.000430013       0.00000       0.00000       0.00000       0.00000       0.00000       0.00000       0.00000       0.00000       0.00000       0.00000       0.00000       0.00000       0.00000       0.00000       0.00000       0.00000       0.00000       0.00000       17.0141       20.5535       20.5783       19.1928       16.2459       12.2758       8.84492       6.10563       3.92246       2.34577       1.28749      0.641668      0.285948      0.114636     0.0407148     0.0126391    0.00312902   0.000520832       0.00000       0.00000       0.00000       0.00000       0.00000       0.00000       0.00000       0.00000       0.00000       0.00000       0.00000       0.00000       0.00000       0.00000       0.00000       0.00000       0.00000       0.00000
   9  24 3923.5295    1.6869  6.4191 10.3269 -0.0043      0.437179  0.1749   0.0265   0.3211    0.0746   0.0000      0.143866   436.8917      -6.29791       10.2916      -5.87355      -1.76409      -13.8412       3.50377       5.05106       9.14266      0.511075     -0.667750      0.572611      0.419626    -0.0693234    -0.0136193    0.00134580   -0.00558930   0.000314558       0.00000       0.00000       0.00000       0.00000       0.00000       0.00000       0.00000       0.00000       0.00000       0.00000       0.00000       0.00000       0.00000       0.00000       0.00000       0.00000       0.00000       0.00000       19.4201       25.2461       24.5733       22.5983       19.4794       14.9288       10.7786       7.49895       4.68825       2.87943       1.48084      0.784340      0.330885      0.145106     0.0493829     0.0165464    0.00413283   0.000702645       0.00000       0.00000       0.00000       0.00000       0.00000       0.00000       0.00000       0.00000       0.00000       0.00000       0.00000       0.00000       0.00000       0.00000       0.00000       0.00000       0.00000       0.00000
   9  25 4063.4856    1.4637  8.8149  9.6970 -0.0005      0.294145  0.2135   0.0200   0.3909    0.0744   0.0000      0.103919   441.9284       2.36314      -13.1964       8.93497       28.7208       6.42087      -3.82122      -18.0051     -0.980519      0.504573       1.92887       1.63141     -0.794608      0.135546     0.0111276     0.0119353   4.11040e-05  -0.000594319       0.00000       0.00000       0.00000       0.00000       0.00000       0.00000       0.00000       0.00000       0.00000       0.00000       0.00000       0.00000       0.00000       0.00000       0.00000       0.00000       0.00000       0.00000       23.4431       29.2554       27.2001       26.9059       22.4627       18.2186       13.1740       9.36290       5.77176       3.42934       1.83814      0.947318      0.409610      0.169536     0.0585311     0.0188000    0.00453919   0.000834537       0.00000       0.00000       0.00000       0.00000       0.00000       0.00000       0.00000       0.00000       0.00000       0.00000       0.00000       0.00000       0.00000       0.00000       0.00000       0.00000       0.00000       0.00000
   9  27 4341.1836    1.0272 14.3357  9.4861 -0.0028     -0.399105  0.3800   0.0145   0.6635    0.0567   0.0000      0.101902   434.5811      -10.2709      -2.50187      -16.0932       29.2099       4.60224       29.3148      -19.6757       9.39462       2.61795       5.33895     -0.625249     -0.840571   -0.00117287    -0.0244363    -0.0279298   -0.00632784   -0.00142129       0.00000       0.00000       0.00000       0.00000       0.00000       0.00000       0.00000       0.00000       0.00000       0.00000       0.00000       0.00000       0.00000       0.00000       0.00000       0.00000       0.00000       0.00000       35.0973       44.5496       44.0876       41.4797       34.8052       27.9507       20.6583       14.3138       8.98729       5.51731       2.89957       1.51700      0.673019      0.290254     0.0997713     0.0317578    0.00760061    0.00129618       0.00000       0.00000       0.00000       0.00000       0.00000       0.00000       0.00000       0.00000       0.00000       0.00000       0.00000       0.00000       0.00000       0.00000       0.00000       0.00000       0.00000       0.00000
  10  10 2021.5560    0.6138  0.4301  9.1246 -0.0040       7.63762  0.0385   0.0282   0.0541    0.1152   0.0000       2.07269   436.3607     -0.782624       14.7996      -3.72722      -3.28646      -3.92866       1.46685    -0.0915902    -0.0537847     -0.429329      -1.04434   -0.00935240    -0.0144942     0.0587891    0.00906312     0.0167060  -1.65071e-05   -0.00175529  -0.000139601   2.85080e-05       0.00000       0.00000       0.00000       0.00000       0.00000       0.00000       0.00000       0.00000       0.00000       0.00000       0.00000       0.00000       0.00000       0.00000       0.00000       0.00000       4.76504       6.81399       6.01738       6.07270       5.05739       4.32338       3.15443       2.16530       1.60444      0.847012      0.643186      0.273680      0.143973     0.0700105     0.0287537     0.0100148    0.00450926    0.00109626   0.000297906   5.39121e-05       0.00000       0.00000       0.00000       0.00000       0.00000       0.00000       0.00000       0.00000       0.00000       0.00000       0.00000       0.00000       0.00000       0.00000       0.00000       0.00000
  10  11 2163.0545    0.8328  0.6258  9.3966 -0.0103       7.45762  0.0364   0.0334   0.0761    0.1574   0.0000       1.48577   436.6157      -3.31069       10.5666      0.278351       8.01102       3.54687       2.18556      -1.88893      0.965977     -0.744743     0.0796390     -0.100677     -0.190369    -0.0265663    -0.0348869    0.00669185    0.00266385  -0.000599757  -0.000102944   1.19778e-05       0.00000       0.00000       0.00000       0.00000       0.00000       0.00000       0.00000       0.00000       0.00000       0.00000       0.00000       0.00000       0.00000       0.00000       0.00000       0.00000       4.64666       5.94276       5.74099       5.33895       4.74069       3.62811       3.07593       2.13643       1.39093      0.839047      0.501489      0.257098      0.138539     0.0650117     0.0282154    0.00996837    0.00348089   0.000984408   0.000258784   4.05831e-05       0.00000       0.00000       0.00000       0.00000       0.00000       0.00000       0.00000       0.00000       0.00000       0.00000       0.00000       0.00000       0.00000       0.00000       0.00000       0.00000
  10  12 2302.8742    1.0813  0.7777 10.0048 -0.0042       3.59635  0.0455   0.0399   0.0851    0.1715   0.0000       1.36375   434.0777       1.47658       6.87981       8.73294      -4.42103      -2.76759       5.43681       3.29981       1.60179     -0.416019     -0.124456     0.0588689      0.204755     0.0523960     0.0203825    -0.0181500    0.00754561  -0.000248095   0.000279376  -6.40265e-05       0.00000       0.00000       0.00000       0.00000       0.00000       0.00000       0.00000       0.00000       0.00000       0.00000       0.00000       0.00000       0.00000       0.00000       0.00000       0.00000       5.63446       6.34538       6.61662       6.56470       5.28541       4.44700       3.42781       2.56154       1.62212      0.968918      0.614501      0.316379      0.173565     0.0831134     0.0352874     0.0119368    0.00432561    0.00114298   0.000247582   4.17329e-05       0.00000       0.00000       0.00000       0.00000       0.00000       0.00000       0.00000       0.00000       0.00000       0.00000       0.00000       0.00000       0.00000       0.00000       0.00000       0.00000
  10  13 2440.9006    1.5893  0.8111 10.4282 -0.0095       3.65649  0.0501   0.0558   0.0771    0.1867   0.0000       1.18569   429.3223       2.90602       30.9267       11.0049      -1.70299      -1.27803       3.23980       2.28521     -0.416578     0.0941638      0.869490      0.332129     -0.393228    -0.0703442   -0.00236453     0.0132162   -0.00321858  -0.000433524  -0.000254783   8.57225e-05       0.00000       0.00000       0.00000       0.00000       0.00000       0.00000       0.00000       0.00000       0.00000       0.00000       0.00000       0.00000       0.00000       0.00000       0.00000       0.00000       6.91010       8.09298       6.92564       6.04986       5.74828       5.31157       4.63664       3.21716       2.13835       1.19600      0.626021      0.338830      0.168082     0.0716286     0.0295744     0.0113429    0.00378732    0.00101235   0.000248284   3.96471e-05       0.00000       0.00000       0.00000       0.00000       0.00000       0.00000       0.00000       0.00000       0.00000       0.00000       0.00000       0.00000       0.00000       0.00000       0.00000       0.00000
  10  14 2578.6105    1.9980  0.8797 10.9333 -0.0016       2.09634  0.0512   0.0668   0.0864    0.1838   0.0000       1.08590   443.5014       2.34207       7.78738      -7.58986       5.08101      -4.11792      0.459165      -6.52574      0.878407      0.179552     -0.368472     -0.651913     0.0323688    -0.0395279     0.0307379   -0.00957267   -0.00219861  -0.000594981   0.000204703  -5.36785e-05       0.00000       0.00000       0.00000       0.00000       0.00000       0.00000       0.00000       0.00000       0.00000       0.00000       0.00000       0.00000       0.00000       0.00000       0.00000       0.00000       5.66978       8.48004       7.43501       8.17249       5.76778       5.90803       3.21616       3.03726       1.54775       1.30171      0.556868      0.448192      0.154154      0.105916     0.0290759     0.0180476    0.00404996    0.00179498   0.000274084   7.41048e-05       0.00000       0.00000       0.00000       0.00000       0.00000       0.00000       0.00000       0.00000       0.00000       0.00000       0.00000       0.00000       0.00000       0.00000       0.00000       0.00000
  10  16 2855.6231    3.3422  0.7153 11.8918 -0.0020      0.280091  0.0506   0.1297   0.0790    0.1756   0.0000       1.03670   434.4378       8.61571       8.79649     -0.871941      -4.16816      -9.50208      0.372364      0.838445     0.0143719      -1.10189    -0.0861476    -0.0222734     0.0190179     0.0411778    0.00965370   -0.00952822   -0.00493172   -0.00148051   0.000241847   3.87926e-05       0.00000       0.00000       0.00000       0.00000       0.00000       0.00000       0.00000       0.00000       0.00000       0.00000       0.00000       0.00000       0.00000       0.00000       0.00000       0.00000       5.13647       7.40218       6.52350       7.78159       4.88448       5.22890       3.77899       2.66274       1.87075       1.10304      0.718951      0.329447      0.216815     0.0730560     0.0470987     0.0142671    0.00608225    0.00133072   0.000312580   7.63369e-05       0.00000       0.00000       0.00000       0.00000       0.00000       0.00000       0.00000       0.00000       0.00000       0.00000       0.00000       0.00000       0.00000       0.00000       0.00000       0.00000
  10  17 2994.5323    3.9693  0.7274 12.3123 -0.0102       1.79921  0.0540   0.1645   0.0763    0.1938   0.0000       1.01174   432.5068       2.26964       11.9037       2.98805      -7.30822     -0.393291      -2.45789      -3.38216      -2.14053     -0.952591     -0.293635      0.676553    -0.0801554   -0.00804728    -0.0242379   -0.00579480   -0.00105313   0.000503554   0.000215512   4.05951e-05       0.00000       0.00000       0.00000       0.00000       0.00000       0.00000       0.00000       0.00000       0.00000       0.00000       0.00000       0.00000       0.00000       0.00000       0.00000       0.00000       5.13761       7.23833       7.91679       5.68437       7.18564       4.19311       4.01257       2.97952       1.46604       1.42236      0.603108      0.404066      0.246459     0.0632732     0.0489711     0.0155796    0.00428561    0.00203183   0.000459179   5.92762e-05       0.00000       0.00000       0.00000       0.00000       0.00000       0.00000       0.00000       0.00000       0.00000       0.00000       0.00000       0.00000       0.00000       0.00000       0.00000       0.00000
  10  19 3271.2536    3.6059  1.2611 12.5131 -0.0016       2.01243  0.0835   0.1122   0.1094    0.1812   0.0000       1.23473   429.3586      -3.29735       24.4896       6.62846      -7.12243      -3.18468      -6.09587      -5.85849      0.660902     -0.201309     -0.221157     -0.836536      0.218957    -0.0568444     0.0297286    -0.0194871  -0.000939926   -0.00112202  -0.000339712  -9.60457e-05       0.00000       0.00000       0.00000       0.00000       0.00000       0.00000       0.00000       0.00000       0.00000       0.00000       0.00000       0.00000       0.00000       0.00000       0.00000       0.00000       8.34973       9.96370       10.3867       11.8162       6.75562       7.57987       5.95958       4.10896       2.02425       2.00465       1.02492      0.543728      0.209119      0.161261     0.0652154     0.0277069    0.00654222    0.00217121   0.000330866   9.57079e-05       0.00000       0.00000       0.00000       0.00000       0.00000       0.00000       0.00000       0.00000       0.00000       0.00000       0.00000       0.00000       0.00000       0.00000       0.00000       0.00000
  10  20 3409.9066    3.3637  1.6989 12.0039 -0.0061      0.172736  0.0706   0.0885   0.1289    0.1419   0.0000      0.668928   433.2654       8.09139       17.6505      -3.40695      -10.5374       1.47634       7.39531       4.13754      0.579673      -1.09029      -1.58698     -0.373591      0.399196     0.0976755     0.0339818    -0.0256296     0.0102683  -0.000493427  -0.000196561  -1.68556e-05       0.00000       0.00000       0.00000       0.00000       0.00000       0.00000       0.00000       0.00000       0.00000       0.00000       0.00000       0.00000       0.00000       0.00000       0.00000       0.00000       7.79008       9.10019       9.31327       8.99392       7.75823       6.19343       4.51589       3.39871       2.21992       1.38821      0.905372      0.458858      0.238299      0.114786     0.0461553     0.0160616    0.00590643    0.00165938   0.000355462   5.95451e-05       0.00000       0.00000       0.00000       0.00000       0.00000       0.00000       0.00000       0.00000       0.00000       0.00000       0.00000       0.00000       0.00000       0.00000       0.00000       0.00000
  10  21 3549.2703    2.6341  2.5972 11.4215 -0.0042       1.08472  0.0958   0.0555   0.1609    0.1056   0.0000      0.362601   438.9318       11.0831       18.6033       2.84675      -8.88057       15.1885       5.45546      -1.60726      -1.44606      0.987193      0.323744      0.537202      0.108344     -0.129731     -0.222394     0.0149460    0.00257502   0.000726318  -0.000947176  -0.000136940       0.00000       0.00000       0.00000       0.00000       0.00000       0.00000       0.00000       0.00000       0.00000       0.00000       0.00000       0.00000       0.00000       0.00000       0.00000       0.00000       10.0156       11.7352       12.1143       11.0849       9.67171       8.74758       6.35154       4.52482       3.25700       1.98411       1.10785      0.654406      0.320030      0.139933     0.0597976     0.0256512    0.00849211    0.00232164   0.000512456   8.44433e-05       0.00000       0.00000       0.00000       0.00000       0.00000       0.00000       0.00000       0.00000       0.00000       0.00000       0.00000       0.00000       0.00000       0.00000       0.00000       0.00000
  10  22 3688.6828    2.2368  4.4128 10.7414 -0.0012      0.991444  0.1194   0.0372   0.2314    0.0827   0.0000      0.199697   427.4690     -0.431076       37.5626       7.94568      -2.36197      -11.7068      -1.52261       6.20955    -0.0707298     -0.738425      0.965204     -0.494585     -0.199136    -0.0951767     0.0834424     0.0541549    -0.0110541   -0.00392056  -0.000354832   2.10985e-05       0.00000       0.00000       0.00000       0.00000       0.00000       0.00000       0.00000       0.00000       0.00000       0.00000       0.00000       0.00000       0.00000       0.00000       0.00000       0.00000       12.9616       15.7833       15.6404       14.8136       13.3707       10.4830       8.07222       5.57728       3.89604       2.46563       1.44522      0.790736      0.392404      0.179187     0.0752603     0.0292294    0.00976279    0.00281099   0.000697471   0.000106084       0.00000       0.00000       0.00000       0.00000       0.00000       0.00000       0.00000       0.00000       0.00000       0.00000       0.00000       0.00000       0.00000       0.00000       0.00000       0.00000
  10  23 3828.4312    1.8941  5.6740 10.3264  0.0007      0.922918  0.1495   0.0285   0.2652    0.0777   0.0000      0.164041   430.4386       3.39492       2.86535      -9.21818     -0.436764      -12.6408      -4.12305      -2.15183       2.59180       3.31171       2.47482       1.09154     -0.779594      0.157174    -0.0230970    -0.0463585     0.0202730   -0.00424706   0.000505925   0.000200337       0.00000       0.00000       0.00000       0.00000       0.00000       0.00000       0.00000       0.00000       0.00000       0.00000       0.00000       0.00000       0.00000       0.00000       0.00000       0.00000       14.4166       18.5380       19.1390       17.5576       15.2927       12.9040       9.64010       6.94715       4.72314       2.88750       1.74677      0.937975      0.475115      0.229775     0.0963028     0.0381465     0.0135937    0.00387492   0.000900856   0.000146279       0.00000       0.00000       0.00000       0.00000       0.00000       0.00000       0.00000       0.00000       0.00000       0.00000       0.00000       0.00000       0.00000       0.00000       0.00000       0.00000
  10  24 3967.7775    1.5956  7.3672 10.1310  0.0009      0.363725  0.1800   0.0232   0.3326    0.0675   0.0000      0.124699   428.9707      -47.6262       51.6146      -32.8161      -7.30393      -6.61931      -9.64545      -3.88818       4.39124       1.85748     -0.964872      0.213135     -0.129732      0.338798      0.140505    -0.0886096   -0.00197413    0.00689537   0.000209738   3.55396e-05       0.00000       0.00000       0.00000       0.00000       0.00000       0.00000       0.00000       0.00000       0.00000       0.00000       0.00000       0.00000       0.00000       0.00000       0.00000       0.00000       18.2937       22.0137       22.6862       22.2573       18.3902       15.4868       11.2874       8.36017       5.57343       3.59456       2.14161       1.17133      0.611191      0.278126      0.122371     0.0455302     0.0154298    0.00441042   0.000960663   0.000164531       0.00000       0.00000       0.00000       0.00000       0.00000       0.00000       0.00000       0.00000       0.00000       0.00000       0.00000       0.00000       0.00000       0.00000       0.00000       0.00000
  10  25 4108.2201    1.3789  9.6945  9.7042  0.0009      0.275972  0.2180   0.0180   0.4114    0.0616   0.0000     0.0985418   439.6026      -32.1954       24.8681      -1.79976      -18.4075       19.0257      -10.2430      -4.45347       1.06645       12.9357    -0.0206692      -1.96568     -0.475874      0.449352    -0.0741823     0.0424920     0.0223220   0.000430414    0.00195278   0.000101918       0.00000       0.00000       0.00000       0.00000       0.00000       0.00000       0.00000       0.00000       0.00000       0.00000       0.00000       0.00000       0.00000       0.00000       0.00000       0.00000       20.8737       25.9881       26.5959       25.3124       21.4100       18.0640       13.8012       9.64165       6.69424       4.19316       2.52822       1.34355      0.689284      0.324246      0.141714     0.0544021     0.0188706    0.00515519    0.00120972   0.000196302       0.00000       0.00000       0.00000       0.00000       0.00000       0.00000       0.00000       0.00000       0.00000       0.00000       0.00000       0.00000       0.00000       0.00000       0.00000       0.00000
  10  26 4247.2255    1.1407 11.7351  9.6228 -0.0054     -0.183171  0.2808   0.0151   0.5162    0.0518   0.0000     0.0991805   438.2723      -8.74173       39.6744       16.9339      -11.6565      -34.5840      -32.0630       11.5758       7.29020      -8.93243       1.40890      0.291676      0.936982     -0.162687    -0.0888216    -0.0925666    -0.0105419   -0.00337226   -0.00108311   0.000262850       0.00000       0.00000       0.00000       0.00000       0.00000       0.00000       0.00000       0.00000       0.00000       0.00000       0.00000       0.00000       0.00000       0.00000       0.00000       0.00000       25.4429       30.6326       32.5517       29.7594       25.6901       21.4015       16.5797       11.9350       8.20647       5.00193       2.91231       1.68443      0.862776      0.404102      0.171391     0.0684120     0.0227970    0.00633584    0.00142472   0.000214780       0.00000       0.00000       0.00000       0.00000       0.00000       0.00000       0.00000       0.00000       0.00000       0.00000       0.00000       0.00000       0.00000       0.00000       0.00000       0.00000
  11  11 2199.8113    0.8908  0.7060  9.3326  0.0079       4.16556  0.0489   0.0339   0.0783    0.1643   0.0000       1.25508   437.1335       8.25894       9.85741       1.65426      0.120643      0.680358      -5.88170     -0.517767       4.12521      0.123310     -0.557055      0.161758    -0.0976328     0.0945398    -0.0119246    -0.0115638    0.00777665    0.00426870  -0.000458157   0.000246610  -3.24272e-05  -4.37732e-06       0.00000       0.00000       0.00000       0.00000       0.00000       0.00000       0.00000       0.00000       0.00000       0.00000       0.00000       0.00000       0.00000       0.00000       4.64223       7.04806       7.68752       5.47529       6.57149       4.39044       3.82327       2.98564       1.72023       1.42790      0.742326      0.468233      0.273886      0.129256     0.0683275     0.0272437     0.0131340    0.00434204    0.00142432   0.000519612   0.000111221   1.32900e-05       0.00000       0.00000       0.00000       0.00000       0.00000       0.00000       0.00000       0.00000       0.00000       0.00000       0.00000       0.00000       0.00000       0.00000
  11  12 2340.0785    1.2875  0.7450  9.9921  0.0010       4.64393  0.0462   0.0464   0.0740    0.1853   0.0000       1.25036   438.5472      -2.57490       6.99005       2.73575     -0.263650      -4.41219      -5.79272      -1.04927      0.487841      -1.23060      0.682942     0.0846609     0.0476493    -0.0549515    -0.0254034   -0.00773178   0.000446632   -0.00415803  -0.000297334  -0.000163916   6.84904e-06  -8.58775e-06       0.00000       0.00000       0.00000       0.00000       0.00000       0.00000       0.00000       0.00000       0.00000       0.00000       0.00000       0.00000       0.00000       0.00000       5.71881       6.00872       5.54433       5.44977       6.04420       5.01632       3.73157       2.53480       1.89420       1.49697      0.918620      0.560067      0.276149      0.132865     0.0583746     0.0221527    0.00966363    0.00364176   0.000999713   0.000315573   6.44311e-05   9.26728e-06       0.00000       0.00000       0.00000       0.00000       0.00000       0.00000       0.00000       0.00000       0.00000       0.00000       0.00000       0.00000       0.00000       0.00000
  11  13 2478.5032    1.6942  0.8266 10.3127  0.0030       1.70930  0.0475   0.0564   0.0822    0.2174   0.0000       1.14988   442.1538       19.5612       14.6681      -8.73175      -5.41810     -0.609947      0.578871      -5.09648      -5.78932      -1.51319       1.27331     -0.196756     -0.724364     0.0115069      0.108587    0.00110464    0.00129515    0.00255734  -0.000726649  -0.000288107   8.55097e-05   1.44936e-05       0.00000       0.00000       0.00000       0.00000       0.00000       0.00000       0.00000       0.00000       0.00000       0.00000       0.00000       0.00000       0.00000       0.00000       5.26461       6.74505       6.45568       5.87692       4.76864       4.69378       3.97292       2.94321       2.04964       1.38450      0.749786      0.412399      0.249530      0.111421     0.0541316     0.0235718     0.0110595    0.00397278    0.00117018   0.000306900   6.77933e-05   1.20825e-05       0.00000       0.00000       0.00000       0.00000       0.00000       0.00000       0.00000       0.00000       0.00000       0.00000       0.00000       0.00000       0.00000       0.00000
  11  14 2616.9002    2.1018  0.8778 11.2588 -0.0069       1.70577  0.0483   0.0704   0.0856    0.1819   0.0000       1.05835   442.0774      -1.71822       9.98726       6.42041       2.77080       1.35666       1.31301      -2.82174      0.560029      -1.28751     -0.491467      0.556899      0.115779     0.0445327     0.0388812    0.00623714   -0.00891595   -0.00357077   0.000169827  -0.000467349   3.31367e-05   1.81261e-05       0.00000       0.00000       0.00000       0.00000       0.00000       0.00000       0.00000       0.00000       0.00000       0.00000       0.00000       0.00000       0.00000       0.00000       6.01177       7.13345       7.22263       6.45057       5.44314       4.97451       4.24713       3.26953       2.14855       1.32527      0.822460      0.446818      0.222002      0.112523     0.0623697     0.0256714     0.0103994    0.00360572    0.00119218   0.000304458   6.43205e-05   9.86279e-06       0.00000       0.00000       0.00000       0.00000       0.00000       0.00000       0.00000       0.00000       0.00000       0.00000       0.00000       0.00000       0.00000       0.00000
  11  15 2756.0853    2.7884  0.9366 11.4978 -0.0007       1.49898  0.0469   0.0880   0.0853    0.1812   0.0000       1.03261   437.1463       8.59130       5.04605      -14.6914       5.73695       4.03291      0.498135      -3.75868      -2.64173     -0.239836     -0.403204     -0.504410      0.236287      0.104710    -0.0444354    -0.0287687  -0.000210800   2.92325e-05  -0.000170401  -2.87317e-05   4.23995e-06  -3.09306e-05       0.00000       0.00000       0.00000       0.00000       0.00000       0.00000       0.00000       0.00000       0.00000       0.00000       0.00000       0.00000       0.00000       0.00000       4.56994       6.30409       5.82576       6.21494       4.99087       4.33773       3.57395       2.61868       1.84749       1.14695      0.777233      0.413979      0.250786      0.110476     0.0675528     0.0240848     0.0119593    0.00357150    0.00131217   0.000324541   8.12150e-05   1.46628e-05       0.00000       0.00000       0.00000       0.00000       0.00000       0.00000       0.00000       0.00000       0.00000       0.00000       0.00000       0.00000       0.00000       0.00000
  11  17 3034.4504    4.1510  0.8018 12.3681 -0.0011       2.77629  0.0396   0.1380   0.0743    0.1748   0.0000       1.02655   435.3921     -0.593526       17.6714     -0.487653       4.30110       6.25228       2.97874      -1.91402       1.03198       1.76723     -0.205605     -0.410012    -0.0254870    -0.0861346     0.0709223   -0.00628070   -0.00624075   -0.00361749  -0.000440798   6.94230e-05   8.23161e-05  -1.13495e-05       0.00000       0.00000       0.00000       0.00000       0.00000       0.00000       0.00000       0.00000       0.00000       0.00000       0.00000       0.00000       0.00000       0.00000       4.41504       5.34764       5.15603       5.22286       4.81227       4.06067       3.03441       2.27732       1.49154       1.13466      0.718698      0.419099      0.218763      0.112223     0.0510695     0.0235402    0.00914029    0.00318486    0.00100201   0.000300602   6.18683e-05   1.06165e-05       0.00000       0.00000       0.00000       0.00000       0.00000       0.00000       0.00000       0.00000       0.00000       0.00000       0.00000       0.00000       0.00000       0.00000
  11  18 3173.3859    4.0425  1.0518 12.7381  0.0011      0.468378  0.0542   0.1203   0.0948    0.1592   0.0000       1.18983   435.6408       10.8894     -0.555587       4.42347      -12.5772       13.1480      0.238425      -1.57882      0.240153       1.46871      0.247359     0.0296177     0.0925373     0.0320662     0.0252854    -0.0161387    0.00694387    0.00324246    0.00119342  -9.80490e-05   2.17903e-05   2.42153e-06       0.00000       0.00000       0.00000       0.00000       0.00000       0.00000       0.00000       0.00000       0.00000       0.00000       0.00000       0.00000       0.00000       0.00000       5.40810       6.36478       6.86582       6.66791       5.60209       4.70671       3.80224       2.75279       1.84034       1.29918      0.831805      0.465620      0.256968      0.131483     0.0633825     0.0299440     0.0120412    0.00412064    0.00128765   0.000339962   7.44013e-05   1.15793e-05       0.00000       0.00000       0.00000       0.00000       0.00000       0.00000       0.00000       0.00000       0.00000       0.00000       0.00000       0.00000       0.00000       0.00000
  11  19 3312.2594    3.5637  1.2989 12.1667 -0.0079       1.27872  0.0640   0.0996   0.1046    0.1815   0.0000      0.824727   438.8895       13.5786       17.7544      -10.2312       10.6980      -10.6069       5.34624       2.39194      -3.10429      0.647052      -1.06794     -0.708723      0.100370      0.204461    -0.0448287     0.0188373   -0.00370705    0.00525268    0.00246858  -6.50281e-06  -9.32790e-05   1.94533e-05       0.00000       0.00000       0.00000       0.00000       0.00000       0.00000       0.00000       0.00000       0.00000       0.00000       0.00000       0.00000       0.00000       0.00000       6.52863       7.48952       8.69736       8.33466       6.10272       6.11866       4.72515       3.00558       2.39215       1.71904      0.873514      0.545123      0.357586      0.167035     0.0691773     0.0343217     0.0171772    0.00611164    0.00170894   0.000394914   8.21168e-05   1.42836e-05       0.00000       0.00000       0.00000       0.00000       0.00000       0.00000       0.00000       0.00000       0.00000       0.00000       0.00000       0.00000       0.00000       0.00000
  11  20 3451.5888    3.0183  2.2833 11.6169 -0.0033      0.889491  0.0836   0.0625   0.1390    0.1109   0.0000      0.452029   439.4700      -3.68893      -4.52382     -0.152248       8.83023      0.572947       5.42863     -0.221310      -1.04348     -0.401650       1.32982      0.496936     -0.759898      0.295435    -0.0369687    0.00841624   -0.00259178   -0.00436163    0.00103761  -0.000460472  -5.28638e-05   1.49312e-05       0.00000       0.00000       0.00000       0.00000       0.00000       0.00000       0.00000       0.00000       0.00000       0.00000       0.00000       0.00000       0.00000       0.00000       7.37352       9.85888       9.89066       9.69680       8.14617       7.21224       5.44358       4.02816       2.88921       1.88531       1.19380      0.696998      0.393258      0.205199     0.0939716     0.0437220     0.0173748    0.00648226    0.00213248   0.000562473   0.000124415   2.10761e-05       0.00000       0.00000       0.00000       0.00000       0.00000       0.00000       0.00000       0.00000       0.00000       0.00000       0.00000       0.00000       0.00000       0.00000
  11  21 3591.1311    2.5667  3.1742 11.2360 -0.0028      0.556476  0.0982   0.0474   0.1725    0.0893   0.0000      0.271123   430.7715       6.64061      -3.58840       4.23494       18.4865       3.56118       7.31009       4.50712       1.38907      -5.36053      0.127166      0.477067      0.284388     0.0186756    -0.0430248   -0.00813352   -0.00757054    0.00382249  -0.000632322   0.000108177  -5.85995e-05  -2.92275e-05       0.00000       0.00000       0.00000       0.00000       0.00000       0.00000       0.00000       0.00000       0.00000       0.00000       0.00000       0.00000       0.00000       0.00000       9.08169       11.8908       11.5928       11.4558       10.0184       8.44630       6.67283       4.94138       3.48852       2.29322       1.44425      0.826234      0.469854      0.230172      0.115744     0.0482498     0.0206242    0.00715143    0.00239393   0.000642856   0.000148341   2.42904e-05       0.00000       0.00000       0.00000       0.00000       0.00000       0.00000       0.00000       0.00000       0.00000       0.00000       0.00000       0.00000       0.00000       0.00000
  11  22 3731.1414    2.1720  4.3673 10.8022 -0.0003      0.832207  0.1215   0.0350   0.2108    0.0749   0.0000      0.195608   459.6118       10.1357      -4.62902       3.85909       6.63657      -3.70342       2.78328       9.14902       2.11533      -5.17152      -1.03704      -1.18157     -0.175086      0.243193      0.151210    -0.0208934   -0.00119952   -0.00683993   -0.00175661   0.000396802   0.000167284   8.83022e-06       0.00000       0.00000       0.00000       0.00000       0.00000       0.00000       0.00000       0.00000       0.00000       0.00000       0.00000       0.00000       0.00000       0.00000       11.7115       14.0036       14.9202       14.0832       12.1751       10.5082       8.16581       6.06005       4.33715       2.83621       1.76057       1.01675      0.588919      0.295600      0.140701     0.0621314     0.0257593    0.00908673    0.00293920   0.000756024   0.000163393   2.48250e-05       0.00000       0.00000       0.00000       0.00000       0.00000       0.00000       0.00000       0.00000       0.00000       0.00000       0.00000       0.00000       0.00000       0.00000
  11  23 3871.1593    1.7986  6.1232 10.2815 -0.0012      0.614300  0.1454   0.0250   0.2856    0.0657   0.0000      0.148508   430.2381       8.15009       45.3362      -1.61229      -12.7233      -17.3569      -22.8155      -3.84192     -0.356207      -4.72442      0.786578     0.0876791       1.39390     -0.194756      0.506809     0.0358568    -0.0257795    0.00992241  -0.000559522    0.00148707   5.26246e-05  -1.33692e-05       0.00000       0.00000       0.00000       0.00000       0.00000       0.00000       0.00000       0.00000       0.00000       0.00000       0.00000       0.00000       0.00000       0.00000       13.6303       16.5587       17.1771       16.6339       15.1310       12.1014       9.62476       6.94148       4.97266       3.40417       2.11351       1.26418      0.722456      0.355357      0.177390     0.0720291     0.0313391     0.0106367    0.00336845   0.000937919   0.000211427   3.05997e-05       0.00000       0.00000       0.00000       0.00000       0.00000       0.00000       0.00000       0.00000       0.00000       0.00000       0.00000       0.00000       0.00000       0.00000
  11  24 4011.0706    1.4759  7.4083 10.1168 -0.0031      0.255660  0.1767   0.0204   0.3237    0.0589   0.0000      0.121342   422.2056       11.8623       22.3549      -3.26946      -11.1582       17.1626      -6.09167      -9.89114       19.5896       1.49242      -3.94468      -1.06414      0.995809    0.00441682     -0.124258      0.114084     0.0339465    0.00164578    0.00728481   -0.00107610   0.000149319   5.23188e-05       0.00000       0.00000       0.00000       0.00000       0.00000       0.00000       0.00000       0.00000       0.00000       0.00000       0.00000       0.00000       0.00000       0.00000       16.1574       19.6888       20.4565       19.8332       17.9923       14.7441       11.5647       8.53642       6.17823       4.05993       2.64148       1.52211      0.870706      0.442154      0.210438     0.0929529     0.0372509     0.0131430    0.00438130    0.00115812   0.000262706   3.82343e-05       0.00000       0.00000       0.00000       0.00000       0.00000       0.00000       0.00000       0.00000       0.00000       0.00000       0.00000       0.00000       0.00000       0.00000
  11  25 4151.3949    1.2863 10.2474  9.8339 -0.0011      0.161539  0.2315   0.0167   0.4144    0.0510   0.0000     0.0968032   428.8134       35.2905       20.8557       39.2177       13.7346      -9.17797       1.43233      -4.77543       9.45899      -1.59698       1.21988       2.69271      0.877015     -0.671533     -0.601752    -0.0265381     0.0995071   -0.00537132    -0.0117440   -0.00262728   4.35740e-05   6.46643e-05       0.00000       0.00000       0.00000       0.00000       0.00000       0.00000       0.00000       0.00000       0.00000       0.00000       0.00000       0.00000       0.00000       0.00000       19.6851       24.5020       25.0209       24.6213       22.1151       18.3525       14.3266       11.1320       7.79631       5.16603       3.23829       1.91742       1.10053      0.564126      0.271862      0.116773     0.0472525     0.0167005    0.00549522    0.00151974   0.000330457   5.06152e-05       0.00000       0.00000       0.00000       0.00000       0.00000       0.00000       0.00000       0.00000       0.00000       0.00000       0.00000       0.00000       0.00000       0.00000
  11  27 4431.6866    0.9399 15.6448  9.5345 -0.0011     -0.258834  0.4047   0.0124   0.6680    0.0458   0.0000     0.0965072   401.1193       9.97083      -8.90260      -6.62567       9.77004       15.0490      -5.91769      -2.65172      -4.15446      -5.59279      -2.90954     -0.376571       1.00390       1.48552      0.265775      0.112600     0.0385884     0.0401729   -0.00502151   0.000893112   0.000443497   5.13248e-05       0.00000       0.00000       0.00000       0.00000       0.00000       0.00000       0.00000       0.00000       0.00000       0.00000       0.00000       0.00000       0.00000       0.00000       29.8609       37.7954       37.6626       37.7726       33.1157       28.3713       22.6526       16.5640       12.2589       8.13274       5.07865       3.08641       1.71403      0.887801      0.426479      0.185528     0.0758804     0.0278816    0.00866842    0.00229736   0.000513911   7.87789e-05       0.00000       0.00000       0.00000       0.00000       0.00000       0.00000       0.00000       0.00000       0.00000       0.00000       0.00000       0.00000       0.00000       0.00000
  12  11 2235.9389    0.9052  0.7605  9.7942 -0.0072       6.60789  0.0512   0.0313   0.0750    0.1316   0.0000       1.43595   437.8075       2.00145       14.3547      -6.42639      -8.24447       6.06440       1.88318     -0.597039      -2.23378      0.463393      -1.63373      0.308781     -0.103495     0.0565189     0.0498851     0.0194726    0.00815260  -0.000624416   0.000963143   0.000436545  -0.000242901  -3.07484e-06  -1.38036e-05  -6.41847e-07       0.00000       0.00000       0.00000       0.00000       0.00000       0.00000       0.00000       0.00000       0.00000       0.00000       0.00000       0.00000       5.95601       7.56348       6.81174       6.02810       5.30655       5.00609       4.47269       3.72141       2.64487       1.70436       1.09875      0.623273      0.317754      0.170356     0.0813690     0.0426424     0.0189434    0.00795712    0.00264268   0.000987607   0.000305545   8.04459e-05   1.76573e-05   2.91842e-06       0.00000       0.00000       0.00000       0.00000       0.00000       0.00000       0.00000       0.00000       0.00000       0.00000       0.00000       0.00000
  12  12 2376.3809    1.3046  0.8525 10.1417 -0.0034       4.26747  0.0470   0.0411   0.0777    0.1834   0.0000       1.13379   441.4705       9.05495       8.81157      -1.06202       4.03307     -0.515640      -5.49375      -2.30978      0.178417     -0.217839     -0.917397     -0.190423      0.428558     -0.251948     0.0535781     0.0261019    -0.0218504    -0.0132385    0.00505276   0.000354135  -0.000221749   4.50256e-05  -4.09390e-06   7.33290e-07       0.00000       0.00000       0.00000       0.00000       0.00000       0.00000       0.00000       0.00000       0.00000       0.00000       0.00000       0.00000       4.74944       5.64640       6.02847       5.91497       5.54445       4.40828       3.53865       2.42493       2.02684       1.37528      0.808628      0.558435      0.323311      0.195781     0.0993677     0.0460579     0.0205591    0.00802077    0.00326093    0.00119178   0.000309897   8.36615e-05   1.91122e-05   2.50030e-06       0.00000       0.00000       0.00000       0.00000       0.00000       0.00000       0.00000       0.00000       0.00000       0.00000       0.00000       0.00000
  12  14 2654.6709    2.3709  0.8171 11.4597 -0.0075       2.97035  0.0421   0.0773   0.0768    0.1750   0.0000       1.08429   432.6453       4.94676       12.6383       3.60875       4.68396     -0.787133      -1.09714       1.06119       1.16353      -1.72033      0.359454      0.267241    -0.0866299     -0.167917      0.220912   -0.00132580    -0.0494943     0.0127803    0.00249454   -0.00111752  -0.000298557   4.24399e-05   3.76629e-06  -4.06036e-06       0.00000       0.00000       0.00000       0.00000       0.00000       0.00000       0.00000       0.00000       0.00000       0.00000       0.00000       0.00000       3.76948       5.22987       5.26221       5.38775       4.40503       3.96623       3.29880       2.34293       1.87515       1.21855      0.823540      0.485676      0.304309      0.161267     0.0913427     0.0401066     0.0206225    0.00801088    0.00341094    0.00110526   0.000345853   8.26004e-05   1.99404e-05   3.16183e-06       0.00000       0.00000       0.00000       0.00000       0.00000       0.00000       0.00000       0.00000       0.00000       0.00000       0.00000       0.00000
  12  15 2794.4989    2.8741  0.8329 11.7929  0.0003       1.41605  0.0444   0.0926   0.0693    0.1735   0.0000      0.993960   435.6153       7.21836       14.6181       1.82010      -2.71592      -1.81106      -1.41646     -0.700569      -1.02641     -0.969049      0.846713     -0.352246     0.0379550    -0.0340693    0.00630242     0.0345523     0.0192330    -0.0201010    0.00396858  -0.000644126   1.04995e-05   6.21915e-05   4.03921e-06  -4.66329e-06       0.00000       0.00000       0.00000       0.00000       0.00000       0.00000       0.00000       0.00000       0.00000       0.00000       0.00000       0.00000       4.52751       5.19335       5.03175       5.50609       5.27205       4.30574       3.29029       2.40995       1.93085       1.34561      0.931995      0.551552      0.357828      0.200975      0.102134     0.0443354     0.0206791    0.00815034    0.00319620    0.00101989   0.000333469   7.88281e-05   1.80288e-05   2.66873e-06       0.00000       0.00000       0.00000       0.00000       0.00000       0.00000       0.00000       0.00000       0.00000       0.00000       0.00000       0.00000
  12  16 2934.2979    3.6640  0.8917 11.8569 -0.0039       2.60297  0.0428   0.1073   0.0772    0.1928   0.0000      0.877423   438.1283      0.960293       15.7669      -3.04197      -6.69021       8.42035     -0.901216     0.0953908       2.30752      0.244068      0.747717     -0.216719     -0.587757      0.160424    -0.0311586    -0.0173271    0.00802498   0.000723291    0.00644348  -0.000963650   5.17787e-06   0.000101139  -1.95233e-06  -7.17582e-07       0.00000       0.00000       0.00000       0.00000       0.00000       0.00000       0.00000       0.00000       0.00000       0.00000       0.00000       0.00000       4.36770       5.45248       5.50051       5.28257       4.69120       4.34694       3.16414       2.78232       1.93554       1.29779      0.864811      0.495777      0.299458      0.170227     0.0868001     0.0392263     0.0195391    0.00754200    0.00293484    0.00101259   0.000344867   8.83518e-05   1.53956e-05   2.67728e-06       0.00000       0.00000       0.00000       0.00000       0.00000       0.00000       0.00000       0.00000       0.00000       0.00000       0.00000       0.00000
  12  17 3073.7670    3.9448  0.8311 12.5693  0.0001       1.77561  0.0440   0.1213   0.0740    0.1472   0.0000      0.835414   434.5675      -5.83815       12.4690       4.73521       8.25815     -0.374616      -2.22722      -2.26495       1.14842     0.0543253     -0.322882    0.00227174     0.0935217     -0.159922    -0.0119365    -0.0205091     0.0121998    0.00238869  -0.000328277   -0.00108578  -0.000214236   3.99732e-05  -1.14881e-05  -1.15405e-06       0.00000       0.00000       0.00000       0.00000       0.00000       0.00000       0.00000       0.00000       0.00000       0.00000       0.00000       0.00000       4.64432       5.70833       5.56417       5.55680       4.62062       4.04807       3.61087       2.82757       2.01819       1.25935      0.896602      0.525732      0.287867      0.150678     0.0809093     0.0440561     0.0196052    0.00814700    0.00283430   0.000968672   0.000306579   7.02397e-05   1.65706e-05   2.59292e-06       0.00000       0.00000       0.00000       0.00000       0.00000       0.00000       0.00000       0.00000       0.00000       0.00000       0.00000       0.00000
  12  18 3213.1199    3.8428  1.0023 12.6194  0.0032     -0.505183  0.0494   0.1130   0.0901    0.1446   0.0000      0.789649   439.4080      -3.15563       5.01564       3.76093      -5.34129      0.276968      -2.99826       1.60002       2.19658       1.74406    -0.0875394     -0.509512     0.0917645      0.299410     0.0461835     -0.119861     0.0101703    0.00987968    0.00541054   -0.00106320  -0.000295233   9.79991e-05   1.31402e-05   1.74723e-06       0.00000       0.00000       0.00000       0.00000       0.00000       0.00000       0.00000       0.00000       0.00000       0.00000       0.00000       0.00000       4.85493       5.61171       5.22698       5.64118       5.41968       4.48789       3.47807       2.66590       2.06859       1.42982      0.902519      0.575458      0.347886      0.204644      0.100406     0.0478962     0.0193476    0.00814119    0.00285532    0.00101043   0.000293637   8.02969e-05   1.73424e-05   2.63775e-06       0.00000       0.00000       0.00000       0.00000       0.00000       0.00000       0.00000       0.00000       0.00000       0.00000       0.00000       0.00000
  12  19 3352.4175    3.4507  1.7394 11.8813 -0.0024     0.0160837  0.0710   0.0771   0.1144    0.1287   0.0000      0.500719   438.3045       17.2952       11.1748      -9.58495      -1.70603      -4.66233      -5.04218       1.73552      -4.05192      0.296851     -0.355873     -0.335050     -0.240179     0.0921013      0.149629     0.0397919  -0.000300970    -0.0149291   0.000543004   0.000547224  -0.000589478  -2.32980e-06   3.64473e-05  -1.89847e-06       0.00000       0.00000       0.00000       0.00000       0.00000       0.00000       0.00000       0.00000       0.00000       0.00000       0.00000       0.00000       6.35631       7.58385       7.98669       7.40468       6.93421       5.89391       4.68584       4.09296       2.95605       1.85200       1.24853      0.743136      0.416330      0.258348      0.127209     0.0625725     0.0291585     0.0115838    0.00387089    0.00153744   0.000490894   0.000123837   2.40702e-05   3.46089e-06       0.00000       0.00000       0.00000       0.00000       0.00000       0.00000       0.00000       0.00000       0.00000       0.00000       0.00000       0.00000
  12  20 3492.3754    3.0012  2.2956 11.5279 -0.0012      0.680725  0.0762   0.0583   0.1355    0.1020   0.0000      0.352559   437.4595      -22.8794       12.7141      -4.57901      0.224732       13.5493      -9.79398      -1.02430       2.16517       3.70249      -1.28564     -0.437064      0.310717     0.0189684     0.0879458     0.0204965     0.0120644    0.00947269    0.00467797    0.00192691   0.000382667  -8.34071e-05  -4.78262e-05  -7.45332e-06       0.00000       0.00000       0.00000       0.00000       0.00000       0.00000       0.00000       0.00000       0.00000       0.00000       0.00000       0.00000       6.85215       8.29228       8.95375       8.73490       7.62736       6.63957       5.38553       4.00257       2.96063       2.11420       1.29187      0.852896      0.490434      0.272388      0.145266     0.0693056     0.0317899     0.0130737    0.00530662    0.00182354   0.000510528   0.000136578   2.77554e-05   4.10007e-06       0.00000       0.00000       0.00000       0.00000       0.00000       0.00000       0.00000       0.00000       0.00000       0.00000       0.00000       0.00000
  12  21 3632.2691    2.4421  3.6420 11.0832 -0.0042      0.581782  0.1024   0.0403   0.1755    0.0769   0.0000      0.213298   424.3103       4.18868       26.2273       1.21059       7.67393       5.55724       5.45532      -3.13819      -1.60323       3.03232     -0.549174       1.06711     -0.153371    -0.0670333     -0.236916     -0.236539     0.0103424    -0.0146147    0.00364997   0.000343027   0.000465865   0.000312196  -4.72117e-06  -3.35679e-06       0.00000       0.00000       0.00000       0.00000       0.00000       0.00000       0.00000       0.00000       0.00000       0.00000       0.00000       0.00000       8.85865       11.4351       11.5041       11.5271       10.0755       8.96891       7.07370       5.50829       3.91379       2.78943       1.84158       1.10509      0.677579      0.361594      0.191311     0.0898960     0.0422976     0.0175142    0.00697715    0.00226418   0.000733711   0.000189522   3.88042e-05   6.15237e-06       0.00000       0.00000       0.00000       0.00000       0.00000       0.00000       0.00000       0.00000       0.00000       0.00000       0.00000       0.00000
  12  22 3773.0412    2.0164  4.9029 10.6319 -0.0035      0.984971  0.1284   0.0295   0.2105    0.0659   0.0000      0.165255   425.9826      -3.24159       6.87709      -21.8251       4.98643      0.777555      -3.69355      -8.53097       9.37894       4.60711      -1.02325      -1.65945     -0.261142     -0.508143     0.0723749    -0.0719235    -0.0271877    0.00835948     0.0116798   -0.00572190   0.000717703  -0.000269326  -6.71287e-05  -1.32666e-05       0.00000       0.00000       0.00000       0.00000       0.00000       0.00000       0.00000       0.00000       0.00000       0.00000       0.00000       0.00000       10.9190       13.4571       13.9961       14.0277       12.2280       10.6971       8.66972       6.73857       4.65089       3.34991       2.20124       1.41268      0.777005      0.442275      0.224729      0.112874     0.0524619     0.0219102    0.00810951    0.00287588   0.000822372   0.000225856   4.51048e-05   7.03853e-06       0.00000       0.00000       0.00000       0.00000       0.00000       0.00000       0.00000       0.00000       0.00000       0.00000       0.00000       0.00000
  12  23 3913.2523    1.6858  6.7012 10.2702 -0.0019      0.599749  0.1536   0.0221   0.2830    0.0570   0.0000      0.136573   443.0996      -24.5109      -6.70705       23.0214       22.2397      -19.7911       5.12612       7.36795      -4.87909      -8.49111     -0.798167       2.23291      0.321180      0.341057     -0.124487   -0.00999278     0.0322218     0.0303583    0.00385065   -0.00316677   -0.00149643   0.000729258  -3.80279e-05  -1.22298e-05       0.00000       0.00000       0.00000       0.00000       0.00000       0.00000       0.00000       0.00000       0.00000       0.00000       0.00000       0.00000       12.7737       16.0617       16.7109       15.8667       14.8653       12.6857       10.0200       7.94172       5.62630       3.95426       2.64183       1.65274      0.955937      0.527493      0.274580      0.132591     0.0614541     0.0249966    0.00960486    0.00334852    0.00105191   0.000281502   5.60954e-05   8.01160e-06       0.00000       0.00000       0.00000       0.00000       0.00000       0.00000       0.00000       0.00000       0.00000       0.00000       0.00000       0.00000
  12  26 4335.2280    1.0247 14.1236  9.6303 -0.0048    -0.0122903  0.3492   0.0127   0.5838    0.0463   0.0000     0.0940670   447.1773       35.3212       24.5151       5.49981      -12.1401       14.1687       7.20661       1.11165       7.89425       11.4057      -15.4425      -5.97156       1.29516     -0.542130     -0.642048     -0.229926      0.398063     -0.161300    -0.0125571     0.0134063  -0.000114370  -0.000305013  -0.000133387   1.70918e-05       0.00000       0.00000       0.00000       0.00000       0.00000       0.00000       0.00000       0.00000       0.00000       0.00000       0.00000       0.00000       25.5251       31.9113       33.5490       32.2010       29.3167       24.9232       20.3589       15.9492       11.1130       7.94261       5.31990       3.27979       1.92106       1.07072      0.549883      0.277367      0.125703     0.0543324     0.0199156    0.00683707    0.00210858   0.000555670   0.000110408   1.55725e-05       0.00000       0.00000       0.00000       0.00000       0.00000       0.00000       0.00000       0.00000       0.00000       0.00000       0.00000       0.00000
  13  11 2271.2632    1.0105  0.8684  9.5261 -0.0056       4.91841  0.0477   0.0311   0.0881    0.1521   0.0000       1.18966   436.7148      -3.49908       14.5447       1.25367       2.21061       6.23984      -6.16347     -0.379112       1.42117      0.844583      0.485628     -0.756090     -0.318176      0.363544     -0.139960     -0.136873    -0.0241452   -0.00546458    0.00157357  -0.000470381   0.000446122  -1.96324e-05  -9.54649e-05   2.54761e-06   9.99590e-06   1.46470e-06       0.00000       0.00000       0.00000       0.00000       0.00000       0.00000       0.00000       0.00000       0.00000       0.00000       3.45750       5.72972       4.67544       5.36498       4.58739       4.20586       3.66895       2.71858       2.21082       1.48956       1.12946      0.675187      0.458296      0.241521      0.143385     0.0710365     0.0347066     0.0170104    0.00692258    0.00294605    0.00117315   0.000341314   0.000116869   2.57808e-05   6.33192e-06   1.00011e-06       0.00000       0.00000       0.00000       0.00000       0.00000       0.00000       0.00000       0.00000       0.00000       0.00000
  13  12 2411.9518    1.4212  0.7915 10.4307 -0.0051       4.43841  0.0452   0.0443   0.0742    0.1357   0.0000       1.10647   438.3294       1.17191       15.8050       2.01370       2.58033      -2.04985      -3.21020       3.46816      -1.28523      0.304594      0.280813      0.863076     -0.137371     -0.172440     0.0113552     0.0158230     0.0125596   0.000210222    0.00579021    0.00107936   0.000128350   0.000187415  -8.82816e-07   3.29043e-06  -6.66812e-06  -8.96456e-08       0.00000       0.00000       0.00000       0.00000       0.00000       0.00000       0.00000       0.00000       0.00000       0.00000       4.39056       5.07277       5.46504       4.83156       4.88498       4.97249       3.43948       2.61008       2.17846       1.38521       1.09080      0.824618      0.428149      0.265908      0.153411     0.0626870     0.0318588     0.0164247    0.00638008    0.00205929    0.00102225   0.000396262   0.000105034   2.26322e-05   4.29863e-06   6.19257e-07       0.00000       0.00000       0.00000       0.00000       0.00000       0.00000       0.00000       0.00000       0.00000       0.00000
  13  13 2551.7610    1.8861  0.9918 10.9444 -0.0037       3.75873  0.0580   0.0552   0.0871    0.1633   0.0000       1.10236   430.4091      -1.72403       6.21247       1.00606      -2.02573      -4.44300       5.31828      0.278305       4.93875      -2.81333      -1.26610    -0.0268942      0.384734     0.0636903     -0.217239    -0.0376578    -0.0220724    0.00910267  -0.000109400  -0.000133700    0.00186649  -0.000448485  -0.000202178  -2.30085e-05   5.00627e-06  -4.73066e-07       0.00000       0.00000       0.00000       0.00000       0.00000       0.00000       0.00000       0.00000       0.00000       0.00000       5.06277       6.34036       5.94026       6.58434       5.47863       4.75955       3.93744       3.88053       2.67545       1.84427       1.18533      0.876891      0.467742      0.286427      0.130437     0.0948101     0.0436577     0.0228236    0.00788137    0.00354970   0.000926280   0.000393891   9.91536e-05   2.90685e-05   4.72575e-06   9.30072e-07       0.00000       0.00000       0.00000       0.00000       0.00000       0.00000       0.00000       0.00000       0.00000       0.00000
  13  14 2691.6826    2.4877  0.8172 11.7095 -0.0026       2.19584  0.0437   0.0781   0.0732    0.1344   0.0000       1.10340   432.7332       4.26459       16.6604       1.58641     0.0808163     0.0252237      -1.23188     -0.455605       2.08942     -0.394345      0.606317    -0.0245959       1.07340     0.0511770     0.0347108     0.0770991     0.0163354    -0.0198800   -0.00196661    0.00101583    0.00117974  -0.000159029  -4.59590e-05   5.45365e-06   5.12502e-06  -2.36787e-07       0.00000       0.00000       0.00000       0.00000       0.00000       0.00000       0.00000       0.00000       0.00000       0.00000       3.71427       4.91377       4.90992       5.06123       4.78581       4.03449       3.20579       2.40295       2.03118       1.28397      0.927273      0.633941      0.369258      0.233865      0.133955     0.0654858     0.0343806     0.0150811    0.00678249    0.00225853   0.000951720   0.000338191   9.31421e-05   2.30242e-05   5.21413e-06   7.27430e-07       0.00000       0.00000       0.00000       0.00000       0.00000       0.00000       0.00000       0.00000       0.00000       0.00000
  13  15 2832.1446    3.0674  0.6868 12.1029 -0.0116       2.45799  0.0381   0.1189   0.0647    0.1516   0.0000       1.00538   435.9294       1.66040       6.72726       4.49402     -0.962002       2.86458      -4.88550      -2.14782       3.11740      -2.21062      -2.50436     -0.850210      0.217413     0.0785989   0.000931991     0.0971442     0.0122147    -0.0138559    0.00210765  -0.000764042   0.000231997   0.000391126   0.000167449   7.58738e-06  -1.28491e-05   1.27588e-06       0.00000       0.00000       0.00000       0.00000       0.00000       0.00000       0.00000       0.00000       0.00000       0.00000       3.68531       4.90689       4.87629       4.84635       4.49747       3.81872       3.14600       2.36793       1.92046       1.40055      0.892923      0.566753      0.338812      0.210407      0.119839     0.0614043     0.0279882     0.0137404    0.00537958    0.00229429   0.000838124   0.000295212   8.48871e-05   2.14885e-05   4.80869e-06   6.44286e-07       0.00000       0.00000       0.00000       0.00000       0.00000       0.00000       0.00000       0.00000       0.00000       0.00000
  13  17 3112.4312    4.1223  0.9760 12.5017  0.0053       1.16005  0.0521   0.1151   0.0786    0.1567   0.0000      0.948310   437.2138       2.49149       9.86650       1.55125     -0.974042       2.57184      -1.57714      -4.27715       1.24194       2.02813       1.46702    -0.0850157      0.217079     0.0559872    -0.0379074    -0.0827131     0.0348473     0.0195791    0.00693492   -0.00463714  -0.000617836   0.000316257   2.22118e-05  -2.29435e-05   4.28024e-06   1.98691e-07       0.00000       0.00000       0.00000       0.00000       0.00000       0.00000       0.00000       0.00000       0.00000       0.00000       3.96426       5.68327       5.45807       6.02635       4.38115       5.02488       3.43934       3.24148       2.07509       1.79121       1.03589      0.726657      0.411094      0.277359      0.132760     0.0829303     0.0358982     0.0182421    0.00736890    0.00348699    0.00109332   0.000403636   0.000107336   3.09574e-05   4.29691e-06   9.96490e-07       0.00000       0.00000       0.00000       0.00000       0.00000       0.00000       0.00000       0.00000       0.00000       0.00000
  13  18 3252.3150    3.7254  1.1712 12.7843 -0.0031       2.70832  0.0622   0.1022   0.0940    0.1425   0.0000       1.10089   441.0685       8.49351       12.2605       13.4538      0.430463       3.56098      -1.41442      0.259373       3.28358      -1.13339     -0.653662     -0.329790     0.0276698      0.162758      0.161322     -0.187318   -0.00280438     0.0217484    0.00207966   -0.00458283  -8.94652e-05   0.000188285   2.32701e-05  -3.16114e-05   5.61650e-06   5.10904e-08       0.00000       0.00000       0.00000       0.00000       0.00000       0.00000       0.00000       0.00000       0.00000       0.00000       6.22190       8.32839       9.03021       8.85341       7.68892       6.15771       4.71950       3.47762       2.42131       1.69176       1.08593      0.705985      0.432213      0.269853      0.141909     0.0806378     0.0401018     0.0165110    0.00796470    0.00309822    0.00108122   0.000367383   0.000100777   2.62311e-05   5.11214e-06   7.22780e-07       0.00000       0.00000       0.00000       0.00000       0.00000       0.00000       0.00000       0.00000       0.00000       0.00000
  13  19 3392.3064    3.3140  1.7918 12.0754 -0.0029       1.07224  0.0692   0.0726   0.1140    0.1048   0.0000      0.632934   425.8842      -14.1014       16.1394      -10.3520      -10.1387       6.45493       7.14080       3.73060       2.30901       4.21680      -1.68681     -0.462210     -0.161063     -0.194053     0.0444042     -0.139477     0.0456749    -0.0256963    0.00308489   -0.00614224  -0.000717171   0.000186811   9.98797e-05  -2.46755e-05  -3.88397e-06   1.12585e-06       0.00000       0.00000       0.00000       0.00000       0.00000       0.00000       0.00000       0.00000       0.00000       0.00000       5.41301       6.67795       6.96771       7.42649       6.41514       5.48687       4.89060       3.77788       2.87317       2.05494       1.45507      0.880905      0.543789      0.345367      0.184523     0.0998596     0.0463787     0.0236062    0.00987317    0.00419300    0.00135658   0.000466022   0.000132281   3.25957e-05   7.10822e-06   9.93740e-07       0.00000       0.00000       0.00000       0.00000       0.00000       0.00000       0.00000       0.00000       0.00000       0.00000
  13  20 3532.5197    2.7410  2.7309 11.3262 -0.0025      0.262799  0.0839   0.0475   0.1390    0.0869   0.0000      0.326365   424.9601       8.70896       15.3306       13.7206     -0.350529      0.251804      -5.35630       4.53324       4.91497       3.84733      -1.65648      0.778571      0.592539      0.110370    -0.0470939     0.0592480    -0.0525167   -0.00644955   -0.00471582   0.000131470    0.00148822  -0.000467829  -5.75525e-05   3.42516e-05   2.22006e-06   6.86013e-09       0.00000       0.00000       0.00000       0.00000       0.00000       0.00000       0.00000       0.00000       0.00000       0.00000       7.13592       8.75300       8.69294       9.22227       8.48296       7.27537       6.03029       4.62317       3.40219       2.42412       1.75461       1.19571      0.736911      0.408668      0.225458      0.119589     0.0580706     0.0281938     0.0110603    0.00455898    0.00161970   0.000525623   0.000154343   3.83065e-05   8.06544e-06   1.18853e-06       0.00000       0.00000       0.00000       0.00000       0.00000       0.00000       0.00000       0.00000       0.00000       0.00000
  13  21 3673.0454    2.2769  3.9473 10.8987  0.0008     0.0470324  0.1057   0.0350   0.1778    0.0690   0.0000      0.180613   438.2754      -4.97142       11.7525      -7.11136      -16.3473       9.55920      -4.57136     -0.313386       3.73485       6.99649      -2.55146      0.640934     -0.344320      0.696619     -0.481942     -0.407738    -0.0208844     0.0659888     0.0106035   -0.00537544   -0.00245496   4.20611e-05  -0.000216812  -0.000109435   5.34535e-06  -1.67822e-06       0.00000       0.00000       0.00000       0.00000       0.00000       0.00000       0.00000       0.00000       0.00000       0.00000       8.32041       10.7546       11.1980       11.3774       10.2048       8.81821       7.38682       5.91675       4.31348       3.14660       2.14998       1.39746      0.843853      0.509640      0.284596      0.148175     0.0734187     0.0352380     0.0151997    0.00600055    0.00216379   0.000718906   0.000209138   5.38958e-05   1.07921e-05   1.56832e-06       0.00000       0.00000       0.00000       0.00000       0.00000       0.00000       0.00000       0.00000       0.00000       0.00000
  13  22 3813.9771    1.8880  5.5385 10.5789 -0.0028      0.624760  0.1312   0.0254   0.2361    0.0571   0.0000      0.134063   444.6579       20.8009       29.0760      -4.20208      -4.04545       14.5017       6.20328     -0.923511       14.0495      -1.14504      -3.99031       1.31636      0.765756      -1.37276     0.0727279     0.0815752     0.0114234    -0.0459878   -0.00150572    0.00199894  -0.000400871  -0.000653374  -0.000145413   0.000110331   1.50755e-05   7.16978e-07       0.00000       0.00000       0.00000       0.00000       0.00000       0.00000       0.00000       0.00000       0.00000       0.00000       10.4623       12.9535       13.7207       13.4934       12.6194       10.8654       9.14815       7.00896       5.54062       3.85757       2.64810       1.73674       1.07723      0.634507      0.351587      0.185738     0.0935574     0.0412916     0.0184229    0.00718574    0.00270467   0.000886149   0.000254437   6.28539e-05   1.33399e-05   1.75729e-06       0.00000       0.00000       0.00000       0.00000       0.00000       0.00000       0.00000       0.00000       0.00000       0.00000
  13  23 3954.4540    1.6117  7.5132 10.1082 -0.0026      0.332573  0.1657   0.0195   0.2862    0.0541   0.0000      0.109269   414.1850      0.320185       6.46331       23.5631       8.28120     -0.622811      -13.2974      -5.24121       7.53547     -0.381467      -2.09503       2.44727     -0.638838       1.13929     0.0108165      0.379873      0.202321    0.00540722    0.00726337   -0.00785946    0.00623346    0.00149068   0.000387914  -1.54674e-05   3.45791e-07   3.19931e-06       0.00000       0.00000       0.00000       0.00000       0.00000       0.00000       0.00000       0.00000       0.00000       0.00000       12.4646       15.5746       16.8581       16.2624       14.9914       13.2970       10.9677       8.53791       6.47562       4.63112       3.18124       2.13115       1.24838      0.770937      0.419982      0.217464      0.106518     0.0513874     0.0220229    0.00875620    0.00323036    0.00112880   0.000312304   7.92982e-05   1.56622e-05   2.11211e-06       0.00000       0.00000       0.00000       0.00000       0.00000       0.00000       0.00000       0.00000       0.00000       0.00000
  13  24 4095.5636    1.3741  9.6467  9.8678 -0.0010      0.241555  0.1989   0.0161   0.3689    0.0501   0.0000     0.0922202   429.3714       24.3163       66.4898      -4.02214       8.80908       15.9777      -3.36588      -17.7731       6.72469       10.0506      -3.91920      -1.73273     -0.159298      -1.00497     -0.192448     -0.233070      0.190739     0.0390919    -0.0143064    0.00242085  -0.000789060  -9.84188e-05   0.000414311   0.000175194  -1.33267e-05   3.77412e-06       0.00000       0.00000       0.00000       0.00000       0.00000       0.00000       0.00000       0.00000       0.00000       0.00000       15.1687       19.0654       19.9638       19.5318       17.9950       15.5528       13.1475       10.2867       7.75934       5.60677       3.75092       2.46998       1.50470      0.888914      0.495233      0.258868      0.127697     0.0599040     0.0255113     0.0102946    0.00377342    0.00123999   0.000354450   9.10236e-05   1.81839e-05   2.44071e-06       0.00000       0.00000       0.00000       0.00000       0.00000       0.00000       0.00000       0.00000       0.00000       0.00000
  13  26 4377.7608    0.9934 15.6938  9.5810 -0.0005     0.0508990  0.3702   0.0109   0.6053    0.0406   0.0000     0.0929386   428.9428      -12.7754      -19.2918      -1.24454       32.5985       18.1027      -4.85056       2.92182      -2.54742      -5.24500      -7.24115       4.60719       2.82587     -0.381785      -1.38394      0.516151      0.248788     0.0293529    -0.0138589    -0.0247687   -0.00338805   0.000324681   0.000962067   5.32760e-05  -3.40591e-05  -3.12004e-06       0.00000       0.00000       0.00000       0.00000       0.00000       0.00000       0.00000       0.00000       0.00000       0.00000       23.1626       29.6010       31.5671       31.6034       28.3859       24.9232       20.2160       16.2099       12.0823       8.76791       5.98590       4.00944       2.45986       1.47002      0.846526      0.431864      0.225480      0.101239     0.0458914     0.0172763    0.00661027    0.00213160   0.000612073   0.000152070   2.91357e-05   4.12640e-06       0.00000       0.00000       0.00000       0.00000       0.00000       0.00000       0.00000       0.00000       0.00000       0.00000
  14  11 2305.7797    1.1127  0.7719  9.9274 -0.0011       6.22895  0.0422   0.0327   0.0662    0.1295   0.0000       1.23493   434.6758       2.27861      -2.43168       1.05094       3.76357     -0.864341      -4.34614      0.769693     -0.102088    0.00572124      0.975256     -0.356270      0.696299     -0.160843    -0.0941543     0.0275399    -0.0114008     0.0168088    -0.0138487   -0.00129916    0.00195992    0.00100417  -0.000387235   9.73807e-05  -2.29061e-05   1.35541e-06   3.10218e-08   1.00862e-07       0.00000       0.00000       0.00000       0.00000       0.00000       0.00000       0.00000       0.00000       3.71362       4.81658       5.28123       4.80984       4.83657       3.89218       3.54700       2.71644       1.91689       1.50288      0.992104      0.735261      0.461465      0.260410      0.171756     0.0795700     0.0466173     0.0247067    0.00977264    0.00576292    0.00188502   0.000786544   0.000302022   7.80475e-05   2.38734e-05   6.55973e-06   1.20641e-06   1.33984e-07       0.00000       0.00000       0.00000       0.00000       0.00000       0.00000       0.00000       0.00000
  14  13 2587.2765    2.0001  0.8516 11.1603 -0.0047       1.96514  0.0413   0.0588   0.0699    0.1289   0.0000       1.04043   445.8566      -15.8923       21.1966      -1.32815       1.53481       1.28440       1.86269      -1.32078    0.00982062     0.0378691     -0.503679       1.20988      0.549312      0.155370      0.116774     0.0773431    0.00131041    -0.0108218    0.00928880    0.00538832   -0.00163741  -0.000915266  -7.50961e-05   0.000130356   2.01635e-05   3.92648e-06   2.47705e-07  -4.21326e-08       0.00000       0.00000       0.00000       0.00000       0.00000       0.00000       0.00000       0.00000       3.89122       5.00196       5.20719       5.14328       4.94299       4.01633       3.47751       2.48533       1.99530       1.46722      0.980922      0.694972      0.404760      0.278877      0.157112     0.0906908     0.0457753     0.0214966     0.0111453    0.00428441    0.00198079   0.000702084   0.000245127   8.27191e-05   1.88201e-05   5.41742e-06   1.13730e-06   1.32877e-07       0.00000       0.00000       0.00000       0.00000       0.00000       0.00000       0.00000       0.00000
  14  14 2728.1449    2.6226  0.9636 11.4709 -0.0025       2.17796  0.0425   0.0732   0.0763    0.1697   0.0000      0.999004   435.0051     -0.817328       8.18962       2.73357      -3.16063       1.57340      -2.28347      -3.60148      0.612888     -0.151080     -0.811172     -0.466111      0.280137      0.430138     0.0509074    -0.0519162    0.00206582    -0.0131838    0.00762743   -0.00259128   -0.00271653  -0.000188630  -0.000173255  -0.000109018   1.95516e-05  -9.42028e-06   6.84646e-07  -1.93308e-07       0.00000       0.00000       0.00000       0.00000       0.00000       0.00000       0.00000       0.00000       3.51754       4.58592       4.78842       4.82907       4.51187       3.74622       3.17633       2.58240       2.02198       1.35165      0.989236      0.684425      0.439389      0.271770      0.148801     0.0854047     0.0478327     0.0241761     0.0114183    0.00481960    0.00199097   0.000721002   0.000259515   8.61528e-05   2.35882e-05   5.58328e-06   1.17322e-06   1.54917e-07       0.00000       0.00000       0.00000       0.00000       0.00000       0.00000       0.00000       0.00000
  14  16 3010.0533    4.1804  0.7263 12.2147  0.0018       1.42384  0.0347   0.1275   0.0597    0.1797   0.0000       1.03094   444.7984       7.14411       9.38957      -4.50967      -3.10324       4.77575      -2.52000      0.963369       2.43743      0.201175      -1.22787    -0.0266951     -0.184663    -0.0597307     0.0391092    -0.0271946    -0.0311337   -0.00113779     0.0163471   -0.00427251  -0.000485714  -0.000395448   0.000248757   5.49704e-05  -1.58618e-05  -2.57150e-06   5.84205e-07   3.39251e-08       0.00000       0.00000       0.00000       0.00000       0.00000       0.00000       0.00000       0.00000       3.15680       3.62074       3.94808       3.92999       3.79923       3.02905       2.83205       2.26412       1.74127       1.43502      0.860511      0.611352      0.388879      0.233820      0.147999     0.0772612     0.0456480     0.0225206    0.00935824    0.00471050    0.00175793   0.000689908   0.000251277   6.45912e-05   1.82715e-05   5.42910e-06   9.68351e-07   1.16117e-07       0.00000       0.00000       0.00000       0.00000       0.00000       0.00000       0.00000       0.00000
  14  17 3150.5047    3.9460  1.0545 12.7415 -0.0099      0.846619  0.0508   0.1147   0.0823    0.1549   0.0000       1.01089   434.0345       2.69866       12.6780      -6.58953       1.12886      -4.05916      -1.42801       6.40197      -1.05836     -0.938062      -1.78277     -0.269515     0.0964913     -0.304009      0.124145     0.0460887     0.0691270    0.00694909     0.0345565   -0.00672867  -0.000880662   0.000243049  -0.000659743  -0.000109266   2.92755e-05  -2.88829e-06   7.71623e-07   1.95823e-07       0.00000       0.00000       0.00000       0.00000       0.00000       0.00000       0.00000       0.00000       3.69201       5.00580       5.12417       5.00305       4.82305       4.05111       3.51270       2.88084       2.15576       1.68841       1.14208      0.755733      0.499392      0.304986      0.180344      0.101549     0.0553823     0.0258324     0.0133822    0.00524310    0.00243641   0.000880324   0.000321874   9.69991e-05   2.87439e-05   7.17297e-06   1.32928e-06   1.85979e-07       0.00000       0.00000       0.00000       0.00000       0.00000       0.00000       0.00000       0.00000
  14  18 3290.8044    3.7077  1.4011 12.2153 -0.0108       1.48705  0.0546   0.0879   0.0948    0.1465   0.0000      0.654237   451.7123      0.850601       6.01560       12.7073       3.61091      -1.91342      -3.74568     -0.766244     -0.698760    0.00603284       1.21522       1.12960     -0.136593      0.180833      0.332780    -0.0496039      0.126834    -0.0124007    -0.0169315   -0.00233345    0.00158431   -0.00117682   8.58865e-05  -3.46507e-05  -3.89777e-05  -7.86577e-06   2.82841e-06   6.65863e-08       0.00000       0.00000       0.00000       0.00000       0.00000       0.00000       0.00000       0.00000       4.22251       5.29919       5.40622       5.62792       5.19167       4.61102       3.86296       3.08074       2.46146       1.69453       1.26817      0.839554      0.561758      0.335380      0.198727      0.110600     0.0597446     0.0296468     0.0141556    0.00604518    0.00247035   0.000922763   0.000326319   0.000103293   3.03538e-05   6.60456e-06   1.46228e-06   1.94911e-07       0.00000       0.00000       0.00000       0.00000       0.00000       0.00000       0.00000       0.00000
  14  19 3431.2458    3.0258  2.0046 11.9982 -0.0036     -0.108153  0.0743   0.0617   0.1231    0.0971   0.0000      0.496685   437.6277       10.1817       19.7369      -1.53767      -8.65047       4.31990      -4.25448      -7.54427       2.93081       2.31995       2.10418     -0.329159     -0.175867      0.526829     -0.131120     0.0121948    -0.0127700     0.0507044    0.00362895   -0.00216925   -0.00553164  -0.000756888   9.82663e-06  -0.000221342  -6.55995e-05   1.64595e-05   4.16780e-06  -2.51811e-07       0.00000       0.00000       0.00000       0.00000       0.00000       0.00000       0.00000       0.00000       5.56083       7.20418       7.71938       7.44545       7.08014       6.28121       5.41813       4.10732       3.18440       2.37146       1.70291       1.17333      0.715946      0.494210      0.253874      0.153370     0.0775129     0.0389595     0.0179432    0.00819729    0.00354879    0.00136727   0.000440952   0.000160234   3.97055e-05   1.03544e-05   2.01925e-06   2.51480e-07       0.00000       0.00000       0.00000       0.00000       0.00000       0.00000       0.00000       0.00000
  14  20 3572.1156    2.6351  3.1901 11.3068  0.0017      0.494219  0.0887   0.0426   0.1501    0.0755   0.0000      0.234344   444.3092      -4.85169       15.7784     -0.972827       3.32184      -4.35728      -6.57400       4.62516      0.430855      -4.83058     -0.997271      0.828140      0.190667     -0.343757     -0.263031      0.320599     0.0884360    -0.0155400    -0.0109273    -0.0173018    0.00656560    0.00143037   0.000383079  -0.000457463  -1.66942e-05   6.18859e-06  -1.45710e-06   3.59861e-07       0.00000       0.00000       0.00000       0.00000       0.00000       0.00000       0.00000       0.00000       6.69492       8.26367       9.09090       8.69169       8.45193       7.26611       6.10816       4.86237       3.96256       2.88513       2.00967       1.33539      0.860711      0.543413      0.325710      0.185600     0.0973256     0.0494232     0.0223501     0.0102986    0.00407882    0.00160980   0.000564091   0.000181871   4.94298e-05   1.16259e-05   2.29022e-06   2.81028e-07       0.00000       0.00000       0.00000       0.00000       0.00000       0.00000       0.00000       0.00000
  14  21 3712.9110    2.1899  4.5540 10.7873  0.0007      0.183075  0.1100   0.0304   0.1920    0.0646   0.0000      0.157130   442.2908      -13.8008       18.2249       12.4605      -13.4204       8.44719       9.11251       8.40466      -4.23384       4.85073      0.670883      0.125814      0.207842      0.543414      0.168069      0.154740     0.0574477    -0.0537271    -0.0321255    0.00897333    0.00410327   -0.00253238   -0.00100942   0.000116521   1.15355e-05  -6.21724e-06  -3.37025e-06   8.23672e-07       0.00000       0.00000       0.00000       0.00000       0.00000       0.00000       0.00000       0.00000       8.55628       10.8359       11.3634       10.9508       10.3944       9.24811       7.74880       6.15238       4.95590       3.60183       2.52342       1.64245       1.06775      0.646004      0.387859      0.219326      0.109364     0.0551083     0.0260578     0.0110999    0.00457404    0.00184660   0.000644912   0.000206375   5.85787e-05   1.36674e-05   2.75079e-06   3.50090e-07       0.00000       0.00000       0.00000       0.00000       0.00000       0.00000       0.00000       0.00000
  14  22 3854.6389    1.7894  6.4561 10.2684 -0.0035      0.732363  0.1380   0.0217   0.2501    0.0568   0.0000      0.111328   424.3016      -22.8715      -8.46694       7.59978      -10.6475      -4.07509     0.0421955       3.12311       1.76457      -5.50037      -7.27314      -1.34448     0.0376404     -0.474178      0.103415      0.287516    -0.0176527     0.0412426     0.0108351     0.0238549    0.00185753   -0.00154151    0.00104784   9.93910e-05  -7.77697e-05  -2.96987e-05   5.23376e-07  -3.86095e-07       0.00000       0.00000       0.00000       0.00000       0.00000       0.00000       0.00000       0.00000       10.0350       12.6259       13.6212       13.4157       12.4033       11.2392       9.33891       7.42944       5.87067       4.24857       3.12711       2.04811       1.28486      0.829122      0.494197      0.275537      0.140183     0.0711442     0.0331936     0.0155507    0.00620311    0.00241599   0.000834316   0.000276642   7.54418e-05   1.72018e-05   3.38988e-06   4.48996e-07       0.00000       0.00000       0.00000       0.00000       0.00000       0.00000       0.00000       0.00000
  14  23 3995.5274    1.5096  8.6420 10.0766 -0.0050      0.409741  0.1823   0.0174   0.3208    0.0488   0.0000      0.102613   423.1844       17.4828       18.5939      -11.3746      -9.63214      -10.0049      -2.78734      -11.5867       11.1972      -4.61801     0.0219786      -4.92789      -1.25699       2.57779     -0.783670     -0.392214    -0.0272930     0.0302301     0.0650147    -0.0218756   -0.00245376   0.000966601    0.00233990  -0.000316246  -5.07497e-05   1.08853e-05   2.27097e-06   8.10453e-07       0.00000       0.00000       0.00000       0.00000       0.00000       0.00000       0.00000       0.00000       12.5885       16.4399       16.6365       16.9254       16.1804       13.9144       11.6629       9.52377       7.47343       5.40910       3.91121       2.53229       1.66719       1.03536      0.610670      0.348673      0.181083     0.0908907     0.0432011     0.0186050    0.00774430    0.00294789    0.00100417   0.000325421   9.49105e-05   2.23068e-05   4.49334e-06   5.93800e-07       0.00000       0.00000       0.00000       0.00000       0.00000       0.00000       0.00000       0.00000
  14  24 4136.7708    1.2889 10.7482  9.7897 -0.0002      0.179988  0.2172   0.0147   0.3918    0.0483   0.0000     0.0898731   440.2849       33.6455       16.5918      -19.1200       6.89336       22.3932      -13.6158       1.43756      -16.7113      0.453316       1.74993       1.58396    -0.0416153     -0.538297      -1.85991    -0.0613643   -0.00532313     -0.117332    -0.0718092   -0.00369881   -0.00288436    0.00200354  -0.000549031  -6.57185e-05  -0.000155195   6.02490e-05   8.52118e-07  -1.28312e-06       0.00000       0.00000       0.00000       0.00000       0.00000       0.00000       0.00000       0.00000       14.7669       18.3229       19.8307       19.7447       18.4043       16.1620       13.8212       10.9489       8.50237       6.24332       4.54329       3.01882       1.94756       1.21697      0.739723      0.405067      0.215316      0.107782     0.0512602     0.0234500    0.00955065    0.00359706    0.00126182   0.000391515   0.000109941   2.55402e-05   4.99644e-06   6.38276e-07       0.00000       0.00000       0.00000       0.00000       0.00000       0.00000       0.00000       0.00000
  14  27 4560.7155    0.7667 18.2798  9.4309 -0.0003     -0.249657  0.4966   0.0084   0.7423    0.0345   0.0000      0.107885   469.5772      -70.2241      -8.14647       18.6971       33.3149       5.99794      -3.88343      -42.5449      -4.80610      -11.8868      -1.67145       3.89510      -5.11050      -1.17467     -0.771240     -0.291206      0.403111     0.0145753    -0.0642348    0.00384112    -0.0364451     0.0141488    0.00143947   0.000149677  -3.15616e-05  -6.71684e-06   2.16252e-06  -1.68786e-06       0.00000       0.00000       0.00000       0.00000       0.00000       0.00000       0.00000       0.00000       26.6719       33.3662       36.3558       34.8087       33.3954       29.3595       25.2068       20.3360       15.7489       11.7618       8.36121       5.72938       3.77911       2.31038       1.38658      0.777427      0.416135      0.214361     0.0995058     0.0458319     0.0183626    0.00716023    0.00248703   0.000762085   0.000211630   4.93754e-05   9.13825e-06   1.13248e-06       0.00000       0.00000       0.00000       0.00000       0.00000       0.00000       0.00000       0.00000
  15  10 2195.8915    0.9197  0.6533  9.6322 -0.0043       6.56215  0.0364   0.0299   0.0577    0.1085   0.0000       1.19591   436.1640      -2.60396       9.25536       4.22952      -3.73934       3.75665       1.82351       2.00920       1.47378      -2.35657     -0.383269      0.207734     -0.169014     0.0677210      0.319159     0.0996988     0.0518647    -0.0148894     0.0145894     0.0109991   -0.00299754  -0.000326029   0.000257955   0.000293796   6.48032e-05  -1.11917e-05   8.75079e-07  -4.99796e-07   5.05644e-08  -4.99387e-08       0.00000       0.00000       0.00000       0.00000       0.00000       0.00000       2.83762       4.18407       3.57053       4.31184       3.87909       3.64274       2.76953       2.44946       1.92937       1.57352       1.02731      0.758992      0.468428      0.320793      0.198188      0.114985     0.0688649     0.0329561     0.0186072    0.00704339    0.00387563    0.00120542   0.000631875   0.000186846   7.85425e-05   2.30670e-05   6.29728e-06   1.69665e-06   2.94421e-07   4.78180e-08       0.00000       0.00000       0.00000       0.00000       0.00000       0.00000
  15  11 2339.6422    1.2305  0.7913 10.2222 -0.0073       7.85939  0.0396   0.0367   0.0685    0.1160   0.0000       1.20159   437.9382       7.93764       12.2444      -5.62333      -15.9733      0.236566      -3.29705       1.36239       3.14434      0.989517     -0.612317     -0.316403     -0.210589      0.129570     0.0530349     0.0587928    -0.0507489     0.0500829    0.00472820   -0.00400547   -0.00185183   0.000650731   1.15563e-05   0.000394358  -1.00105e-05   1.72623e-05   1.18823e-05   1.03880e-06   1.17962e-07  -3.07202e-09       0.00000       0.00000       0.00000       0.00000       0.00000       0.00000       3.01594       3.95052       3.80908       4.27137       3.87757       3.50760       3.11193       2.33420       1.86524       1.35585       1.07067      0.742665      0.488713      0.313988      0.201586      0.122555     0.0658350     0.0331857     0.0171907    0.00819108    0.00395166    0.00153060   0.000638099   0.000223313   7.41089e-05   2.23882e-05   5.97921e-06   1.34060e-06   2.95344e-07   4.08471e-08       0.00000       0.00000       0.00000       0.00000       0.00000       0.00000
  15  12 2481.1759    1.5881  0.9421 10.6906 -0.0012       4.33563  0.0463   0.0435   0.0811    0.1321   0.0000       1.04294   434.4536       2.25516       14.5747       1.19666       1.87776      -9.00887      -1.67985       2.08832       1.38837       1.16133      -2.50797      0.531323      0.266936      0.100249     -0.124332     -0.155916     0.0606501    -0.0102051  -0.000519006     0.0126299    0.00351629   0.000909649   0.000313843  -0.000535169  -7.76077e-05   5.51978e-06   4.67749e-06  -2.01691e-06  -2.13929e-08   1.97660e-08       0.00000       0.00000       0.00000       0.00000       0.00000       0.00000       3.65303       4.97968       4.50464       5.01145       4.82348       4.32393       3.62757       2.61002       2.39036       1.66918       1.43908      0.766027      0.608903      0.339059      0.257986      0.146628     0.0827850     0.0428026     0.0185780     0.0101591    0.00362357    0.00196983   0.000635794   0.000272662   8.74168e-05   2.41405e-05   8.27278e-06   1.37077e-06   3.80515e-07   4.93411e-08       0.00000       0.00000       0.00000       0.00000       0.00000       0.00000
  15  13 2622.3264    2.1005  0.8854 11.3496 -0.0132       2.18039  0.0458   0.0583   0.0683    0.1199   0.0000       1.08039   429.8500      -10.2067       11.0778       4.77564       4.07587       1.57754       2.67043      -4.54647      -1.74246      0.472739     -0.921660     -0.874943     -0.733579     -0.633918      0.174146    -0.0205190   -0.00245589     0.0184555    0.00276759   0.000200193   0.000643411   0.000615864   0.000355012  -0.000184210  -9.47454e-05  -4.78444e-06  -5.09065e-06   1.43436e-06   4.18926e-07   4.65091e-09       0.00000       0.00000       0.00000       0.00000       0.00000       0.00000       3.59879       4.29231       5.11015       5.02290       4.50143       4.10535       3.29505       2.70051       2.02177       1.51656       1.08259      0.732117      0.538294      0.357861      0.198753      0.109486     0.0680765     0.0384870     0.0190815    0.00837743    0.00398795    0.00173431   0.000720820   0.000250802   8.28955e-05   2.52352e-05   6.68478e-06   1.40386e-06   2.31813e-07   3.13164e-08       0.00000       0.00000       0.00000       0.00000       0.00000       0.00000
  15  15 2905.7498    3.4525  0.7789 12.1471 -0.0097       2.08785  0.0460   0.1048   0.0666    0.1549   0.0000       1.11967   437.9482      -1.14037       10.8121      -3.29649       3.66502      -3.71940       6.14856       3.61243       2.15877       2.39863      0.810013      0.198201      0.115563     -0.179368      0.192768     -0.190303    -0.0146296   0.000539146    0.00133324    0.00625047   -0.00145187   0.000698699  -0.000642197   3.09020e-05   5.93790e-06   1.05585e-07  -9.08062e-06  -6.11700e-08   3.75590e-08   1.73828e-08       0.00000       0.00000       0.00000       0.00000       0.00000       0.00000       4.37983       4.33846       3.78844       4.85269       5.28824       4.65334       3.20215       2.40792       2.48796       2.20799       1.43459      0.791820      0.497973      0.362244      0.266498      0.182588      0.103140     0.0495956     0.0240381    0.00942745    0.00382618    0.00140152   0.000588848   0.000215759   6.98618e-05   1.96523e-05   5.20480e-06   1.14243e-06   2.19209e-07   2.86666e-08       0.00000       0.00000       0.00000       0.00000       0.00000       0.00000
  15  17 3187.9117    4.0067  1.1184 12.4151 -0.0099      0.410585  0.0579   0.1087   0.0856    0.2092   0.0000      0.894565   444.8295      0.145552       18.3220      -7.99931      -4.35556      -10.8976      -2.65870       1.18781      -2.60411       2.00733      0.199267     -0.726262     -0.235481     -0.140804     -0.251025     0.0364701    -0.0786280   0.000334441    0.00884587  -0.000842528    0.00221430  -0.000295506  -0.000752546  -0.000101180   6.13953e-05   3.57006e-06  -9.30685e-06   3.69056e-06   2.98206e-07  -3.35908e-08       0.00000       0.00000       0.00000       0.00000       0.00000       0.00000       4.30446       5.30592       6.10200       5.92185       5.22860       5.05063       4.40707       2.81179       2.79568       2.06985       1.29595       1.02932      0.671324      0.410869      0.248270      0.175698     0.0875276     0.0391157     0.0242321     0.0115688    0.00468250    0.00174976   0.000935064   0.000352130   0.000117796   3.39983e-05   7.23194e-06   1.87312e-06   3.78894e-07   4.47726e-08       0.00000       0.00000       0.00000       0.00000       0.00000       0.00000
  15  18 3328.7287    3.5317  1.4136 12.4194 -0.0091      0.651946  0.0616   0.0832   0.0999    0.1377   0.0000      0.649836   437.0906       3.95350      0.666208      -5.76479      -4.88236      -1.77784    -0.0400493       2.32735       2.08088       4.01592     -0.107876     -0.246941      0.143500     -0.939241     0.0876591     -0.149961    -0.0341369     0.0116854     0.0258971  -0.000608691   -0.00895527   -0.00143305    0.00196486   0.000403751  -1.02344e-05  -5.63391e-06  -9.88634e-06   1.51791e-06  -1.86793e-08   5.99358e-08       0.00000       0.00000       0.00000       0.00000       0.00000       0.00000       4.04850       5.51644       5.50605       5.76647       5.52367       4.68452       4.18627       3.26215       2.72659       2.06597       1.43282       1.01298      0.703251      0.432438      0.274054      0.164217     0.0910245     0.0482149     0.0237112     0.0128108    0.00469045    0.00233016   0.000836488   0.000346652   0.000111890   3.26007e-05   8.90940e-06   2.16113e-06   4.33465e-07   5.61346e-08       0.00000       0.00000       0.00000       0.00000       0.00000       0.00000
  15  19 3470.0712    2.9083  2.2973 11.8730  0.0004       1.35116  0.0749   0.0563   0.1297    0.0914   0.0000      0.418333   439.4105      -2.55198       6.69987       4.53360     -0.935929       4.48851      -2.34120     -0.609318       5.27372     -0.156595      -1.37106     -0.160285     -0.693662      0.661419     0.0228664     0.0311383     0.0831063    -0.0601666    -0.0180376    0.00356146   -0.00153572    0.00228186   0.000144055   0.000493870   0.000151488  -2.71455e-05  -4.98673e-06  -2.02211e-06  -5.42008e-08  -6.21925e-08       0.00000       0.00000       0.00000       0.00000       0.00000       0.00000       5.58230       7.22227       7.76081       7.24821       6.68989       6.16505       5.32013       4.39034       3.57324       2.58929       1.90555       1.27221      0.856209      0.522506      0.317716      0.187147      0.101788     0.0544200     0.0271635     0.0135747    0.00586183    0.00260310    0.00101230   0.000391529   0.000130003   4.03868e-05   1.09217e-05   2.32515e-06   4.45331e-07   5.48984e-08       0.00000       0.00000       0.00000       0.00000       0.00000       0.00000
  15  20 3611.1477    2.4546  3.2739 11.3691 -0.0054      0.150655  0.0915   0.0395   0.1569    0.0709   0.0000      0.262541   442.8211       1.75018       19.5041       2.71400      -13.5930      -2.58786      -3.97635     -0.474077       1.75186      -2.59729       1.41235      -1.79362       1.07070     -0.482925     -0.522475      0.417370    -0.0170308      0.154916    0.00648999  -0.000135608    -0.0238153    0.00196297   -0.00197941  -0.000907459   0.000117495   1.07236e-05   1.50906e-05  -2.10949e-07  -4.71065e-07   8.84698e-09       0.00000       0.00000       0.00000       0.00000       0.00000       0.00000       6.49230       8.62290       8.94135       9.18117       8.34184       7.68061       6.48577       5.24542       4.16319       3.04736       2.18762       1.61939       1.05444      0.692087      0.406008      0.237395      0.129853     0.0725711     0.0367380     0.0166977    0.00831538    0.00321770    0.00132959   0.000487489   0.000166620   5.21034e-05   1.31480e-05   3.16856e-06   5.99512e-07   8.20608e-08       0.00000       0.00000       0.00000       0.00000       0.00000       0.00000
  15  21 3752.6688    2.0831  4.9224 10.6833 -0.0041      0.504545  0.1118   0.0268   0.1987    0.0589   0.0000      0.138058   442.5570      -7.68820       24.7453       2.39479      -5.84997       1.76647       14.0753      -8.10155    -0.0700192      -1.00141       2.20604      0.355891       1.00011       1.19179      0.760913    -0.0486763      0.274907     0.0732279     0.0787310    -0.0697449    0.00481141  -0.000211785  -0.000952640  -0.000606613   0.000308671   3.04413e-05  -3.10718e-05   9.08015e-07   3.86467e-07  -1.68669e-07       0.00000       0.00000       0.00000       0.00000       0.00000       0.00000       7.74346       9.57956       10.2308       10.4139       9.69099       8.65375       7.50785       6.28805       4.94603       3.77090       2.66893       1.90868       1.28568      0.792381      0.505458      0.296944      0.167235     0.0876202     0.0473445     0.0216081     0.0105628    0.00399096    0.00170981   0.000605071   0.000206650   5.88329e-05   1.62070e-05   3.74487e-06   6.84426e-07   8.97674e-08       0.00000       0.00000       0.00000       0.00000       0.00000       0.00000
  15  22 3894.4053    1.7710  6.5860 10.3282 -0.0019      0.650308  0.1390   0.0214   0.2483    0.0533   0.0000      0.109748   416.9132      -13.8225      -9.19786     -0.661917       4.02206      -1.57419      -9.70814      -13.9669      -11.0671       3.55650      -2.49074      -3.05247      0.156661     -0.887259      0.101874      0.742138     -0.127718      0.105228      0.149191    -0.0571816    -0.0175252     0.0198966   0.000883773  -0.000527726  -4.56206e-05   0.000108351   9.98932e-07  -1.11237e-06  -2.29284e-07   5.91834e-08       0.00000       0.00000       0.00000       0.00000       0.00000       0.00000       9.40363       12.2702       13.0366       12.9866       12.4700       10.9170       9.41748       7.48929       6.13603       4.57338       3.28105       2.29978       1.51022      0.983722      0.597064      0.359746      0.198537      0.107329     0.0531247     0.0259817     0.0112599    0.00494624    0.00191241   0.000731181   0.000242995   7.58421e-05   1.98748e-05   4.75125e-06   9.13693e-07   1.12143e-07       0.00000       0.00000       0.00000       0.00000       0.00000       0.00000
  15  23 4035.7010    1.4990  8.9719  9.9441 -0.0013      0.387078  0.1757   0.0164   0.3082    0.0494   0.0000     0.0882545   439.2268      -17.8717       36.1786       3.84553      -29.1441       1.00505       5.24097      0.386129     -0.904795      -10.9082      0.328071      0.547371      -2.01443     -0.942660      0.516938     -0.397011     -0.137017     0.0524647    -0.0868451     0.0256493   -0.00342350    -0.0100607    0.00479553  -8.84724e-05   0.000136334   7.75915e-06   1.99322e-05   5.10858e-06   1.42667e-07  -9.89813e-08       0.00000       0.00000       0.00000       0.00000       0.00000       0.00000       11.4911       14.9579       15.6045       15.6886       14.8680       13.4355       11.7508       9.23599       7.35432       5.66938       4.09174       2.87780       1.93297       1.23950      0.764393      0.446149      0.247846      0.129792     0.0655817     0.0307992     0.0142081    0.00597179    0.00244795   0.000903549   0.000307785   9.20226e-05   2.49140e-05   5.89470e-06   1.11267e-06   1.39526e-07       0.00000       0.00000       0.00000       0.00000       0.00000       0.00000
  15  24 4177.6107    1.2199 11.5921  9.8280 -0.0003      0.276616  0.2376   0.0136   0.4178    0.0432   0.0000     0.0902767   460.0867      -18.3451      -35.1651      -16.5199       37.3013      -6.53312      -3.64909      -5.31617       14.7292       7.29484      -5.75474      -4.46159     -0.563581      -1.84836       1.53482      0.484382     -0.311535     -0.198999     0.0868023     0.0153747     0.0363388    -0.0164831   -0.00222536   0.000391792   0.000445526   0.000106157  -3.63629e-05   9.39901e-06   6.23425e-07   1.45832e-07       0.00000       0.00000       0.00000       0.00000       0.00000       0.00000       14.3756       18.4528       19.1278       19.8796       18.7457       16.7549       14.5263       11.7584       9.36703       6.97637       5.25686       3.64156       2.49811       1.55819      0.997130      0.591745      0.324469      0.173137     0.0877915     0.0434502     0.0193826    0.00821900    0.00320036    0.00120268   0.000395684   0.000118741   3.27824e-05   7.29347e-06   1.41332e-06   1.80279e-07       0.00000       0.00000       0.00000       0.00000       0.00000       0.00000
  16  11 2372.6059    1.2696  0.8392 10.2400 -0.0003       5.02962  0.0377   0.0345   0.0707    0.1166   0.0000       1.14667   440.5576       3.99968       18.3181      -7.21066     -0.603149       2.33678      -2.72104     -0.831449      -1.88807    -0.0255365     -0.475446      0.553439      0.268665    -0.0737170     -0.138192     0.0102836     0.0115804    -0.0286042    -0.0329945    0.00722706    0.00624067   0.000301598  -0.000725435   6.32888e-05   5.53635e-05  -4.57420e-05   1.34871e-05  -2.45253e-06   2.30113e-08   5.89067e-07   5.52470e-08  -6.47414e-09       0.00000       0.00000       0.00000       0.00000       2.66191       3.47019       3.50467       3.72386       3.57697       2.99276       2.92370       2.24361       1.90428       1.36122       1.06640      0.805021      0.513157      0.370563      0.211164      0.150651     0.0741442     0.0475605     0.0230784     0.0121434    0.00627386    0.00267044    0.00131648   0.000462873   0.000185231   6.80970e-05   1.85065e-05   6.79250e-06   1.38056e-06   3.71634e-07   7.43595e-08   8.63911e-09       0.00000       0.00000       0.00000       0.00000
  16  12 2514.8595    1.7971  1.0504 10.7056 -0.0079       2.59353  0.0511   0.0459   0.0792    0.1444   0.0000      0.967041   438.9980      -1.40245       12.0618      -1.43882      -3.08965      -2.69686      -6.85700      -2.98630     0.0386279     -0.490721    -0.0487290       1.10681      0.797320     -0.617061      0.155741      0.144195    -0.0923482    -0.0107995    -0.0140522    -0.0228204    0.00455962  -0.000670999   0.000386929  -0.000588889  -0.000147518   3.61273e-05  -3.34676e-05  -7.13031e-06   1.27045e-06  -2.53277e-07  -1.15193e-08  -1.48105e-08       0.00000       0.00000       0.00000       0.00000       3.19010       4.67508       4.64519       4.85748       4.75739       3.81684       3.86246       2.56167       2.48879       1.65310       1.39051      0.899406      0.622037      0.433338      0.253411      0.179141     0.0891103     0.0593802     0.0295432     0.0151844    0.00732716    0.00337010    0.00157354   0.000588790   0.000234621   8.59158e-05   2.38674e-05   8.53400e-06   1.91646e-06   4.51123e-07   1.13062e-07   1.15003e-08       0.00000       0.00000       0.00000       0.00000
  16  14 2799.4504    2.9256  0.8657 11.8425 -0.0010       1.74927  0.0412   0.0788   0.0648    0.1315   0.0000       1.12131   437.6234       3.39697       13.9609       2.63530       3.93539      -1.10820      -2.08411       2.73259       1.88908      0.384820     -0.235770      0.103551     -0.555117    0.00469720      0.534729    -0.0135264      0.103070   -0.00535929    -0.0220234    0.00914533    0.00831540   -0.00175392   -0.00130406  -0.000780742   7.59655e-05  -4.07072e-05  -2.22695e-05   3.59176e-07  -1.23219e-07   1.61680e-07  -1.30698e-08  -8.94436e-09       0.00000       0.00000       0.00000       0.00000       2.97700       3.48158       3.98215       3.86020       4.02095       3.17844       3.08163       2.58332       1.91466       1.63887       1.14122      0.859636      0.564271      0.372424      0.264330      0.142290     0.0875041     0.0528841     0.0263140     0.0138133    0.00649503    0.00298020    0.00143120   0.000559827   0.000189448   7.33641e-05   2.28163e-05   6.09441e-06   1.77450e-06   4.43490e-07   7.05072e-08   7.28868e-09       0.00000       0.00000       0.00000       0.00000
  16  15 2941.7073    3.6740  0.7351 12.2992 -0.0030     -0.262985  0.0354   0.1139   0.0612    0.1278   0.0000      0.891227   436.2671     -0.290133       13.3620       7.70958      -5.54389      -1.90111       1.34488      -2.27682      -1.02703      0.493115      0.845362    -0.0550583      0.379268    -0.0608330     -0.240947     0.0789319    -0.0702426     0.0317425     0.0496131    -0.0103908    0.00197983  -0.000498137  -0.000835539   0.000407709   0.000110316   7.89929e-05  -9.16636e-06   1.20553e-06   2.49678e-06   7.68752e-08  -1.19627e-07   4.46610e-09       0.00000       0.00000       0.00000       0.00000       2.84443       3.37291       3.57687       4.24467       3.61817       3.07767       2.90739       2.41935       1.87125       1.22369       1.14662      0.742408      0.534506      0.313924      0.226222      0.138929     0.0834189     0.0437463     0.0223668     0.0131561    0.00613962    0.00318934    0.00125831   0.000551511   0.000176760   6.35675e-05   1.86506e-05   5.23678e-06   1.57437e-06   2.71055e-07   6.77071e-08   8.39205e-09       0.00000       0.00000       0.00000       0.00000
  16  16 3083.3925    4.1215  0.8135 12.7947 -0.0040       1.51686  0.0378   0.1205   0.0669    0.1334   0.0000      0.769342   439.2405      -1.55585       5.73459       2.10457      -5.71612      -3.20454     -0.218495      -1.60864     -0.747329      0.389034     -0.150137      -1.02217     -0.346565     -0.360240      0.192703     0.0947732    -0.0766286    -0.0300073     0.0224110  -0.000697177   -0.00450770    0.00169998   -0.00181659  -0.000350086   0.000128556  -4.56001e-05   6.39108e-06  -4.51901e-06   1.14315e-06   1.57362e-07  -4.55350e-08  -1.59778e-09       0.00000       0.00000       0.00000       0.00000       2.60616       3.67749       3.94977       3.87531       3.86153       3.24699       2.97545       2.33179       1.82805       1.38592       1.04171      0.747962      0.528218      0.338985      0.216503      0.136864     0.0823437     0.0419183     0.0232945     0.0123767    0.00578825    0.00303891    0.00110791   0.000537984   0.000192155   6.81755e-05   2.24449e-05   6.50652e-06   1.80389e-06   4.12499e-07   7.96168e-08   9.39200e-09       0.00000       0.00000       0.00000       0.00000
  16  17 3224.8857    3.8393  1.1227 12.7380 -0.0001       1.65462  0.0528   0.1021   0.0817    0.1498   0.0000       1.10496   436.4177      -6.99916       4.68831     -0.743761      0.961107     -0.792315      -1.31625      -1.39394       1.15344       1.24264     -0.864194      -1.83321      0.410853      0.264259     -0.134231     -0.364655     0.0653245    -0.0562917   -0.00462859    -0.0160859    0.00791481    0.00226286   0.000349450  -0.000509704  -3.41968e-05   5.81816e-05  -3.39554e-05  -6.57226e-06  -8.56452e-07   4.15217e-07  -2.28953e-08   1.49888e-08       0.00000       0.00000       0.00000       0.00000       3.48482       4.47803       4.61503       4.70040       4.26568       4.22971       3.61581       3.12813       2.27811       1.90287       1.37537       1.03443      0.690673      0.501203      0.299670      0.186061      0.103231     0.0585853     0.0313597     0.0155783    0.00717227    0.00363722    0.00149768   0.000673397   0.000251340   8.71065e-05   2.74802e-05   8.63434e-06   2.07239e-06   4.85702e-07   7.55824e-08   1.14835e-08       0.00000       0.00000       0.00000       0.00000
  16  18 3366.2771    3.4978  1.6167 12.1244 -0.0027      0.538808  0.0607   0.0756   0.1009    0.1435   0.0000      0.584535   441.7575      0.245838       7.24109       5.23396     -0.406178     -0.770898      0.728186      0.280983       5.43928       1.86363     -0.818041       1.87342       1.38594      0.197213     -0.130074     -0.223006    -0.0160530    -0.0333689     0.0156508   -0.00911406   -0.00236164  -0.000885243    0.00139885   0.000540218   0.000826950  -8.91023e-05  -5.28652e-05   1.69341e-06   1.10199e-06   4.50350e-07   8.62519e-08   5.98508e-09       0.00000       0.00000       0.00000       0.00000       4.46161       5.59604       5.70185       5.54193       5.35582       4.82529       4.40063       3.70281       3.00227       2.27196       1.72907       1.21612      0.820526      0.535343      0.338360      0.206979      0.117449     0.0654128     0.0345459     0.0172777    0.00807148    0.00399804    0.00160193   0.000689608   0.000253339   8.88817e-05   2.83994e-05   8.61737e-06   2.21171e-06   4.84564e-07   9.01303e-08   1.08108e-08       0.00000       0.00000       0.00000       0.00000
  16  19 3507.9048    2.8273  2.4332 11.6194 -0.0067      0.819187  0.0752   0.0498   0.1246    0.0968   0.0000      0.326987   432.6654       6.48674       17.8502       1.70240       3.18900      0.941734       1.11836       1.33399      -1.35849       1.77381     -0.182574     -0.551288      0.994628    -0.0659298      0.464533     -0.203515      0.152177     -0.133360    -0.0324441     0.0379880     0.0121255    0.00535653   -0.00363240  -0.000173515   9.04692e-05   5.04078e-05  -2.91196e-05   8.25207e-06   2.99196e-06  -8.29369e-07  -1.13224e-07  -3.04435e-09       0.00000       0.00000       0.00000       0.00000       4.89938       6.62307       6.75848       7.30987       6.63448       6.26976       4.86135       4.56037       3.53517       2.62721       2.05374       1.42611      0.987228      0.666447      0.411930      0.258902      0.155462     0.0839905     0.0464009     0.0241183     0.0118580    0.00535554    0.00229855   0.000937354   0.000355031   0.000119916   4.12001e-05   1.28216e-05   3.34065e-06   6.91878e-07   1.22406e-07   1.83902e-08       0.00000       0.00000       0.00000       0.00000
  16  20 3649.7773    2.3698  3.9605 10.8770 -0.0029      0.364955  0.0929   0.0330   0.1692    0.0739   0.0000      0.177781   431.3877      -12.9164       8.15744      -5.17858     -0.801266      -3.09630       2.42681       6.89550      -1.95972       4.66710       1.51615     -0.292456      0.509061      -1.17302     -0.642787     -0.240521      0.632134     -0.164354    -0.0331406   -0.00880665    0.00264371   -0.00274365    0.00334211    0.00110539  -9.20080e-05  -9.92598e-05  -7.50475e-05   5.92252e-06  -4.90944e-06  -6.30649e-08   2.44002e-07   3.66768e-09       0.00000       0.00000       0.00000       0.00000       6.25317       7.82956       8.51028       8.10937       8.20613       7.36826       6.39069       5.54041       4.24869       3.34870       2.51564       1.79410       1.23351      0.838712      0.524787      0.317303      0.185598      0.104557     0.0548527     0.0281253     0.0134740    0.00616103    0.00276972    0.00112730   0.000417901   0.000149440   4.86391e-05   1.48952e-05   3.95559e-06   8.89242e-07   1.50432e-07   1.78534e-08       0.00000       0.00000       0.00000       0.00000
  16  21 3791.7994    1.9942  5.4125 10.5113 -0.0024      0.574103  0.1199   0.0246   0.2073    0.0595   0.0000      0.124340   444.6959       23.1114       12.8076       8.62673      0.138850       3.08058       4.18330      -4.31499       2.68251      -4.01591      -4.91675      -1.63643      -2.79427     0.0111306      0.357116    -0.0995753    -0.0896003     0.0950558     -0.115916   -0.00240219   -0.00150928    0.00501131  -0.000788136  -0.000848630   0.000380935  -0.000275930   3.21865e-05  -8.94564e-07   6.06463e-06   1.27825e-06  -3.12565e-07  -3.51946e-08       0.00000       0.00000       0.00000       0.00000       7.63842       10.4429       10.0749       11.1646       9.91691       9.52476       8.20622       6.97643       5.49107       4.18225       3.17478       2.29474       1.59980       1.04022      0.664708      0.406169      0.228895      0.133314     0.0660632     0.0370572     0.0164903    0.00848040    0.00331942    0.00150068   0.000504893   0.000199274   5.98030e-05   1.84393e-05   4.80298e-06   1.08698e-06   2.07364e-07   2.90618e-08       0.00000       0.00000       0.00000       0.00000
  16  22 3933.6438    1.6483  7.4159 10.2356 -0.0021      0.463984  0.1443   0.0187   0.2726    0.0487   0.0000     0.0991406   441.6863       9.33635       22.3163      -2.70605      -11.8972       8.92042      -7.29462      0.494255       7.25578       3.49850      -2.96246       1.66387      0.194942      0.401645     -0.579428      -1.07756      0.409590      0.251465    0.00274516     0.0248751    0.00898756    0.00493071  -0.000833469    0.00332913  -4.08572e-05   0.000174378   5.43155e-05   7.49082e-06  -2.73805e-06  -1.44296e-06  -3.24818e-07   2.27388e-08       0.00000       0.00000       0.00000       0.00000       9.32525       12.0447       12.9566       13.0398       12.4202       11.2131       9.70825       8.14981       6.38203       5.03387       3.70793       2.63700       1.83535       1.19369      0.765373      0.470910      0.275905      0.151670     0.0820922     0.0413935     0.0202918    0.00931819    0.00403902    0.00165546   0.000645369   0.000225533   7.33755e-05   2.14396e-05   5.79522e-06   1.30609e-06   2.28987e-07   2.84438e-08       0.00000       0.00000       0.00000       0.00000
  16  23 4075.8625    1.3639  9.3215  9.9693 -0.0042      0.408297  0.1886   0.0149   0.3210    0.0444   0.0000     0.0904645   432.2015       6.64993      0.513617      -18.8429      -30.3226       16.6056       11.5697       5.08487       15.6668       9.01185      -1.22180       3.37092      -1.37793       1.46936       3.39323      0.844844     -0.854907     -0.219221      0.214004    -0.0711707    -0.0102903     0.0190444    0.00421787   0.000753770  -0.000357712   0.000137322   8.19348e-05  -4.56179e-05   1.60281e-06  -9.37559e-07  -2.93347e-07  -2.72659e-08       0.00000       0.00000       0.00000       0.00000       11.3173       14.3022       15.0470       15.4636       14.8511       13.7206       11.5443       10.0211       8.06152       6.19412       4.65283       3.36977       2.26265       1.57778      0.971322      0.605566      0.347980      0.203500      0.105682     0.0557859     0.0262004     0.0122481    0.00525830    0.00218766   0.000791867   0.000290237   9.25074e-05   2.90272e-05   7.14868e-06   1.63315e-06   2.84326e-07   3.65902e-08       0.00000       0.00000       0.00000       0.00000
  16  25 4359.3761    0.9795 14.2660  9.7112 -0.0039    -0.0889126  0.3266   0.0103   0.5167    0.0362   0.0000      0.102425   456.5957       1.38077      -20.1308      -20.1009       48.0223      -10.9695      -24.2102      -10.0969      -3.54397      -23.5093      -7.50748       6.97318      -3.43147     -0.895135       1.26533     0.0390410      0.312002     -0.844659     -0.221364      0.281718      0.153653    -0.0221868    -0.0148846    0.00840204  -0.000590464  -0.000504563   3.56281e-05   3.76980e-05   1.16648e-06   1.74664e-06   1.35154e-06  -5.38639e-08       0.00000       0.00000       0.00000       0.00000       16.8748       22.4533       23.4703       23.9109       22.4614       20.4391       18.0504       14.9781       12.3685       9.45717       7.08499       5.05326       3.51895       2.30981       1.49007      0.902246      0.532888      0.303966      0.160880     0.0849475     0.0401268     0.0191468    0.00807715    0.00342960    0.00126242   0.000463625   0.000148721   4.33710e-05   1.12377e-05   2.44864e-06   4.52936e-07   5.57169e-08       0.00000       0.00000       0.00000       0.00000
  17  11 2404.9683    1.4454  0.9078 10.2737 -0.0026       1.69828  0.0421   0.0362   0.0677    0.1331   0.0000       1.02085   437.5870       3.49641       18.0676      -2.08233      -3.70144     -0.276703       3.66448      0.234217   0.000253328     -0.167714      0.896383      0.212314      0.287307     -0.325921     0.0730125     0.0267224     -0.166687    -0.0486864     0.0557606    0.00265574   -0.00607419    0.00122538  -0.000471321   0.000471971   0.000224040  -0.000143193  -1.37700e-05  -1.20681e-05   6.73139e-06   2.50387e-06  -2.12209e-07  -2.06518e-07  -1.45301e-08  -1.07958e-09       0.00000       0.00000       2.80580       3.73889       4.47552       3.82781       4.15839       3.75006       3.15084       2.89352       1.97482       1.64510       1.28337      0.874400      0.691771      0.457072      0.306607      0.189024      0.113936     0.0634313     0.0360893     0.0199207    0.00944558    0.00478437    0.00242599   0.000967918   0.000453278   0.000181806   6.63724e-05   2.27907e-05   7.29809e-06   2.25926e-06   6.30426e-07   1.26920e-07   1.87757e-08   2.13280e-09       0.00000       0.00000
  17  13 2691.0747    2.4328  0.8834 11.3153 -0.0032       3.13907  0.0399   0.0641   0.0661    0.1338   0.0000      0.880038   442.5984      -7.79070       10.3709      -3.05973       1.02700      -1.66400       4.41262      0.221341     -0.125578      0.967879     -0.296820     -0.536161      -1.22475      0.781731    0.00396571    -0.0334228     0.0242142   -0.00704243    -0.0340779     0.0219083   0.000294324    0.00164796   -0.00215802   0.000996567  -2.36178e-05   0.000234013   8.62498e-05  -1.63675e-05   4.23184e-06   9.64124e-07   4.42810e-08   1.46666e-07  -3.21772e-08  -2.34595e-09       0.00000       0.00000       2.67532       3.44707       3.53079       3.57494       3.61256       3.11331       3.05764       2.41972       1.95525       1.48530       1.17224      0.886895      0.632728      0.436584      0.281172      0.177910      0.109135     0.0621475     0.0339408     0.0174781    0.00954877    0.00472728    0.00204038    0.00103713   0.000398063   0.000161311   5.75874e-05   1.89563e-05   6.11242e-06   1.73363e-06   4.35137e-07   1.02066e-07   1.92505e-08   2.10100e-09       0.00000       0.00000
  17  14 2834.3252    3.1950  0.7823 11.9411 -0.0017       1.27432  0.0328   0.0871   0.0598    0.1181   0.0000      0.868344   437.4066       6.14142       15.9774       5.42090      -6.27165      -1.83343       5.76196       3.08175       1.61993       1.36568     -0.421169      -1.52703   -0.00946809      0.367343      0.159973    -0.0906739     0.0737535    -0.0666592   -0.00207603     0.0117920   -0.00718794   0.000504354    0.00152022   0.000200204   0.000244489   4.09848e-05  -2.89046e-05  -2.95250e-06  -8.11061e-06  -1.30525e-06  -6.37151e-07  -4.57884e-08   6.92877e-09   8.34208e-10       0.00000       0.00000       2.42551       3.11922       3.27401       3.43254       3.36567       3.03158       2.49090       2.19841       1.76653       1.42161       1.04959      0.741729      0.532717      0.360655      0.252042      0.146036     0.0872985     0.0544827     0.0325605     0.0171384    0.00894530    0.00398302    0.00193374   0.000830683   0.000360783   0.000126795   5.06981e-05   1.70145e-05   5.50866e-06   1.52731e-06   4.29743e-07   8.65663e-08   1.48436e-08   1.93934e-09       0.00000       0.00000
  17  15 2977.2015    3.7413  0.7230 12.4022 -0.0138       1.69073  0.0324   0.1089   0.0551    0.1178   0.0000      0.888082   438.9022       2.74779       16.2146     -0.254021      -4.63582       3.49192       3.43455      0.757020      0.913375      -2.29111      0.363845     -0.646535     -0.648147      0.405278     -0.388356     0.0577875    -0.0376394     -0.133739     0.0105874     0.0159752    0.00321391   -0.00903917   -0.00150519   0.000299144   0.000239848  -6.65915e-05  -1.29211e-06   2.36971e-05  -4.25619e-06   1.34676e-06   3.75123e-07   2.92792e-08  -4.00287e-08   1.35552e-09       0.00000       0.00000       2.25822       3.10638       3.23919       3.43092       3.07769       2.82609       2.53047       2.10645       1.70009       1.38433      0.993500      0.769557      0.492000      0.360727      0.215671      0.151794     0.0800530     0.0524795     0.0281498     0.0162088    0.00717461    0.00419509    0.00173074   0.000913310   0.000312001   0.000147609   4.85379e-05   1.84803e-05   4.97829e-06   1.63256e-06   3.50245e-07   9.11126e-08   1.52400e-08   1.98591e-09       0.00000       0.00000
  17  16 3119.3403    4.1902  0.9280 12.4379 -0.0039       1.24686  0.0528   0.1080   0.0680    0.1576   0.0000      0.844764   437.5925       2.58937       7.08389       3.92664       1.24668       3.63259      -4.57290      0.793974       3.05294       2.84613    -0.0535513      0.477292      0.921724      0.169139      0.346841     -0.164357     -0.126095     0.0297278     0.0341640    -0.0147251    0.00176730   -0.00259410  -0.000903427   0.000188414   0.000657061  -0.000116538  -9.56849e-05   1.27434e-05   3.94602e-06  -3.93623e-07   1.67383e-07  -1.30604e-07  -1.93994e-08   9.65600e-10       0.00000       0.00000       2.86666       4.54377       4.46378       4.47370       4.72697       3.24925       4.08474       2.60199       2.48653       1.88452       1.31737       1.12654      0.634763      0.571420      0.293996      0.200761      0.148348     0.0624189     0.0459281     0.0189125     0.0123851    0.00649200    0.00231943    0.00148427   0.000461706   0.000239231   8.58154e-05   2.05495e-05   9.39490e-06   2.19846e-06   4.42832e-07   1.60082e-07   2.98123e-08   2.96963e-09       0.00000       0.00000
  17  17 3261.2735    3.8424  1.3385 12.2467  0.0038       1.55280  0.0565   0.0868   0.0893    0.1524   0.0000      0.690547   438.5029       5.97424       10.1106       6.18586       4.06096       7.59535      0.906400     -0.573260     0.0245562      -1.02477      -1.49463       2.57407       1.02452      -1.02823      0.110911    0.00128428     -0.198235     0.0141709    -0.0140631    -0.0195702    0.00944725     0.0137183    0.00659786  -0.000117554   0.000155555   2.53476e-05   5.09329e-05   1.54897e-05   2.88686e-07  -5.35029e-07   1.48278e-06   1.02341e-07   2.70976e-08  -1.17536e-09       0.00000       0.00000       4.00864       5.28060       5.18396       4.73499       4.28792       3.80326       3.88022       3.63483       3.32555       2.66125       1.97475       1.39470      0.896632      0.601774      0.358811      0.215854      0.122800     0.0762736     0.0425142     0.0227852     0.0120717    0.00589833    0.00248313    0.00128529   0.000481591   0.000194798   7.04975e-05   2.45343e-05   7.57192e-06   2.21049e-06   5.36390e-07   1.23220e-07   2.26721e-08   2.74403e-09       0.00000       0.00000
  17  18 3403.3825    3.1741  2.0728 11.9091 -0.0043       1.17762  0.0667   0.0614   0.1186    0.1101   0.0000      0.448332   440.3024      -5.56953       23.4766       2.48273      -3.52914      -4.18570      -6.98438       7.16373      -3.75112       1.95271       3.67411    -0.0854483     0.0712631       1.01446    -0.0833686     -0.402413     -0.313463      0.120351    -0.0702926     0.0355416     0.0156886    0.00428016  -0.000164666    0.00153116  -0.000311820  -8.11716e-05  -2.52379e-05  -1.09482e-05   1.88049e-05   2.41980e-06  -9.11539e-07   2.08877e-07  -2.35293e-08  -3.83219e-09       0.00000       0.00000       4.42630       5.42045       5.62026       5.74684       5.46331       5.20287       4.59150       3.99150       3.21267       2.36490       1.80930       1.40191       1.02473      0.712539      0.460985      0.286438      0.167503     0.0978029     0.0524865     0.0301308     0.0145614    0.00766772    0.00344621    0.00154087   0.000604898   0.000248831   8.43742e-05   3.15745e-05   9.57368e-06   2.79323e-06   6.71860e-07   1.42184e-07   2.44238e-08   3.15444e-09       0.00000       0.00000
  17  19 3545.5589    2.7166  2.9611 11.1397 -0.0040      0.878034  0.0778   0.0427   0.1354    0.1002   0.0000      0.253482   430.5974      -5.19917       13.3603      0.103308       11.3508      -4.41743       1.94152      -2.50470     -0.992787       1.16803       2.41520       1.69424      -2.33276      0.136468     -0.323404      0.477380      0.119465      0.182009     0.0779332    -0.0175569   -0.00903373     0.0117993    0.00406672    0.00112202  -0.000471763   1.84742e-05   3.51836e-06   2.51032e-05  -2.63406e-05   2.99094e-06   3.91057e-07   1.09979e-07  -1.87893e-08  -5.29345e-09       0.00000       0.00000       4.72318       6.50953       6.97448       7.02355       6.86178       6.05350       5.39005       4.49356       3.68605       2.79138       2.17503       1.57398       1.13719      0.736340      0.495914      0.318545      0.191828      0.113938     0.0620617     0.0338014     0.0174258    0.00884853    0.00406748    0.00185853   0.000752698   0.000299116   0.000109696   3.91133e-05   1.21041e-05   3.51003e-06   9.26134e-07   1.98018e-07   3.58947e-08   4.22984e-09       0.00000       0.00000
  17  20 3688.0505    2.3079  4.4340 10.7320 -0.0072      0.588709  0.0980   0.0299   0.1723    0.0706   0.0000      0.151972   426.4841      -8.52655       13.2384      0.485543     -0.154114      0.730077      -6.77953     -0.863176      -2.40133      -2.58842       1.26499       2.71060       3.21681       2.30531     -0.198176     -0.257107      0.178089      0.170348      0.122143    -0.0505319     0.0108715    0.00441490   0.000210647   -0.00559029  -0.000300246   0.000585638  -1.09790e-05  -1.60534e-05   2.62888e-05   6.55341e-06  -2.53926e-06  -1.89441e-07   3.81500e-08  -4.21985e-09       0.00000       0.00000       6.11938       7.95763       8.65633       8.64977       8.45199       7.63928       6.60566       5.62100       4.69755       3.66918       2.73978       2.00212       1.42103      0.964751      0.634012      0.396531      0.240151      0.142527     0.0815168     0.0428120     0.0229362     0.0109903    0.00494694    0.00230619   0.000927047   0.000364450   0.000140120   4.78105e-05   1.53020e-05   4.34179e-06   1.10471e-06   2.38412e-07   4.15922e-08   4.92958e-09       0.00000       0.00000
  17  21 3830.0564    1.9406  6.2565 10.2551 -0.0038      0.380387  0.1227   0.0211   0.2205    0.0560   0.0000      0.103818   447.9706       2.72481      -2.93797       8.52136      -6.12694       1.31023      -13.3336       2.63708       4.70973     -0.569676      -1.97459       3.97653      0.281338      0.990837      0.449908      0.393108      0.455793     -0.213415     0.0528954     0.0561835     0.0449891    -0.0148590    0.00669798    0.00191661  -0.000314954   -0.00113921  -0.000129621  -4.49273e-05   1.76679e-05   6.28938e-06   1.02420e-06   1.39898e-07  -2.03068e-08   1.06821e-08       0.00000       0.00000       7.30887       9.63383       9.91919       10.5625       9.92995       9.00601       7.98187       6.87124       5.66662       4.38725       3.34680       2.48069       1.72685       1.17184      0.771198      0.487261      0.296670      0.173653     0.0973577     0.0534138     0.0269014     0.0136762    0.00627663    0.00284476    0.00113754   0.000461267   0.000162792   5.72540e-05   1.79522e-05   5.13918e-06   1.29258e-06   2.85654e-07   5.14884e-08   6.43533e-09       0.00000       0.00000
  17  22 3972.7554    1.6043  8.5295 10.0466 -0.0021      0.481245  0.1567   0.0165   0.2866    0.0451   0.0000     0.0838342   438.1336       5.74774       6.49217       18.8175       45.6993      -26.3679       10.6082       1.86649       9.47482      0.298280      -1.34309       2.74453      -1.45664     -0.388326     -0.460902       1.27528      0.130303     -0.196212     -0.160199    0.00226644     0.0874368    -0.0133105     0.0130057   -0.00194884   -0.00175539  -0.000258089   0.000155389   7.59844e-06   1.90171e-05  -1.73016e-05   2.38038e-06   3.08557e-07   7.78348e-08  -3.54086e-09       0.00000       0.00000       9.15243       12.0134       12.8827       13.1822       12.4544       11.2227       10.2697       8.44135       7.05010       5.51109       4.10139       3.04296       2.15240       1.48633      0.955336      0.603552      0.367365      0.216049      0.119344     0.0659449     0.0343759     0.0168869    0.00789860    0.00345720    0.00148998   0.000587250   0.000215433   7.44387e-05   2.29979e-05   6.49466e-06   1.60624e-06   3.60630e-07   6.43337e-08   7.53633e-09       0.00000       0.00000
  17  23 4115.3109    1.3757 11.5956  9.7925  0.0008      0.325796  0.2130   0.0131   0.3681    0.0417   0.0000     0.0759566   455.9007       32.7233       18.1549      -20.0733      -5.66870       5.62096       8.45733      -13.7818       13.8538       14.7290       2.06591       2.76194      -3.79662      0.482465     -0.570368      0.620624      0.636234     -0.664016     -0.137647      0.154654    -0.0514285    -0.0190301     0.0102283   -0.00183489   -0.00215956    0.00110468   0.000519885  -0.000108965   3.00413e-05   1.57164e-06  -4.17445e-06  -3.44797e-07   1.00244e-07   1.75977e-08       0.00000       0.00000       11.5922       15.3082       16.3694       16.6267       15.9832       14.7608       12.9083       10.6703       9.06514       6.92698       5.27334       3.95805       2.73554       1.87156       1.24886      0.788236      0.483718      0.283101      0.162548     0.0845273     0.0456325     0.0216179     0.0104263    0.00457198    0.00194923   0.000732504   0.000284789   9.62475e-05   3.11710e-05   8.55443e-06   2.12552e-06   4.64357e-07   8.25817e-08   9.79265e-09       0.00000       0.00000
  17  24 4257.6435    1.1497 12.5085  9.7584 -0.0046     0.0976428  0.2462   0.0118   0.4123    0.0379   0.0000     0.0810515   445.0672       49.9584       3.49279     0.0488499       13.8482      -6.30276      -12.1758       10.3858       12.9518      -24.4686      -5.57276       2.88255      -3.65308      -5.09234       1.78306       1.53216      -1.22150     0.0740959     0.0868227    -0.0128018    -0.0188836    -0.0119962    -0.0120997    0.00488689  -0.000194594  -0.000741550  -0.000319997   0.000130235  -1.27923e-05   1.35007e-05  -2.04066e-06   3.42033e-07   5.69881e-08   2.01303e-09       0.00000       0.00000       12.9291       16.7492       18.1891       18.3497       17.1365       15.9799       14.4087       12.2115       9.86238       8.03566       5.96439       4.39413       3.14038       2.12444       1.40799      0.878767      0.537295      0.312500      0.178522     0.0945685     0.0498278     0.0242311     0.0113993    0.00514056    0.00217383   0.000859719   0.000323637   0.000108144   3.38933e-05   9.39813e-06   2.41255e-06   5.21144e-07   8.79424e-08   1.07161e-08       0.00000       0.00000
  17  25 4399.4402    0.9166 15.5168  9.6973 -0.0018    -0.0786748  0.3647   0.0093   0.5640    0.0326   0.0000     0.0977827   444.9756      -53.8164       22.3865       20.8234      -41.2235      -9.36557       15.7833       2.63018      -6.12375      -15.0386      -10.7689       3.22270       4.18685       2.01099      -3.17046      -2.30079      0.271846      0.306962     -0.143453     -0.257290     0.0960354     0.0230924     0.0251782     0.0153663   -0.00236256   0.000299397   0.000119580   0.000171547  -2.62606e-05   1.05994e-05  -5.78090e-06  -6.36714e-07   1.73816e-07   7.80414e-09       0.00000       0.00000       16.7729       22.2346       23.7401       24.0317       23.5744       21.1864       19.1129       16.2844       13.3244       10.6838       7.96210       6.08511       4.18234       2.92345       1.94148       1.21862      0.755945      0.433698      0.256000      0.133282     0.0704382     0.0344103     0.0161890    0.00736833    0.00302655    0.00119672   0.000450735   0.000149807   4.93905e-05   1.34557e-05   3.39821e-06   7.59643e-07   1.26647e-07   1.49555e-08       0.00000       0.00000
  18  10 2291.7768    1.0953  0.7099  9.9841 -0.0084       5.69914  0.0423   0.0329   0.0544    0.1195   0.0000       1.08903   435.0654       3.68050       14.6903       1.87083      -4.29621      -8.06454       1.57054       1.78198     -0.357502      -2.15703     -0.374266       1.02536     -0.711423     0.0454403      0.657060      0.157257     0.0726336     0.0468087     0.0822786   -0.00519011     0.0161630   -0.00830906   -0.00579863   -0.00228781    0.00126785   5.04157e-05  -7.56580e-05  -5.60888e-05   5.11014e-06  -2.51218e-06  -3.06386e-07   3.16743e-07  -3.41255e-08  -2.29333e-08  -3.44408e-09  -2.22927e-10       2.68110       3.44318       3.85521       3.48402       3.93411       3.32920       3.06951       2.59480       2.30231       1.86515       1.37995       1.06631      0.673491      0.563144      0.369970      0.228516      0.151652     0.0795024     0.0533688     0.0319205     0.0162072    0.00834334    0.00415808    0.00213992   0.000810931   0.000388367   0.000148642   6.24046e-05   1.86529e-05   6.83480e-06   2.40368e-06   6.24593e-07   1.42221e-07   3.35128e-08   5.42964e-09   5.15087e-10
  18  11 2436.8918    1.4894  0.9377 10.3957 -0.0108       3.43659  0.0453   0.0385   0.0707    0.1397   0.0000      0.912723   435.6274       2.69319       9.69029      -4.21004      -2.55680      0.143777      -4.73822      -4.18500     -0.286071       1.06499     -0.785720      0.302230       1.31623      0.655451      0.242080     0.0600885    -0.0668150      0.166991    -0.0365700    -0.0170668   -0.00537844    0.00196047   -0.00744535   -0.00252185    0.00160011  -0.000110596  -0.000193994  -1.64656e-05   3.60527e-06  -4.11535e-06  -9.64900e-07   3.11641e-07  -4.64897e-08   6.44830e-09   5.81568e-09   2.60028e-10       2.92097       3.20431       4.12429       4.08624       3.70465       3.89122       3.24753       2.34823       2.35476       1.92406       1.33128       1.11897      0.760632      0.496921      0.393062      0.233973      0.141730      0.103285     0.0587624     0.0295020     0.0176931     0.0101107    0.00431123    0.00172151    0.00105025   0.000410079   0.000158622   6.17936e-05   2.49415e-05   8.88936e-06   2.40323e-06   5.48410e-07   1.27724e-07   2.66381e-08   4.50099e-09   5.13450e-10
  18  12 2580.9089    2.0077  0.8956 11.0308 -0.0063       3.89316  0.0373   0.0508   0.0658    0.1223   0.0000      0.840846   433.1375      -10.0345       12.9281      -2.84503      -5.28880       2.99962       3.15479      -2.49719       1.48691      -1.98763      0.745868      -1.01427     -0.124193      -1.05063      0.311749     -0.171131    -0.0373284     0.0739813    -0.0329035    -0.0259779     0.0147464    0.00730550   -0.00799111  -0.000493115   0.000719035  -0.000123071  -4.04944e-05   5.16417e-05  -1.61413e-07   4.59447e-06  -1.28452e-06   7.58092e-07   2.44111e-08  -1.52079e-09  -1.97210e-09  -2.41569e-10       2.46988       3.29003       3.50992       3.63947       3.36750       3.43087       2.75389       2.39599       1.94662       1.53455       1.12872      0.948303      0.589479      0.463266      0.306958      0.202292      0.120748     0.0819345     0.0413926     0.0273621     0.0127186    0.00715430    0.00328186    0.00164461   0.000709103   0.000321536   0.000125436   4.95675e-05   1.54976e-05   6.70982e-06   1.79210e-06   5.18828e-07   1.05167e-07   2.55740e-08   3.80832e-09   5.58171e-10
  18  13 2724.6990    2.5983  0.7407 11.7250 -0.0005       2.44955  0.0356   0.0706   0.0592    0.1026   0.0000      0.974235   436.4504     -0.585871       13.7360      -1.70849      -2.59840      -2.27174      -1.46837    -0.0769029      0.494542     -0.365447      0.207043      -1.42634      0.420127      0.385585      0.103162     -0.143522     0.0296675     0.0109434    -0.0597106    0.00775881   -0.00998838    0.00130901   -0.00105645  -0.000897449   0.000132932   0.000310433   0.000157189  -6.46126e-05  -5.45895e-05   4.20793e-07   1.03649e-06   2.30581e-07  -1.23016e-08  -5.94030e-09   9.26337e-10   7.32925e-10       2.11209       3.32025       2.93957       3.70789       2.89404       3.44204       2.37237       2.39173       1.83569       1.57096       1.14176      0.914266      0.637607      0.425741      0.319442      0.186142      0.135469     0.0703911     0.0523355     0.0213057     0.0161626    0.00645996    0.00415026    0.00133999   0.000937261   0.000273837   0.000156281   3.99161e-05   2.27332e-05   5.35990e-06   2.23981e-06   4.72819e-07   1.37329e-07   2.60921e-08   4.31272e-09   7.71521e-10
  18  14 2868.6372    3.3681  0.6969 12.2400  0.0002       2.25927  0.0307   0.0971   0.0564    0.1060   0.0000       1.11794   437.4359      -1.36250       15.2070       1.45638      -1.29288       1.73739      -5.05399      -1.17586       2.20132    -0.0523909     -0.167985      -1.42915     -0.871466      0.348178     0.0787690     -0.121133     -0.176946    -0.0491157     0.0203583     0.0266360    -0.0106219   -0.00444980    0.00171961  -0.000380313  -0.000672297  -1.98078e-05   4.00414e-06  -0.000122888  -1.36386e-05   1.50230e-06  -7.62099e-07   1.02749e-07   3.65703e-08   1.86327e-09   3.69207e-09  -1.00615e-09       2.12465       2.69998       2.90913       2.74233       2.88964       2.53352       2.34291       1.96860       1.68639       1.46626       1.08514      0.791910      0.607977      0.362730      0.253966      0.172998      0.103721     0.0696933     0.0376825     0.0215467     0.0119876    0.00566369    0.00294323    0.00142651   0.000544681   0.000266681   0.000100622   3.93655e-05   1.57451e-05   5.08190e-06   1.34620e-06   4.14827e-07   1.12563e-07   2.28091e-08   3.71361e-09   3.94750e-10
  18  15 3012.0685    3.9060  0.8396 12.4245 -0.0087     -0.121057  0.0327   0.1026   0.0630    0.1263   0.0000      0.822163   440.1777      -1.33194       11.3463       1.91474      -5.38487       3.29357     -0.184124      -7.55853      -2.27849      0.347170       1.14715      0.322646     -0.718945      0.662895      0.314374     -0.249585      0.110546      0.106333     0.0178038    0.00975498    0.00649537     0.0108122   -0.00155308   0.000117484   -0.00175944   6.11473e-05   0.000205936   3.03894e-05  -1.54338e-05   2.37445e-06  -2.60576e-06  -2.73991e-07   8.82067e-08   2.19306e-08   3.87671e-09  -3.39448e-10       2.24724       2.93825       3.09429       3.34495       3.10084       2.81965       2.59474       2.17194       1.77030       1.32492       1.08910      0.789231      0.563818      0.413276      0.269746      0.179742      0.111697     0.0689506     0.0392567     0.0220255     0.0120079    0.00619764    0.00308549    0.00144652   0.000672602   0.000290260   0.000119435   4.39653e-05   1.52706e-05   4.96924e-06   1.52982e-06   4.22820e-07   9.43361e-08   2.09253e-08   3.97212e-09   4.62624e-10
  18  17 3297.4083    3.6682  1.3870 12.2577 -0.0050       2.11350  0.0520   0.0797   0.0817    0.1262   0.0000      0.590061   438.7889      -2.63312       13.5280       3.37165       3.97444     -0.188110      -6.09500       1.43731      0.849257      -1.22673      0.271237      -2.21367     -0.950336     -0.766032     -0.316835    -0.0524656    0.00417644   -0.00404017     0.0908672     0.0560209     0.0136655   -0.00929707   -0.00239537    0.00277263   -0.00158135  -0.000498234  -0.000166786   6.02430e-05   3.14855e-05  -1.53546e-05   3.80471e-06  -4.21818e-07   2.74927e-07  -1.64840e-08  -2.41182e-09   5.95829e-10       3.04768       4.05702       4.20327       4.57563       4.11796       4.00678       3.48539       3.01501       2.51313       1.95746       1.57045       1.15532      0.844032      0.559575      0.391042      0.241798      0.166325     0.0995712     0.0559465     0.0319686     0.0176096    0.00855242    0.00475299    0.00209817   0.000982841   0.000397193   0.000181823   6.10658e-05   2.30122e-05   7.64076e-06   2.32889e-06   6.09585e-07   1.60681e-07   3.05423e-08   5.66292e-09   7.31353e-10
  18  18 3440.1272    3.1345  1.9299 12.0928 -0.0038       2.46321  0.0848   0.0608   0.1102    0.0968   0.0000      0.509771   434.7814      -4.37640       10.8688      -3.16826      0.818215       8.99986       2.02977       9.62341       3.69573     -0.248210      -3.66527     -0.739409     -0.240963    -0.0360372      0.255026     -0.595034     -0.224701    -0.0644025    -0.0568696    -0.0407176    -0.0290024   -0.00217251    0.00444995   0.000191926   0.000211937  -0.000151859  -0.000173759   1.75867e-05  -1.33283e-06   1.78919e-05   3.66663e-06   2.71325e-08  -1.02743e-07   4.06310e-08   3.91484e-09  -1.73721e-10       3.92132       7.24001       6.35403       7.07029       7.13896       5.36576       6.21400       3.94651       4.31838       2.79787       2.45569       1.80073       1.21631      0.914485      0.591473      0.382370      0.263213      0.134448     0.0970861     0.0438699     0.0281980     0.0142834    0.00613945    0.00387116    0.00111487   0.000799199   0.000211748   0.000112051   3.79509e-05   1.09289e-05   4.32003e-06   1.01997e-06   2.51899e-07   6.26320e-08   1.39435e-08   1.39835e-09
  18  19 3582.5343    2.6284  3.0962 11.2119 -0.0007      0.688988  0.0811   0.0405   0.1363    0.0920   0.0000      0.246124   435.1109      -7.54616       9.08980      -1.18484      0.964291       15.7783       3.22959      -4.05832     -0.452712      -1.16320       2.12179       2.60216      0.917706       2.01616      0.333293      0.184225     -0.549659    0.00904582      0.150763     0.0193977  -0.000833137   0.000537692    0.00250924  -0.000861263   0.000981271   5.13859e-06   0.000460799   5.48054e-06   3.66874e-05   6.89882e-06  -2.95709e-06  -1.42196e-08  -1.47988e-07   3.05399e-08  -1.53297e-08  -1.32073e-09       5.11051       6.51258       6.51601       7.09677       6.45655       6.11853       5.25260       4.80720       4.23890       3.43209       2.56847       1.87529       1.40701      0.945439      0.657035      0.403430      0.249821      0.152176     0.0911660     0.0515784     0.0289514     0.0151596    0.00724752    0.00350512    0.00145855   0.000667027   0.000245847   9.77985e-05   3.54257e-05   1.17193e-05   3.47493e-06   9.24892e-07   2.39546e-07   4.68759e-08   8.31348e-09   1.08187e-09
  18  20 3725.3049    2.1575  4.3018 10.8669 -0.0012      0.515118  0.0961   0.0283   0.1780    0.0638   0.0000      0.162087   435.0568       2.67166       8.23948       9.49639       1.56610       11.0768      -7.32986       1.82459       2.62841       4.74767       8.48335      0.944988      -3.01685     -0.592902       1.27485      0.822501     -0.226373     -0.431289    -0.0923015      0.105985     0.0263782  -0.000435214   -0.00324670  -0.000127830   -0.00188647   0.000626306  -0.000106107  -0.000134920  -3.75064e-05  -5.51411e-06   7.17665e-07   4.64166e-07   9.04885e-08   1.40500e-08  -1.81606e-09  -8.81840e-10       5.75920       7.98374       8.26383       8.64715       8.22469       7.51674       6.80657       5.67672       4.81564       3.70726       2.92979       2.14943       1.56406       1.10928      0.735445      0.480853      0.298777      0.179887      0.103904     0.0593527     0.0316398     0.0162987    0.00825386    0.00378188    0.00178770   0.000721611   0.000310730   0.000115337   4.15480e-05   1.39053e-05   4.31262e-06   1.21856e-06   2.91894e-07   6.26448e-08   1.12669e-08   1.29782e-09
  18  21 3868.3220    1.8863  6.6127 10.1392 -0.0021      0.409712  0.1227   0.0193   0.2195    0.0545   0.0000     0.0938576   433.0178      -16.1310       14.5159       7.52607       13.6094       7.36379      0.329536       1.84138       7.51662       6.44090       1.51346      0.705907     0.0283115      0.660840      0.709729      0.631537     -0.652145     -0.272466      0.228264      0.165534     0.0212323    0.00190348    0.00928833    0.00272142   -0.00528160    0.00131988  -9.22311e-05  -0.000362223   1.29592e-06   1.09086e-05  -7.00679e-07   7.31998e-07  -7.23561e-07  -2.21302e-08   7.04645e-09   2.41693e-09       7.37358       9.34903       10.0224       10.2535       9.86442       9.46862       8.08800       7.01456       5.74407       4.57216       3.55111       2.67016       1.93032       1.34181      0.923130      0.608303      0.373829      0.227927      0.133211     0.0768653     0.0401963     0.0202948     0.0102857    0.00481622    0.00224228   0.000908139   0.000382292   0.000142197   5.13848e-05   1.73739e-05   5.20440e-06   1.44904e-06   3.48557e-07   7.09707e-08   1.17959e-08   1.45137e-09
  19   8 2021.8565    0.5999  0.6670  9.0194 -0.0023       9.64439  0.0402   0.0178   0.0574    0.0909   0.0000       1.43691   440.6734      -2.74381       15.5421      -1.55391      -2.35147       7.05334      -1.69675       1.49044       1.36805       1.77544      -1.17310     -0.866568     -0.609275    -0.0497357      0.185774    -0.0662570     0.0556255    -0.0303254    0.00113914   -0.00500114    -0.0141279    -0.0126392   2.78294e-05  -0.000884842  -0.000537048   0.000685784  -2.63728e-05   1.63607e-05   4.89072e-05   1.01042e-05  -4.33199e-06   2.10476e-06  -1.26516e-07  -1.22134e-08   6.50300e-09   4.63379e-09       2.98596       4.34713       5.13465       4.85267       4.60017       4.60167       3.63380       3.33592       2.70547       1.63175       1.65023       1.05087      0.777331      0.658122      0.392630      0.265084      0.196026     0.0919319     0.0645383     0.0391371     0.0170685     0.0109361    0.00645891    0.00235665    0.00130945   0.000757333   0.000237069   0.000107788   5.46408e-05   1.81902e-05   5.02288e-06   2.01268e-06   7.77082e-07   1.95608e-07   3.93196e-08   6.29234e-09
  19   9 2173.7505    0.8716  0.7070  9.4996 -0.0066       4.83120  0.0364   0.0241   0.0538    0.1024   0.0000       1.09696   437.7659      -2.66313       19.2200       4.64098      -5.91711       5.06783       1.50013       2.82338     -0.687116      0.318967     -0.742057      0.966292       1.52161     -0.770430      0.285386      0.211792     0.0261045      0.180680   -0.00982340     0.0488371     0.0130490    0.00897288   -0.00195201    0.00162553  -0.000325268   6.63952e-05  -8.21226e-05  -0.000155457  -2.46456e-05  -1.50414e-05   4.37304e-06   1.39833e-07   4.06406e-07  -1.53121e-07  -2.80048e-08  -4.07696e-09       2.41850       2.78288       3.18743       3.31408       3.07276       3.13171       2.82626       2.20565       1.72133       1.59933       1.32483      0.969092      0.700125      0.500905      0.289791      0.228954      0.159868      0.103599     0.0610888     0.0371947     0.0203149     0.0100757    0.00488680    0.00265605    0.00129231   0.000541784   0.000246708   0.000105153   4.51398e-05   1.70208e-05   5.37155e-06   1.55806e-06   4.72747e-07   1.27675e-07   2.69901e-08   5.59622e-09
  19  11 2468.2363    1.5923  0.9840 10.7055 -0.0035       5.28237  0.0392   0.0385   0.0739    0.1113   0.0000       1.02987   438.8804      -3.36488       14.4889       5.52934      -1.80025     -0.664195      -1.51229      -1.52610       1.69250       2.68578      -1.24393     -0.878071     0.0929041     -0.849666     0.0964511    -0.0295183    -0.0118155      0.171432    -0.0281214    -0.0515085     0.0172417     0.0196368   -0.00655623    0.00251096   -0.00115796  -0.000128059  -0.000107770  -0.000134860  -2.83587e-05   2.18740e-05   1.63515e-06   2.44379e-07  -1.50893e-07   1.45900e-07   6.84039e-08  -4.48712e-09       2.42361       3.00844       3.24839       3.30199       3.05690       2.84632       2.63518       2.32378       2.10452       1.72224       1.35331      0.995439      0.735457      0.528144      0.342838      0.236113      0.141674     0.0897047     0.0577125     0.0308411     0.0181122     0.0102224    0.00563427    0.00255690    0.00127024   0.000588452   0.000260275   0.000102065   4.22561e-05   1.54176e-05   5.73176e-06   1.57102e-06   4.99957e-07   1.31600e-07   2.92582e-08   6.11716e-09
  19  12 2613.0900    2.2023  0.9268 11.0543 -0.0041       1.76374  0.0364   0.0518   0.0619    0.1387   0.0000      0.809093   435.9538     -0.476447       11.2246      -1.67190      0.908686     -0.901081       2.92537      -2.76760      0.976176       1.93790      -1.37104     -0.161342     -0.146631     -0.695861    -0.0943587    -0.0721414     -0.193493      0.243123     0.0567720    -0.0314481    -0.0148981    0.00613074   0.000416730   0.000938464   -0.00178397  -0.000598715  -0.000215272   2.49778e-05   4.26690e-05  -1.64376e-05   1.60587e-06  -9.62987e-07  -1.57508e-07   2.00629e-08   4.79206e-08   6.71946e-09       2.29694       3.01997       3.14285       3.17719       3.05570       2.81296       2.77735       2.32218       1.97339       1.52325       1.25901      0.907882      0.698796      0.513485      0.346532      0.246791      0.140648     0.0941512     0.0532226     0.0317512     0.0176390    0.00961399    0.00506028    0.00237450    0.00120688   0.000547173   0.000252072   9.90629e-05   4.03158e-05   1.44561e-05   5.15879e-06   1.56318e-06   4.39009e-07   1.33363e-07   2.91423e-08   5.99629e-09
  19  13 2757.9666    2.7425  0.8307 11.9009 -0.0083       3.02504  0.0350   0.0717   0.0618    0.1078   0.0000      0.884981   433.8054       4.89882       13.1803     -0.904879      -2.51824       2.26636      -5.54468       3.15754     -0.177081      -1.27616      0.637773      0.576400       1.02915     -0.797999    -0.0588593     -0.446504     0.0844262    -0.0339184    -0.0617008     0.0110801     0.0236190   -0.00300157    0.00716172   -0.00132399   -0.00317305  -0.000272310  -0.000199211   1.76350e-08  -4.50401e-06  -9.57881e-06   8.10204e-07  -2.32983e-06   1.43274e-07   1.85201e-08   4.84183e-08   1.84849e-09       2.28141       3.02560       3.16164       3.36567       3.31968       3.09764       2.66742       2.20119       1.92471       1.41054       1.24718      0.935470      0.644132      0.447879      0.305744      0.211006      0.140574     0.0906452     0.0539135     0.0323219     0.0188430    0.00900882    0.00483832    0.00241444    0.00122083   0.000533004   0.000230997   9.88347e-05   3.65784e-05   1.24609e-05   4.69578e-06   1.54825e-06   4.77275e-07   1.26382e-07   2.79371e-08   5.61935e-09
  19  14 2902.4890    3.4508  0.7393 12.2847 -0.0086       2.05105  0.0350   0.0911   0.0552    0.1076   0.0000      0.990367   438.2129       4.21282       10.7575       1.77651      -2.39635      -1.15075      -1.20543     -0.710013       2.38065       1.07487      0.453347      0.117446      0.367647      0.416937      0.223709      0.330808    -0.0953201     0.0300070     -0.106787     -0.111017    -0.0197747    -0.0163087    0.00317874   0.000763102   -0.00129142  -0.000162753  -0.000143875   0.000190847   1.73106e-05  -4.55701e-07  -3.55595e-06   3.43188e-07  -2.97955e-07  -2.71412e-08  -1.28585e-08  -2.29741e-09       2.65856       3.77396       4.31781       4.41810       4.23172       3.89349       3.18870       2.70762       1.98309       1.60936       1.21827      0.834632      0.664192      0.415100      0.293483      0.207330      0.131723     0.0803782     0.0530937     0.0299622     0.0172205    0.00885891    0.00465220    0.00220385    0.00124001   0.000458348   0.000259326   8.59099e-05   3.89171e-05   1.40236e-05   4.93397e-06   1.38979e-06   4.32719e-07   1.24182e-07   3.23068e-08   5.93271e-09
  19  15 3046.4489    4.0339  0.7932 12.3705 -0.0045      0.719830  0.0318   0.1025   0.0552    0.1227   0.0000      0.741284   438.0551      -2.20550       14.2370     -0.126423      -4.12113       1.30505      -2.62866      -2.06580      -1.21985      -2.16791       1.72929       1.08754      0.286637     -0.135281      0.613752     -0.276308    -0.0879900    -0.0139271     0.0400599     0.0266205     0.0208851     0.0160267  -0.000865747   0.000793456   0.000866677   0.000200737   0.000236341  -4.80861e-07  -3.63642e-05  -1.96612e-06   1.40395e-07   1.25428e-07  -9.24734e-08   6.97576e-09  -2.34364e-08   7.42047e-09       2.13332       2.66712       2.99800       3.19729       3.01208       2.67373       2.55231       2.13155       1.66974       1.40763       1.14223      0.856261      0.574871      0.454737      0.307641      0.206566      0.132021     0.0826512     0.0526517     0.0286739     0.0177751    0.00904759    0.00470117    0.00238297    0.00107597   0.000548387   0.000231699   0.000109161   3.85076e-05   1.39242e-05   4.77620e-06   1.35798e-06   4.50326e-07   1.13360e-07   2.63292e-08   5.83058e-09
  19  16 3189.8541    3.9656  1.0215 12.6409  0.0002       2.49177  0.0445   0.0946   0.0706    0.1179   0.0000      0.871403   439.6680      -4.95493       13.0130      -1.37940      -3.48218     -0.767051      -2.69069      -3.28905       1.80758      -1.51764      -1.07112      -2.64671      0.753556      0.225349     -0.257682      0.139065    -0.0445648    0.00691455     0.0738124     0.0350403   -0.00664788   -0.00700367    0.00181330  -0.000415974   -0.00173818  -0.000382548   0.000172549  -6.06451e-06   3.16474e-05  -4.81041e-06   7.59093e-06  -2.77856e-06  -3.17571e-07   9.50651e-08   3.15448e-08   7.57978e-09       2.58403       3.09259       3.48005       3.39468       3.56537       3.37669       2.88627       2.38974       2.01576       1.72503       1.35847       1.03697      0.745425      0.494442      0.363256      0.238022      0.161603      0.102360     0.0654725     0.0374777     0.0215510     0.0113016    0.00563524    0.00286087    0.00134980   0.000600196   0.000266755   0.000110600   4.24664e-05   1.63903e-05   5.63251e-06   1.82029e-06   5.20393e-07   1.36410e-07   3.38561e-08   6.14016e-09
  19  17 3332.8466    3.5647  1.3900 12.3597 -0.0042       1.35536  0.0523   0.0721   0.0888    0.1089   0.0000      0.679995   436.3271      -1.85717       10.4764       1.42099      -7.89921      -5.13450      -3.23275       1.31615      -3.16123       1.78202      0.765958     -0.497775      0.817715     0.0909117     -0.480531      0.351751     -0.342579      0.121715    -0.0278851    -0.0166183    -0.0259217   -0.00283715   -0.00344934   -0.00432065  -0.000419489   0.000622135  -7.89570e-05   5.30845e-05   3.56508e-05  -1.29206e-05  -5.25889e-06  -1.77070e-06   8.65162e-08  -2.51387e-07  -5.83934e-08  -1.25843e-09       2.83527       4.13529       4.18942       4.44215       4.13349       4.03911       3.51306       3.01328       2.66541       2.07858       1.70511       1.17436      0.969418      0.597387      0.488352      0.279717      0.198753      0.119212     0.0701027     0.0439125     0.0226230     0.0136771    0.00649752    0.00350445    0.00153767   0.000756025   0.000310567   0.000134827   5.13750e-05   1.94998e-05   6.80651e-06   2.27871e-06   6.54679e-07   1.63859e-07   4.50875e-08   8.21903e-09
  19  18 3476.2360    2.9843  2.3032 11.6127 -0.0050       1.34921  0.0641   0.0494   0.1146    0.0897   0.0000      0.352950   435.1641       3.91248       10.8065     -0.565398      -3.28351       1.48523       1.61235       3.26528       2.26481       2.96503     -0.951706     -0.158301     -0.794761     -0.423559      0.191298     -0.645983     0.0744073    -0.0227448     0.0703645    -0.0205172    -0.0303574     0.0156082   -0.00603010   0.000920993   -0.00289545  -0.000358783   0.000185906   0.000173946   7.41052e-05   2.54817e-05   1.11636e-05   6.78773e-06  -2.91142e-07   1.16671e-07   9.34973e-08  -1.72876e-08       3.50884       4.54559       4.54721       5.00887       4.99715       4.55794       4.06526       3.62759       3.08176       2.47103       1.94766       1.52165       1.13032      0.801059      0.531407      0.373017      0.239528      0.159582     0.0918077     0.0543177     0.0300756     0.0163643    0.00889034    0.00443759    0.00211208   0.000970507   0.000398531   0.000168046   6.44932e-05   2.31839e-05   8.22491e-06   2.68294e-06   7.66815e-07   2.22690e-07   5.07477e-08   1.08991e-08
  19  19 3619.3417    2.4615  3.5501 11.1561 -0.0063      0.599577  0.0840   0.0347   0.1478    0.0698   0.0000      0.207137   431.7434      -1.27080       11.3492       2.00886      -8.67945       6.19074      -3.67037      0.307858      -8.09721       6.14088      -1.75685       1.63496      -2.61131      -1.73718     0.0918395     -0.106687      0.389134     -0.412790      0.185819     0.0250773   -0.00958372     0.0401728    0.00825568   -0.00571674    0.00276202   -0.00172828  -0.000913695  -0.000279410   0.000143391  -1.74535e-05  -4.32714e-06   4.15781e-06  -4.17748e-07  -1.69254e-07   7.43893e-08  -9.28261e-09       4.72981       6.18758       6.35900       6.70504       6.47484       6.04940       5.56662       4.86571       4.10665       3.25500       2.62844       1.98346       1.48478       1.08146      0.733167      0.489609      0.326906      0.201422      0.122351     0.0709110     0.0387614     0.0216545     0.0116572    0.00555397    0.00279818    0.00124395   0.000565781   0.000220714   9.28784e-05   3.25421e-05   1.09840e-05   3.54318e-06   1.07366e-06   2.85586e-07   6.65839e-08   1.36761e-08
  19  20 3762.4583    2.0823  5.3209 10.4635 -0.0006      0.446523  0.1078   0.0233   0.1864    0.0580   0.0000      0.122742   445.2440      -12.2611       40.6435      -1.43475       2.51469       3.74485      -7.52325       4.10725      -1.42569      -2.98458       3.06748      -2.83097       1.38230     -0.129019      0.801944     -0.351968     -0.110675     -0.380281     0.0605928      0.140962    -0.0426717    0.00317924  -0.000945253     0.0122498   -0.00191181    0.00216468  -0.000185020  -0.000164291  -0.000191308  -1.50717e-05  -2.28482e-07   1.01527e-06  -1.61777e-07  -4.08970e-07  -1.00925e-07  -9.01409e-09       5.95588       7.90353       8.48188       8.45645       8.29202       7.65016       7.16305       6.05638       5.06625       4.33084       3.33212       2.52044       1.89554       1.30084      0.898661      0.599026      0.393023      0.248356      0.144074     0.0883181     0.0477356     0.0259623     0.0132144    0.00678795    0.00327449    0.00144505   0.000644633   0.000266749   0.000110258   4.07147e-05   1.38697e-05   4.58750e-06   1.26764e-06   3.50903e-07   8.68896e-08   1.79139e-08
  19  21 3905.8211    1.7852  7.5343 10.0427 -0.0012      0.325881  0.1324   0.0169   0.2394    0.0467   0.0000     0.0837410   444.5485      -9.92543       17.2597     -0.883605     0.0921720       6.11677     -0.639771      -8.02218       4.22916     -0.923127       1.92438      -1.89716      -1.38339     -0.627613       1.76983      -1.77285      0.174612     -0.261139     -0.274071     0.0434365     0.0142556     0.0525572    -0.0214523    -0.0157638    0.00181590   0.000190603  -0.000351779  -9.41539e-05   6.05113e-05   5.21883e-05  -1.07756e-05   6.52793e-06   1.34286e-06   1.18362e-07  -1.96517e-07  -1.44263e-08       7.48288       9.24262       9.82678       10.4594       10.5138       9.64056       8.32222       7.08426       6.33695       5.09822       3.94595       2.97655       2.18420       1.57230       1.12337      0.738696      0.473578      0.292120      0.183036      0.109705     0.0622734     0.0344122     0.0176101    0.00866280    0.00400169    0.00187571   0.000773676   0.000322640   0.000123214   4.69499e-05   1.61595e-05   5.33859e-06   1.58532e-06   4.08748e-07   9.65422e-08   1.96293e-08
  19  22 4049.2150    1.4795  9.8615  9.8577 -0.0022      0.247340  0.1709   0.0134   0.3022    0.0393   0.0000     0.0792979   434.0720      -27.2432       16.5202       20.1838       1.38375       15.7054      -2.12337      -10.2627      -1.73542       12.9733      -2.53216      -5.89967      -4.84399       4.88803       1.27233     -0.775740       1.23371     -0.413201      0.449111    -0.0559222    -0.0549078    -0.0573333    -0.0158509   -0.00164689    0.00352685    0.00409876   -0.00200277  -0.000202556   0.000131054   1.01242e-05  -1.19806e-05   2.14884e-06   1.98998e-06   2.89314e-07  -1.13109e-08   4.97169e-08       8.68054       11.3797       12.3635       12.5941       12.2219       11.2676       10.3123       9.12440       7.47481       6.23098       4.83285       3.65577       2.71686       1.96139       1.35291      0.895945      0.579302      0.360051      0.218329      0.127099     0.0723039     0.0394752     0.0206506     0.0103578    0.00497766    0.00226817    0.00101007   0.000419740   0.000165823   6.11631e-05   2.08723e-05   6.67622e-06   1.97800e-06   5.35259e-07   1.29534e-07   2.64096e-08
  19  24 4335.6272    0.9949 14.5532  9.7094  0.0002     0.0375971  0.3168   0.0091   0.5001    0.0329   0.0000     0.0912025   424.7264       4.50360      -2.46213      -1.56769      -5.46666       2.67651      -27.4855       2.13552       6.52779       21.4377       8.90320      -6.58398      -4.42773      -1.38320      0.726055       3.42723     -0.318305     0.0594022      0.226371    -0.0423661    -0.0410254   -0.00614599     0.0152736    -0.0234365   -0.00137719    0.00406360   0.000103155    0.00117124   3.37471e-05  -0.000107242  -1.11464e-05  -7.01362e-06   4.90294e-06   1.39365e-06   1.39491e-07  -1.48493e-08       13.5952       18.3594       18.9547       19.9981       19.2918       18.5418       16.4093       14.4475       12.0248       9.96561       7.74586       5.97095       4.45615       3.22474       2.21879       1.52686      0.976657      0.619897      0.373737      0.221008      0.125526     0.0675890     0.0352863     0.0177413    0.00868916    0.00383610    0.00173969   0.000703357   0.000283439   0.000104221   3.66461e-05   1.16311e-05   3.41381e-06   9.21695e-07   2.12690e-07   4.30759e-08
  20  10 2352.5662    1.2421  0.8551 10.0616 -0.0092       5.60579  0.0382   0.0308   0.0615    0.1176   0.0000      0.951423   435.9054      -1.72194       18.2801       4.32468      -6.19460     -0.944495      0.812845     -0.153053      -1.12382      0.463362      -1.57560     -0.513895     -0.478625      0.184335     -0.136500    -0.0614690      0.128716     -0.196481     0.0648038    -0.0511122     0.0388958    0.00825954    0.00554761    0.00257390   -0.00182551  -0.000536438   7.32201e-05  -0.000282592  -8.46554e-06  -5.38288e-06  -5.23812e-06   7.96884e-06  -1.27768e-06  -8.34781e-07  -5.89114e-08  -1.12174e-09       2.41807       2.87957       2.97205       3.44887       3.69856       2.88103       2.58624       2.30503       2.25082       1.77299       1.29127       1.01343      0.787889      0.604824      0.398949      0.250662      0.175567      0.119622     0.0797994     0.0422800     0.0245810     0.0150093    0.00899469    0.00511703    0.00246447    0.00115651   0.000500290   0.000210922   8.69583e-05   3.24043e-05   1.21406e-05   4.48912e-06   1.39155e-06   4.52037e-07   1.28505e-07   3.36721e-08
  20  11 2498.9383    1.7516  0.9638 10.6532 -0.0061       2.41233  0.0371   0.0406   0.0668    0.1313   0.0000      0.952697   437.1143       2.35487       13.4526     -0.466881     -0.753253      -2.52169       1.81062       5.83209       1.98734       2.76797     0.0669797       1.10380     -0.685078     0.0970522      0.353488    -0.0749067    -0.0536989    0.00211849     0.0557707    -0.0461857    0.00673206   -0.00379394   -0.00384673   -0.00299238  -0.000836355   0.000528606  -0.000172023   0.000422752  -8.26697e-05   1.60543e-05   1.25224e-05  -2.65655e-06  -9.04064e-07  -3.92124e-07   1.12344e-07  -3.49189e-08       2.07026       2.84212       2.93075       3.02210       2.82201       2.67725       2.48673       2.26546       1.93419       1.59443       1.27600      0.945205      0.736034      0.524422      0.377565      0.255545      0.158340      0.106302     0.0646761     0.0389974     0.0208745     0.0129344    0.00679853    0.00387017    0.00174741   0.000885692   0.000399815   0.000188532   7.63026e-05   3.13885e-05   1.13031e-05   4.42007e-06   1.40958e-06   4.57893e-07   1.21719e-07   3.50990e-08
  20  12 2644.8032    2.1885  0.9436 11.6387  0.0084       1.23255  0.0484   0.0540   0.0687    0.1066   0.0000       1.02709   442.5471      0.976333       11.8746      -1.69363    -0.0412365     -0.423112       1.02270      -4.73079       3.34951     -0.447971      -1.35360      0.273345     0.0275549      0.404852     -0.128190    -0.0412841    -0.0770807      0.184258      0.138162    0.00133036    -0.0498062     0.0174896    0.00316007  -0.000220947   -0.00182192  -0.000205173    0.00101016   0.000122307  -0.000196457  -4.45327e-06  -6.88942e-06  -3.19871e-06   2.16379e-07   1.91154e-07  -6.62460e-08  -6.46236e-08       3.14631       3.43165       3.86608       4.61187       3.99972       3.58962       3.57055       2.89513       2.57345       2.26953       1.87356       1.21336      0.955080      0.747709      0.487545      0.347774      0.239540      0.139305     0.0692568     0.0530472     0.0390615     0.0204966    0.00945606    0.00502565    0.00293815    0.00139390   0.000559302   0.000240115   0.000114101   5.06088e-05   1.89999e-05   6.13922e-06   1.85845e-06   5.04250e-07   1.38382e-07   3.66031e-08
  20  13 2790.7169    2.7399  0.9029 11.9826  0.0017       2.73293  0.0464   0.0656   0.0620    0.1015   0.0000      0.991114   439.1819       1.86807       11.4474      -1.52785      -1.30199     -0.975748       5.10624      -4.75033     -0.306386     -0.293832     -0.756831       1.12999      0.318063     -0.374643     -0.408151      0.564649     -0.268845    -0.0999574     0.0577131     0.0515303    -0.0430315    0.00834805   -0.00243719    0.00166797   0.000334968  -8.34192e-05   1.27345e-05   2.23626e-05   5.30568e-05  -2.06687e-05  -4.39152e-07   2.95799e-06   1.20076e-07  -4.27822e-08  -2.94370e-08   2.06318e-08       2.62052       3.28364       3.01959       3.48604       3.53020       3.18331       2.97244       2.56983       2.55703       1.72274       1.31222       1.00030      0.912887      0.667742      0.473108      0.317300      0.204581      0.148449     0.0812268     0.0478246     0.0247887     0.0152528    0.00910779    0.00507329    0.00259589    0.00117461   0.000521500   0.000211827   8.68539e-05   3.24382e-05   1.23548e-05   4.47159e-06   1.52066e-06   5.01712e-07   1.32750e-07   3.58011e-08
  20  14 2935.8755    3.6339  0.8165 12.5346  0.0002       2.14524  0.0406   0.0941   0.0612    0.0977   0.0000      0.926584   438.5869     -0.793795       9.99469       1.89618    -0.0317007      -1.90873       1.08590      0.548501       1.95907      -2.60901     -0.117383     -0.913480      0.512880    -0.0867854      0.249420     -0.503705     -0.147960     0.0608207     -0.105780    -0.0123695     0.0153761   -0.00611237    0.00358796   -0.00199253    0.00141747  -0.000715164   0.000512961  -6.06295e-06   5.24881e-05  -2.24702e-06   9.42398e-06   1.57826e-06  -1.62790e-07  -2.27952e-07   1.85871e-08   2.00473e-08       2.20458       3.68514       3.55705       4.29588       3.33890       4.13237       3.23451       2.89245       3.08594       1.71177       2.08317       1.10695       1.04590      0.613582      0.494934      0.259815      0.210295      0.114222     0.0790261     0.0465181     0.0312439     0.0161151    0.00933749    0.00599025    0.00204976    0.00144326   0.000605108   0.000235830   0.000104974   4.26101e-05   1.58633e-05   5.21197e-06   1.82926e-06   7.87087e-07   2.37116e-07   4.11312e-08
  20  17 3368.0064    3.4256  1.4857 12.3945 -0.0034      0.956251  0.0516   0.0670   0.0913    0.0907   0.0000      0.535575   438.7904       7.15801       22.7055      -4.31212      0.835731       2.61984       1.68404       3.80824     -0.873065      -1.03124      -2.97799      -2.34217     -0.545302     -0.777735     -0.618435      0.415146     -0.111641   -0.00808830     0.0987667    -0.0297544     0.0259987    0.00712228   -0.00107001   -0.00370391   -0.00162891    0.00310014  -0.000106807   7.03885e-05   0.000217763   3.15776e-06  -2.88804e-08   5.21470e-06   7.35798e-07  -5.91223e-07   1.85525e-07   2.41052e-08       2.88291       3.55333       3.82974       4.36979       3.82632       3.55988       3.52753       2.99317       2.45384       2.09272       1.69811       1.25300      0.958323      0.721801      0.467227      0.338619      0.231837      0.143114     0.0860209     0.0518427     0.0351272     0.0179047    0.00934392    0.00484292    0.00281179    0.00135970   0.000582580   0.000268562   0.000115117   4.92039e-05   1.85799e-05   6.17649e-06   2.06214e-06   5.32940e-07   1.65702e-07   4.08498e-08
  20  18 3511.7661    2.8262  2.7221 11.4880 -0.0009      0.592166  0.0697   0.0409   0.1189    0.0741   0.0000      0.264024   442.1767      -3.04801       7.72796       3.22975      -5.78640       3.62685      -4.78927      -2.45106      -6.02027       2.41099       1.51839      -1.32235      -2.13699       2.02828      0.244016      0.552419     -0.437071     -0.330614     -0.127956     0.0120395    -0.0295581    -0.0466603    0.00805969    0.00482945  -0.000995752   0.000815439   -0.00107325   0.000150870   0.000339321   2.56207e-05  -8.60633e-06   1.04261e-05  -2.73314e-06   7.12506e-07  -1.61652e-07   6.85735e-08       3.71986       4.74810       5.19765       5.36709       5.24333       4.86615       4.41623       3.97365       3.36469       2.72255       2.19848       1.75898       1.29184      0.929035      0.655429      0.444243      0.310421      0.190690      0.120369     0.0745305     0.0431565     0.0237812     0.0129947    0.00671053    0.00343114    0.00172439   0.000801966   0.000356519   0.000145630   6.00677e-05   2.26995e-05   7.96943e-06   2.67398e-06   8.75507e-07   2.50587e-07   6.26475e-08
  20  19 3655.7066    2.2814  4.0404 11.0372 -0.0015      0.656238  0.0875   0.0293   0.1621    0.0611   0.0000      0.177159   422.9873       5.23039       13.2222       7.78503       1.14363       3.91814     -0.620018      0.279591       3.53550      -3.33417       4.41547      -1.83655     0.0311809       1.91111     -0.264004      -1.02453      0.229833      0.168385     0.0312301    -0.0189069    -0.0375165    0.00507865     0.0114467    0.00614102    0.00299969   0.000486694    0.00103604   0.000468093  -0.000255235  -9.21656e-05   1.32155e-05   1.01810e-07   3.38113e-06  -2.08652e-06  -3.12774e-07  -9.53390e-08       4.87090       6.25739       6.95397       7.24149       6.91676       6.70257       5.90544       5.08342       4.37588       3.44887       2.75300       2.18386       1.59223       1.17644      0.826011      0.586462      0.369091      0.248382      0.155603     0.0899667     0.0539712     0.0307255     0.0161579    0.00845497    0.00449825    0.00209371   0.000956758   0.000452296   0.000189464   7.32407e-05   2.76042e-05   1.02836e-05   3.55387e-06   1.06877e-06   3.12512e-07   7.82546e-08
  20  20 3799.2775    1.9846  5.9656 10.3877 -0.0021      0.398493  0.1137   0.0207   0.1957    0.0532   0.0000      0.103503   433.9074       13.7529       4.47805       14.5587       4.73796       3.86633       7.81022      0.429327     -0.277601       3.13908      -11.7165      -5.27424      0.140629      0.709362      0.356344     -0.423607     -0.373801     -0.210779   -0.00719075    0.00581291     0.0289619   -0.00135094    -0.0221422     0.0121453   -0.00240236   -0.00198337   -0.00114888   5.17123e-05  -8.22341e-05  -5.38548e-05   1.64590e-05   1.03276e-06   5.18390e-06   6.66095e-07  -3.21052e-07  -5.45468e-09       5.99877       7.88172       8.44997       8.95818       8.34392       8.34367       7.27726       6.54206       5.39100       4.50117       3.56026       2.69321       2.06177       1.53273       1.09272      0.733878      0.496499      0.307210      0.199650      0.113174     0.0686358     0.0379803     0.0210625     0.0109077    0.00555850    0.00264218    0.00119955   0.000551963   0.000230793   9.46709e-05   3.59274e-05   1.31251e-05   4.34469e-06   1.32903e-06   3.96470e-07   9.98178e-08
  20  21 3943.2753    1.6879  8.7750  9.9728 -0.0013      0.285284  0.1443   0.0149   0.2648    0.0429   0.0000     0.0742056   434.1217       6.96443       10.6866      -2.46246      -11.5482      -6.06720      -3.31368      -5.29598       1.58405       2.57624      -11.5313       1.70994       7.05286     -0.270907      -1.66701      -1.20594      0.113816      0.767028     -0.384363    -0.0325779     0.0371689    0.00562719     0.0335645   -0.00360474    0.00773578    0.00536478    0.00177659   0.000256124  -6.05135e-05   4.53829e-05  -1.79383e-05   5.81956e-06  -2.08399e-06   1.40429e-06  -7.23472e-07   1.58801e-07       7.25716       9.55100       10.2959       10.7214       10.5740       9.90160       9.04300       7.74149       6.65055       5.39810       4.30510       3.41632       2.50305       1.85821       1.29286      0.903847      0.599498      0.386133      0.244726      0.145877     0.0852850     0.0481288     0.0258811     0.0136235    0.00681894    0.00333252    0.00153043   0.000691795   0.000288354   0.000116431   4.42298e-05   1.62272e-05   5.40596e-06   1.72251e-06   4.89603e-07   1.25606e-07
  20  22 4086.5986    1.3756  9.7835  9.9682 -0.0045     0.0838674  0.1744   0.0126   0.3039    0.0357   0.0000     0.0796406   441.3034      -2.94795       40.3723       5.78236      -18.4639       18.3992       22.7268      -2.16118       5.89506       1.73966      -6.10253       4.11226       1.95805      -3.27861      -2.51989     -0.208302      0.709202     0.0840195     -0.164689      0.341873      0.156346    -0.0983027    -0.0272308     0.0120524  -0.000407258   -0.00623127  -0.000396002  -0.000146676   5.13005e-05   0.000161203  -2.30398e-05  -1.38068e-05   8.55996e-06  -5.87765e-07  -2.02104e-07   6.28900e-09       8.38437       10.8764       11.7849       12.2869       11.7622       11.2832       10.0774       9.16369       7.56047       6.35743       4.96793       3.98571       2.88616       2.16744       1.52250       1.04152      0.700623      0.451317      0.272651      0.171236      0.100363     0.0564135     0.0304187     0.0161298    0.00815828    0.00406587    0.00186171   0.000833827   0.000349910   0.000145249   5.38454e-05   1.90880e-05   6.37266e-06   2.04812e-06   5.65156e-07   1.46162e-07
  20  23 4230.1297    1.1242 12.9259  9.8616 -0.0023     0.0334637  0.2540   0.0101   0.4220    0.0330   0.0000     0.0804118   426.8572       6.15526      -9.76386      -3.98667       29.1012       14.3113      -12.3074      -6.01657      -5.27784      -17.9096      -3.66086       7.52567      -1.78649      -2.59102       2.01268      0.384501      0.910778       1.00794      0.174788     -0.233603    -0.0795608     0.0396686     0.0153904   -0.00860919   -0.00296140   0.000788978    0.00212213   -0.00178489   8.01485e-06   4.42286e-05   6.03234e-07   2.47069e-05  -6.15129e-07  -3.36104e-07  -3.77135e-07   2.80235e-08       10.8197       14.2332       15.2585       15.8152       15.6036       14.7411       13.3982       11.6850       10.0353       8.33478       6.64804       5.13642       3.86186       2.85334       2.03632       1.40620      0.939950      0.594151      0.376707      0.228120      0.137338     0.0771457     0.0421320     0.0218695     0.0111945    0.00542571    0.00249116    0.00112908   0.000471958   0.000192895   7.36177e-05   2.64155e-05   8.84923e-06   2.74048e-06   7.81511e-07   2.00718e-07
  20  24 4375.0906    0.9524 15.4919  9.7540 -0.0015      0.370954  0.3266   0.0086   0.5120    0.0301   0.0000     0.0950738   406.0849      -22.2596       15.1948       27.7426       10.7804       17.0023      -29.8998      -5.18435    0.00478169      -17.8626      -8.99282       4.86311       2.73200       4.29207      -1.53530      -2.48843      0.668292       1.34793     -0.187655     0.0972989      0.426109      0.108872     -0.162258   -0.00483271    0.00859413   -0.00108191   0.000994774  -5.42966e-05    0.00128938  -0.000188424  -5.73483e-05   8.57075e-06  -8.43745e-06   1.32407e-06  -2.87628e-07  -2.00714e-07       13.2057       16.8616       18.8622       19.5969       19.0049       17.9355       16.3135       14.1393       12.0859       9.70525       8.01550       6.10798       4.64679       3.37034       2.43763       1.63952       1.12321      0.733124      0.457529      0.279219      0.163746     0.0931202     0.0511670     0.0266167     0.0139397    0.00668596    0.00308376    0.00141468   0.000596018   0.000240050   9.20025e-05   3.20140e-05   1.08476e-05   3.37947e-06   9.48095e-07   2.41034e-07
  21   8 2077.7682    0.6769  0.6813  9.1370 -0.0056       5.13343  0.0378   0.0181   0.0534    0.0994   0.0000       1.28380   438.5403      -2.96912       14.2893       1.50502      -3.97608     -0.600901      -2.58873      -3.57943      0.730849      -1.54820     -0.877113     -0.693888      0.531368    -0.0328377     0.0125319     0.0985519      0.176322     0.0428912     0.0758626     0.0411385    0.00861668    0.00341873   -0.00669198    0.00157052    0.00211284   0.000435395  -5.25781e-05   0.000446050   4.19471e-05   2.07920e-05   2.33651e-05  -3.17110e-06  -2.01449e-06   6.76622e-07   2.70563e-07  -1.47664e-07       2.63067       3.65656       3.84589       4.06105       3.84419       3.85178       3.62753       3.11576       2.36832       1.77629       1.33058      0.954478      0.827009      0.619517      0.502716      0.359047      0.244724      0.150180     0.0971237     0.0542839     0.0329102     0.0167173    0.00960201    0.00550789    0.00259823    0.00134716   0.000624898   0.000337870   0.000139247   6.57176e-05   2.55717e-05   1.01224e-05   3.47751e-06   1.28905e-06   4.04658e-07   1.18650e-07
  21  11 2529.3321    1.7371  0.9253 10.8626  0.0009       2.94717  0.0496   0.0407   0.0638    0.1101   0.0000      0.920007   438.7291     -0.546631       13.6824      0.105149      -3.86155      -1.47157     -0.284682     -0.609240     0.0602388     -0.534786      -1.69321       1.31155      0.673209     -0.306735      0.239783      0.123025     -0.122153     -0.231986     0.0660673      0.108512    -0.0359411    -0.0103150     0.0103087   -0.00654494  -0.000308585   -0.00211634  -0.000635235   0.000216890  -3.36580e-06  -8.70857e-05   1.17814e-05   1.71785e-05  -4.40221e-06  -1.99150e-07  -8.16017e-07   1.57333e-07       2.32790       2.71361       3.69545       3.77902       3.05605       4.48691       2.68396       2.66067       2.42649       1.70366       1.41155       1.54723      0.767915      0.692256      0.490813      0.297667      0.199219      0.210718     0.0874785     0.0661835     0.0399401     0.0199804     0.0108836    0.00852997    0.00317406    0.00160218   0.000875591   0.000573000   0.000145316   9.69480e-05   3.52599e-05   1.57815e-05   3.84995e-06   1.85417e-06   6.74331e-07   2.93790e-07
  21  13 2822.9461    3.0420  0.9029 11.9871 -0.0011       2.91287  0.0348   0.0702   0.0592    0.1086   0.0000      0.933512   434.6603      -1.61688       12.7636      -4.03176      -4.64734      -1.40463      -2.16784       1.94132       1.32962      0.655224       1.09281       1.07176      0.885128     -0.340713     0.0864439      0.501361    -0.0678626   -0.00586392    -0.0852380    -0.0870484     0.0319850    0.00282600    0.00254007    0.00435332    0.00280647    0.00214642  -0.000850503  -0.000345784  -0.000152455   5.94597e-06  -6.04552e-06   3.30363e-06  -5.48592e-07   1.18093e-06  -1.38597e-07  -2.31339e-08       2.05735       2.61611       2.96096       3.12377       3.12279       2.67181       2.47618       2.27573       1.95197       1.61136       1.23262       1.05325      0.757361      0.551453      0.400543      0.260544      0.181404      0.125625     0.0803414     0.0493055     0.0297050     0.0163745    0.00951306    0.00542402    0.00287996    0.00149113   0.000718823   0.000354788   0.000147194   6.75566e-05   2.65992e-05   1.05993e-05   3.42954e-06   1.28155e-06   4.42865e-07   1.25642e-07
  21  14 2968.8437    3.8601  0.8389 12.0754 -0.0023      0.899089  0.0329   0.0888   0.0543    0.1232   0.0000      0.771826   439.4998     -0.370017       10.9261       4.57434     -0.342955      0.343464      -2.86473     -0.522634       2.75532       1.03181      -1.11383    -0.0108925     -0.236350     -0.505099     -0.227851    0.00808174     -0.107944     0.0710864    -0.0474178     0.0375910    -0.0329615    0.00625579     0.0106214     0.0113148   -0.00401651  -0.000746661   1.65813e-05   0.000189862   8.09749e-05  -9.69766e-05   6.05236e-06  -6.14117e-08   4.93352e-07  -5.15022e-07  -4.96113e-07   5.98740e-08       1.76319       2.45757       2.41818       2.71117       2.40506       2.55705       2.14316       2.06802       1.61841       1.48579       1.19673      0.931758      0.733747      0.503407      0.369138      0.248197      0.179362      0.110181     0.0819920     0.0454325     0.0303646     0.0145892     0.0100987    0.00463923    0.00282461    0.00114961   0.000675264   0.000275824   0.000146615   5.44528e-05   2.50696e-05   8.91274e-06   3.71167e-06   1.16331e-06   3.95085e-07   1.11608e-07
  21  15 3113.8612    4.2198  1.0035 12.3601 -0.0041      0.904872  0.0370   0.0920   0.0625    0.1335   0.0000      0.731236   438.9193      -1.28100       14.1120       5.26184       3.42606     -0.629608      -1.03657      -1.56724       1.86847      -1.05327     -0.103272   -0.00458383    -0.0815856      0.744623     -0.194720     -0.145111      0.255879    -0.0979919     0.0185856      0.101094     0.0117190     0.0143341     0.0119735    0.00200961    0.00236944   -0.00159587   0.000387875  -0.000248957  -2.32672e-06  -0.000115680   3.86613e-05   1.69226e-05   3.97164e-06  -7.74373e-07   2.05299e-07  -1.08232e-08       2.30463       2.83266       2.88635       2.99645       3.14715       3.02230       2.68884       2.31552       2.06911       1.65581       1.26271      0.930595      0.741586      0.589748      0.465783      0.315836      0.211910      0.135929     0.0859704     0.0522129     0.0308597     0.0180296     0.0107022    0.00608817    0.00305149    0.00160067   0.000663991   0.000338335   0.000134749   6.44041e-05   2.26428e-05   1.01946e-05   3.27310e-06   1.26778e-06   4.14218e-07   1.25461e-07
  21  16 3258.4508    3.7685  1.3418 12.2155 -0.0085       1.13357  0.0468   0.0728   0.0766    0.1080   0.0000      0.655233   435.2934      -3.93822       19.5094      0.883173      -3.05607     -0.548390       6.54109      0.835317      -2.88072      -1.99677       2.72266     -0.503724      -1.28577     -0.722404       1.36013     0.0408557     -0.279853    -0.0173577     0.0866470    0.00632452    -0.0621631    -0.0256863    0.00619741    -0.0111836    0.00102846   0.000825376    0.00104253   0.000525794  -9.62382e-05  -6.45871e-05  -2.05315e-05  -5.13652e-06   4.99916e-06  -3.42968e-06   6.55257e-07   1.13617e-07       2.40360       3.00471       3.55286       3.63941       3.52218       3.34428       3.17716       2.63983       2.13808       1.83845       1.47464       1.17700      0.866422      0.644246      0.467577      0.313666      0.226767      0.146233     0.0975775     0.0614542     0.0353561     0.0218828     0.0111366    0.00668748    0.00335136    0.00159490   0.000856946   0.000408015   0.000173843   8.22290e-05   3.34656e-05   1.31798e-05   4.93182e-06   1.70911e-06   5.13595e-07   1.66030e-07
  21  17 3402.7503    3.2397  1.8060 12.0848 -0.0003      0.926717  0.0605   0.0551   0.0914    0.0794   0.0000      0.476323   439.8259     -0.431196       12.4002       2.63612      -3.46648      -1.95485     -0.899000      -3.27164       1.32035       2.54463     -0.425820     -0.723884     -0.781581      0.831140     0.0695872     0.0602615     -0.473364     -0.184949     0.0244763     0.0483489     0.0427226    -0.0259598    -0.0343617   -0.00369517    0.00935890  -0.000919134  -0.000495304  -0.000412360   0.000144455  -8.95835e-05   5.51300e-05   1.36250e-05  -5.12402e-06  -2.53634e-07  -1.87751e-08   9.96232e-08       3.21825       4.12861       4.10312       4.43127       4.14658       4.03649       3.89468       3.54702       3.08484       2.36597       1.85299       1.47553       1.19362      0.920755      0.670444      0.485006      0.339272      0.207106      0.130903     0.0751900     0.0477305     0.0263819     0.0151883    0.00804151    0.00421448    0.00233171    0.00109363   0.000555556   0.000226170   0.000102762   3.78993e-05   1.63395e-05   5.48560e-06   1.99997e-06   6.19757e-07   1.85837e-07
  21  18 3547.1669    2.6711  2.8027 11.5008 -0.0057      0.879318  0.0714   0.0380   0.1174    0.0641   0.0000      0.247129   438.9488       5.07470       4.07392       7.85893      0.605645      0.250045      -3.49195       1.88193      -1.70334       6.06866     -0.633321      -2.87900       3.51188     -0.508797      0.228913     -0.712132     0.0916057      0.250416     -0.184870     -0.185498      0.140673     0.0373488    0.00679384    -0.0133767   -0.00377876   -0.00141121  -0.000964136  -0.000878097  -0.000250685   1.21388e-05   5.35936e-05  -3.53524e-05  -1.04271e-05  -9.51407e-07   4.11463e-07  -2.22124e-07       3.51129       4.72734       5.05084       5.38665       5.08317       4.99728       4.59236       3.84231       3.51426       2.87383       2.28510       1.76358       1.42979       1.02864      0.735766      0.534026      0.356071      0.237167      0.153467     0.0973666     0.0561650     0.0334767     0.0192438     0.0104383    0.00565370    0.00287808    0.00140262   0.000659376   0.000300977   0.000128359   5.10853e-05   2.08614e-05   7.96199e-06   2.76297e-06   8.90080e-07   2.62708e-07
  21  19 3691.6195    2.1932  4.5413 10.8411 -0.0024      0.659239  0.0927   0.0257   0.1661    0.0544   0.0000      0.152984   442.1669       3.39889       5.11690       3.18131      -12.2794       10.4808       3.77703     -0.805397      -4.63810       4.99704      0.203287      0.281083      -2.22498     -0.897824       1.36831      0.937759      0.254652     -0.569196    -0.0711414     0.0761175    -0.0537317    -0.0375342   -0.00446859    0.00348762   -0.00372900   0.000906938    0.00209139   -0.00128494  -0.000319366  -1.44899e-05   2.02137e-05   2.26479e-06   3.02167e-06  -4.02720e-07   4.27622e-07   2.02710e-07       4.64589       6.11049       6.60401       6.73770       6.80361       6.34036       5.87009       4.98543       4.60205       3.73152       3.00792       2.45465       1.79532       1.33946      0.975689      0.663486      0.463884      0.297681      0.197898      0.117276     0.0752698     0.0422941     0.0239255     0.0136152    0.00686964    0.00351539    0.00171092   0.000833747   0.000350395   0.000156969   6.41229e-05   2.48970e-05   8.92791e-06   3.31026e-06   1.08126e-06   3.38803e-07
  21  20 3835.7522    1.9023  6.2138 10.3885 -0.0037      0.406017  0.1158   0.0192   0.1979    0.0473   0.0000      0.102945   429.6447       8.98661       18.2433       7.13881       9.05983      0.590481       9.77321      -5.39832      -5.33656      -7.01946      -1.38884      -2.20115      -1.57347      0.528751      -1.16707       1.60617      0.495035     0.0254848      0.109445      0.140198    -0.0707786    -0.0378914     0.0204752    -0.0238486  -0.000981923    0.00170270   0.000807906  -0.000176728   0.000794834   0.000149787  -6.92502e-05  -1.87205e-05   1.47082e-05  -4.86298e-06   2.23931e-07  -1.01263e-06       5.64328       7.34770       8.01962       8.29421       8.33471       7.79927       7.21172       6.15166       5.50277       4.47473       3.62585       2.84606       2.16565       1.64600       1.15342      0.833910      0.552690      0.370835      0.239302      0.151368     0.0877298     0.0518881     0.0298039     0.0163944    0.00857391    0.00439577    0.00208779   0.000992102   0.000451865   0.000192608   7.74128e-05   3.12916e-05   1.16243e-05   4.09563e-06   1.30168e-06   4.07070e-07
  21  21 3979.8208    1.5968  8.7579 10.0747 -0.0040      0.223026  0.1465   0.0144   0.2646    0.0381   0.0000     0.0769111   436.9955      -11.0740      -4.78699       23.2708      -1.84816       2.25602      -3.42990      -4.43116       7.76066      -4.07181      -15.4956      0.400437       2.51951       1.95322      0.379828      0.398929     -0.855351     -0.359296     -0.145253      0.216561     0.0174345     0.0261774     0.0258700    -0.0431409  -0.000191178     0.0124307    0.00147415   0.000197464   -0.00131672  -0.000321011   0.000293749  -2.05346e-05  -9.50301e-06  -2.45566e-07   2.66019e-06  -6.90908e-07       6.98952       8.87177       9.77255       10.2511       9.98868       9.57804       8.72181       7.68289       6.62064       5.53439       4.50262       3.53872       2.68813       2.01182       1.44289       1.01262      0.690494      0.457448      0.299237      0.182691      0.112341     0.0646817     0.0368168     0.0204092     0.0105468    0.00547731    0.00263043    0.00124219   0.000566506   0.000241878   0.000100994   3.94596e-05   1.43046e-05   5.12352e-06   1.62724e-06   4.91925e-07
  21  22 4124.0086    1.3151 10.8253  9.8749 -0.0009     0.0995827  0.1914   0.0113   0.3272    0.0345   0.0000     0.0752853   454.6255       1.65926      -3.97602       10.8681      -10.3641      -8.29537      -11.3554   -0.00397718       1.97892       7.35408      -4.81143       4.08026      -1.80583      0.819196      -1.09138     -0.271598      0.723161     -0.784397      0.447280     0.0630798     -0.132414    -0.0430051    -0.0433162    -0.0431747   -0.00176969    0.00276100   -0.00438671   -0.00160462  -0.000753815  -0.000590874  -0.000181256   9.64867e-05   2.61772e-05   4.91988e-07  -2.84780e-06   7.08290e-08       8.56518       11.4808       12.4560       12.7843       12.8326       12.0928       10.7709       9.73757       8.32876       6.95096       5.71217       4.44969       3.37266       2.51091       1.80912       1.24830      0.876484      0.558005      0.368877      0.228813      0.137042     0.0818348     0.0460185     0.0251017     0.0133773    0.00672584    0.00331309    0.00155642   0.000700586   0.000304812   0.000123919   4.86374e-05   1.83048e-05   6.32085e-06   1.99668e-06   6.38758e-07
  21  23 4268.0505    1.1083 14.0924  9.7849 -0.0026      0.121562  0.2776   0.0091   0.4298    0.0313   0.0000     0.0802804   459.4510       8.79609       10.8232      -35.5423      -13.5104       4.46469       19.5677       12.9706      -33.1389       2.41870      -4.79988       1.41122       8.38399       7.08338      0.482632      -3.60609     -0.220975     -0.716973     -0.477501      0.359494    -0.0591109     -0.247433    -0.0996102     0.0280386    0.00622337    0.00623967    0.00138114   -0.00133485  -0.000705238   0.000560403  -0.000295069  -0.000152143  -7.02928e-06   1.18814e-05  -2.21125e-07   2.73132e-07       11.0916       14.6913       15.9742       16.3054       16.2093       15.3419       14.1901       12.5537       10.7992       9.08675       7.39521       5.78315       4.53246       3.28900       2.39887       1.66121       1.15077      0.766094      0.488537      0.309101      0.184840      0.107437     0.0616350     0.0327862     0.0177207    0.00891706    0.00439520    0.00206780   0.000931878   0.000402432   0.000166628   6.58141e-05   2.47448e-05   8.47137e-06   2.75593e-06   8.31524e-07
  22   9 2260.0640    1.0279  0.8865  9.8802 -0.0071       4.94386  0.0380   0.0236   0.0594    0.1023   0.0000       1.03327   439.2081     -0.903326       11.1942      -4.36588      -4.21348       4.81246     -0.846842       2.06874       2.06995      0.463809       2.16688      0.629229      0.841146       1.20412      0.487651      0.121589      0.198875      0.121417    -0.0152036     0.0783513    -0.0238136   -0.00427621     0.0178702    -0.0185228  -8.58764e-06   -0.00178130   0.000170224   0.000688322   9.07590e-05   5.37917e-05   6.18669e-05  -1.77352e-05  -4.81903e-07   1.00592e-06  -1.44546e-06  -1.37965e-08       2.04802       2.55226       2.62243       2.98266       2.82804       2.79501       2.59560       2.38997       1.73248       1.65548       1.35231       1.13265      0.803137      0.634462      0.445736      0.312468      0.218431      0.160430      0.100488     0.0669528     0.0407525     0.0263840     0.0146541    0.00800050    0.00422439    0.00224841    0.00116737   0.000565882   0.000259402   0.000124113   5.51103e-05   2.42178e-05   9.51147e-06   3.42746e-06   1.17339e-06   3.78534e-07
  22  10 2410.8707    1.4917  0.9399 10.3384 -0.0022       3.47763  0.0350   0.0330   0.0615    0.1170   0.0000      0.850503   438.6640      -2.74865       15.5326      -1.80477      -5.29232      -1.99148     -0.659525       2.47022      -1.84687       1.58644     -0.612501      0.284727      0.644376      0.212401    -0.0636185      0.116583     -0.387912    -0.0240375      0.257858     0.0163210    -0.0779054    0.00274534  -0.000669105   -0.00264550    0.00185336  -0.000744979   -0.00175090   9.04652e-05   9.80919e-05  -1.53287e-05  -5.27854e-06  -2.14564e-06  -5.53864e-06   2.37209e-06  -1.16025e-06   5.42350e-08       1.72505       2.34202       2.36061       2.77867       2.57818       2.54248       2.16466       2.05626       1.75343       1.49250       1.21531      0.953633      0.767192      0.540223      0.417319      0.288306      0.215950      0.129402     0.0944554     0.0551027     0.0379323     0.0207565     0.0137385    0.00705699    0.00427824    0.00204075    0.00117039   0.000516712   0.000272029   0.000114202   5.33790e-05   1.98293e-05   8.45911e-06   3.04969e-06   1.16545e-06   3.69266e-07
  22  11 2559.2378    1.9256  1.0165 10.7965 -0.0018       4.43192  0.0385   0.0402   0.0611    0.1246   0.0000      0.851701   437.7768      -2.20593       10.8188      0.648439      0.750258       1.35144      0.812348     0.0565756       2.05778      0.423917       1.11875      -1.18696     -0.476932      0.100742      0.270947    -0.0509175   -0.00998089     0.0204743    -0.0512172     0.0379656    -0.0347669     0.0241935   -0.00214027   0.000415017    0.00115164   0.000925637   0.000545029  -0.000532556  -5.73193e-05   0.000143558  -1.47671e-05   2.82936e-06  -6.49244e-06  -4.05062e-06  -9.22320e-07   1.71150e-08       1.99430       2.67924       3.02665       3.05914       2.78077       2.65847       2.55575       2.15912       2.11940       1.74374       1.43320       1.17505      0.918135      0.643979      0.468809      0.336445      0.223381      0.144990     0.0987006     0.0611557     0.0375134     0.0229768     0.0131452    0.00736979    0.00421647    0.00205703    0.00117418   0.000525109   0.000284792   0.000122942   5.47614e-05   2.29926e-05   9.65418e-06   3.28842e-06   1.41953e-06   4.88365e-07
  22  12 2707.0294    2.5558  0.8554 11.6786 -0.0047      0.371873  0.0337   0.0620   0.0576    0.1024   0.0000       1.08941   439.6434     -0.620268       10.5915       8.14671      -2.60673       3.47453     -0.349945     -0.616080     -0.697328      0.738486     -0.868639      -2.55892      0.664553     -0.188405     -0.761645     -0.638612      0.141088      0.254051     -0.112004     -0.104588   -0.00880341     0.0185462    -0.0281905   -0.00295049   -0.00393275   -0.00226172   0.000174054   0.000953827  -0.000547769  -0.000124719  -1.86473e-05  -1.59592e-05  -3.04412e-06  -1.17287e-06   7.22629e-07  -6.47053e-08       1.98848       2.52833       2.93605       3.02140       3.00003       2.94150       2.55845       2.10162       1.86248       1.52845       1.23547      0.981295      0.688382      0.533894      0.404448      0.295563      0.195297      0.137721     0.0823822     0.0553534     0.0357657     0.0206978     0.0132719    0.00757785    0.00395652    0.00213224   0.000997930   0.000510546   0.000225100   0.000109206   4.39054e-05   1.99548e-05   7.63593e-06   3.33003e-06   1.04967e-06   3.84374e-07
  22  15 3146.8903    4.0495  0.9642 12.7271 -0.0051     -0.138228  0.0421   0.0919   0.0623    0.1138   0.0000      0.930623   439.4552      0.620512       17.9570       4.13468       1.32533       1.01183     0.0995210     -0.836578      0.315728     -0.689255      0.142450      0.428011      0.207181     -0.539273      0.239356     0.0540612      0.291611    -0.0251663      0.129795     0.0280100    -0.0128128     0.0361346    0.00116346   -0.00613112   -0.00547366    0.00126284  -0.000817224  -0.000253177   0.000274538   7.10010e-05  -8.56616e-06   5.59748e-05  -6.69723e-06  -2.14355e-06   1.58202e-06   2.97321e-07       2.01451       3.07843       2.70842       3.40376       2.64510       3.21104       2.51294       2.70152       2.02753       1.92123       1.26928       1.19815      0.830424      0.738815      0.472774      0.402378      0.260340      0.187654      0.106988     0.0749491     0.0427416     0.0280331     0.0151471    0.00896508    0.00443886    0.00259191    0.00123433   0.000675064   0.000295080   0.000141978   5.45743e-05   2.56571e-05   8.72311e-06   3.96421e-06   1.20861e-06   4.34586e-07
  22  16 3292.0726    3.6620  1.4833 12.4372 -0.0053     -0.369945  0.0565   0.0673   0.0842    0.0915   0.0000      0.566629   436.6402      -1.59545       13.4170       7.66694      0.891434      -6.35417       4.04064       1.36986      0.905770     -0.460864     0.0330461     -0.143967      -1.33046      0.136568      0.107524     -0.101323      0.165253    -0.0509706    -0.0261258    -0.0651997     0.0734692    -0.0286880    0.00939309   -0.00182125    0.00841975    0.00350480    0.00191696   2.16755e-05  -0.000354725   0.000331992   2.76915e-05   2.21510e-06   1.46245e-05  -1.70651e-06  -1.52711e-06   9.25249e-08       2.99766       3.95491       3.75477       3.91055       3.46592       3.89577       3.87542       3.64131       2.91432       2.25400       1.73890       1.27235       1.10470      0.893212      0.771547      0.545220      0.391210      0.248923      0.163458     0.0916293     0.0553475     0.0318492     0.0183527    0.00984271    0.00528127    0.00295789    0.00145630   0.000717589   0.000316723   0.000158756   7.12233e-05   3.08352e-05   1.15347e-05   4.47858e-06   1.45271e-06   5.09336e-07
  22  17 3437.2407    3.0412  2.0719 11.9632 -0.0052      0.801592  0.0585   0.0477   0.0984    0.0687   0.0000      0.314552   438.7540      -1.58473       17.7784  -0.000484559     -0.268492     -0.766422      -5.10039       6.42618       1.14721       2.69211     -0.778795       1.28110       1.90763     -0.151499     -0.700582     -0.552486      0.148486      0.464074     0.0438853     -0.270703     0.0111116     0.0364118   -0.00668680    -0.0227257   -0.00653630   -0.00239879  -6.66548e-05   -0.00101907   0.000200425   3.94451e-05   6.64943e-05   6.50036e-06  -2.29321e-05   1.39756e-06   9.09171e-07  -2.83649e-07       2.79020       3.70604       3.97477       4.15243       3.97642       3.90181       3.57674       3.15734       2.87277       2.37780       1.93941       1.54725       1.21508      0.893264      0.655168      0.494865      0.326600      0.226895      0.138403     0.0939642     0.0548568     0.0353389     0.0198254     0.0113650    0.00625370    0.00311396    0.00170912   0.000786037   0.000401846   0.000173824   7.71398e-05   3.12749e-05   1.30975e-05   4.69513e-06   1.88142e-06   6.21944e-07
  22  18 3582.2730    2.6089  3.2477 11.3179 -0.0030       1.08687  0.0714   0.0330   0.1280    0.0544   0.0000      0.204103   437.6968      0.936925       4.01223       1.45190      -2.58265      -6.46922      -8.56258       7.85306      -2.09133      -1.24409      -3.09888      -2.68867      -4.56732      0.670216     -0.451925     -0.532307      0.453932      0.250584   -0.00231357     -0.217756     -0.117999    -0.0361819    -0.0244940    -0.0138731    0.00648989    0.00457059   6.68113e-07  -0.000675461   0.000176455   0.000359784   0.000144396   1.10671e-05   1.35167e-05   1.75924e-06  -4.88890e-07  -2.81340e-08       3.52787       4.55651       4.99678       5.30541       5.14941       4.96534       4.50514       3.98204       3.49477       2.86958       2.39122       1.84227       1.47061       1.10605      0.808352      0.564479      0.395832      0.268299      0.182056      0.111835     0.0715015     0.0416431     0.0243731     0.0137556    0.00775019    0.00404588    0.00206977    0.00103732   0.000478394   0.000217606   9.40214e-05   4.09798e-05   1.62174e-05   6.13473e-06   2.19267e-06   7.55609e-07
  22  19 3727.0700    2.1454  4.8014 10.7856 -0.0036      0.596627  0.0922   0.0233   0.1641    0.0495   0.0000      0.135485   440.6728      -9.20312       23.5892      -6.67723       3.46931      -5.17100      -10.9182       2.42478      -4.49119       3.99158       1.58655     -0.650097       1.00039      -2.17277      0.626057     -0.434873     -0.770881     -0.291960     -0.423848     -0.278605     -0.170553    -0.0183464     0.0298535     0.0359756   -0.00752227   -0.00756027   0.000854576   1.79538e-06  -0.000999657   0.000413199   0.000157610  -2.77919e-05   4.47610e-06   7.35518e-06  -4.13988e-06  -3.85986e-07       4.47584       5.79919       6.27197       6.74208       6.44405       6.25078       5.85014       5.17749       4.33649       3.84978       3.15930       2.48752       1.87451       1.47819       1.05656      0.763759      0.533105      0.360216      0.232881      0.149505     0.0924665     0.0571071     0.0342763     0.0184562     0.0101589    0.00542324    0.00284230    0.00133299   0.000640180   0.000295648   0.000132618   5.52025e-05   2.25519e-05   8.59766e-06   3.07320e-06   9.88324e-07
  22  20 3871.7136    1.8206  6.9558 10.3541 -0.0021      0.241135  0.1187   0.0171   0.2157    0.0411   0.0000     0.0946315   446.3474      0.321507       12.4170       19.3613      -2.74625      -2.25263      -7.74784       13.4220      -2.30478       2.60742      -8.67813      -1.86221      0.497852       1.90578      -1.81283     0.0243738      0.177217      0.231468     -0.454878     -0.189570     0.0699877     0.0403278    -0.0150951  -0.000856105   -0.00870028    0.00603476    0.00489543   -0.00133748  -6.43502e-06  -0.000727087  -0.000310665   5.10902e-05   5.93982e-07  -8.67671e-06   2.64587e-06   1.86176e-06       5.70695       7.31019       7.86155       8.24952       8.07380       7.92603       7.22235       6.31564       5.66706       4.70422       3.86910       3.07506       2.43334       1.80621       1.32798      0.932258      0.648789      0.444597      0.296709      0.186887      0.116765     0.0690569     0.0403598     0.0224091     0.0127826    0.00651281    0.00340620    0.00168404   0.000777109   0.000362293   0.000149975   6.71634e-05   2.55168e-05   9.90554e-06   3.62226e-06   1.22708e-06
  22  22 4161.0895    1.2731 12.6919  9.8616 -0.0017      0.219805  0.2247   0.0101   0.3699    0.0324   0.0000     0.0721670   427.5435      -19.7581       11.0081      -8.82778       3.63701       13.6516      -16.5944      -33.4386      0.685649      -6.78448      0.444957      -4.99897      -4.62714      -4.13959      0.624163     -0.709855       1.39782      0.723336      -1.14828     0.0550729    -0.0595646      0.156459      0.123292   -0.00816827     0.0201049     0.0107858   -0.00976445    0.00109397    0.00141928   0.000546451  -0.000202497   7.20949e-05  -1.10448e-05  -3.40522e-05   1.18319e-05   1.49208e-06       9.03135       11.8307       13.0774       13.4808       13.4101       13.0392       11.5161       10.5846       8.96902       7.80924       6.33901       5.04308       3.93303       2.95972       2.14258       1.53374       1.06915      0.722300      0.483957      0.305438      0.191193      0.117233     0.0677168     0.0382812     0.0212942     0.0112210    0.00570430    0.00288823    0.00132832   0.000613492   0.000266650   0.000115209   4.45611e-05   1.75557e-05   6.18036e-06   2.10950e-06
  22  23 4305.2399    1.0661 14.7039  9.7723 -0.0017     0.0121869  0.2800   0.0084   0.4404    0.0298   0.0000     0.0853962   427.9817       28.1613       17.0915      -32.8703       16.6117       14.2654      -6.17100      -12.1685       15.8955       8.04331      -8.32147      -1.02319      -5.20627      -1.77989      -1.77788       3.75497     -0.237642     -0.117538    -0.0282252     -0.106953     0.0125084      0.122919    -0.0759471    0.00890028   -0.00250182    0.00792344    0.00759770    0.00555875   0.000625032  -0.000164309   0.000470516   9.22875e-05  -1.70333e-05  -9.76275e-06  -4.81764e-06   8.13076e-07       10.7744       14.1175       15.3519       16.0110       15.7534       15.0881       13.8476       12.5128       10.7059       9.29512       7.30348       6.03869       4.50233       3.58034       2.53754       1.87709       1.27280      0.873243      0.575187      0.365572      0.224833      0.137806     0.0806431     0.0453115     0.0250667     0.0134203    0.00691218    0.00337433    0.00160007   0.000733774   0.000325570   0.000135700   5.40832e-05   2.05529e-05   7.36581e-06   2.46543e-06
  23   7 1969.6709    0.5443  0.5043  9.1092 -0.0132       7.92298  0.0259   0.0166   0.0434    0.0729   0.0000       1.45477   440.0360      0.417176       14.8152     -0.151519      -1.38437      -1.91253      -1.41160      0.146921      -1.19875     -0.985021     -0.944801      0.526802      0.446151     -0.138043     -0.540838     0.0942505      0.238137      0.159918     0.0463324    -0.0287576     0.0232618    0.00598526    0.00444585    0.00355485   -0.00262551    0.00418242    0.00228018  -0.000215203  -0.000253840   0.000187844   6.25621e-05  -6.50100e-06  -2.30012e-05   6.93126e-07   2.04629e-07   1.61134e-06       1.57412       2.00036       2.16163       2.31273       2.14882       2.16554       2.03525       1.69867       1.70287       1.35854       1.08426      0.828481      0.736248      0.546893      0.399199      0.300278      0.199051      0.147706     0.0945397     0.0641296     0.0391789     0.0238454     0.0142169    0.00820245    0.00476865    0.00287690    0.00137014   0.000863928   0.000339851   0.000206588   7.26077e-05   3.75253e-05   1.35500e-05   6.98130e-06   2.08985e-06   1.18506e-06
  23   8 2131.1767    0.7553  0.6802  9.4631 -0.0063       7.71372  0.0295   0.0195   0.0529    0.0858   0.0000       1.25227   438.3567     -0.404782       18.6242       1.76489      -4.13820       4.55379      -2.12104      0.595918     -0.931469      -1.66313      0.937414      0.474689      0.540349      0.605321     -0.243413      0.224055     -0.310502    -0.0758207     0.0746201    -0.0449093    -0.0353434    -0.0340227   0.000220089    -0.0106486    0.00234850   0.000801003   0.000717128   4.27641e-06  -0.000334520  -0.000278952   4.05642e-05  -7.79944e-06  -6.49352e-06   2.78926e-06   9.52662e-07  -8.90934e-07       1.71199       2.22839       2.33957       2.53446       2.36364       2.29260       2.28904       2.04331       1.79745       1.32942       1.18575      0.862328      0.705369      0.541789      0.453305      0.330061      0.230499      0.165841      0.103332     0.0678811     0.0384713     0.0259611     0.0152794    0.00830743    0.00488297    0.00245101    0.00149090   0.000688639   0.000390132   0.000162012   8.60504e-05   3.58368e-05   1.67860e-05   6.76957e-06   2.49750e-06   8.75868e-07
  23  10 2439.2671    1.5694  0.9081 10.5730 -0.0032       3.94419  0.0360   0.0341   0.0614    0.1096   0.0000      0.908770   439.9011     -0.811106       13.5802       1.66226      -4.11245      -2.22269      0.460151      0.322443     -0.725031     -0.617929      0.669560       1.02404     -0.438032     -0.193378    -0.0286627      0.227387     0.0916260    -0.0755353    0.00367521    -0.0664396    0.00120004    0.00899614   -0.00276713  -0.000591057   -0.00615881  -0.000901494    0.00179205  -9.67612e-05  -2.56449e-05  -2.43554e-05   5.25243e-05   1.45832e-05  -2.44768e-06   8.29942e-07   4.33572e-07  -3.73742e-09       2.29391       3.36539       3.72294       3.95230       3.93313       3.53759       3.22612       2.76354       2.25721       1.88340       1.45273       1.14939      0.885479      0.628504      0.499528      0.326054      0.239224      0.160857      0.106073     0.0727959     0.0396776     0.0284493     0.0155173    0.00929077    0.00530645    0.00273778    0.00157220   0.000811339   0.000358482   0.000185994   8.32871e-05   3.72051e-05   1.66082e-05   6.47786e-06   2.46347e-06   8.84381e-07
  23  12 2737.5481    2.7108  0.8511 11.7538 -0.0101       2.17070  0.0335   0.0619   0.0544    0.1058   0.0000      0.818874   439.9205       2.20327       13.8012      -1.38971      -2.13784      -3.64121       4.67495       1.10856      -2.67939      0.524870     -0.181063    -0.0705332   -0.00673769      0.365977     -0.159284     -0.410711     -0.155567     -0.124624     0.0804929      0.100985    0.00544956    0.00657917    -0.0194581   -0.00689352   0.000410882    0.00109255  -0.000289943   0.000322387  -0.000858313  -0.000131343  -7.65152e-05  -2.23367e-05  -1.96747e-05  -1.79684e-05  -1.93063e-06  -4.81201e-07       1.91380       2.35985       2.45712       2.70186       2.53974       2.45027       2.31502       2.00819       1.83090       1.57720       1.34160       1.10369      0.831396      0.591879      0.471603      0.346174      0.228210      0.150470      0.103174     0.0699341     0.0437663     0.0263809     0.0157043    0.00970367    0.00565098    0.00302219    0.00155103   0.000750684   0.000374439   0.000183259   8.87323e-05   4.02754e-05   1.60778e-05   6.55282e-06   2.44494e-06   8.89106e-07
  23  13 2886.0292    3.5554  0.7268 12.3087 -0.0064       2.16175  0.0274   0.0893   0.0516    0.0984   0.0000      0.832614   439.4970      -2.40979       12.8643       2.28071      -4.87061      -3.22858       1.47327      0.200401       1.28087     -0.225159      0.539747       1.49383      0.167107     0.0772074      0.226454      0.428487     0.0146844      0.192779    -0.0470858     0.0634037     0.0643084    0.00365653    -0.0107033    -0.0165940   -0.00398765   -0.00169214   -0.00101997  -0.000831948   0.000338291   0.000185211   7.89667e-05  -2.15434e-05   4.65475e-06  -5.86634e-06  -1.97131e-06   6.09707e-07       1.53587       1.79456       1.96593       2.35607       2.13876       2.12500       1.85400       1.65509       1.48720       1.36854       1.02967      0.859424      0.646232      0.526894      0.385860      0.266321      0.181399      0.134918     0.0894348     0.0576291     0.0378232     0.0236323     0.0133607    0.00823451    0.00485656    0.00269514    0.00140692   0.000760332   0.000380039   0.000174029   7.57381e-05   3.28711e-05   1.47494e-05   6.09086e-06   2.35159e-06   8.33088e-07
  23  14 3033.3859    3.8721  0.9121 12.3008 -0.0121       1.33606  0.0327   0.0837   0.0578    0.1217   0.0000      0.641769   437.2657      -4.80539       14.9501       2.55548      -4.33339     -0.257346     -0.993866     -0.716760      -1.90325      0.146969       2.31375     -0.390819     -0.783542     -0.648041    -0.0351010     0.0509926      0.134648    -0.0890376    -0.0801641    -0.0680882    0.00484644    -0.0174747     0.0147037    0.00600550   -0.00663837   -0.00315619   -0.00112851   0.000896202  -0.000465306  -5.54460e-05   4.78100e-05   4.31435e-06  -6.67746e-06   1.15882e-05  -2.37189e-06  -7.55793e-07       1.63248       2.14390       2.26556       2.49405       2.48594       2.24601       2.18501       1.83880       1.66780       1.42610       1.20534      0.949972      0.734409      0.564029      0.409127      0.310711      0.195007      0.145811     0.0968221     0.0644035     0.0386087     0.0250375     0.0158944    0.00896597    0.00490679    0.00269425    0.00158463   0.000775140   0.000360098   0.000168150   8.49485e-05   3.70287e-05   1.59028e-05   6.30747e-06   2.49245e-06   8.90885e-07
  23  15 3179.5791    3.8527  1.0348 12.6933 -0.0248     -0.738340  0.0367   0.0849   0.0665    0.1081   0.0000      0.542149   438.3625       1.59073       15.9960     -0.500936      -6.39400      -1.59651       4.54308      0.275899      -2.56526     -0.314443      -1.95396      0.165114      -1.48081       1.27743     -0.589510     -0.250510     -0.254216     -0.111734    -0.0560894     0.0565844    0.00238006    0.00239081     0.0292406   -0.00498526    0.00197608   0.000225935   0.000998211   -0.00162033  -9.79046e-05   0.000436293  -3.49725e-05   1.74584e-05   1.62316e-05   5.00288e-06   2.79822e-06   7.89363e-07       1.77486       2.40145       2.54194       2.63636       2.64280       2.51765       2.39062       2.12222       1.84208       1.50394       1.32321       1.02287      0.826088      0.618226      0.474622      0.322513      0.236702      0.161212      0.108481     0.0738936     0.0445840     0.0274866     0.0172113    0.00934755    0.00541480    0.00292711    0.00159489   0.000794838   0.000403016   0.000182995   8.80221e-05   4.02154e-05   1.71137e-05   6.68278e-06   2.71669e-06   9.92112e-07
  23  16 3325.4085    3.5180  1.4128 12.2864 -0.0091      0.487897  0.0456   0.0645   0.0775    0.0944   0.0000      0.496550   438.8047      0.337499       9.16825       2.56732       3.11340      -4.84630     -0.571926       2.10182      -1.51295      -3.92917       1.79375       1.31744      -2.09576      -1.31025      0.641533      0.842846     -0.407916     -0.160786      0.126957     0.0862839    -0.0473712    -0.0249516    0.00210945    -0.0149817    -0.0130716   -0.00746062    0.00637174    0.00288778  -0.000269552   6.07010e-05   4.29463e-05  -8.48822e-05  -4.59156e-05   1.76055e-06   5.05846e-06  -2.10619e-06       2.23030       2.88209       3.13869       3.09697       3.17641       2.99565       2.81010       2.58400       2.26307       1.93257       1.57288       1.27345      0.995132      0.776734      0.567006      0.421083      0.308615      0.200779      0.137080     0.0858327     0.0541948     0.0348599     0.0205004     0.0117389    0.00692964    0.00355082    0.00192931    0.00104863   0.000482920   0.000247733   0.000107546   4.88140e-05   2.02984e-05   8.85299e-06   3.08970e-06   1.27579e-06
  23  17 3471.1428    2.8853  2.3659 11.8068 -0.0026      0.352941  0.0643   0.0417   0.1043    0.0606   0.0000      0.320093   437.6194      -1.00645       19.0310       4.55221      -4.15428      0.995982      -6.66054       5.84191       2.74946      -2.49242      -2.89138      0.679217      0.695411      -1.33417     -0.140488     -0.264857      0.749777      0.485771     -0.182577     -0.174970     0.0909913    -0.0277854    -0.0424270   -0.00176369   -0.00185319    0.00453880   -0.00243860  -0.000538755   4.74422e-05  -0.000124139  -8.33621e-05  -1.91831e-05   2.35643e-05  -6.94069e-06  -4.07977e-06   2.52001e-06       3.07009       3.68213       4.13601       4.67831       4.26485       3.90644       4.13202       3.55705       2.94846       2.58021       2.24406       1.73594       1.37464       1.04240      0.805717      0.540653      0.407746      0.275801      0.187725      0.119275     0.0793547     0.0485238     0.0284923     0.0166017    0.00976219    0.00528396    0.00270555    0.00141657   0.000721341   0.000352362   0.000156707   7.30404e-05   3.10284e-05   1.31087e-05   5.07867e-06   1.85199e-06
  23  18 3616.7461    2.4450  3.5088 11.0770 -0.0020      0.438171  0.0746   0.0283   0.1261    0.0517   0.0000      0.173979   440.5124     -0.194220       12.7944       4.97766      -5.83592       2.63524      -7.39461       1.83789     -0.177000      0.965647     -0.176002      -3.71505      -2.11693       2.09106       1.64796      0.253240      0.339043     0.0282456      0.321093     -0.266091      0.101046     0.0539239    -0.0230951     0.0255592   -0.00940503  -0.000585291  -0.000625248   -0.00118127   0.000153247   3.05772e-05  -0.000260581   3.00639e-06   5.38758e-06   6.29478e-06   2.57396e-07   1.33826e-06       3.49772       4.40070       4.86863       4.91636       5.06938       4.83523       4.50818       4.18673       3.51760       2.93089       2.58330       2.05041       1.64517       1.26598      0.909478      0.665417      0.466459      0.324653      0.226061      0.150320     0.0947377     0.0581656     0.0338441     0.0199332     0.0111108    0.00611078    0.00318892    0.00167869   0.000807430   0.000398380   0.000187842   8.04706e-05   3.55566e-05   1.42997e-05   5.44682e-06   2.02215e-06
  23  19 3761.9856    2.0750  5.4278 10.5360 -0.0005      0.397994  0.0964   0.0202   0.1733    0.0469   0.0000      0.111506   431.3765       1.47646       23.8328       2.66526      -2.51420      -6.71416      -2.95358      -1.60648     -0.950979      0.283348      -2.75832      0.419667     -0.470761       1.48449       1.89691     -0.456809      -1.10624    -0.0866184     0.0128093     -0.122043    -0.0259011    0.00827492    -0.0107414    -0.0256129   -0.00706448  -0.000922688   -0.00332125  -0.000430066   0.000194999   -0.00105999  -0.000372539   9.04581e-05   3.43936e-05   8.39303e-06  -5.52993e-06   2.87494e-06       4.49861       5.88318       6.53080       6.77742       6.75456       6.46284       6.02275       5.30654       4.60170       3.97399       3.22569       2.57964       2.02517       1.57165       1.16013      0.827670      0.603622      0.407894      0.276994      0.178274      0.113994     0.0710997     0.0421104     0.0245015     0.0140479    0.00762656    0.00404755    0.00209140    0.00103708   0.000505708   0.000218076   0.000103657   4.15284e-05   1.83100e-05   6.82741e-06   2.63011e-06
  23  20 3907.3584    1.7252  7.3345 10.2663 -0.0028      0.278077  0.1250   0.0158   0.2209    0.0399   0.0000     0.0849391   437.0373      -11.1170       24.3056       17.4048       3.09612      -8.65412       19.1062       7.94536       7.33589       9.58919     0.0698961       1.65877      -3.08094      0.836516     -0.479656      -1.08827       1.12367     -0.427685      0.162013      0.418287     -0.180817     0.0101056   -0.00591415     0.0440356    0.00510370    0.00397877   -0.00642393    0.00451877  -0.000214981  -0.000775195   0.000193253   8.91103e-05   3.56357e-05  -3.40535e-05  -3.31254e-06   5.50037e-06       5.65036       7.34972       8.25484       8.46829       8.53114       8.05711       7.52924       6.81321       5.80804       5.01488       4.04814       3.29696       2.54483       1.96745       1.49435       1.05938      0.769192      0.523757      0.347876      0.231939      0.141854     0.0901034     0.0532873     0.0315139     0.0175910    0.00975589    0.00523046    0.00272224    0.00131826   0.000646288   0.000296129   0.000134290   5.61623e-05   2.34497e-05   8.92216e-06   3.34943e-06
  23  21 4052.8222    1.4367 10.3927  9.9594 -0.0027      0.325256  0.1760   0.0116   0.2994    0.0336   0.0000     0.0735087   418.2701      -4.69134       9.39156     -0.195800       4.13283       14.3777      -11.1555      -15.8138       4.04237       7.88320       5.91618      -4.67455      -11.3628      -2.69848      0.908943       1.19426      0.270678      0.235277      0.688379     -0.358118    -0.0209749     0.0976755     0.0246892     0.0238964    -0.0215383   -0.00701527     0.0123323    0.00877572   -0.00270517  -0.000237281   0.000550322   0.000424868  -9.29959e-05  -3.89326e-06  -4.88827e-06  -6.03551e-06       7.29322       9.32287       10.2523       10.7524       10.8277       10.1389       9.67512       8.56890       7.61071       6.42413       5.31283       4.23699       3.41479       2.52923       1.97576       1.43115       1.00962      0.691346      0.465761      0.310590      0.194062      0.119415     0.0712185     0.0428324     0.0240087     0.0133192    0.00710834    0.00359018    0.00178439   0.000862309   0.000404920   0.000180066   7.55732e-05   3.06529e-05   1.18191e-05   4.36597e-06
  23  22 4197.6771    1.2136 12.6319  9.8571 -0.0010      0.188717  0.2236   0.0098   0.3764    0.0317   0.0000     0.0774580   446.0048       1.53196      -10.4483       20.0568       29.8408      -20.6550       5.30499       12.0742       12.5811       10.8098      -2.26195      -7.29555      -3.72956      0.953190      0.390667      0.543047      0.154542      -1.37082      0.630880     -0.266191     -0.220660     0.0395600    -0.0609884   -0.00289582  -0.000554302     0.0207759    0.00189491    0.00354426  -0.000723084   0.000296595   5.77136e-05   3.60006e-05   4.27279e-05   5.71171e-05   1.21476e-05  -7.06062e-06       8.60687       11.4762       12.4281       12.9667       13.0386       12.3503       11.3759       10.4834       9.08434       7.81425       6.45369       5.22828       4.10470       3.13997       2.37910       1.67116       1.22521      0.834807      0.560078      0.367764      0.233324      0.145227     0.0878648     0.0512147     0.0291973     0.0156980    0.00872227    0.00445957    0.00218924    0.00106499   0.000500279   0.000215711   9.26391e-05   3.84670e-05   1.42792e-05   5.27922e-06
  23  23 4342.4433    0.9793 14.7158  9.7686 -0.0028     0.0775825  0.3081   0.0077   0.4628    0.0280   0.0000     0.0960741   447.5682       34.2205      -4.00144       4.55437       9.64732      -10.1717      -8.98491       11.6736       9.93999      -27.5182       18.5440       3.29399      -11.4786     -0.706317      -1.70079      -1.22623     -0.905477       2.27013      0.895564     -0.328909    -0.0108359      0.156224      0.105174     -0.112335   -0.00971032  -3.90211e-05   -0.00812724   -0.00385170   0.000296019   0.000736374   0.000991796   1.47407e-05  -0.000240166   1.12987e-06   6.16340e-05  -2.81527e-06       10.9578       14.6322       15.6602       16.6096       16.2013       16.0598       14.6772       13.5045       11.5542       9.92878       8.27794       6.66768       5.19871       4.09775       3.01224       2.21525       1.58360       1.09506      0.743214      0.477996      0.310569      0.192248      0.115373     0.0686222     0.0380067     0.0212284     0.0113745    0.00582065    0.00294633    0.00139510   0.000652056   0.000289885   0.000123364   5.07784e-05   1.94067e-05   7.00742e-06
  24   8 2156.8675    0.8465  0.7442  9.4625 -0.0018       7.30119  0.0290   0.0198   0.0533    0.0865   0.0000       1.09743   440.5375      -3.25431       18.1274     0.0605772     -0.991943      0.596650       2.27131      -1.30003      -1.70325    -0.0579081      0.692587      0.706592     -0.292232     -0.490531      0.410020    -0.0396864     0.0641535    -0.0280982    -0.0762129     0.0180674   -0.00388064    -0.0306710     0.0289376    0.00763980    0.00359946    0.00369608   -0.00184989   -0.00154752  -0.000104415   0.000224915  -2.99112e-05  -1.77676e-05  -3.46916e-05   2.02769e-05   1.76404e-06  -2.14264e-07       1.53271       2.07987       2.15284       2.21523       2.10064       2.08276       1.94570       1.82646       1.60476       1.41022       1.18288      0.934592      0.804230      0.576919      0.440779      0.323201      0.224321      0.158379      0.108843     0.0717146     0.0476723     0.0277420     0.0180909     0.0102155    0.00571626    0.00344926    0.00168098    0.00101883   0.000480613   0.000244244   0.000120506   5.64712e-05   2.42962e-05   1.09505e-05   4.29896e-06   1.61846e-06
  24   9 2314.3929    1.1736  0.8933 10.1607 -0.0113       4.40547  0.0378   0.0264   0.0599    0.0939   0.0000      0.987151   440.9320       2.64833       14.4422       6.29268       1.13475      -1.16206       2.16824     -0.880266     -0.167141       2.62922       1.12669    -0.0280344     -0.177125      0.285507   -0.00645240    0.00310183      0.489708      0.119672     0.0366802     0.0648780    -0.0795459    0.00882096     0.0280848    -0.0210167    0.00272445    0.00556611  -0.000446257    0.00119570   0.000301329   0.000350469   8.26163e-05  -6.94218e-05   7.24247e-05   1.85302e-05   1.90817e-06   1.30672e-06       2.01943       2.36294       2.66127       2.97956       2.63718       2.58045       2.64483       2.49203       1.91699       1.70446       1.45958       1.16452      0.978061      0.764172      0.534461      0.380375      0.298126      0.211357      0.135126     0.0947426     0.0686392     0.0418270     0.0223176     0.0124385    0.00870270    0.00490453    0.00246613    0.00110871   0.000647573   0.000362391   0.000181541   7.91733e-05   3.76282e-05   1.52079e-05   7.10428e-06   2.52647e-06
  24  10 2467.0896    1.6055  0.8663 10.9491 -0.0135       4.10623  0.0364   0.0381   0.0588    0.1006   0.0000      0.893614   439.5100     -0.404574       16.3182     -0.703094       1.14949       2.37316       2.25043       1.34060       1.74782     -0.824673      0.967619      0.135795     -0.197669      0.169057     -0.219788      0.420548     -0.537666     -0.148076    -0.0530253     0.0421031     0.0506891    -0.0302210    -0.0369963    0.00814553    0.00429668    0.00363187   -0.00297509   -0.00231383    0.00103482   0.000299422  -0.000120587  -5.85460e-05   6.02732e-05   5.95036e-06  -7.78595e-06   4.16087e-06       1.90303       2.33966       2.52918       2.78490       2.93783       2.73955       2.37501       1.96656       2.07133       1.63237       1.41380      0.997344      0.823588      0.649285      0.532029      0.369324      0.236605      0.177371      0.122261     0.0906053     0.0571258     0.0355683     0.0186527     0.0121580    0.00748631    0.00459803    0.00273271    0.00140787   0.000729783   0.000333450   0.000158963   7.10124e-05   3.02808e-05   1.32754e-05   5.41877e-06   2.20179e-06
  24  11 2617.6907    2.1648  0.9663 11.1709 -0.0100       2.87489  0.0365   0.0473   0.0609    0.1133   0.0000      0.780467   437.2154     0.0189775       18.7904       3.12847      -2.53449     -0.271876       1.47143      -1.05906      -1.80794       1.21817      0.491142       1.59430       1.42876   -0.00235721      0.379400      0.787162     -0.331335     -0.126266      0.264743    -0.0169964    -0.0194219    -0.0679214   -0.00406301   -0.00842024   -0.00942988   -0.00428535   0.000122045   0.000215954  -0.000158310   0.000382453   0.000257376   5.99100e-06  -1.51004e-06  -9.83360e-06   7.93477e-06   5.17331e-06       1.94383       2.93931       3.12426       3.54483       3.51413       3.24509       3.09939       2.50613       2.23773       1.62463       1.46836       1.06709      0.875184      0.671214      0.477922      0.379715      0.233015      0.188558      0.120343     0.0877823     0.0530608     0.0355129     0.0208265     0.0119631    0.00744723    0.00385959    0.00231693    0.00116000   0.000605858   0.000304518   0.000142506   6.82361e-05   2.91033e-05   1.32205e-05   5.33876e-06   2.16887e-06
  24  13 2916.8793    3.4169  0.8096 12.3522 -0.0074      0.813774  0.0320   0.0778   0.0499    0.0955   0.0000      0.844622   438.6969     -0.702349       16.1240       2.02494      -1.47184      0.243938      0.889258     -0.510572      -2.55852     -0.627752     -0.473528       1.17325     -0.461410    -0.0501847      0.491115      0.227459      0.157737      0.194927     0.0159840     0.0891520     -0.131535    -0.0184499    -0.0139838     0.0131417   -0.00390953    0.00416902   0.000319193  -0.000679140   0.000972390   7.82722e-05   1.75186e-05  -4.59026e-05   1.61267e-05  -1.90842e-05  -7.30056e-06   3.69996e-06       1.72826       2.54798       2.60272       2.85890       2.63705       2.58052       2.28447       2.11640       1.88303       1.59301       1.36633       1.06595      0.863614      0.625929      0.495014      0.338315      0.259300      0.166597      0.114084     0.0721876     0.0470858     0.0290764     0.0188350     0.0108767    0.00669632    0.00357987    0.00206766    0.00106146   0.000530729   0.000303136   0.000117863   6.81853e-05   2.67149e-05   1.29174e-05   4.57362e-06   2.09136e-06
  24  15 3211.8878    3.9368  1.1631 12.6653  0.0051       1.50138  0.0427   0.0809   0.0677    0.1156   0.0000      0.783844   436.5759       2.66571       16.2307      -1.41017      -4.95966       3.64135      -2.75146     0.0666411      0.466148       3.70851       1.77165       2.68960      -1.39338     -0.730658       1.18017      0.178672     -0.182684     0.0943945     0.0390666    -0.0550648    -0.0932750    -0.0169641    -0.0145929    0.00216480   -0.00183007    0.00491736   -0.00262043  -0.000853680  -0.000615583  -0.000535978   1.34783e-05  -3.16543e-05   1.81548e-05   1.79589e-05   5.76103e-06  -1.00927e-06       2.04287       2.81599       2.74870       2.91802       2.78523       2.90593       2.71682       2.56977       2.12468       1.83793       1.48309       1.22507      0.957398      0.771769      0.586746      0.445272      0.315539      0.229943      0.150037      0.105111     0.0625073     0.0419379     0.0240251     0.0148271    0.00807423    0.00463498    0.00238486    0.00134977   0.000640780   0.000333957   0.000153907   7.36532e-05   3.28294e-05   1.40467e-05   5.84322e-06   2.26247e-06
  24  16 3358.4300    3.3772  1.5428 12.4809 -0.0016       1.07807  0.0540   0.0615   0.0826    0.0793   0.0000      0.620347   440.1116      -3.30174       14.7320      0.121518       2.60589       1.15583      0.505271     -0.302428      0.431422      0.392103    -0.0792840     -0.859345     -0.529775      0.499451     -0.610710    -0.0152882      0.832761    -0.0128963    -0.0901462     -0.277455     -0.109345    0.00971842     0.0342772     0.0204788    0.00479334    0.00377878   -0.00506636  -0.000631426  -0.000783599  -0.000438194  -4.64377e-05  -0.000126695  -5.95450e-05   9.90592e-06  -3.52884e-06   2.24213e-06       2.63311       2.84888       3.37005       4.10873       3.56085       3.14859       3.45519       3.06880       2.50419       2.17522       2.00832       1.57960       1.15690      0.963158      0.770480      0.540556      0.334914      0.264640      0.194030      0.121887     0.0749936     0.0484253     0.0332784     0.0183069     0.0102155    0.00591193    0.00353479    0.00195936   0.000949775   0.000464615   0.000215369   0.000105295   4.90379e-05   2.22191e-05   9.88755e-06   3.55255e-06
  24  17 3504.9168    2.7813  2.8028 11.5950 -0.0020      0.694690  0.0628   0.0356   0.1149    0.0531   0.0000      0.256467   439.0931       5.88981       11.5094       5.24812     -0.104715      -2.75295      -4.13742       1.64032       2.77848      -2.52652      0.817361       1.65701       1.12202     -0.592030      0.907665     -0.632594    -0.0292228     0.0436683    -0.0223867    -0.0762341     0.0507572     0.0863021    -0.0467092   -0.00803648     0.0173981    0.00887238  -0.000184124   -0.00140821    0.00222240   8.99166e-05  -0.000112590   0.000115262  -3.97980e-05   2.86371e-05   3.28794e-06   5.58455e-06       2.88996       3.76729       4.16351       4.33533       4.36562       4.01953       3.76062       3.54698       3.05537       2.65127       2.25307       1.88392       1.46279       1.14611      0.827496      0.616097      0.442008      0.309654      0.207095      0.139017     0.0913803     0.0582306     0.0359570     0.0211178     0.0125719    0.00720203    0.00385832    0.00199865    0.00108299   0.000548872   0.000265202   0.000126200   5.43584e-05   2.48020e-05   9.66608e-06   3.95386e-06
  24  18 3651.0432    2.3575  4.0301 10.9851 -0.0030      0.699614  0.0791   0.0252   0.1375    0.0462   0.0000      0.151818   436.8953       5.86272       14.0316       5.57443      -1.25749       3.85070      -7.78239     -0.365140      -2.66964      -3.59327     -0.596392       6.27548       3.97305      -1.28660       2.75017      0.531755      0.699256    -0.0396098     0.0249485     0.0360332    -0.0965809    -0.0943560     0.0370497    0.00753911    -0.0139886   -0.00460923   0.000872736   0.000977864    0.00149723  -0.000282676   0.000137673  -0.000129753  -6.09743e-05  -2.41332e-05  -1.26605e-05  -1.70220e-06       3.52687       4.79594       5.11158       5.45558       5.25367       4.96161       4.78077       4.27818       3.90494       3.33503       2.79669       2.29081       1.83920       1.41662       1.06736      0.771238      0.544048      0.393569      0.262483      0.177039      0.111821     0.0714116     0.0443535     0.0263460     0.0151607    0.00832277    0.00482768    0.00253614    0.00136040   0.000660875   0.000324495   0.000147297   6.89072e-05   2.87011e-05   1.20849e-05   4.76527e-06
  24  19 3796.8959    1.9821  5.8361 10.5446 -0.0006      0.580062  0.1038   0.0185   0.1762    0.0410   0.0000      0.109704   437.5290       1.59824       7.01562      -4.96287       12.9347       11.5149      -1.58727      -1.72598      -6.07963      -1.97759     -0.653330      -2.00677       2.35304      0.351842      0.462366     -0.708007      0.451054     -0.638570      0.717402    -0.0972389    0.00978816      0.101484     0.0456490    -0.0165478   -0.00756725     0.0318377   -0.00892896   0.000361896   -0.00135079    0.00176390   2.30084e-05  -0.000209526  -1.43912e-05  -1.34585e-05   2.03959e-05   1.51092e-06       4.39531       5.92890       6.22729       6.73845       6.84742       6.58929       6.03863       5.43394       4.78059       4.17103       3.44099       2.82643       2.22247       1.77536       1.29799      0.982781      0.678058      0.490473      0.335748      0.228552      0.150150     0.0939968     0.0572351     0.0346548     0.0203176     0.0115930    0.00647965    0.00341110    0.00176200   0.000881254   0.000418928   0.000198673   8.63069e-05   3.81265e-05   1.49455e-05   6.18230e-06
  24  20 3942.6129    1.6340  8.3485 10.1635 -0.0020      0.253781  0.1351   0.0137   0.2424    0.0360   0.0000     0.0810180   440.8576       3.89338       4.90572       21.9720      -7.04523      -14.6108      -12.0939      -3.43368       1.43170       3.41159      -9.00918      -6.59795      -1.14917       6.12156       2.08865     -0.809155     -0.532877     -0.412630      0.186319      0.347805    0.00921977     -0.158388     -0.136573     0.0445761    0.00967172   -0.00882855   0.000723929    0.00558435   0.000144912   -0.00235411  -0.000362142   5.25403e-05   8.69789e-05  -8.66019e-06   5.23821e-06   1.84368e-05       5.77249       7.32453       8.09291       8.46273       8.48302       8.29390       7.78891       7.02026       6.10632       5.21493       4.33097       3.54880       2.87476       2.23020       1.65397       1.24350      0.897233      0.622576      0.440021      0.293206      0.191129      0.122108     0.0740496     0.0441161     0.0258159     0.0145446    0.00796420    0.00425462    0.00216061    0.00112454   0.000529421   0.000250764   0.000112905   4.85380e-05   1.97978e-05   7.92686e-06
  24  21 4088.3829    1.3783 10.6316 10.0168 -0.0011      0.237949  0.1772   0.0112   0.3107    0.0314   0.0000     0.0737418   445.7318      -2.75826       7.45626     -0.552457       7.16488       14.1357      -3.73518       1.16315      0.183261      -3.13230      -3.83253      -3.47385      -4.56723       5.83366       3.24398      0.825574      0.177594     -0.392420      0.142119     0.0811449    -0.0936463     -0.278594     0.0333809    0.00137087    -0.0472779    0.00519993   -0.00872382   -0.00455560    0.00704277   -0.00195657   0.000135534  -0.000552659   8.93545e-06  -5.99111e-05  -3.00456e-05   4.13750e-06       7.00142       9.19165       9.96195       10.5457       10.4892       10.2585       9.36659       8.61149       7.49157       6.53946       5.53780       4.54788       3.60091       2.77182       2.07972       1.53627       1.13227      0.780977      0.533723      0.356359      0.232357      0.147841     0.0932386     0.0565827     0.0326450     0.0180604     0.0101109    0.00535928    0.00276671    0.00137243   0.000665674   0.000319017   0.000139756   6.12967e-05   2.42846e-05   1.00285e-05
  24  22 4234.1097    1.1370 13.9348  9.8505 -0.0013      0.225422  0.2602   0.0085   0.4060    0.0287   0.0000     0.0762421   422.5399      -15.9078       3.08016       4.54352      -9.10472      -8.68311     -0.403576       5.81773      -4.71910       3.14848       5.69790       6.48112      -1.41742       1.42127      -2.79679      -1.96218     -0.834672       1.14385     -0.610933     -0.526696     -0.220311      0.125639     -0.108192    -0.0960091     0.0628649    -0.0125677    -0.0159749    -0.0106355    0.00808064    0.00303015   -0.00129761  -0.000268950   0.000160574  -8.41892e-05  -1.77044e-06  -8.91909e-06       8.91864       11.9964       13.2272       13.4389       13.6485       13.2135       12.3679       11.2532       9.93792       8.60021       7.19239       5.77594       4.68377       3.60889       2.77808       2.05064       1.49342       1.04284      0.716232      0.479247      0.309165      0.196942      0.122137     0.0729152     0.0433758     0.0240060     0.0136581    0.00714450    0.00378271    0.00185881   0.000907431   0.000430373   0.000188230   8.45200e-05   3.27473e-05   1.34267e-05
  24  23 4380.3283    0.9567 15.7914  9.7571 -0.0004      0.406076  0.3128   0.0076   0.4787    0.0267   0.0000     0.0888917   452.6786       7.01229       6.59311       6.17767      -12.7627      -18.8017      -28.8225       6.51133      0.812806       4.54956      -7.60859      -2.77196      -7.92540       2.93200       8.83859       2.36891      -1.14619       1.53501       1.28066     -0.895166     -0.261451      0.225006      0.123906      0.151379    -0.0537776    -0.0124365     0.0275982  -0.000618957   -0.00844036   -0.00187770    0.00189948  -0.000820100  -4.92845e-05   2.92112e-05   3.57366e-05  -2.60954e-05       10.2486       13.5259       15.0771       15.8041       15.5993       15.2747       14.2641       12.7229       11.3413       9.89110       8.08979       6.68572       5.33129       4.09715       3.15494       2.33323       1.68658       1.18582      0.817469      0.548953      0.352474      0.227648      0.142363     0.0848931     0.0500383     0.0284587     0.0158647    0.00840707    0.00442412    0.00222066    0.00106653   0.000502945   0.000226274   0.000100414   3.90138e-05   1.58257e-05
  25   7 2016.9865    0.6197  0.5461  9.2000 -0.0049       8.84442  0.0320   0.0170   0.0437    0.0718   0.0000       1.53242   436.1065      0.749153       18.0493       3.23736      -3.42821     -0.304690      0.826340      0.787530      -2.11354      0.875054      -1.70122       1.33703     -0.511163      0.164542      0.533354    0.00391061     -0.221977     -0.219808     0.0686199     -0.116990    -0.0355809     0.0115071     0.0196120     0.0102931   -0.00212515   -0.00593643   0.000416409   0.000662250  -0.000168200  -0.000563061  -0.000109603  -5.58264e-05   3.12744e-05  -4.13789e-05  -8.36016e-06   3.48749e-06       1.96653       2.43505       2.65302       2.58522       2.52779       2.27275       2.12315       1.96338       1.81639       1.83583       1.60452       1.31231       1.04783      0.790722      0.619267      0.412087      0.285997      0.208156      0.121461     0.0925469     0.0654930     0.0388366     0.0222828     0.0128098    0.00858504    0.00507206    0.00284755    0.00164172   0.000842332   0.000424317   0.000200995   9.59725e-05   4.77780e-05   2.05485e-05   8.10945e-06   3.78916e-06
  25   8 2181.8068    0.9033  0.7332  9.6487 -0.0047       6.21671  0.0329   0.0209   0.0496    0.0841   0.0000       1.03862   440.0735      0.968665       18.9227      -1.36458      -4.20182      -2.76304      0.171356       1.06250      0.777767     -0.213807     -0.289704     -0.638113      0.175079     -0.255934    -0.0671645      0.138423      0.175438      0.321651      0.117369    -0.0354367    0.00555235    -0.0598241    -0.0390542    0.00366051    0.00486349    0.00175054   0.000273256   0.000128845  -0.000110546   0.000465791   1.69596e-05  -2.05747e-05   1.28282e-05  -7.95978e-06   1.01831e-05  -5.64850e-07       1.35376       2.31985       2.06294       2.64099       2.46040       2.26311       2.41288       1.79839       1.96336       1.26816       1.40230      0.960144      0.890714      0.632045      0.498126      0.402324      0.246121      0.218255      0.119309     0.0997447     0.0583586     0.0413378     0.0255682     0.0141653     0.0100440    0.00502489    0.00362722    0.00145890   0.000922470   0.000431360   0.000225624   0.000122418   5.12964e-05   2.41287e-05   1.05033e-05   4.87199e-06
  25   9 2340.6074    1.2547  0.8339 10.3915 -0.0008       5.26908  0.0299   0.0282   0.0546    0.0841   0.0000      0.985901   439.6518       2.36212       19.0573       4.66013      -4.27596       3.17073       2.09725       1.80791     -0.459317      -2.22108     -0.446936      0.401442      0.694823      0.986809    -0.0877052      0.103939      0.224778      0.171243     0.0839289     0.0288012     0.0631019    0.00229586    -0.0133594   -0.00241823   -0.00178934   -0.00232893    0.00103204    0.00316318   0.000994825  -0.000446435  -3.91352e-05  -1.88514e-05   2.69232e-05   6.60241e-06   2.94280e-06  -5.53653e-06       1.42408       1.84656       1.99107       2.08984       2.14008       1.95871       1.90774       1.71940       1.54962       1.38955       1.11837      0.965702      0.788223      0.574593      0.463505      0.337614      0.253249      0.170035      0.118565     0.0839881     0.0544477     0.0345934     0.0222961     0.0129982    0.00823262    0.00482163    0.00268902    0.00152318   0.000782295   0.000418471   0.000197150   0.000102447   4.79672e-05   2.12212e-05   9.73957e-06   3.92891e-06
  25  10 2494.3834    1.7343  1.0053 10.5144  0.0007       2.51193  0.0343   0.0337   0.0589    0.1216   0.0000      0.770105   438.8671      -3.54474       15.6855       4.17445      0.678199       5.66044      -2.58646      0.149673      0.734025      0.338089    -0.0629524      -1.56582     -0.789565     -0.173421      0.418546     -0.294942     -0.247743      0.164567      0.113159     0.0713518    -0.0660716     0.0487612     0.0432527   -0.00184652    0.00251450   0.000757087   -0.00103310    0.00282416   0.000360825   9.12039e-05  -0.000131020  -6.91283e-05   2.02546e-06  -2.14186e-05  -5.20011e-06   6.68237e-06       1.62183       1.93579       2.25860       2.35560       2.39648       2.26984       2.16078       2.03081       1.76802       1.47082       1.23379       1.04584      0.780066      0.648870      0.516059      0.366802      0.287236      0.198167      0.137117     0.0964952     0.0633171     0.0414505     0.0248803     0.0146654    0.00884334    0.00569054    0.00324399    0.00165755   0.000925546   0.000451222   0.000255359   0.000117965   5.51320e-05   2.54293e-05   1.09129e-05   4.96676e-06
  25  11 2646.2445    2.3167  0.9306 11.4204 -0.0068       1.90012  0.0334   0.0490   0.0583    0.1073   0.0000      0.799864   440.4003       2.14371       16.5059      -4.32995      -3.18578       5.00679   -0.00934414     0.0439039     -0.720991     -0.631159       1.31247      0.531045      0.928836      0.164775     -0.339596      0.341315    -0.0225890    -0.0461646    -0.0425691   -0.00264634    -0.0578324     0.0756724    -0.0350709     0.0152501   -0.00619589   -0.00705818    0.00122026    0.00158161   0.000730191   6.33275e-06  -2.73090e-06  -0.000101555   3.07954e-05   3.33878e-05  -7.56770e-06   1.60828e-06       1.68982       2.03561       2.14707       2.36723       2.41650       2.22609       2.08871       1.98836       1.76402       1.43591       1.20271      0.992129      0.841290      0.654841      0.495787      0.355565      0.256964      0.195961      0.137990     0.0899833     0.0598459     0.0387944     0.0253472     0.0159362    0.00883400    0.00503831    0.00272563    0.00153871   0.000891988   0.000470170   0.000241823   0.000115667   5.23467e-05   2.35180e-05   1.01271e-05   4.30882e-06
  25  12 2797.3877    3.0579  0.8753 11.7462 -0.0040       2.88904  0.0294   0.0643   0.0512    0.1068   0.0000      0.717870   437.5393      0.171678       14.8387      -3.53747      0.424905       1.59027      -1.56190      -2.44255       1.87362      0.937251    -0.0111751      -1.32780      0.918916       1.19673     -0.889140      0.206342      0.140765      0.378959     -0.171884     0.0774125     0.0143461     0.0696768    -0.0241644   0.000812805  -0.000324983    0.00163228   -0.00101978    0.00142825  -0.000676040  -0.000311194   0.000137710  -9.62215e-05   2.92886e-06   2.32502e-05   7.18356e-06   1.36762e-06       1.42899       1.96001       2.00522       2.19634       2.12601       2.14441       1.93369       1.73189       1.58882       1.36492       1.15535      0.926759      0.745944      0.572540      0.448315      0.330884      0.251729      0.174875      0.120823     0.0797196     0.0517794     0.0354176     0.0211116     0.0133020    0.00821312    0.00470490    0.00271236    0.00147579   0.000780874   0.000397819   0.000205345   9.79493e-05   4.52716e-05   2.16081e-05   8.36038e-06   3.77052e-06
  25  13 2947.3898    3.8363  0.7673 12.2468 -0.0070       2.43384  0.0262   0.0882   0.0496    0.1021   0.0000      0.775480   438.7106      0.415715       16.1070      -2.00419    -0.0175624       2.76657      -1.14997      -2.01332      0.861593      -1.48791       1.26955      -1.30622     -0.165430     -0.648353     -0.560955      0.805063     0.0628485    -0.0588494     -0.219372     -0.129493    -0.0205029     0.0126907     0.0124024   -0.00436599   -0.00217767    0.00286226   0.000877161  -0.000372467    0.00178691   0.000579623  -8.53887e-05   3.79807e-05   7.01717e-05   1.66252e-05  -3.80614e-06   4.04816e-06       1.28965       1.81673       1.76214       2.03311       1.91676       1.99022       1.76321       1.68791       1.43921       1.31897       1.02977      0.835064      0.638102      0.546708      0.426538      0.328058      0.229917      0.165945      0.116300     0.0816327     0.0519871     0.0345926     0.0198508     0.0122740    0.00709166    0.00456809    0.00248447    0.00145636   0.000719700   0.000397862   0.000184975   9.04588e-05   3.97308e-05   1.81534e-05   7.82049e-06   3.44142e-06
  25  14 3096.0948    4.0444  0.8677 12.6640 -0.0023       1.33663  0.0337   0.0883   0.0554    0.1004   0.0000      0.832410   437.8267      -1.08316       12.0151      -4.99678      -4.85925      -4.19247      -1.55380     -0.444372     -0.900723      0.833723      -3.58488     -0.695463      0.593481    -0.0784363     0.0296573    -0.0563392      0.258732      0.198843     0.0424172      0.181364    -0.0377625    -0.0444934     0.0157633   -0.00218203   -0.00400672   -0.00263861   0.000521610    0.00130135  -0.000769202  -0.000335556  -2.73154e-05   7.98476e-05  -4.19857e-05   3.30874e-05   5.31349e-07  -5.40134e-06       1.85118       2.28151       2.64906       2.72349       2.34169       2.20256       2.27559       1.87638       1.78182       1.81270       1.56980       1.27876       1.05114      0.803089      0.551256      0.427842      0.308374      0.194881      0.128054     0.0927191     0.0613117     0.0333015     0.0234207     0.0155256    0.00893263    0.00468784    0.00286033    0.00170353   0.000863010   0.000398374   0.000198325   0.000107421   5.00456e-05   2.09948e-05   1.00279e-05   4.33579e-06
  25  16 3390.9765    3.2934  1.7827 12.2383 -0.0071      0.852777  0.0494   0.0532   0.0853    0.0711   0.0000      0.425218   438.1999       1.65591       18.7754      -6.40806      -1.67362     -0.783935      -3.66638       1.30574      -3.35325       2.36659       1.76790      0.334590      -1.36232     0.0378894     -0.287055      0.142748     -0.259178    -0.0815296     0.0354237     -0.122142      0.155149  -0.000739674   -0.00483173   -0.00209600    -0.0115016    0.00245344  -0.000133014    0.00304077   0.000227223   0.000692440  -0.000227444   0.000102062  -7.05385e-06  -7.07381e-05  -4.17252e-05   2.00011e-05       2.19129       2.76492       3.05843       3.25350       3.15638       3.12941       2.94024       2.59692       2.38001       2.10914       1.71094       1.39646       1.16798      0.899064      0.701668      0.509009      0.366956      0.260472      0.189974      0.125088     0.0843606     0.0543277     0.0342707     0.0210777     0.0121990    0.00728193    0.00415289    0.00236753    0.00120907   0.000687632   0.000329396   0.000161076   7.11896e-05   3.53549e-05   1.42592e-05   6.40049e-06
  25  17 3538.1943    2.6742  2.7946 11.5425 -0.0001       1.23379  0.0636   0.0340   0.1088    0.0534   0.0000      0.239399   438.5038      -1.68915       9.82345     0.0289397      -6.77030       2.97106      -4.92465       1.42999       7.13935      -1.20101      -1.80552      0.655931     -0.642994     0.0148328      0.908611     -0.362628     -0.166498      0.498818    -0.0471449     -0.372109    -0.0245239     0.0670172     0.0142834    0.00577417    -0.0221029   -0.00303769  -0.000297839    0.00244471    0.00223313   3.52266e-05  -0.000755494   0.000249956   0.000144015  -4.37016e-05   3.23192e-05   2.38690e-06       2.65847       3.60896       3.87041       4.23586       4.14382       4.09325       3.74177       3.49481       3.06879       2.57976       2.11692       1.83747       1.43439       1.10674      0.865697      0.650276      0.485396      0.339969      0.236607      0.163401      0.108338     0.0697818     0.0445361     0.0263077     0.0162658    0.00942794    0.00546372    0.00281033    0.00159188   0.000789368   0.000420038   0.000204553   9.56847e-05   4.44161e-05   1.91556e-05   8.10184e-06
  25  18 3685.0491    2.2049  4.6307 10.9176 -0.0013      0.775698  0.0854   0.0225   0.1514    0.0421   0.0000      0.140576   438.5387      -13.0420       14.4952      0.469527       1.68289      -3.72189      -4.00347       7.41316      -4.32759      -6.50609       1.93088       3.69007      -1.42042      -3.46740     -0.259149     -0.342097     -0.855502     -0.521850     0.0369749     0.0938538     -0.225118     0.0391471    -0.0349742    -0.0347262     0.0160676     0.0155959    0.00597227    0.00321446   0.000315156   3.37405e-05   0.000770650   0.000230571   7.23767e-05  -2.26123e-05   1.39572e-05  -1.75512e-05       3.71058       4.85230       5.29015       5.49467       5.70371       5.38571       5.08912       4.72490       4.11369       3.58024       2.90251       2.46239       1.94935       1.53393       1.19186      0.889051      0.658488      0.466083      0.323217      0.225602      0.145809     0.0949295     0.0589394     0.0365027     0.0216613     0.0125579    0.00717030    0.00398280    0.00208878    0.00110318   0.000551585   0.000267404   0.000125266   5.93631e-05   2.44440e-05   1.05135e-05
  25  19 3831.4578    1.8804  6.3810 10.5380 -0.0021      0.523283  0.1071   0.0168   0.1926    0.0362   0.0000      0.100383   437.2483       1.47658       11.1384       2.91999      -3.61604      0.859559       9.48915      -10.9824      -2.38288      0.908506       2.52599       1.01889      -1.04073    0.00953684      -1.61560       1.23140      -1.21090     0.0233501      0.145684     0.0597695    -0.0693275     -0.119065     0.0722645     0.0261827   -0.00945038   -0.00779889   -0.00585740   -0.00874041   0.000146230    0.00131736   0.000236013  -0.000863183   0.000224796   1.81876e-05   4.03985e-06   1.47750e-05       4.43352       5.77924       6.20420       6.84334       6.63933       6.50706       6.12740       5.60852       4.81310       4.32155       3.59779       2.93394       2.37601       1.90731       1.43812       1.05862      0.783017      0.561886      0.386080      0.266642      0.180688      0.115656     0.0721166     0.0444049     0.0271856     0.0154472    0.00900839    0.00496831    0.00265669    0.00138554   0.000700760   0.000339317   0.000162346   7.31914e-05   3.06405e-05   1.31827e-05
  25  20 3977.8902    1.5476  9.0902 10.1867 -0.0016      0.447275  0.1476   0.0128   0.2595    0.0331   0.0000     0.0783069   443.9539       1.54414       29.1074       7.82419       6.31746      -11.3160      -20.0202      -5.14648      0.148456      -4.92478      -1.69773      -4.62315       1.91918       1.17881     -0.253759      -1.48181      0.679388      0.289347    -0.0273894     -0.736425     -0.142326      0.168680    0.00227396    -0.0175587    -0.0481963   -0.00216932     0.0121495    0.00845015    0.00289243  -0.000961619  -7.77195e-05  -4.72997e-05   0.000254578  -3.12653e-06  -3.29807e-05  -1.47582e-05       5.89510       7.68456       8.59510       9.02283       9.02709       8.66350       8.21324       7.47626       6.68412       5.59140       4.87849       3.97608       3.16242       2.46587       1.92578       1.43188       1.06830      0.754952      0.522669      0.358896      0.231719      0.154854     0.0959552     0.0595654     0.0356141     0.0212690     0.0117091    0.00659499    0.00344013    0.00181520   0.000912297   0.000452498   0.000210606   9.71613e-05   4.21383e-05   1.81632e-05
  25  21 4124.1906    1.3260 11.4867 10.0318 -0.0023      0.289851  0.1906   0.0104   0.3243    0.0294   0.0000     0.0747456   429.7268      -15.9341       20.8727      0.520455       7.26059      -9.22711      -1.89421      -17.1162       1.67459       4.07503      -10.9567      -2.93451      -1.01564       1.69674       3.63628      0.630768      -2.81248     -0.383661     -0.751411    -0.0372178      0.437786   -0.00727959     0.0157521     -0.157212    -0.0444162     0.0249212     0.0271749    0.00696522   -0.00779847    0.00386018    0.00246195  -0.000213199  -0.000175960   2.66026e-05  -2.61074e-05  -2.02428e-05       7.14214       9.12575       10.5548       10.7812       11.0039       10.5792       9.80336       9.09017       7.92427       6.83340       5.84299       4.76459       3.84518       3.01763       2.28581       1.73733       1.25075      0.901294      0.632383      0.422151      0.290831      0.182871      0.117951     0.0724462     0.0430760     0.0256681     0.0143358    0.00798598    0.00426910    0.00224216    0.00112270   0.000554511   0.000263544   0.000117784   5.24893e-05   2.15992e-05
  25  22 4269.3771    1.0833 14.4430  9.8572 -0.0018      0.133082  0.2747   0.0078   0.4169    0.0268   0.0000     0.0848420   418.4405      -4.49795       12.0231     -0.139811      -12.1710      -8.10709       3.41362       5.08449      -43.6116      -14.0326       7.57081      -6.25824      -2.86160      -2.05405       2.72810      0.571423       2.05804      -2.02722       1.31786       1.39199     -0.499018     -0.132699     0.0117783    -0.0116744     -0.110036    0.00770448     0.0568366    0.00539610   -0.00464070  -0.000986602    0.00207742  -0.000490856   0.000220712   2.99147e-05  -8.79858e-05   1.13183e-05       9.00805       11.7314       13.2341       13.8233       13.8049       13.5876       12.5116       11.4748       10.2365       8.87529       7.41205       6.12250       4.93468       3.93302       2.97627       2.22565       1.64394       1.16951      0.841502      0.550667      0.374228      0.242671      0.155263     0.0943692     0.0572024     0.0331566     0.0190195     0.0104237    0.00559894    0.00297254    0.00151973   0.000726363   0.000338617   0.000157588   6.53317e-05   2.86317e-05
  26   6 1869.0978    0.4524  0.4147  9.0304 -0.0030       11.4880  0.0266   0.0143   0.0372    0.0541   0.0000       2.11171   438.8360      0.371732       19.5746       1.22003      -4.15792       1.76356      -1.16485      0.416494     -0.827836       2.95771     -0.732204     -0.790943     -0.197668     -0.440111     -0.236955     0.0269331      0.150488     0.0285578     -0.155819     0.0486435    -0.0233524     0.0497768    -0.0178307    -0.0161313   -0.00530764   -0.00168469    0.00437958    0.00114658  -0.000559477  -0.000594898  -8.10396e-05  -9.53744e-06   6.63650e-05  -1.22142e-05  -1.40718e-05   5.90160e-06       1.45944       1.90054       2.27094       2.16615       2.25362       2.22888       1.93582       1.79492       1.52366       1.53022       1.24797      0.981491      0.935174      0.601847      0.474746      0.385735      0.262330      0.193876      0.133389     0.0879894     0.0561516     0.0336756     0.0261581     0.0168194    0.00880061    0.00650296    0.00362643    0.00183284    0.00109425   0.000475676   0.000356115   0.000150566   6.48799e-05   3.65693e-05   1.61898e-05   7.57539e-06
  26   9 2366.0853    1.3701  0.8849 10.3131 -0.0003       3.73295  0.0294   0.0289   0.0562    0.0990   0.0000      0.811293   439.1951     -0.144696       15.9440       4.22637      -1.81982       1.77845       3.67937     0.0338570       1.18877      -1.02468      -1.72541     0.0528866      -1.08966    -0.0944468     -0.437654     -0.381362      0.123731      0.195470     0.0604733    0.00299639    0.00721826    -0.0176732    0.00235066    0.00984898     0.0115834   -0.00650428   0.000874658  -0.000872972    0.00130184  -0.000389629   0.000261741  -2.16191e-05   0.000149124   1.16716e-05  -2.33393e-05  -2.14905e-06       1.46911       1.83152       1.93878       2.02066       2.01409       2.09332       1.98251       1.79594       1.56401       1.28234       1.13604      0.990646      0.819905      0.653859      0.503894      0.352384      0.249235      0.188613      0.133798     0.0948135     0.0692183     0.0464231     0.0292955     0.0180096     0.0109791    0.00628084    0.00363359    0.00202368    0.00107615   0.000574148   0.000301238   0.000154663   7.37848e-05   3.66816e-05   1.66763e-05   6.85752e-06
  26  10 2521.2654    1.8618  0.9900 11.0731 -0.0116       4.29336  0.0362   0.0378   0.0607    0.0954   0.0000      0.879786   439.4002      -1.47075       16.0325       1.23612     -0.513281       2.51768       2.12856      -1.29499      -1.49165      -2.27365     -0.905276     0.0412469     -0.185793      0.421876      0.513139     -0.235061      0.132847     0.0738336    0.00525733     0.0673543     0.0675614    -0.0481313     0.0283672    -0.0112908   -0.00616441    0.00112234    0.00119495   -0.00226650   0.000145252    0.00105683  -0.000506947  -0.000167123   9.12907e-05  -4.44980e-05   5.23212e-06   7.02352e-06       1.49893       2.12609       2.06382       2.52165       2.30094       2.41083       2.15360       2.04126       1.68293       1.59757       1.27647       1.11394      0.836206      0.685062      0.509666      0.414956      0.301754      0.228970      0.161306      0.105472     0.0687028     0.0447291     0.0304377     0.0202237     0.0122925    0.00766493    0.00407480    0.00239721    0.00129474   0.000700291   0.000357674   0.000177848   8.76632e-05   4.06022e-05   1.86884e-05   8.15424e-06
  26  11 2674.3331    2.4676  0.9588 11.3902 -0.0015       1.82637  0.0333   0.0494   0.0544    0.1103   0.0000      0.825786   439.6981      -1.52252       15.0565       1.08343     -0.197245       1.35441       2.24007      0.660152      0.584975     -0.199487       2.44612     0.0312250     -0.570956       1.18823     -0.528035      0.564604     0.0629550     -0.212887      0.109195     0.0390698     0.0237137    -0.0650395  -0.000989264    0.00110822    0.00998484   -0.00875518   -0.00201600   -0.00102817   0.000377623  -0.000490191  -0.000549352   0.000373158   6.97437e-06  -1.71463e-05  -9.04010e-07  -1.54078e-05       1.48465       2.00932       2.11045       2.36426       2.32865       2.24107       2.11998       1.92057       1.72799       1.38528       1.26744       1.04817      0.850118      0.644025      0.499201      0.377020      0.291245      0.201168      0.144420     0.0991518     0.0663889     0.0435826     0.0291892     0.0183170     0.0107651    0.00676201    0.00389583    0.00222417    0.00110194   0.000632111   0.000314547   0.000173100   7.94005e-05   3.87932e-05   1.83256e-05   8.41965e-06
  26  12 2826.5383    3.3063  0.8517 11.9421  0.0004       1.48481  0.0270   0.0680   0.0504    0.1003   0.0000      0.717165   439.3573     -0.163610       14.5373       1.27339      -2.21838     -0.804302      -1.43532      0.405161       1.83245       1.41397      -1.22635      -1.17513       1.06693     -0.214745      0.217531     -0.409258      0.176297     -0.223790      0.259454    -0.0753440    0.00701585     0.0464195     0.0192027     0.0196790     0.0174606    0.00283532   -0.00231236    0.00102610   0.000761194   0.000286175  -6.08513e-05   0.000228706  -1.89927e-05  -4.77191e-05  -5.99054e-07   2.65463e-06       1.34472       1.63384       1.80385       1.87110       1.81204       1.82297       1.66707       1.55633       1.44583       1.26925       1.11277      0.920313      0.751935      0.601602      0.455784      0.341895      0.259979      0.184384      0.126523     0.0881935     0.0605804     0.0389687     0.0249463     0.0158927    0.00964387    0.00587745    0.00324263    0.00196321    0.00102486   0.000570754   0.000285506   0.000144509   7.39681e-05   3.41117e-05   1.58531e-05   6.81185e-06
  26  14 3126.9048    4.1429  0.9963 12.6528 -0.0033       2.78829  0.0335   0.0838   0.0592    0.1067   0.0000      0.909751   441.7378     -0.642601       15.7141       1.22443      -2.52532      -2.45501       1.15682      0.647946      0.912620       1.46437       1.42876      0.501824      -2.42061     -0.806728     -0.101683      0.288798  -0.000287785     -0.239038     -0.177302    -0.0719269     0.0461076     0.0758394    -0.0254793     0.0118770    0.00705444   0.000711119   0.000412792   -0.00343183    0.00180623   4.26613e-05   0.000265010   0.000136784   8.93424e-05   4.08968e-05  -2.34554e-05  -2.04509e-06       1.54628       2.11414       2.11391       2.29593       2.30058       2.23180       2.11461       1.93603       1.71653       1.51575       1.24336       1.05326      0.868717      0.704541      0.529165      0.391268      0.281939      0.207887      0.150847      0.104256     0.0701516     0.0450632     0.0303324     0.0186586     0.0111185    0.00660907    0.00372647    0.00212192    0.00116293   0.000630780   0.000350116   0.000163730   8.21941e-05   3.63417e-05   1.68155e-05   7.56566e-06
  26  15 3275.2217    3.8953  1.2925 12.6080 -0.0029      0.183630  0.0403   0.0698   0.0714    0.0959   0.0000      0.683824   440.9164       2.55167       12.7623      0.306580      0.671400      -3.28923      -3.63024     -0.441595     -0.632089      -1.64543      0.321063      -1.37414     -0.770073      0.168076      0.510606      0.224345     -0.526528     -0.115078      0.196596     0.0879137    -0.0226895    -0.0553015     0.0359652     0.0176148     0.0267425    -0.0117513  -0.000109256   0.000612274   -0.00181965   0.000709776   0.000491437   5.94409e-05  -8.32482e-05  -7.91476e-06  -1.57347e-05  -7.66171e-06       1.74829       2.28476       2.61288       2.71814       2.73947       2.74016       2.54029       2.22775       2.03116       1.75392       1.45728       1.15675      0.934466      0.753391      0.576040      0.462807      0.330977      0.239532      0.173702      0.118069     0.0782984     0.0540627     0.0340818     0.0195864     0.0133853    0.00765655    0.00465805    0.00258320    0.00148621   0.000764005   0.000396473   0.000203567   0.000100641   4.84653e-05   1.96319e-05   9.85493e-06
  26  16 3423.3182    3.1017  2.0305 12.0140 -0.0067      0.780009  0.0531   0.0464   0.0925    0.0692   0.0000      0.347988   442.2870     -0.338505       9.51132      0.938579      -3.79596       5.16801       3.37196      -1.02357      0.688794       2.71697      -1.74892       3.82890       2.62705      -1.77165      0.507452     -0.549353      0.426035      0.171666     -0.100973    -0.0903915      0.200338     -0.185098    -0.0479807    -0.0443657     0.0323932    0.00948524   -0.00203458   -0.00194247    0.00315785   8.22466e-05  -0.000275505   0.000130798  -7.55290e-05  -7.30123e-05   4.95016e-05  -2.83532e-05       2.24224       3.01595       3.25323       3.49585       3.38964       3.27049       3.03639       2.82136       2.56651       2.24184       1.93351       1.63584       1.33140       1.03075      0.801114      0.583179      0.458651      0.307931      0.223825      0.149038      0.106491     0.0654361     0.0440219     0.0270712     0.0171912     0.0101382    0.00564922    0.00332560    0.00186877   0.000981675   0.000503106   0.000261181   0.000126663   6.26817e-05   2.79725e-05   1.22678e-05
  26  17 3570.9716    2.6160  3.2703 11.3364 -0.0026      0.644913  0.0643   0.0303   0.1223    0.0499   0.0000      0.194201   437.8889      -2.71367       9.36676       11.8558       2.52360       1.53060       1.90762      -1.83864      0.362470       5.15925      -4.59750      -1.15457      -2.67408      0.644181     -0.778773     -0.615915      -1.46047      0.260257      0.526795     0.0474455      0.219590     0.0550299     0.0594289     0.0478403  -0.000208372   2.36477e-05    0.00878802    0.00239212    0.00134980   0.000518298  -0.000336576  -0.000308042  -0.000178730  -7.65807e-05  -3.79626e-05  -3.77613e-06       2.63868       3.60612       3.81825       4.14798       4.22277       4.04966       3.83055       3.38813       3.22502       2.65317       2.34459       1.85401       1.53520       1.22508      0.941455      0.727898      0.536966      0.390551      0.279067      0.190537      0.125489     0.0854640     0.0538412     0.0344325     0.0210313     0.0125462    0.00743040    0.00423745    0.00229612    0.00125687   0.000664777   0.000337180   0.000160253   7.68521e-05   3.41083e-05   1.51847e-05
  26  18 3718.3619    2.1481  5.0684 10.8297 -0.0016      0.544815  0.0896   0.0204   0.1572    0.0394   0.0000      0.121158   429.6348      -3.96080       17.6376      -2.95609      -7.11521       2.21780      -1.71722       1.15108      0.510371       2.52464      -3.55691       1.48383      -2.05401      0.817393       1.27959      -1.92048     -0.529832      0.586015     -0.469076     -0.384564      0.155530      0.127540    -0.0482965    -0.0719871     0.0292176    0.00449351    -0.0157431   0.000563758   0.000852010    0.00171101   -0.00308946  -0.000574726  -5.36569e-05   4.48334e-05  -2.48403e-05  -6.10288e-06       3.79755       4.93160       5.34075       5.61578       5.55977       5.55941       5.29220       4.83277       4.25608       3.71003       3.15999       2.65038       2.18366       1.70671       1.32433      0.996492      0.745074      0.539524      0.389799      0.265935      0.176171      0.119989     0.0756603     0.0493724     0.0295964     0.0177591    0.00986524    0.00574264    0.00308042    0.00167308   0.000876734   0.000438493   0.000216449   0.000101350   4.71230e-05   2.04098e-05
  26  19 3865.4337    1.7946  7.2807 10.3352 -0.0007      0.416931  0.1156   0.0148   0.2073    0.0354   0.0000     0.0869624   433.3050      -1.75189       6.62106      -11.2422     -0.394186       11.8887       3.81650     -0.776215       12.6882      0.997289      0.182833       4.16381      -2.99678      -1.61454     -0.813689       1.71756       1.14194     -0.403093     -0.629544      0.207224     0.0631610      0.172946    -0.0307867   -0.00854239    0.00215852     0.0434200    0.00781445    -0.0106939   0.000325306  -1.73957e-05   6.64543e-05   5.45075e-05  -0.000148105   0.000192544   4.91156e-05   3.19438e-05       4.54765       5.94196       6.47405       6.78351       7.01715       6.59419       6.27456       5.80404       5.25526       4.60237       3.91242       3.30060       2.66163       2.11191       1.62438       1.24293      0.929464      0.666381      0.474314      0.322730      0.220558      0.143781     0.0936639     0.0588704     0.0365591     0.0216817     0.0128421    0.00709027    0.00407973    0.00211087    0.00113058   0.000566941   0.000278739   0.000133262   6.06399e-05   2.66976e-05
  26  20 4012.1426    1.5148  9.2009 10.1629 -0.0018      0.250410  0.1460   0.0121   0.2598    0.0312   0.0000     0.0822749   441.7231       2.26299       2.30908       16.2952      0.371660     -0.493875       5.37032       3.10831       5.17014       4.87459     -0.563601    -0.0877981      -2.80516      -1.29350      -1.43617      -2.57557     -0.637621      0.896323      0.710060      0.170225     -0.156454      0.209349    -0.0171521   -0.00254392    -0.0519791     0.0318757   -0.00418780    0.00631624    -0.0112039   -0.00194174   0.000408177  -0.000371894  -0.000412865   0.000246598   4.01617e-05  -4.21923e-05       5.48844       7.20353       7.94803       8.35369       8.41774       7.98421       7.76954       7.11473       6.24241       5.60898       4.81671       3.94205       3.25147       2.56146       2.01758       1.51048       1.11992      0.812462      0.571986      0.398255      0.271523      0.179451      0.114973     0.0717381     0.0440426     0.0265887     0.0154380    0.00887623    0.00479959    0.00265200    0.00132973   0.000689824   0.000338107   0.000159496   7.17213e-05   3.23338e-05
  26  22 4305.6228    1.0469 14.7080  9.8180  0.0015      0.270962  0.2683   0.0078   0.4215    0.0260   0.0000     0.0814687   442.6196       6.95785       3.07646      -4.79200      -9.89505      -2.20894      -4.01831      -18.8327       12.9448      0.988050      -1.22818       5.69972       2.55842       1.03584      -8.40151       1.94405      -1.06200       1.42911      -1.45203     -0.136530     -0.153481     0.0833862     -0.137285     0.0139437     0.0120248    -0.0478262    -0.0264342     0.0312183   -0.00132763   -0.00528519    0.00347151   0.000361554   0.000510075  -0.000176282   6.54425e-05   4.44275e-06       8.45890       11.0189       12.6747       13.1678       13.1747       13.0352       12.2226       10.9423       10.0333       8.70734       7.29211       6.13814       4.92385       3.91801       3.07551       2.33541       1.73065       1.25619      0.893994      0.626535      0.418495      0.278020      0.182238      0.112456     0.0710582     0.0418405     0.0249269     0.0141645    0.00787597    0.00428057    0.00222589    0.00113525   0.000555548   0.000263068   0.000118437   5.20118e-05
  27   8 2229.8251    1.0384  0.7697  9.7983 -0.0027       6.16801  0.0312   0.0232   0.0524    0.0864   0.0000       1.01254   439.3761      -1.95168       20.2276      0.499134      -2.68555     -0.733798       2.94875    -0.0791788       2.34641     -0.950742      0.720035     -0.639057      -1.37987     -0.637113    -0.0192915   -0.00866721     0.0679735      0.537393    0.00510947    -0.0350137    -0.0502901   -0.00166540     0.0383345    -0.0301175   -0.00413293     0.0136523   -0.00205735   -0.00323912  -0.000689714  -0.000546236   0.000212375  -0.000145744  -9.67362e-06  -0.000120275   2.82191e-05   1.37772e-05       1.69257       1.93300       1.76590       2.04353       2.35274       2.38477       2.08372       1.66403       1.66906       1.70232       1.47232       1.01591      0.732087      0.659631      0.590377      0.502936      0.360293      0.222875      0.156003      0.124650     0.0983362     0.0679038     0.0385882     0.0219288     0.0120671    0.00832639    0.00576011    0.00390997    0.00228591    0.00126510   0.000654762   0.000299958   0.000139442   6.14773e-05   2.87445e-05   1.35992e-05
  27   9 2391.0112    1.4374  0.9143 10.3793 -0.0025       3.53805  0.0313   0.0289   0.0548    0.0930   0.0000      0.851107   439.7255      -3.74847       14.6714     -0.789417      -1.35624       3.29148      -4.46399       2.08952     -0.528924      0.131718    -0.0713129      0.915651       1.11700      0.272758      -1.09416      0.190423      0.379604     -0.305806     -0.124905    -0.0263777     0.0887376     0.0693825     0.0596316    -0.0165695   -0.00116371   -0.00692051    0.00328487  -0.000936413  -0.000166614   -0.00124644  -0.000458761   3.38355e-05   0.000105022   9.28530e-05   3.56526e-06  -4.94285e-06       1.33860       1.77687       1.94447       2.15994       2.05252       2.03788       1.95491       1.77667       1.57864       1.43537       1.16811      0.981561      0.789460      0.645764      0.503111      0.381622      0.302383      0.217208      0.148178      0.105476     0.0778180     0.0489746     0.0314735     0.0204018     0.0126617    0.00760822    0.00461346    0.00282393    0.00157070   0.000878722   0.000465488   0.000242689   0.000121735   6.40833e-05   2.92800e-05   1.40923e-05
  27  10 2547.5584    1.9719  0.9329 10.9497 -0.0025       2.44981  0.0314   0.0395   0.0545    0.0999   0.0000      0.816403   439.1434     0.0611122       17.0766      0.276816      -4.23796       3.44015       1.37370       2.72983      0.991633      -2.32120      -1.19821       1.03851       1.77530     -0.125945     -0.140883    0.00138463     -0.258660     -0.189927      0.121965     0.0838967    -0.0964243     0.0397554     0.0292630    0.00768334     0.0178497   0.000289086   -0.00829579   -0.00198651    0.00149187    0.00203703  -5.26748e-05   0.000151272   6.11789e-05  -0.000112972  -2.14848e-05  -1.06043e-05       1.29609       1.71481       1.86614       1.95090       2.04282       2.00026       1.85750       1.79191       1.48672       1.35095       1.17502      0.900453      0.783197      0.620049      0.500097      0.369200      0.276547      0.211513      0.152489      0.106102     0.0712076     0.0496949     0.0318895     0.0210156     0.0126952    0.00819596    0.00460888    0.00271730    0.00154854   0.000845253   0.000460176   0.000245282   0.000118819   6.22597e-05   2.70815e-05   1.26938e-05
  27  11 2702.0341    2.4928  0.9083 11.5307 -0.0044       2.29450  0.0297   0.0501   0.0519    0.0960   0.0000      0.768590   436.2132      0.251018       12.7033      -2.10066      -1.87366      -1.13012       2.61596      0.378643      -3.49962      0.754781     -0.113331      0.892203      0.540394     -0.107127     -0.343579     -0.124970    -0.0760430     -0.126681     -0.243046     0.0994892    -0.0262184   -0.00810265    -0.0210204   -0.00359977     0.0135833    0.00156495   -0.00311472    0.00207677    0.00249870   -0.00127363  -0.000508230  -0.000126374   0.000125338  -5.09445e-05  -1.77068e-06  -1.34087e-05       1.40064       1.73052       1.86902       2.07555       2.10713       2.03005       1.88785       1.73501       1.61777       1.34603       1.13343      0.926631      0.757676      0.609891      0.484067      0.366137      0.274246      0.215266      0.153326     0.0994672     0.0718914     0.0485791     0.0316146     0.0200107     0.0123566    0.00764731    0.00477043    0.00271436    0.00153215   0.000850131   0.000460077   0.000242829   0.000127585   6.33526e-05   3.04411e-05   1.30256e-05
  27  12 2855.3049    3.4205  0.8500 12.1295 -0.0020       1.71063  0.0286   0.0727   0.0531    0.1040   0.0000      0.819927   440.2782      0.968542       15.9072     -0.122235      -4.66792      -2.26110      0.691707       1.35305     -0.764339       1.87583       1.30768       1.37157      0.581986      -1.15099      0.251996     -0.167898     -0.328548     -0.191673      0.282073     -0.153393    -0.0790597     0.0295649     0.0612916    -0.0298361    0.00522408   -0.00153088   -0.00234131   -0.00296596   -0.00136217  -0.000983940  -0.000436451  -0.000366731  -1.15479e-05   3.93135e-06  -3.98259e-05  -2.30418e-06       1.37537       1.89722       2.05488       2.28781       2.17850       2.23903       2.09139       1.93296       1.59732       1.37147       1.13457      0.972893      0.752552      0.640693      0.469227      0.361027      0.256916      0.197164      0.138715     0.0997692     0.0713714     0.0473879     0.0326260     0.0195113     0.0124016    0.00745251    0.00437680    0.00254567    0.00140332   0.000744253   0.000396566   0.000215845   0.000105261   5.24600e-05   2.49982e-05   1.15425e-05
  27  13 3006.8902    3.9316  0.8846 12.5204 -0.0026      0.562125  0.0280   0.0801   0.0532    0.0895   0.0000      0.729693   439.6060      0.905885       15.1632     -0.767132      -2.55004     -0.102963       1.12302     -0.543571      -1.32332     -0.101852      -1.71540       1.86898     0.0140295     -0.551463     -0.383576      0.587529      0.282901      0.210234      0.207291     -0.121359    -0.0558621   -0.00859126     0.0380093    -0.0202316    -0.0121562   -0.00318704  -0.000177471  -0.000766740  -0.000993912  -6.76556e-05  -0.000241027  -0.000298243  -4.73500e-05  -9.75797e-06  -1.93940e-05  -5.62064e-06       1.24755       1.65015       1.77915       1.88350       1.84753       1.78922       1.74603       1.56064       1.46054       1.24894       1.12504      0.939726      0.783619      0.574847      0.480683      0.360265      0.274588      0.209508      0.141839     0.0987907     0.0643836     0.0447860     0.0282330     0.0190308     0.0116545    0.00721807    0.00448871    0.00253331    0.00140913   0.000750840   0.000410662   0.000212308   0.000110572   5.48236e-05   2.62042e-05   1.19824e-05
  27  14 3157.1901    4.0628  0.9326 12.7765 -0.0089       2.00622  0.0322   0.0838   0.0558    0.0937   0.0000      0.717367   439.5843      0.690279       12.2506     -0.438043       1.96651      -4.92323      -1.11182     -0.372271      -1.06835      -1.93956       2.27940      -1.33246       1.81258     -0.989728     -0.433131      0.112366      0.280305     -0.385740      0.130839      0.122792     0.0323084    -0.0158291    -0.0626507     0.0350381    0.00112565    0.00961997   -0.00279038    0.00238117   -0.00119374  -0.000294394  -0.000766474  -3.65127e-05  -4.07839e-05  -5.16051e-05  -3.42238e-07  -2.16478e-05       1.38191       1.88232       1.90715       2.14898       2.23852       2.18949       2.07503       1.80146       1.63622       1.36843       1.24708      0.994219      0.825328      0.635134      0.504786      0.378115      0.302620      0.209347      0.147697      0.104985     0.0772996     0.0510608     0.0340190     0.0208132     0.0132930    0.00827316    0.00513093    0.00294736    0.00175589   0.000902603   0.000490299   0.000245711   0.000126805   5.87895e-05   3.10302e-05   1.36089e-05
  27  15 3306.4660    3.6363  1.4398 12.5034 -0.0034      0.892682  0.0429   0.0631   0.0720    0.0827   0.0000      0.576445   438.2451     -0.689694       17.0752       4.05021      -1.29343      -2.16569      -3.13314      -2.50818      -3.04854      -1.00227     0.0560446      0.159399      0.692933      0.825623      0.579799     -0.835617     -0.476113     0.0811959     -0.146721     -0.175583    -0.0322954      0.149375     0.0226408   -0.00950802     0.0247048  -0.000554962    0.00929661    0.00347790    0.00493242    0.00156118   2.10320e-05  -0.000118267  -0.000197622  -9.55090e-05  -4.96795e-06  -1.75762e-05       1.70365       2.13456       2.37270       2.63192       2.61722       2.50170       2.41509       2.19059       2.05860       1.72579       1.49151       1.24028       1.00399      0.806805      0.642271      0.504755      0.373730      0.273923      0.200510      0.143680     0.0963295     0.0631783     0.0427927     0.0272749     0.0175238     0.0109995    0.00612878    0.00373060    0.00211780    0.00124753   0.000658757   0.000333743   0.000176111   8.42304e-05   4.23177e-05   1.94970e-05
  27  16 3455.2451    3.0346  2.3147 11.7694 -0.0011       1.25281  0.0559   0.0406   0.0951    0.0634   0.0000      0.320352   435.9515     -0.169923       16.0512      -4.61743     -0.866782      0.483871       1.73961      -1.43818      -1.65779     -0.354112      0.134447      -1.23522      0.652549     -0.596525     -0.290326     -0.149923      0.731543     -0.120877     -0.124548     0.0653125    -0.0811764     0.0540649      0.110480     0.0128551     0.0142061   -0.00416981   -0.00321363  -0.000171414    0.00110459  -0.000766280  -0.000855693   6.64108e-05   0.000179135   4.28419e-05  -1.49702e-05   2.63501e-05       2.22693       2.80324       2.98620       3.31213       3.35980       3.32437       3.08143       2.77692       2.54589       2.20210       2.00244       1.60851       1.29511       1.05373      0.838642      0.626913      0.482663      0.351420      0.261269      0.178456      0.118636     0.0811092     0.0551355     0.0347528     0.0224287     0.0140604    0.00822350    0.00483428    0.00277050    0.00150984   0.000842018   0.000437183   0.000217937   0.000105009   4.93639e-05   2.24408e-05
  27  17 3603.4546    2.4589  3.5549 11.2520 -0.0019      0.463494  0.0725   0.0273   0.1235    0.0476   0.0000      0.189788   438.0643      -2.49708       9.29320       6.88203      -5.96918      -5.97711       7.66475      -3.87016       4.47150       5.90828      -3.19434     -0.844256       5.53748      0.283048      -1.50510      0.864918       1.56696     -0.730117     -0.881214      0.715670      0.249949    0.00843858   -0.00706017     0.0115386    -0.0393226     0.0132648  -8.55021e-05   -0.00428253   -0.00243347   5.13385e-05  -0.000689220  -0.000250118  -0.000616279   8.38066e-05  -3.76756e-05  -5.31101e-06       2.91229       3.91890       4.11794       4.35214       4.46434       4.20658       4.12492       3.65924       3.39666       2.95429       2.60590       2.28425       1.84586       1.50476       1.13202      0.882216      0.630212      0.463510      0.327733      0.234946      0.164577      0.109505     0.0736369     0.0460421     0.0293620     0.0179978     0.0105642    0.00616404    0.00346016    0.00198629    0.00101217   0.000533568   0.000266149   0.000137055   6.25342e-05   2.93237e-05
[truncated: 1,507,624 more chars]
