# Supplementary material for: Global-Mode Analysis of Full-Disk Data from the Michelson Doppler Imager and the Helioseismic and Magnetic Imager
Source: Sol Phys. 2018 Jan 31;293(2):29. doi: 10.1007/s11207-017-1201-5 (PMC6566312; doi:10.1007/s11207-017-1201-5)
Supplement: Supplementary file 3 — (TAR 230.0 MB) [file 11207_2017_1201_MOESM3_ESM.tar › MDI/mdifdvwapb0.1834.18]

   0  18 2629.6487    1.6156  0.6917 13.0181 -0.0697  0.1468   0.3352   0.5970    0.3701   0.0000     0.0000       0.00000       0.00000       0.00000       0.00000       0.00000       0.00000       0.00000       0.00000       0.00000       0.00000       0.00000       0.00000       0.00000       0.00000       0.00000       0.00000       0.00000       0.00000       0.00000       0.00000       0.00000       0.00000       0.00000       0.00000       0.00000       0.00000       0.00000       0.00000       0.00000       0.00000       0.00000       0.00000       0.00000       0.00000       0.00000
   0  20 2899.0645    3.4408  1.0248 12.1178  0.0000  0.1416   0.4878   0.4376    1.8146   0.0000     0.0000       0.00000       0.00000       0.00000       0.00000       0.00000       0.00000       0.00000       0.00000       0.00000       0.00000       0.00000       0.00000       0.00000       0.00000       0.00000       0.00000       0.00000       0.00000       0.00000       0.00000       0.00000       0.00000       0.00000       0.00000       0.00000       0.00000       0.00000       0.00000       0.00000       0.00000       0.00000       0.00000       0.00000       0.00000       0.00000
   0  25 3575.1995    3.2325  3.7976 12.0385  0.0285  0.3757   0.2685   1.2955    0.6285   0.0000     0.0000       0.00000       0.00000       0.00000       0.00000       0.00000       0.00000       0.00000       0.00000       0.00000       0.00000       0.00000       0.00000       0.00000       0.00000       0.00000       0.00000       0.00000       0.00000       0.00000       0.00000       0.00000       0.00000       0.00000       0.00000       0.00000       0.00000       0.00000       0.00000       0.00000       0.00000       0.00000       0.00000       0.00000       0.00000       0.00000
   1  14 2156.7436    0.9658  0.9590 12.4924  0.0000  0.1480   0.0989   0.2907    0.1741   0.0000   400.9385       8.24829       0.00000       0.00000       0.00000       0.00000       0.00000       0.00000       0.00000       0.00000       0.00000       0.00000       0.00000       0.00000       0.00000       0.00000       0.00000       0.00000       196.911       84.2961       0.00000       0.00000       0.00000       0.00000       0.00000       0.00000       0.00000       0.00000       0.00000       0.00000       0.00000       0.00000       0.00000       0.00000       0.00000       0.00000
   1  15 2291.8525    1.0355  1.2799 11.8479  0.0000  0.1476   0.0849   0.3646    0.2513   0.0000   326.9924      -84.4839       0.00000       0.00000       0.00000       0.00000       0.00000       0.00000       0.00000       0.00000       0.00000       0.00000       0.00000       0.00000       0.00000       0.00000       0.00000       0.00000       197.421       82.7706       0.00000       0.00000       0.00000       0.00000       0.00000       0.00000       0.00000       0.00000       0.00000       0.00000       0.00000       0.00000       0.00000       0.00000       0.00000       0.00000
   1  16 2425.4268    1.4625  0.8584 12.6358  0.0000  0.1213   0.1195   0.2402    0.2118   0.0000   632.8106      -17.9926       0.00000       0.00000       0.00000       0.00000       0.00000       0.00000       0.00000       0.00000       0.00000       0.00000       0.00000       0.00000       0.00000       0.00000       0.00000       0.00000       182.579       65.8942       0.00000       0.00000       0.00000       0.00000       0.00000       0.00000       0.00000       0.00000       0.00000       0.00000       0.00000       0.00000       0.00000       0.00000       0.00000       0.00000
   1  17 2559.1081    2.2317  0.9718 11.3880  0.0000  0.0777   0.1402   0.2017    0.6011   0.0000   473.3040      -47.8515       0.00000       0.00000       0.00000       0.00000       0.00000       0.00000       0.00000       0.00000       0.00000       0.00000       0.00000       0.00000       0.00000       0.00000       0.00000       0.00000       105.618       47.9291       0.00000       0.00000       0.00000       0.00000       0.00000       0.00000       0.00000       0.00000       0.00000       0.00000       0.00000       0.00000       0.00000       0.00000       0.00000       0.00000
   1  18 2693.1945    2.9255  1.0780  5.2398  0.0000  0.0797   0.1890   0.2164  568.1503   0.0000   358.9052       61.4079       0.00000       0.00000       0.00000       0.00000       0.00000       0.00000       0.00000       0.00000       0.00000       0.00000       0.00000       0.00000       0.00000       0.00000       0.00000       0.00000       87.9274       54.6535       0.00000       0.00000       0.00000       0.00000       0.00000       0.00000       0.00000       0.00000       0.00000       0.00000       0.00000       0.00000       0.00000       0.00000       0.00000       0.00000
   1  20 2963.3102    4.2149  0.7469 12.7487  0.0000  0.0732   0.3027   0.1871    0.6276   0.0000   501.7864      -43.4999       0.00000       0.00000       0.00000       0.00000       0.00000       0.00000       0.00000       0.00000       0.00000       0.00000       0.00000       0.00000       0.00000       0.00000       0.00000       0.00000       89.8135       54.6904       0.00000       0.00000       0.00000       0.00000       0.00000       0.00000       0.00000       0.00000       0.00000       0.00000       0.00000       0.00000       0.00000       0.00000       0.00000       0.00000
   1  22 3233.1920    4.1096  1.4553  5.1576  0.0000  0.1006   0.2044   0.2876 1000.0000   0.0000   100.1886      -196.209       0.00000       0.00000       0.00000       0.00000       0.00000       0.00000       0.00000       0.00000       0.00000       0.00000       0.00000       0.00000       0.00000       0.00000       0.00000       0.00000       102.503       79.5818       0.00000       0.00000       0.00000       0.00000       0.00000       0.00000       0.00000       0.00000       0.00000       0.00000       0.00000       0.00000       0.00000       0.00000       0.00000       0.00000
   1  23 3368.5605    3.6829  3.2516 11.1693  0.0000  0.1720   0.1219   0.4388    0.6887   0.0000   623.2963       46.5273       0.00000       0.00000       0.00000       0.00000       0.00000       0.00000       0.00000       0.00000       0.00000       0.00000       0.00000       0.00000       0.00000       0.00000       0.00000       0.00000       220.618       114.789       0.00000       0.00000       0.00000       0.00000       0.00000       0.00000       0.00000       0.00000       0.00000       0.00000       0.00000       0.00000       0.00000       0.00000       0.00000       0.00000
   1  25 3640.7287    2.8949  4.9335 11.9277  0.0029  0.2251   0.0808   0.6661    0.2180   0.0000   234.6917       41.6468       0.00000       0.00000       0.00000       0.00000       0.00000       0.00000       0.00000       0.00000       0.00000       0.00000       0.00000       0.00000       0.00000       0.00000       0.00000       0.00000       288.572       150.948       0.00000       0.00000       0.00000       0.00000       0.00000       0.00000       0.00000       0.00000       0.00000       0.00000       0.00000       0.00000       0.00000       0.00000       0.00000       0.00000
   2  11 1810.2664    0.4060  0.1437 11.8114  0.0000  0.0328   0.0706   0.0935    0.0826   0.0000   400.4459       6.81447      -3.50366      -2.11695       0.00000       0.00000       0.00000       0.00000       0.00000       0.00000       0.00000       0.00000       0.00000       0.00000       0.00000       0.00000       0.00000       0.00000       19.7459       18.0151       13.4014       8.37269       0.00000       0.00000       0.00000       0.00000       0.00000       0.00000       0.00000       0.00000       0.00000       0.00000       0.00000       0.00000       0.00000       0.00000
   2  12 1945.8329    0.6436  0.2955 11.3394  0.0000  0.0894   0.1293   0.2414    0.1379   0.0000   410.7372      -24.3803      -18.2175       18.3439       0.00000       0.00000       0.00000       0.00000       0.00000       0.00000       0.00000       0.00000       0.00000       0.00000       0.00000       0.00000       0.00000       0.00000       42.0179       94.8033       18.2536       17.5364       0.00000       0.00000       0.00000       0.00000       0.00000       0.00000       0.00000       0.00000       0.00000       0.00000       0.00000       0.00000       0.00000       0.00000
   2  13 2081.9667    0.7926  0.9901 11.4975  0.0000  0.0850   0.0478   0.1989    0.1724   0.0000   377.6693      -38.0741       32.6057      -9.09912       0.00000       0.00000       0.00000       0.00000       0.00000       0.00000       0.00000       0.00000       0.00000       0.00000       0.00000       0.00000       0.00000       0.00000       57.5766       57.6813       23.5892       12.4914       0.00000       0.00000       0.00000       0.00000       0.00000       0.00000       0.00000       0.00000       0.00000       0.00000       0.00000       0.00000       0.00000       0.00000
   2  14 2217.5992    1.0590  0.9389 11.2202  0.0000  0.0703   0.0554   0.1462    0.2118   0.0000   433.5190      -1.33218       19.4284       4.13092       0.00000       0.00000       0.00000       0.00000       0.00000       0.00000       0.00000       0.00000       0.00000       0.00000       0.00000       0.00000       0.00000       0.00000       55.1777       44.3880       23.1836       7.51515       0.00000       0.00000       0.00000       0.00000       0.00000       0.00000       0.00000       0.00000       0.00000       0.00000       0.00000       0.00000       0.00000       0.00000
   2  15 2352.2433    1.3980  1.1936 11.2638  0.0000  0.0700   0.0657   0.1952    0.2720   0.0000   458.3521      -54.2986      -8.43403      -14.2365       0.00000       0.00000       0.00000       0.00000       0.00000       0.00000       0.00000       0.00000       0.00000       0.00000       0.00000       0.00000       0.00000       0.00000       45.8102       42.9362       21.3373       10.3413       0.00000       0.00000       0.00000       0.00000       0.00000       0.00000       0.00000       0.00000       0.00000       0.00000       0.00000       0.00000       0.00000       0.00000
   2  16 2485.8273    1.9809  1.1551 10.8863  0.0000  0.0655   0.0879   0.1622    0.5201   0.0000   455.8884       2.35087      -24.5578      0.148603       0.00000       0.00000       0.00000       0.00000       0.00000       0.00000       0.00000       0.00000       0.00000       0.00000       0.00000       0.00000       0.00000       0.00000       50.4636       41.1716       22.0581       7.95840       0.00000       0.00000       0.00000       0.00000       0.00000       0.00000       0.00000       0.00000       0.00000       0.00000       0.00000       0.00000       0.00000       0.00000
   2  18 2754.4722    2.8987  1.2539  3.3408  0.0000  0.0622   0.1239   0.1652 1000.0000   0.0000   407.7375      -13.5187       13.1970      -6.04681       0.00000       0.00000       0.00000       0.00000       0.00000       0.00000       0.00000       0.00000       0.00000       0.00000       0.00000       0.00000       0.00000       0.00000       47.1010       37.6477       21.4091       7.73040       0.00000       0.00000       0.00000       0.00000       0.00000       0.00000       0.00000       0.00000       0.00000       0.00000       0.00000       0.00000       0.00000       0.00000
   2  20 3024.6874    4.2285  1.2318 11.5514  0.0000  0.0673   0.1805   0.1665    1.2594   0.0000   405.0788       26.4166       29.1028      -10.9722       0.00000       0.00000       0.00000       0.00000       0.00000       0.00000       0.00000       0.00000       0.00000       0.00000       0.00000       0.00000       0.00000       0.00000       54.0986       41.6903       23.6970       7.52758       0.00000       0.00000       0.00000       0.00000       0.00000       0.00000       0.00000       0.00000       0.00000       0.00000       0.00000       0.00000       0.00000       0.00000
   2  21 3159.9938    4.5460  1.0818 -1.5593  0.0000  0.0578   0.1967   0.1412 1000.0000   0.0000   463.1122       54.1122       3.45092      -4.60294       0.00000       0.00000       0.00000       0.00000       0.00000       0.00000       0.00000       0.00000       0.00000       0.00000       0.00000       0.00000       0.00000       0.00000       45.8943       35.3545       20.4326       6.67230       0.00000       0.00000       0.00000       0.00000       0.00000       0.00000       0.00000       0.00000       0.00000       0.00000       0.00000       0.00000       0.00000       0.00000
   2  22 3295.0510    4.1603  1.8656  4.7056  0.0000  0.0771   0.1447   0.2124  660.2253   0.0000   420.6180      -28.9905       34.8159       2.17406       0.00000       0.00000       0.00000       0.00000       0.00000       0.00000       0.00000       0.00000       0.00000       0.00000       0.00000       0.00000       0.00000       0.00000       52.2775       48.3968       24.0295       11.0982       0.00000       0.00000       0.00000       0.00000       0.00000       0.00000       0.00000       0.00000       0.00000       0.00000       0.00000       0.00000       0.00000       0.00000
   2  23 3430.7825    3.4902  2.5614 11.7837  0.0000  0.0990   0.1053   0.2434    0.4425   0.0000   367.5177      -40.4732      -74.2094       3.05632       0.00000       0.00000       0.00000       0.00000       0.00000       0.00000       0.00000       0.00000       0.00000       0.00000       0.00000       0.00000       0.00000       0.00000       71.4141       60.6369       34.5974       12.3744       0.00000       0.00000       0.00000       0.00000       0.00000       0.00000       0.00000       0.00000       0.00000       0.00000       0.00000       0.00000       0.00000       0.00000
   3  10 1729.1020    0.3373  0.2995  9.7966  0.0000  0.1031   0.0344   0.1219    0.1042   0.0000   421.4821      -5.66426       15.2842      -15.3471       1.24415      0.495331       0.00000       0.00000       0.00000       0.00000       0.00000       0.00000       0.00000       0.00000       0.00000       0.00000       0.00000       0.00000       72.2172       67.0502       36.8236       15.4041       4.19288       1.05815       0.00000       0.00000       0.00000       0.00000       0.00000       0.00000       0.00000       0.00000       0.00000       0.00000       0.00000       0.00000
   3  11 1865.2439    0.4734  0.2757 10.2082  0.0000  0.0311   0.0362   0.0903    0.1151   0.0000   430.2100       16.5831      -5.01196      -15.5264       1.21973     -0.191979       0.00000       0.00000       0.00000       0.00000       0.00000       0.00000       0.00000       0.00000       0.00000       0.00000       0.00000       0.00000       15.5696       15.3128       10.9600       7.40037       2.70842      0.985913       0.00000       0.00000       0.00000       0.00000       0.00000       0.00000       0.00000       0.00000       0.00000       0.00000       0.00000       0.00000
   3  13 2137.7031    0.9069  0.8100  9.9760  0.0000  0.0552   0.0482   0.1469    0.3419   0.0000   388.8655       51.9176       10.8667       17.7645      -1.39429      0.388976       0.00000       0.00000       0.00000       0.00000       0.00000       0.00000       0.00000       0.00000       0.00000       0.00000       0.00000       0.00000       25.5827       28.0793       16.7627       11.4727       3.88315       1.86210       0.00000       0.00000       0.00000       0.00000       0.00000       0.00000       0.00000       0.00000       0.00000       0.00000       0.00000       0.00000
   3  14 2273.3288    1.0877  1.0681 10.0751 -0.0057  0.0602   0.0493   0.1422    0.4604   0.0000   433.0399      -34.4430       4.07427       8.87525      -5.99522     0.0942089       0.00000       0.00000       0.00000       0.00000       0.00000       0.00000       0.00000       0.00000       0.00000       0.00000       0.00000       0.00000       33.4340       30.6821       22.6149       12.1277       5.75492       1.55624       0.00000       0.00000       0.00000       0.00000       0.00000       0.00000       0.00000       0.00000       0.00000       0.00000       0.00000       0.00000
   3  15 2407.5957    1.7236  1.0623 10.0284  0.0000  0.0578   0.0808   0.1727    1.0894   0.0000   475.8245      -28.0788       18.7385      -3.69807      -5.44192      0.747035       0.00000       0.00000       0.00000       0.00000       0.00000       0.00000       0.00000       0.00000       0.00000       0.00000       0.00000       0.00000       30.3586       28.1888       20.8798       9.79395       5.77043       1.48446       0.00000       0.00000       0.00000       0.00000       0.00000       0.00000       0.00000       0.00000       0.00000       0.00000       0.00000       0.00000
   3  16 2541.6272    1.9502  0.9186 11.5615  0.0015  0.0562   0.1115   0.1598    0.4907   0.0000   445.3642      -15.1941      -14.7841      0.741708       5.12734       2.35407       0.00000       0.00000       0.00000       0.00000       0.00000       0.00000       0.00000       0.00000       0.00000       0.00000       0.00000       0.00000       32.5478       30.2149       20.4237       10.4353       5.09633       1.51152       0.00000       0.00000       0.00000       0.00000       0.00000       0.00000       0.00000       0.00000       0.00000       0.00000       0.00000       0.00000
   3  17 2676.1631    2.5959  0.9242 11.9923  0.0000  0.0654   0.1305   0.1510    0.4712   0.0000   411.5936      -28.9627       26.6364       2.02100       5.73786       1.19684       0.00000       0.00000       0.00000       0.00000       0.00000       0.00000       0.00000       0.00000       0.00000       0.00000       0.00000       0.00000       34.9098       23.4929       25.7408       17.9232       6.99095       1.49091       0.00000       0.00000       0.00000       0.00000       0.00000       0.00000       0.00000       0.00000       0.00000       0.00000       0.00000       0.00000
   3  18 2811.3501    3.2287  0.8574 12.3744  0.0000  0.0480   0.1660   0.1430    0.4572   0.0000   413.7923       7.53312       34.9786       7.80299      -5.31273      -3.24374       0.00000       0.00000       0.00000       0.00000       0.00000       0.00000       0.00000       0.00000       0.00000       0.00000       0.00000       0.00000       22.1162       22.3884       16.1408       10.4412       4.41427       1.49837       0.00000       0.00000       0.00000       0.00000       0.00000       0.00000       0.00000       0.00000       0.00000       0.00000       0.00000       0.00000
   3  19 2947.0383    3.6861  1.0072 12.0065  0.0000  0.0665   0.1747   0.1285    0.8917   0.0000   399.9968      -25.7454       16.4978      -9.15742       3.75372      0.490432       0.00000       0.00000       0.00000       0.00000       0.00000       0.00000       0.00000       0.00000       0.00000       0.00000       0.00000       0.00000       34.7061       24.6134       25.1756       17.4958       6.69713       1.38851       0.00000       0.00000       0.00000       0.00000       0.00000       0.00000       0.00000       0.00000       0.00000       0.00000       0.00000       0.00000
   3  20 3082.2408    4.3760  0.9531 12.4266  0.0000  0.0472   0.1933   0.1325    0.6082   0.0000   405.7083       26.9125       42.3462     -0.730240     -0.247074      -2.88521       0.00000       0.00000       0.00000       0.00000       0.00000       0.00000       0.00000       0.00000       0.00000       0.00000       0.00000       0.00000       25.7771       23.1547       17.7977       10.2043       4.48255       1.15904       0.00000       0.00000       0.00000       0.00000       0.00000       0.00000       0.00000       0.00000       0.00000       0.00000       0.00000       0.00000
   3  21 3217.7466    4.2094  1.1912 12.3718  0.0033  0.0541   0.1847   0.1686    0.7523   0.0000   432.7613       19.6615       14.2402       25.4516       4.96998     -0.768985       0.00000       0.00000       0.00000       0.00000       0.00000       0.00000       0.00000       0.00000       0.00000       0.00000       0.00000       0.00000       32.0486       29.8040       19.9886       10.8309       4.49455       1.36105       0.00000       0.00000       0.00000       0.00000       0.00000       0.00000       0.00000       0.00000       0.00000       0.00000       0.00000       0.00000
   3  22 3353.4938    3.6592  1.8520 12.6010 -0.0000  0.0724   0.1456   0.2441    0.3702   0.0000   444.1800      -26.9036      -37.4778      0.599009       1.90332     -0.673716       0.00000       0.00000       0.00000       0.00000       0.00000       0.00000       0.00000       0.00000       0.00000       0.00000       0.00000       0.00000       40.0790       38.2581       26.6658       14.3492       6.34422       1.90045       0.00000       0.00000       0.00000       0.00000       0.00000       0.00000       0.00000       0.00000       0.00000       0.00000       0.00000       0.00000
   3  23 3489.4205    3.2340  2.4942 11.9330  0.0000  0.0909   0.1042   0.2339    0.3346   0.0000   458.1556       47.1334       44.3304       12.3994       16.1293      -1.85216       0.00000       0.00000       0.00000       0.00000       0.00000       0.00000       0.00000       0.00000       0.00000       0.00000       0.00000       0.00000       50.0850       47.5895       33.8772       17.4909       8.48526       2.38287       0.00000       0.00000       0.00000       0.00000       0.00000       0.00000       0.00000       0.00000       0.00000       0.00000       0.00000       0.00000
   3  25 3762.8671    2.1904  4.8891 11.5810  0.0000  0.1522   0.0653   0.4153    0.1889   0.0000   603.0413      -74.1417      -13.7284       12.9550      -5.20021      -5.93256       0.00000       0.00000       0.00000       0.00000       0.00000       0.00000       0.00000       0.00000       0.00000       0.00000       0.00000       0.00000       86.0420       83.7427       54.6263       30.2164       12.5995       4.15974       0.00000       0.00000       0.00000       0.00000       0.00000       0.00000       0.00000       0.00000       0.00000       0.00000       0.00000       0.00000
   4  12 2051.6634    0.6355  0.5845 10.1517 -0.0035  0.0419   0.0357   0.1011    0.1375   0.0000   427.5861      -13.8774       27.5150      -12.1085       5.01895       3.22959     -0.337158     0.0679322       0.00000       0.00000       0.00000       0.00000       0.00000       0.00000       0.00000       0.00000       0.00000       0.00000       14.1311       16.8293       14.2506       9.02623       5.30063       2.94207       1.21284      0.313043       0.00000       0.00000       0.00000       0.00000       0.00000       0.00000       0.00000       0.00000       0.00000       0.00000
   4  13 2188.3351    0.9446  0.6087  9.9864 -0.0063  0.0467   0.0425   0.0836    0.2465   0.0000   400.2696       5.16373      -8.05047       12.9934      -1.80952       2.21156     -0.529799      0.342572       0.00000       0.00000       0.00000       0.00000       0.00000       0.00000       0.00000       0.00000       0.00000       0.00000       14.1462       17.3938       15.8999       9.35580       7.22293       2.97414       1.54776      0.384649       0.00000       0.00000       0.00000       0.00000       0.00000       0.00000       0.00000       0.00000       0.00000       0.00000
   4  14 2324.0630    1.4188  0.9624 -2.9921  0.0000  0.0560   0.0544   0.1413 1000.0000   0.0000   437.7305      -4.33763       18.5537      -7.08399       5.71675      -1.80768       0.00000       0.00000       0.00000       0.00000       0.00000       0.00000       0.00000       0.00000       0.00000       0.00000       0.00000       0.00000       17.4907       22.8084       16.4455       13.7936       6.84678       4.29349       1.38184      0.482376       0.00000       0.00000       0.00000       0.00000       0.00000       0.00000       0.00000       0.00000       0.00000       0.00000
   4  15 2458.4780    1.6755  0.8901 10.6761 -0.0043  0.0577   0.0601   0.1312    0.5462   0.0000   435.5491      -29.3848      -3.65319      -20.5082       5.64288     -0.143104      -2.20788      0.164430       0.00000       0.00000       0.00000       0.00000       0.00000       0.00000       0.00000       0.00000       0.00000       0.00000       18.5073       21.1257       20.4202       11.5546       9.10051       3.79729       1.95411      0.423376       0.00000       0.00000       0.00000       0.00000       0.00000       0.00000       0.00000       0.00000       0.00000       0.00000
   4  16 2592.9598    2.3192  1.0978  9.4332  0.0001  0.0614   0.0809   0.1485    7.7444   0.0000   420.1920      -15.0247      -2.77756       13.4034    -0.0535311      0.156316      -2.31508     -0.724050       0.00000       0.00000       0.00000       0.00000       0.00000       0.00000       0.00000       0.00000       0.00000       0.00000       21.6059       24.9033       19.5522       13.8442       8.06032       4.01429       1.61244      0.478730       0.00000       0.00000       0.00000       0.00000       0.00000       0.00000       0.00000       0.00000       0.00000       0.00000
   4  17 2728.3928    3.1860  0.7962  8.5732  0.0023  0.0444   0.1215   0.1016    7.2276   0.0000   437.1165       2.70240       22.2144      -9.66418      -2.29745      -4.66841     -0.808062     -0.185290       0.00000       0.00000       0.00000       0.00000       0.00000       0.00000       0.00000       0.00000       0.00000       0.00000       15.5743       15.2617       14.8230       10.0070       6.45554       3.15364       1.23906      0.276889       0.00000       0.00000       0.00000       0.00000       0.00000       0.00000       0.00000       0.00000       0.00000       0.00000
   4  18 2864.1772    3.7766  0.8041 11.4325 -0.0055  0.0426   0.1573   0.0952    1.0988   0.0000   463.4183      -2.66451       3.29194       3.32972       4.07862     -0.299075      0.814796      0.145300       0.00000       0.00000       0.00000       0.00000       0.00000       0.00000       0.00000       0.00000       0.00000       0.00000       19.0870       19.3712       15.2297       10.1064       5.65136       2.61905      0.982930      0.263700       0.00000       0.00000       0.00000       0.00000       0.00000       0.00000       0.00000       0.00000       0.00000       0.00000
   4  19 3000.1663    4.6049  0.7069 10.3895  0.0079  0.0350   0.2233   0.1067    3.4267   0.0000   418.3805      -35.7572       1.72075       9.57161      -2.15105      -4.18338      -1.29291      0.422805       0.00000       0.00000       0.00000       0.00000       0.00000       0.00000       0.00000       0.00000       0.00000       0.00000       13.8381       13.9773       11.0258       8.85726       5.05950       2.40423      0.807657      0.234700       0.00000       0.00000       0.00000       0.00000       0.00000       0.00000       0.00000       0.00000       0.00000       0.00000
   4  20 3135.9697    4.4118  1.1844 11.9696 -0.0008  0.0526   0.1776   0.1524    1.2354   0.0000   421.9065      -1.74979       11.4788      -3.35135       1.69136     -0.301679     -0.889993     -0.481824       0.00000       0.00000       0.00000       0.00000       0.00000       0.00000       0.00000       0.00000       0.00000       0.00000       19.3095       21.5250       17.9247       11.7873       7.52755       3.20057       1.49499      0.380343       0.00000       0.00000       0.00000       0.00000       0.00000       0.00000       0.00000       0.00000       0.00000       0.00000
   4  21 3271.7268    4.2698  1.2138 11.9902 -0.0045  0.0514   0.1670   0.1466    1.0887   0.0000   423.2872       5.49880       11.6976      -16.5771       12.9649      -5.33959      0.169479     -0.518627       0.00000       0.00000       0.00000       0.00000       0.00000       0.00000       0.00000       0.00000       0.00000       0.00000       20.7751       21.9327       16.4898       12.7786       7.16486       3.47464       1.17757      0.363215       0.00000       0.00000       0.00000       0.00000       0.00000       0.00000       0.00000       0.00000       0.00000       0.00000
   4  22 3407.9691    3.7604  1.8340 12.1919 -0.0073  0.0704   0.1223   0.1831    0.4539   0.0000   433.7426      -2.01766       46.7047      -9.70528      -9.06915       1.34179       1.93252     -0.594333       0.00000       0.00000       0.00000       0.00000       0.00000       0.00000       0.00000       0.00000       0.00000       0.00000       26.1068       30.0421       22.8181       15.7620       9.30863       4.27913       1.77277      0.527069       0.00000       0.00000       0.00000       0.00000       0.00000       0.00000       0.00000       0.00000       0.00000       0.00000
   4  23 3544.7319    3.1509  2.6306 11.7792 -0.0059  0.0870   0.0901   0.2361    0.3312   0.0000   452.2934       41.9883       22.5376      -12.4687      -10.1294       7.40580      -2.73842     -0.393928       0.00000       0.00000       0.00000       0.00000       0.00000       0.00000       0.00000       0.00000       0.00000       0.00000       34.1373       36.8769       29.3968       19.1964       11.2178       5.35995       2.20008      0.575581       0.00000       0.00000       0.00000       0.00000       0.00000       0.00000       0.00000       0.00000       0.00000       0.00000
   4  24 3681.3714    2.6559  4.0294 11.1952 -0.0011  0.1195   0.0616   0.2857    0.2595   0.0000   407.9446       41.2607      -15.2203      -35.0631      -37.7836      -11.1905      0.216953      -2.43027       0.00000       0.00000       0.00000       0.00000       0.00000       0.00000       0.00000       0.00000       0.00000       0.00000       43.3761       44.5562       37.6988       27.0934       15.6370       8.03447       2.98096      0.805293       0.00000       0.00000       0.00000       0.00000       0.00000       0.00000       0.00000       0.00000       0.00000       0.00000
   4  25 3818.7777    2.2008  5.8077 10.8514 -0.0006  0.1488   0.0427   0.3796    0.1964   0.0000   434.0185      -21.3814      0.537061       10.9271      -19.5558       18.5884       2.44552      -1.61304       0.00000       0.00000       0.00000       0.00000       0.00000       0.00000       0.00000       0.00000       0.00000       0.00000       57.1073       63.2103       48.7082       32.7194       18.7796       8.82837       3.54745       1.01733       0.00000       0.00000       0.00000       0.00000       0.00000       0.00000       0.00000       0.00000       0.00000       0.00000
   5   9 1685.8190    0.2902  0.2331 10.1496  0.0002  0.0335   0.0256   0.0595    0.0604   0.0000   434.7502      -14.5840       7.97167       8.29206      -6.53152       2.55647      -1.75177      0.538132     -0.205077    -0.0544694       0.00000       0.00000       0.00000       0.00000       0.00000       0.00000       0.00000       0.00000       10.2325       10.5591       6.64305       8.68807       6.11336       3.83496       1.55789      0.710337      0.165966     0.0652101       0.00000       0.00000       0.00000       0.00000       0.00000       0.00000       0.00000       0.00000
   5  10 1823.3739    0.4002  0.2909 10.4697 -0.0038  0.0272   0.0277   0.0606    0.0674   0.0000   437.8877       3.70952       14.4123      -4.83520      -4.49758       3.06525     -0.183110     -0.253903     -0.251999     0.0534645       0.00000       0.00000       0.00000       0.00000       0.00000       0.00000       0.00000       0.00000       7.70139       8.46621       8.21847       6.15183       4.34889       2.45897       1.47236      0.556352      0.215290     0.0448891       0.00000       0.00000       0.00000       0.00000       0.00000       0.00000       0.00000       0.00000
   5  11 1960.5690    0.5620  0.4659 10.2111  0.0003  0.0437   0.0303   0.0758    0.1072   0.0000   440.0984      -1.74211       19.9036      -2.93095      -3.86555     -0.597443      -1.70801      0.100428      0.104738     0.0136391       0.00000       0.00000       0.00000       0.00000       0.00000       0.00000       0.00000       0.00000       13.1798       15.2276       12.0047       9.67555       7.39618       3.71368       2.18811      0.597056      0.296635     0.0743498       0.00000       0.00000       0.00000       0.00000       0.00000       0.00000       0.00000       0.00000
   5  12 2098.4499    0.7335  0.4841 10.8143 -0.0024  0.0367   0.0388   0.0728    0.0956   0.0000   427.4503       1.39346       16.2158       13.4775      -2.53423      -4.70658      -2.07670     -0.140373     0.0418616    -0.0194905       0.00000       0.00000       0.00000       0.00000       0.00000       0.00000       0.00000       0.00000       11.4554       14.0897       10.7170       9.00020       5.57109       3.44679       1.66249      0.703573      0.218533     0.0671454       0.00000       0.00000       0.00000       0.00000       0.00000       0.00000       0.00000       0.00000
   5  13 2235.4143    0.9725  0.6975 11.0694 -0.0059  0.0456   0.0446   0.0882    0.1200   0.0000   430.8820      -15.2747       21.6825      -4.21842       1.07983     -0.523609      -2.17107     -0.682699     0.0737872    -0.0171193       0.00000       0.00000       0.00000       0.00000       0.00000       0.00000       0.00000       0.00000       14.1201       14.3042       14.5946       11.1254       5.71198       3.74958       2.51412       1.01792      0.290125     0.0624433       0.00000       0.00000       0.00000       0.00000       0.00000       0.00000       0.00000       0.00000
   5  14 2371.0893    1.3904  0.8919 10.9148  0.0018  0.0456   0.0544   0.0942    0.2260   0.0000   424.3111      -6.75140       21.1683       8.34753      -1.39233       7.16983       1.05702     -0.180025      0.168928    -0.0556062       0.00000       0.00000       0.00000       0.00000       0.00000       0.00000       0.00000       0.00000       14.5321       14.6368       13.5763       11.2260       7.44333       4.35963       2.52639      0.904838      0.292612     0.0651717       0.00000       0.00000       0.00000       0.00000       0.00000       0.00000       0.00000       0.00000
   5  15 2506.0585    1.9022  0.8568 11.4389 -0.0047  0.0386   0.0737   0.1027    0.2746   0.0000   456.8566       5.35126       6.76923       13.3533       3.65594     -0.597522      -2.05671      0.622021     0.0269245     -0.102266       0.00000       0.00000       0.00000       0.00000       0.00000       0.00000       0.00000       0.00000       13.2637       13.4532       11.4895       9.42027       6.96331       3.84907       1.83278      0.690100      0.241470     0.0523047       0.00000       0.00000       0.00000       0.00000       0.00000       0.00000       0.00000       0.00000
   5  16 2641.1826    2.4165  1.0179 10.9512 -0.0006  0.0461   0.0847   0.1139    0.6739   0.0000   416.5980       13.3781       12.2495      -1.21955      -5.53965      -3.62033      -1.36510     -0.347948      0.333862     0.0197954       0.00000       0.00000       0.00000       0.00000       0.00000       0.00000       0.00000       0.00000       15.2434       16.4900       12.9815       11.4004       8.39826       4.77771       2.22114      0.821601      0.298523     0.0731473       0.00000       0.00000       0.00000       0.00000       0.00000       0.00000       0.00000       0.00000
   5  17 2777.2114    3.2110  1.0490 -2.7756  0.0000  0.0427   0.1058   0.1273 1000.0000   0.0000   427.2907      -3.74318      -8.20164       5.68746       19.7842      -1.65835       0.00000       0.00000       0.00000       0.00000       0.00000       0.00000       0.00000       0.00000       0.00000       0.00000       0.00000       0.00000       13.4561       15.0235       13.0647       10.4050       7.13445       4.16298       2.11381      0.845072      0.298430     0.0720696       0.00000       0.00000       0.00000       0.00000       0.00000       0.00000       0.00000       0.00000
   5  18 2913.6410    4.1235  0.7388 11.4460  0.0030  0.0522   0.1512   0.1070    1.2769   0.0000   425.2895       8.74579     -0.139270      -16.9198      -7.46227       1.22727       1.62097      0.114124      0.196115    -0.0460156       0.00000       0.00000       0.00000       0.00000       0.00000       0.00000       0.00000       0.00000       16.7874       19.4018       15.3649       12.6196       8.76455       5.30257       2.50385       1.00848      0.299965     0.0808257       0.00000       0.00000       0.00000       0.00000       0.00000       0.00000       0.00000       0.00000
   5  20 3186.2554    4.4506  1.2139  5.7277  0.0000  0.0617   0.1361   0.1441  638.5613   0.0000   449.0163      -14.1736       8.99185       4.31408      -4.07348      -5.54260       0.00000       0.00000       0.00000       0.00000       0.00000       0.00000       0.00000       0.00000       0.00000       0.00000       0.00000       0.00000       22.2548       26.1667       21.9774       15.3135       10.0906       5.37691       2.80190       1.16246      0.437347      0.100035       0.00000       0.00000       0.00000       0.00000       0.00000       0.00000       0.00000       0.00000
   5  21 3322.4520    4.0120  1.7702  4.2343  0.0000  0.0677   0.1035   0.1892 1000.0000   0.0000   453.6353       9.92149     -0.586559      -35.7219      -8.07361      -11.2643       0.00000       0.00000       0.00000       0.00000       0.00000       0.00000       0.00000       0.00000       0.00000       0.00000       0.00000       0.00000       20.3370       23.6903       21.1001       16.3334       10.1046       6.08393       3.28921       1.42451      0.503329      0.116893       0.00000       0.00000       0.00000       0.00000       0.00000       0.00000       0.00000       0.00000
   5  22 3459.3014    3.4883  2.1875 10.5451  0.0028  0.0689   0.0776   0.1837    1.1214   0.0000   426.8745       8.08415      -6.10857     -0.924658       2.70388       2.91608       3.58093      -1.86589     -0.645322      0.203670       0.00000       0.00000       0.00000       0.00000       0.00000       0.00000       0.00000       0.00000       21.1099       24.0031       21.0285       16.4834       11.0604       6.66410       3.36557       1.48593      0.483765      0.112842       0.00000       0.00000       0.00000       0.00000       0.00000       0.00000       0.00000       0.00000
   5  23 3596.4339    3.0186  3.3213 10.9714 -0.0029  0.0993   0.0591   0.2494    0.4654   0.0000   440.2995       37.7588      -1.49190       35.0174       5.32208      -4.52561      -1.49253     0.0948818     -0.770228    0.00260535       0.00000       0.00000       0.00000       0.00000       0.00000       0.00000       0.00000       0.00000       29.5087       36.0749       29.3243       23.8921       15.0869       9.10752       4.72397       2.00072      0.675531      0.183558       0.00000       0.00000       0.00000       0.00000       0.00000       0.00000       0.00000       0.00000
   6  11 2004.0098    0.6262  0.3971  9.7014 -0.0012  0.0358   0.0316   0.0657    0.0940   0.0000   437.8282      -2.50085       16.5686      -7.00080       15.2669      -3.00170      -2.89398     -0.276426      0.438549     -0.192717    -0.0619282     0.0152363       0.00000       0.00000       0.00000       0.00000       0.00000       0.00000       8.26990       10.9198       7.72900       7.61644       6.18462       4.37474       2.17484       1.36035      0.392933      0.233854     0.0675569     0.0183694       0.00000       0.00000       0.00000       0.00000       0.00000       0.00000
   6  12 2142.4836    0.8083  0.6093  9.9764 -0.0118  0.0317   0.0349   0.0803    0.1216   0.0000   452.6530      -6.90557      -16.4439      -2.14784       7.88250    -0.0830930      -1.33830       1.37440      0.476298      0.188581     -0.129018    0.00423652       0.00000       0.00000       0.00000       0.00000       0.00000       0.00000       8.76738       10.7402       9.47906       7.63639       5.29529       3.25745       2.00380      0.950175      0.489104      0.162165     0.0578385     0.0124900       0.00000       0.00000       0.00000       0.00000       0.00000       0.00000
   6  13 2279.7694    1.0615  0.7107 10.7726  0.0088  0.0391   0.0444   0.0829    0.1189   0.0000   437.6920      -4.08856       9.02543      -1.59228      -8.56595      -6.48326     -0.888215      0.707607       1.30611      0.340524      0.155246    -0.0222391       0.00000       0.00000       0.00000       0.00000       0.00000       0.00000       11.3121       12.5892       11.8777       9.17789       6.41883       4.48411       2.45130       1.17312      0.592273      0.231279     0.0646542     0.0129934       0.00000       0.00000       0.00000       0.00000       0.00000       0.00000
   6  14 2415.4953    1.5762  0.8230 11.0675 -0.0015  0.0399   0.0590   0.0916    0.1541   0.0000   428.3352      -11.3207       5.97534      -11.4790       2.59862       1.74041      -3.52589     -0.147236     -0.229463      0.295375     0.0329799     0.0343601       0.00000       0.00000       0.00000       0.00000       0.00000       0.00000       9.77901       10.7689       11.8833       8.35411       6.09323       4.71174       2.52658       1.19113      0.682214      0.300684     0.0799525     0.0148360       0.00000       0.00000       0.00000       0.00000       0.00000       0.00000
   6  15 2551.0937    1.9981  0.7596 11.8919 -0.0025  0.0375   0.0757   0.0912    0.1336   0.0000   429.4962      0.129941       13.6352       9.42375      -1.28367       2.62991      0.405692     -0.629020     -0.220479    -0.0930767    -0.0113905   -0.00314922       0.00000       0.00000       0.00000       0.00000       0.00000       0.00000       7.86092       10.5073       9.06663       8.33256       5.56968       4.33498       2.28003       1.34401      0.573351      0.255596     0.0704479     0.0180739       0.00000       0.00000       0.00000       0.00000       0.00000       0.00000
   6  16 2687.1138    2.5967  0.8856 12.1536 -0.0028  0.0376   0.0986   0.1090    0.1707   0.0000   449.6979      -15.8994       18.8872       4.93341      -8.12309       5.28114       1.45217     -0.164215      -1.20384      0.271070     0.0592958     0.0141666       0.00000       0.00000       0.00000       0.00000       0.00000       0.00000       9.70524       11.6084       10.5380       8.53104       6.09910       3.90672       2.39259       1.10072      0.596260      0.205803     0.0680910     0.0150139       0.00000       0.00000       0.00000       0.00000       0.00000       0.00000
   6  17 2823.7309    3.1734  0.8500 12.2433  0.0040  0.0349   0.1146   0.0946    0.2046   0.0000   428.6711      -13.8127      -3.26455       8.24000      -1.87316      -6.22750      -1.47570      -1.95312    0.00851540     -0.259225     0.0694533     0.0234649       0.00000       0.00000       0.00000       0.00000       0.00000       0.00000       8.36704       10.2391       8.91054       7.58381       5.78032       3.74491       2.23844       1.10764      0.531693      0.194255     0.0639342     0.0146699       0.00000       0.00000       0.00000       0.00000       0.00000       0.00000
   6  18 2960.7664    3.7735  0.8560 12.6636 -0.0035  0.0341   0.1335   0.0946    0.2108   0.0000   429.0381       9.01468       5.36768      -17.4336       2.44159       3.54309      -2.01835     -0.549001      0.757522     -0.148454     0.0188715     0.0325157       0.00000       0.00000       0.00000       0.00000       0.00000       0.00000       8.35120       9.38062       9.10498       7.42149       5.62423       3.72877       2.23762       1.17843      0.536159      0.204839     0.0631401     0.0134852       0.00000       0.00000       0.00000       0.00000       0.00000       0.00000
   6  19 3097.2915    4.3917  0.8216 13.2812 -0.0053  0.0367   0.1694   0.0938    0.2067   0.0000   434.5523       14.4602      -24.8593      -16.5912       7.32448      0.116564      -1.74349    -0.0212639       1.27421     -0.411057    0.00822986     0.0206418       0.00000       0.00000       0.00000       0.00000       0.00000       0.00000       9.22144       11.2508       10.1928       8.54213       6.23906       3.88291       2.51982       1.12649      0.636259      0.210970     0.0688455     0.0160313       0.00000       0.00000       0.00000       0.00000       0.00000       0.00000
   6  20 3233.9724    4.0698  1.0712 13.0865 -0.0249  0.0443   0.1445   0.1110    0.3300   0.0000   439.6896      -18.1934       22.2122      -17.5257      -6.35039      -5.05794      -2.69827       2.41298       1.73796     -0.345969     0.0565644   -0.00743824       0.00000       0.00000       0.00000       0.00000       0.00000       0.00000       11.1623       12.4136       12.1594       9.89131       7.28014       4.80943       3.03073       1.56089      0.771022      0.272338     0.0836242     0.0165266       0.00000       0.00000       0.00000       0.00000       0.00000       0.00000
   6  21 3370.9944    3.7043  1.6302 12.7495  0.0022  0.0624   0.1214   0.1627    0.3087   0.0000   419.4875       31.9726       5.97127      -32.0305      -2.06367      -5.36635      -2.05378      -2.83872     0.0832368     -0.473214     -0.124978     0.0244847       0.00000       0.00000       0.00000       0.00000       0.00000       0.00000       15.7782       18.6236       16.9570       14.1121       10.7400       6.83244       4.31328       2.27953       1.03153      0.373256      0.121840     0.0248311       0.00000       0.00000       0.00000       0.00000       0.00000       0.00000
   6  22 3508.2185    3.2146  2.2845 11.9681 -0.0023  0.0731   0.0809   0.2115    0.2906   0.0000   400.0861      -3.82786       14.5129       14.8227       2.78607      -2.43701       6.21557      0.391706   -0.00967834      0.113303      0.372566    -0.0548782       0.00000       0.00000       0.00000       0.00000       0.00000       0.00000       17.3313       21.7828       20.4013       16.5881       12.9342       8.65475       5.09473       2.81537       1.25229      0.527757      0.164791     0.0324492       0.00000       0.00000       0.00000       0.00000       0.00000       0.00000
   6  23 3646.1377    2.4688  3.1371 11.9269  0.0003  0.0933   0.0609   0.2551    0.1671   0.0000   426.5719      -22.9997       37.5492       23.1010       11.9262      -17.2846      -9.60525       4.18498       2.35778     -0.579849     -0.195427     0.0678928       0.00000       0.00000       0.00000       0.00000       0.00000       0.00000       21.7913       28.0177       25.3822       21.9680       16.2582       11.3776       6.89897       3.43535       1.72853      0.653370      0.201371     0.0436441       0.00000       0.00000       0.00000       0.00000       0.00000       0.00000
   6  24 3783.8266    2.1068  4.9479 11.1845 -0.0038  0.1169   0.0417   0.3276    0.1437   0.0000   457.7956       57.9694      -58.8570      -21.6962       9.03068       11.9625      -20.7525      -3.43831      0.781182     -0.751327     0.0243553    -0.0134834       0.00000       0.00000       0.00000       0.00000       0.00000       0.00000       30.8608       36.4604       34.1915       28.6343       20.9818       13.8986       8.58276       4.71866       2.12309      0.828179      0.244686     0.0481804       0.00000       0.00000       0.00000       0.00000       0.00000       0.00000
   6  25 3921.9629    1.8471  6.5164 10.6217 -0.0008  0.1367   0.0314   0.3951    0.1322   0.0000   494.5335       52.3549      -2.27730      -10.8910       37.0724      -16.6223      -9.66279       6.03298     -0.630367      -2.28720     0.0478906     0.0874489       0.00000       0.00000       0.00000       0.00000       0.00000       0.00000       34.5969       42.5285       38.8715       33.3320       24.1674       16.4499       9.70369       5.46917       2.42957      0.988573      0.291033     0.0607293       0.00000       0.00000       0.00000       0.00000       0.00000       0.00000
   6  28 4337.6074    1.0365 11.7808 10.3519 -0.0084  0.2452   0.0184   0.7297    0.0673   0.0000   496.3215       30.1220       45.4588      -69.0133       89.3301      -18.2105      -63.9276       8.99343       3.94886       1.03663       1.00811     -0.207742       0.00000       0.00000       0.00000       0.00000       0.00000       0.00000       64.7801       76.5685       73.7761       59.3597       45.4741       29.5721       18.8427       9.47189       4.73808       1.74517      0.550855      0.100283       0.00000       0.00000       0.00000       0.00000       0.00000       0.00000
   7  11 2045.8394    0.6960  0.5557  9.8745 -0.0005  0.0319   0.0289   0.0725    0.1032   0.0000   435.5352      -7.12167       8.69027       6.25570       2.34739       4.43660      -1.25916     -0.115912       1.10619     0.0382186     -0.145041     0.0260364    0.00524359  -3.39293e-05       0.00000       0.00000       0.00000       0.00000       7.58042       8.85902       7.94986       6.75201       5.79260       3.98055       2.87085       1.40058      0.736621      0.378132      0.153274     0.0448700     0.0154733    0.00287750       0.00000       0.00000       0.00000       0.00000
   7  14 2458.1512    1.7194  0.8778 10.7965 -0.0037  0.0353   0.0549   0.0922    0.1961   0.0000   437.5360       6.36752      -7.57363      -10.0460       10.7628      -7.26511      -2.14151      0.295514      0.197975     -0.375518      0.156311    -0.0876794    -0.0240962    0.00175499       0.00000       0.00000       0.00000       0.00000       7.44008       8.29442       8.53400       7.32230       5.86108       3.92135       2.83520       1.64416      0.829648      0.473447      0.171632     0.0608075     0.0181778    0.00317028       0.00000       0.00000       0.00000       0.00000
   7  15 2594.2710    1.9573  0.9034 11.8891 -0.0019  0.0391   0.0641   0.0945    0.1356   0.0000   441.2363       9.03293      -2.57381      -12.3296       7.17333       9.88712      0.466684     -0.118474     0.0117392      0.391030      0.101277     0.0209926    -0.0319114   -0.00279519       0.00000       0.00000       0.00000       0.00000       8.85891       10.4774       10.1687       8.36277       6.84510       4.34565       3.08648       1.74674      0.901495      0.476776      0.178020     0.0620724     0.0198583    0.00350027       0.00000       0.00000       0.00000       0.00000
   7  16 2731.1223    2.8858  0.8095 12.3280 -0.0052  0.0326   0.0946   0.0799    0.1503   0.0000   432.4656   -0.00997959      -6.05404      -2.87499      -3.49114      -4.83617      -1.52823      0.523384     -0.553814      0.407618     0.0819527    -0.0294612    -0.0122453    0.00294717       0.00000       0.00000       0.00000       0.00000       6.61649       8.17456       7.98843       6.45986       5.61522       3.60454       2.55525       1.46175      0.762404      0.390711      0.153731     0.0554438     0.0182869    0.00321696       0.00000       0.00000       0.00000       0.00000
   7  17 2868.3437    3.1305  0.8473 12.9535 -0.0056  0.0411   0.1085   0.0849    0.1250   0.0000   434.4444       8.61123       5.66893       2.29248       4.44282       1.83357      -2.20081       1.58080       1.28057     -0.671848     -0.279510      0.132332     0.0384570   -0.00549423       0.00000       0.00000       0.00000       0.00000       9.03314       9.23471       10.1091       8.16008       7.08290       4.85539       3.48073       1.95905      0.998881      0.552750      0.208198     0.0718225     0.0211611    0.00326906       0.00000       0.00000       0.00000       0.00000
   7  18 3005.6989    3.9873  0.7896 13.1607 -0.0049  0.0309   0.1393   0.0828    0.1387   0.0000   424.7642       10.1879       7.06271       16.6787       3.67301      -10.0516       2.27327    -0.0825905       1.05188     -0.232995     -0.208371    -0.0636712     0.0109276    0.00402483       0.00000       0.00000       0.00000       0.00000       7.21979       8.16648       7.89152       7.05718       5.09011       3.74522       2.32709       1.49551      0.760425      0.383165      0.146184     0.0539526     0.0128794    0.00276825       0.00000       0.00000       0.00000       0.00000
   7  19 3142.7935    3.9147  1.0904 13.0322 -0.0019  0.0410   0.1231   0.1010    0.1805   0.0000   428.1749      -16.6949       9.64335     -0.343529      -4.26709       7.36204     -0.965383      -1.00986      -2.68209      0.261304      0.232211     0.0494969     0.0152937   -0.00303901       0.00000       0.00000       0.00000       0.00000       9.37397       10.1290       10.3162       8.71711       7.21872       5.01469       3.26832       2.06048       1.08196      0.512887      0.199921     0.0726595     0.0200567    0.00341837       0.00000       0.00000       0.00000       0.00000
   7  20 3279.8893    3.9989  1.3325 12.5690 -0.0024  0.0428   0.1205   0.1150    0.2594   0.0000   427.1445      -4.31471       31.6391      -28.6541       8.30446      -7.67758      -3.26883      -2.40288     -0.803055      0.163691   -0.00656569     0.0320708   -0.00423760    0.00357398       0.00000       0.00000       0.00000       0.00000       9.30996       11.6793       10.3111       9.46150       7.27030       5.38867       3.43777       2.06465       1.02560      0.520499      0.199473     0.0754290     0.0210709    0.00460784       0.00000       0.00000       0.00000       0.00000
   7  21 3417.4165    3.4827  1.7282 12.3544 -0.0031  0.0504   0.0939   0.1389    0.2019   0.0000   448.9110       19.0169       12.9218       12.9330       4.47380      -7.36390      -3.09565      -3.73265    -0.0784066     -0.263725     -0.254146     -0.143545    0.00780222    0.00293192       0.00000       0.00000       0.00000       0.00000       10.5257       13.0462       11.6857       10.9367       8.61308       5.88082       4.01328       2.41265       1.25118      0.626530      0.240745     0.0852406     0.0256920    0.00536675       0.00000       0.00000       0.00000       0.00000
   7  22 3555.2882    2.8271  2.6912 12.2432 -0.0112  0.0734   0.0666   0.1943    0.1418   0.0000   427.5294      -6.33020       25.2240      -3.39126     -0.588552      -16.1422      -1.05411     -0.190872      -2.43773      -1.79567      0.339096      0.186860   1.91284e-05    0.00221266       0.00000       0.00000       0.00000       0.00000       15.5304       19.7516       18.9938       16.1720       12.6358       8.79641       5.74813       3.48286       1.86563      0.911102      0.377509      0.137225     0.0397312    0.00762660       0.00000       0.00000       0.00000       0.00000
   7  23 3693.5808    2.4944  3.9242 11.2519 -0.0079  0.0897   0.0454   0.2515    0.1607   0.0000   447.3931       8.54879      -10.4973       7.39147       15.0373      -10.5428      -6.61423       11.3271       1.30710      -1.60428      0.842382     -0.116549    -0.0916195   -0.00588642       0.00000       0.00000       0.00000       0.00000       19.9889       23.8259       22.1392       20.3699       15.5737       11.0645       7.16758       4.45614       2.35495       1.12053      0.452231      0.161996     0.0448367    0.00899186       0.00000       0.00000       0.00000       0.00000
   7  24 3831.9653    1.9538  5.0024 11.2928 -0.0058  0.1114   0.0339   0.3052    0.0931   0.0000   458.0583       21.3675      -8.18131      -12.9109       26.6680      -27.0740     -0.821782       9.03780     -0.104488     -0.203357      0.743097    -0.0899213    -0.0711783     0.0110770       0.00000       0.00000       0.00000       0.00000       24.3683       29.0096       28.7115       24.2768       19.6987       13.9593       9.42033       5.53319       3.12191       1.43171      0.627798      0.214512     0.0618184     0.0108342       0.00000       0.00000       0.00000       0.00000
   7  25 3970.6616    1.6131  6.7184 10.6628 -0.0012  0.1373   0.0249   0.3839    0.0932   0.0000   378.2868      -18.6978       1.19049       43.8533      -1.61830      -3.35870       14.4561       3.56836      -1.77821      -1.87359     -0.604280      0.232751    -0.0193988   -0.00363391       0.00000       0.00000       0.00000       0.00000       27.8938       35.3558       34.5950       29.2573       25.2488       17.0303       11.6540       7.07640       3.82544       1.84171      0.762096      0.278623     0.0831942     0.0143741       0.00000       0.00000       0.00000       0.00000
   7  26 4109.5265    1.3855  8.8603 10.4812  0.0006  0.1646   0.0204   0.5140    0.0727   0.0000   398.3779      -77.0293       45.8208       16.8636       42.7149       2.19661      -22.5678      -10.3390       2.63238       3.26249      -1.89633     0.0840369     -0.131490   0.000577963       0.00000       0.00000       0.00000       0.00000       34.2177       41.8429       43.2340       35.4438       29.7166       20.8690       14.1089       8.41394       4.59883       2.22899      0.963517      0.345084     0.0999991     0.0166484       0.00000       0.00000       0.00000       0.00000
   7  27 4248.1474    1.1524 10.5823 10.3903 -0.0001  0.1991   0.0179   0.5851    0.0610   0.0000   471.5128      -43.8159       81.6983       57.8161       33.9358      -37.5385       2.55056       33.2474       7.29376      0.822868      0.373055     -0.244774     0.0192805     0.0253414       0.00000       0.00000       0.00000       0.00000       44.0375       51.8351       51.7608       44.2850       37.2869       25.5866       17.8427       10.5751       6.00499       2.71882       1.18003      0.395706      0.117610     0.0194835       0.00000       0.00000       0.00000       0.00000
   8   9 1806.2482    0.3244  0.2639 10.0087 -0.0178  0.0292   0.0200   0.0497    0.0591   0.0000   425.1375      -9.36354       15.7318      -5.65341      -1.75607      -3.42832       2.52098     -0.774121      0.280552     0.0330320      0.160924    0.00838955    -0.0135468   -0.00692218    0.00282262  -0.000245851       0.00000       0.00000       4.81078       7.04388       6.96163       5.37434       5.73739       2.98896       3.29546       1.54004       1.04349      0.696049      0.200697      0.167729     0.0478927     0.0145466    0.00549713   0.000732836       0.00000       0.00000
   8  11 2086.1106    0.6906  0.5070 10.3397 -0.0123  0.0329   0.0324   0.0630    0.0809   0.0000   431.7571     0.0958043       21.3245      0.951564      -1.83713    -0.0714337      -1.24590      -1.81322      -1.66902     -0.221561     -0.504668    -0.0334718    -0.0342068    -0.0105203    0.00701801   -0.00118752       0.00000       0.00000       5.63133       6.74595       7.29633       5.01993       5.54124       3.95048       2.66803       1.91396       1.06799      0.552465      0.298835      0.112250     0.0466329     0.0193634    0.00475848   0.000761690       0.00000       0.00000
   8  12 2225.2123    1.0384  0.6258 10.5845 -0.0033  0.0274   0.0369   0.0650    0.1017   0.0000   437.7181       2.20336       2.49593       7.83140      -3.55789       2.57135     -0.725424      0.232116       1.64783      0.558756     -0.287729    0.00446219     0.0531566    0.00373683  -0.000360188  -0.000486760       0.00000       0.00000       5.27810       6.44217       6.08072       5.68285       4.53002       3.46963       2.32128       1.59117      0.890863      0.513679      0.234576      0.108233     0.0372432     0.0135093    0.00320643   0.000656338       0.00000       0.00000
   8  14 2499.4624    1.8158  0.8792 11.4801 -0.0192  0.0362   0.0590   0.0803    0.1535   0.0000   447.0250       5.53467       3.89943     -0.554173       3.30053       1.86736       7.11823     -0.709529      -1.10045      0.410008      0.301631     -0.137133     0.0356370     0.0249209   -0.00199197  -0.000649603       0.00000       0.00000       6.44495       8.49749       7.92438       7.14601       5.97561       4.19229       3.28065       1.86573       1.17373      0.616790      0.307445      0.137965     0.0534392     0.0165062    0.00498832   0.000905769       0.00000       0.00000
   8  15 2636.2066    2.4252  0.8222 11.9891 -0.0005  0.0334   0.0770   0.0795    0.1438   0.0000   432.9428      -10.5422       8.97527      -5.57048       8.72344      -1.48282      -2.18692     -0.323494      0.191736      0.529150     0.0756518    -0.0340267   -0.00594429     0.0195765    0.00678305  -0.000737466       0.00000       0.00000       6.03119       7.90525       6.25018       7.17557       5.22733       4.27202       2.63891       1.86996       1.12289      0.609977      0.275084      0.116733     0.0434730     0.0152783    0.00358830   0.000955830       0.00000       0.00000
   8  16 2773.8645    2.8490  0.8232 12.4054 -0.0141  0.0300   0.0881   0.0789    0.1522   0.0000   423.4842       2.26591       11.5624      -1.68736       4.88108      -4.93445       2.26337     0.0449429       1.25399     -0.669538    0.00132947    -0.0520836     0.0852923    0.00701754    0.00210509    0.00178879       0.00000       0.00000       5.79061       6.93251       6.78402       5.92168       4.93496       3.91104       2.53420       1.78090      0.919847      0.525821      0.252587      0.110261     0.0404036     0.0153075    0.00360283   0.000691416       0.00000       0.00000
   8  17 2911.5161    3.7406  0.7570 13.1029 -0.0053  0.0317   0.1264   0.0817    0.1315   0.0000   436.7973      -2.10214       19.1172      0.836276      -5.34772      -7.93873       3.07465       1.41715      0.166351     -0.377723      0.217482    -0.0507901     0.0139424   -0.00368699   -0.00371084   0.000979269       0.00000       0.00000       6.23660       7.25313       6.37311       5.67408       5.35075       4.21768       3.02190       1.87928       1.08533      0.528901      0.268843      0.100757     0.0426037     0.0136818    0.00386131   0.000675995       0.00000       0.00000
   8  18 3049.1879    4.0771  0.8336 13.3750  0.0032  0.0336   0.1281   0.0814    0.1258   0.0000   434.6421      -5.70270       19.8925       4.55680      -6.38100      -2.44557      -1.13875      -2.30784     -0.350550      0.529138      0.292963      0.342615    -0.0347379    0.00850660    0.00456131    0.00161572       0.00000       0.00000       6.24948       7.52585       6.89516       6.60396       5.53759       4.05997       2.96487       1.92902       1.08373      0.607833      0.291168      0.128671     0.0452142     0.0153422    0.00419101   0.000793140       0.00000       0.00000
   8  19 3186.7680    4.1293  1.0701 13.2751 -0.0027  0.0397   0.1180   0.1058    0.1601   0.0000   435.2950      -8.38328       4.45938       2.02602       2.37580      -12.7254      -3.01922      0.233450    -0.0948080    0.00573041     0.0697133     -0.188812     0.0369817     0.0368923    0.00100116   0.000318072       0.00000       0.00000       7.61496       9.86898       9.93491       7.94810       7.11173       4.50524       3.51547       2.02289       1.28051      0.694483      0.322607      0.151655     0.0582983     0.0190907    0.00604422   0.000937387       0.00000       0.00000
   8  20 3324.5645    3.6349  1.4379 13.0910 -0.0131  0.0475   0.0942   0.1165    0.1289   0.0000   437.8214      -6.46020       10.0562      -1.50019       12.7644      -6.95483      -4.09488       1.38132      -1.82137     0.0460618     -0.121450     0.0642806    -0.0337211     0.0249181  -0.000661556    0.00271084       0.00000       0.00000       8.67679       11.4992       10.7727       9.84614       7.78143       5.61284       3.96170       2.47903       1.51906      0.796505      0.410069      0.171108     0.0686968     0.0218236    0.00616207    0.00122383       0.00000       0.00000
   8  21 3462.3970    3.1244  2.0842 12.7365 -0.0029  0.0605   0.0712   0.1495    0.0999   0.0000   459.1161       25.5273      -4.42568      -8.93903       7.58676       3.80885       4.87799      -7.29981     -0.697627     -0.626680      0.405349      0.334593      0.123073   -0.00528709   -0.00665199    0.00199954       0.00000       0.00000       11.1747       15.1548       13.6975       13.0949       10.0363       7.73770       5.17776       3.41956       1.92197       1.05968      0.519419      0.228759     0.0871233     0.0304609    0.00795497    0.00165814       0.00000       0.00000
   8  22 3600.8832    2.7390  2.9328 12.0595 -0.0014  0.0672   0.0525   0.1828    0.1056   0.0000   417.5581       18.6022      -6.18030      -8.39503       4.57170      -34.6933       4.84914      -1.44104     -0.481855     -0.991505       1.06087      0.420526    -0.0695487    -0.0289256    -0.0172704    0.00114964       0.00000       0.00000       13.5423       16.2188       15.7702       14.2169       11.6300       8.69177       6.16315       3.90524       2.34238       1.23169      0.629602      0.261359      0.102630     0.0322869    0.00874529    0.00152571       0.00000       0.00000
   8  23 3739.3017    2.2520  3.9199 11.4794  0.0004  0.0872   0.0380   0.2318    0.1106   0.0000   452.4649       28.1096      -44.8291      -1.51451       12.1435      -24.1342       11.2432      0.879848       1.78015     -0.519555     -0.100750    -0.0554798     -0.185803     0.0128242    0.00899535   0.000426620       0.00000       0.00000       15.9010       19.7959       19.7887       17.4057       14.8910       10.4659       7.94810       4.93180       2.84586       1.63378      0.758838      0.367990      0.130797     0.0442458     0.0126074    0.00210137       0.00000       0.00000
   8  24 3878.2304    1.8676  5.5450 10.9982  0.0001  0.1084   0.0265   0.2912    0.0865   0.0000   446.2696      -32.2349      -15.0841       20.3539      -10.4499      -37.2096       5.90955       2.09542      -1.68235       2.66874     -0.365540     -0.663573    -0.0135471     0.0308880    0.00245906  -0.000380364       0.00000       0.00000       20.1119       25.2885       24.8283       22.6242       18.4567       13.6765       9.95050       6.28259       3.66574       1.97740       1.02848      0.436034      0.170925     0.0561565     0.0155533    0.00275029       0.00000       0.00000
   8  26 4156.7417    1.3628  9.7566 10.4515 -0.0016  0.1734   0.0175   0.4500    0.0627   0.0000   453.0946       30.4490       81.3266      -12.1878      -26.3823       43.8746       10.9458      -16.2413      -4.30329       4.35845      0.879872     -0.225228      0.220756   -0.00316953    -0.0339676    0.00270820       0.00000       0.00000       31.7984       40.5614       39.3208       35.8798       30.3378       22.2324       16.3765       10.4725       6.25768       3.49442       1.70009      0.768279      0.289142     0.0953464     0.0262909    0.00446462       0.00000       0.00000
   8  28 4436.0308    0.9833 13.7236 10.3696 -0.0037  0.2574   0.0143   0.6814    0.0476   0.0000   448.9946       35.7182      -61.5236       41.7172       56.1986       4.38286      -41.9303      -3.06879      -9.10860       13.3786      -1.90036    -0.0353261      0.295021    -0.0583265    -0.0639793    -0.0111611       0.00000       0.00000       51.6129       61.4298       63.8940       55.0456       47.2991       34.7985       24.7549       15.8867       9.57905       5.28677       2.53203       1.15039      0.439660      0.145849     0.0390515    0.00610447       0.00000       0.00000
   9   9 1843.5432    0.4032  0.3442  9.5899 -0.0079  0.0277   0.0230   0.0621    0.0620   0.0000   432.2328       8.06714       21.3714      -10.1670      -9.69435       11.4100       5.55148      -1.39676      -2.75546      0.789201      0.981044     -0.109342     0.0427889     0.0364223   0.000598263   -0.00269091   0.000403123   5.54190e-05       4.83289       6.07327       5.64465       6.12809       4.32315       3.12474       2.36108       1.75597      0.985854      0.567925      0.355231      0.199499     0.0875153     0.0295992    0.00942473    0.00279224   0.000666140   0.000163740
   9  10 1984.1630    0.5844  0.5048  9.7396 -0.0197  0.0281   0.0247   0.0627    0.0979   0.0000   432.2901      -2.79735       11.4338      -8.46737       5.75242      -4.93666     -0.730427       4.51853      -1.86995     -0.456927     -0.261655     -0.110996     0.0914573     0.0224330    -0.0143785    0.00683344   0.000200250  -0.000298848       4.13601       5.93791       4.82243       5.05704       4.34031       3.60009       2.48481       1.85048       1.09292      0.678465      0.333839      0.176868     0.0704201     0.0316441     0.0105825    0.00383635   0.000946271   0.000202966
   9  11 2125.1229    0.7721  0.6033  9.9572 -0.0071  0.0351   0.0281   0.0654    0.1174   0.0000   431.8175      -1.86535       15.0073      -1.91900      -2.40053       6.05660       2.00256      -1.25338     -0.236992      0.235449      0.389109      0.123837    -0.0201515    0.00851040   0.000937886    0.00347221   -0.00152027   1.64698e-05       5.55806       5.88061       6.73401       6.42312       5.19706       3.94680       3.34391       2.15642       1.31276      0.894411      0.487958      0.217430      0.127823     0.0471170     0.0152726    0.00453407    0.00108183   0.000171411
   9  12 2264.5352    1.0242  0.7993 10.6678 -0.0105  0.0373   0.0346   0.0823    0.1078   0.0000   446.8039      -2.22481       9.49727       14.2062       1.76798      -9.59523       1.45860      -1.14247     -0.615857      0.474897     -0.239746     0.0538966      0.136503    -0.0234919    -0.0188308   -0.00393963   7.66278e-06   0.000193571       5.23366       7.15916       7.35480       5.86368       5.91935       4.47671       3.29226       2.52643       1.40044      0.940229      0.489163      0.238453      0.120828     0.0460195     0.0166870    0.00610433    0.00142304   0.000226125
   9  14 2539.4995    1.9066  0.9040 11.3831 -0.0062  0.0351   0.0550   0.0796    0.1457   0.0000   450.3590       5.43683       3.89234      -11.9048       7.20838       3.12481      -2.64391       1.44296      0.799853     -0.129018     -0.739011      0.390536     0.0796287    -0.0442877    0.00310927    0.00626532  -0.000844428   7.54825e-05       5.52928       7.80323       7.07793       6.63308       5.37637       4.61662       3.11909       2.24946       1.34577      0.818922      0.428644      0.218407     0.0963041     0.0416153     0.0149431    0.00502829    0.00117271   0.000231501
   9  15 2676.9891    2.4398  0.9900 11.6679 -0.0041  0.0380   0.0668   0.0773    0.1531   0.0000   425.8258      -4.91699       13.8206       4.37118       7.96409      -10.4048      -4.08319      -2.48369      0.834796     -0.314228      0.920741     -0.217474    0.00395963     0.0195679   -0.00589030   0.000195195   -0.00165036  -0.000116587       5.64219       8.27048       7.15017       7.52882       5.55810       4.87371       3.36749       2.37647       1.57972      0.790527      0.552428      0.228643      0.128280     0.0406942     0.0189429    0.00505024    0.00126580   0.000272879
   9  16 2815.2198    3.0411  0.8169 12.3462 -0.0020  0.0325   0.0933   0.0755    0.1362   0.0000   447.1178      -7.39031       5.96875     0.0511577       4.15545      0.367052      -1.76302      -1.71695     -0.188649     -0.690285      0.331153      0.158101    -0.0865904    -0.0479192     0.0120628   0.000224687  -0.000727876   0.000238451       4.91285       7.42369       5.93177       6.31179       4.82059       4.42383       2.95484       2.21730       1.22931      0.857325      0.357425      0.239331     0.0759846     0.0443806     0.0123354    0.00490649    0.00106662   0.000245736
   9  17 2953.6130    3.6958  0.9198 12.6237 -0.0001  0.0318   0.1078   0.0802    0.1556   0.0000   434.1041      -17.3740       14.7895      -8.33727       10.6011      -3.20309      0.204955     -0.614429     -0.685507     -0.441978      0.245179     -0.264988    -0.0721103     0.0299872   -0.00930182    0.00375915    0.00185325   0.000209957       5.55196       7.06385       6.81723       6.48044       5.27115       4.01692       3.03845       1.98997       1.30352      0.735595      0.403916      0.222319     0.0883636     0.0393073     0.0135593    0.00401507    0.00107920   0.000186526
   9  18 3091.5322    4.1545  0.8345 13.1756 -0.0085  0.0297   0.1345   0.0835    0.1277   0.0000   431.3961      -9.30156       10.7468      -3.48868      -6.39554      -2.19468      -7.36174       3.07561      -1.43199      -1.01755   -0.00840616     -0.197693      0.115822    -0.0203064     0.0364061   -0.00360508  -0.000412743   0.000298009       5.20068       6.74792       6.43596       6.16350       4.98051       3.87231       2.63276       1.95359       1.16049      0.743339      0.406346      0.183096     0.0962722     0.0340013     0.0132079    0.00420310   0.000928792   0.000181273
   9  19 3229.5127    3.8893  1.1457 13.0937 -0.0125  0.0377   0.1059   0.0942    0.1436   0.0000   424.3424       22.3780       12.5672      -6.38454      -5.76667      -3.12779       5.14060     -0.151126      0.341502     -0.785388     -0.125642      0.110459     0.0886135     0.0448889    -0.0112530   -0.00409821    0.00126914   0.000116992       6.25429       8.10997       8.06401       7.13280       6.39680       4.51630       3.75971       2.23618       1.59251      0.925598      0.482189      0.270366      0.106338     0.0509790     0.0170675    0.00491553    0.00144799   0.000216238
   9  20 3367.8496    3.4885  1.6160 12.8750 -0.0060  0.0465   0.0822   0.1225    0.1094   0.0000   441.2433       6.32578       6.04263     -0.153311       13.2715      -7.91404       2.43492       4.40095      -2.29825      -1.09953      0.173926      0.662636      0.153746    -0.0163485    -0.0114766    0.00748955   -0.00111181  -2.91002e-05       8.13813       10.2432       9.78882       9.11758       7.60645       5.98530       4.59917       3.08390       1.94159       1.10489      0.617179      0.309589      0.143929     0.0574532     0.0205844    0.00596186    0.00155930   0.000268910
   9  21 3506.2955    2.9950  2.3170 12.3915 -0.0011  0.0571   0.0611   0.1462    0.0856   0.0000   441.3106     -0.923713       1.06539       6.59083      -3.43105      -17.5044      -4.69159     -0.953420       3.04949     -0.770897      0.524609    -0.0737359     -0.114023     0.0435205    0.00592740   -0.00369815    0.00324857   0.000158057       9.32738       11.4283       11.5841       11.0984       9.40188       7.26506       5.40060       3.78957       2.41860       1.41237      0.804085      0.407434      0.184998     0.0731805     0.0266526    0.00824018    0.00205776   0.000339296
   9  22 3645.1890    2.3941  3.2727 11.9079 -0.0046  0.0714   0.0429   0.1873    0.0709   0.0000   434.0682      -28.1612       15.1518       9.69909      -15.3474      -8.27573      -7.96411      -1.53335      -1.91581     -0.148449      0.932690     -0.186282     -0.615251    -0.0374905     0.0561524     0.0131903   0.000800784  -0.000201123       11.7095       15.0329       14.8772       13.9504       11.7200       9.17097       7.10839       4.54554       3.13807       1.76334       1.02236      0.482462      0.238967     0.0934471     0.0359555    0.00993246    0.00265704   0.000437257
   9  23 3784.4469    2.0089  4.7006 11.4681 -0.0069  0.0926   0.0322   0.2403    0.0673   0.0000   439.4044      -5.47551       11.1134       2.02174       25.0346       6.04364      -27.7287      -6.74956       3.25888      0.899104     -0.604736      -1.62723     -0.264309      0.158111     0.0529123   -0.00429975   -0.00336594   -0.00109119       15.8576       19.0266       19.1974       17.2358       16.2999       11.8768       9.04806       6.12376       4.13853       2.55978       1.32703      0.724238      0.283539      0.130152     0.0429213     0.0136451    0.00348541   0.000503097
   9  24 3923.3378    1.6957  6.5317 11.0437 -0.0043  0.1148   0.0241   0.3243    0.0596   0.0000   411.0997      -33.2602       18.8625       25.5419      -8.96710       26.2626      -5.94217       2.22229       5.14861       8.35999       1.51765      -1.89663    -0.0184969      0.195602    -0.0935107    0.00507813     0.0102101   0.000108880       19.1308       23.5808       24.1601       21.5998       19.6275       14.9652       11.4511       7.83027       5.14674       3.04022       1.72769      0.836569      0.398391      0.155420     0.0576369     0.0173820    0.00438171   0.000650310
   9  25 4063.0866    1.4127  7.3795 10.8143 -0.0064  0.1349   0.0206   0.3748    0.0558   0.0000   476.5981       33.9146       83.8801      0.634679      -35.4305      -48.4440       29.3129       14.2591     -0.465011      -17.7475       1.07207       2.20714      0.122774     -0.487808    -0.0529125    -0.0193322     0.0107565   0.000382242       22.9987       28.1511       28.2383       26.1185       23.3618       17.6983       13.6619       9.36377       6.11092       3.63502       2.03142       1.02948      0.466615      0.187911     0.0674620     0.0203236    0.00511271   0.000777110
   9  26 4202.6730    1.1885  9.7393 10.4656 -0.0035  0.1645   0.0164   0.4623    0.0505   0.0000   403.7641      -29.0220       53.1652      -8.42519      -18.5191      -8.65659       41.6616      -28.9141      -5.15015       12.1338       5.21002      -1.13659      -1.11477     -0.212381      0.116705  -0.000729783   -0.00562616   0.000908943       27.6325       34.8195       35.3946       32.4393       28.3725       21.7107       16.8120       11.0493       7.56462       4.57161       2.50186       1.27722      0.577133      0.242600     0.0857984     0.0250697    0.00636086   0.000971982
   9  27 4343.0666    0.9557 10.8633 10.4434 -0.0083  0.2085   0.0157   0.5796    0.0466   0.0000   448.4427      -49.3192       79.3398       22.4045       41.1503      -14.3921      -27.8034       9.46236      -2.32494      -8.59927     -0.236790      0.969113       1.42827     -0.185190    -0.0604738    -0.0646640  -0.000472155    0.00109636       33.9477       43.2480       44.6115       39.6096       36.0157       27.0912       21.3983       14.4370       9.52183       5.86054       3.21954       1.65758      0.763001      0.316877      0.110416     0.0333429    0.00838878    0.00122751
  10   9 1879.9556    0.4583  0.3847  9.4419 -0.0119  0.0251   0.0211   0.0477    0.0654   0.0000   434.8560      -5.50720       13.1017      -1.45643      0.581243      -2.85629      0.890204      -2.56625       1.82736      0.968596      0.355961     -0.274433     -0.162817    0.00895700   -0.00956710    0.00720991    0.00203109  -0.000114725       4.21720       4.20106       4.58427       4.87071       3.86426       3.20544       2.60258       1.77609       1.11402      0.874692      0.490164      0.252239      0.126563     0.0611852     0.0277618    0.00993312    0.00283786   0.000807984
  10  10 2021.4960    0.6092  0.4700  9.8964 -0.0039  0.0276   0.0260   0.0576    0.0785   0.0000   441.3191      -3.04954       12.5541      -1.94189      -3.05874      -2.40189     -0.519604       1.50877      -3.49233       1.82960      0.188120     -0.171841     0.0671103     0.0391055    0.00988020    0.00981990    0.00294570   0.000164231       5.15342       6.00601       5.56764       4.99097       4.83342       3.93421       2.82539       1.98151       1.40555      0.912921      0.471332      0.257166      0.124437     0.0480166     0.0207181    0.00855051    0.00268216   0.000813934
  10  11 2162.9421    0.8870  0.6219 10.0320 -0.0011  0.0265   0.0329   0.0644    0.1217   0.0000   434.5753      -9.88502       1.19731      0.605909       2.78599      -1.64350      -8.04721      -1.18150     -0.762864       1.75884     -0.148417     -0.306972    -0.0761998     0.0893330    0.00773478   -0.00481867   -0.00284436   0.000943863       3.82369       4.67979       4.62191       4.36010       3.87742       3.19937       2.58163       1.71512       1.25110      0.752780      0.452696      0.254400      0.118091     0.0629276     0.0224292    0.00994861    0.00331326   0.000896354
  10  12 2302.7871    1.2626  0.7880 10.2580  0.0028  0.0297   0.0381   0.0689    0.1758   0.0000   434.1888      -1.05625       3.94105       11.3256      -1.26860       1.30442      -5.28923      -1.61803       3.01216      0.425820     -0.551858      0.148175     -0.117450    -0.0225642    0.00528789   -0.00131304    0.00423517  -0.000978560       4.92182       5.76339       5.51698       4.62132       4.46404       3.93404       3.26530       2.40588       1.53290      0.897011      0.502075      0.263557      0.138341     0.0604773     0.0271864    0.00990471    0.00347408    0.00100849
  10  13 2440.7705    1.6536  0.8878 10.8091 -0.0058  0.0314   0.0455   0.0691    0.1568   0.0000   436.4821       3.33971       14.0058       1.43764      -3.84213      -2.57326      -4.92973     -0.653471     -0.246263     -0.707638      0.384630      0.171281     -0.139250      0.155116    -0.0189503   0.000244333  -0.000962052  -0.000247244       5.03222       6.16302       5.57249       5.12701       5.04300       4.24555       3.33933       2.38644       1.60446      0.993849      0.567921      0.312092      0.147274     0.0714377     0.0278141     0.0112985    0.00373636    0.00112782
  10  14 2578.6561    2.1315  0.9558 11.3774  0.0091  0.0324   0.0586   0.0777    0.1323   0.0000   439.7081       2.76840     -0.162453       5.54454       7.69810       2.87789      -9.32046      -2.19923       1.04087       2.72055      -1.11907      0.249236     0.0873560    -0.0360013     0.0216834  -4.19230e-05   -0.00124539    0.00192931       5.44685       6.62309       6.69556       6.56349       5.59355       3.88509       3.28228       2.33521       1.53494      0.883457      0.542877      0.308887      0.171738     0.0765400     0.0317196     0.0108959    0.00351675    0.00103562
  10  15 2717.0106    2.7677  0.7644 11.8981 -0.0057  0.0273   0.0818   0.0659    0.1322   0.0000   439.3208      0.102211       13.8401      -9.77048       7.37618       2.79543      -2.37475      -2.53397     -0.408971      0.494033     0.0545079      0.106510    -0.0240470      0.112776   -0.00869022    0.00476127   -0.00645730  -0.000738320       4.59972       5.48769       5.28399       4.82950       4.41505       3.60013       2.95018       2.18388       1.38624      0.831088      0.476523      0.252715      0.131180     0.0623075     0.0256115    0.00900188    0.00313821   0.000961105
  10  16 2855.6954    3.3462  0.8255 12.1051  0.0007  0.0279   0.0918   0.0658    0.1366   0.0000   447.5652      -4.36196       9.31710      -4.35086       2.29301      -4.42550     -0.559955      0.803798      -1.47844     -0.359681      0.103058      0.105682     0.0709501   -0.00800568     0.0423463    -0.0132234   -0.00164463    0.00193319       4.51926       5.86092       5.76599       5.03264       4.44786       3.76565       2.84995       2.12030       1.33443      0.812685      0.470872      0.242978      0.129123     0.0584458     0.0268220    0.00970560    0.00353138    0.00106032
  10  17 2994.4879    3.9271  0.9006 12.5059 -0.0026  0.0305   0.1043   0.0680    0.1434   0.0000   433.4813     -0.421018       17.0451      -7.70634       1.67467      -1.27497       3.38589      -3.57420      -4.02532      0.620959      0.116689     -0.357329      0.250896   -0.00896261    0.00697868   -0.00407293   -0.00251165  -9.57826e-05       4.35376       5.90262       5.48755       5.32954       4.68090       3.83430       2.85390       2.18699       1.41466      0.891865      0.536912      0.283868      0.156375     0.0675570     0.0310818     0.0105639    0.00397707    0.00115870
  10  18 3132.9111    4.3253  0.8041 12.8723 -0.0056  0.0305   0.1336   0.0709    0.1387   0.0000   430.7962       3.01709       17.6831      -7.65437       2.59932       4.54096       4.16684     -0.698125      -2.83668     -0.796589     -0.742664     -0.289014    -0.0782897     0.0922870     0.0521279    0.00206929   -0.00337500  -0.000124516       5.50550       5.90687       5.17967       5.79705       5.78249       4.30143       2.79306       1.87422       1.58740       1.12499      0.687030      0.354083      0.171877     0.0622723     0.0276975    0.00893541    0.00307416   0.000933229
  10  19 3271.3720    4.0471  1.2478 12.6337 -0.0012  0.0350   0.0979   0.0898    0.1549   0.0000   438.0447       18.0771       22.7363      -2.77802      -1.77192      -8.16743      -4.78665      -3.56479       3.09297      -1.19373    -0.0582397      0.402610     -0.394504   -0.00931196     0.0624892   -0.00194003  -0.000293448   0.000105834       5.91335       7.20455       7.42100       6.71740       5.92402       4.72053       3.60307       2.43708       1.66717       1.09296      0.631227      0.333543      0.173534     0.0753853     0.0356021     0.0130133    0.00435344    0.00124579
  10  20 3410.0252    3.4010  1.9874 12.2755  0.0008  0.0463   0.0665   0.1205    0.0949   0.0000   442.0242       2.21926       11.7811      -2.12171       5.72825      -11.3956      -9.87446      -2.61856       5.48406     0.0210945     -0.447474     -0.444967     -0.289152      0.125367    -0.0162526    0.00310440    0.00999620   0.000749372       7.02304       8.89872       8.57750       8.41899       7.47305       6.20973       4.45239       3.29109       2.26667       1.45360      0.847988      0.481793      0.224321      0.111476     0.0423832     0.0179111    0.00596946    0.00178343
  10  21 3549.1281    2.7654  2.7079 12.1439 -0.0054  0.0589   0.0500   0.1551    0.0712   0.0000   432.2666     -0.544183       11.8317      -11.3056       6.03075      -14.9819      -3.66860     -0.786141      -4.52652      -1.71487       1.60752      0.799780     -0.415249     0.0959000     0.0390086    -0.0308673     0.0105758    0.00312776       9.12431       11.9558       11.6021       10.7757       9.54860       7.70545       6.24104       4.33211       2.96375       1.81376       1.08588      0.581827      0.298098      0.141726     0.0603810     0.0235133    0.00763156    0.00224173
  10  22 3688.2915    2.2968  3.8058 11.6209 -0.0023  0.0731   0.0369   0.1955    0.0635   0.0000   439.9475       18.2994       20.5199      -23.5184      0.678514       10.0225      -8.21571      -9.27404       3.07182       5.52465     -0.857013     -0.375642      0.444835    -0.0971344     0.0531134     0.0276826   -0.00270744   -0.00220128       11.0970       14.3931       14.3750       13.7348       11.9731       9.41215       7.41381       5.00658       3.70645       2.16064       1.33329      0.743628      0.381089      0.176813     0.0726222     0.0295079    0.00966227    0.00271711
  10  23 3827.6972    1.8827  4.9683 11.3145 -0.0026  0.0900   0.0293   0.2412    0.0605   0.0000   428.4377       29.1319       18.6945      -21.1709       43.5206      -9.85973      -16.6541       3.17324       2.64387      -5.28755     -0.182080      0.576461      0.766853      0.296815     -0.144321    -0.0502167     0.0124281    0.00420703       13.4603       17.0402       17.0798       16.4365       14.3346       11.8792       9.22911       6.58204       4.56533       2.90775       1.78215      0.948223      0.511897      0.227376      0.103358     0.0377224     0.0127893    0.00360901
  10  24 3967.5680    1.6282  6.8350 10.8477  0.0035  0.1113   0.0222   0.3112    0.0560   0.0000   415.7236      -1.90348      -3.85144       27.7905       24.0468      -17.5458      -5.44456      -9.12413       1.14393     -0.374322      -2.00775      -1.22021       1.12380      0.321251    0.00486803     0.0564393    -0.0132103    0.00534334       16.9173       20.7412       21.2018       20.3407       17.8946       14.6529       11.2271       8.34353       5.67395       3.65294       2.22098       1.23283      0.641327      0.300275      0.127867     0.0476726     0.0160085    0.00451341
  10  25 4107.6272    1.3608  8.0681 10.5911 -0.0019  0.1302   0.0183   0.3573    0.0513   0.0000   424.1678       52.3536      -13.6742      -23.9266       4.58887      -6.20037      -31.4015      -11.8202      0.851090      0.219889      0.790955      -1.18169     -0.494678      0.319403    -0.0520725     0.0235791     0.0126321   -0.00746443       18.8964       23.7174       24.5801       23.0611       20.7577       16.8177       13.5257       9.78559       6.74080       4.18675       2.50813       1.40938      0.734380      0.342576      0.147540     0.0565831     0.0187325    0.00542077
  10  27 4387.9343    0.9310 11.6468 10.2269 -0.0078  0.2058   0.0144   0.5562    0.0452   0.0000   418.2279       6.79307       76.7459       56.6805       5.53864      -21.7047       7.79943       9.08659       13.2638      -4.22999       3.78114       3.55696      -1.27302     -0.178517      0.414047    0.00704022     -0.100486   0.000568368       30.6786       38.3695       40.0399       37.9667       33.4768       26.8698       21.6786       15.2675       10.6728       6.89956       4.22037       2.33123       1.20945      0.585432      0.249853     0.0952089     0.0305734    0.00861355
  10  28 4528.4753    0.7528 12.6252 10.1472 -0.0024  0.2459   0.0135   0.6654    0.0426   0.0000   438.5466       24.0944      -5.38528      -52.5076       7.53473       11.8544      -20.5509      -20.0961      -24.3659       13.8983       4.97176       1.19881       2.35347     -0.221737     -0.472126     0.0379890     0.0425409    0.00649071       37.2166       46.2084       48.4218       45.4377       40.6531       32.7227       26.5127       18.8980       13.4710       8.22962       5.13058       2.94912       1.53639      0.747477      0.307532      0.117768     0.0374722     0.0103519
  11   9 1915.4004    0.4892  0.4245  9.7517 -0.0019  0.0249   0.0204   0.0527    0.0617   0.0000   438.2011       1.76704       7.22499      -5.15732      0.591131       2.56735      -1.19445     -0.207893       1.78754     -0.490988     0.0821343     0.0790026    -0.0307905    0.00938130    -0.0313337   -0.00160671    -0.0150868    0.00122787       4.17032       4.39293       3.95684       4.46333       4.16663       3.30775       2.48706       2.16062       1.65957      0.958060      0.540107      0.345848      0.204957      0.106073     0.0481199     0.0175612    0.00644079    0.00230240
  11  10 2057.9359    0.6777  0.6063  9.7959 -0.0151  0.0279   0.0230   0.0616    0.0868   0.0000   428.1529      -10.5191      0.351270       2.93884       1.50909      -4.79208       2.25376       1.29377       2.86127     0.0505749      0.832971      0.267750    0.00483927     -0.162843    -0.0184448     0.0263756   -0.00261139   -0.00203217       3.71098       4.85650       4.70213       4.22880       4.01606       3.46983       2.64816       2.09425       1.39145      0.930467      0.588884      0.338105      0.167838     0.0977085     0.0396844     0.0200425    0.00696033    0.00273717
  11  11 2199.7904    0.9557  0.7129 10.2718 -0.0014  0.0309   0.0280   0.0590    0.1149   0.0000   432.5936       2.37688       9.67053      -3.04302       1.20056     -0.902879      -6.66118    -0.0829350     -0.963423     -0.577336      0.203645     0.0830110    -0.0199481    -0.0620198     0.0429580   0.000732728     0.0110061    0.00253608       3.58655       5.22563       4.97613       5.10076       4.37500       3.45597       3.08458       1.99670       1.63152      0.914109      0.695723      0.375723      0.212988      0.109853     0.0578504     0.0249862    0.00958927    0.00364631
  11  12 2340.0240    1.2520  0.8728 10.7862  0.0012  0.0293   0.0387   0.0781    0.1609   0.0000   422.1494      -2.71922       14.1843       18.7668       3.91497     -0.983885      -2.12061      0.173822       1.20918      0.267116     0.0213421      0.332439    -0.0648461    -0.0287392      0.131915   -0.00173208    0.00131197   0.000326290       4.46543       5.35498       5.12023       4.97227       4.39088       3.84534       3.10378       2.32082       1.64208       1.05351      0.659536      0.378890      0.204629      0.104705     0.0505644     0.0213834    0.00846679    0.00310914
  11  13 2478.4795    1.6750  1.0245 11.1944 -0.0118  0.0335   0.0453   0.0849    0.1991   0.0000   445.0108     -0.205186       11.3879      -2.20319      -2.93538      -1.51533      -4.89405      -2.74484       2.07313     -0.981861      -1.37725      0.180150    -0.0243117     -0.119896    -0.0681978    -0.0194617    0.00331923    0.00403961       4.71199       6.32620       6.68506       5.83972       5.55561       4.07545       3.54424       2.50217       1.67188       1.17830      0.713856      0.418393      0.231342      0.123941     0.0573315     0.0280199     0.0103272    0.00367930
  11  14 2616.9693    2.1279  0.8230 12.0701 -0.0113  0.0324   0.0612   0.0747    0.1185   0.0000   432.2023       2.27076       21.5094      -9.58590     -0.315169      -6.32835       1.50045       3.68410     -0.671253     -0.813385     -0.302189      0.108614      0.213119   0.000586285    -0.0417721    -0.0501273  -0.000759899    0.00309525       3.82700       5.36245       4.92893       5.45389       4.37382       3.87643       3.11688       2.11375       1.58904       1.04625      0.720038      0.403652      0.228871      0.107723     0.0577754     0.0248415     0.0101801    0.00359628
  11  15 2756.1621    2.7955  0.8069 12.2948 -0.0076  0.0292   0.0798   0.0657    0.1163   0.0000   439.2996      -7.22412       11.3803     -0.885953      -7.31920       1.71175       3.53375       3.41117      -2.68110       1.75229      0.953248     -0.262712     0.0836541      0.208878     0.0387731     0.0106399    0.00167493   -0.00438093       3.52350       5.02923       4.81079       4.80172       4.28755       3.60094       2.91770       2.27584       1.62520      0.980668      0.667155      0.324801      0.229484      0.110865     0.0489576     0.0247652    0.00891038    0.00320735
  11  16 2895.4290    3.6595  0.7410 12.6337 -0.0078  0.0244   0.1036   0.0620    0.1252   0.0000   441.6667      -2.38508       6.24913      -3.42063       2.35763      -3.68419      0.639758      -4.32011      -2.63452     -0.201108     0.0649483     -0.314264     0.0273627     0.0306683    -0.0113114     0.0129346     0.0123663    0.00274536       3.61364       4.48515       4.26815       4.06927       3.68737       3.23557       2.52898       2.07399       1.41021      0.894857      0.531570      0.308910      0.182091     0.0848573     0.0459910     0.0162441    0.00757286    0.00245779
  11  17 3034.5129    3.9921  1.1171 12.5593  0.0013  0.0297   0.0959   0.0867    0.1576   0.0000   441.3956      0.654310       9.52408      -3.89416     -0.360692     -0.673015     -0.689355      0.354591      -2.18170      0.837204    -0.0464490     -0.276271    -0.0263442     0.0755151    0.00109066     0.0281934    0.00613040    0.00508306       4.45299       5.42936       5.59159       5.57372       4.87027       3.85252       3.05744       2.17070       1.56733       1.03664      0.662628      0.380323      0.222850      0.106303     0.0539973     0.0215363    0.00970049    0.00321723
  11  18 3173.4628    4.2438  1.0507 12.6675 -0.0049  0.0313   0.1035   0.0725    0.1694   0.0000   443.5165      -1.62261       9.54692       1.21722       4.80487      -3.01619       1.08219     -0.877131      0.447961     -0.263929      0.195692      0.410273     -0.241906    -0.0535253    -0.0103673    -0.0104618    -0.0228996    0.00389598       4.54024       5.40072       5.18949       5.18508       4.96161       3.99904       3.18121       2.23382       1.60901       1.14201      0.741236      0.435899      0.236743      0.114324     0.0552378     0.0230961    0.00957369    0.00316976
  11  19 3312.4144    3.8656  1.3697 12.6431 -0.0047  0.0356   0.0848   0.0904    0.1327   0.0000   435.4582       2.81681       4.31808      -5.20590      -8.37406      -6.80112      -2.95943      -5.68570       2.51378       1.00715      0.205719      0.299408      0.125504     -0.115273     0.0213825    -0.0299719     0.0138877    0.00134468       5.10580       6.20992       5.88853       6.14842       5.52191       4.63922       3.45746       2.69886       1.85752       1.31287      0.805028      0.494543      0.270048      0.137938     0.0641111     0.0273490     0.0106996    0.00375057
  11  20 3451.6480    3.2404  2.1527 12.1560 -0.0019  0.0457   0.0579   0.1178    0.0907   0.0000   442.0419      -3.41546       4.73753      -6.57023       27.5136      -3.76016      -7.20303     0.0117356       1.73050      0.566757       1.23540      0.406399     -0.193664    -0.0268457   -0.00422366     0.0472720    -0.0125817   -0.00523981       6.39673       7.96195       7.85337       7.77736       7.08703       6.02328       4.64978       3.43500       2.43945       1.64241       1.08764      0.636012      0.333280      0.168282     0.0845837     0.0352236     0.0139645    0.00512587
  11  21 3591.1821    2.5922  3.0520 11.9697 -0.0068  0.0566   0.0421   0.1614    0.0644   0.0000   443.5812       20.6591       2.72848      -7.15306      -3.64274       6.59806      -13.2011      -3.56420       3.77748       1.54171     0.0750403     -0.594510      0.653708      0.333079     -0.128629    -0.0656403    -0.0207325     0.0157345       7.81022       10.0292       9.92024       9.45560       8.81151       7.28006       5.93914       4.42073       3.14809       2.08167       1.31539      0.754887      0.431278      0.226145     0.0982996     0.0483260     0.0172712    0.00656064
  11  22 3730.9504    2.1596  4.1679 11.6163 -0.0019  0.0720   0.0326   0.1966    0.0570   0.0000   446.0712       5.46901       17.5475      -16.2542       17.0852      -1.34723      -3.33624       7.24735       9.95889       1.07405      -2.51418      0.649234     -0.709665     -0.415837      0.268936    0.00737102    0.00111354   -0.00847937       10.2479       12.6909       13.0676       12.4102       10.8674       9.35847       7.73318       5.58869       4.13888       2.61604       1.63967      0.949525      0.538510      0.273154      0.130988     0.0578506     0.0236148    0.00870568
  11  23 3870.7784    1.8523  5.2961 11.2379 -0.0005  0.0865   0.0261   0.2364    0.0560   0.0000   439.0763      -2.27491      -21.5232       23.6929       5.39507      -8.79011      0.449432       6.34856       2.46141     -0.589269      -1.35106      0.723247     -0.352839      0.327110      0.154134    -0.0133760     0.0243422    -0.0130377       11.9526       15.2857       15.5006       15.3482       13.6571       11.2752       8.89515       6.67872       4.85275       3.08097       2.06090       1.13613      0.688728      0.340356      0.161998     0.0727975     0.0277638    0.00998831
  11  24 4010.5630    1.5924  7.6736 10.8144 -0.0045  0.1155   0.0195   0.3131    0.0522   0.0000   412.1354      -1.34805      -10.0518      -44.7595       3.66981       8.57285     -0.471997      -24.8188      -2.57321      -1.48351       6.15500      -4.84540      0.626375       1.34806      0.506154    -0.0897170   -0.00752353    -0.0139496       15.1870       20.2742       20.3361       19.5688       18.0465       14.6911       12.0430       8.82024       6.53939       4.23002       2.76223       1.62582      0.918791      0.474689      0.229199      0.100249     0.0379933     0.0141608
  11  25 4151.3038    1.2495  8.5128 10.7276 -0.0052  0.1397   0.0168   0.3750    0.0456   0.0000   435.9195       7.37257       18.0034       56.5245      -19.4791      -50.9190       11.5866      -15.8228       2.06864       12.7339      -1.94239      -2.80847     -0.314595      0.913018     -0.655809      0.192371    -0.0597821    -0.0222953       18.7305       24.6805       24.9423       24.4400       22.4850       17.7951       14.8368       10.5670       8.22996       5.03356       3.36485       1.93198       1.13325      0.584480      0.274860      0.121391     0.0453840     0.0170851
  11  27 4432.7315    0.9133 13.8115 10.2865 -0.0005  0.2334   0.0129   0.6070    0.0409   0.0000   437.9887      -61.5391       76.8142       31.9401       26.0586      -44.9282      -26.6907       1.32660       30.9938      -5.55158      -8.14871     -0.102469      0.818188      0.598357     -0.511127     0.0223700     0.0181479    0.00436897       31.2474       41.5939       42.0718       40.8890       37.1316       30.3746       25.0779       18.3110       13.3575       8.90402       5.67029       3.39716       1.88731       1.00631      0.468281      0.216107     0.0799040     0.0296847
  11  28 4573.6617    0.7473 16.5940 10.2871 -0.0073  0.3055   0.0107   0.8093    0.0336   0.0000   463.2843      -46.4386      -17.6783       22.7171       18.1875      -12.8907       66.8700       6.84531       5.79317       3.29123      0.456054       2.52226      -3.57970     -0.709077      -1.44289      0.302458     -0.172184   -0.00200424       43.0676       54.0925       56.3790       53.8692       49.0076       40.9259       33.3110       24.2947       17.8883       12.0325       7.83628       4.81734       2.59379       1.49496      0.650631      0.328191      0.111083     0.0433042
  12   8 1805.7924    0.3828  0.2631  9.5291 -0.0141  0.0214   0.0209   0.0395    0.0484   0.0000   436.1090      -2.38033       17.7572      0.754966      -3.49596     -0.341358      -2.75251       4.18137      0.527572     -0.303756     -0.774344     -0.128553      0.304221     0.0739425    -0.0658687     0.0382182    0.00279786   0.000401661       2.78632       3.16315       3.24865       3.47886       3.10132       2.31393       2.18814       1.63928       1.08306      0.615860      0.534865      0.349571      0.191456     0.0990670     0.0470846     0.0256211     0.0135176    0.00536271
  12   9 1949.9674    0.5503  0.4499  9.4602 -0.0074  0.0211   0.0200   0.0472    0.0637   0.0000   436.8608      -9.32252       6.00416      -4.74293       1.43267      -6.69268     -0.386245      0.147402     -0.404481    -0.0886302     -0.308369    -0.0123067     -0.225563    -0.0303374      0.163382    0.00435328   -0.00890606    0.00858248       2.75822       3.40752       3.54216       3.51820       3.09928       2.57578       1.98634       1.59548       1.19227      0.813262      0.477390      0.301724      0.188737      0.109177     0.0623143     0.0263124     0.0129267    0.00496785
  12  10 2093.6133    0.7253  0.7085  9.6243 -0.0016  0.0342   0.0208   0.0602    0.0878   0.0000   438.3821      0.917443       11.2432      -6.85105       2.63016      -4.55286      -2.40038       2.93368     -0.768676     -0.142491      0.390072      0.342178     0.0645466    -0.0509835    0.00232478     0.0171160   0.000919363    0.00141796       5.50682       6.86805       5.79224       4.31117       4.24554       4.38305       4.56181       3.77069       2.74049       1.74879      0.973818      0.551384      0.270091      0.141848     0.0701193     0.0324885     0.0140463    0.00571809
  12  11 2235.8623    0.9778  0.7228 10.2937 -0.0040  0.0260   0.0280   0.0615    0.0899   0.0000   435.5820      -2.31827       14.3873       2.94723      0.343386     -0.108160     -0.135484       1.83408     -0.437698     -0.266694      0.934446     -0.523901     0.0357825    -0.0285717   -0.00191709    -0.0372565     0.0166626   -0.00482753       3.82749       5.13233       5.27642       5.21284       4.41114       3.56014       2.75871       2.02900       1.42653      0.957306      0.641478      0.383748      0.232454      0.129337     0.0661991     0.0327885     0.0142752    0.00624654
  12  12 2376.2940    1.4359  0.9082 10.4966  0.0007  0.0289   0.0368   0.0712    0.1670   0.0000   434.9020       1.80164       16.4582       6.83866      -2.58203       1.10516      -5.46282      -2.18750       1.65890       1.02259     -0.342238     -0.112786     0.0122497    0.00882206    -0.0543289     0.0770985    -0.0113608    -0.0103430       3.68298       4.77964       4.38889       4.75464       4.45482       3.57685       2.85650       2.20134       1.63956       1.12175      0.769029      0.485599      0.287794      0.161481     0.0798497     0.0386250     0.0184700    0.00645146
  12  13 2515.4417    1.8552  0.9119 11.2769 -0.0106  0.0292   0.0523   0.0762    0.1780   0.0000   436.4119      -5.38945       10.2677      0.404255      0.149632       3.45710      -1.28260      -3.77454      0.482370     -0.741287     0.0324217      0.961080      0.111233    -0.0232044     0.0898886    -0.0246605    -0.0210290    -0.0216961       3.49423       4.81220       4.74754       4.56274       4.15184       3.64031       2.85675       2.22233       1.65003       1.08366      0.732164      0.482957      0.253248      0.147398     0.0742837     0.0372089     0.0160446    0.00672154
  12  14 2654.5908    2.4737  0.9023 11.7630 -0.0116  0.0290   0.0677   0.0724    0.1864   0.0000   436.1297      -3.43056       7.27127       3.57396       7.69290      -10.8673      -5.64021     0.0698382     -0.795597     -0.302101     -0.221856      -1.06943     -0.354535      0.228821      0.142875     0.0642631     0.0298533    0.00283769       3.62447       4.51041       4.63322       4.35696       4.26046       3.66649       2.82366       2.20894       1.56327       1.08996      0.806215      0.483200      0.293449      0.143151     0.0812307     0.0361763     0.0179799    0.00657541
  12  15 2794.4784    2.9867  0.8062 12.1989 -0.0036  0.0250   0.0773   0.0605    0.1415   0.0000   442.1938       5.93301       16.1169      -6.41005      -3.01443      0.694850       1.64276      -1.06559      -1.11003   -0.00776073    -0.0639723      0.446703     -0.306510      0.129152     0.0493313     0.0405746     0.0104395   -0.00377069       3.25011       4.09986       4.05873       4.03983       3.81037       3.12952       2.53438       1.84289       1.43729      0.994438      0.635841      0.410739      0.241478      0.139243     0.0697637     0.0324773     0.0144597    0.00581860
  12  16 2934.3675    3.6219  0.8432 12.7133 -0.0045  0.0267   0.0966   0.0664    0.1154   0.0000   440.4933       1.36726       5.67830      -7.13513      0.773996       2.10245       1.69596       2.14807      0.440362      -1.24080     -0.432236     -0.263807     -0.109026      0.279084      0.154785  -1.84673e-05   0.000425650  -0.000471160       3.13430       4.46560       4.17005       4.16816       3.88008       3.10155       2.75043       1.92257       1.50006      0.998893      0.658145      0.428210      0.235219      0.141681     0.0665672     0.0362810     0.0140617    0.00636083
  12  17 3073.8478    4.3104  0.8893 12.9786  0.0031  0.0261   0.1085   0.0680    0.1128   0.0000   434.0367      -2.34097       19.4257      -5.62724      0.554499       1.25242      -3.78789     -0.413930     -0.125250      0.433223     0.0156944      0.282140      0.264023     -0.140441    -0.0198840     0.0583512  -0.000883071    0.00412755       3.38775       3.99872       4.12306       4.14550       3.97070       3.07140       2.61677       1.96183       1.52443       1.01783      0.654947      0.425598      0.254381      0.145428     0.0772469     0.0370042     0.0164770    0.00646075
  12  18 3213.2147    4.0455  1.1403 12.9107 -0.0060  0.0320   0.0970   0.0819    0.1334   0.0000   444.5597       11.2340       4.88892      -2.45568      -3.12284      -4.42168       1.41904       1.50638      -3.42377     -0.925325       1.18141     -0.681509      0.120973      0.240031      0.149775     0.0785470    -0.0117768    0.00394573       3.99667       5.29685       5.22492       5.37145       4.66894       3.82791       3.30135       2.40637       1.77665       1.25094      0.779003      0.526089      0.280926      0.174865     0.0829164     0.0452443     0.0185444    0.00846071
  12  19 3352.6801    3.6629  1.6128 12.3405 -0.0041  0.0367   0.0724   0.0963    0.1069   0.0000   426.4680       1.85890       14.9076      -11.6378       8.86630      -3.84147      -3.41882      -3.38826      -1.23244     -0.256055      0.996158     -0.479531      0.554685     0.0859708     -0.157922     0.0719219     0.0258439     0.0105416       4.81777       5.87377       5.97653       5.99893       5.50616       4.66607       3.76863       2.72808       1.99865       1.51552      0.981635      0.623438      0.362441      0.212173      0.101784     0.0484463     0.0222067    0.00982224
  12  20 3492.3500    3.0127  2.4793 11.7838 -0.0023  0.0456   0.0492   0.1216    0.0826   0.0000   435.6549       4.13408       3.55285       2.54427      -14.5262      -14.9385      0.292427      -4.40461       1.50608      -1.87008      0.394144      0.173712     -0.960468     -0.316922      0.109366     0.0151368    -0.0442425    -0.0254598       5.92490       7.47121       7.91769       7.68355       6.98518       5.74547       4.72202       3.47270       2.64318       1.76510       1.19868      0.750586      0.447176      0.246750      0.129955     0.0644333     0.0282714     0.0118118
  12  21 3632.3857    2.5387  3.3581 11.5230 -0.0024  0.0598   0.0377   0.1428    0.0640   0.0000   440.2117       7.22725       19.3240      -2.17037       2.44490      -19.3156      -4.74597       7.62580      0.605275       2.32174      -1.59666       2.06080       1.18873    -0.0458893      0.110686     -0.180102     0.0295064    -0.0430420       7.54643       10.0610       9.43469       9.84491       8.75551       7.81816       6.30601       4.80992       3.52334       2.48022       1.66339       1.02883      0.612678      0.325301      0.168489     0.0827802     0.0347003     0.0152019
  12  22 3772.4983    2.0661  4.9059 11.2611 -0.0029  0.0739   0.0278   0.2022    0.0538   0.0000   440.4615       9.61743       1.32822      -9.51749      -13.2205      -3.88199       16.5238      0.372123      -6.00846      -3.30332       2.53778       1.65548      0.281584     -0.221620     -0.342322     0.0485913   -0.00555682    0.00909092       9.19206       11.8193       12.3593       12.1408       10.6738       9.66292       7.55170       5.97982       4.39285       3.01903       2.01353       1.27898      0.730930      0.422274      0.214646      0.106394     0.0467610     0.0196093
  12  25 4194.0577    1.1769  9.7639 10.4408 -0.0021  0.1416   0.0153   0.3931    0.0457   0.0000   457.5176      -18.3770      -21.5608       23.0021      -14.0472      -10.4856      -13.7861      -1.64644       2.51200       9.36277       4.81896      -3.71956      -2.42974       1.59677   -0.00315410     -0.326445    -0.0227620     0.0700280       17.8321       22.9512       23.8154       22.7681       21.3205       18.0339       15.2162       11.6313       8.80085       6.04714       4.06244       2.55571       1.51569      0.875301      0.450146      0.223353     0.0967775     0.0402981
  12  26 4335.2123    0.9774 11.6624 10.3579 -0.0047  0.1778   0.0139   0.5168    0.0400   0.0000   467.8310       30.2389      -1.23029      -9.69809       66.4318       16.9544      -69.4533      -5.73856       10.3102       9.66873       1.95579      -3.53462      -2.27911       2.89969     -0.364580     0.0289694    -0.0432707    -0.0254949       22.0082       28.2017       30.7436       28.1748       26.8712       22.6906       18.7601       14.5187       10.8945       7.59391       5.08487       3.19774       1.98579       1.09820      0.596294      0.296872      0.121819     0.0526882
  12  28 4617.3484    0.6815 16.2062 10.0706 -0.0042  0.2962   0.0101   0.7796    0.0336   0.0000   499.7157      -15.5420       19.5670      -24.5569      -14.7851       4.55962       8.48306      -40.7312      -2.24727      -1.35459      0.778246      0.398898       2.77389      -1.56373      -3.40542     -0.242943      0.260002    0.00434354       36.6408       47.6135       50.3316       48.8740       45.2634       38.0508       32.3883       24.4458       18.5084       12.6355       8.95702       5.58337       3.39859       1.92071       1.01879      0.506534      0.221170     0.0908807
  12  29 4758.7049    0.5542 19.8573  9.8636 -0.0022  0.4214   0.0072   0.9984    0.0287   0.0000   392.5796       41.1262       95.0687       65.2343       112.493       8.39100      -54.4044       34.4234      -11.0619      -27.1800       7.68937      -12.1425      -1.09188      0.826935       2.99847     -0.334387     -0.485890      0.167474       51.4168       67.7518       70.8770       70.0097       64.7695       54.1598       45.6066       34.0989       26.5699       17.9260       12.7861       8.01286       4.92307       2.84269       1.50602      0.737418      0.322739      0.128784
  13   6 1541.1487    0.1771  0.1288  9.2205 -0.0135  0.0157   0.0150   0.0319    0.0350   0.0000   438.3084      -2.47708       15.9649      0.499773     -0.720965       1.39623      -2.64829    -0.0922441       1.19763      0.461196      0.542602      0.241357      0.112310    -0.0689101   0.000350250     0.0184379   -0.00171442   0.000175788       2.03193       2.26638       2.04708       2.29161       2.65945       2.12921       1.72264       1.15808      0.967015      0.642818      0.521511      0.352402      0.221325      0.124417     0.0659936     0.0362859     0.0159505    0.00726240
  13   7 1692.3480    0.2480  0.2675  9.3205 -0.0136  0.0271   0.0140   0.0395    0.0396   0.0000   437.0507      -2.49492       15.0790      -2.51035      -4.84018      -1.20888      -1.29370     0.0875403       2.31324      -1.96983     -0.428488     -0.506125      0.296091     0.0135202     0.0170332    -0.0504524   -0.00295784    -0.0111056       3.20111       4.44230       4.53732       4.68872       3.94006       3.24942       2.47705       2.08281       1.25828       1.08161      0.623382      0.449924      0.256110      0.157644     0.0801715     0.0497620     0.0214801    0.00990704
  13   8 1838.6258    0.4122  0.2527  9.5088 -0.0009  0.0167   0.0200   0.0369    0.0479   0.0000   431.6903      -2.57898       16.0227      -1.34531      -1.49243     -0.759534      -1.32788     -0.908414     -0.134698     -0.395215      0.695052     -0.273868     -0.150603     -0.275273    -0.0198195    -0.0118846     0.0352987    0.00819279       2.11972       2.90460       3.02621       3.18246       2.77157       2.28683       1.70363       1.32020      0.960600      0.686120      0.416630      0.344804      0.197840      0.117465     0.0522513     0.0377635     0.0193793    0.00769104
  13   9 1983.8063    0.5894  0.4881  9.5741 -0.0002  0.0206   0.0198   0.0491    0.0644   0.0000   435.0235      -6.13105       10.1251     -0.608096      -6.18470       2.34105     -0.188625      0.465018      -2.21693     -0.183910  -0.000250651     -0.384776     0.0837074     -0.112503     0.0671214     0.0332460     0.0224213   0.000851278       2.62758       3.15942       3.32132       3.22424       3.04216       2.64894       2.16268       1.61921       1.07439      0.854915      0.611103      0.418961      0.245814      0.148481     0.0767082     0.0384659     0.0182484    0.00925971
  13  10 2128.4744    0.8340  0.6196  9.7552 -0.0005  0.0270   0.0240   0.0483    0.0861   0.0000   442.7014       3.14550       9.02281      -5.51722     -0.587851       1.87069     -0.794128      0.565701      -1.17195      0.671011      0.162220      0.584442      0.224062    -0.0453143    -0.0293882    -0.0115743  -3.33660e-05  -0.000413178       3.27651       4.49245       4.43731       4.76381       3.94987       3.50468       2.62631       2.09734       1.58163       1.07280      0.699867      0.503667      0.294666      0.160463     0.0938534     0.0496004     0.0248391     0.0108623
  13  11 2271.1058    1.1327  0.8075 10.1170 -0.0062  0.0245   0.0293   0.0619    0.1043   0.0000   447.6433      -6.18820       9.44021     -0.937753     -0.945693       1.37488      -4.39462       2.62229       2.19715       1.13103     -0.136945     -0.530244     -0.224796      0.266778     0.0600792     0.0282250    -0.0246004   -0.00330745       2.79206       3.75400       3.61445       3.72517       3.37721       2.98359       2.43941       1.97253       1.46559       1.05615      0.725324      0.452835      0.293765      0.162999     0.0946563     0.0484434     0.0228869     0.0116571
  13  12 2411.8569    1.5134  0.9221 10.5357 -0.0042  0.0275   0.0375   0.0675    0.1342   0.0000   437.3188       5.27610       11.7259      -1.12776       3.81047      -1.89825      -2.58114       1.44514       2.17826    -0.0656381       1.04408       1.01667      0.723864     -0.125199     0.0393148     0.0472669    -0.0241259    0.00794841       3.75078       4.50339       4.58270       3.98823       3.69508       3.52086       3.09159       2.55155       2.01042       1.34032      0.931800      0.535016      0.334464      0.189704     0.0980350     0.0527960     0.0246652     0.0112931
  13  13 2551.7130    2.0399  0.9465 10.4839  0.0017  0.0272   0.0465   0.0660    0.2565   0.0000   443.3389      0.778936       17.7724      -4.27355     -0.243330      -6.41993      -2.43461      -1.05651    -0.0333558     -0.668034     -0.859908      0.583279     -0.104995      0.313871      0.241971    -0.0189339   -0.00404043   -0.00449434       3.06968       3.86452       4.13011       4.04592       3.64488       3.11239       2.65324       2.18894       1.60171       1.12467      0.820010      0.468061      0.316567      0.174068      0.104758     0.0552960     0.0255902     0.0124368
  13  14 2691.6721    2.6400  0.9035 11.8018 -0.0024  0.0258   0.0690   0.0690    0.1815   0.0000   437.1948       1.85132       10.2263       10.1864       6.82882      -4.59660      0.345659      -2.37362     -0.199559      -2.08227      0.668270     -0.628598     -0.376608    -0.0751776    -0.0465465     0.0237716     0.0319094     0.0107674       3.10392       3.95647       4.12866       4.22792       3.72373       3.18573       2.64034       2.05817       1.54001       1.18092      0.737107      0.493545      0.280192      0.199655      0.104074     0.0571653     0.0258632     0.0123259
  13  15 2832.1591    3.4178  0.8134 12.0597 -0.0033  0.0247   0.0858   0.0579    0.2007   0.0000   441.6031     -0.435817       12.0469      -4.03396       4.31164       2.56877     -0.514546      -2.23886     -0.997823      0.163508      0.132761     -0.367862      0.320890      0.123305     0.0231429     0.0518276    -0.0130582   -0.00135438       3.09677       3.74961       3.79021       3.99507       3.81887       3.14088       2.44368       1.89436       1.46178       1.07890      0.738506      0.462053      0.299813      0.188218      0.104511     0.0537456     0.0256978     0.0114764
  13  16 2972.6112    3.9100  0.8670 12.8596 -0.0050  0.0257   0.0956   0.0620    0.1303   0.0000   441.7620       2.89777       7.64327      0.279564     0.0689552      -4.93230       2.00396      -3.64842      0.348959       1.45396     -0.174431     -0.197511      0.325587     0.0135249     -0.195288    -0.0617838    0.00270742    0.00193709       2.99316       3.90886       4.12530       3.75111       3.66785       3.08759       2.72362       2.20932       1.62924       1.12954      0.789341      0.502413      0.303118      0.178536     0.0928723     0.0527494     0.0245950     0.0121547
  13  17 3112.4537    4.1630  0.9411 12.7506 -0.0025  0.0264   0.0999   0.0663    0.1311   0.0000   440.0343       3.95683       2.98317    -0.0111565      -5.17906      -6.21098     -0.407386       2.48494     -0.498006     -0.895959      0.181855       1.05812   -0.00888266     0.0202731     0.0901338    -0.0814251     0.0108746    0.00517387       3.24221       3.84526       3.96796       3.89411       3.79505       3.14929       2.76469       2.18533       1.51870       1.10045      0.822257      0.543583      0.332729      0.191756     0.0976241     0.0552063     0.0273231     0.0120995
  13  18 3252.2659    4.0178  1.2436 12.5187  0.0010  0.0305   0.0853   0.0800    0.1429   0.0000   431.5294       9.95195       11.0543      -10.0360       8.37991      -1.89540      -3.76509      0.573404     -0.440501     -0.498971       1.20517     -0.439130     -0.563339      0.206208      0.170001   -0.00170662    -0.0509657     0.0260929       3.68072       4.73026       4.74438       4.72311       4.21781       3.86747       3.24295       2.60934       1.95428       1.38326      0.948419      0.619047      0.381790      0.211456      0.118147     0.0616069     0.0318839     0.0136540
  13  19 3392.3831    3.4103  1.9127 12.2409 -0.0023  0.0402   0.0611   0.1024    0.0890   0.0000   429.2560     -0.888987       10.9325       5.45996       1.35735      -3.81632      -3.53579     -0.570677       1.47778      -1.36099      -2.42747      0.163440     -0.875548      0.233854     0.0220863    0.00996428    -0.0193572  -0.000316331       4.55115       6.06839       6.26791       6.12756       5.81788       4.83859       4.25095       3.20305       2.49956       1.73854       1.27128      0.749842      0.515337      0.276922      0.164478     0.0826118     0.0392182     0.0188359
  13  20 3532.5400    2.8422  2.4445 11.9121  0.0011  0.0467   0.0459   0.1221    0.0704   0.0000   440.9161       5.31940       9.23936      -6.76274      -11.9603      -3.36695      -8.63815      -6.69267     -0.456812      0.708808     -0.733940      -1.48123     -0.223997      0.755778     -0.387910     -0.185108     0.0177548    0.00773682       5.62700       7.48370       7.20078       7.24038       6.46536       5.86123       4.91094       4.09120       3.07222       2.15130       1.46946      0.937655      0.575507      0.331098      0.184297     0.0955346     0.0471507     0.0217326
  13  21 3673.1586    2.3319  3.9840 11.3631 -0.0007  0.0626   0.0316   0.1669    0.0566   0.0000   453.8508       7.10235      -21.3905      -4.65376       4.39200       1.38300      -10.4992      -4.06654       7.45151      -5.74332       1.08614       2.13611      0.354842      0.394133    -0.0640512     -0.228673     -0.162606      0.107171       7.15462       9.65714       9.84230       9.55799       9.08001       7.60651       6.73553       5.03430       4.03981       2.75279       1.98173       1.24307      0.798358      0.458345      0.250661      0.135343     0.0627991     0.0291291
  13  22 3813.8320    1.9615  5.3763 11.0795  0.0009  0.0742   0.0241   0.2048    0.0490   0.0000   454.6764     -0.620151      -20.2979      -4.49509       12.5130       1.40001      -8.11836      -9.80876       3.82513      -1.61777      -3.31686       1.01262      0.352079    -0.0923609     -0.162721     0.0620060     0.0144804    -0.0277399       8.72759       11.3867       11.7964       11.5038       10.6143       9.23776       7.88919       6.24383       4.79778       3.37169       2.37935       1.52082      0.953135      0.567535      0.312881      0.167991     0.0785047     0.0369654
  13  23 3954.4349    1.6079  7.0256 10.7751 -0.0015  0.0981   0.0197   0.2584    0.0495   0.0000   453.7747      -13.9560       28.4813       6.85269      -20.0502      -6.49545       4.04556      -10.5797      -9.10039       8.08736       8.63165      0.749373      0.216691       1.05229     -0.428821     0.0582237      0.357491     0.0573961       11.0492       14.9305       15.2774       15.2542       13.6726       12.4275       10.2463       8.05220       6.31267       4.42362       3.16036       2.05327       1.30084      0.768883      0.427168      0.228753      0.105095     0.0493249
  13  24 4095.3005    1.3225  8.2608 10.6185 -0.0020  0.1169   0.0166   0.3223    0.0446   0.0000   460.5276       14.1316      -3.25688       10.0003      -12.6514      -6.22655       8.90355      -15.2240      -10.6532      -2.59026       1.51107       4.83717      -4.16072      -1.08074      0.676289      0.590198      0.100653     0.0478836       13.1262       17.2352       18.3503       18.0857       16.9577       14.3041       12.5162       9.36533       7.34028       5.23853       3.74782       2.40838       1.54642      0.914626      0.513615      0.270170      0.127140     0.0601258
  13  25 4236.4845    1.1222 10.2232 10.4092 -0.0038  0.1438   0.0141   0.3973    0.0411   0.0000   377.0823       24.5240       28.6105      -1.83815      -2.03733      -4.23933       1.05930      -12.5015     -0.113959       14.0425      -2.65807      -3.51302     -0.997674      0.662831      0.395175     -0.615997      0.183035      0.236559       16.2104       21.7484       22.2751       22.0635       20.3395       18.0928       15.2466       11.9997       9.32441       6.61751       4.68471       3.06262       1.92343       1.13797      0.658808      0.332203      0.158349     0.0749354
  14   7 1723.5249    0.3008  0.2557  9.4906 -0.0125  0.0202   0.0141   0.0369    0.0406   0.0000   437.2090      -1.05121       14.0080       3.93446      0.603824      -1.67859      0.211982       2.73387      0.422945     -0.986774    -0.0932890     -0.282854     -0.108320     0.0675969  -0.000391116     0.0160751    -0.0215892     0.0202778       1.95148       2.56305       2.92102       2.59993       2.60451       2.13483       1.93669       1.53023       1.23763      0.883972      0.567345      0.416380      0.242424      0.152405     0.0892948     0.0474365     0.0269670     0.0140813
  14   8 1870.8219    0.4805  0.3910  9.5398 -0.0083  0.0254   0.0202   0.0473    0.0542   0.0000   436.9559      -3.22857       11.5970       6.01613      -1.32478      -2.89108   -0.00201340      -2.62993     -0.162485      0.463670     -0.344033      0.226338      0.376842     0.0646467    -0.0639386    -0.0480167    0.00651303    0.00587211       2.41006       3.21974       3.53882       3.45986       2.64679       2.90841       2.32481       2.03806       1.35475       1.57798      0.895487      0.574667      0.530444      0.171690      0.177330     0.0790491     0.0303889     0.0204702
  14   9 2017.0221    0.6657  0.5197  9.7283 -0.0038  0.0209   0.0208   0.0481    0.0677   0.0000   438.5548     -0.828536       13.7498     -0.574973      0.969608       6.27934     -0.139799      -2.87086      0.368610      -1.01042     -0.591480      0.684777      0.433586     0.0684644      0.157876    -0.0138289     0.0397070    0.00197010       2.17565       2.99387       2.73719       3.17629       2.67736       2.54622       1.93645       1.64551       1.31315      0.944932      0.671855      0.413267      0.273331      0.169323      0.104066     0.0602472     0.0310179     0.0143994
  14  10 2162.5193    0.8302  0.6747 10.0888 -0.0095  0.0249   0.0230   0.0561    0.0794   0.0000   436.5606      0.933634       12.7199      -3.28645      0.774828      -2.54131       2.02265     -0.114506      -2.68720      -1.10991      0.779346      0.138914     -0.125393      0.121273     -0.117304     0.0688592     0.0242739    -0.0249477       2.60708       3.40170       3.35441       3.60296       3.30876       2.95489       2.29613       1.86842       1.59021       1.03967      0.787345      0.502693      0.354796      0.197172      0.131726     0.0678755     0.0372624     0.0183195
  14  11 2305.7342    1.2367  0.7900 10.3509 -0.0026  0.0255   0.0304   0.0566    0.0933   0.0000   440.3257      0.589242       10.3915      -4.36160      0.684185      -4.00351     -0.948467     0.0338014      -2.30247      0.434140     -0.816821      0.737536    0.00577415     -0.120569    -0.0980956    -0.0947940    -0.0576297     0.0264637       2.97135       4.23021       4.23688       4.50423       3.95341       3.32246       2.71541       2.07127       1.54025       1.14971      0.767500      0.516159      0.335107      0.200434      0.121192     0.0651326     0.0370314     0.0174744
  14  12 2446.7319    1.6698  0.9392 10.8741 -0.0021  0.0267   0.0384   0.0662    0.1161   0.0000   437.2880      0.524690       12.8076       3.75506     -0.806831       6.56702     -0.875429       1.56017      -2.64792      0.361591      0.939453      0.527833     -0.339884      0.427845    -0.0368715    -0.0914122    0.00853494     0.0230229       2.89540       3.73041       3.80094       3.73974       3.63417       3.11595       2.63762       2.16914       1.67786       1.29275      0.902543      0.547361      0.384534      0.223903      0.140832     0.0753811     0.0405367     0.0200469
  14  13 2587.3397    2.0969  0.9626 11.3586  0.0010  0.0251   0.0485   0.0661    0.1263   0.0000   439.2916      -1.65612       11.8172      -2.53193      -4.88396      -2.31122      -6.33029     -0.435583       2.25871     -0.934763     -0.251180      0.454342     0.0881712     -0.116573     0.0155572     0.0553913     0.0308167    0.00144812       2.92034       3.66747       3.79622       3.66582       3.43474       2.99363       2.70460       2.17285       1.71988       1.23723      0.845883      0.596617      0.375150      0.216610      0.134336     0.0714931     0.0380957     0.0193814
  14  14 2728.2151    2.7008  0.8791 12.0008 -0.0041  0.0293   0.0656   0.0628    0.1489   0.0000   439.3696      -4.54643       8.01127      -1.30249       2.05171      -4.16390       1.14636       2.16921      0.731388      -2.07404       1.20384      0.667559    -0.0828731     -0.272426     0.0339318     0.0690953     0.0389446    0.00649525       3.97620       5.13642       4.78234       3.93295       3.33969       3.53780       3.50088       3.21935       2.55452       1.83899       1.22580      0.751794      0.428903      0.250751      0.126977     0.0708396     0.0366436     0.0172862
  14  15 2869.2025    3.4171  0.9418 12.3150  0.0006  0.0333   0.0854   0.0672    0.1995   0.0000   437.7973     -0.323768       5.74556      -2.42460       5.47678     -0.386320      -4.70735      0.175248      -2.19902      -1.85288     -0.896103     0.0165834      0.106883      0.262345      0.193560   -0.00486949    0.00856617    0.00928544       4.69930       4.82143       3.83659       5.01530       5.81327       4.65558       2.91798       2.41046       2.38180       1.90398       1.21776      0.671470      0.419217      0.334020      0.222886      0.126947     0.0729861     0.0331619
  14  16 3010.1334    4.0231  0.9069 12.8591 -0.0081  0.0265   0.1033   0.0666    0.1696   0.0000   433.8481       7.37506       7.88207      -6.71054       1.14462      -3.71177      -3.67992      -1.98256       2.08862     -0.820834      0.801216     -0.533185     0.0600218      0.478404     0.0432862    -0.0752807     0.0177734     0.0522098       3.02246       4.04844       3.91654       3.98426       3.69575       3.48603       2.78420       2.24274       1.56721       1.19980      0.881775      0.621109      0.403835      0.257920      0.137140     0.0742953     0.0391385     0.0185040
  14  17 3150.5368    4.1504  1.0691 13.0243 -0.0034  0.0291   0.0956   0.0729    0.1546   0.0000   435.0795      -1.08253       12.0426       1.75347      -4.15881      -3.59093      -1.96812      -2.90088     -0.343412       2.09374     -0.753294     -0.923890    -0.0359764      0.305353      0.276289    -0.0180293     0.0510294   -0.00615202       3.25632       4.31877       4.19070       4.47598       4.08485       3.46906       3.00309       2.43352       1.83386       1.39494      0.937813      0.666733      0.413244      0.263797      0.140309     0.0835180     0.0448071     0.0223032
  14  18 3290.7733    3.6981  1.4762 12.7584 -0.0099  0.0351   0.0732   0.0867    0.1065   0.0000   433.2048       3.12331       14.8243      -7.78966       1.40543      -7.13943      0.872900      -6.14963      -2.01058      -1.94700      0.668777     -0.710778      -1.36176     -0.284949     0.0636735    -0.0693196    -0.0542507  -0.000454130       3.83019       4.87472       4.95186       5.24253       4.89942       4.29826       3.34286       2.79820       2.15776       1.67438       1.13765      0.729315      0.482471      0.307912      0.192476      0.109346     0.0564238     0.0276038
  14  19 3431.4687    3.2415  1.9312 12.5083 -0.0020  0.0396   0.0583   0.1062    0.0833   0.0000   438.3677      -3.48205       5.82212      -8.87878       1.42329     -0.983296     0.0188702      -6.57058     -0.695982      -1.02749      -1.29542       1.31470     -0.597210      0.415211      0.411625      0.270976    -0.0123216    -0.0307042       4.52714       5.78251       5.98408       5.90051       5.61872       4.87765       4.19082       3.31850       2.60343       1.99129       1.32337      0.917075      0.588342      0.363108      0.215674      0.118567     0.0635034     0.0310521
  14  20 3572.2139    2.6620  2.9804 11.8469 -0.0011  0.0521   0.0390   0.1301    0.0651   0.0000   435.5842      0.587319       1.28523      -4.09608       4.93039      -11.5637       3.96361     -0.735598      -1.64236     -0.354173     -0.313578       2.95041     -0.615618     -0.674115     0.0155111      0.238604  -0.000132580     0.0257412       5.36467       7.35395       7.52654       7.63544       7.03209       6.13036       5.48555       4.24673       3.46721       2.47820       1.81149       1.17887      0.767706      0.475203      0.276129      0.158571     0.0767810     0.0395644
  14  21 3713.0672    2.2177  4.4146 11.4079 -0.0035  0.0649   0.0283   0.1727    0.0526   0.0000   443.5251      -3.65783       7.21792      -23.5586       5.34620      -9.26253       10.5477      -3.31686     -0.488666      -3.01113      -2.06098       1.66853       1.29427     -0.732701     -0.292540      0.379723     -0.190727    -0.0392135       6.82865       9.23277       9.53302       9.36078       8.78746       7.84359       6.71491       5.51409       4.22155       3.17956       2.24300       1.50591      0.982087      0.589393      0.364223      0.196594     0.0981064     0.0494481
  14  22 3854.2179    1.8216  5.9606 11.0717 -0.0035  0.0794   0.0216   0.2167    0.0466   0.0000   439.1993       12.3551       27.8795      -15.8638     -0.511847      -1.88204       8.44235      -7.81286      0.306766       2.64810      0.563351      -3.50925       1.22769     0.0368999      0.276113      0.792454    -0.0373381     -0.108631       8.52304       11.1239       11.5425       11.7011       10.9384       9.85948       8.13106       6.78976       5.20028       3.93288       2.76976       1.90178       1.23296      0.770877      0.451209      0.256936      0.129880     0.0657394
  14  23 3995.3219    1.5195  7.4948 10.8090 -0.0010  0.0971   0.0181   0.2751    0.0459   0.0000   421.8159      -15.8305      -4.78099       11.8713      -15.9433      -6.41963      -21.5192      -11.9503       10.4255       5.27703      -5.71392       1.20658      0.696186     -0.663388      0.444562      0.210995     0.0821326     -0.155884       10.2927       13.7172       14.3113       14.5698       13.2805       11.9277       10.1535       8.17475       6.40606       4.77659       3.39738       2.30550       1.52141      0.933864      0.560966      0.310900      0.158535     0.0800841
  14  24 4136.8737    1.2265  8.7398 10.7105 -0.0031  0.1200   0.0156   0.3406    0.0400   0.0000   432.9700      -6.83259       12.5103      -12.8669       30.4497      -11.1380      -11.4224      -13.7174      -3.90306      -2.86060       3.10703      -3.00160     -0.482393     -0.944898     -0.145524      0.158267    -0.0656060     -0.102207       12.8014       16.9399       17.7073       17.3843       16.6385       14.6130       12.6756       10.2344       8.10940       5.83060       4.34939       2.87957       1.92666       1.17852      0.698592      0.396244      0.191849      0.100198
  14  25 4278.4799    1.0708 12.3300 10.4255 -0.0009  0.1646   0.0135   0.4655    0.0393   0.0000   469.9461      -33.8459      -40.5043       20.2281       44.0187      -37.3241      -11.2128      -11.1602      -7.74136      -13.6605       4.90551       6.40229      -3.89470      0.548141      -1.20977      0.193784    -0.0181617    -0.0311534       17.4012       23.0439       24.7895       23.9470       22.9223       20.4091       17.1982       13.9432       11.0649       7.92920       5.95186       3.95780       2.63372       1.62921      0.982856      0.548269      0.266635      0.137277
  15   8 1902.3293    0.4800  0.3864  9.4382  0.0002  0.0198   0.0165   0.0387    0.0545   0.0000   438.9342     -0.843504       11.4274      -1.52127      -1.03617     -0.528657     -0.319458      -1.42164     -0.301184     -0.567622    0.00649618     -0.456745      0.181157      0.274934     0.0779928    -0.0169887     0.0302114     0.0119205       2.65434       3.59937       3.94336       3.92584       3.50129       2.97735       2.27948       1.85739       1.37053      0.987632      0.671611      0.446572      0.291997      0.173461      0.111014     0.0654522     0.0359023     0.0201871
  15   9 2049.5777    0.6663  0.5912  9.6346 -0.0044  0.0219   0.0185   0.0486    0.0716   0.0000   437.2634       2.57939       19.0249     -0.686859      -2.10544       1.05345      0.880917     -0.953171       1.51232      0.171286     -0.383932     -0.264973     0.0190948     0.0161866      0.205836     0.0606017    -0.0104291    -0.0151897       2.34044       2.99533       2.94119       2.90317       2.65999       2.50237       2.27166       1.87206       1.49960       1.05770      0.795242      0.572157      0.375601      0.236280      0.138997     0.0811943     0.0403911     0.0222347
  15  10 2195.7773    0.9343  0.6912 10.1666 -0.0046  0.0313   0.0243   0.0518    0.0783   0.0000   435.3131      -2.68202       12.6675      -4.57516      0.529094       5.66918      -1.79839       3.12038      -3.06518     -0.516947     -0.248807      0.273405     -0.197225    -0.0740058     -0.265322    -0.0869837    0.00103074    -0.0148100       4.03550       4.47571       3.36705       3.55197       4.23798       4.35456       3.78106       2.62580       1.60423       1.13580       1.12907      0.945293      0.706951      0.461599      0.256958      0.136520     0.0665853     0.0315229
  15  11 2339.5217    1.3375  0.8915 10.2717 -0.0029  0.0248   0.0301   0.0602    0.1130   0.0000   438.4444      -2.93690       9.09528      0.265849      -2.10800       4.33136      -3.52070      -4.02384      -2.40964       1.16184       1.81481     -0.544710     -0.273361    -0.0200937     0.0506160    -0.0142947     0.0542146    -0.0179887       2.54010       3.45509       3.45872       3.45505       3.45717       2.98967       2.63976       2.00579       1.56330       1.13835      0.869119      0.613330      0.435256      0.265490      0.163232     0.0931092     0.0493035     0.0260429
  15  12 2481.0463    1.7663  1.0077 10.6176  0.0021  0.0258   0.0372   0.0642    0.1261   0.0000   437.1345      -4.25459       11.7644       2.54793       3.13224      -1.85050      -2.80825       2.28261       2.06342      0.152980     0.0467516     -0.687631     -0.758530     -0.275145     0.0450964    -0.0921908    -0.0195029    -0.0101873       2.63147       3.27323       3.37424       3.45226       3.24294       2.94469       2.63586       2.00928       1.68447       1.31510      0.900733      0.649116      0.442480      0.270828      0.173264      0.101892     0.0559096     0.0292161
  15  13 2622.3767    2.2638  0.9612 11.4748 -0.0057  0.0254   0.0510   0.0643    0.1173   0.0000   438.2894       4.69451       9.91456       3.00904      -5.56466     -0.625655      -1.38422      -2.57457      -4.11182      -1.55871      -1.40113       1.26960      0.294794     -0.241492      0.112016      0.155947    -0.0634537     0.0313621       2.79294       3.52483       3.75966       3.67810       3.47990       3.04938       2.65842       2.14117       1.68183       1.29266      0.943883      0.611077      0.409802      0.260252      0.160533     0.0959495     0.0525238     0.0280514
  15  14 2764.1615    2.9711  0.8966 11.9200  0.0010  0.0252   0.0663   0.0599    0.1256   0.0000   433.8617       1.72260       19.9055       2.61760      0.187679      0.941433      -4.46748      -3.73256     -0.561358      0.361742      0.223582     -0.529960      0.154342    -0.0661779     0.0126316     -0.169256     0.0439926     0.0100968       2.71216       3.39315       3.34610       3.30794       3.25076       3.16743       2.74650       2.05613       1.62142       1.10613      0.897685      0.664743      0.478800      0.303704      0.175047     0.0924984     0.0523054     0.0281840
  15  15 2905.7614    3.5262  0.8346 12.5641 -0.0073  0.0234   0.0827   0.0570    0.1384   0.0000   433.4150       4.98907       19.1574     -0.838020      -1.66596      -2.40046      -6.17081      0.813361       3.29641      0.984024     -0.766520     0.0332044     -0.279207     -0.238323     -0.125281      0.140917     0.0137079    -0.0117474       2.32581       3.05840       3.07288       3.30651       3.03171       2.65473       2.36595       1.87242       1.54800       1.13921      0.843975      0.572447      0.370140      0.241580      0.153871     0.0891431     0.0499382     0.0271711
  15  16 3047.1041    4.2758  0.7618 12.9050 -0.0004  0.0230   0.1125   0.0556    0.1491   0.0000   435.8561      -3.00779       11.5397      -3.55712      -4.49949      -2.51322       2.47536      -3.66147     -0.769210      0.739596      0.576859     -0.700035     -0.806608     0.0714591     0.0570324     -0.304286     0.0204724     0.0141763       2.86360       3.50287       3.43582       3.21373       2.84198       2.79973       2.61004       2.21338       1.77695       1.37763      0.964661      0.645534      0.410360      0.257336      0.147960     0.0869414     0.0469343     0.0238104
  15  17 3188.0834    4.0746  1.1159 12.9905 -0.0054  0.0300   0.0950   0.0752    0.1720   0.0000   436.1368       4.36154       6.62891      -10.0488    -0.0705645      -3.89812      -2.34450     -0.752945      -1.94363      -1.53865     -0.617433      0.384325      0.455864      0.149734    0.00133887     0.0960601     0.0417504   -0.00747033       3.13378       3.99276       4.15993       4.34518       4.04320       3.61188       2.99277       2.36909       1.93518       1.44245       1.03684      0.710080      0.494427      0.315119      0.190602      0.115060     0.0663559     0.0353029
  15  18 3328.8523    3.6213  1.4517 12.9322 -0.0046  0.0337   0.0750   0.0881    0.1099   0.0000   439.2259      0.112264       14.2916       2.60307    -0.0596142     -0.216840       4.13333      -5.84011      0.707791       1.29473       1.23985      0.461636      0.193538    -0.0837452      0.198130      0.394738     -0.147531    -0.0466779       3.54476       4.67793       4.74937       4.89663       4.58736       4.04635       3.52488       2.90899       2.27910       1.69940       1.26060      0.839853      0.611441      0.368254      0.227171      0.135816     0.0742123     0.0386942
  15  19 3470.0144    3.0655  2.6000 11.9697  0.0026  0.0434   0.0452   0.1179    0.0791   0.0000   445.4836      -1.91200       6.54852      -5.02255       4.71902       7.59016       1.98606      -2.08353       2.50630      -1.27368       2.53079    -0.0439120     -0.504049      0.259980      0.259001     0.0488328    -0.0464563    -0.0698228       4.51212       5.97016       6.18009       6.34681       5.79248       5.32523       4.41668       3.73198       2.94656       2.21149       1.61850       1.12475      0.747592      0.485966      0.290276      0.178201     0.0937551     0.0509579
  15  20 3611.2132    2.5560  3.6633 11.5254 -0.0013  0.0537   0.0332   0.1445    0.0631   0.0000   437.1518      -16.6438       7.03967       4.59601      -1.92763      -1.25263      -7.46337      -4.57858      -1.67422      -3.60884       2.67617       1.39339    0.00468328      0.383388     -0.438200      0.236142     0.0711831    -0.0921530       5.73109       7.19743       7.74173       7.97379       7.38249       6.55656       5.56913       4.47811       3.70016       2.72918       2.00284       1.37270      0.923514      0.586082      0.371256      0.220121      0.123435     0.0654719
  15  21 3752.6530    2.1548  4.7001 11.1921 -0.0017  0.0645   0.0261   0.1690    0.0551   0.0000   440.9204      -9.58538       6.48592       13.9567      -1.04423      -20.7026       13.0552       6.53201      -1.42747       2.57126       1.96997      -3.23825      -2.47932      0.116273      0.267090     -0.648557     -0.194767     0.0617491       6.55605       8.60595       9.18647       8.99136       8.80726       7.94437       6.54812       5.44601       4.33322       3.26960       2.42771       1.67785       1.11571      0.740890      0.449773      0.263182      0.148487     0.0776090
  15  22 3894.1435    1.7204  6.4953 10.7933 -0.0003  0.0826   0.0194   0.2232    0.0487   0.0000   449.8216      -16.2757       31.0582       16.1321       6.84814      -16.6614       7.92565       10.7353       2.41131      -9.67235    -0.0868963       2.52605    -0.0115082    -0.0717312     -0.945764      0.250912      0.106761     0.0521821       8.18721       11.2339       11.5349       11.6640       10.9406       9.91821       8.54817       7.14658       5.68235       4.31998       3.20566       2.17687       1.49468      0.949487      0.576524      0.347579      0.179421     0.0969127
  15  23 4035.5562    1.4462  8.1879 10.6358 -0.0014  0.1018   0.0164   0.2740    0.0436   0.0000   441.7077       13.1418       10.5576      -2.94411      0.272365       1.68081       12.7048       3.16677       1.47644      -10.1686      -10.0150       2.09516       3.52729      0.373217      -2.26291      0.173277      0.804694   -0.00880725       10.1061       13.2866       13.9840       13.6817       13.4334       11.7623       10.5330       8.65195       6.94396       5.36455       3.91755       2.72762       1.86687       1.18879      0.739586      0.436003      0.233852      0.124127
  15  24 4177.4711    1.2222 10.4618 10.4236 -0.0038  0.1276   0.0141   0.3587    0.0419   0.0000   449.2901       26.5716       26.5564      -37.9128       15.9047      -5.24666      -20.5995       13.2012      -14.4978      -4.92914      -1.25928      -2.64530       3.25915       3.21674     -0.440556      -1.27623      0.334714      0.201301       12.6850       16.6354       17.8434       17.9314       16.8834       15.1089       13.1598       10.9612       8.78131       6.51009       5.01492       3.36020       2.34740       1.51424      0.937606      0.554767      0.295459      0.160433
  15  25 4319.3157    0.9890 12.2441 10.3712 -0.0017  0.1641   0.0127   0.4652    0.0370   0.0000   432.4579      -1.66740       62.0157       29.7852       41.9990      -16.6116      -12.4562      -4.64307       9.59883      -4.72357       5.18066       1.84296      -1.55780     -0.343757     -0.553243     0.0233065     -0.340936      0.172701       16.1998       21.2818       23.4391       22.4627       21.8047       19.8301       16.9135       13.9838       11.2499       8.32084       6.39545       4.40397       3.05181       1.96576       1.22105      0.723862      0.374895      0.201434
  15  26 4461.1350    0.8508 14.7164 10.1715  0.0005  0.2075   0.0105   0.5688    0.0336   0.0000   450.8640       9.85816       4.35861      -38.4678       4.55764       16.0838      -4.85022      -7.43911      -14.6153      -17.1383       8.20821       1.40910      0.871787      -1.45587      0.456066      0.961802       1.06867     -0.334055       20.7586       26.7424       29.6396       28.8802       27.7339       24.8157       21.5779       17.7418       14.1956       10.9095       8.10292       5.52528       3.88260       2.50250       1.56123      0.940421      0.494035      0.270012
  16   8 1933.1181    0.5295  0.4871  9.4555 -0.0040  0.0207   0.0163   0.0427    0.0567   0.0000   437.4621       2.23466       11.2453      -1.84655     -0.284680      -1.48047       3.00923     -0.311396     0.0866366     -0.569344    -0.0930552     0.0180002      0.378596      0.328810     -0.214245    -0.0154262     0.0614741     0.0108145       2.21167       2.60827       2.55673       2.36711       2.57863       2.53555       2.16473       1.77276       1.30028       1.00863      0.775879      0.607106      0.406150      0.291046      0.172263      0.105297     0.0626096     0.0350810
  16   9 2081.6256    0.7316  0.5566  9.8218 -0.0020  0.0210   0.0200   0.0449    0.0672   0.0000   436.0871      -5.54804       16.1141       1.08923      -3.91500     -0.287664      0.505956      -1.84721    -0.0677365      0.343689     -0.129938     -0.192016     -0.148515    -0.0394110     -0.137964    -0.0713724    -0.0493733    -0.0447833       2.04867       2.72598       2.61486       2.68446       2.68351       2.51808       2.25066       1.72947       1.29224      0.962497      0.765513      0.600909      0.430666      0.282378      0.179686      0.106349     0.0607541     0.0333429
  16  10 2228.3967    1.0116  0.8085 10.1838 -0.0036  0.0253   0.0240   0.0575    0.0896   0.0000   432.8813     -0.814586       12.8597       3.39620       2.51237      -2.87230      0.389445      0.150212      -1.60249     -0.444927     -0.888029      0.309773       1.15512    -0.0151614     -0.294731     -0.228537     0.0278107    0.00724701       2.37826       3.24982       3.11473       3.31482       3.42323       2.92904       2.51402       2.00106       1.58015       1.27332      0.970652      0.668482      0.469460      0.305762      0.194531      0.124976     0.0724097     0.0429461
  16  11 2372.5974    1.4562  0.9322 10.2779 -0.0015  0.0244   0.0315   0.0620    0.1102   0.0000   438.9002      -2.38690       6.02025      -2.49218     -0.437221       1.25801      -1.52186       1.84846      -2.16307      -1.14012      0.112492     -0.711362     -0.784386    -0.0554970     -0.100360    -0.0216786     0.0796165     0.0420850       2.67024       3.41583       3.35663       3.05985       2.95411       2.63729       2.51500       2.33331       1.91912       1.57167       1.12857      0.788136      0.487532      0.312873      0.187098      0.117432     0.0682148     0.0367876
  16  12 2514.8336    1.8886  0.9036 10.9295 -0.0058  0.0222   0.0410   0.0583    0.1052   0.0000   431.3480      -7.81542       12.2253       1.66355       1.32793      -2.94338       3.32900       3.26808      -1.95142      -1.26930     -0.626340     -0.179729     0.0782293      0.525755     -0.205383      0.198838    -0.0613809   -0.00282138       2.37363       2.99076       3.03282       3.20396       2.97404       2.65959       2.34742       1.96294       1.57811       1.19060      0.864187      0.624049      0.446462      0.282202      0.184956      0.105849     0.0625604     0.0347969
  16  13 2656.9116    2.4049  0.9604 11.3194 -0.0018  0.0243   0.0490   0.0605    0.1151   0.0000   437.2364       2.50407       12.8500      -3.41555     -0.893654      0.253154     -0.542105      0.812352      -1.18623     -0.716355      0.484857     -0.758168     0.0637627      0.377949     0.0439575    -0.0275527     0.0159205    -0.0144739       2.28601       3.15584       3.30637       3.31794       3.09220       2.85877       2.35943       2.02277       1.62777       1.21099      0.905746      0.644553      0.443009      0.299301      0.184762      0.108749     0.0639588     0.0352270
  16  14 2799.5180    3.1934  0.8815 11.8971 -0.0011  0.0220   0.0678   0.0556    0.1096   0.0000   435.7694      -1.51132       12.5451      -3.26614      -3.31150      -4.78617     -0.774739       2.06296      -1.34767      0.301116     -0.205503      0.477478     -0.104329     -0.475225     -0.152206     0.0439487   -0.00705293    -0.0434044       2.06277       2.69924       2.76833       3.00228       2.81277       2.38315       2.23195       1.82383       1.49954       1.07503      0.809737      0.601220      0.429242      0.263126      0.175984      0.103730     0.0606670     0.0332356
  16  15 2941.7724    3.7516  0.8667 12.1716  0.0041  0.0217   0.0814   0.0552    0.1447   0.0000   437.0908       2.54267       6.55022      -1.34677      -1.86985      -2.36073      -5.69318      -3.11053       2.31527     -0.407506      0.345567      0.550461     -0.506159    -0.0457435    -0.0290994      0.110811     0.0328805    -0.0252234       2.11015       2.83960       2.89349       2.97364       2.75892       2.39921       2.25090       1.81637       1.54900       1.12443      0.850082      0.594335      0.415841      0.274063      0.160370      0.100780     0.0592909     0.0313299
  16  16 3083.4758    4.2098  1.0936 11.7831 -0.0009  0.0250   0.0856   0.0663    0.3576   0.0000   439.5110       2.77225       10.9748       3.18031     0.0385280      -6.02884      -3.73314      -3.11545       1.00126     -0.545676      0.205852     -0.821345     -0.327167      0.191357     0.0199901    -0.0746556    -0.0814283     0.0619266       2.37689       3.20383       3.28596       3.37758       3.20385       2.78439       2.55823       2.11809       1.61247       1.28514      0.951237      0.706513      0.452207      0.317505      0.194970      0.121387     0.0688416     0.0371150
  16  17 3224.9496    4.0555  1.2381 13.0495  0.0006  0.0305   0.0926   0.0831    0.1482   0.0000   437.9050      -10.5980       17.7535      -4.08657      -2.24589      -1.80857     -0.580430     -0.378707      -1.10256       1.54255      0.996669     -0.946694     0.0122373    -0.0395862      0.134533      0.203504    -0.0291622    0.00465918       2.81558       3.93725       3.81859       4.08580       3.76959       3.46074       3.09600       2.49609       2.01621       1.61494       1.18490      0.869125      0.548404      0.383823      0.232249      0.154576     0.0873140     0.0482141
  16  18 3366.3408    3.4807  1.8317 12.4447 -0.0041  0.0368   0.0639   0.1005    0.1256   0.0000   445.4461     0.0503115       8.85805      -9.53999      -3.32504      -3.80119       5.20048      -6.81226      -6.77799       1.97821     -0.444616      -2.47702     -0.188973     -0.173808      0.163382      0.169798     -0.135560    0.00926346       3.65041       4.76845       4.88130       4.80927       4.55919       4.14922       3.94928       3.17611       2.67932       2.03742       1.56152       1.07419      0.752127      0.488844      0.305791      0.183041      0.104417     0.0596369
  16  19 3508.0390    2.9020  2.4696 12.1270 -0.0009  0.0439   0.0460   0.1161    0.0790   0.0000   438.7018      -8.02213       4.65076      -7.24440       8.62012      0.170873      -2.61661      -3.97771       2.66030       2.00272      0.767908      -1.34649       1.03924     0.0169269      0.258602      0.415854      0.174179      0.176550       4.16840       5.61466       6.05402       6.07469       5.70463       5.14443       4.55067       3.64924       3.12760       2.27179       1.75358       1.24223      0.853012      0.581610      0.360970      0.219732      0.123637     0.0705171
  16  20 3649.7915    2.4474  3.5792 11.5517 -0.0009  0.0515   0.0323   0.1498    0.0628   0.0000   454.5060     -0.260531       11.7849      -9.66786       10.3500      -3.57342       4.22542      -1.27556      -5.67298      -5.03017       4.29796      -1.37490      -1.64389      0.931088      0.527096     0.0339176      0.290797   -0.00282064       4.94078       6.49747       6.80984       6.79373       6.67543       6.06546       5.32048       4.35696       3.54768       2.74281       2.06572       1.50821       1.03654      0.696394      0.437152      0.267371      0.159248     0.0837795
  16  21 3791.5515    2.0467  5.0829 10.9690 -0.0021  0.0648   0.0232   0.1787    0.0546   0.0000   429.9131      -3.63559       1.85793      0.750595       14.8006      -25.3149      -9.12578      -1.28626       9.92825       2.20928     0.0465940      -3.19191      -1.78717      0.306426    -0.0914484    -0.0342461     -0.158613     -0.242865       6.11409       8.18128       8.41717       8.71773       8.14138       7.58515       6.54903       5.60310       4.51716       3.48872       2.68567       1.86966       1.31412      0.888069      0.549851      0.338580      0.192206      0.107712
  16  22 3933.5301    1.6699  7.3212 10.6805  0.0006  0.0852   0.0178   0.2400    0.0451   0.0000   433.7008      -11.8630       17.6471      -3.69858      -13.9862      0.476789      -2.85336       7.62320       7.05945     -0.676099      -4.04684       2.29493       2.36057     -0.584703     -0.866486      0.533867    0.00508479    -0.0350922       8.20571       10.5574       11.3391       10.9953       11.3646       10.0650       8.72832       7.30144       5.92126       4.54068       3.55073       2.44413       1.76828       1.13728      0.743430      0.456311      0.264397      0.148045
  16  24 4217.6919    1.1144 10.4214 10.4225 -0.0026  0.1320   0.0132   0.3659    0.0372   0.0000   405.8036       47.5229       46.8448      -30.9228       14.2357      -1.53219      -18.4423      -29.9859       19.0312      -4.29489      -6.42169      -2.38766       1.85166       1.33774      0.465593       1.42311     -0.188511     -0.270160       12.0626       16.0624       16.9610       17.2627       16.4640       15.3219       13.4793       11.2285       9.02208       7.12283       5.35509       3.88414       2.75021       1.85333       1.16258      0.732617      0.398550      0.227804
  16  25 4360.0345    0.9233 13.1911 10.2654 -0.0026  0.1788   0.0113   0.4874    0.0343   0.0000   442.3596       1.91152       43.8714       24.9213      -24.5109      -7.08098      -22.0143       6.52524       15.2737       6.29185      -1.58340      -1.84776       2.72657      0.871109      0.772749     -0.580456      -1.00578     -0.195554       16.5578       21.6941       23.0902       23.4019       22.5704       20.8063       18.2150       15.2576       12.5421       9.58492       7.52005       5.26561       3.81328       2.49736       1.63123       1.00914      0.563837      0.320402
  17   8 1963.2975    0.5494  0.4705  9.5615  0.0019  0.0196   0.0164   0.0437    0.0540   0.0000   437.1103      -2.43149       12.9086       3.25503       1.38508     -0.684096      0.655160      -1.02512       2.33516      0.753194     -0.443849      0.117971    -0.0777690     -0.142653      0.129400      0.185697     0.0448780    -0.0218851       2.05333       2.37722       2.14830       2.41346       2.70010       2.45446       1.89573       1.41909       1.21663       1.05291      0.876035      0.564287      0.401862      0.247455      0.183998      0.120276     0.0772809     0.0472653
  17   9 2112.9699    0.8346  0.5918  9.9011 -0.0021  0.0196   0.0216   0.0452    0.0661   0.0000   438.8127      -2.70155       11.5835      0.886510      0.408487      0.560056       2.55162      -2.01058      0.206157       1.23788     -0.540050      0.128977      0.134601     -0.238310    -0.0242773      0.121843   -0.00163203    -0.0198515       1.89056       2.44591       2.16327       2.48312       2.46447       2.24009       1.93391       1.57807       1.38103       1.10783      0.838066      0.577378      0.410324      0.285723      0.191320      0.118975     0.0734639     0.0411974
  17  10 2260.2744    1.0444  0.7861 10.3232 -0.0047  0.0231   0.0240   0.0545    0.0820   0.0000   440.0194       3.24395       14.1660       1.54872      -5.39241       1.67509      0.537267      -1.33184      0.435601      -1.47853      -1.55949     -0.469577      0.446749      0.216355     -0.204615     0.0895366     0.0817193    0.00704814       2.03015       2.69240       2.62394       2.83635       2.68615       2.56540       2.16479       1.92862       1.50400       1.18701      0.896676      0.700666      0.486308      0.332893      0.206987      0.143785     0.0871361     0.0493457
  17  11 2405.0223    1.5458  0.9022 10.9331 -0.0012  0.0253   0.0347   0.0618    0.0942   0.0000   436.8575      -2.39636       15.5595      0.627762      0.521762       1.32698      -2.86799      -4.34036      -1.97745       2.04028       1.81821     -0.390864      0.552476      0.241747      0.172723     -0.232090      0.151394     0.0150514       2.31501       3.02486       2.77188       3.22748       2.91967       2.81703       2.29181       2.15632       1.66669       1.35790       1.01537      0.728084      0.537044      0.346511      0.234864      0.146107     0.0897713     0.0491120
  17  12 2548.1369    1.9850  0.9963 10.9298 -0.0009  0.0238   0.0397   0.0594    0.1223   0.0000   437.3542      -5.11633       14.5375      -1.45412     0.0360979      0.461741     -0.544143      -2.12640     -0.424570     -0.479603       1.65360     0.0113901     -0.945733     0.0697083     -0.276524     0.0769706      0.154023    -0.0161155       2.22419       2.96548       2.91433       3.14716       2.83163       2.74073       2.40580       2.08583       1.61342       1.32625      0.957097      0.731592      0.509828      0.359924      0.227817      0.144023     0.0842661     0.0474548
  17  13 2691.0098    2.6506  0.9988 11.5478 -0.0013  0.0240   0.0532   0.0590    0.1242   0.0000   434.7177      -3.03311       9.22893     -0.202781      -4.74571       1.60633       1.16803       2.54714      -2.11970      -1.37371      0.408793    -0.0453196      -1.20183     -0.375527    -0.0139756     0.0832589      0.113171    -0.0398998       2.29502       3.01497       2.94146       3.02439       3.01509       2.82075       2.50448       2.01586       1.72011       1.36129       1.05699      0.768945      0.530193      0.359890      0.226217      0.150684     0.0959650     0.0542809
  17  14 2834.3702    3.2236  0.9105 12.0494  0.0037  0.0227   0.0672   0.0553    0.1088   0.0000   438.4343      -1.49520       15.8870      -1.71237      -3.91678      -3.16547      -7.19120      -1.76905       1.08355     -0.807699      0.472560     -0.655981     -0.327424      0.368639      0.211285    -0.0335263    -0.0601817     0.0436343       2.05905       2.60650       2.74312       2.71841       2.84486       2.43884       2.23083       1.88543       1.49690       1.23492      0.906409      0.674934      0.472086      0.313076      0.212695      0.132801     0.0819686     0.0495869
  17  15 2977.2540    3.7352  0.9172 12.4671 -0.0008  0.0241   0.0778   0.0569    0.1169   0.0000   441.6418      0.520300       11.2522      -2.31394      -3.39764      -3.77121      -1.30569      -1.53420    -0.0624615       1.25550       2.39895     -0.289909     -0.568193      0.457719      0.325805     -0.198476    0.00819279     0.0595199       2.36496       3.11873       3.13834       3.13868       2.75529       2.56191       2.40131       2.17234       1.85559       1.49014       1.14596      0.779308      0.540152      0.354081      0.215379      0.147328     0.0774425     0.0483119
  17  16 3119.3950    4.0547  1.1021 12.6045 -0.0063  0.0251   0.0799   0.0645    0.1599   0.0000   437.6732       3.74922       11.1668      -2.31819      0.286883      -7.93846       4.07473      -2.74985     -0.400723     -0.488063      -1.71805     -0.600964      0.255883     -0.104798     -0.129396      0.100978     0.0501972     0.0208480       2.29059       3.09947       3.11682       3.29246       3.12359       2.80374       2.56527       2.14657       1.71967       1.38423      0.995328      0.784194      0.523871      0.360344      0.234266      0.145471     0.0917514     0.0514426
  17  17 3261.3942    3.9386  1.3162 12.7241 -0.0072  0.0305   0.0789   0.0751    0.1578   0.0000   438.5685       2.78151       10.7674      -7.22876       2.62173       1.16994      -4.07361       2.79040       1.53084      -3.67957     -0.209987      -1.12717      -1.18055       1.03512     -0.132838      0.128762     0.0936907     0.0332355       2.57597       3.59539       3.77765       3.81476       3.64470       3.37185       2.92798       2.47571       2.07477       1.52757       1.21093      0.880225      0.633177      0.422554      0.274393      0.177257      0.104046     0.0595341
  17  18 3403.4038    3.3910  2.0034 12.4836 -0.0042  0.0387   0.0592   0.1020    0.1084   0.0000   440.9778      0.534417       7.36606       4.56668       2.65934      -5.79536      -4.22335      -1.54843     -0.915542      0.336587      0.593171     -0.928094      0.129238      0.478928    0.00166900     -0.357285      0.222102      0.110718       3.35165       4.64620       4.66284       5.04247       4.59841       4.44724       3.64368       3.32134       2.59830       2.08930       1.59443       1.16396      0.822791      0.564399      0.365962      0.236967      0.137173     0.0821518
  17  19 3545.4475    2.7537  2.8754 11.9997  0.0034  0.0473   0.0412   0.1269    0.0774   0.0000   429.4774       7.59817       6.60669      -8.59335       7.12914       4.33390      -5.28893      -1.84525       2.57163      -1.71181      0.573200       1.17683      0.343710      -1.29465     -0.377061      0.806600     -0.172578     -0.295345       4.17438       5.50792       5.98722       6.02506       5.92846       5.28297       4.69430       3.98819       3.22718       2.52480       1.96100       1.42659       1.01363      0.704587      0.445382      0.294435      0.174146      0.100534
  17  20 3687.8537    2.3248  4.1712 11.3815 -0.0002  0.0557   0.0281   0.1517    0.0617   0.0000   437.2503      0.799747       19.1671      -7.19615     0.0322621      -7.04816       2.94549      -4.25538      -4.88023       3.40267       1.11829     -0.839588     -0.655539     -0.648809     -0.730354      0.229794     -0.241198    0.00844159       5.00504       6.61437       7.10742       7.16626       7.00273       6.31951       5.54871       4.76486       3.90233       3.09045       2.36102       1.70774       1.25026      0.812402      0.550318      0.348412      0.207447      0.121418
  17  21 3830.1172    1.9101  5.6410 10.9687 -0.0008  0.0683   0.0208   0.1941    0.0502   0.0000   436.8420       19.7973       16.3560      -13.2524      -6.94049       1.67849      -6.64557      -19.8615      -5.38403      -1.07139      -1.89806      -2.09560      0.253781     -0.358821     -0.373170     -0.449505    -0.0386526    -0.0182167       5.96334       8.15324       8.57804       8.91015       8.64551       7.74947       6.74034       5.90947       4.72737       3.77773       2.83937       2.11513       1.51625       1.01459      0.679190      0.428965      0.249466      0.147878
  17  22 3972.5603    1.6029  7.2285 10.7180 -0.0048  0.0842   0.0168   0.2315    0.0428   0.0000   435.8576      -23.6035       10.0862      -1.67967       11.5757      -10.1491     -0.558202       3.95232       21.0833      -2.69867      -6.11836      0.906155       5.60712      0.775761      -1.79727     -0.611707     -0.154641      0.453069       7.44863       9.83241       10.2290       10.5314       10.4652       9.54937       8.45640       6.98277       5.94289       4.68188       3.60594       2.67786       1.88318       1.27817      0.842847      0.541451      0.333171      0.193410
  17  23 4114.6271    1.2729  9.2199 10.5950  0.0010  0.1122   0.0142   0.3095    0.0372   0.0000   447.3151       42.5534       7.45534      -11.5232       23.0179       5.60658       11.0791      -10.6351      -3.48886      -6.55567       6.00870       1.06611      -2.13673      -1.23928     -0.730515     -0.304329       1.01188      0.171216       9.47965       13.1361       13.9129       14.1880       13.8991       12.6367       11.1950       9.46170       7.76329       6.19163       4.76379       3.51855       2.49925       1.69527       1.12615      0.720394      0.418528      0.247216
  18   8 1992.8237    0.6042  0.5307  9.5779 -0.0005  0.0209   0.0164   0.0446    0.0593   0.0000   437.8767       2.68770       12.3371      -1.70802      0.674536      -2.47003       2.96052      0.726777     -0.647041    -0.0475528      0.823010      -1.15064     -0.345877      0.383514      0.224819    -0.0936465     -0.138406    -0.0135079       1.75285       2.28385       2.06341       2.48525       2.25818       2.24504       1.89343       1.71608       1.35087       1.00086      0.797728      0.607732      0.468903      0.333724      0.217720      0.144038     0.0957888     0.0541983
  18   9 2143.7402    0.8222  0.6605  9.8927  0.0012  0.0197   0.0198   0.0473    0.0677   0.0000   439.3979      -1.88702       13.0917    0.00690119      -3.32516       2.18298     -0.274193     -0.123221      0.979412      0.936486      0.111604    -0.0193201      0.498804      0.541506     -0.111945     -0.304332     0.0451061    0.00150209       1.66231       2.19448       2.20361       2.42062       2.21635       1.98662       1.86772       1.65628       1.38053       1.10172      0.859025      0.632599      0.467367      0.311061      0.204672      0.139677     0.0826401     0.0504039
  18  10 2291.6030    1.1600  0.8827 10.3756  0.0007  0.0240   0.0251   0.0559    0.0906   0.0000   439.5711     -0.187016       10.1597     -0.563313       4.27465       1.35023      -2.62197     -0.753139     -0.392555      -1.45914       1.23071     -0.459188     0.0932131     -0.281887      0.392092     -0.331199    0.00595010     0.0875959       2.08426       2.71509       2.94528       2.77244       3.14613       2.54323       2.35425       2.06789       1.59681       1.34341      0.975678      0.765766      0.549214      0.377971      0.257467      0.169308      0.106463     0.0645940
  18  11 2436.8272    1.5778  0.9945 10.9819  0.0004  0.0255   0.0323   0.0632    0.0987   0.0000   435.0698     -0.693180       13.4399      -2.79741       3.52323       2.02870      0.735541     -0.725689       1.17274      -1.25584       1.14563       1.80922     0.0466699     -0.169831     -0.175852      0.256726    -0.0743791   -0.00187588       2.38101       3.06699       3.59596       3.59121       3.42322       3.10123       2.54251       2.29698       1.83011       1.32636       1.10145      0.811140      0.533549      0.397243      0.264091      0.171097      0.102015     0.0621259
  18  12 2580.8493    2.0576  1.0152 11.2717 -0.0014  0.0235   0.0401   0.0592    0.0942   0.0000   434.9699     -0.426174       16.5895       1.48727      -2.89817     -0.415303       2.39066     -0.584227       1.79656      -3.49569      -1.00651      0.697262      0.146200     0.0529116    -0.0455844    -0.0413691     -0.251232    -0.0297761       2.18738       2.80242       3.02009       3.08919       2.98055       2.68059       2.38595       1.99658       1.71732       1.37613       1.01548      0.758294      0.557914      0.376887      0.253608      0.165084      0.102206     0.0641224
  18  13 2724.7108    2.7996  0.9403 11.7501 -0.0008  0.0226   0.0574   0.0569    0.1106   0.0000   435.7424     -0.854842       17.0230     -0.637209      -1.88970     -0.850881      -7.55291      -3.85634     -0.212760      0.358250     -0.319090      -1.35122     -0.195070      0.521670      0.201787      0.368297    -0.0444823    -0.0135504       1.90119       2.69408       2.67559       2.83654       2.71111       2.50970       2.24840       1.94113       1.58461       1.23280      0.975275      0.746737      0.515956      0.365028      0.238057      0.155357     0.0970975     0.0616640
  18  14 2868.6169    3.5290  0.8869 12.0383  0.0008  0.0223   0.0718   0.0514    0.1211   0.0000   440.5405      -1.55144       17.7685      -5.25082      -2.69878      -3.72213     -0.959220      -1.92688     -0.991485     -0.848044       1.36917      -1.53478     -0.861083      0.535241     -0.110408      0.312404      0.115810    -0.0386894       1.92473       2.71400       2.65191       3.04519       2.66678       2.58144       2.18032       1.95054       1.58355       1.22022      0.973359      0.720750      0.513456      0.340702      0.237940      0.148726     0.0981686     0.0579182
  18  16 3154.8935    4.0993  1.1166 12.7817 -0.0009  0.0260   0.0798   0.0660    0.1147   0.0000   439.5530       5.21471       5.75610      -2.36155     -0.141722      -8.94536       3.15916      -4.71132     -0.764382     -0.368083     -0.778145     -0.542670     -0.103868     -0.101446     -0.443873     0.0234889    0.00840392      0.102890       2.11347       3.04892       2.83530       3.22654       2.96212       2.92176       2.56024       2.13721       1.73000       1.30628       1.08687      0.773564      0.598776      0.403469      0.277747      0.177600      0.114395     0.0701028
  18  17 3297.3665    3.7339  1.4872 12.5456 -0.0029  0.0299   0.0660   0.0772    0.1244   0.0000   435.2201      -1.31965       9.19743       1.72518      0.730280      -6.78493      0.320184      -2.56914      -1.59699      0.749424      -1.95440      0.519215      0.271752     -0.106560     -0.278595      0.151173      0.233751    -0.0887671       2.48628       3.38821       3.34994       3.53608       3.55706       3.12590       2.96982       2.34614       2.10417       1.61864       1.28684      0.943656      0.688047      0.484435      0.325661      0.210594      0.133113     0.0822160
  18  18 3439.9651    3.2544  2.1473 12.0934 -0.0036  0.0362   0.0515   0.1000    0.1131   0.0000   435.1946       6.60900       14.9967     -0.147727      0.752726      -5.32884      -2.66719      -3.21096      0.150902      -4.82175      0.632091      0.376378     -0.520624      0.850249     -0.109267      0.299205      0.117447     -0.187042       3.01882       4.09561       4.25989       4.30244       4.38827       3.86998       3.57132       3.02226       2.55415       2.04659       1.59601       1.18312      0.853602      0.609473      0.399356      0.264563      0.159295     0.0980627
  18  19 3582.5910    2.7238  3.1959 11.6256 -0.0003  0.0467   0.0360   0.1257    0.0846   0.0000   440.0147       11.0205       11.4367      -6.49925      -7.47598       3.50302       3.60115      -7.15222     -0.478428       6.30165      0.925960       1.16922      -1.44241     -0.417153      0.575604     -0.409704     -0.190278      0.282527       3.82163       5.31421       5.38898       5.64684       5.58211       5.07117       4.64658       3.97019       3.25451       2.63796       2.01698       1.50451       1.13271      0.796593      0.535135      0.349291      0.208076      0.125753
  18  20 3725.3986    2.2045  4.7135 11.1714 -0.0003  0.0579   0.0245   0.1596    0.0583   0.0000   442.2894     -0.981495       3.33888      -5.80141       11.2314      -6.92863      -7.01967      -8.89478       6.57984      -5.92218      -3.48139      -2.88260       2.56041      0.628573      -1.15279      0.223621      0.522886     -0.124497       4.94314       6.35281       6.91621       6.96264       6.86587       6.31838       5.61465       4.84052       4.17085       3.25760       2.56784       1.93665       1.38509      0.972265      0.672689      0.434900      0.263464      0.161215
  18  21 3868.2122    1.8176  5.9287 10.9055 -0.0003  0.0697   0.0192   0.1919    0.0474   0.0000   448.4866       8.34728       5.16255      -11.8630       13.3154      -13.0845      -10.5425       7.64532       5.78940       1.25335       3.45930       1.52243      -1.57115      0.862405       1.56334     -0.580366     -0.545995      0.414748       5.89892       7.68782       8.36560       8.57995       8.31273       7.74215       6.88635       5.93422       4.92163       3.88190       3.06324       2.28401       1.70448       1.16666      0.806821      0.525711      0.324412      0.195409
  18  22 4010.8858    1.5080  8.1914 10.5454 -0.0011  0.0897   0.0149   0.2446    0.0415   0.0000   440.4594       7.81174       20.8448      -14.0018       2.19163       7.00955      -9.48775      -8.90083      -3.27447      -2.30019      -4.44236     -0.596385      -1.01683      -1.53787       2.67798      0.414932     -0.596930     0.0245299       7.45244       9.81800       10.5381       10.9447       10.6007       10.1064       8.59913       7.53771       6.25768       5.02031       3.96083       2.94479       2.16003       1.50864       1.02897      0.676849      0.416188      0.256260
  18  24 4296.9211    1.0609 12.7948 10.3287 -0.0003  0.1480   0.0110   0.4172    0.0330   0.0000   455.7965       21.5458       31.5554      -32.2335      -9.97946       9.06896      -35.3004      -8.46373       7.10985       5.83619       3.18253      -1.53511      -2.21600     -0.611345       3.13403       1.12518     -0.705206     -0.206067       12.0334       16.3366       17.3506       17.5595       17.4460       16.2837       14.4804       12.5750       10.4746       8.22046       6.65291       4.93984       3.70173       2.55336       1.78034       1.14030      0.699391      0.424527
  18  26 4582.6330    0.7453 19.2630 10.0004  0.0032  0.2648   0.0069   0.6492    0.0256   0.0000   471.5466       43.1401       9.30558       9.19132       50.5230      -23.2331      -4.83859       30.8870       7.79599      -5.66349     -0.571628      -12.2508      -8.50167       2.56430      -1.10517      -2.13671     -0.429673      0.404752       21.1327       29.5294       30.5905       32.8546       30.9523       29.1333       25.5638       22.6716       18.7305       15.2588       11.9071       8.95805       6.62774       4.53877       3.23098       2.03100       1.22961      0.755149
  19   6 1709.3560    0.2854  0.2200  9.3565 -0.0053  0.0151   0.0119   0.0262    0.0330   0.0000   437.0803      0.174886       14.8712      -2.65066      -4.43054      0.681001     -0.994613     -0.704557     -0.652944      0.714182     -0.267737    -0.0935106      0.155243      0.203670      0.229752    -0.0141832    0.00173811     0.0581390       1.22728       1.54382       1.91446       1.74605       1.66382       1.60751       1.28634       1.20916       1.03426      0.847545      0.659098      0.487968      0.372770      0.243425      0.169822     0.0999715     0.0733997     0.0451830
  19   7 1867.2872    0.4626  0.4090  9.4877 -0.0036  0.0173   0.0134   0.0354    0.0450   0.0000   439.9224      0.768436       13.3808     -0.809503      -1.18944       1.04043     0.0728325      0.187042    0.00180265      0.439342      0.427467      0.381061     -0.417779     -0.141929     -0.155763      0.109259     0.0465609     0.0660592       1.39967       1.90722       2.08431       2.13671       2.16832       1.88148       1.78156       1.40218       1.22645      0.981041      0.709599      0.550642      0.423081      0.296659      0.219294      0.146448     0.0825442     0.0567762
  19   8 2021.7440    0.6511  0.5668  9.6340 -0.0046  0.0202   0.0164   0.0417    0.0633   0.0000   440.2682      -3.79971       15.4542       1.15312      -2.67562      0.891124       1.40691      -1.01926      0.609599       1.07966     -0.194870     -0.249368     -0.328196      0.126382     -0.468658    -0.0505558     0.0275792    -0.0125241       1.73537       2.38116       2.48530       2.73757       2.69574       2.41203       2.10019       1.62235       1.44367       1.12125      0.872005      0.594921      0.456478      0.346379      0.227950      0.149575     0.0980998     0.0623377
  19   9 2173.7373    0.9395  0.6834  9.9167 -0.0006  0.0191   0.0211   0.0454    0.0704   0.0000   437.1801       4.37175       9.83749      -3.09789      -6.33126      -1.49047     -0.808529     -0.440274       1.07465      0.466171     -0.365455     -0.238372      0.488236     0.0786225      0.106662     -0.244609    -0.0288255    -0.0535473       1.61734       2.15503       2.30801       2.37916       2.29085       2.09809       1.94318       1.51680       1.41706       1.07421      0.889205      0.631239      0.495108      0.318747      0.235971      0.153622     0.0955467     0.0620770
  19  10 2322.3204    1.2790  0.8541 10.1955 -0.0008  0.0221   0.0262   0.0509    0.0911   0.0000   439.8913       1.20231       18.0778       1.87061       2.10757      -2.39696     -0.363989      -2.98659    -0.0456240       1.00614      0.705988      0.721115    -0.0802887     -0.109779    -0.0504201      0.376330      0.274233     0.0682603       1.76680       2.40793       2.38765       2.71497       2.59267       2.37637       2.22694       1.71584       1.58158       1.14611       1.04621      0.690533      0.557804      0.357191      0.262823      0.178585      0.116183     0.0742853
  19  11 2468.1322    1.7298  0.9994 11.0290  0.0018  0.0258   0.0344   0.0606    0.0985   0.0000   437.2313    -0.0334938       10.8495      -3.64232     -0.652985     -0.435544      -6.80759     -0.528446     -0.697147      0.117398       1.90688      0.838410     -0.175389     -0.132728     -0.152600      0.181960    -0.0604054     -0.163454       1.90384       2.83045       2.61619       2.96538       2.86103       2.63885       2.36031       2.01933       1.76063       1.45222       1.16819      0.837488      0.627407      0.427400      0.305040      0.199442      0.124401     0.0802230
  19  12 2613.0706    2.2739  0.9517 11.5760 -0.0017  0.0219   0.0467   0.0573    0.1028   0.0000   437.2673      -2.69952       11.5799      -4.21553    0.00950682       1.16891      0.631095      -3.10317       2.20176   -0.00302891     0.0395123      -1.35471     -0.144991     -0.121018      0.336561      0.156961     0.0456571   -0.00865840       1.83372       2.41097       2.48115       2.63102       2.53320       2.39243       2.13323       1.86855       1.51329       1.22006       1.00151      0.760834      0.564039      0.370764      0.272943      0.178662      0.119133     0.0751028
  19  13 2757.9227    2.9357  0.9765 11.4104 -0.0005  0.0216   0.0553   0.0547    0.1266   0.0000   437.3997       1.07651       11.0867     0.0195881       2.27835      -1.70381      -2.61411      -1.69520       3.66159      0.442488      -1.25115      0.465911     -0.317862     -0.122523     0.0394453    -0.0591456     0.0330434    -0.0215458       1.76524       2.40845       2.57413       2.54538       2.69683       2.34373       2.19406       1.81026       1.48040       1.25313      0.926350      0.739655      0.528685      0.371440      0.251427      0.169398      0.110252     0.0733332
  19  14 2902.4971    3.6121  0.8655 12.1003 -0.0013  0.0211   0.0708   0.0492    0.1145   0.0000   441.1458      0.468150       11.5073      -2.70433      -1.71697      -3.23871      -1.94006      -1.39710       1.04211      0.666274       1.36292       1.20817      0.122084     -0.354101     -0.212056     0.0892866     0.0341860     -0.111909       1.77392       2.43376       2.51107       2.71789       2.44704       2.30647       2.10954       1.85457       1.52482       1.24300      0.944168      0.754909      0.514783      0.385223      0.265747      0.173441      0.105538     0.0699170
  19  15 3046.5567    4.1369  0.9791 12.3937 -0.0029  0.0220   0.0779   0.0561    0.1225   0.0000   438.4723      -3.40415       9.13129     -0.181498       4.55907      -5.03052      -1.70449      -1.60766     -0.650807     -0.132537      0.591434      -1.28347      0.321698      0.800774      0.336491    -0.0249772    -0.0232175      0.108691       1.88843       2.46021       2.53319       2.51372       2.53529       2.41648       2.04998       1.91426       1.55572       1.31222       1.04501      0.817653      0.585188      0.399890      0.258210      0.180307      0.120723     0.0759319
  19  16 3189.8522    4.0985  1.3216 12.5445 -0.0031  0.0275   0.0705   0.0677    0.1078   0.0000   437.5400       9.83412       10.3818      -3.17465      -1.15903      -9.31239       3.27716      -2.57494      -1.10787       2.78302       1.98332       1.88070      -1.14960     0.0862128     -0.104213      0.228292    -0.0345972    -0.0963246       2.27401       2.93853       3.03646       3.23185       3.22598       2.87409       2.68361       2.33880       1.86765       1.54599       1.20965      0.894546      0.712498      0.483762      0.349596      0.228488      0.147480     0.0945097
  19  17 3332.9161    3.5784  1.7898 12.2584 -0.0006  0.0316   0.0544   0.0833    0.0865   0.0000   440.1388       1.70565       14.1632      -6.69840       2.94934      -1.55674      -4.85002      -1.34700      0.697292      -2.57037       2.88471       2.25590      0.909124     -0.362820     -0.579089      0.163942     -0.159922    -0.0318350       2.51339       3.46604       3.48461       3.70601       3.56186       3.35313       3.05425       2.62329       2.20611       1.83284       1.45001       1.10935      0.815190      0.566176      0.400827      0.265342      0.168918      0.107043
  19  18 3476.2090    3.0343  2.4154 12.1004  0.0002  0.0392   0.0436   0.1028    0.0791   0.0000   444.9945      -1.67399       11.6702      -4.78879      -1.47887       1.92606       7.03416      -2.75157      -1.69480     -0.762429      0.591376       1.67857      0.874422     -0.417936     -0.235515      0.619465      0.188754    -0.0860779       3.09947       4.19257       4.44849       4.47420       4.52044       4.09286       3.75150       3.29554       2.73304       2.23077       1.76032       1.37593      0.993972      0.724638      0.473218      0.331040      0.208623      0.132527
  19  19 3619.3860    2.5225  3.4838 11.5238 -0.0018  0.0493   0.0310   0.1267    0.0686   0.0000   439.4431      -1.72896       1.70808      -3.81556      -3.17675      -4.37217       5.87942      -1.99591     -0.376577       1.06245     -0.383105      -1.50493      -2.76729     -0.875815     0.0524426      0.126950     -0.133165    -0.0147182       3.71030       5.16360       5.39060       5.56981       5.47390       5.19883       4.66726       4.03466       3.39398       2.78560       2.21656       1.69981       1.26918      0.895272      0.615542      0.422782      0.261991      0.168484
  19  20 3762.4591    2.0992  5.1898 10.9462 -0.0013  0.0596   0.0217   0.1636    0.0571   0.0000   446.9975      -1.09247       12.9267      0.559654       9.29547      -11.2664     -0.624853       6.15578      -1.84035       3.81990      -1.56117      -2.37916     -0.642150      0.174984      -1.03668      0.510469      0.284226     0.0580459       4.82167       6.37361       6.71527       6.82854       7.02517       6.38102       5.79740       4.98741       4.27287       3.41757       2.78447       2.08264       1.55776       1.09552      0.781085      0.516235      0.328803      0.208023
  19  21 3905.8033    1.7646  6.9334 10.6484 -0.0011  0.0744   0.0168   0.2033    0.0452   0.0000   434.6971       3.60617       13.8158       12.9938      -5.29974      -9.77021      -2.65030      -11.7748     -0.503837      -1.69590      -6.76558      -2.38373      -2.07623      0.344226     0.0679620      0.697331     -0.819266     0.0315924       5.84054       8.11250       8.43580       8.76862       8.53975       8.15050       7.19255       6.33596       5.26223       4.31634       3.41213       2.65049       1.94387       1.38564      0.936721      0.636073      0.406827      0.255352
  19  22 4049.1566    1.4240  8.9505 10.4894 -0.0011  0.0938   0.0136   0.2676    0.0375   0.0000   432.3050      -14.2603       2.42172      -13.7500      -20.4214     0.0805037      0.718358       4.38324      -6.13165      -5.84187       4.65073      -5.71967      -1.08235     -0.932589     -0.894623     -0.247779     -0.103330     -0.172317       7.47907       9.90001       10.7922       10.9547       10.6387       9.96034       8.99035       7.95726       6.63991       5.44101       4.42640       3.30410       2.46678       1.75079       1.22166      0.804302      0.515114      0.321073
  19  23 4192.1218    1.1674 10.7226 10.4726  0.0005  0.1195   0.0122   0.3462    0.0329   0.0000   419.2302       12.3071       34.8421      -5.56431       9.49127       21.1234      -16.5656      -31.6412       17.3840       14.5139     -0.338450      -9.81289       3.83598       5.18218       1.56663      -1.38194     -0.805491      0.105842       9.28497       12.6274       13.4534       14.0928       13.6452       12.8315       11.3061       10.1643       8.50303       7.02591       5.45995       4.28028       3.17010       2.23076       1.55300       1.03068      0.662773      0.413237
  19  24 4336.0525    0.9242 12.6285 10.3383 -0.0027  0.1586   0.0103   0.4396    0.0309   0.0000   438.2205      -28.0660       23.3901      -8.28630       10.5628       22.1296       16.8424       7.07634      -11.5837      -22.3364      -3.61466      -2.85779      0.312968       8.07559      -1.29457      -1.39305      0.302089     -0.474460       12.2419       16.6895       18.0569       18.6541       18.3412       16.8240       15.3702       13.3224       11.2300       9.04062       7.27276       5.51716       4.18781       2.97151       2.09127       1.40113      0.873148      0.541681
  19  25 4479.5281    0.7786 15.5775 10.1932 -0.0007  0.2102   0.0082   0.5495    0.0273   0.0000   453.1027      0.311233       13.9972       31.3306       18.7287      -35.4188      -22.1332      0.689278      -13.9962      -9.51235     -0.173159      -13.5716      -8.85677      -4.83576       2.49783      0.534327     -0.281285   -0.00673044       16.0290       21.4134       23.4760       24.0682       23.1424       22.5106       19.8582       17.4290       14.9298       12.1460       9.70871       7.48281       5.62225       4.00337       2.84059       1.90937       1.16461      0.738068
  19  26 4622.7645    0.6744 18.3233  9.9730 -0.0031  0.2633   0.0066   0.6379    0.0241   0.0000   443.9788      -10.6760      -15.8393      -1.02046       15.7409      -12.8347       36.2381      -9.08158      -7.27533      -5.78445      0.108902       9.08476       2.03994      0.151152       2.33022       2.84527       1.43277       1.31798       20.1580       27.6256       29.5796       30.9132       29.7820       27.9554       25.2204       22.2268       18.7677       15.2728       12.3986       9.26990       7.06213       5.03147       3.54354       2.34639       1.45942      0.902704
  20   6 1734.1741    0.3385  0.3252  9.2878  0.0038  0.0167   0.0113   0.0343    0.0376   0.0000   437.9666      -1.03230       15.9257      0.298932      -2.05882      0.448201      0.106699      -1.06006     -0.959330      0.726564     -0.224837     -0.423805     -0.471375     -0.157615     -0.101312    -0.0206692     0.0536896     0.0548694       1.23962       1.66769       1.75743       1.78048       1.93353       1.56430       1.51122       1.33727       1.13558       1.02353      0.782318      0.615502      0.466581      0.354593      0.201461      0.138633      0.110087     0.0783358
  20   8 2050.0267    0.6998  0.5932  9.6586 -0.0028  0.0198   0.0167   0.0445    0.0611   0.0000   437.3753      -2.01399       17.9147       1.83291      -2.06436      -3.18656      -2.72276      -1.05934       1.35890     -0.125841     -0.452599     -0.731046      0.198183      0.240791     -0.203823     -0.215883      0.115098    -0.0372313       1.35144       1.90830       2.00486       2.19149       2.03378       1.99072       1.69493       1.71779       1.22421       1.02335      0.813071      0.750460      0.525961      0.356144      0.224905      0.173336      0.123569     0.0831156
  20   9 2203.0801    0.9573  0.8744  9.9133 -0.0004  0.0228   0.0194   0.0522    0.0898   0.0000   437.5580      -3.62323       17.4685       1.40287      0.339214      0.732778     -0.500654       1.46246      -1.67540     -0.975829     -0.209123     -0.312211    -0.0395010     -0.150257    -0.0136398    -0.0635056     0.0819660     0.0325867       1.68487       2.26760       2.38831       2.41725       2.45418       2.33079       2.07123       1.84926       1.57478       1.21751      0.991468      0.788024      0.580224      0.442407      0.304256      0.204181      0.142678     0.0910089
  20  10 2352.4157    1.3753  0.8739 10.4121  0.0014  0.0224   0.0270   0.0493    0.0926   0.0000   434.4800      -1.01990       15.9765      -1.35240       1.08767    -0.0201586    -0.0798488      0.162337      0.702458      -1.12922     -0.445468      0.562867      0.510886     -0.561342     -0.535488      0.443340      0.376541    -0.0288819       1.63206       2.22452       2.27086       2.44981       2.53328       2.13971       2.09244       1.71967       1.52222       1.24031      0.961154      0.738606      0.577676      0.423395      0.292634      0.214246      0.134797     0.0812842
  20  11 2498.9922    1.8264  0.9342 10.9937 -0.0018  0.0212   0.0362   0.0573    0.1059   0.0000   436.3971       2.05978       12.8811      0.438412      0.506133     -0.496000      -4.94305      -1.25306       1.72229       2.22988       1.70639     0.0644072      0.539203   -0.00876250      0.203230    -0.0201028      0.199416     0.0560545       1.70115       2.26068       2.33665       2.29250       2.37755       2.17983       2.11870       1.80938       1.59864       1.27776      0.941321      0.721396      0.591131      0.443132      0.327155      0.224075      0.146588     0.0890588
  20  12 2644.8068    2.3747  0.9395 11.7154 -0.0011  0.0230   0.0458   0.0548    0.1004   0.0000   439.6261       2.51022       15.8866      -2.27932      0.231701    0.00165469       2.03793      0.286836      -1.67490      -1.38543      0.656881      0.447671      -1.24276     -0.458295     0.0144599      0.113123    -0.0903438    -0.0507976       1.68510       2.42670       2.32362       2.47964       2.48787       2.34882       2.18363       1.89692       1.55184       1.29915      0.981456      0.811465      0.592872      0.462858      0.304444      0.208045      0.138250     0.0949774
  20  13 2790.6895    3.0465  0.9955 11.9568  0.0001  0.0213   0.0568   0.0576    0.1037   0.0000   440.4296      -1.14042       8.77302       2.09858      -1.28081      -1.55096      -1.14999      -4.72082      -3.17254       2.23242       2.07919      0.909511      0.129920     0.0676173     -0.553693      0.333539     0.0676900    -0.0523369       1.70705       2.24652       2.40275       2.45590       2.36672       2.19350       1.96891       1.78901       1.55140       1.29600       1.03763      0.783616      0.587997      0.424734      0.294391      0.191718      0.132605     0.0808697
  20  14 2935.9658    3.8035  0.8335 12.4761 -0.0020  0.0210   0.0755   0.0488    0.0994   0.0000   440.6654       1.99897       9.72472      -2.80321     -0.604768      -3.78038      0.593844      -1.19267      -2.25065      0.754351       2.61170      0.255639      -1.63195     0.0639402      0.435347     -0.145900     0.0591883    -0.0626680       1.52656       2.19829       2.15105       2.34560       2.35417       2.00624       1.98871       1.68792       1.52771       1.16457      0.926876      0.728203      0.508832      0.434320      0.286371      0.207149      0.127406     0.0828407
  20  15 3080.4565    4.2242  0.9625 12.4513 -0.0017  0.0210   0.0777   0.0532    0.1208   0.0000   435.7746       1.34554       11.5182      -2.28589     -0.367041      -1.31296       3.98341      -1.70185    0.00414774      -1.78417   -0.00585271      -1.43495      0.430207     -0.164528     -0.271312      0.160761     0.0442699     0.0504866       1.59107       2.19441       2.19249       2.39090       2.26096       2.22503       1.95538       1.76931       1.42985       1.20626      0.935909      0.757143      0.534200      0.405845      0.286357      0.194585      0.127815     0.0842438
  20  16 3224.4085    4.1635  1.2425 12.4605  0.0002  0.0254   0.0700   0.0620    0.1195   0.0000   435.9881       3.79775       16.5310      -5.56425      0.250947      -3.33395      -2.20113      -1.30703     -0.526910      0.557723      0.239891     -0.314450      0.498030     -0.111077     -0.120025     -0.258210    -0.0340138     -0.134100       1.96798       2.64971       2.74064       2.93730       2.83716       2.58489       2.43564       2.00344       1.86280       1.44108       1.21616      0.915471      0.687618      0.485608      0.344636      0.231921      0.154070      0.100376
  20  17 3368.0560    3.5447  1.8849 12.1356  0.0004  0.0321   0.0498   0.0789    0.0818   0.0000   443.2557       2.42983       8.58931      -4.94463       4.05525      -7.56401      -9.01865      -1.56706       3.62367     0.0199005       2.45258     -0.994587      0.347440       1.04668      0.199532      0.189641     -0.288817     0.0708785       2.45357       3.41152       3.57248       3.75838       3.78935       3.36809       3.13579       2.66530       2.31305       1.86678       1.46874       1.14934      0.873669      0.622356      0.432750      0.296314      0.197372      0.126960
  20  18 3511.8148    2.7879  2.6954 12.1942 -0.0026  0.0420   0.0380   0.1091    0.0589   0.0000   440.1726       2.98419       12.2710      -5.13975       3.84655      -2.97972       2.87848       8.31725      -2.31412      0.967711      -3.88547       2.04908      -1.74932      0.688969     -0.109700      0.119161     0.0179642     -0.205469       3.14180       4.29334       4.56129       4.74940       4.72800       4.34262       4.01538       3.44152       3.00965       2.40585       1.95837       1.47465       1.14476      0.820402      0.595487      0.394348      0.263711      0.166635
  20  19 3655.5087    2.3525  4.0065 11.4788 -0.0023  0.0528   0.0272   0.1355    0.0572   0.0000   439.4257       7.93107       14.2043      -9.42275       5.89710      -6.16542      -6.62899      -1.05675     -0.887536     -0.564994       1.39795       1.95638      -3.11405     -0.383163      0.373897      0.249946      0.620328    -0.0593571       3.94526       5.41890       5.85115       5.78717       6.14746       5.31282       5.06805       4.39768       3.73068       3.08250       2.43995       1.90466       1.44410       1.04879      0.742006      0.495756      0.331364      0.210533
  20  20 3799.3435    1.9901  5.4170 11.0008 -0.0017  0.0600   0.0202   0.1702    0.0503   0.0000   427.0011      -7.89970       26.3825       4.19864       5.65310      -12.5273      -14.0206     -0.850585      -4.20224      -1.61197       2.61655      -1.41069      -3.68621      0.174756      0.219818    -0.0683535    -0.0111445     -0.279874       4.63834       6.13196       6.52198       6.75777       6.64994       6.25349       5.77621       5.04111       4.31235       3.47947       2.89017       2.20769       1.68289       1.22560      0.851606      0.584315      0.392666      0.253529
  20  21 3942.8910    1.6550  7.6033 10.6537 -0.0011  0.0797   0.0153   0.2160    0.0408   0.0000   434.5202       7.71551       15.6537       4.84842      -11.0000     0.0112321      -11.0966       4.60474       6.39190       6.43712       9.58505       3.25427     -0.889324       1.49482     -0.275288      0.889771      0.199899      0.358323       5.96579       8.19580       8.58834       9.01116       8.93131       8.40776       7.56056       6.71810       5.58354       4.69670       3.78941       2.96889       2.19481       1.59959       1.12320      0.783634      0.502170      0.326399
  20  22 4086.8719    1.3605  9.1217 10.5200 -0.0018  0.0965   0.0128   0.2701    0.0350   0.0000   428.9600       20.3560       6.40678      -8.49986       9.29929      -19.9591      -19.6123      -1.90177       6.96309       9.73370      -5.42915      -6.82963       4.26739      0.780521     -0.241569      -1.50043     -0.879437      0.147105       7.07642       9.64992       10.4146       10.7928       10.5207       9.95692       9.08842       8.06897       6.84925       5.61854       4.62384       3.51700       2.72134       1.93859       1.40692      0.947119      0.609547      0.392005
  20  23 4230.3324    1.1034 11.8614 10.4396 -0.0005  0.1324   0.0112   0.3716    0.0315   0.0000   426.8878       11.3853       20.0641      0.591245      0.825495      -21.3044       10.6720       7.65887      -16.9613       7.20958      -1.85844       1.67516      0.581908      -8.99081      -2.34273       1.79426     -0.867650      0.339297       9.91947       13.2648       14.5156       15.0834       14.6393       13.9366       12.6207       10.9859       9.28997       7.86103       6.35577       4.88024       3.71603       2.69116       1.91324       1.29643      0.849372      0.551650
  20  24 4374.4537    0.9458 13.7595 10.3222  0.0006  0.1626   0.0094   0.4425    0.0284   0.0000   437.2469      -19.1533       23.2326      -24.5075       3.63214       31.5356       25.1138      -29.8039      -8.24215      -20.3863      -9.41212     0.0600006      -2.86525      -4.73053      -1.30064      0.427648      0.930615     -0.123957       11.9011       16.4776       17.6395       18.3242       17.9715       16.9374       15.4997       13.5613       11.6733       9.55936       7.78180       6.02788       4.59809       3.33803       2.38617       1.62104       1.04104      0.672492
  20  26 4662.1299    0.6111 18.6100 10.0084 -0.0011  0.2804   0.0062   0.6903    0.0221   0.0000   484.1745       35.8879      -1.34109       5.26372       30.6399      -30.1670      -65.2499       59.4248       11.3404       16.1623       5.29358      -20.0605      -10.0654       15.2236      -2.28069      -2.13396       1.97541      0.642392       20.6096       27.8558       30.7121       31.7787       30.9164       29.3101       26.6043       23.3775       20.1317       16.6014       13.5985       10.5086       8.01091       5.80585       4.16293       2.83783       1.79529       1.17875
  21   5 1589.2366    0.2154  0.2388  9.2162  0.0000  0.0166   0.0094   0.0307    0.0299   0.0000   439.3003    -0.0212138       19.1682       1.31416      -3.81158      -1.55628      0.551196      0.693253      -2.00178       1.40833       1.28560      0.441121      0.408371      0.337212     -0.219362      0.242917    0.00395898    -0.0829054       1.14421       1.57445       1.64658       1.86989       1.74490       1.50272       1.55569       1.19462       1.20370      0.829192      0.728077      0.516289      0.393154      0.297500      0.235242      0.182228      0.100599     0.0726578
  21   6 1758.2052    0.3590  0.3178  9.3441 -0.0073  0.0177   0.0123   0.0329    0.0385   0.0000   439.5707      -1.03600       18.7960      0.195707      -1.96279       1.27336    -0.0165133      0.576357    0.00122614      -1.08724      0.261541      0.112115    0.00504082     -0.308099      0.380487      0.152230    -0.0982433    -0.0266667       1.21118       1.76154       1.73818       1.93343       1.82791       1.67369       1.67821       1.30483       1.13998      0.914575      0.703075      0.608275      0.410553      0.343666      0.219169      0.177245      0.114993     0.0685199
  21   7 1919.8054    0.5382  0.4593  9.5294 -0.0048  0.0178   0.0145   0.0372    0.0480   0.0000   438.4693     -0.310678       15.4478      -2.56196     -0.955753       2.20814       1.09374      0.229160     -0.383237     -0.448842     0.0138125     0.0751781      0.441988      0.551633     0.0385665      0.203148    -0.0527933     0.0158008       1.35348       1.94821       2.10575       2.25953       2.22899       1.92347       1.80435       1.54429       1.34964      0.944608      0.855555      0.623069      0.501917      0.321236      0.235773      0.164110      0.114649     0.0700195
  21   8 2077.6932    0.7418  0.6987  9.7362 -0.0003  0.0198   0.0160   0.0455    0.0663   0.0000   436.6352      0.293174       15.1111       5.35425     -0.886874      -4.23071      -2.87995     -0.575923       1.32779     0.0461705    -0.0957690     -0.177107     -0.871627     0.0441898     -0.144358    -0.0892724     0.0839857    -0.0145597       1.51901       1.91213       2.29101       2.30307       2.21303       2.14579       1.87389       1.65622       1.43694       1.12922      0.958953      0.702536      0.546819      0.405691      0.289580      0.196854      0.133655     0.0895504
  21   9 2231.8227    1.0664  0.9027 10.0596  0.0001  0.0219   0.0214   0.0543    0.0888   0.0000   438.2591     -0.644743       13.7636       5.89655      -4.25587     -0.300503      -2.40390      -1.09676      -1.18844      -1.09349       2.90678     0.0849984      -1.36443     -0.622563    0.00423535      0.160201     -0.108107     -0.171143       1.61486       2.19799       2.20441       2.35881       2.35341       2.21774       2.04687       1.69388       1.57148       1.23873       1.05766      0.787569      0.613388      0.442454      0.323456      0.224993      0.155046     0.0986199
  21  10 2381.8769    1.4997  0.9832 10.3571 -0.0027  0.0212   0.0270   0.0538    0.1008   0.0000   439.4800      0.495395       13.3098       1.83718       1.79783      -1.72097       1.10453     -0.669529      0.477125     -0.677292      0.341107     0.0997340      0.473422   -0.00969952     -0.336876      0.402333      0.126993    -0.0816780       1.56370       2.05786       2.09808       2.29929       2.31637       2.21303       1.94668       1.63268       1.47157       1.22419      0.967995      0.768503      0.576216      0.433127      0.306305      0.215920      0.148073     0.0991621
  21  11 2529.3107    1.9754  0.9946 10.8999 -0.0019  0.0215   0.0356   0.0519    0.1098   0.0000   437.9106      0.182234       10.6696     -0.535579       1.81453      -2.39332      0.654002      -2.22645     -0.194240     -0.972539      -1.14374     -0.492272      0.170987      0.426323     -0.265952     0.0212615     -0.238762     0.0246198       1.56820       2.14805       2.18675       2.38015       2.36271       2.20278       2.01287       1.79600       1.50392       1.23603       1.00926      0.815970      0.576178      0.458484      0.315397      0.227209      0.152537      0.101019
  21  12 2676.1728    2.4974  0.9096 11.8904 -0.0058  0.0211   0.0492   0.0552    0.0948   0.0000   441.0313      -2.68679       12.4893      -4.38672     -0.548217      0.547982    -0.0151994      -4.20975       1.36050       3.33240      -2.48754      0.817094     -0.573492     -0.539986     -0.176272     0.0142605    -0.0722173      0.108660       1.61272       2.19892       2.27500       2.36997       2.24484       2.08771       1.94240       1.71786       1.59628       1.32877       1.10595      0.884573      0.632337      0.463298      0.318256      0.223451      0.148771     0.0937749
  21  13 2822.9294    3.2809  0.8495 12.2228  0.0006  0.0203   0.0641   0.0506    0.1044   0.0000   441.0921      -1.74970       13.0189     -0.730684      0.277485      0.823673      -3.84863      0.453653      0.391810      -1.46533     -0.664926      0.436065      0.283045      0.386766      0.572609      0.142085     0.0618678    -0.0483264       1.77020       2.34388       2.40356       2.28898       2.11028       1.99361       2.00241       1.85153       1.66037       1.35260       1.13669      0.875612      0.674364      0.497839      0.335213      0.230469      0.158861     0.0999024
  21  14 2968.8904    3.9891  0.8767 12.5007 -0.0020  0.0193   0.0754   0.0486    0.0991   0.0000   437.7254       6.01176       14.8598       1.86285      -2.67802      -3.72506      0.855390      -2.10600      0.854755      0.639049      -2.05469      0.513513      0.502800      0.326263    -0.0764161      0.218434     -0.254393      0.193892       1.46581       1.88007       2.04892       2.16669       2.14802       2.00593       1.80103       1.57256       1.36093       1.13359      0.935153      0.724848      0.521576      0.413508      0.284974      0.202648      0.134986     0.0884283
  21  15 3113.9576    4.2625  1.0668 12.3855 -0.0000  0.0219   0.0733   0.0550    0.1259   0.0000   438.8639      0.517087       15.8609      -1.16781      0.888617      -4.93933     -0.133601      -2.17744      0.406320      0.450909       2.02420     -0.550514      -1.05523     -0.103000     0.0355473     -0.296961    -0.0875088     0.0764139       1.67337       2.25592       2.28744       2.37887       2.34084       2.23652       2.10790       1.85470       1.56473       1.27603       1.05998      0.818547      0.633073      0.470995      0.335086      0.231127      0.165187      0.102461
  21  16 3258.5597    3.8836  1.4426 12.2235  0.0010  0.0272   0.0594   0.0660    0.1079   0.0000   439.2752       2.85862       9.70653      -1.79974      0.918855      -10.9916     -0.153810     -0.170090       1.99276       1.78835     -0.225239     -0.848518    -0.0257615     -0.265021     -0.133474     0.0223588      0.162774     0.0601316       1.99883       2.76869       2.83971       3.02346       2.90397       2.72796       2.51721       2.24040       1.93665       1.65170       1.36601       1.06284      0.803093      0.576874      0.424277      0.273018      0.193010      0.124732
  21  17 3402.8324    3.3625  1.9999 12.2574 -0.0014  0.0322   0.0461   0.0861    0.0641   0.0000   438.9096       5.36662       10.0440      -5.07537      0.690168      -3.71686       1.78583       3.06329     -0.415661       2.01354       1.09928     -0.696649      -2.31378     -0.792351      0.576891     -0.310107     0.0114316     -0.375875       2.35170       3.23590       3.41950       3.55783       3.56444       3.22046       3.13345       2.65506       2.29977       1.85972       1.57422       1.20771      0.909132      0.680276      0.495757      0.346432      0.227701      0.152882
  21  18 3547.1368    2.6947  2.9755 12.0189 -0.0010  0.0414   0.0329   0.1117    0.0495   0.0000   445.3603       2.47450       14.6268     -0.259120      0.555447      -4.62130      -3.78173      -6.03571       2.69201     -0.698107      -1.48108       1.23287     -0.696294      0.261851      0.439510      0.261616      0.541796      0.216582       3.06552       4.07850       4.39456       4.61263       4.60340       4.28015       3.83601       3.47938       2.97654       2.50341       1.97685       1.59202       1.20828      0.886293      0.642743      0.451811      0.300254      0.196176
  21  19 3691.4535    2.3070  4.6004 11.2036 -0.0006  0.0535   0.0235   0.1413    0.0534   0.0000   434.0490     -0.291128       22.1556       2.82726      0.368234      -5.21000      -2.82649      0.987372       5.20513      -5.12871       2.06369      0.559750      -2.10480      -1.00088       1.41678     0.0413519     -0.241115     -0.381103       3.90313       5.21568       5.69867       6.01484       5.96272       5.46009       4.95325       4.52771       3.73254       3.25330       2.50384       2.02795       1.52494       1.14709      0.830044      0.575001      0.374683      0.251024
  21  20 3835.6141    1.9120  6.1335 10.8164  0.0000  0.0640   0.0179   0.1743    0.0468   0.0000   432.3063      -11.8121       22.7147      -12.0946      -5.85897      -14.9439      -4.07226       11.5426      -1.13341      -7.66030      -1.75013      -2.83930      -1.21777     -0.105089       1.46938      0.422832     0.0943486     -0.308681       4.62867       6.22131       6.73788       7.01285       7.01225       6.52875       5.99907       5.25595       4.59656       3.81510       3.10587       2.42729       1.85518       1.37550       1.00218      0.692338      0.456646      0.303160
  21  21 3979.7136    1.5658  8.0806 10.6402 -0.0006  0.0823   0.0140   0.2268    0.0363   0.0000   426.4617       2.62674       19.8822       2.14354      -4.03945       6.51502       4.29616      -3.06407      0.836566       1.62138      0.986365      -6.37511      -1.08297      0.447391      -2.15670      -2.06072    -0.0881071      0.157115       5.89302       8.03868       8.65189       8.84396       8.89517       8.28653       7.52243       6.94668       5.88210       4.86973       4.03468       3.13904       2.43172       1.77802       1.30745      0.902196      0.599374      0.391648
  21  23 4268.1172    1.0463 11.9304 10.3886 -0.0000  0.1302   0.0103   0.3692    0.0301   0.0000   440.5324       4.92865       20.0792      -1.95901       12.4679      -28.9660      -12.8059      -2.02577       6.09379       19.1074      -5.54536      -3.30145       2.10295       3.07769       1.30632      0.877111      0.671228     -0.333695       9.37929       12.1213       13.4945       14.0538       13.8363       13.3103       12.1240       10.6268       9.13057       7.77312       6.29319       4.92857       3.86242       2.83052       2.07809       1.44759      0.971636      0.634377
  21  24 4412.5474    0.8647 14.3872 10.2714 -0.0012  0.1737   0.0084   0.4630    0.0273   0.0000   432.3975      -1.92921       3.18172      -23.8796       6.58673      -21.0146      -6.39385       25.7019      -17.5333       4.71285      -4.90025       7.21684      -2.49269      -5.07987       6.61540       2.50518     -0.784626      0.684268       12.2126       16.5052       18.0050       18.8098       18.1751       17.6564       15.9069       14.2255       12.4504       10.2908       8.49092       6.65925       5.19428       3.82324       2.78561       1.93786       1.26608      0.842103
  21  25 4556.8732    0.7360 17.8109 10.0788 -0.0004  0.2332   0.0067   0.5809    0.0239   0.0000   441.1434      -14.6197       21.6976       31.6938       6.79261      -26.6929      -24.6008       31.9686       18.9546      -7.95934       9.70276       2.72218      -1.28099       3.63267      0.406460       3.78928     -0.573490     -0.649952       15.8490       21.9967       23.1756       25.0556       24.2462       23.7651       21.1636       18.9751       16.2299       13.6767       11.2189       8.89556       6.82958       5.09154       3.72004       2.58061       1.69810       1.12190
  22   8 2104.7204    0.7604  0.7315  9.8559 -0.0054  0.0205   0.0163   0.0463    0.0619   0.0000   439.0015       3.49010       17.9635       3.82380      -4.00731     0.0672351       1.40018     -0.148867     -0.481936      -1.18329      -2.15710      -1.07178     -0.356640     -0.113602      0.277384     0.0709376     0.0720759     0.0923931       1.41349       1.88280       1.98802       2.00627       2.19970       1.87276       1.83719       1.58964       1.37759       1.16072      0.954696      0.762919      0.565887      0.436599      0.319956      0.224634      0.158952      0.107872
  22   9 2259.9696    1.1180  0.9143  9.9412 -0.0037  0.0214   0.0204   0.0498    0.0910   0.0000   442.3438       2.12436       13.4279     -0.834787      0.374196      -2.94406       1.87743       4.33450     -0.794911     -0.598013       2.30589      -1.05998     -0.321998     -0.421865      0.395541    -0.0258042    0.00579955   -0.00975898       1.47908       2.06636       2.12695       2.22839       2.28797       2.18638       2.02192       1.77866       1.45392       1.22149       1.04184      0.817809      0.632948      0.468730      0.331045      0.247565      0.164427      0.119929
  22  10 2410.7991    1.5151  0.9648 10.7214 -0.0025  0.0214   0.0280   0.0558    0.0961   0.0000   439.8338     -0.939295       13.5494      -1.77802       4.21113      -1.57829       2.25152      -1.37020     -0.236412      -1.87771       2.71026     -0.103489     -0.852213      0.478243      0.283663     -0.183714     -0.171041    0.00345331       1.51359       2.04823       2.21907       2.33195       2.33369       2.12285       1.97088       1.80160       1.48567       1.24973      0.997228      0.786185      0.620879      0.456742      0.346570      0.235400      0.167926      0.111039
  22  11 2559.1644    2.1382  0.9709 11.1156 -0.0015  0.0205   0.0380   0.0509    0.0971   0.0000   439.6934     -0.296411       11.8553      -1.46731      -1.27850     -0.408140      0.786219      0.181076      -1.67726      -2.73085       1.86560     0.0891361       1.53375      0.578123    -0.0362241     -0.131940     -0.112312      0.164649       1.50452       2.06117       2.10964       2.18667       2.23555       2.04119       1.87223       1.65385       1.47742       1.29334       1.05275      0.814040      0.634717      0.475372      0.341496      0.231991      0.166364      0.110021
  22  12 2707.0792    2.6395  0.9649 11.7317  0.0008  0.0212   0.0479   0.0525    0.1026   0.0000   437.3838      -2.09476       12.2001       1.43797       2.64744      -7.26086      -1.74997      -1.44464       1.33859     -0.988385      -1.62605      0.542390      0.121215      0.456394   -0.00959070      0.128370     0.0663013     0.0399283       1.49277       2.07169       2.05800       2.25115       2.08336       2.10004       1.86389       1.71573       1.50671       1.28046       1.03286      0.813331      0.627425      0.485679      0.344011      0.245956      0.169012      0.112790
  22  13 2854.7001    3.3639  0.8187 12.4159 -0.0009  0.0192   0.0640   0.0457    0.0930   0.0000   440.5457       3.52579       10.8663       4.37286      -2.13017     -0.360737  -0.000932153      -1.35917     -0.678104     -0.316205    -0.0464571      0.106487     -0.543668      0.660629     -0.243274      0.132145    -0.0245221     0.0948980       1.36668       1.81513       1.92129       2.00289       2.03202       1.95120       1.79912       1.55150       1.34136       1.12233      0.893962      0.760579      0.590904      0.410518      0.312343      0.223976      0.149533      0.105146
  22  14 3001.4194    4.0081  0.8426 12.7606  0.0016  0.0203   0.0754   0.0456    0.0910   0.0000   435.4874      -1.14777       14.6916     -0.540442     -0.572382      -8.82045      -2.44044     -0.530827      -1.14089      -1.06528      0.731090      0.415878      0.255824     -0.141093     0.0983123    -0.0509279    -0.0336033  -3.79215e-05       1.40948       1.93109       1.89105       2.15430       1.97915       1.88139       1.81197       1.55794       1.42153       1.20523      0.995614      0.782001      0.591434      0.458779      0.327317      0.237278      0.154421      0.106454
  22  15 3147.0137    4.2289  1.1366 12.4681  0.0008  0.0232   0.0719   0.0593    0.1301   0.0000   438.9694       1.82461       9.44260      0.688793     -0.373546      -5.50866    -0.0261097      0.627411       1.31287      -2.87416       1.29650       1.55329      0.442889      0.300551      0.278201      0.452881    -0.0226197      0.221370       1.64646       2.29852       2.20729       2.41240       2.33847       2.26611       2.15677       1.90228       1.69371       1.36694       1.18809      0.864265      0.706900      0.521569      0.396912      0.287342      0.198320      0.133107
  22  16 3292.2024    3.9294  1.5126 12.1978 -0.0006  0.0264   0.0564   0.0645    0.0932   0.0000   437.0759       1.60031       14.7110      -4.99352       1.90790      -2.19875      -4.99402      -2.84229       1.83947      0.625103      0.341102      -1.14700     0.0518307       1.19673      0.342163      0.221236    -0.0262264      0.185061       1.85501       2.51845       2.56117       2.82557       2.81676       2.62149       2.41114       2.09964       1.88067       1.56925       1.31349       1.01663      0.791493      0.602566      0.430667      0.307066      0.206680      0.141664
  22  17 3437.2190    3.2371  2.1580 12.0633 -0.0013  0.0335   0.0407   0.0828    0.0602   0.0000   440.3851       2.51242       12.4479      -3.02614     0.0824563      -2.38335       2.65148      -2.76022      0.227728      0.559247       2.16447     -0.361216      -1.48258     -0.279422     -0.805569      0.270145      0.370756      0.437625       2.29929       3.15709       3.33986       3.41355       3.47143       3.11984       3.00990       2.66336       2.45222       2.00214       1.65333       1.30360       1.04294      0.769133      0.567413      0.398883      0.277672      0.185313
  22  18 3582.1257    2.6158  3.2662 11.8083 -0.0005  0.0434   0.0292   0.1084    0.0462   0.0000   440.0869       4.83532       2.88228      -5.74230       7.95289       2.71574      -9.82541      -7.49440       3.47676      0.712446      -2.69183     -0.899372      0.568995      0.931902      0.549137      0.100497     -0.107962     -0.161307       2.98491       4.13094       4.36306       4.65664       4.52254       4.37771       3.95981       3.55400       3.03897       2.65096       2.14240       1.73349       1.31511      0.996005      0.727479      0.513303      0.343435      0.235144
  22  19 3726.7946    2.1510  4.7663 11.2387  0.0005  0.0535   0.0215   0.1448    0.0461   0.0000   439.8603     -0.107828       5.17013      -9.12772       11.0120      -5.08787     -0.528939     -0.429619      -1.61238      -5.23863       2.21398       1.22694      -1.39475     -0.635618     -0.783921     0.0203183      0.456700      0.192087       3.70134       4.99274       5.46690       5.60677       5.63951       5.37802       4.94730       4.42917       3.80668       3.16410       2.64644       2.07853       1.64686       1.23983      0.888981      0.637268      0.431424      0.301138
  22  20 3871.7035    1.7760  6.3216 10.8574 -0.0009  0.0666   0.0163   0.1778    0.0403   0.0000   442.1505       1.07812       3.54484      -2.20145      -4.59339       1.39787      -7.21474      -1.88904      -5.93504       5.86874       2.63403      -2.60254       2.64600      -1.04419      0.689436     0.0996433      0.319074     -0.212709       4.50631       6.09922       6.68712       6.99457       6.82620       6.56833       5.96430       5.41939       4.75479       3.94606       3.27075       2.60132       1.98889       1.54028       1.11633      0.804594      0.538386      0.361096
  22  21 4016.2833    1.5056  8.8446 10.5294 -0.0010  0.0850   0.0127   0.2336    0.0345   0.0000   433.8822       12.5708       14.6152       5.05392      -17.9595      -5.19741      -12.4000      -4.30185      -5.68365      -1.55981      -8.70802       1.00182       5.64775      -2.70385      -1.22840     0.0684329      0.676332      0.544130       5.90579       7.79984       8.49655       8.96531       8.87503       8.48110       7.72817       6.97707       6.03783       5.12033       4.18419       3.38927       2.60494       1.97131       1.45816       1.02899      0.698373      0.471229
  22  22 4161.0734    1.2150 10.3924 10.5019  0.0003  0.1068   0.0112   0.3009    0.0298   0.0000   430.8748     -0.411723       9.23439      -2.95841      0.197407      -23.5071      0.421073       4.35919       9.43523      -11.4317      -10.7451       11.6057      -1.57985      -3.11661      -3.13631       1.64682       1.04221     -0.243003       7.22250       9.78520       10.7719       11.1019       11.0114       10.6071       9.58570       8.79488       7.46788       6.45409       5.30367       4.22837       3.28767       2.49723       1.81342       1.29391      0.868074      0.585735
  22  23 4305.5493    1.0146 13.1167 10.3615 -0.0014  0.1474   0.0092   0.3921    0.0276   0.0000   437.5058       5.01298       6.60647      -26.8067       10.2258      -18.0198       4.02519      -2.26474      -14.1983     -0.141633      -2.71361      -2.31071       5.88713       1.68316       1.35167      -1.77630     -0.138272     -0.749410       9.63837       13.3589       14.3503       15.0996       14.7291       14.2190       13.1022       11.8768       10.3453       8.75516       7.26312       5.90376       4.52969       3.43006       2.54639       1.80994       1.17777      0.811567
  23   6 1804.1908    0.4004  0.4092  9.3814 -0.0048  0.0158   0.0114   0.0358    0.0388   0.0000   440.3360      -2.46776       18.4245     -0.276325      -3.75147      -1.65215      -1.15011      -1.45887      -2.13768       1.11573     0.0689241      0.424250     -0.632381      0.369260     -0.264539      0.107633     -0.117203     0.0708078       1.14868       1.56745       1.63825       1.63785       1.56003       1.30173       1.33550       1.17777       1.19514       1.07503      0.936134      0.773031      0.588217      0.444147      0.311926      0.218346      0.139481     0.0910171
  23   7 1969.6338    0.5868  0.5467  9.6195 -0.0052  0.0168   0.0142   0.0389    0.0512   0.0000   438.4271     -0.604801       15.6206      0.989468     0.0271573       2.30162       2.21060     -0.331995     -0.698000     -0.482905     -0.341326       1.42217     -0.189447      0.561595      0.257631      0.169081    -0.0679447      0.111000       1.20891       1.56145       1.59953       1.70508       1.75547       1.68395       1.58703       1.31699       1.12271       1.02224      0.859824      0.730105      0.511801      0.404657      0.282227      0.216220      0.151209      0.100119
  23   8 2131.0809    0.8536  0.7469  9.7404 -0.0005  0.0192   0.0170   0.0445    0.0655   0.0000   438.3926      -3.94509       15.6658       1.56749      -2.24553     -0.495029      0.599457       2.65033     -0.728808      0.549991       1.62131     -0.179932     -0.641748      0.336064     -0.581416      0.295287      0.110284      0.139623       1.18077       1.75597       1.76745       1.93093       1.83385       1.78407       1.53434       1.49886       1.25507       1.15232      0.930169      0.759591      0.574587      0.447809      0.323030      0.223291      0.160954      0.102488
  23   9 2287.4492    1.2357  0.8771 10.2051 -0.0023  0.0205   0.0226   0.0464    0.0882   0.0000   441.1665     -0.180599       8.84616      -3.80704      0.299499     -0.781677      0.344006      -2.34521       2.87743      0.652660     -0.250848      -1.34865     0.0879930     -0.919442     -0.623935      0.407864      0.245030   0.000966012       1.40938       1.96643       1.94196       2.18038       2.09809       2.01187       1.94883       1.70318       1.47234       1.17687       1.01012      0.802024      0.645555      0.468481      0.358281      0.260296      0.180536      0.123475
  23  10 2439.1572    1.6249  1.0438 10.6868 -0.0007  0.0217   0.0279   0.0542    0.1030   0.0000   439.3535      -3.28769       13.1528      0.562327       2.48138      0.614345       1.45868      -2.08327     0.0747187     -0.895291    -0.0441090      0.767579     -0.599898      0.548662      0.353312     -0.202311      0.119084      0.178131       1.53011       2.00557       2.12090       2.21231       2.23450       2.13266       2.00587       1.73586       1.59906       1.32802       1.08262      0.897682      0.656752      0.533273      0.395108      0.286642      0.200782      0.138593
  23  11 2588.6017    2.1424  1.0111 11.3454 -0.0021  0.0215   0.0380   0.0533    0.0961   0.0000   438.0641       2.37528       15.5745      -4.55446      -1.84585       2.10047     -0.318075      -3.29078      -2.08824       1.94287      -1.76046      0.722802     -0.468288    -0.0645213      0.145306     -0.167887    -0.0347676     -0.146664       1.48934       2.06009       2.01748       2.20855       2.11896       2.07077       1.94335       1.89249       1.62243       1.42046       1.09809      0.819447      0.632041      0.549698      0.415030      0.328694      0.237942      0.157371
  23  12 2737.5663    2.8351  1.0176 11.4299  0.0034  0.0201   0.0472   0.0506    0.1131   0.0000   438.6468      0.901547       16.2032      -6.90338     -0.314936      -2.29380      -5.69150     -0.472504     -0.471473      0.338565       1.52648     -0.567263     -0.643492     -0.221526      0.193039      0.232884    -0.0235020      0.130838       1.39192       1.88475       1.99128       2.18099       2.10330       2.02685       1.89329       1.69830       1.40737       1.18852       1.01121      0.786662      0.607883      0.457744      0.352368      0.256167      0.185890      0.123672
  23  13 2886.0954    3.6757  0.8181 12.4927 -0.0023  0.0182   0.0699   0.0460    0.0954   0.0000   439.2745       1.85807       13.5471      -1.40244      -1.39149      0.231821     -0.664153      -2.61928      -2.30798     -0.853386      0.474675      0.266564     -0.308716      0.513932      0.417761    -0.0879030    -0.0134940      0.242092       1.28213       1.68160       1.72610       1.83381       1.85034       1.77679       1.68819       1.43177       1.28166       1.09606      0.876485      0.731986      0.559226      0.419819      0.311986      0.232592      0.172299      0.115876
  23  14 3033.4055    4.0370  0.9567 12.6600 -0.0013  0.0202   0.0724   0.0503    0.1098   0.0000   438.3400       4.03392       11.5570      -1.14958     -0.284939      -3.48179      -1.93168       3.44478    -0.0989371     0.0384804     -0.572995       1.62788     0.0933110     -0.626410      0.626564      0.185621      0.177079    -0.0808195       1.36490       1.79613       2.01999       2.02467       2.13183       2.02919       1.85730       1.61091       1.44098       1.16114      0.967040      0.795819      0.592905      0.476838      0.345442      0.245610      0.188650      0.121687
  23  15 3179.7284    4.2153  1.1703 12.4502 -0.0023  0.0241   0.0681   0.0575    0.1246   0.0000   437.9197       1.02419       13.2713     -0.206203      0.650179      -4.74361      -2.50139      -2.16611      0.862653       2.71911       1.45289      0.586168       1.11466       1.06962     -0.413311      0.186885      0.259133    0.00471302       1.56771       2.25784       2.31066       2.39767       2.44532       2.19989       2.13514       1.89906       1.72623       1.41872       1.20385      0.913377      0.745169      0.572994      0.400511      0.305239      0.216195      0.145406
  23  16 3325.5143    3.7291  1.4935 12.4967 -0.0022  0.0266   0.0556   0.0670    0.0785   0.0000   440.0878       1.74221       15.8957       2.18757       2.31168      -4.42263      -4.89295      -3.88937     -0.967715      -3.50421      0.347454     0.0902539     -0.603899       1.78746      0.138905      0.640706      0.267541    -0.0808133       1.71342       2.43403       2.42965       2.66318       2.65332       2.48208       2.30365       2.13528       1.82943       1.63619       1.33277       1.05609      0.830170      0.652326      0.478160      0.337841      0.240552      0.164625
  23  17 3471.2880    3.0100  2.6019 11.9382  0.0013  0.0348   0.0340   0.0917    0.0502   0.0000   440.0208      -6.64798       12.9757       2.63998      0.951338     -0.199123      -2.47908      -4.95909      -5.58549       1.82548      -1.27127       3.51415      -1.72533     -0.217660    0.00467921      0.927704      0.231551      0.207946       2.36889       3.15414       3.42830       3.61184       3.60586       3.45228       3.17426       2.92131       2.41272       2.16185       1.71412       1.36692       1.11940      0.822891      0.636610      0.459734      0.314056      0.219661
  23  18 3616.7897    2.4465  3.7234 11.6427 -0.0012  0.0458   0.0256   0.1171    0.0425   0.0000   431.4947      -3.22187       19.2042      -5.37314       1.95897      -1.58337      -2.44519      -6.38652      -3.96191      0.357067       3.42657     0.0499618      -4.24857     -0.813486     -0.287240      0.839271     -0.320621      0.162599       3.03619       4.07470       4.40051       4.55959       4.68875       4.30938       4.11206       3.74529       3.18383       2.74057       2.29267       1.86519       1.44109       1.11128      0.831493      0.590952      0.419865      0.286432
  23  19 3762.0404    2.0933  5.1436 11.1577 -0.0007  0.0548   0.0195   0.1500    0.0413   0.0000   431.1422       9.22958       4.70006      -14.7984       5.22827      -10.4253      -8.79573      -2.82981       4.64286     -0.987326      -4.23594       2.68555      0.342771       2.11898       1.92433     -0.593019    0.00722099     -0.217129       3.51798       4.82943       5.21194       5.34136       5.47924       5.22180       4.77005       4.37313       3.82264       3.28114       2.73924       2.18969       1.74885       1.31472       1.00655      0.710893      0.493638      0.344529
  23  20 3907.2502    1.7245  7.3988 10.7000 -0.0006  0.0699   0.0145   0.1934    0.0376   0.0000   442.5445      0.839172       3.84694      -2.06807       9.53478      -4.28260      0.475262      -4.66918      -4.57759       1.87264      -2.15312      -5.50355       3.21089       2.81017     -0.617654      -1.88453     -0.272891    -0.0617355       4.64217       6.27172       6.82472       7.08848       7.18494       6.78074       6.36037       5.65399       4.99648       4.19139       3.47492       2.84120       2.23383       1.69414       1.25268      0.922851      0.641366      0.441308
  23  21 4052.5249    1.3867  9.0172 10.5829 -0.0005  0.0889   0.0122   0.2442    0.0322   0.0000   440.4300       2.07363       4.24577      -2.44152       3.80202      -15.1354       2.81684      -3.26939      -4.14342      -2.94037       4.60014      -4.47527     -0.582794      0.927722      0.108961      0.466952      -1.88313      0.526185       5.88468       7.94112       8.66354       8.97253       9.03041       8.57921       8.02248       7.25845       6.23469       5.40553       4.53836       3.63406       2.87775       2.19720       1.63254       1.17001      0.820403      0.559956
  23  22 4197.6572    1.1697 11.3929 10.5094  0.0004  0.1168   0.0105   0.3265    0.0281   0.0000   435.1427       15.1957       12.1491      -8.73690       25.9928      -14.7696     -0.472691       14.0820      -1.74703      -22.1292     0.0478091      -2.24164       7.23856      -2.07018      -4.41715       1.04548       3.21951      0.308557       7.50922       10.2634       10.9502       11.6025       11.6800       11.1002       10.4517       9.18720       8.22890       7.01444       5.82866       4.73526       3.71502       2.84557       2.12437       1.55709       1.05334      0.732121
  23  23 4342.7386    0.9616 13.2072 10.3754  0.0015  0.1459   0.0089   0.3962    0.0263   0.0000   438.1331       19.1660       24.1363       13.5278     -0.931537      -7.17398       5.58219       6.70575      -10.3235      -14.5402       13.0536       9.73920      -3.43468      -3.31238      -1.12427      -1.08983      -3.39236      0.395689       9.42140       12.7575       13.5356       14.7171       14.4851       13.8351       13.1102       11.7580       10.1471       8.70283       7.28218       5.89483       4.65941       3.54972       2.67954       1.93160       1.34293      0.928713
  23  25 4632.7048    0.6128 17.4003 10.0879 -0.0021  0.2476   0.0061   0.6209    0.0213   0.0000   430.3261       47.7036       9.60817       20.9710       29.1841      -17.6593      -13.7527      -5.73984      -10.6116      -57.7150       35.2642       19.5284      -12.6331      -9.06009      -2.77806       4.87520      -3.29807     -0.973936       15.8093       21.6033       23.6931       24.7767       24.7390       23.8226       21.8514       19.9229       17.3567       14.8829       12.5636       10.1329       7.95528       6.15541       4.59358       3.31001       2.25571       1.54455
  24   5 1653.6946    0.2624  0.1999  9.3329 -0.0039  0.0118   0.0105   0.0236    0.0290   0.0000   441.6038      -3.35131       20.5510       3.96419      -4.04381     -0.552746       1.35541      0.808187      -1.12602     -0.663990       1.04830     -0.312394     -0.314294   -0.00340291     -0.154841     0.0368508     -0.178938    -0.0280477      0.699459       1.04390       1.02201       1.12991       1.10720       1.11619       1.01181      0.883899      0.805357      0.743888      0.622644      0.448864      0.386246      0.305669      0.235540      0.160867      0.105069     0.0867312
  24   6 1826.2947    0.4406  0.3789  9.4173 -0.0066  0.0164   0.0123   0.0322    0.0398   0.0000   440.2149      -2.77916       18.4156     -0.155479     -0.632724      -1.32021     -0.262640     -0.454676     -0.725680     -0.888383     -0.222401     -0.342288    -0.0980764     -0.107565    -0.0766714   0.000938917     0.0543703     -0.260615       1.31879       1.94328       2.23483       2.41075       2.48595       2.24444       2.02973       1.76150       1.40791       1.09128      0.831405      0.613898      0.475425      0.359523      0.266790      0.188240      0.146691      0.106628
  24   7 1993.5708    0.6328  0.5581  9.6429 -0.0007  0.0172   0.0141   0.0365    0.0514   0.0000   440.1454       1.00094       15.2846      0.800239      -5.82281     -0.950839      0.797103      -1.45985      0.966957      0.561082      0.296965     0.0446416     -0.172374     0.0859551     0.0247316     -0.237667     -0.113540     0.0781098       1.07571       1.47622       1.46621       1.65337       1.55288       1.55461       1.36445       1.33658       1.17469       1.02781      0.850560      0.702451      0.551193      0.453993      0.326469      0.237688      0.157851      0.119201
  24   8 2156.7533    0.8930  0.7252 10.0425 -0.0031  0.0177   0.0178   0.0425    0.0624   0.0000   439.3498      -2.20307       16.8888      0.245133      -2.36047     -0.639267       2.09160      0.496858      -1.59224       1.12543      0.864722      0.722427      0.150425     -0.214434      0.274784    -0.0476567      0.105673    -0.0107970       1.19638       1.58345       1.67653       1.70342       1.78719       1.71019       1.64349       1.44476       1.23580       1.05888      0.906462      0.739714      0.572721      0.432598      0.336958      0.253636      0.177086      0.126993
  24   9 2314.2703    1.3024  0.9855 10.2984 -0.0018  0.0203   0.0222   0.0524    0.0846   0.0000   436.8720      -2.46020       14.0878      -4.58031      -2.05987      -2.02832      0.495216       1.45406     -0.775611      -1.31120      -1.38300    0.00331108      0.561550      0.188677     -0.901062     0.0182705     0.0462040      0.149759       1.29805       1.75764       1.91413       1.88830       2.00669       1.80030       1.73793       1.59841       1.43341       1.18565       1.02778      0.857585      0.661332      0.515692      0.388832      0.281945      0.194902      0.139233
  24  10 2467.0438    1.7395  1.1420 10.8850 -0.0016  0.0231   0.0295   0.0616    0.1113   0.0000   438.5713      -4.92883       12.2943      -4.77461       2.42490      0.612663      -1.13456      -4.68217     -0.577801       1.31563       1.39951      -2.06825     -0.325427       1.04429      0.677266      0.140733      0.468103  -0.000417469       1.45959       2.11556       2.10403       2.25268       2.26003       2.11858       2.13560       1.83230       1.64251       1.34307       1.17110      0.939856      0.757161      0.576209      0.415708      0.312926      0.235546      0.157924
  24  11 2617.6775    2.3394  1.0375 11.2898 -0.0014  0.0199   0.0396   0.0553    0.1158   0.0000   438.7182      0.253483       17.7772     -0.970383      -4.42694       4.17067       1.76266     -0.320042    -0.0413686     0.0243878      0.628357     -0.264952     -0.843992      0.873634     -0.227355    -0.0970468    -0.0737401    -0.0412891       1.30408       1.74817       1.77698       1.97549       1.98650       1.91388       1.78183       1.55817       1.35656       1.20979      0.990776      0.828162      0.618787      0.480846      0.381052      0.274510      0.192635      0.137222
  24  12 2767.6696    3.0062  0.9336 11.7134 -0.0013  0.0200   0.0522   0.0460    0.1078   0.0000   439.9068      -1.27840       14.7956      -2.84069      -4.31827      -1.82149      -2.97202      -2.12689      -1.11460       1.99286      0.209187       1.10691      -1.72755     -0.702242     -0.249951      0.275053      0.190846     0.0714991       1.26764       1.77788       1.79522       2.03011       2.10335       1.84679       1.81865       1.57722       1.46737       1.17929      0.975105      0.773033      0.618302      0.488784      0.369728      0.280131      0.185708      0.137964
  24  13 2916.9605    3.6576  0.9639 12.5029  0.0032  0.0197   0.0653   0.0514    0.0968   0.0000   440.0535     0.0542603       11.2046      -2.79785      -1.01325      -1.55986      -1.39304     -0.158144       2.37432     -0.484510       1.44287     -0.109900     0.0489173     -0.464294     -0.681396     -0.259427    -0.0170158      0.287833       1.28494       1.81114       1.80071       2.08321       1.97876       1.95404       1.72073       1.61477       1.38499       1.22640       1.00116      0.789898      0.649553      0.499334      0.382858      0.260766      0.190149      0.135086
  24  14 3064.9768    4.1931  1.0371 12.8160 -0.0007  0.0237   0.0722   0.0568    0.1026   0.0000   440.0922       3.16140       10.3174     -0.880531      -3.21178      -2.98316     -0.942627      0.526402       1.97227     -0.654642      -1.29485      0.775324     -0.306714     -0.461041     -0.155126     -0.446039      0.187640     0.0931365       1.87098       2.60475       2.59895       2.57604       2.21600       2.00794       1.77462       1.81520       1.84146       1.87284       1.58081       1.32988       1.07952      0.810545      0.544787      0.363752      0.262185      0.168848
  24  15 3211.9616    4.1887  1.2536 12.5655 -0.0022  0.0247   0.0658   0.0573    0.1212   0.0000   435.7387       2.93637       16.0884      -4.94454     -0.569132      -5.57901      -2.11063      -4.63636       2.64032    -0.0453279      0.406828     -0.176473      0.807287       1.69883     -0.431041     -0.252241    -0.0501130    -0.0416364       1.56903       2.18200       2.20288       2.23496       2.44003       2.28462       2.20669       1.98181       1.63415       1.48369       1.18228       1.00570      0.795265      0.600071      0.461101      0.324422      0.240548      0.170624
  24  16 3358.4433    3.6200  1.8122 12.1770 -0.0015  0.0284   0.0469   0.0702    0.0718   0.0000   439.3249      0.618232       9.72221      -4.52778       3.08779      -4.26285      -4.75659      -5.63092      -2.22580      0.215893     -0.112643     -0.329445      -1.33972     0.0260721     -0.539334       1.21676   -0.00872928     -0.401763       1.86497       2.53748       2.67346       2.86722       2.91408       2.79358       2.55091       2.34478       2.03923       1.76889       1.42546       1.15549      0.880950      0.714820      0.557565      0.399828      0.288454      0.204679
  24  17 3504.8652    2.9002  2.7600 12.0061 -0.0004  0.0368   0.0321   0.0937    0.0466   0.0000   440.7581       1.76920       12.4038      -6.95432       12.4735     -0.969245      -6.23434      -4.17660      0.683024      -2.22732     -0.652884       3.17919     -0.611457      0.820529      -1.06751      0.270211   -0.00715153     -0.155484       2.34221       3.15430       3.38519       3.60796       3.52846       3.48617       3.17941       2.89341       2.59673       2.24132       1.87162       1.50219       1.21152      0.943891      0.698514      0.522536      0.371392      0.257628
  24  18 3650.9162    2.3800  4.0529 11.5609 -0.0002  0.0466   0.0230   0.1246    0.0383   0.0000   442.5834       7.75313       9.88382      -5.59022      -1.07026      0.490775      0.421396     -0.190467       1.12953      -1.87769       2.50446     -0.516512     -0.745880       2.20138     -0.842264      0.670485      0.141830     -0.211613       2.94419       4.02046       4.22652       4.39830       4.59678       4.39938       4.16229       3.69286       3.31196       2.72858       2.36023       1.90489       1.47515       1.20218      0.873760      0.669039      0.469920      0.326626
  24  19 3796.8445    1.9301  5.6583 11.1398 -0.0006  0.0589   0.0178   0.1596    0.0376   0.0000   441.3661       2.66650       3.97933     -0.989681      -5.86784      -15.0626      -6.69686       3.73646       3.23864      -3.71290      -3.18188      -1.68960      -1.39206       1.32820       1.89451     -0.582777     -0.782125     -0.423443       3.84629       5.27358       5.85993       5.95990       6.01334       5.70913       5.39570       4.84953       4.26927       3.61499       3.02128       2.47485       1.97424       1.51757       1.13440      0.837936      0.589796      0.409833
  24  20 3942.5426    1.6113  7.7821 10.7778 -0.0008  0.0749   0.0136   0.2078    0.0331   0.0000   436.5275      -1.05367       9.19813      -7.75725      -3.03550      -10.0317       9.36834       6.45767      -8.68051      -7.17238       2.64542      0.986187     -0.112266     -0.124087       1.98582       1.91994       1.21647      0.229570       4.61474       6.39646       6.82220       7.20614       7.33977       6.99623       6.62230       5.87190       5.21994       4.48889       3.83462       3.06149       2.47433       1.89213       1.43965       1.04938      0.746620      0.517944
  24  21 4088.1972    1.3339  9.6154 10.6068 -0.0014  0.0943   0.0117   0.2630    0.0305   0.0000   438.0066     -0.149676       18.6616      -4.45954      -18.0661      -8.98017      -6.90743       9.83107      -8.87198       1.68695      -1.61934      -1.37130       2.80774       3.78793       4.63773      -3.60169      -1.07120      0.920557       5.74697       8.03161       8.42528       9.10448       9.14602       8.80482       8.10145       7.44841       6.63716       5.54245       4.76018       3.85819       3.05652       2.40839       1.78694       1.31678      0.942646      0.653018
  24  22 4233.7376    1.0940 11.5102 10.4813 -0.0018  0.1207   0.0098   0.3286    0.0279   0.0000   424.8412       4.74025       17.3250       11.3724       13.4156      -16.5954      -26.4208       7.47350       2.48959     -0.553422      -4.12042       1.56531       3.24996      -9.11849     0.0929898   -0.00498446      0.189398      -1.00916       7.36169       10.0379       11.2476       11.5484       11.8280       11.1893       10.6131       9.48394       8.41661       7.18874       6.04757       5.04243       3.91992       3.07295       2.35535       1.70398       1.18220      0.829512
  24  23 4379.1465    0.8868 14.5800 10.3618 -0.0023  0.1649   0.0078   0.4444    0.0246   0.0000   437.6545       6.03199       8.57277      -12.3333      -8.24471      -15.0413     -0.754995     -0.415864       3.51121     -0.731398      -8.01149       5.34098       1.58213      -7.76467     -0.846733     -0.793737       5.28497      -1.56388       10.0831       13.9549       15.1058       16.1553       15.9704       15.5888       14.2404       13.1492       11.4824       10.0071       8.35592       6.81972       5.49233       4.27584       3.18937       2.35327       1.64446       1.14014
  24  25 4669.4370    0.5772 17.5719 10.0743  0.0015  0.2587   0.0060   0.6350    0.0208   0.0000   399.4989      -8.22083       53.5693      -5.73113       25.9495      -41.6044      -47.4647      -18.4718       40.7724       7.21726      -29.5315       2.62084      -6.21395      -10.0734       4.94840      -1.43967     -0.448531      -1.19458       15.6030       21.6803       23.2944       24.7268       24.7294       24.0376       22.2837       20.6358       18.0764       15.5684       13.0867       10.6130       8.63920       6.71446       5.08385       3.77760       2.61668       1.83371
  25   5 1674.0717    0.2839  0.2654  9.2393  0.0006  0.0125   0.0095   0.0284    0.0303   0.0000   439.9962      -1.33878       19.0200       1.08298      -1.61060     -0.142242       1.35991     0.0283247     -0.142301      0.812764      0.431342     -0.318776   -0.00130898    -0.0155899      0.100317     -0.136940    -0.0222894     0.0696887      0.869302       1.04838       1.22391       1.22020       1.22297       1.26205       1.18921       1.04117      0.961252      0.784995      0.609291      0.482382      0.418304      0.316990      0.246745      0.196951      0.136052      0.107969
  25   6 1847.8565    0.4439  0.5230  9.2953  0.0015  0.0183   0.0105   0.0361    0.0435   0.0000   440.3848     0.0309072       15.9105      0.435167      -3.01020       1.46201       1.23125      0.255549      -1.54721     -0.470356    -0.0146134      0.122069      0.506960     -0.201335     -0.209979      0.308479     0.0526052    -0.0397138       1.04920       1.50261       1.50437       1.62249       1.67474       1.57857       1.52640       1.31516       1.18812       1.02312      0.916153      0.720170      0.596905      0.444360      0.341543      0.252236      0.190494      0.131829
  25   7 2016.8966    0.6805  0.5319  9.6353 -0.0037  0.0159   0.0152   0.0349    0.0512   0.0000   438.8243      -1.15600       15.9050      -1.29086      -1.70929       3.03263     -0.133836    -0.0270778      0.496847      0.573830     -0.761600     -0.370785     -0.508952      0.937679     -0.177961      0.182557    -0.0753722     0.0499244       1.02340       1.42748       1.53804       1.67114       1.66280       1.56306       1.44259       1.32317       1.09343       1.00203      0.806850      0.702259      0.529841      0.420098      0.295767      0.232895      0.164567      0.110495
  25   8 2181.7384    0.9813  0.8037 10.0695 -0.0004  0.0188   0.0183   0.0466    0.0652   0.0000   440.4243     -0.654314       16.8152       2.67415     -0.675478     -0.826378       1.05365      -3.24744      -2.36089       1.16749    -0.0156837      0.817658      0.140720     -0.530829     -0.104528      0.137604      0.130648     0.0668740       1.15353       1.63105       1.70068       1.91669       1.84466       1.80102       1.75753       1.44091       1.31869       1.09965      0.980742      0.738254      0.603070      0.456710      0.352285      0.268767      0.197419      0.142768
  25   9 2340.4681    1.3555  0.9785 10.3867  0.0026  0.0196   0.0234   0.0516    0.0865   0.0000   439.5584      -1.20018       15.1884      -3.46285     -0.561324      -4.88918      -3.45993     -0.853850       1.15512     -0.900337      0.627245      -1.02961      0.885456     -0.459269       1.01954    -0.0515802     0.0558862      0.102711       1.27312       1.71648       1.82193       1.89050       1.99213       1.85184       1.79285       1.56924       1.36254       1.22328       1.00822      0.854275      0.668250      0.520371      0.393981      0.292233      0.207682      0.149952
  25  10 2494.3631    1.8322  1.0139 10.7026  0.0008  0.0205   0.0298   0.0487    0.1024   0.0000   440.8301      0.822707       13.9182       1.76276      0.595931       2.16411      -1.11986      -1.13684     -0.796729       3.47134     -0.801047      0.519296      0.174691     -0.782498     -0.127574      0.296644     0.0394553      0.147218       1.21572       1.70942       1.85790       1.96878       1.98103       1.87852       1.79930       1.61584       1.36094       1.24305       1.03379      0.818206      0.691938      0.508692      0.402251      0.291115      0.214881      0.146763
  25  11 2646.2512    2.4992  1.0063 11.4849 -0.0032  0.0206   0.0417   0.0512    0.1045   0.0000   438.2984     -0.968246       12.5454       1.13739      0.587709    -0.0812984       1.03007      -1.49663       1.73608       2.12199     -0.308152     -0.535166     -0.714706    -0.0671768      0.550984      0.282028      0.130726      0.149541       1.25769       1.75159       1.79660       1.91006       2.00307       1.87877       1.77516       1.61031       1.44948       1.23849       1.05186      0.838143      0.674617      0.514272      0.404264      0.306076      0.229218      0.161198
  25  12 2797.3500    3.2226  0.9843 11.7471 -0.0010  0.0186   0.0530   0.0484    0.1101   0.0000   439.3384     0.0212175       16.9476     -0.708993      -3.38638      -2.28406       1.28834     -0.382742      -1.51898     -0.639350      0.756476      0.266585    -0.0958001      0.420541      0.152458      0.374068     -0.108397     -0.195066       1.18396       1.56774       1.61191       1.80619       1.81788       1.70447       1.64713       1.47620       1.32543       1.12054      0.949660      0.771432      0.603465      0.492020      0.355138      0.297071      0.211097      0.147976
  25  13 2947.3808    3.7891  0.9106 12.3780 -0.0009  0.0188   0.0645   0.0451    0.0953   0.0000   438.7082       1.32200       14.3111      -2.26367       4.90125      -2.98826      0.355525     -0.129243       1.35762     -0.814857     -0.409280      0.290136      -1.32782     -0.382170     -0.116768      0.121680      0.326672      0.117736       1.22256       1.70590       1.82771       1.98531       1.94227       1.82227       1.77315       1.52369       1.41204       1.16806      0.981770      0.781966      0.611962      0.495681      0.366437      0.270226      0.209320      0.148731
  25  14 3096.1613    4.2379  1.0112 12.8546 -0.0030  0.0215   0.0733   0.0511    0.1035   0.0000   437.9373      -1.37989       15.5970      -2.72295      0.687762      -2.89974      0.465819      0.371434      -3.65346    -0.0696141       1.06030     -0.829380     -0.788616      0.831932    -0.0358833      0.146631     -0.216758      0.514399       1.28009       1.86834       1.80456       2.04422       1.99615       1.90643       1.82526       1.71733       1.53625       1.25627       1.08762      0.853901      0.704093      0.542951      0.419630      0.313527      0.239343      0.167454
  25  15 3243.8547    4.0228  1.2870 12.9562 -0.0072  0.0241   0.0629   0.0626    0.0853   0.0000   439.2186     -0.125359       13.7071      -2.88369      -1.08372     -0.484579       2.70795      0.443998      -2.04286     -0.104861     -0.739369     0.0839974     -0.181400       1.36770     0.0805841     -0.106843     -0.173351      0.178868       1.48951       2.04095       2.16821       2.34723       2.29074       2.22298       2.04594       1.94665       1.68345       1.44487       1.21692       1.02441      0.811960      0.629303      0.485839      0.352115      0.265112      0.182926
  25  16 3391.1109    3.5193  1.8421 12.4754  0.0004  0.0292   0.0463   0.0748    0.0646   0.0000   439.6302       2.18001       10.6648      -5.18851      0.394739      -4.53061       2.52373      -1.43201      -2.80138      0.292223    -0.0418920    -0.0567940      -1.56445     0.0977576      0.873071     0.0829846     -0.305055      0.264635       1.71886       2.42083       2.49034       2.67705       2.69788       2.61156       2.48131       2.30164       1.99982       1.74095       1.42522       1.18197      0.961725      0.737567      0.578734      0.440731      0.314988      0.225058
  25  17 3538.0934    2.8267  2.8417 11.9571 -0.0002  0.0366   0.0304   0.0969    0.0446   0.0000   446.4029      -1.21003       12.1817      -7.93793       6.90434      -1.01087      -5.27418      -2.97084     -0.114893      -2.53297       4.18340       2.97340      0.332006     -0.664344     -0.118898       1.11215     -0.106336     -0.576230       2.18374       3.01493       3.12174       3.41121       3.47808       3.31073       3.05270       2.87143       2.51444       2.23909       1.81770       1.54189       1.18864      0.961124      0.724659      0.554744      0.399524      0.285397
  25  18 3684.9107    2.2911  4.3924 11.3671 -0.0002  0.0478   0.0210   0.1244    0.0381   0.0000   438.1172       3.93399       9.19549       3.53952      -2.34533      -4.13337      -7.12368       8.93192       4.78612      -7.98116      0.565388     -0.254267      -1.14745     -0.831923      0.279067       1.20925    -0.0536880     0.0461809       2.92203       3.97605       4.37040       4.44533       4.61316       4.41420       4.15723       3.79638       3.27907       2.96622       2.41352       2.02563       1.60244       1.29642      0.967675      0.734151      0.508282      0.363521
  25  19 3831.1826    1.8745  6.1722 11.0100 -0.0008  0.0608   0.0161   0.1663    0.0348   0.0000   438.5287       7.41439       4.04151      -4.67715       6.23786       2.88395      -3.13890      -2.01690       3.31399       2.46365      -7.37058       1.77746       2.30861       1.51912    -0.0228976      0.780808      -1.21559      0.169822       3.57337       4.98229       5.37113       5.71996       5.72172       5.55345       5.26048       4.72020       4.21400       3.62148       3.06956       2.56004       2.02876       1.60794       1.20780      0.917606      0.649955      0.466711
  25  20 3977.3623    1.5274  8.2260 10.7273 -0.0007  0.0777   0.0128   0.2150    0.0312   0.0000   434.0091      -1.88129       11.2482       8.04194     -0.328038      -11.5849      -4.28449       1.42145       1.90013       1.66363       1.26536      -1.29277      -1.27950     -0.512771      -3.26893     -0.751310     0.0817171     -0.823311       4.58258       6.37267       6.81854       7.19264       7.34813       7.01659       6.68698       6.05463       5.34208       4.63658       3.94859       3.25238       2.61967       2.08073       1.56135       1.17341      0.827469      0.599716
  25  21 4123.6325    1.2746 10.0985 10.5596 -0.0013  0.0963   0.0109   0.2674    0.0287   0.0000   452.6134       11.8946      -9.01831      -3.60098     -0.480204      -12.2230      -2.82458       8.15070       4.32619      -3.66660      -13.5390      0.883463      0.480353       4.17710      -1.93072      -1.20762     -0.136874     -0.639113       5.71382       7.86153       8.54055       9.04164       9.14017       8.90805       8.18618       7.61423       6.58316       5.85461       4.94558       4.02753       3.30331       2.54647       1.95833       1.47145       1.02961      0.736767
  25  22 4269.6418    1.0755 13.1665 10.4136 -0.0001  0.1325   0.0088   0.3572    0.0258   0.0000   434.1374      -11.5552       13.1577       6.50020       5.69040      -1.55925       5.42052      -11.3299      -14.4206       16.5947       10.2962      -1.88490       1.01464       2.79404       1.95359       2.94143      -1.38722       1.42874       7.89099       10.7692       11.7655       12.4402       12.3987       12.0816       11.2849       10.4837       9.14346       8.13254       6.70394       5.67727       4.47910       3.58586       2.71228       2.03801       1.47372       1.04324
  26   4 1508.7053    0.1622  0.1142  9.2632 -0.0054  0.0094   0.0097   0.0195    0.0236   0.0000   439.6018      0.186623       20.2942     -0.352091      -3.37807     -0.631026     -0.586038     -0.532400     -0.260100     -0.174485     -0.513723      0.158793     -0.338468     -0.309330     -0.241326     -0.195205      0.228344     -0.101514      0.574162      0.675476      0.893308      0.989505      0.770805      0.934858      0.957724      0.697322      0.656734      0.624313      0.478926      0.353088      0.346149      0.271418      0.178482      0.154686      0.134739     0.0770062
  26   5 1694.0524    0.3199  0.2726  9.3363 -0.0013  0.0157   0.0101   0.0253    0.0301   0.0000   440.0530     -0.672008       19.2429     -0.380493      -3.45610      0.943247       1.08349    -0.0175570     -0.494166      0.299907      0.940782      0.128216     -0.233747     -0.242201    -0.0242512      0.129305     0.0653607    -0.0853041      0.884277       1.37346       1.38466       1.65863       1.57285       1.58302       1.42468       1.24847       1.14933      0.867634      0.776398      0.559688      0.482381      0.326493      0.310369      0.190608      0.176756      0.117013
  26   6 1869.0234    0.4772  0.4400  9.3958 -0.0100  0.0156   0.0124   0.0317    0.0425   0.0000   440.3410     -0.663380       19.1155     -0.191807      -1.93493      0.498348      -1.34065      0.674855     -0.954439      0.133747      0.478438     -0.489666     -0.801688      0.458156      0.922878     -0.466187      0.247352    -0.0403295      0.915870       1.24083       1.51430       1.47486       1.39760       1.48145       1.25132       1.20001       1.12101      0.909827      0.813254      0.710427      0.530235      0.433910      0.339878      0.246268      0.186639      0.135374
  26   7 2039.7468    0.7222  0.6617  9.6062 -0.0012  0.0171   0.0145   0.0394    0.0586   0.0000   439.8153      -1.57280       20.2726      0.986730      -4.09850      -1.60848     -0.685954     -0.768474      -2.00563       1.11039      0.498598     -0.871390     -0.173416     -0.349484     -0.289931     0.0860970      0.229829    -0.0424698       1.05745       1.44854       1.54747       1.68573       1.72144       1.68131       1.52285       1.39858       1.16381       1.05429      0.885873      0.725274      0.604459      0.462148      0.340089      0.263635      0.187189      0.140651
  26   8 2206.0614    1.0470  0.8050 10.0476 -0.0009  0.0186   0.0189   0.0435    0.0743   0.0000   441.3096      0.925042       16.5471      -2.80336      -4.26701      -5.16170     -0.174589       1.12163     -0.758642      0.449952      0.148120     -0.289994      -1.35052     -0.137037     -0.135803      0.204904      0.243196    -0.0633882       1.10666       1.61210       1.59274       1.78589       1.73969       1.68099       1.61932       1.48626       1.30343       1.12231      0.927211      0.778060      0.617579      0.500234      0.375337      0.291328      0.205726      0.155195
  26   9 2366.0448    1.4540  0.9782 10.5338 -0.0026  0.0198   0.0243   0.0483    0.0834   0.0000   438.7185     -0.478010       17.5759      0.638243      -3.10925      0.625138       3.30264      -3.05936      -1.10016      -1.18250      -1.53556     0.0716913     -0.738647     -0.284705      0.503402      0.219726      0.358554     -0.102014       1.17506       1.55757       1.69216       1.77154       1.88706       1.76903       1.71206       1.50627       1.35527       1.19463      0.982484      0.782107      0.658107      0.519150      0.406390      0.312011      0.224206      0.164817
  26  10 2521.2036    1.9386  1.0514 10.9772 -0.0010  0.0196   0.0311   0.0510    0.0929   0.0000   438.9954     -0.240486       12.5662      -2.41523       2.02000      -3.89966      0.928049      -1.68852      0.804366       3.05022     -0.222966      -1.01089     -0.224730     0.0611212      0.941400      0.161340     0.0928214    -0.0524213       1.21392       1.58597       1.71247       1.80391       1.84459       1.84918       1.69282       1.59276       1.33420       1.17175       1.00308      0.833679      0.662861      0.542281      0.405941      0.320616      0.222353      0.172681
  26  11 2674.3129    2.6685  1.0576 11.3738 -0.0005  0.0196   0.0422   0.0523    0.1198   0.0000   439.0785      -1.28195       13.5369      -2.29474     -0.810129      -2.57022      -1.27431     -0.793298      0.871067      0.772273      0.196825      0.845821      -1.02460      0.952074      0.105127      0.299545      0.210122      0.314385       1.21072       1.65510       1.71434       1.88621       1.96690       1.86558       1.74208       1.56626       1.42177       1.19020       1.02103      0.825729      0.655220      0.514787      0.406930      0.306388      0.235251      0.168496
  26  12 2826.5353    3.3463  0.9778 12.0482 -0.0018  0.0188   0.0541   0.0474    0.1027   0.0000   438.8162      0.666602       17.0301      -1.03235      -1.95966      -2.60400      0.686380      -2.65005     -0.322403      0.102129       1.58180     -0.316757     -0.587717     0.0494599      0.267973     -0.125769     -0.208262     -0.124293       1.17085       1.53523       1.58098       1.71318       1.70149       1.66882       1.60386       1.52616       1.31929       1.11841      0.993657      0.772864      0.658460      0.510295      0.408096      0.311890      0.226623      0.169875
  26  13 2977.4492    4.0963  0.9067 12.2415 -0.0025  0.0179   0.0671   0.0424    0.1105   0.0000   438.9919       2.38600       16.0846      0.486147     -0.329331     -0.526545       2.22691      -1.38152     -0.836347      0.366680      0.218777     0.0977731      0.947681       1.39696     -0.531131      0.138435      0.101237    -0.0621221       1.07774       1.43919       1.56373       1.67325       1.68445       1.58260       1.50914       1.40077       1.21229       1.08661      0.937332      0.750500      0.629887      0.489896      0.370435      0.284028      0.213970      0.154805
  26  14 3126.9073    4.2811  1.0648 12.7001 -0.0006  0.0203   0.0693   0.0520    0.1063   0.0000   437.8944      0.390733       13.0773      -5.27741      0.911443      -3.73982      -1.97548      -2.13552      -3.11478      0.928406       1.10090      0.403592    -0.0891236    -0.0789251      -1.06114     0.0894445    -0.0623098     -0.348814       1.22541       1.68514       1.76543       1.82883       1.81929       1.79618       1.76725       1.61846       1.39669       1.21321       1.04407      0.862827      0.678538      0.564894      0.427715      0.326761      0.238712      0.178175
  26  15 3275.3908    3.9958  1.4310 12.5623  0.0003  0.0242   0.0572   0.0651    0.0969   0.0000   436.7731       5.36090       14.7383      -2.51693     -0.859318      -7.36853      -1.55387      -3.21345     -0.945102     -0.114128      0.934759      0.223709     -0.261399     -0.577456      0.443907      0.478512      0.626730     0.0565911       1.41175       1.96057       2.05049       2.14338       2.23267       2.09359       2.05319       1.86964       1.71461       1.44258       1.23408       1.00458      0.855610      0.660540      0.524867      0.391100      0.280851      0.206484
  26  16 3423.3453    3.2022  2.1074 12.3673  0.0012  0.0310   0.0396   0.0833    0.0588   0.0000   441.7988       1.00365       5.76735      -4.40958       2.92634      -9.18422      -3.79964     -0.431312       2.37589      0.505339      0.580115     -0.652806     0.0297581     -0.325463     -0.444756      0.314446      0.507098    -0.0692559       1.76423       2.43486       2.56005       2.77974       2.84191       2.68213       2.56782       2.37646       2.08173       1.83444       1.54484       1.32038       1.05173      0.849747      0.642999      0.490384      0.347512      0.260868
  26  17 3570.9540    2.6326  3.3346 11.8173 -0.0002  0.0404   0.0264   0.1031    0.0417   0.0000   445.5863      0.863825       2.90780      -7.81537       2.32554      -3.69053      0.250250      0.110859      -4.23143      -2.52366       3.66265      0.478026     -0.153208      0.890501       1.49868      -1.16874     -0.964085    -0.0897739       2.33518       3.23908       3.49260       3.60320       3.84190       3.59771       3.45843       3.07081       2.78119       2.45337       2.11260       1.71019       1.40698       1.09741      0.857190      0.643387      0.476071      0.336906
  26  18 3718.3784    2.1568  4.7552 11.3754 -0.0026  0.0504   0.0192   0.1319    0.0349   0.0000   438.3433      0.490663       9.55944     -0.638206       3.61089      -2.91386     -0.927339      -6.48608       2.05643      -3.61423     -0.430508       7.01604       2.59543     -0.622795     -0.750684      0.124731      0.523216      0.704632       2.88369       3.92529       4.35746       4.47372       4.63476       4.42038       4.17999       3.91433       3.44749       3.01575       2.57916       2.12421       1.73389       1.35081       1.06015      0.816621      0.596616      0.426208
  26  19 3865.4374    1.7865  6.4993 10.9730 -0.0003  0.0620   0.0148   0.1707    0.0334   0.0000   435.8092       2.91846       4.30880      -5.06970       10.8742      -11.7053      -2.06144      -1.44936       3.80395       4.86669      0.627652      -1.94139      0.504719       1.53671      -1.75417     -0.861269     -0.315456      0.351882       3.56068       4.96536       5.33869       5.54816       5.75464       5.50320       5.26948       4.80472       4.27032       3.72199       3.16512       2.67509       2.14891       1.70209       1.30962       1.00173      0.724321      0.519685
  26  20 4012.2351    1.4196  8.2846 10.8004 -0.0014  0.0805   0.0124   0.2224    0.0296   0.0000   439.2555       18.7303       11.8823       1.61780      0.672581      -3.57220      -9.19882      -3.32613       5.57603       3.50277      -3.46390      -6.67905       2.82482       3.23852      -4.76924       1.94754    -0.0510835       1.04771       4.54793       6.36143       6.92282       7.34815       7.45505       7.13097       6.81938       6.19620       5.57589       4.84961       4.14055       3.38682       2.79080       2.23042       1.71917       1.29336      0.927180      0.669606
  26  21 4158.7907    1.1930 10.8842 10.5983 -0.0005  0.1067   0.0105   0.2955    0.0275   0.0000   439.9453      -10.4149       4.62926     -0.151407       12.4524      -14.5878      -3.31449       10.9155       3.48289      -1.63876       6.25557      -2.96637       2.77384       3.51718       1.60087      -1.00978     -0.864701       1.02207       6.07183       8.21485       9.06232       9.46576       9.66892       9.42484       8.92994       8.15381       7.28989       6.38415       5.42082       4.55399       3.73353       2.96070       2.29876       1.72642       1.24300      0.910136
  26  22 4305.5118    0.9840 13.2881 10.4298  0.0022  0.1410   0.0083   0.3695    0.0250   0.0000   437.7142       12.2741       20.3393      -13.5360      -17.0468      -9.29716      0.154443       9.93625      -3.68405      -2.81705      -6.47856     -0.363707       9.51449       5.99043      0.405528      -1.38188     -0.648865      -1.85581       7.90359       10.9132       11.8634       12.8124       12.5697       12.5361       11.7012       10.7714       9.66136       8.52098       7.22389       5.94776       4.90017       3.98888       2.96894       2.31617       1.65238       1.18607
  26  23 4451.5033    0.8087 15.5540 10.3146 -0.0002  0.1837   0.0068   0.4680    0.0219   0.0000   440.7550      -8.01281       4.21294      -21.1876       30.3584      -39.7778       16.8256       12.9361       17.3615      -22.6454       22.9360      0.906411      -11.0904       2.58728       6.98434       1.25103      0.447001     -0.450011       10.0367       14.2013       15.4199       16.4724       16.7179       16.1716       15.3861       14.0835       12.5444       10.9585       9.33640       7.68123       6.34253       5.06337       3.91351       2.97728       2.08619       1.51376
  27   5 1713.5892    0.3344  0.3176  9.3272 -0.0074  0.0148   0.0101   0.0276    0.0325   0.0000   440.3565      0.533882       19.1691      0.640394      -2.96201     0.0240777      0.260326      0.283061      -1.47618     0.0509428      0.510030    -0.0988744     -0.424948      0.775644     -0.753055     -0.364316      0.135759     0.0624018      0.713856       1.18856       1.07855       1.37614       1.17267       1.31623       1.05240       1.14403      0.922908      0.856754      0.698661      0.573354      0.506885      0.378925      0.306652      0.216372      0.166217      0.116405
  27   6 1889.7531    0.5274  0.4964  9.3971 -0.0025  0.0156   0.0119   0.0328    0.0464   0.0000   439.6574    -0.0386897       18.9317      0.347493      -3.66655     -0.529380      0.124753      0.939087     -0.861711      0.376871     -0.238397      0.338949     -0.916001     -0.360281    -0.0612046     0.0505062     -0.264777    0.00124983      0.907686       1.27257       1.38256       1.38266       1.37822       1.26938       1.29684       1.18048       1.10340      0.971954      0.813587      0.727104      0.596279      0.475199      0.343219      0.276418      0.207186      0.147620
  27   7 2062.0200    0.7589  0.6968  9.7109  0.0001  0.0172   0.0145   0.0419    0.0585   0.0000   438.4253      -1.20161       18.9641       1.63206     -0.929947     -0.194426      0.537070     -0.305640      -1.07876     -0.721790      0.642275     -0.130594     -0.639320    -0.0563628      0.711606     -0.170077     -0.196656     0.0751121       1.05091       1.41174       1.53244       1.62473       1.66968       1.61436       1.54416       1.32000       1.13591       1.09263      0.923922      0.811756      0.613072      0.504251      0.393287      0.289246      0.216724      0.154096
  27   8 2229.6861    1.0907  0.9001 10.0669 -0.0006  0.0188   0.0184   0.0472    0.0762   0.0000   440.1815       1.52549       18.7534      -1.97503      -5.42829      0.351417       1.79447     -0.334720      -2.48886     -0.331004       1.60589       1.06475     -0.155797     -0.505255      0.206681      0.594590     0.0899692      0.156072       1.08253       1.50021       1.59092       1.67128       1.72854       1.55173       1.61595       1.41272       1.27230       1.16446      0.964712      0.835837      0.686959      0.532165      0.412044      0.311143      0.243098      0.172088
  27   9 2390.9582    1.5415  0.9861 10.6198 -0.0007  0.0191   0.0248   0.0484    0.0856   0.0000   438.2566     -0.901364       12.5056       1.58062      -1.63095      -3.86691     -0.731941       2.07709       1.75708      -1.68759     -0.337972     -0.627687     -0.472229      0.470613       1.01038    -0.0195211      0.134557     0.0466775       1.11133       1.49056       1.57605       1.70501       1.71889       1.66805       1.59309       1.43404       1.29366       1.13047       1.00604      0.839362      0.690469      0.530366      0.442624      0.325769      0.237492      0.170916
  27  10 2547.5309    2.1117  1.0713 11.1680 -0.0019  0.0199   0.0334   0.0502    0.0966   0.0000   439.5881     -0.261091       15.5950      -1.25449    -0.0840272      -1.22904      -1.85747     -0.312567      -1.35060      0.462987       1.79650      -1.85224     0.0369771       1.79613      0.352042     -0.668011     -0.320853      0.342770       1.16213       1.60750       1.71638       1.84415       1.89144       1.81723       1.73721       1.55917       1.40445       1.18544       1.04872      0.876709      0.692621      0.563983      0.434572      0.332261      0.244398      0.182581
  27  11 2702.0736    2.6681  1.1224 11.6864 -0.0025  0.0203   0.0413   0.0523    0.0993   0.0000   437.5745      0.279178       15.0566       1.12765      -4.24996      -4.54568       3.11897      -2.04163     -0.405998     -0.251548     -0.316196     -0.415008     -0.116371     -0.384133     -0.398737     -0.137959      0.246025    -0.0439122       1.17505       1.55909       1.66217       1.77752       1.84537       1.74793       1.70506       1.53430       1.35507       1.25329       1.04350      0.877754      0.686858      0.570443      0.438500      0.341952      0.261067      0.191425
  27  12 2855.3800    3.3740  1.0003 12.2150 -0.0033  0.0194   0.0538   0.0473    0.1027   0.0000   439.0409      -2.86765       17.4130      -1.52994       1.06255      -5.27174       1.02854      -3.00903      -1.22176       1.40956     -0.873853     -0.179080     -0.108684     -0.494305      0.116188     0.0467266     0.0103773      0.107319       1.13173       1.57297       1.63054       1.77052       1.81521       1.72227       1.70835       1.51989       1.37420       1.14479       1.00758      0.844288      0.684781      0.532275      0.427861      0.336263      0.238753      0.178502
  27  13 3007.0240    4.1686  0.9018 12.6274 -0.0009  0.0172   0.0688   0.0447    0.0893   0.0000   439.0550      0.994606       14.1830      0.388251      -3.54124      -2.57338      0.504118     -0.755384      -1.21387     -0.379339      0.173978     -0.865391     -0.684783      0.244947      0.118266     -0.256177     -0.185276     0.0494721       1.00690       1.38475       1.40293       1.54855       1.51144       1.48969       1.43793       1.35050       1.20888       1.03326      0.882618      0.743099      0.612187      0.499725      0.382094      0.295824      0.213228      0.156869
  27  14 3157.2207    4.2329  1.1326 12.6165  0.0000  0.0209   0.0647   0.0522    0.1089   0.0000   438.7323       3.59122       15.5840     -0.663252      -2.76411      -5.99400      -1.33586      -3.27046       2.26299      -1.39401      -1.25880      0.329643      0.316911      0.646213     -0.184766     -0.132276     0.0803924     0.0711919       1.16206       1.65244       1.67194       1.86245       1.85809       1.84678       1.68645       1.62064       1.38592       1.25445       1.06694      0.898286      0.731336      0.589619      0.438024      0.341063      0.256790      0.192345
  27  15 3306.4970    3.8632  1.6941 12.5081  0.0006  0.0261   0.0510   0.0676    0.0820   0.0000   437.6817       5.35022       13.6005      -4.83827      -1.08181      -2.71938     -0.451600      -1.97439       2.33972     -0.259544    -0.0968717      0.453198     -0.367486      0.183377      0.650812    -0.0205550      0.344591    -0.0874574       1.53447       2.10282       2.16844       2.34327       2.39564       2.28111       2.24058       2.06655       1.83967       1.58713       1.32550       1.12609      0.933007      0.745838      0.580515      0.449923      0.327513      0.243725
  27  16 3455.2669    3.0215  2.3304 12.3371  0.0003  0.0323   0.0363   0.0874    0.0542   0.0000   436.8161      -1.26373       7.53336      -3.60266       5.24164       3.69118      -7.59996       2.01746     -0.542143       1.61161     -0.215862     -0.329421      -2.30748      0.625460      0.499351     -0.543454      0.106253     -0.187517       1.84451       2.51446       2.69060       2.88847       2.97079       2.88358       2.73975       2.53065       2.17355       1.94986       1.68147       1.38980       1.12916      0.929082      0.703035      0.552023      0.395989      0.294937
  27  17 3603.5361    2.5232  3.4743 11.8561 -0.0010  0.0404   0.0251   0.1093    0.0395   0.0000   441.1447      -2.25809       12.6634      -6.21726       2.18089      -3.27423      -9.84108      -1.73760      0.664501     -0.796547     -0.966349       3.23104     -0.432464      -1.66065       1.13852    -0.0977027     -0.168921     -0.971381       2.25091       3.01400       3.32085       3.46091       3.62527       3.44345       3.24254       3.04257       2.74985       2.41799       2.07359       1.69190       1.44696       1.14025      0.889509      0.690676      0.505900      0.366690
  27  18 3751.5729    2.0567  5.3661 11.2663 -0.0003  0.0526   0.0174   0.1417    0.0337   0.0000   440.0831       2.04842       11.8759      -7.60902      -3.74573       9.14260     -0.384293      -1.17137      -2.80508      -3.31987      0.220417      0.794966     -0.814249     -0.760733      0.513458       1.07825    0.00867345      0.471893       3.01699       4.04240       4.49816       4.64465       4.81829       4.62577       4.40118       4.08476       3.64675       3.19514       2.74287       2.27277       1.88316       1.48498       1.16977      0.904612      0.676496      0.487390
  27  19 3899.1602    1.6973  7.1186 10.9847 -0.0010  0.0659   0.0139   0.1826    0.0310   0.0000   434.6324       2.90373       13.5422      -4.98652      -6.52102      -10.3278      -10.0354      -4.68209       6.81452     -0.232376     -0.336503      -1.77760      -2.14828       3.27304      0.517486     -0.546340    -0.0377462     -0.133786       3.71016       5.05330       5.49655       5.81597       5.81882       5.76815       5.43633       5.09752       4.49965       4.00573       3.41626       2.89857       2.33882       1.87511       1.49199       1.14263      0.832077      0.623949
  27  20 4046.5300    1.3662  9.1826 10.8135 -0.0039  0.0866   0.0118   0.2440    0.0279   0.0000   447.8086      -23.1242       23.1171       6.26904      0.322069      -18.8458       7.59661       11.6330    -0.0461196       1.76955       4.40346       3.89598       4.43966      -5.86107      -2.80619      -3.59093      0.993709      0.822804       4.76638       6.54341       7.22985       7.56085       7.86578       7.51833       7.19597       6.65066       5.87972       5.21486       4.43937       3.73040       3.05069       2.46834       1.92943       1.47002       1.07651      0.799199
  27  21 4193.5902    1.1440 11.2916 10.6207 -0.0004  0.1111   0.0099   0.3099    0.0263   0.0000   435.1229      0.970681       14.7118     -0.689497      -14.1233       1.90033      -3.78662       15.7982       6.08425      -15.0479       1.51962       2.72061      -2.98344      0.200894      -3.55596       2.40321      0.447775       1.55488       5.98392       8.38484       9.06590       9.66187       9.85941       9.61853       9.11914       8.40857       7.53607       6.61072       5.67952       4.79406       3.96366       3.12450       2.47870       1.89362       1.37184      0.990343
  27  22 4340.3790    0.9137 13.8490 10.4619 -0.0007  0.1500   0.0077   0.4005    0.0235   0.0000   415.3780       14.9093       15.1967      -8.89236       13.3110      -31.1382      -8.33360      -5.63145       22.3467       2.07017      -4.19206       5.37535      -7.51901      -1.75636      -7.13144     -0.513462      0.926277     0.0708500       8.26319       11.3288       12.3780       13.2868       13.3689       13.1612       12.2174       11.5545       10.1924       9.05723       7.73073       6.53888       5.38051       4.31675       3.37038       2.59998       1.87065       1.39115
  27  23 4487.3025    0.7646 15.8836 10.3231  0.0010  0.1890   0.0067   0.4760    0.0211   0.0000   429.5482      -32.4226       44.2051      -8.46159       1.36570      -21.0922      -3.57968       10.7252     0.0981134      -8.25571      -23.0753       14.7842       10.0999       4.51301       3.06698       1.35064      0.355505      -1.02740       10.2066       14.0598       15.6124       16.3448       16.6766       16.2385       15.3152       14.5055       12.7930       11.5310       9.58391       8.20409       6.72263       5.44979       4.18901       3.29931       2.39997       1.74883
  28   6 1910.1336    0.5355  0.4967  9.4519 -0.0012  0.0145   0.0121   0.0325    0.0441   0.0000   441.0144      0.615893       19.9671      0.597564      -1.45451     -0.524393       1.16435      0.255531      -1.87937      0.690130     -0.205119     -0.230177      0.118978    0.00656140      0.359844     -0.305774      0.145964      0.181816      0.856876       1.11690       1.17221       1.30265       1.18975       1.22891       1.19513       1.14131      0.986479      0.915350      0.740145      0.606327      0.528800      0.441997      0.345349      0.267539      0.195195      0.148973
  28   7 2083.8743    0.8164  0.7206  9.6844 -0.0025  0.0162   0.0149   0.0395    0.0602   0.0000   439.6554      0.456646       20.1347      -2.62069      -3.07734    -0.0643658      0.624261     -0.912584      0.914421      0.135585       1.21960       1.14631     -0.256854      0.105215    -0.0675357     -0.191830     -0.143496      0.154933      0.893238       1.26677       1.33806       1.51563       1.47563       1.45767       1.38619       1.26309       1.12050      0.994475      0.828670      0.714318      0.579376      0.460783      0.347546      0.289298      0.212021      0.152542
  28   8 2252.8052    1.1585  0.9355 10.1998 -0.0020  0.0192   0.0193   0.0460    0.0762   0.0000   438.4876       1.68383       18.7612      0.729336      -4.76087     -0.816298     -0.614067       1.76608       1.19030       1.09538     -0.348205     -0.707390     0.0573675      0.112708      0.793245    0.00624026      0.333982     0.0724164       1.13485       1.57665       1.58991       1.70203       1.66142       1.63217       1.61354       1.45900       1.37920       1.17110       1.07164      0.897555      0.769168      0.596711      0.463196      0.354934      0.266320      0.201432
  28   9 2415.2545    1.6326  1.0990 10.5731 -0.0018  0.0206   0.0249   0.0509    0.0968   0.0000   441.2924       2.50889       15.5397       1.12977      -4.20543     -0.796601      -1.94927     -0.718276     -0.362674      -2.33158      0.792927      0.902885      -1.77838      0.502563     -0.421676      0.129005     0.0919257     -0.101513       1.10912       1.58700       1.63054       1.75366       1.81864       1.71471       1.65086       1.52174       1.36170       1.26009       1.05218      0.899587      0.747653      0.619983      0.462836      0.364548      0.270153      0.199035
  28  10 2573.3501    2.1593  1.0449 11.3383 -0.0029  0.0203   0.0340   0.0479    0.0911   0.0000   439.0797      0.963945       11.3762    -0.0637975      0.338151      0.432300     -0.429827      -1.61491      -1.68981      -1.51598      0.171899      0.270909      -1.21682     -0.425569      0.555649      0.464230      0.408972     -0.272690       1.17770       1.60016       1.68212       1.86454       1.94181       1.77716       1.76636       1.57453       1.40356       1.21655       1.07370      0.934004      0.750401      0.591386      0.453096      0.362647      0.281040      0.197332
  28  11 2729.3586    2.8756  0.9599 11.5941 -0.0003  0.0180   0.0454   0.0443    0.1014   0.0000   438.9881     -0.638099       15.2156     -0.805808      0.513590      0.845143     -0.287189      0.638208     -0.670888       1.14126      0.988948     -0.162186       1.22359     -0.154976      0.305716     0.0884139     -0.102194     -0.316490       1.07128       1.41470       1.53291       1.54973       1.66400       1.51063       1.45371       1.39091       1.25318       1.13072      0.974166      0.839685      0.698870      0.556387      0.441912      0.341803      0.260816      0.181507
  28  12 2883.7304    3.7030  0.9494 12.2347  0.0001  0.0178   0.0584   0.0450    0.1008   0.0000   438.5763       1.07744       15.3318      0.393096      -4.36035      -3.57652      0.379293      -2.92256      -1.89094      0.915281      0.868455     -0.509097       1.38302    -0.0237259      -1.34813      0.458704     -0.198378     -0.132029       1.03818       1.38359       1.43616       1.55039       1.59608       1.52125       1.47442       1.39047       1.24245       1.04748      0.946533      0.785094      0.661654      0.531228      0.432195      0.309694      0.239008      0.184971
  28  13 3036.2120    4.2278  0.8991 12.7348 -0.0016  0.0182   0.0694   0.0433    0.0889   0.0000   437.4731       2.13095       17.0533     -0.580742     0.0546736     -0.303140      -1.61460    -0.0898004     0.0942107     -0.765669      -1.47786      0.581418      0.791173      0.667715     -0.293033     0.0462016      0.442620     -0.160209       1.00070       1.41795       1.38951       1.56160       1.57576       1.50184       1.55000       1.30356       1.26164       1.06178      0.946417      0.791253      0.642269      0.509291      0.396107      0.317627      0.246481      0.183341
  28  14 3187.2357    4.1511  1.2978 12.5618 -0.0044  0.0222   0.0590   0.0576    0.0940   0.0000   436.4276      0.782494       15.8881     -0.527962     -0.535465      -6.58897      -1.06683     -0.778642      -1.10719      -2.38918     -0.799692       1.05293     -0.257051      0.142889    0.00262136      0.172683     -0.264510     -0.254918       1.21350       1.71148       1.77732       1.93431       2.03613       1.80885       1.81554       1.65931       1.50045       1.32576       1.14951      0.989533      0.832144      0.661106      0.514855      0.389209      0.290065      0.221738
  28  15 3337.2494    3.7252  1.6716 12.3723 -0.0007  0.0250   0.0474   0.0666    0.0774   0.0000   436.8089      0.610974       15.5490      -4.19442      -1.98417      -3.95794     -0.467474     -0.326590       3.01543     -0.354320     -0.108085       1.49447     -0.437054       1.25781      0.279009     0.0856214     0.0279546      0.137824       1.37939       1.88148       1.94752       2.11897       2.17555       2.05397       2.08137       1.80782       1.67832       1.49523       1.31040       1.12213      0.915143      0.727485      0.571467      0.442751      0.349139      0.260085
  28  16 3486.7253    3.0074  2.5072 12.2498 -0.0014  0.0330   0.0339   0.0888    0.0497   0.0000   439.4141      -1.58918       15.0035      -5.34927       2.46888      -3.02034       2.50480      0.721946       1.79701       3.49366       2.95597      -1.64628      0.242905       2.09899      0.557413     -0.501089      0.182002      0.386568       1.76413       2.46236       2.52005       2.80519       2.85338       2.77964       2.61558       2.47504       2.22832       1.98244       1.68724       1.41966       1.16495      0.964541      0.768758      0.582860      0.432243      0.324510
  28  17 3635.7972    2.4142  3.8429 11.6935 -0.0011  0.0430   0.0228   0.1113    0.0380   0.0000   439.4787      -3.78682       23.8367      -3.99583       1.40818      -7.20048      0.735809      -2.00914     0.0322167     -0.147687       1.94240       1.16880      -1.35582      -1.30034      0.884543     0.0856760      -1.17059      -1.12253       2.31638       3.15852       3.51048       3.66117       3.81046       3.62198       3.48216       3.23801       2.89336       2.60843       2.24457       1.83902       1.55170       1.27016      0.985979      0.790485      0.558332      0.423156
  28  18 3784.3923    1.9608  5.5541 11.2455  0.0001  0.0538   0.0165   0.1482    0.0313   0.0000   437.5609      -1.48179       9.93445      -5.34008      -11.0427      -14.3877       4.01447       7.50426      -5.76781      -2.35000       4.21698       4.60098      0.498715      0.123564    -0.0617130     -0.335306      -1.16183      0.490363       2.91346       3.98300       4.36942       4.58918       4.75455       4.60330       4.38281       4.08739       3.64438       3.24240       2.76295       2.32678       1.96669       1.58981       1.24483      0.976963      0.697530      0.529742
  28  19 3932.5882    1.5995  7.5032 10.9568 -0.0012  0.0695   0.0131   0.1937    0.0286   0.0000   433.9130      -1.08961       16.5637      -13.0880       1.50949      -1.66287      -4.41499      -9.24120      -4.06267       3.74835     -0.299815       5.19447      -1.46835      -1.67353       2.20771      0.478733     -0.941309    -0.0265028       3.71860       5.18738       5.47057       6.00828       6.06138       5.94348       5.57700       5.29551       4.72432       4.22453       3.54524       3.10015       2.44051       2.05740       1.57451       1.26767      0.923828      0.689243
  28  20 4080.3454    1.3020  9.8664 10.7697 -0.0011  0.0926   0.0113   0.2568    0.0271   0.0000   429.7437       2.93386       14.0116       2.44199       4.03759      -7.67446      0.734075       8.60985      -2.14100      -8.17632       7.00266       4.08286      -7.31405       3.55105      -1.74188     -0.884742     -0.567604      0.897289       4.94425       6.78280       7.36794       7.79641       7.89227       7.71062       7.37855       6.99967       6.27484       5.59581       4.78082       4.05886       3.34232       2.76158       2.15483       1.68753       1.25626      0.935143
  28  21 4227.8989    1.1011 12.3094 10.5678 -0.0008  0.1215   0.0089   0.3267    0.0250   0.0000   434.4256       7.18368       22.6951       2.66704       6.90655      -20.9414      -10.7274      -12.5524      -11.2955      -2.72911      -7.08306       4.53158      -3.31544     -0.227934       1.37158      0.154108   -0.00919781      0.967240       6.44460       8.84987       9.73351       10.2677       10.4356       10.1974       9.59497       9.20789       8.24466       7.25808       6.31969       5.35817       4.44246       3.64421       2.82614       2.23441       1.63401       1.21206
  29   4 1564.1320    0.1953  0.1748  9.2915 -0.0085  0.0134   0.0091   0.0219    0.0239   0.0000   439.6016      -1.46222       19.6604     -0.756285      -2.46112       1.73646     -0.606672      0.624284     -0.882053      -1.22035      0.138372      0.193323    -0.0655799     -0.382011     -0.459282     0.0127911   -0.00771277     0.0796329      0.681391      0.784684      0.954583      0.979323      0.967325       1.13541      0.911503      0.866103      0.883251      0.746251      0.592010      0.482010      0.463799      0.408047      0.291011      0.221928      0.161425      0.127816
  29   5 1751.5627    0.3634  0.3395  9.3685 -0.0040  0.0136   0.0099   0.0285    0.0320   0.0000   439.8143      -2.43096       21.5763       1.03725      -2.79105      -2.52103       2.68213      0.689542      -1.14547     -0.294373     -0.380097      0.410025     0.0393355     -0.277696      0.151391     0.0625247    -0.0325756     0.0319848      0.784282       1.03639       1.05464       1.26830       1.15217       1.19039       1.03200       1.01377      0.895331      0.887863      0.742579      0.639670      0.499111      0.416485      0.310134      0.245940      0.191876      0.144371
  29   6 1930.1779    0.5597  0.5318  9.5706 -0.0034  0.0154   0.0122   0.0347    0.0426   0.0000   440.7882       1.00108       20.6468       1.35272      -1.82275      -1.35259       1.26249       2.58805     -0.368572      -1.29131   -0.00225128       1.06780      0.773953     -0.698085     -0.228143     -0.521514     -0.361032     -0.185160      0.814259       1.10697       1.27813       1.18250       1.37620       1.21404       1.15102       1.11915      0.916920      0.909333      0.803256      0.666761      0.607308      0.492951      0.380360      0.297587      0.225274      0.160087
  29   7 2105.2899    0.8577  0.7783  9.6983 -0.0013  0.0168   0.0153   0.0433    0.0675   0.0000   442.1430   -0.00327242       21.9603       4.52776      -5.57668    -0.0189657      0.593339      -1.37842     -0.318762       2.02318      0.284032     -0.321324     -0.323215     -0.323652     -0.187737     0.0516161      0.195329     -0.236605      0.987227       1.30261       1.45065       1.62417       1.63212       1.62303       1.47776       1.41157       1.23324       1.04919      0.868860      0.742597      0.619849      0.488063      0.388124      0.297162      0.228603      0.167754
  29   8 2275.3231    1.1992  0.9537 10.2174 -0.0006  0.0181   0.0193   0.0463    0.0787   0.0000   440.7353     -0.519618       17.7906      0.926519      -2.14075      -2.22942      -1.82073     -0.808216      -1.16700     0.0803233      0.600665     -0.772734     -0.122342     0.0669697      0.516948     -0.160570     0.0750844      0.374246      0.990148       1.28442       1.43022       1.50738       1.57050       1.49944       1.44572       1.33798       1.24724       1.08803      0.940490      0.810103      0.704939      0.561715      0.451957      0.346647      0.258091      0.194988
  29   9 2439.0134    1.7221  1.1179 10.6640 -0.0025  0.0200   0.0257   0.0493    0.0962   0.0000   440.2153     -0.238398       16.7185     -0.974279       1.30764      -2.37492      -2.20824      -1.07486      -1.45295      0.601645    -0.0868263      0.129585      0.236309      0.289375    -0.0735093     -0.337128     -0.233670     -0.639014       1.07332       1.42100       1.52288       1.59453       1.64585       1.62542       1.63551       1.43155       1.34077       1.18649      0.993546      0.869449      0.732133      0.601120      0.470929      0.377001      0.285098      0.207491
  29  10 2598.6733    2.3150  1.0627 11.4271 -0.0007  0.0193   0.0350   0.0489    0.0887   0.0000   438.7753     0.0570318       17.2670      -2.38247      -3.82531      -1.18680      0.305707      -1.96432      -2.32186      -1.11333       2.51983       1.72351    -0.0238438      0.216648      0.497139     -0.285873     -0.369570     -0.158183       1.05414       1.42284       1.46570       1.60417       1.67832       1.60632       1.55286       1.46301       1.31057       1.17397       1.02172      0.844617      0.702352      0.566796      0.454175      0.359278      0.277872      0.214961
  29  11 2756.1356    3.0361  0.9406 11.8920  0.0002  0.0172   0.0472   0.0444    0.0895   0.0000   438.8449     -0.443740       14.9826      -2.62873      0.350453      -2.46417      -1.21293      0.155606      -1.22971     -0.806814       1.07110       1.14716     -0.912894    -0.0340469     -0.105150    0.00967274      0.343657      0.208088      0.987338       1.30238       1.36987       1.45285       1.48424       1.37817       1.34651       1.23616       1.19015       1.06209      0.944267      0.814514      0.683266      0.543596      0.437713      0.344382      0.256129      0.190827
  29  12 2911.6042    3.7845  1.0499 12.1014  0.0000  0.0178   0.0575   0.0493    0.1275   0.0000   439.7509     -0.877532       13.6690     -0.495925      -2.86968      -3.10498     -0.707879      -1.29619     0.0327256      -1.00491      -1.31883      0.135408     -0.878994      0.593374     -0.360160      0.415161    -0.0114243    -0.0605666      0.981973       1.33417       1.34951       1.53279       1.52656       1.49954       1.42329       1.36192       1.18727       1.10155      0.925400      0.819982      0.648890      0.532426      0.433967      0.349919      0.253986      0.188169
  29  13 3064.9768    4.2530  1.0615 12.6142 -0.0026  0.0193   0.0635   0.0502    0.1081   0.0000   438.2581       2.39055       15.2533      0.625007      -3.99997      0.534422      -2.77864      -3.79872     0.0535808     -0.791619     -0.770166      0.693110    -0.0798644      0.482116     -0.318386     -0.256755     -0.439549     0.0427035       1.03994       1.45244       1.50965       1.65580       1.66445       1.62712       1.56380       1.49477       1.36236       1.16040      0.992162      0.836039      0.687210      0.547899      0.437222      0.358829      0.283043      0.206957
  29  14 3216.7115    4.2723  1.2959 12.4515 -0.0001  0.0214   0.0597   0.0543    0.1137   0.0000   438.7862      0.661592       15.8052      -1.94351    -0.0446302      -2.51512      -3.33772      -2.86921     -0.998360      -1.87522       1.29692     -0.863383      -1.06123      0.851545      0.178616      0.474937     -0.245990      0.151317       1.11154       1.53588       1.60404       1.81499       1.74383       1.76676       1.68254       1.55855       1.42549       1.24612       1.12242      0.914367      0.822480      0.651130      0.524065      0.400936      0.301020      0.221732
  29  15 3367.6494    3.5919  1.8392 12.2478 -0.0064  0.0274   0.0427   0.0662    0.0679   0.0000   437.5511       2.40731       12.9236      -7.62202     0.0445141      -2.48598       2.06033      -5.29844      -3.28564      -1.06641      -3.11975      0.650534     -0.879040     -0.856197     0.0651193      0.444788     0.0950247      0.251157       1.41386       1.97033       2.14522       2.18429       2.45049       2.19420       2.14304       2.04491       1.73922       1.63718       1.36025       1.19691      0.969807      0.816603      0.635266      0.488547      0.373761      0.273895
  29  16 3517.9018    2.8259  2.8150 12.1538 -0.0006  0.0348   0.0295   0.0940    0.0436   0.0000   440.2774       2.75110       15.7568      -6.89861     -0.640864      -1.97245       1.54135      -2.89137      -3.91571       3.81126      0.304530      -2.01264      0.685859       1.38147     -0.713178      0.814627      0.354207     -0.282449       1.82094       2.48994       2.68704       2.84482       2.88158       2.92589       2.67063       2.60180       2.28564       2.08673       1.78101       1.52709       1.28005       1.03044      0.839462      0.653792      0.482254      0.380336
  29  17 3667.6045    2.3249  4.0055 11.5872 -0.0017  0.0429   0.0214   0.1119    0.0384   0.0000   440.0355       7.63205       18.6731      -11.5795      -3.82023     -0.283439      -2.50366      -8.26561      -1.76383      -2.39225       1.08707       5.27049     -0.427176     -0.481131      -1.07983       1.53782     -0.631630      0.387621       2.25595       3.07153       3.37137       3.55589       3.68393       3.54480       3.35995       3.20871       2.86696       2.58298       2.25925       1.90445       1.58809       1.27459       1.03621      0.815228      0.609148      0.460615
  29  18 3816.8838    1.8755  5.6777 11.2548 -0.0000  0.0549   0.0158   0.1512    0.0308   0.0000   436.2823      -5.45053       14.2631     -0.124672       7.92548      -13.3998       2.92724      0.342707     -0.100051       6.19082       4.31397      -3.39132       1.95299     -0.552876       1.40790       1.52130     0.0864918      0.174700       2.85877       3.77691       4.32622       4.46853       4.62205       4.47270       4.31359       4.07925       3.65972       3.24148       2.81598       2.41435       1.98639       1.64538       1.31501       1.01845      0.774499      0.576933
  29  19 3965.8478    1.5100  7.9134 10.9445  0.0001  0.0727   0.0124   0.2042    0.0273   0.0000   439.0039      -6.14655       17.4049       7.53526       5.73295      -1.31397      0.801107       2.62093      -2.67166       5.31005       4.17886      -9.08211      -3.15261       1.68822      -3.82013      -2.51772      0.894970     -0.956044       3.79427       5.17937       5.64709       6.03046       6.23610       5.97216       5.85035       5.41591       4.93245       4.30860       3.78948       3.18756       2.66765       2.21476       1.73884       1.36580       1.02321      0.773217
  29  20 4114.1609    1.2737 10.5075 10.7333 -0.0000  0.0988   0.0106   0.2681    0.0264   0.0000   441.3737     -0.544087       37.2044      -5.43843      -3.61928      -6.18427      -13.5025      -7.45730       6.65946     -0.289727      -2.98105      -1.11003       1.02433     0.0731842    -0.0729380      0.828870     -0.328054      0.849338       4.97302       7.07460       7.46753       8.23829       8.25076       8.15747       7.72958       7.33442       6.59410       5.90938       5.10052       4.35416       3.61294       2.96313       2.35755       1.85886       1.37596       1.04134
  29  21 4262.1040    1.0670 12.9052 10.4965 -0.0006  0.1238   0.0081   0.3324    0.0246   0.0000   441.5187       2.39315       12.4287      -2.09914      -14.5555      -5.10460       2.61829       3.22464      -1.46450       5.86249       10.8075      -3.75079       7.47908      0.792418      -3.59250       1.44191       2.10498      0.883378       6.32542       8.68677       9.48326       10.2422       10.3822       10.2726       9.75100       9.09760       8.27620       7.34223       6.44929       5.53098       4.54054       3.72805       2.98224       2.36170       1.73379       1.31590
  29  22 4410.3977    0.8537 15.0467 10.3920 -0.0001  0.1641   0.0067   0.4157    0.0213   0.0000   449.6772       12.7997       26.0982      -12.1328       25.9180      -3.97287      -14.9340       9.73940       8.79099      -1.66666   0.000360882       5.12202       2.17581       3.38379      -4.80221      0.284952     0.0678422      0.544554       8.17136       11.4736       12.3726       13.5376       13.3971       13.4876       12.6459       12.0503       10.8119       9.71779       8.48505       7.22657       6.06606       4.98478       3.89298       3.14494       2.29606       1.72120
  30   4 1581.9007    0.2228  0.1791  9.3144 -0.0124  0.0095   0.0092   0.0216    0.0241   0.0000   440.6027      -1.57063       19.6038      0.948496      -2.76439      0.300263      0.731966      0.230659     -0.970657    -0.0705903     -0.391641     -0.291757    -0.0634171      0.183369     -0.225743      0.241274      0.277748    -0.0259510      0.524484      0.718571      0.770193      0.720996      0.876496      0.717443      0.739019      0.709290      0.646789      0.590380      0.494824      0.423814      0.344774      0.287711      0.230171      0.200863      0.168489      0.114283
  30   5 1770.0305    0.3796  0.3914  9.3550 -0.0037  0.0138   0.0096   0.0298    0.0343   0.0000   440.3110      -1.54965       21.7603      0.357329      -3.60197      0.654610       1.22288       1.02725      -1.24388      0.842771     -0.233058     0.0255886     -0.595098    0.00545619      0.286603     -0.233329      0.143598      0.139955      0.682070      0.940727      0.986570       1.13063       1.06686       1.13241       1.08450       1.02217      0.886218      0.823348      0.652290      0.649731      0.552786      0.455579      0.344774      0.290946      0.219857      0.151085
  30   6 1949.9494    0.6011  0.5941  9.5234  0.0004  0.0151   0.0120   0.0359    0.0489   0.0000   440.4212      -1.11775       19.0222      -1.32250      -2.80355       1.03430       1.30627     0.0211675      -1.60503       1.12949     -0.309332     -0.397362   -0.00846221     0.0906030     0.0951817     -0.565686      0.380548      0.264107      0.785238       1.08296       1.21285       1.26607       1.34040       1.28635       1.24576       1.14386       1.02691      0.897720      0.769533      0.662492      0.555303      0.457703      0.364516      0.287827      0.223814      0.159204
  30   7 2126.3273    0.8845  0.8515  9.7990 -0.0006  0.0176   0.0144   0.0422    0.0634   0.0000   440.5959      -1.01336       18.7994      0.206441      0.522506     -0.524951     -0.631602     -0.112485       1.26211      -1.22200      0.172667      0.243519     -0.172557      -1.17081      0.231925      0.326440     -0.113858   -0.00437109      0.896408       1.23084       1.36216       1.39851       1.51326       1.45659       1.38840       1.26115       1.17474       1.02333      0.919046      0.798781      0.650580      0.555455      0.427840      0.341435      0.266008      0.187670
  30   8 2297.3539    1.2601  1.0000 10.2738 -0.0013  0.0198   0.0196   0.0465    0.0851   0.0000   441.2833      -3.34681       17.4944       1.41145      -4.07136      -2.43500    -0.0378750      -1.55019      0.300777     -0.693885    -0.0556724      0.819419     -0.225966      0.323929     -0.481886      0.194549     -0.498166     -0.208157       1.01808       1.49199       1.60158       1.74113       1.78975       1.68653       1.70701       1.55170       1.39725       1.24162       1.01621      0.900239      0.705036      0.582748      0.471435      0.362743      0.294126      0.210232
  30   9 2462.2551    1.8196  1.1561 10.6092 -0.0024  0.0202   0.0262   0.0498    0.1123   0.0000   438.4385     0.0328315       19.0837     -0.131132      0.128350      0.725416      0.857758      -2.99807      -1.37027     -0.398420      0.128284      0.803277      -1.45252     -0.371489   -0.00834388     -0.120760      0.189460     -0.259105       1.03348       1.43736       1.50340       1.63528       1.73570       1.66816       1.61642       1.49544       1.35134       1.18266       1.04228      0.880816      0.774953      0.617348      0.484806      0.387979      0.284323      0.232274
  30  10 2623.4341    2.3830  1.2096 11.2223  0.0004  0.0202   0.0339   0.0515    0.1006   0.0000   440.6571       2.73181       16.0233     0.0912384     0.0376178     -0.173001      -3.60146     -0.627111       3.02437      0.844225      0.700330       1.29876      -1.50012      0.154731      0.408847      0.899165     -0.703002     0.0497501       1.09023       1.51410       1.57587       1.72005       1.77046       1.76827       1.64932       1.55197       1.37661       1.26261       1.11084      0.961351      0.759743      0.629485      0.489609      0.405371      0.304746      0.235907
  30  11 2782.4572    3.2118  1.0905 11.6583 -0.0015  0.0190   0.0460   0.0469    0.1160   0.0000   438.4050       1.49707       14.6314      -2.79445      -1.24894     -0.517483      0.623633      -2.75312      -1.42562      -1.85247      0.468618      0.249252     -0.471407     -0.492468      -1.08540     -0.276793      0.183431    -0.0926686      0.957863       1.38148       1.44079       1.50808       1.63257       1.49831       1.51019       1.38149       1.22992       1.14238      0.980776      0.853463      0.709593      0.594653      0.476902      0.361957      0.281936      0.211266
  30  12 2939.0931    3.8597  1.0032 12.4035 -0.0017  0.0181   0.0581   0.0448    0.0961   0.0000   437.9505      0.132468       13.0997      -3.61216       1.41893      -2.63909     -0.945349      0.348345      0.301884     -0.487719       1.59310      -1.35925      0.273740      0.488792     -0.510530     -0.125380    -0.0966149     -0.219696      0.929789       1.30657       1.36396       1.44975       1.55376       1.43322       1.47602       1.34421       1.19933       1.07106      0.931375      0.810085      0.666166      0.551521      0.433981      0.338695      0.267294      0.205668
  30  13 3093.3604    4.4081  1.1037 12.7350  0.0005  0.0196   0.0651   0.0496    0.1080   0.0000   438.6661     -0.644448       17.6800      -2.72100      -3.28025      0.208053     -0.132741      -3.69247      0.321109      0.346544     -0.401414      -1.39467     -0.855690     -0.117312     -0.303480      0.424823     -0.190072     -0.232886       1.03213       1.44997       1.50739       1.69613       1.74348       1.67306       1.60275       1.47389       1.36998       1.20508       1.06201      0.877484      0.756654      0.583969      0.475284      0.376086      0.298391      0.227413
  30  14 3245.9834    4.0686  1.4331 12.6056 -0.0033  0.0221   0.0546   0.0607    0.0851   0.0000   441.4844      -1.24541       15.0938     0.0182952      -2.30132      -3.61117       3.13824      0.452754      -1.23127     -0.147440     -0.432150     -0.275726     -0.560348     -0.388295      -1.15813      0.352958     -0.816559     0.0354116       1.13544       1.55998       1.60262       1.76257       1.85011       1.75572       1.78351       1.60858       1.48087       1.30939       1.14554      0.972043      0.794108      0.655096      0.534704      0.414235      0.332731      0.249443
  30  15 3397.6328    3.5064  2.1192 12.0851  0.0004  0.0267   0.0374   0.0713    0.0616   0.0000   439.1862       1.58193       13.8992      -1.68524       2.27222       2.09993      -5.61998      -5.38329       1.37028       1.53065     -0.915543       1.10440      0.365020      0.280241      0.644333      0.503193     -0.725996   -0.00524755       1.42726       1.94302       2.11165       2.24164       2.31355       2.25689       2.22962       2.08162       1.83367       1.60120       1.41698       1.21955       1.00397      0.846897      0.660121      0.533699      0.395431      0.301355
  30  16 3548.7227    2.7484  3.1058 11.9652 -0.0003  0.0355   0.0264   0.0961    0.0415   0.0000   443.7368      0.980537       10.3524      -3.35728       5.31422     -0.219754      -3.07586      -4.74250      -1.86071       2.20111      -1.85596     0.0865455       1.68383     -0.960143       1.25711     0.0685830      0.218363     -0.479339       1.73633       2.42834       2.67029       2.78762       2.92877       2.81851       2.71452       2.58812       2.29446       2.13487       1.79826       1.58871       1.31492       1.07550      0.880064      0.668857      0.536340      0.396617
  30  17 3699.0250    2.2443  4.4984 11.4849 -0.0002  0.0459   0.0195   0.1206    0.0357   0.0000   436.1823      -3.52135       9.84851      -11.9580      -2.74308       2.41567     -0.674626      -8.94638      -1.52051      0.274006      -3.85564     -0.301028     -0.957493       1.20249     -0.964857      0.412561       1.36592     -0.547044       2.30344       3.21659       3.42860       3.61175       3.86027       3.65965       3.62614       3.32896       3.00551       2.72190       2.37935       2.04705       1.72431       1.40310       1.11698      0.899968      0.676506      0.518760
  30  18 3848.9105    1.8695  6.7074 10.9770  0.0010  0.0592   0.0141   0.1579    0.0315   0.0000   435.7141      -3.87044       19.7026      -2.06941      -15.5474      -9.22620       1.35405      -8.58310       2.92225     -0.751518     -0.988859       4.38592      -1.91229     -0.555320      0.530705     0.0775172      0.454777      0.802488       2.99695       4.19248       4.57710       4.94227       5.03695       4.99928       4.70146       4.47977       4.04569       3.53336       3.11121       2.64103       2.22092       1.81057       1.43715       1.14959      0.867423      0.670756
  30  19 3998.5051    1.4863  8.7210 10.8294  0.0003  0.0773   0.0115   0.2118    0.0274   0.0000   442.2813      -14.9279       17.2788       6.24107      -3.25349      -10.6685      0.418938      -5.42595      -3.44621       4.34655      -3.61374      -3.85036       3.14603       1.72872     -0.870871     -0.197348      0.221267      0.131436       3.84283       5.26481       5.81491       6.24552       6.48664       6.22255       6.06187       5.59892       5.13771       4.57495       4.04791       3.41490       2.87852       2.35517       1.89201       1.52478       1.13085      0.859009
  30  20 4147.5512    1.2096 10.4544 10.7357  0.0013  0.0988   0.0102   0.2714    0.0258   0.0000   447.7965       11.8669       15.6421      -15.0258       5.46628      -8.33057       12.4598       8.88963       4.61473      -5.73143      -7.56177       10.3435     -0.202610       1.94208      0.228638      0.292096   -0.00847913     -0.591633       4.92817       6.70095       7.52489       7.96277       8.25775       7.99840       7.80303       7.17103       6.56986       5.87763       5.14950       4.39454       3.66973       3.06686       2.44675       1.93458       1.45955       1.09670
  30  22 4444.3401    0.8113 15.1517 10.3716 -0.0023  0.1651   0.0064   0.4234    0.0208   0.0000   432.2871       10.7337       6.03926      -2.78828      -2.88301      0.389954       5.31349       9.63265      -7.08716       2.12741       11.3017      -19.4211      0.771696    -0.0871096       7.54609       1.32463      -1.76270       4.59882       8.14646       11.0873       12.3539       13.1975       13.2514       13.1701       12.8996       11.7978       10.9961       9.83027       8.49951       7.43103       6.15326       5.15502       4.13714       3.25449       2.48633       1.88033
  31   5 1788.2249    0.4159  0.4329  9.3286 -0.0048  0.0146   0.0099   0.0297    0.0353   0.0000   440.8980      -1.23144       21.2737      0.653565      -2.67015      0.874156      0.387750      -1.50093      0.643156      0.276586     -0.502516    -0.0806528    -0.0862916     0.0973457     -0.740690     -0.589459     0.0854155      0.123407      0.669321      0.992215      0.944798       1.14614       1.10373       1.12797       1.05417      0.990108      0.910059      0.834556      0.747982      0.635864      0.527491      0.447506      0.336083      0.297996      0.216100      0.165045
  31   6 1969.4225    0.6300  0.6191  9.4858 -0.0025  0.0156   0.0119   0.0346    0.0498   0.0000   439.9186     0.0626349       18.3457       1.19395      -3.93760      -1.50746      0.335785      -1.13242     -0.592486      0.889427     -0.168362       1.37424      0.380377     -0.448175     -0.440396     -0.147400     0.0123510    0.00380470      0.843225       1.16357       1.28221       1.38625       1.41832       1.30602       1.23375       1.14772       1.07609       1.00009      0.848469      0.785075      0.623051      0.531682      0.419610      0.343097      0.257294      0.187703
  31   7 2146.9859    0.9264  0.7632  9.8711 -0.0002  0.0163   0.0157   0.0398    0.0621   0.0000   440.9140     -0.531614       20.4922      -2.11536      -2.23485      -1.38103      -1.27304      -2.96307      0.489308      0.270563      0.114996    0.00999699     0.0285338     -0.962689      0.604181    -0.0921216      0.332404     0.0632940      0.798626       1.10423       1.14753       1.30049       1.30909       1.26326       1.24472       1.11003       1.10345      0.936432      0.863720      0.687075      0.610698      0.488077      0.399884      0.323906      0.253885      0.191981
  31   8 2318.9167    1.3863  1.0827 10.0478 -0.0008  0.0190   0.0198   0.0474    0.1005   0.0000   441.2612      -2.56418       18.7718      0.213172      -1.68883       1.67523      0.935775      0.312018      0.887107     -0.932242    -0.0521202       1.07802      0.156330      0.915986     -0.228065      0.300278     -0.407533     -0.193177      0.967279       1.34351       1.38698       1.51524       1.50639       1.52993       1.44951       1.33752       1.23972       1.13770       1.01099      0.858896      0.751113      0.626941      0.511750      0.400146      0.309862      0.237001
  31   9 2484.9734    1.9419  1.1062 10.9465  0.0007  0.0202   0.0289   0.0483    0.0967   0.0000   440.7027     -0.246890       19.7386      -1.50747      0.321169     0.0237654     -0.939458      -1.41039       2.01251     -0.844504      0.627107     -0.119307     -0.688288      0.479926      0.151331      0.342987      0.185029     0.0726062      0.973395       1.45215       1.40345       1.65424       1.61691       1.57629       1.51223       1.45390       1.31647       1.20168       1.03394      0.946506      0.758282      0.642547      0.491424      0.404293      0.311391      0.239582
  31  10 2647.7783    2.5924  1.1241 11.2423  0.0005  0.0186   0.0369   0.0476    0.1104   0.0000   439.7010     -0.790723       17.3874      -2.27914      -1.18926      0.880463      0.769070     -0.370224     -0.769780      -1.05592      0.693088      0.212529      -2.23491      0.422499      0.182332      -1.06321      0.362480      0.125134      0.964077       1.27299       1.32683       1.51163       1.51017       1.47632       1.43824       1.36502       1.23449       1.09904      0.965369      0.851559      0.727116      0.610537      0.499379      0.387146      0.301154      0.221706
  31  11 2808.3370    3.3677  0.9673 11.9269 -0.0018  0.0174   0.0504   0.0420    0.1013   0.0000   440.1279     -0.976748       15.7690      -2.54877      -2.14603     -0.576151     0.0836026     -0.783869     -0.517355       1.45557      -1.03368      0.882681     -0.622941      0.480848     -0.271142     0.0426012      0.117767   -0.00959527      0.886632       1.24206       1.22091       1.40410       1.45373       1.39753       1.38429       1.27208       1.17573       1.04726      0.929157      0.789000      0.654252      0.536196      0.435696      0.356266      0.268386      0.209767
  31  12 2966.1109    3.9895  1.0359 12.2256 -0.0009  0.0173   0.0578   0.0466    0.1050   0.0000   440.8392      0.195835       12.3493       1.04075     -0.467225      -3.44105      0.366150     -0.638305      0.807934       2.30182       1.35772      -1.34276      0.296534      0.665204      0.168452      0.107147    -0.0491821     -0.428513      0.850074       1.18255       1.23342       1.42163       1.39554       1.35931       1.33640       1.25518       1.13620       1.01410      0.908376      0.778554      0.637477      0.542223      0.411717      0.351211      0.262471      0.208000
  31  13 3121.3503    4.3775  1.1316 12.6041  0.0007  0.0201   0.0630   0.0480    0.1167   0.0000   440.4109      0.481867       16.0328      -1.83123      -3.31168      -3.39101      0.369551      -1.80094      0.911306       1.55404      0.418136      -1.58892     -0.254494      0.637960      0.194336     -0.215153      0.224281    -0.0376380      0.981286       1.43543       1.44099       1.59970       1.67870       1.62207       1.59586       1.45404       1.33980       1.21467       1.04721      0.919473      0.729459      0.621634      0.496205      0.392501      0.311234      0.237906
  31  14 3274.8160    4.0240  1.5523 12.3177  0.0003  0.0231   0.0502   0.0590    0.0943   0.0000   440.1662     -0.549084       15.1064      -3.50973    -0.0532017      -3.27485      -3.17120      -2.31023      -1.75523     -0.765154      0.334498      0.933368      0.495238     -0.341253      0.705956     -0.339499     -0.333220    -0.0745594       1.14682       1.62617       1.68055       1.82952       1.89061       1.88270       1.84083       1.72161       1.51906       1.37119       1.21003       1.04276      0.888157      0.707697      0.573244      0.456918      0.354523      0.274740
  31  15 3427.4101    3.3793  2.3391 11.9059  0.0015  0.0278   0.0339   0.0733    0.0594   0.0000   441.6495       1.56761       11.5176      -2.90255       3.00975      -3.29430      -7.87943     -0.836520      0.255048      0.570535      -2.05015     -0.684301     -0.146248      -1.56354     -0.269195      0.229816      0.624947      0.153243       1.44428       1.93648       2.07379       2.23512       2.34032       2.32130       2.20309       2.03523       1.88836       1.67068       1.50851       1.28935       1.05189      0.879822      0.726315      0.583960      0.442669      0.333414
  31  16 3579.2007    2.7275  3.4659 11.6940 -0.0004  0.0363   0.0240   0.0963    0.0415   0.0000   436.2245       3.29591       9.49409      -2.80337      0.595484     0.0297931      -4.67821      -1.97134       4.74725      -2.31278      0.703010       2.56071      -2.99472       2.21984     -0.427016     -0.529760      0.101123      0.426268       1.80697       2.48176       2.74610       2.92713       3.08519       2.96917       2.89880       2.65775       2.48147       2.17776       1.90863       1.64396       1.38893       1.11752      0.913552      0.747640      0.554953      0.435492
  31  17 3730.2968    2.1703  4.8835 11.4133 -0.0003  0.0465   0.0180   0.1311    0.0330   0.0000   438.6224      -1.07391       18.7820      -3.03820      -3.93499      -3.73297      -3.59690       1.05579      0.692970      -3.26281       1.17178     -0.761390      -2.06822      0.573998      -1.98021     -0.517465      0.916286     -0.568652       2.26556       3.10897       3.38992       3.60234       3.76611       3.69597       3.60386       3.31904       3.05281       2.72069       2.40796       2.07595       1.72819       1.45019       1.15975      0.938177      0.710608      0.548664
  31  18 3880.6590    1.7598  7.3476 10.8732  0.0002  0.0616   0.0129   0.1736    0.0296   0.0000   434.8829       10.6780       25.0556      -10.2821      -13.4948      -5.88149      -2.38366       5.19443      -9.40874      -10.1601       1.01292      0.556327       2.63585       1.12917      0.895532      0.824845     -0.183957      0.217860       3.04825       4.17546       4.51332       4.80586       4.98953       4.89099       4.73920       4.47572       4.10921       3.66769       3.20659       2.74877       2.32270       1.94983       1.57824       1.26177      0.954450      0.746048
  31  19 4030.7705    1.4434  9.1263 10.7645  0.0002  0.0791   0.0110   0.2185    0.0269   0.0000   442.5527      -1.18541       34.6283      -5.20981      -7.87457      -7.61813       3.25463       1.49685      -7.10546      -2.49343      -5.12119      0.600896      -1.01311       2.15908      0.838680      0.159883       1.01109       1.79134       3.90033       5.32814       5.90391       6.29239       6.47453       6.39202       6.16654       5.78404       5.27824       4.76611       4.13063       3.58962       2.96563       2.47352       2.04849       1.58835       1.24813      0.952425
  31  20 4180.2842    1.1358 11.4377 10.6679 -0.0031  0.1112   0.0091   0.2980    0.0245   0.0000   446.1739       14.3226       9.81395       1.36017       8.38993      -17.1945      -12.6368       10.9887       14.8353      -20.1578      -3.40712       2.20520       1.80961      -4.87410       3.21744       2.41073       1.81508      -2.94065       5.21119       7.39091       8.07127       8.68996       8.88583       8.82436       8.51713       8.03149       7.32672       6.58968       5.72900       5.00788       4.13929       3.49978       2.79342       2.25527       1.69498       1.31105
  31  21 4329.7479    0.9512 14.0888 10.4062 -0.0028  0.1393   0.0067   0.3652    0.0223   0.0000   438.4055      -2.19606       25.4107      -17.8820       3.77209      -9.18535      -5.39565      -16.2579       6.31476       17.9791       8.82346       4.02012      -3.98390       6.39899       8.95011      -6.03695      -3.06593     -0.974689       6.54874       9.33968       10.0326       11.1306       11.0281       11.0871       10.5894       9.96092       9.16260       8.31279       7.16021       6.26486       5.28714       4.46025       3.56060       2.81212       2.16579       1.64584
  32   4 1616.4195    0.2409  0.2273  9.2776 -0.0032  0.0118   0.0088   0.0223    0.0249   0.0000   440.1566      0.560319       18.9320     -0.650822      -3.51066     -0.156387     -0.461673      0.601723      -1.21473     -0.266251     -0.801029    -0.0693599     -0.564845    0.00930466      0.142702    -0.0162842     -0.248602      0.198141      0.675968       1.03177       1.17739       1.24113       1.19066       1.10129       1.03671      0.980882       1.00343      0.850852      0.766261      0.641259      0.584056      0.451913      0.337077      0.286743      0.251735      0.156719
  32   5 1806.1680    0.4042  0.4481  9.4226 -0.0038  0.0141   0.0095   0.0319    0.0355   0.0000   439.9061      -1.12449       19.2925     -0.687974      -2.92089      0.294842     -0.489705     0.0790656     -0.998445     -0.389750      0.683374     -0.327341     -0.588512     -0.631806      0.186169     -0.410223    0.00723347      0.224021      0.816603       1.14155       1.33631       1.44381       1.48157       1.43157       1.37267       1.21524       1.08187      0.965420      0.857411      0.715969      0.589738      0.490537      0.402979      0.315599      0.250636      0.182038
  32   6 1988.6405    0.6594  0.5845  9.7079  0.0008  0.0153   0.0128   0.0346    0.0471   0.0000   440.4781     -0.580402       19.4580     -0.165270      -1.49882     -0.570502      -1.26145      0.751008       1.80344      0.774742       1.07207     -0.672707      0.350164    -0.0435051      0.256608      0.536295     -0.115677     -0.182549      0.753154       1.05863       1.00721       1.13311       1.16464       1.27202       1.17730       1.08846      0.916355      0.839134      0.780638      0.689876      0.609537      0.504078      0.397978      0.328209      0.234421      0.185753
  32   7 2167.3390    0.9821  0.8686  9.8184  0.0012  0.0169   0.0154   0.0408    0.0702   0.0000   439.6525     -0.973340       20.2640      -2.75153      -3.04250       2.17813      0.469523      -1.90458      -1.21790      -1.25294     -0.280320     -0.592326     -0.349218      0.255858     0.0965495     -0.631614     -0.358313      0.312941      0.839078       1.12342       1.23635       1.34862       1.29439       1.28904       1.26946       1.21127       1.08019       1.02551      0.894327      0.805302      0.645587      0.550689      0.440557      0.353300      0.277836      0.215565
  32   8 2340.0347    1.3800  1.1340 10.4511 -0.0004  0.0195   0.0201   0.0500    0.0839   0.0000   440.5043     -0.561629       21.0721    -0.0410538      -1.65273       1.28617      -2.86715      0.259323       1.65571       1.78498       2.09765     -0.288440    -0.0997212     -0.570208     0.0592385      0.566715     -0.228329     -0.236183      0.962164       1.30897       1.39274       1.54448       1.57343       1.51585       1.45653       1.39958       1.30186       1.14738       1.06931      0.894484      0.796566      0.634700      0.523885      0.423240      0.330507      0.260157
  32   9 2507.2642    1.9994  1.0605 11.1273 -0.0005  0.0181   0.0290   0.0478    0.0828   0.0000   440.4354      -1.57162       18.7727       1.50209      -1.12478      -1.51999      0.389949      0.693624      0.944611      -1.52890     -0.957537     0.0446661     -0.352397      0.536412     -0.620376      0.302214      0.272264     0.0686976      0.856442       1.22021       1.24883       1.39751       1.39496       1.39193       1.37974       1.27299       1.19237       1.04375      0.960132      0.827916      0.685664      0.592000      0.454272      0.385636      0.298289      0.231637
  32  10 2671.6369    2.7229  1.0643 11.5134  0.0011  0.0182   0.0387   0.0448    0.1036   0.0000   440.3058      0.569600       19.0383       1.85752      -2.85399      -1.44514     -0.620912      -1.35101      0.232746     -0.879029      0.801543      0.694567      -1.00107     -0.267145     0.0109094      0.321602     -0.341673      0.181027      0.946484       1.27438       1.41059       1.52732       1.59594       1.51640       1.52648       1.38382       1.24897       1.14028      0.980487      0.861765      0.714898      0.602989      0.469548      0.383127      0.309035      0.231214
  32  11 2833.6805    3.4225  1.0632 11.9935  0.0002  0.0183   0.0491   0.0459    0.1022   0.0000   438.3302       1.50407       19.7873     -0.597965      -1.08082      -1.97219      -3.89644      -2.81911       1.62779      0.764823      0.571339      -1.15762      0.359893      0.569676    0.00277573     -0.168112     -0.211749      0.434453      0.854488       1.22002       1.26839       1.40305       1.43933       1.34292       1.37643       1.31292       1.17723       1.06992      0.924954      0.836120      0.669805      0.583398      0.450334      0.372159      0.288703      0.229218
  32  12 2992.7199    4.1439  1.0274 12.5944 -0.0031  0.0172   0.0605   0.0457    0.0916   0.0000   439.4073      0.229101       15.1282     0.0114686      -1.79880      -1.23502     -0.873163     -0.115875     -0.474687      0.784724      0.664266      0.485620      0.312218      0.846508     -0.670182       1.29677     -0.126126     0.0983821      0.848095       1.16777       1.21683       1.34494       1.39658       1.35946       1.30944       1.24124       1.12703       1.03617      0.892687      0.815509      0.658977      0.555296      0.450511      0.361657      0.281199      0.224128
  32  13 3148.8532    4.3845  1.1432 12.6765  0.0009  0.0184   0.0620   0.0477    0.1024   0.0000   439.2615       1.97404       16.3849      0.385033      0.455959      -1.11562      -3.92402      -4.08377     -0.470882      0.218821     -0.515868     -0.493115     -0.446185      0.723676   -0.00507134      0.341214      0.240451    -0.0279548      0.937088       1.27087       1.36897       1.47990       1.52598       1.52334       1.46818       1.37867       1.24466       1.13396      0.979593      0.854695      0.729579      0.599299      0.488280      0.397968      0.310518      0.229170
  32  14 3303.3043    3.8685  1.7036 12.4222 -0.0061  0.0245   0.0450   0.0615    0.0760   0.0000   439.0990       2.25039       14.2908      -1.97720     -0.866850      -2.26046      0.391037      -5.87793       2.01991      0.192841     -0.594055       2.34124      0.792095     -0.340854     -0.318701      0.435501     0.0473914      0.240977       1.14207       1.59042       1.70676       1.84167       1.90238       1.86175       1.80572       1.73518       1.55029       1.46931       1.23680       1.09890      0.922047      0.769167      0.628792      0.506450      0.391541      0.309544
  32  15 3456.6284    3.2005  2.5220 11.9759  0.0006  0.0299   0.0308   0.0772    0.0516   0.0000   441.2306       2.83843       11.5646      -5.20750       6.21107      -3.90489     -0.143879      0.858535       2.18911      -1.74183    -0.0582572     -0.679004      -1.98089    -0.0100464       1.13939      0.186623      0.504116     -0.246744       1.40919       2.00055       2.11638       2.26374       2.42172       2.24561       2.25073       2.13151       1.93346       1.78931       1.55027       1.33998       1.13405      0.951829      0.762256      0.622773      0.481784      0.384766
  32  16 3609.2897    2.5722  3.8712 11.4715  0.0010  0.0376   0.0209   0.1006    0.0409   0.0000   440.9852      0.403884       12.3367      -7.35780       5.38452      -4.23857      -3.98638       1.38995      -1.75646      -2.39182      0.573744     -0.690509      -1.49528      0.857240      0.443434      0.274533     -0.760860       1.40953       1.82236       2.49649       2.73495       2.87064       2.99137       2.84773       2.84265       2.61071       2.49792       2.22907       1.99067       1.73093       1.47294       1.25035      0.990910      0.814777      0.620252      0.499413
  32  17 3761.0295    2.0558  5.3108 11.2973  0.0000  0.0493   0.0162   0.1327    0.0321   0.0000   430.9191       9.03810       16.3065      -4.23878      -1.01497      -8.26866       5.05853       6.65925     -0.560066       4.18671      -2.70122      0.198963     -0.616292      -1.67066      -2.29954       1.26260     -0.757703     -0.733160       2.34484       3.18870       3.52437       3.70231       3.87111       3.75494       3.64486       3.49832       3.23521       2.86171       2.56536       2.23291       1.89509       1.60222       1.27068       1.05486      0.811640      0.628839
  32  18 3912.2874    1.6995  7.4991 10.9185 -0.0003  0.0635   0.0124   0.1749    0.0284   0.0000   439.2181       9.84581       11.9590      -4.85712      -13.3702       1.84034       4.18310      -3.73520      -11.0149       6.02158       1.08804      -3.75221      -5.21947     -0.788581     -0.448298       1.53231     -0.214618     -0.473097       3.01645       4.15988       4.51273       4.86848       5.01799       4.93548       4.76334       4.51824       4.12548       3.74752       3.34040       2.86746       2.47151       2.02874       1.67090       1.33722       1.04966      0.809488
  32  19 4062.9007    1.3763  9.8134 10.7529 -0.0005  0.0849   0.0101   0.2342    0.0258   0.0000   437.6644      -3.19430       7.40414      -1.32473      -6.30939      -6.33696       3.57889      -1.22543       6.47440       3.17894      -2.58437     -0.732001      -1.85270      -1.44039     -0.965868      -1.64210       1.57555     -0.193571       3.95094       5.46638       5.96223       6.38067       6.59362       6.53533       6.31935       5.98484       5.44360       5.00169       4.38336       3.78733       3.25156       2.69810       2.20222       1.79106       1.37865       1.07234
  32  20 4213.2411    1.1292 12.1342 10.6350  0.0010  0.1118   0.0083   0.3058    0.0237   0.0000   433.5217      -2.69406       9.51528       10.1441      -1.72257       1.34314      -6.75373      -1.96194      -2.79808       12.1347      -1.36671       5.30931       3.76144       1.11057       5.37304       3.22628      -3.06140      0.846954       5.23272       7.22756       7.94667       8.54183       8.86615       8.77302       8.45517       7.95795       7.30435       6.58345       5.90552       5.00103       4.26421       3.59023       2.92865       2.34454       1.82388       1.40413
  32  21 4362.7148    0.9354 15.2032 10.4091  0.0023  0.1503   0.0064   0.3790    0.0211   0.0000   446.2697      -2.69574       4.79220       1.28186      -8.83580       4.57184      0.194645       2.44833       3.17046      -7.02927       1.66524      -7.89957       8.57624       4.25962      -1.63294     0.0484096       5.03207       5.73010       6.91063       9.62925       10.5153       11.3302       11.3963       11.4852       10.9732       10.5999       9.63647       8.72082       7.92551       6.79085       5.79595       4.86132       3.92047       3.20230       2.46551       1.93121
  33   4 1633.2113    0.2651  0.2266  9.2664 -0.0033  0.0104   0.0086   0.0210    0.0253   0.0000   441.4100     -0.923155       21.9991     -0.456923      -4.13029      0.593518     -0.158447     -0.659960    -0.0180426     -0.105915      0.905806     -0.353150      0.442676      0.257418      0.112258      0.144170     -0.198683     -0.215944      0.562174      0.698738      0.809367      0.860598      0.881059      0.839342      0.819327      0.752900      0.673082      0.662822      0.603793      0.497562      0.465397      0.384954      0.317203      0.269900      0.216071      0.167467
  33   5 1823.8145    0.4547  0.4485  9.4217 -0.0038  0.0135   0.0101   0.0298    0.0364   0.0000   440.9814      0.541720       20.7422     -0.401809      -1.90188     -0.504671      -1.93760    -0.0169032       1.01461    -0.0673574    -0.0567135     -0.554965     -0.297051    -0.0970552      0.370679    -0.0459625     -0.293909    -0.0158159      0.633072      0.858299      0.994819       1.06077       1.09804       1.15270       1.06156      0.974205      0.918768      0.808868      0.683422      0.621085      0.486810      0.413546      0.361589      0.278898      0.219341      0.161193
  33   6 2007.5961    0.7079  0.6682  9.5831 -0.0010  0.0153   0.0125   0.0345    0.0521   0.0000   440.3578     -0.647806       19.0472      -4.35460      -1.82935     0.0134827     -0.871033      -1.22020      0.802190     -0.302430      0.927047     -0.456393      0.229858      0.482005     0.0252248      0.307094      0.311993     -0.147853      0.725888       1.00445       1.03983       1.19439       1.18389       1.17489       1.06540       1.06065      0.914308      0.896630      0.771055      0.740158      0.632651      0.531865      0.433315      0.357218      0.289698      0.213945
  33   7 2187.2885    1.0358  0.9583  9.7335 -0.0012  0.0176   0.0155   0.0431    0.0816   0.0000   441.6400      -1.84525       21.5135     -0.372702      -1.86181     -0.788570       3.90159      0.870118     -0.883852      -1.07800      0.700817      0.455191      0.495747      0.407647     -0.388915     -0.299049   -0.00806983      0.118965      0.809857       1.13057       1.18512       1.27715       1.34497       1.36154       1.32455       1.24243       1.11030       1.02768      0.880502      0.795045      0.661524      0.568774      0.449219      0.378336      0.287139      0.224406
  33   8 2360.7806    1.5098  1.0880 10.3987 -0.0018  0.0189   0.0217   0.0470    0.0923   0.0000   441.3845       1.28751       20.6557      -2.00330      -1.96860      -3.56806       1.02939     -0.957230     -0.626919     0.0443295       1.54874      0.395818     -0.144331     -0.783899    -0.0271293       1.45985      0.231596     0.0862114      0.874431       1.28723       1.30418       1.46853       1.52821       1.50058       1.46494       1.37059       1.25541       1.12229      0.987141      0.856215      0.712589      0.611717      0.492429      0.403224      0.315039      0.235837
  33   9 2529.1389    2.0934  1.1723 11.0153  0.0014  0.0203   0.0289   0.0480    0.0994   0.0000   440.7972       1.41979       17.7262     -0.559752      -2.28833      0.507900      -1.61811      -1.33093       1.86644     -0.981924      0.765796     0.0225386     -0.783092      0.650583      0.487859     -0.290939     -0.357305      0.465143      0.919198       1.31448       1.35417       1.59920       1.52516       1.55172       1.54918       1.40537       1.32594       1.16174       1.05423      0.877277      0.756538      0.634544      0.537816      0.430824      0.334693      0.251541
  33  10 2694.9891    2.7706  1.1008 11.7531 -0.0004  0.0186   0.0391   0.0462    0.0891   0.0000   438.7202     -0.801032       19.1558       1.52223     -0.845578      -1.49730      -2.10977    -0.0352095      0.291674     -0.421403      0.129137      0.533682      0.626140    -0.0184529     -0.826060     -0.344964     0.0712916     -0.453669      0.912359       1.23554       1.27473       1.45086       1.50769       1.45192       1.42114       1.33147       1.23227       1.12912      0.982784      0.867782      0.729296      0.607038      0.498965      0.397970      0.324811      0.257246
  33  11 2858.5645    3.5697  1.1229 11.7194  0.0010  0.0179   0.0482   0.0452    0.1295   0.0000   440.3574      0.599393       16.7976     0.0385331      -2.77336      -1.53447      0.576561       1.11048      -1.34928    -0.0412906     -0.383086      0.430845   -0.00811269     -0.471739     0.0332214    -0.0338757    -0.0576952      0.390979      0.875266       1.16271       1.22283       1.36610       1.38713       1.34244       1.37129       1.28580       1.19850       1.07171      0.926382      0.814543      0.684561      0.587188      0.468030      0.387442      0.306312      0.245395
  33  12 3018.7979    4.2530  1.0363 12.5745 -0.0014  0.0178   0.0608   0.0438    0.0960   0.0000   441.6553     -0.557065       13.1045     -0.867886     -0.525996      -2.40904       2.12085      -1.11710      0.451360     0.0223942      0.337639    -0.0895456     -0.798415    -0.0306277    -0.0728607      0.596457      0.502523      0.253055      0.837106       1.18776       1.17759       1.37489       1.33165       1.36764       1.26675       1.28073       1.12954       1.05189      0.896417      0.823576      0.707738      0.599469      0.486808      0.394195      0.315386      0.239384
  33  13 3176.0347    4.3692  1.2065 12.5499 -0.0011  0.0189   0.0587   0.0498    0.1021   0.0000   440.5558      0.218244       16.0856      -1.28405       2.18296      -4.28955     -0.667658      -3.02392      -2.32944     0.0498169       1.09366     0.0940525      0.616096       1.25012     -0.220420      0.159155      0.495167     0.0469715      0.920295       1.28240       1.34201       1.51469       1.52379       1.48063       1.43782       1.36458       1.27291       1.17207       1.02575      0.865990      0.781763      0.624429      0.528743      0.412468      0.336748      0.261831
  33  14 3331.3387    3.7732  1.9116 12.3897 -0.0002  0.0252   0.0416   0.0664    0.0629   0.0000   440.3124       3.49606       13.6431      0.502778       2.09519     -0.922896      -1.24455       2.77929       1.32906    -0.0315867      0.464662       2.39755      0.132129      0.728610     -0.998387      0.614130      0.296494      0.535496       1.20402       1.74960       1.84629       2.00797       2.08910       2.02204       1.97926       1.86097       1.71955       1.57040       1.36263       1.19259      0.999953      0.849220      0.677136      0.548830      0.432155      0.342479
  33  15 3485.6906    3.0528  2.7406 12.0488 -0.0007  0.0313   0.0289   0.0818    0.0464   0.0000   439.0707      0.360906       14.0037      -4.10176       2.66017      -3.25485     -0.944598      0.549967       2.21910      -1.97662      -1.14226     -0.991203       1.99649      0.706389     -0.317275      0.541738      0.218120    -0.0961189       1.45954       1.99126       2.17235       2.32760       2.45946       2.38154       2.31220       2.20206       1.99283       1.84017       1.64182       1.40326       1.23646       1.02532      0.854220      0.693042      0.528264      0.411242
  33  16 3639.2268    2.4420  4.2259 11.4920 -0.0008  0.0397   0.0194   0.1080    0.0356   0.0000   437.4078      -3.13262       12.0680      -4.43123      -4.22123      -3.12423      -4.04201    -0.0189366   -0.00730149     -0.824660     -0.592519       2.29620       3.75968       1.52878     -0.269209     -0.360812     -0.611140      0.357214       1.86288       2.56730       2.79328       3.01931       3.17844       3.11699       2.99151       2.78498       2.61904       2.36337       2.11919       1.79735       1.54568       1.29498       1.06217      0.873884      0.676846      0.535289
  33  17 3791.6853    2.0283  6.1045 11.0387 -0.0008  0.0509   0.0144   0.1412    0.0318   0.0000   440.2888     -0.987562       15.9147      -9.10485      0.986961      -6.19355      -1.18372       2.85279       4.86375      -4.01620      -1.17639      -2.61221       4.36632      -1.85009       1.44094      0.119921     -0.964303     -0.544610       2.37774       3.23706       3.54565       3.68514       3.90350       3.86970       3.73691       3.57551       3.28866       2.96289       2.66423       2.33369       1.98287       1.67776       1.37804       1.10824      0.877955      0.689308
  33  18 3943.6373    1.6207  7.8910 10.8965 -0.0003  0.0656   0.0117   0.1869    0.0268   0.0000   429.0656       1.31749       9.63412      -5.65899      -1.27037      -4.53339       6.10800      -7.94609      -6.88196      -1.94434      -3.76024       4.27181      -2.09675     -0.438204       2.66296       1.25350     -0.170015    -0.0708959       3.01818       4.09912       4.51171       4.84215       5.04089       4.98294       4.79816       4.61550       4.16260       3.86277       3.39217       3.02921       2.50882       2.14495       1.75332       1.43592       1.10967      0.873806
  33  20 4245.4493    1.0910 13.1769 10.5460 -0.0004  0.1216   0.0074   0.3189    0.0229   0.0000   439.9472      -7.93382       9.99150      -3.19214      -2.89451       13.0940       19.4952      -10.6354      0.342407      -2.71187      -1.04782      0.283945      -2.42375      -1.56403      -8.64725      -4.96113      0.391558       2.79412       5.40057       7.55286       8.26158       9.02690       9.11632       9.16668       8.87241       8.46285       7.82831       7.07561       6.26307       5.55509       4.61529       3.96652       3.23123       2.65498       2.02771       1.60226
  33  21 4395.9889    0.8761 15.5504 10.3585 -0.0009  0.1590   0.0061   0.3940    0.0206   0.0000   438.8474      -22.3702       9.25285       7.94719       20.2233      -3.26698      -8.03614      -15.8214      -2.36980       2.10789       4.51712      -1.31380      0.606946      -6.44165      -3.65523      -4.26563      0.458337       1.62517       6.98863       9.69264       10.8476       11.4415       11.9067       11.8181       11.4477       10.9237       9.96091       9.18926       8.14561       7.16784       6.11648       5.23534       4.25283       3.49493       2.63724       2.07834
  34   5 1841.2319    0.4673  0.4835  9.4026 -0.0051  0.0149   0.0098   0.0293    0.0374   0.0000   440.0831     -0.573862       19.0685     -0.789932      -2.46688     -0.179790      0.172655      0.722563     -0.902678     -0.342286      0.639427      0.348296      0.725586      0.486628    -0.0466891     -0.188641    -0.0419078      0.255778      0.617401      0.909113      0.988701      0.999548       1.15939       1.05989       1.03807       1.03900      0.878350      0.902527      0.702304      0.689315      0.547659      0.454271      0.420069      0.303704      0.251500      0.193208
  34   6 2026.3128    0.7365  0.7338  9.5595 -0.0003  0.0162   0.0124   0.0371    0.0547   0.0000   441.5476      -2.19964       19.8141      0.905319      -1.95672      -1.39077      0.201404       1.55423       1.24753      -1.26628     -0.282296       1.17348      -1.07541     -0.454985     -0.198666      0.286129     -0.103952      0.144914      0.676552      0.984677       1.02891       1.10543       1.15688       1.10135       1.14413       1.03609       1.00427      0.889464      0.798817      0.681780      0.597713      0.502095      0.416829      0.341181      0.266363      0.215501
  34   7 2207.0139    1.0618  0.8592 10.1166 -0.0008  0.0164   0.0167   0.0418    0.0641   0.0000   442.4152       1.27907       19.0004     -0.320512      -1.94084      -2.49231     -0.548378     -0.473230     -0.301671      0.127380     0.0907873     -0.871566      0.498335     -0.314435    -0.0108871     -0.401688     -0.176169     -0.161497      0.715312       1.01513       1.05891       1.20116       1.23864       1.20188       1.16330       1.10725       1.00329      0.971522      0.832275      0.740845      0.605159      0.529201      0.439165      0.341710      0.281086      0.217790
  34   8 2381.2016    1.5896  1.1158 10.3987 -0.0015  0.0183   0.0219   0.0453    0.0957   0.0000   439.8743    -0.0744069       19.9965      -3.10713      -3.54759    -0.0737464       1.19668      -1.30510      -1.46851      0.782465       1.57712      0.809835       1.56087     -0.699141     -0.520687     -0.128630    -0.0341343     0.0151025      0.837834       1.14685       1.21773       1.35612       1.35697       1.34108       1.31695       1.30201       1.17456       1.07412      0.952913      0.835048      0.691449      0.599931      0.488161      0.415896      0.314733      0.259788
  34   9 2550.6559    2.1993  1.0970 11.0295 -0.0006  0.0178   0.0299   0.0450    0.0977   0.0000   440.5915       1.20670       19.8766      -1.59974      -2.85234      -1.82514       1.02891      0.462304     -0.573514      -1.09750      0.879381     -0.222409     -0.507291      0.791806      0.162739      0.203215     0.0624018      0.114461      0.814293       1.11543       1.19216       1.28008       1.37043       1.29497       1.32313       1.22961       1.14567       1.02417      0.920835      0.809586      0.694557      0.574482      0.486376      0.380351      0.315180      0.251978
  34  10 2717.9721    2.9626  1.1609 11.4020  0.0017  0.0184   0.0392   0.0460    0.1192   0.0000   440.2754     -0.323276       17.0967     -0.802208      -2.28392      -2.21799      -1.29560     -0.779922      0.821549     -0.838047      0.990609     -0.710352     -0.281132      0.443954      0.460296     -0.318219      0.215484      0.386190      0.847370       1.21242       1.25283       1.35661       1.40729       1.40946       1.38842       1.34291       1.22032       1.08390      0.965608      0.850191      0.744772      0.618262      0.511259      0.414268      0.323554      0.270622
  34  11 2882.9027    3.6475  1.1022 11.9898 -0.0024  0.0177   0.0491   0.0435    0.1091   0.0000   439.4156       2.43852       17.7220      -2.52929      -1.46511      -5.06250      0.954857      -4.02549     -0.628311      -1.36379       1.69021       1.34995     -0.562315    -0.0244900     -0.410579      0.532909     -0.343065     0.0447479      0.812297       1.10518       1.17162       1.28078       1.29097       1.32023       1.26908       1.23191       1.12418       1.02034      0.925337      0.819529      0.714784      0.589018      0.473944      0.394306      0.321866      0.254657
  34  12 3044.4379    4.4301  1.0144 12.4806 -0.0015  0.0169   0.0633   0.0418    0.1019   0.0000   440.5133     -0.101501       17.9705      -2.87575      -2.34244      -4.11936      -5.32245      -1.56850      -1.03654     -0.501775     -0.894848      0.875498     -0.282929       1.14807     0.0691606     -0.333080      0.168859     -0.335267      0.814917       1.14565       1.22038       1.36275       1.39740       1.34637       1.35538       1.26311       1.13846       1.03024      0.900545      0.821663      0.685819      0.609243      0.488247      0.404613      0.312267      0.243847
  34  13 3202.8292    4.2815  1.3218 12.5242  0.0010  0.0196   0.0551   0.0513    0.0919   0.0000   440.0883      0.432171       12.8287      0.501174       1.22086      -3.86476      -2.53323      -2.50641     -0.841324     -0.370071      0.151300      0.322562     -0.184464     -0.585937      0.292998      0.549541     0.0362235      0.401783      0.901632       1.26027       1.35150       1.49376       1.50701       1.48960       1.44936       1.35217       1.29367       1.18665       1.04755      0.907965      0.768789      0.652133      0.528161      0.439092      0.358863      0.273141
  34  14 3359.2500    3.7123  1.9394 12.2344 -0.0003  0.0244   0.0395   0.0646    0.0676   0.0000   440.7160      0.765891       9.98310      0.758498     -0.169298      -3.43539       2.77444     -0.435530      0.349733     -0.474268       2.90761    0.00830910     -0.834031      0.260481     -0.937925     -0.275252      0.211999     0.0363801       1.11868       1.58590       1.68860       1.80944       1.88366       1.83673       1.82704       1.71504       1.59710       1.44416       1.28149       1.14207      0.983545      0.842719      0.683771      0.556618      0.440793      0.345746
  34  15 3514.3910    2.8732  3.0327 12.0338  0.0009  0.0330   0.0261   0.0881    0.0404   0.0000   437.9202      -1.07880       14.3690      -4.19632       2.71405       2.10056      -2.69191      -5.62946      -1.67282       5.87197       2.35495       1.03901      -1.83652       1.47775     -0.275982      0.421681     -0.722590     -0.528305       1.51012       2.10739       2.30192       2.40377       2.48350       2.44113       2.35042       2.29519       2.07600       1.95922       1.74886       1.54916       1.33792       1.13907      0.931662      0.749905      0.614586      0.486593
  34  16 3668.6460    2.3880  4.5506 11.3764 -0.0012  0.0408   0.0179   0.1087    0.0344   0.0000   441.6225       4.61116       9.40848      0.763358      0.369899      -1.86346      -3.05586      -3.31330      -4.07428    0.00543939      -1.97346       3.91424      -1.43232      0.510154      0.563914     -0.392424     -0.772263     -0.549013       1.84546       2.48149       2.79922       2.93139       3.07380       2.98217       2.92255       2.83825       2.64339       2.38699       2.15628       1.80848       1.59696       1.36279       1.10325      0.914016      0.732719      0.579045
  34  17 3821.8073    1.9414  6.4855 11.0865  0.0005  0.0545   0.0136   0.1465    0.0287   0.0000   439.1845       10.1849       6.16819      -3.76642       3.11348      -5.63400       3.25644      -3.78005      -6.30188       2.91917      0.626369      -2.56578       4.04004       3.21340      -2.20600     -0.262746       1.35798    -0.0891118       2.42560       3.36508       3.67344       3.90699       4.07763       4.00488       3.91614       3.69468       3.43218       3.20032       2.80224       2.51436       2.13897       1.85075       1.47707       1.24533      0.972723      0.762647
  34  18 3974.3393    1.5489  8.4606 10.8526  0.0001  0.0707   0.0108   0.1937    0.0255   0.0000   441.2353       10.4573       18.0170      -11.6259      -2.73211      -7.17715       4.56209       4.56183       2.76611       3.83066     -0.467188      -1.67421      -1.98077       3.03620      -1.81164      0.599476      -1.72176     -0.325130       3.15811       4.32932       4.83331       5.10165       5.34032       5.17812       5.12781       4.82410       4.48447       4.11257       3.63809       3.26856       2.81866       2.40348       1.97192       1.61505       1.27729      0.991276
  34  19 4126.2217    1.2737 10.6001 10.6556 -0.0009  0.0921   0.0088   0.2484    0.0246   0.0000   430.1482      -2.23185       13.8182       3.15730      -8.53227      -15.8213       4.24335      -3.85639       5.67919       3.61920     -0.114577      -1.11679      -2.49973      -3.81640      -2.78105       5.53836      -2.73372      -1.51394       4.06072       5.54733       6.06550       6.62408       6.83270       6.77578       6.56448       6.30028       5.81826       5.31313       4.74189       4.19654       3.58304       3.07539       2.49429       2.08488       1.60812       1.29306
  34  20 4277.6743    1.0581 13.5611 10.4979 -0.0011  0.1257   0.0069   0.3257    0.0223   0.0000   432.6545       7.32730       9.21519      -2.37005      -17.5087      -6.99171       11.6252      -8.79341      -2.32161      -2.90763      -1.40710       4.36464       5.72466       1.79786      0.986909      -2.29341       1.32271      0.577253       5.41017       7.58749       8.25397       8.99028       9.25433       9.27498       8.95194       8.63414       7.96557       7.17320       6.46239       5.67510       4.87643       4.11817       3.42210       2.80070       2.15938       1.71092
  35   4 1665.9262    0.2962  0.2663  9.2694  0.0000  0.0101   0.0084   0.0233    0.0260   0.0000   439.6004     -0.509212       21.0153     -0.998663      -3.44531      0.535977      0.115892       1.02641     -0.553959      0.379180      0.642734     -0.489945    -0.0964819      0.434088     -0.216874     -0.123441    -0.0331265     -0.200204      0.482218      0.639890      0.730645      0.792966      0.820870      0.792810      0.781353      0.753965      0.710961      0.661768      0.580414      0.480893      0.432518      0.339004      0.263069      0.236447      0.206974      0.153344
  35   5 1858.4441    0.4939  0.4810  9.4085 -0.0009  0.0136   0.0103   0.0309    0.0376   0.0000   440.6814      -1.36737       20.7287     -0.524877      -4.30399      0.253115       1.09638     0.0971889      -1.49128      0.740302      0.301645      0.566923     -0.127524      0.242915     -0.110844     -0.125754     0.0736831    -0.0482261      0.564950      0.882564      0.846382      0.947813      0.969922      0.977927       1.00611      0.875701      0.872138      0.689815      0.698578      0.603885      0.591996      0.478217      0.394711      0.314297      0.259247      0.198367
  35   6 2044.8047    0.7414  0.7652  9.5061 -0.0008  0.0159   0.0121   0.0371    0.0592   0.0000   439.9767      0.721512       21.4374      -2.11243      -3.50072       1.85123      0.672084      -1.10353      0.567003      0.313799      0.836987     -0.228846      0.789625     0.0526426     -0.446881      0.816648      0.490711     0.0315365      0.718728      0.992508       1.05560       1.16949       1.26320       1.22254       1.21979       1.11664       1.03197      0.912930      0.861073      0.717512      0.648214      0.524413      0.440908      0.354727      0.296249      0.226562
  35   7 2226.3949    1.1231  1.0014  9.9559 -0.0006  0.0173   0.0159   0.0446    0.0748   0.0000   441.8627      -1.00944       20.0287       1.80683      -4.87897      -1.71038      -1.03636     0.0815112      0.199139      0.890915      -1.13978      -1.70242     -0.533861      0.309325      0.225480    -0.0647567     -0.177904     -0.569661      0.763976       1.06701       1.11689       1.21957       1.22844       1.29375       1.22746       1.19529       1.10061      0.971894      0.881989      0.800407      0.673755      0.595810      0.495229      0.393601      0.307379      0.252825
  35   8 2401.3239    1.6427  1.2094 10.3117  0.0000  0.0186   0.0212   0.0481    0.0990   0.0000   441.9300      0.194937       18.3216      0.566499      -1.77723     0.0155305     -0.421009      0.403666     -0.292192      0.196187       1.18592      -1.46636     -0.855611       1.01407     0.0272274      0.391769    -0.0985253     -0.544743      0.842049       1.14646       1.26431       1.41625       1.42968       1.39799       1.41491       1.31547       1.21530       1.12132       1.00404      0.851962      0.740713      0.627407      0.511529      0.418602      0.340437      0.281747
  35   9 2571.8392    2.2943  1.2257 10.9488 -0.0009  0.0191   0.0297   0.0469    0.1102   0.0000   440.0872      0.264411       16.0398      0.615204      -4.34376     0.0378535      0.666268     -0.269019      -1.49511      0.403476      0.739113     -0.421280     -0.184469      0.551513     -0.259189     0.0384233     -0.119021    -0.0111268      0.836200       1.17469       1.22425       1.33582       1.44021       1.36357       1.39778       1.26856       1.22827       1.06293      0.988307      0.889384      0.768581      0.638544      0.514582      0.440367      0.346943      0.281200
  35  10 2740.5051    3.0336  1.0978 11.5659  0.0003  0.0178   0.0408   0.0440    0.1070   0.0000   439.9297      0.893129       19.0683      -2.20277     -0.886774      -3.23456     -0.470166      -3.91287     -0.870369      -1.70450      0.663525     -0.769600     -0.887462       1.37507    -0.0923227      0.111866      0.243627     -0.311128      0.794329       1.12770       1.15957       1.33261       1.36825       1.37505       1.34251       1.27286       1.19025       1.05632      0.963091      0.782741      0.692178      0.579794      0.501130      0.387403      0.319927      0.255930
  35  11 2906.8117    3.9128  1.0427 11.9633  0.0004  0.0167   0.0533   0.0421    0.1229   0.0000   439.4887      0.676395       19.1752      -2.01365      0.574083      -2.95039     -0.183659      -1.55484     -0.561654      -2.86326      0.107378      0.286807     -0.682841      0.541014     -0.181938      0.363915      0.573133     0.0489652      0.808738       1.08617       1.13497       1.26764       1.25217       1.21586       1.15454       1.10665       1.07423       1.02145      0.916335      0.812667      0.709979      0.604986      0.506955      0.429813      0.345380      0.269407
  35  12 3069.5746    4.4972  1.0697 12.6449 -0.0003  0.0172   0.0615   0.0437    0.0953   0.0000   440.0913      0.771954       16.5941      -4.33813      -1.54570      -2.63657      -1.31276      -1.80323       1.58620     -0.776997     -0.526243       1.01890     -0.929788     -0.929890     -0.250797     0.0728103     -0.395592      0.551136      0.792135       1.07065       1.12724       1.24585       1.29978       1.29868       1.25531       1.24513       1.12559       1.04622      0.892596      0.821526      0.664235      0.576091      0.476796      0.392236      0.323919      0.265465
  35  13 3229.1319    4.2171  1.4465 12.4531  0.0020  0.0202   0.0507   0.0554    0.0827   0.0000   441.3314       4.45848       11.9831      -2.45804     -0.245605      -3.54841      -2.94221      -2.16270     -0.996475     0.0208272       1.31928       1.27385      -2.31764      0.518093      0.630499      0.472367      0.378133     -0.183054      0.896601       1.24516       1.33756       1.45389       1.49571       1.41534       1.45987       1.37032       1.25842       1.16897       1.04670      0.959406      0.806058      0.691751      0.575545      0.465484      0.382301      0.293232
  35  14 3386.6389    3.5992  2.1400 12.1121  0.0011  0.0255   0.0362   0.0657    0.0610   0.0000   441.0350      -1.49647       12.1195     -0.942417     -0.311200      0.533461      -5.04110     0.0635300       3.71515       2.48551     -0.929110      0.189360      0.278111     -0.698097      -1.56270      0.243682     0.0968903     -0.341415       1.11224       1.57325       1.67619       1.81927       1.91428       1.88718       1.89317       1.73441       1.64408       1.47615       1.35339       1.16925       1.01033      0.839430      0.716732      0.577861      0.458882      0.373159
  35  15 3542.6973    2.7673  3.3076 11.8710  0.0012  0.0343   0.0237   0.0912    0.0389   0.0000   441.8025     0.0646450       15.0354      -2.33492       4.72513    -0.0524777      -9.01862      -1.25253       6.05919      -3.19353      -1.11812      -1.30344       1.61186       1.02604      -1.29601     -0.767065      0.274915     -0.477614       1.45116       2.06199       2.18270       2.38500       2.49713       2.44172       2.43829       2.31125       2.17170       1.95542       1.76195       1.54285       1.31748       1.13581      0.932104      0.783125      0.604215      0.497918
  35  16 3697.7996    2.3012  4.8240 11.2701 -0.0008  0.0417   0.0169   0.1147    0.0341   0.0000   437.2431      -6.31311       18.3428       3.58622      -6.01344      -7.41450      0.466103     -0.278995      -4.04907      -1.56656      -3.48168       3.10653    -0.0298834      0.520738       1.55330      0.170635       1.40149       1.12255       1.84041       2.53433       2.80864       2.95010       3.13868       3.11298       3.03730       2.91273       2.65739       2.45024       2.16344       1.91678       1.65278       1.41654       1.17096      0.950703      0.762299      0.607563
  35  17 3851.7283    1.8251  6.7348 11.0246 -0.0007  0.0566   0.0127   0.1510    0.0277   0.0000   435.8800      -3.96379       17.1138      -8.29579      -2.33360      -7.09402      -1.77977      0.616385       1.72906     -0.177708      -3.51486       6.80180      0.119789      -3.26697       2.12111      0.223913      0.848322     -0.215702       2.41555       3.39664       3.71434       3.94869       4.13114       4.13453       4.02357       3.83489       3.57210       3.25764       2.93157       2.60194       2.19830       1.91989       1.56710       1.30115       1.03264      0.819280
  35  18 4005.0093    1.5028  9.1770 10.7952 -0.0008  0.0763   0.0102   0.2063    0.0251   0.0000   435.2414     -0.378930       20.1149      -10.0702      -5.65862      -6.78947       1.75938      -2.58391      -2.84986      -1.09760      -7.20017      -2.22771      -1.49728      -3.02836       2.01706      -2.53254     -0.948208       1.25858       3.24781       4.47577       4.94564       5.29161       5.53135       5.48440       5.38730       5.12387       4.74096       4.37034       3.95579       3.45518       2.97521       2.52926       2.11292       1.75216       1.37964       1.09919
  35  19 4157.4564    1.2551 11.8206 10.5671  0.0008  0.0981   0.0078   0.2688    0.0237   0.0000   434.5604    -0.0465687       16.5988       5.38225      -14.2050      -4.29181       12.8138       5.32448      -6.70819      -7.83496       2.05343       12.8322      -4.26869       2.47086      -2.07497      -1.07576      -2.92181     -0.293701       4.22250       5.75823       6.39862       6.91378       7.11643       7.10806       6.93736       6.66436       6.18343       5.62146       5.12251       4.39084       3.91750       3.30660       2.74277       2.27966       1.76628       1.43329
  35  20 4309.2847    1.0189 14.5909 10.4277  0.0024  0.1333   0.0064   0.3450    0.0211   0.0000   446.2451      -6.17944       10.3655      -14.3295       4.58214       19.2746      -1.05090      -2.78859      -3.57544      -1.78191       10.5798      -6.34743       7.15483      -2.52342      -2.90248       9.92130      -2.91185       1.40195       5.59225       7.64753       8.59997       9.14193       9.48714       9.56709       9.21949       8.93118       8.23112       7.65741       6.78908       6.04708       5.12507       4.50225       3.67168       3.08991       2.37521       1.90179
  36   3 1471.8282    0.1618  0.1430  9.2530 -0.0129  0.0130   0.0077   0.0221    0.0204   0.0000   440.8005     -0.832164       19.9977      0.382098      -3.06033     0.0930311      0.177998     -0.187117     -0.549689    -0.0637043      0.118548    -0.0383547     -0.504599      0.207792      0.170475     -0.163474    -0.0238143     0.0679383      0.460367      0.620614      0.893683      0.546109      0.952205      0.820712      0.670662       1.00486      0.592801      0.775995      0.577020      0.368796      0.516082      0.368508      0.270131      0.303021      0.152325      0.162840
  36   4 1681.8977    0.3107  0.3025  9.3339 -0.0011  0.0107   0.0082   0.0251    0.0263   0.0000   441.1058    -0.0878753       22.0257     -0.940697      -2.13614     -0.821755      0.437936   -0.00411027     0.0261339     -0.515474      0.660977      0.228841      0.210145     0.0557385      0.169168     -0.112065      0.299863    -0.0144347      0.493287      0.699833      0.801116      0.904342      0.920671      0.919935      0.912149      0.812599      0.720489      0.710690      0.561938      0.499957      0.430189      0.401810      0.308847      0.274103      0.212575      0.164927
  36   5 1875.3996    0.5107  0.5594  9.4324 -0.0025  0.0137   0.0099   0.0346    0.0384   0.0000   440.4787     -0.862872       20.4546    -0.0154425      -3.56060     -0.518518      0.692387       1.17289     -0.195862     -0.361791      0.559401      -1.20678     -0.171267     -0.192511     -0.674040      0.328986    0.00777853     -0.353920      0.584983      0.818202      0.845588      0.910674      0.936669      0.960517      0.972441      0.915136      0.892527      0.762108      0.687515      0.582620      0.503853      0.441288      0.383461      0.310827      0.242444      0.200212
  36   6 2063.1055    0.7876  0.7459  9.6391 -0.0008  0.0151   0.0126   0.0361    0.0568   0.0000   440.8367     -0.987417       20.3664      -1.38734      -2.67370    0.00894159    -0.0371787      0.465719     0.0436798     -0.620460     -0.537574     0.0375459      0.218971     -0.302362    -0.0202778     -0.164446    -0.0854090     -0.151385      0.630584      0.895908      0.942343       1.03303       1.09546       1.03036       1.07097      0.975655      0.942038      0.859241      0.761666      0.691863      0.585774      0.501202      0.412040      0.348496      0.286006      0.235648
  36   7 2245.4856    1.1852  1.0146  9.9069 -0.0009  0.0172   0.0165   0.0428    0.0861   0.0000   439.9375     -0.951569       21.0244     0.0934884      -3.55127      -1.32583     0.0134254     -0.232304       1.29586      -1.56690       1.06918      0.290291     -0.125996     -0.497330      0.683736      0.780322    -0.0235573     -0.110163      0.708052       1.01162       1.08508       1.21951       1.22473       1.21942       1.22796       1.14240       1.06568      0.971071      0.882623      0.756594      0.681102      0.577528      0.491128      0.391801      0.319517      0.250932
  36   8 2421.1082    1.6896  1.1554 10.6202 -0.0008  0.0186   0.0225   0.0472    0.0913   0.0000   440.0380     -0.568603       18.6360      -1.65523     -0.731419      0.643940     0.0740949      0.513187     0.0275238      -1.07245       1.13090       1.60246      0.348355     -0.221265     -0.314059      0.715718     -0.318251     0.0976013      0.791489       1.14996       1.16058       1.34715       1.29874       1.31481       1.27424       1.25350       1.16212       1.08498      0.985273      0.830595      0.744292      0.636663      0.533039      0.445945      0.363679      0.286472
  36   9 2592.7205    2.4277  1.1720 11.1617 -0.0003  0.0179   0.0314   0.0469    0.1027   0.0000   440.4555       1.48856       22.7886      -1.99258      -3.75547     -0.785423     0.0616184       2.26791   0.000211295     -0.533076      0.460365       2.07273     -0.368531     -0.734862    -0.0643895     -0.273198      0.241451    0.00981003      0.798391       1.10500       1.15688       1.30151       1.32394       1.28488       1.23609       1.17883       1.16287       1.03372      0.953137      0.845126      0.749880      0.633369      0.518066      0.440075      0.349934      0.280237
  36  10 2762.6792    3.1531  1.1032 11.8402  0.0003  0.0173   0.0415   0.0431    0.0964   0.0000   441.5819      -1.82102       19.1639      0.835097      -3.15314      -1.71855    -0.0212081      -2.25160     -0.254648      0.699671      0.458569      0.104439     0.0225737    -0.0222857    -0.0628343      0.320433     -0.229806    -0.0350341      0.783304       1.01507       1.11300       1.21465       1.28489       1.26589       1.25506       1.18024       1.09666       1.02712      0.912697      0.819109      0.704092      0.575879      0.487909      0.408127      0.339340      0.268486
  36  11 2930.2674    4.0524  1.1119 11.9493 -0.0012  0.0174   0.0524   0.0426    0.1275   0.0000   441.9667      0.260591       18.4957       1.26019      -3.82881      -3.88244       2.32329     -0.651169       1.83307       1.25268      0.817106      -1.37660      -1.26112      0.172286       1.27710      0.451624      0.154806    -0.0948282      0.750208       1.08712       1.11172       1.27783       1.21281       1.28624       1.25367       1.23293       1.13169       1.02255      0.900263      0.777915      0.687102      0.584936      0.494308      0.402453      0.323585      0.262472
  36  12 3094.2962    4.4532  1.1161 12.8011  0.0003  0.0179   0.0609   0.0460    0.0941   0.0000   440.5270      -2.05133       17.2806      -1.60075      -3.01622      -2.85809     -0.585221      -1.74161      -1.06222     -0.442060      0.204085      0.152876      -1.25193     -0.454272      0.252008    -0.0586279      0.437214     -0.505051      0.788897       1.09560       1.12991       1.28406       1.32725       1.34959       1.27930       1.23856       1.14977       1.04061      0.921505      0.821221      0.711609      0.595673      0.517938      0.418805      0.332959      0.266963
  36  13 3255.0681    4.1991  1.5308 12.5469 -0.0005  0.0211   0.0494   0.0545    0.0761   0.0000   441.2179      0.707198       14.3449      -3.16421     -0.152819     -0.589160     -0.963335      -1.99071      0.604086     -0.313721      0.264290       1.85301     -0.612230      0.359434      0.425031      0.968203     -0.156841      0.471090      0.892662       1.25263       1.32042       1.46466       1.53800       1.50986       1.48761       1.39487       1.32604       1.21924       1.11155      0.974950      0.818335      0.707567      0.573665      0.501884      0.396771      0.311335
  36  14 3413.6725    3.4929  2.2894 12.1287  0.0023  0.0261   0.0327   0.0673    0.0508   0.0000   439.8029     -0.298920       12.1798      -5.10082      0.310440      -1.06284      -4.50408     -0.632134       5.90233     -0.902428    -0.0870916      0.566148      -1.32375       1.39026      0.109713     -0.610429     -0.379782     -0.189531       1.11965       1.55449       1.66466       1.77173       1.88909       1.83969       1.79261       1.78666       1.62374       1.51142       1.35281       1.18903       1.04614      0.874578      0.743462      0.622516      0.492445      0.402157
  36  15 3570.7325    2.7143  3.6109 11.7659 -0.0020  0.0347   0.0219   0.0927    0.0373   0.0000   440.2982      0.483501       15.3507      -5.83682      -2.00931      -4.34222      -6.19813     0.0272560      0.899166      -1.23102      -4.51015      -1.76853     -0.246404     -0.301727      0.473296       2.22137       1.15359     -0.221697       1.48016       2.06250       2.25841       2.41897       2.58238       2.48970       2.52199       2.33300       2.23404       1.99978       1.80299       1.57606       1.38392       1.18039      0.978933      0.813807      0.659323      0.521308
  36  16 3726.5853    2.2082  5.2313 11.2634  0.0002  0.0443   0.0155   0.1178    0.0307   0.0000   436.4242      0.423844       17.0608      -5.44663      -1.16926      -5.55064       2.71802      -12.0143     -0.692016       1.35667       1.05551       3.28429      0.410426      0.908998      -1.42341      0.184116      0.542052     -0.350130       1.87051       2.57360       2.82295       2.99642       3.21643       3.09458       3.16327       2.92853       2.74753       2.53605       2.30026       1.99945       1.74539       1.49718       1.25177       1.04504      0.827237      0.674723
  36  17 3881.3422    1.7725  7.1775 11.0370 -0.0010  0.0581   0.0121   0.1607    0.0264   0.0000   438.2641       3.81405       25.8127      -6.71305      -4.61105      -5.01074      -5.30793       7.51980       2.28969       3.48856      -1.29388      -2.54327       4.31008     -0.190697      -3.76972     -0.259149       2.40490      0.313767       2.44700       3.42815       3.75532       4.09123       4.28722       4.23734       4.17423       3.96797       3.69219       3.36393       3.02193       2.65695       2.29623       1.97813       1.64597       1.36180       1.08756      0.856715
  36  18 4035.2475    1.4609  9.6256 10.8535  0.0010  0.0791   0.0098   0.2175    0.0240   0.0000   439.7571     -0.428551       10.4691      -11.2353       2.26728      -12.6983      -14.4101      -6.29310       10.1984      -6.09701      -3.13287      -1.00923      -2.76011      -2.18696      -1.02052       2.16873       3.14749      -1.83972       3.34191       4.56774       5.01880       5.46314       5.72047       5.60304       5.57678       5.29030       4.90373       4.53943       4.04249       3.62222       3.13905       2.73280       2.28878       1.91124       1.49446       1.20163
  36  19 4188.5005    1.1845 12.1150 10.5857 -0.0010  0.1058   0.0073   0.2783    0.0229   0.0000   444.4263       8.05327       11.6423       6.41354       7.20560      -1.08875      -3.64505      -7.39655       17.0487       2.73714       1.89885      -8.75458      -7.89023       6.30581       1.50659     -0.290806      0.610044       2.95075       4.35852       6.14446       6.69224       7.20758       7.51485       7.44163       7.38763       7.02390       6.58838       6.10563       5.38520       4.89856       4.13595       3.60553       3.00813       2.50910       1.96870       1.59440
  36  20 4341.0085    0.9315 14.2607 10.4669 -0.0026  0.1378   0.0061   0.3513    0.0205   0.0000   443.8953     -0.919504       4.61021       9.32653       2.41765      -12.1499      -1.19877      -1.18518       4.97052      0.550953       4.69429       12.0681       2.04764      -3.41251      -5.38854       7.09775      -3.76041       4.35365       5.66583       7.86941       8.66468       9.42346       9.78798       9.78870       9.52578       9.15574       8.49566       7.84874       7.00183       6.34231       5.43669       4.72436       3.89550       3.25713       2.55117       2.05756
  37   4 1697.5903    0.3274  0.2943  9.2979 -0.0071  0.0101   0.0085   0.0225    0.0267   0.0000   441.3856     -0.192854       20.7301     0.0762409      -2.58387     -0.990623      0.413306     -0.881494    -0.0689505      0.386597     0.0837330      0.508985     -0.523023      0.593419      0.421679      0.242815      0.187313    -0.0875903      0.424686      0.587694      0.645817      0.708731      0.740804      0.738825      0.737630      0.655545      0.636886      0.560616      0.557433      0.446074      0.417284      0.362526      0.294560      0.263740      0.215723      0.164342
  37   5 1892.2102    0.5537  0.5414  9.4599 -0.0005  0.0131   0.0104   0.0313    0.0409   0.0000   440.7729      -2.06098       19.4809     -0.375182      -3.78161     -0.129168     -0.471117      -1.01428      0.546772     -0.260911      0.549935     -0.506237     -0.534637      0.824329      0.285140     0.0776659     -0.105181     0.0558043      0.565882      0.777692      0.869699      0.978014      0.981847       1.03149      0.970741      0.938145      0.842890      0.783236      0.664847      0.612797      0.530622      0.471908      0.367156      0.323633      0.253562      0.197029
  37   6 2081.1127    0.8424  0.7759  9.5649  0.0013  0.0152   0.0128   0.0358    0.0616   0.0000   440.6045      0.267415       20.6491      -2.24190      -3.18626       1.70141      -1.24839      0.138210     0.0859377      -1.01601      -1.56368      0.303855      0.485847    -0.0914363      0.668916      0.123658     0.0998313     0.0580100      0.624544      0.894401      0.961353      0.998114       1.07375       1.01362       1.02959      0.974697      0.933174      0.850727      0.789449      0.684083      0.608088      0.520251      0.434838      0.359773      0.288148      0.238416
  37   7 2264.3223    1.2742  1.0218 10.0225  0.0003  0.0174   0.0177   0.0421    0.0889   0.0000   439.6449     -0.471077       20.9297      0.762386      -4.42412      0.291469     -0.336844    -0.0449675       2.03288      0.353838       1.54323      0.667782     -0.541263      0.206687      0.618257      0.380389      0.597108      0.120355      0.731084       1.01711       1.05967       1.18931       1.27909       1.22986       1.21854       1.16017       1.07929       1.01309      0.874747      0.784354      0.686281      0.599006      0.495521      0.404241      0.335546      0.269934
  37   8 2440.6658    1.7966  1.3198 10.3575 -0.0045  0.0195   0.0220   0.0482    0.1067   0.0000   439.2974      -1.74897       17.7187     -0.328146      -2.93413      0.163253       1.18296     -0.431999     -0.860955       1.62208      0.631747      0.737080      0.753057      0.308220      0.587946       1.21681      0.160731     -0.483408      0.805241       1.13683       1.18475       1.29706       1.36998       1.33951       1.31903       1.31879       1.15594       1.12710      0.982335      0.880481      0.777030      0.649369      0.561211      0.453574      0.364712      0.306141
  37   9 2613.3177    2.4357  1.1658 11.3784 -0.0018  0.0183   0.0320   0.0476    0.0931   0.0000   440.4063      -1.09868       18.9255       1.89976      -1.28763      -2.99390      0.356675     -0.775813      0.410796     -0.967867      0.282678      0.377968     -0.641055     -0.507598     0.0410454       1.50549      0.646909      0.413504      0.769088       1.08386       1.15035       1.24575       1.33097       1.27464       1.28429       1.23790       1.11322       1.04765      0.949050      0.871452      0.745834      0.634506      0.515832      0.435204      0.354866      0.293629
  37  10 2784.5245    3.3074  1.0825 11.8706  0.0006  0.0167   0.0435   0.0425    0.0989   0.0000   442.2252     0.0221528       19.1226      -1.15415     -0.996057     -0.629065     -0.593071     -0.803482      0.584498     0.0127305     -0.110028     0.0940317     -0.115944      0.815419      0.242619      0.109693     -0.148498      0.134689      0.737563       1.00426       1.06646       1.21081       1.21237       1.22242       1.23229       1.17654       1.07453      0.994316      0.894770      0.769439      0.688839      0.581784      0.508449      0.412732      0.331389      0.266602
  37  11 2953.2846    4.2515  1.0471 12.0727  0.0013  0.0163   0.0562   0.0407    0.1239   0.0000   440.1141      0.214053       16.5542      0.701905      0.844544     -0.578702       1.19187      -2.25967      -1.11724       1.21201       1.54521     -0.775402     -0.658556    0.00446434      0.470580       1.57629      0.227452     -0.559960      0.688857      0.976648      0.994534       1.09872       1.15282       1.12958       1.16720       1.07715       1.02396      0.908071      0.848200      0.736942      0.652439      0.563144      0.470117      0.408966      0.330251      0.258120
  37  12 3118.4864    4.5977  1.2341 12.3130 -0.0007  0.0179   0.0570   0.0459    0.1214   0.0000   438.9914       2.06108       16.4635      0.233065      -2.14319      -2.53735     -0.751845      0.528946      -1.42629     -0.567658      0.945543      -1.20385     -0.154671      0.873811     -0.327446      0.500108     -0.280253     0.0864812      0.777817       1.07887       1.14023       1.27590       1.33400       1.34063       1.29214       1.25849       1.11143       1.05078      0.922386      0.855029      0.720452      0.638938      0.529934      0.448183      0.352141      0.283761
  37  13 3280.6167    4.1976  1.6311 12.2175 -0.0002  0.0213   0.0455   0.0527    0.0829   0.0000   441.8439      0.345721       15.2161      -1.98184       1.45468      -2.31230      -1.09619      -1.10210       1.21903      -1.26973       1.12471     -0.633703    -0.0801071      0.356707     -0.962010      0.748160      0.392232      0.478639      0.912208       1.25545       1.32613       1.44599       1.56030       1.52382       1.50244       1.45447       1.33995       1.24985       1.10383      0.980217      0.850330      0.725322      0.628539      0.510628      0.422348      0.332651
  37  14 3440.3379    3.4029  2.4379 12.0263  0.0016  0.0265   0.0309   0.0699    0.0507   0.0000   440.4086      0.164450       11.5556      -2.07074       3.25682      -5.25445      -4.79682      -2.83746       3.35284       2.78440     -0.694583       2.04008       1.19504      0.152942    0.00492697     -0.128157     -0.438937      0.625369       1.07546       1.48823       1.63611       1.75605       1.86374       1.79080       1.80297       1.76212       1.58901       1.50270       1.33668       1.18651       1.05603      0.894309      0.751742      0.638697      0.514880      0.413437
  37  15 3598.3660    2.6140  3.8472 11.6425 -0.0000  0.0360   0.0203   0.0936    0.0366   0.0000   440.9428       2.97727       12.6594      -1.03030      -1.75858      -2.99556      -1.67082      -1.91269      0.294601      -4.16806      -1.66319      0.858229     -0.437333       1.14068     -0.412598      0.283417     -0.171177      0.531864       1.48630       2.11096       2.25097       2.46794       2.59235       2.54639       2.53114       2.34009       2.25782       2.05284       1.87460       1.66873       1.47119       1.26081       1.04376      0.873376      0.701479      0.573614
  37  16 3755.0192    2.0906  5.6167 11.2546 -0.0003  0.0465   0.0143   0.1260    0.0283   0.0000   439.7280       2.29289       17.3913      -4.95990      0.117892      -1.43398      -2.99270      -3.21370      0.596420       1.51752     -0.892794      -1.11529       2.83489       2.91441      0.452892     -0.102541      0.586106    -0.0752489       1.92551       2.64560       2.91817       3.13570       3.31309       3.23002       3.20854       3.06026       2.86761       2.64382       2.42943       2.11715       1.88006       1.60366       1.34221       1.12684      0.905082      0.737729
  37  17 3910.6832    1.6934  7.7440 10.9875 -0.0009  0.0611   0.0113   0.1692    0.0254   0.0000   440.9126       2.02434       18.1567      -7.89087       1.37326     -0.114950       11.3306      0.994353      0.199475      -3.44571       1.08003     -0.284947       2.88314      -1.50040       4.17531      -1.57833     0.0258041    -0.0643917       2.57336       3.48735       3.95044       4.16156       4.35907       4.27202       4.26115       4.04976       3.82704       3.48555       3.22597       2.83567       2.51574       2.12811       1.78344       1.49392       1.22958      0.978081
  37  18 4065.2825    1.3864  9.8895 10.8247 -0.0012  0.0836   0.0093   0.2257    0.0237   0.0000   431.3163     -0.833398       20.2603      -11.4637      -6.08883       1.25355       15.5140      -6.42395       7.26886       2.82264       4.77800      -1.55102      -1.70714       1.70324      -1.91061       3.52223       2.06067     -0.259436       3.39766       4.77785       5.14545       5.62656       5.92498       5.79333       5.71909       5.53638       5.18750       4.79055       4.30821       3.81340       3.34087       2.86632       2.41375       2.01688       1.60563       1.31467
  38   3 1501.5453    0.1707  0.1775  9.2752 -0.0072  0.0096   0.0065   0.0218    0.0203   0.0000   441.1139     -0.700561       20.5769    -0.0243508      -3.14330       1.32916     0.0785268     -0.600461    0.00678364      0.399058      0.260940      0.269230     -0.290498      0.151509     0.0627002     -0.308376     0.0514124     0.0696115      0.381960      0.524880      0.530996      0.638872      0.625771      0.648797      0.598921      0.607048      0.602841      0.484782      0.493221      0.381358      0.415687      0.341308      0.272128      0.247276      0.211723      0.169042
  38   4 1713.0279    0.3425  0.3101  9.3390 -0.0044  0.0111   0.0085   0.0231    0.0273   0.0000   440.8853      0.708712       20.4678     0.0306526      -3.23496    -0.0297838      0.361829      -1.02761      -1.54086      0.210163      0.258340     -0.301834      0.212729      0.112941      0.553027     -0.249102     -0.161375     -0.151251      0.579469      0.766086      0.777887      0.846331      0.925728       1.01911      0.994899      0.962847      0.810448      0.760458      0.710051      0.609633      0.483229      0.380448      0.325382      0.299486      0.251279      0.194328
  38   5 1908.7808    0.5699  0.5557  9.4343  0.0003  0.0125   0.0104   0.0306    0.0418   0.0000   440.6173      -1.39844       20.5583     0.0181159      -3.77424     -0.840902      -1.16342     -0.574405      0.239514       1.13225     -0.486088     0.0531820     -0.328440     -0.707580      0.116712      0.204434      0.151648    -0.0788000      0.540352      0.716720      0.786339      0.860487      0.881481      0.912556      0.886985      0.867984      0.807705      0.724744      0.650387      0.576011      0.505328      0.429650      0.376601      0.298426      0.251388      0.204960
  38   6 2098.9290    0.8721  0.7768  9.8256 -0.0011  0.0152   0.0136   0.0356    0.0572   0.0000   441.2194      0.198840       21.0539      -1.07029      -1.52778     -0.885840      0.822517      -1.02159      0.635951      0.678531       1.47771      0.866669     -0.299730       1.34467     -0.775102     -0.789913    -0.0712540     -0.125626      0.647421      0.886605      0.946369       1.05768       1.06887       1.00364       1.01926      0.967230      0.943446      0.851600      0.796415      0.714262      0.626469      0.532738      0.454250      0.390726      0.324224      0.269469
  38   7 2282.9179    1.2755  1.1115 10.0773 -0.0011  0.0172   0.0169   0.0455    0.0859   0.0000   439.3975     -0.721716       20.7173      -1.12151      -2.45936       3.01857      0.902963      -1.27986      -1.91091     -0.959822     -0.793363      0.599187      0.388192      0.777676      0.581951     -0.349952     -0.310221      0.234175      0.712678      0.928246       1.00497       1.13383       1.19673       1.14482       1.09911       1.12258       1.05293      0.971754      0.839335      0.765200      0.689951      0.590497      0.511921      0.418876      0.335758      0.283118
  38   8 2459.9741    1.8745  1.2420 10.4374 -0.0020  0.0186   0.0227   0.0459    0.1064   0.0000   440.6489      -1.46393       18.9475     -0.730339      -3.08532      0.100433       2.13619      -1.22795       1.18754      0.102921       1.55014     -0.714886      0.505504      0.670697      0.805821      0.567183    -0.0852221     0.0207832      0.723702       1.06614       1.10703       1.22190       1.27457       1.28725       1.24634       1.20192       1.12560       1.05591      0.943569      0.852564      0.738623      0.654971      0.539108      0.458917      0.356254      0.301391
  38   9 2633.6900    2.5216  1.1369 11.5282 -0.0008  0.0172   0.0332   0.0459    0.0909   0.0000   439.8176       1.16045       22.0428      0.122916      -3.03433      -1.51757      0.389057      0.872086      0.465734      -2.12143     -0.738510      -1.49952     -0.839420      0.377621     -0.759800       1.04026     -0.163901     -0.177292      0.741210      0.996819       1.06474       1.17661       1.22718       1.22986       1.19398       1.17081       1.10450       1.00324      0.935664      0.790632      0.709174      0.616634      0.512439      0.439935      0.367728      0.290305
  38  10 2806.0495    3.5038  1.1003 11.8193 -0.0001  0.0165   0.0447   0.0421    0.1080   0.0000   440.5588      0.386797       21.4255      0.554178      -2.68925      -2.86860       1.01124      -1.94239     -0.330782     -0.647678       1.10889      0.102806     -0.468400       1.01234      0.522385     -0.774028      0.160365      0.583006      0.684451      0.947704      0.975600       1.11964       1.12045       1.12087       1.07813       1.10203       1.02199      0.963442      0.841458      0.755777      0.656643      0.570970      0.495806      0.406373      0.330295      0.268856
  38  11 2975.8990    4.2110  1.1350 12.3598 -0.0033  0.0170   0.0545   0.0434    0.1089   0.0000   441.3540      0.854977       18.1862     -0.216036     -0.376092      -3.03096     -0.561948      -1.22367      -1.96728      -1.34105     -0.228625     -0.438554      -1.14977     -0.579978     -0.738723      0.165327     -0.855410    -0.0176801      0.715093       1.00946       1.04401       1.15243       1.19181       1.17814       1.15547       1.14953       1.10409       1.03944      0.868427      0.788814      0.669275      0.607540      0.506365      0.431909      0.355796      0.289004
  38  12 3142.3390    4.5530  1.2363 12.3256 -0.0007  0.0182   0.0550   0.0445    0.1174   0.0000   440.4622       1.26154       15.5757      -3.11867      -1.82085      -5.83549      0.462579      -1.97445    -0.0941448      -1.26439     -0.258152      0.966236    -0.0939194      0.435864     -0.339860    -0.0605019     -0.240020     0.0941806      0.741566       1.07257       1.10100       1.21043       1.25484       1.28114       1.28449       1.19067       1.13432       1.02885      0.939786      0.845017      0.748015      0.630148      0.533520      0.448512      0.360466      0.297251
  38  13 3305.6495    4.0614  1.7219 12.2984  0.0008  0.0213   0.0426   0.0555    0.0715   0.0000   439.7142      0.712238       17.2568       1.20910       1.80659      -2.40025      -1.78239      -2.34699     0.0310355     -0.462170     -0.719705     -0.637212     0.0680706       1.14969      0.259834      0.771969     0.0697475      0.322346      0.899087       1.23521       1.31082       1.47239       1.54572       1.53061       1.49324       1.40924       1.33563       1.24976       1.10174      0.997940      0.864807      0.775801      0.649686      0.544191      0.449242      0.353673
  38  14 3466.6572    3.1944  2.7774 12.0214  0.0008  0.0279   0.0274   0.0756    0.0440   0.0000   442.3234       1.93516       13.4928     -0.269388       6.00968      -5.30156      -3.97740      -2.15725       3.06671     -0.764519       2.13201     0.0991395      0.102890       1.33767     -0.306793       1.05934    -0.0203985    -0.0150574       1.16957       1.56041       1.74484       1.83152       1.95815       1.93952       1.94461       1.87909       1.70497       1.59949       1.45521       1.28642       1.12854      0.963756      0.838999      0.688183      0.565896      0.457308
  38  15 3625.7088    2.4947  4.4489 11.5454 -0.0014  0.0383   0.0180   0.1023    0.0327   0.0000   438.4922       2.52904       16.8521      -1.25756      -3.46676     -0.472647      -9.79518      -6.61828      -1.14870       3.19844     -0.175950      0.236154     -0.190347     -0.163306     -0.279736       1.37258       1.47269      0.249923       1.53861       2.11172       2.32450       2.53315       2.65862       2.61575       2.60015       2.49640       2.34861       2.15964       1.97139       1.73913       1.53084       1.32024       1.12688      0.944701      0.758154      0.622546
  38  16 3783.2763    2.0595  6.3568 11.1099 -0.0006  0.0492   0.0131   0.1332    0.0277   0.0000   441.2180      0.237972       14.7231      -7.77626      0.514144      -8.55586      -1.30017     -0.256152      -9.18643       1.15458      -1.79190       3.20816       1.24640       1.32073      -4.83323       1.62863      -1.07250      -1.95137       1.99785       2.70718       3.01388       3.19453       3.43179       3.43166       3.32973       3.23045       3.01849       2.79831       2.53334       2.24975       1.96834       1.69457       1.43366       1.21365      0.966303      0.799646
  38  17 3939.6910    1.6483  8.1836 10.9421 -0.0012  0.0646   0.0105   0.1754    0.0249   0.0000   440.9253     -0.878059       17.3629       3.36047       5.33665      -5.24039      -3.57955       1.57606      -4.77186       4.13387      -6.80870      -7.68091      0.469272      -1.66280      -2.37495       1.51147       1.02822    -0.0376481       2.57034       3.54798       3.94189       4.21773       4.39270       4.43077       4.35046       4.19814       3.93984       3.62082       3.27138       2.95769       2.60491       2.25914       1.90989       1.59504       1.28628       1.05037
  38  18 4094.8765    1.3413 10.7432 10.7989 -0.0018  0.0910   0.0084   0.2373    0.0228   0.0000   440.8342      -8.43706       12.1301      -7.89548     -0.210181       5.11075       4.93323       8.69959       1.26330      -6.76292       9.15254       3.89352      -3.41112       1.39054       5.79646     -0.786530     -0.718137       2.60983       3.57178       5.01444       5.58865       5.98886       6.34489       6.29148       6.21824       5.94049       5.56067       5.12547       4.69297       4.16309       3.66106       3.18027       2.64099       2.22267       1.79464       1.45470
  39   3 1516.0422    0.1914  0.1398  9.2350 -0.0145  0.0079   0.0082   0.0158    0.0205   0.0000   441.1072      0.514344       20.3819     -0.781082      -1.92231      0.396429      0.498688     -0.491091      0.715800      0.180822     -0.421073     -0.123625      0.296324     0.0284245     -0.403667     0.0629535     -0.242820    -0.0778697      0.351392      0.463496      0.501458      0.559719      0.572090      0.594204      0.536557      0.503745      0.470820      0.489881      0.460449      0.416218      0.354205      0.310653      0.260986      0.205551      0.188020      0.142066
  39   4 1728.2376    0.3557  0.3802  9.3094 -0.0030  0.0123   0.0080   0.0255    0.0287   0.0000   441.6254     -0.434870       21.0700     -0.908805      -2.38280      0.651240      0.154601     -0.487852      0.463780      0.632439      0.222623      0.690261     -0.283205      0.510776      0.548406     -0.287011    -0.0672488     0.0652871      0.458986      0.679667      0.693330      0.780454      0.755281      0.798023      0.771789      0.773587      0.759359      0.662089      0.639604      0.535449      0.508773      0.394149      0.361290      0.301015      0.245700      0.193396
  39   5 1925.1849    0.6004  0.5781  9.5199 -0.0037  0.0141   0.0108   0.0304    0.0426   0.0000   440.7684     -0.349022       21.0335     -0.740149      -2.01427     -0.980610       1.56511      0.506571     -0.356045     -0.635575     -0.642136    -0.0985145     -0.237684       1.14538     -0.539136      0.313338      0.317395      0.186308      0.633816      0.912351      0.999550       1.05664       1.00997      0.955729      0.918179      0.872822      0.827750      0.826352      0.802665      0.740360      0.708895      0.609586      0.510140      0.421374      0.340664      0.263081
  39   6 2116.5514    0.8924  0.8782  9.7044 -0.0012  0.0162   0.0129   0.0387    0.0636   0.0000   443.2532     -0.778782       20.0718     -0.638202      -1.53818     -0.583318      0.126416    -0.0498623      -1.15924     -0.108619      0.241562     0.0142600      0.503667      -1.11499     0.0519260      0.102109      0.106282     -0.114403      0.624291      0.911557      0.947463       1.05662       1.08769       1.07388       1.09244       1.00694      0.924102      0.881634      0.804430      0.732227      0.667014      0.581563      0.474782      0.416678      0.335479      0.285620
  39   7 2301.2056    1.3231  1.1478 10.1869 -0.0017  0.0182   0.0173   0.0464    0.0838   0.0000   440.3164     -0.706456       19.3332      -1.53714      -3.89201      0.388527       1.37245     -0.772014      0.252979      -1.27491      -1.18856     -0.143971     0.0242076     -0.116402      0.118748     -0.156798     0.0348446     -0.486605      0.664656      0.991493      0.986485       1.19042       1.17268       1.19392       1.16289       1.11972       1.06576      0.981243      0.896817      0.790450      0.711214      0.614171      0.519942      0.427728      0.363318      0.282922
  39   8 2479.0706    1.9443  1.1939 10.7829 -0.0031  0.0174   0.0248   0.0466    0.0947   0.0000   441.3301      0.146977       22.0052      -1.47250      -2.65458      -1.63600       2.38210      0.385526     -0.184460      -1.43283     -0.511542    -0.0918319     0.0537150       1.38633      -1.03726     -0.520186      0.340091      0.315429      0.724743      0.996162       1.07283       1.18200       1.22882       1.25194       1.21030       1.19773       1.09705       1.02763      0.917955      0.814554      0.728788      0.613099      0.530907      0.433751      0.376832      0.304903
  39   9 2653.8469    2.7277  1.1488 11.4129  0.0007  0.0175   0.0345   0.0426    0.1074   0.0000   442.6150      -1.13300       20.0595      -2.92964      -1.92163      -1.98806     -0.298081      -1.40908      0.164257      0.228428    -0.0784366      0.211075      0.538527    -0.0734138     0.0481537      0.193019      0.479307     0.0927753      0.703536       1.00283       1.06030       1.18186       1.23600       1.19584       1.22904       1.13349       1.08147      0.968164      0.930479      0.820520      0.735843      0.635867      0.538593      0.459114      0.377759      0.310283
  39  10 2827.2641    3.5216  1.1122 11.9914 -0.0019  0.0164   0.0446   0.0433    0.0976   0.0000   440.0931       1.16891       17.5532     -0.847321      -3.30699      -1.55168      0.916523     -0.987542      0.145621       1.09550       1.21044      0.903194      0.571661     -0.385255       1.30405       1.07667      0.631174     -0.524238      0.677008      0.937629      0.999736       1.10304       1.14262       1.10955       1.13539       1.08897       1.03085      0.948967      0.888158      0.759301      0.681457      0.580483      0.491921      0.420457      0.341181      0.282797
  39  11 2998.1315    4.3033  1.0745 12.4850 -0.0015  0.0166   0.0557   0.0409    0.0967   0.0000   440.4250      0.904234       19.3137      -2.58083      -2.30514      -1.85579      0.753298      -1.56458      -2.00839      -1.08579      0.624923      0.866291      0.193833    -0.0897220     -0.675089    0.00783757      0.242263      0.486033      0.656307      0.951699      0.986197       1.14408       1.10047       1.13220       1.10319       1.11793      0.995188      0.979396      0.880475      0.790801      0.672217      0.566665      0.476107      0.412323      0.348814      0.279252
  39  12 3165.7055    4.5108  1.2766 12.5564 -0.0019  0.0179   0.0544   0.0462    0.0945   0.0000   440.5038       1.20977       17.7466     -0.513070      -1.59265      -2.33279       1.25590      -2.07817      -1.02982     -0.412307       1.28820     -0.461344     -0.722771      0.772205     -0.495376    -0.0552164    -0.0495019      0.579070      0.730166      0.989810       1.06524       1.14493       1.23568       1.17577       1.18842       1.16161       1.07255       1.01501      0.923329      0.836249      0.747787      0.634264      0.539792      0.455109      0.370748      0.322270
  39  13 3330.3730    3.8527  1.9965 12.1253  0.0004  0.0229   0.0370   0.0592    0.0645   0.0000   441.1423       1.61199       13.8762      0.777166      0.357502      -7.11664      -3.30547      -1.39792       1.47569       1.91784    -0.0623902      -1.59865      -2.01200     -0.177947     -0.688547     0.0348943      0.561358     0.0462783      0.926235       1.29184       1.37949       1.54067       1.62082       1.61716       1.57321       1.51201       1.42220       1.30448       1.20072       1.08844      0.949626      0.816556      0.685685      0.581124      0.464301      0.387507
  39  14 3492.5890    3.0636  2.9453 11.9952  0.0026  0.0293   0.0255   0.0786    0.0403   0.0000   439.6396       1.08806       14.7596     -0.224322       5.29102      -4.85583      -9.59243       1.89587       7.78587      -1.62035      -1.64713       2.28010     -0.241319      0.474521     -0.647981      0.924107     -0.451321      0.295658       1.14015       1.55731       1.70485       1.88015       1.98711       1.93976       1.91403       1.87793       1.76148       1.61221       1.48101       1.31459       1.17975      0.998127      0.870428      0.730722      0.601310      0.480056
  39  15 3652.6634    2.4365  4.7153 11.3703  0.0004  0.0389   0.0166   0.1037    0.0325   0.0000   437.9535       2.07080       14.8627      -2.65373      -3.17585       6.31397       5.80023      0.216120      0.330978      -4.12281      -1.99356      -1.34322       1.47029      0.178894      -1.24137      0.586093      0.488426      0.216150       1.51386       2.09800       2.29611       2.52732       2.61879       2.62280       2.57359       2.44784       2.35445       2.16165       1.98407       1.77963       1.57794       1.36356       1.14043      0.975306      0.787015      0.643410
  39  16 3811.1052    1.9338  6.3628 11.1512 -0.0004  0.0512   0.0126   0.1365    0.0267   0.0000   437.9988      -2.09569       16.4181       1.73536      -8.51609      -2.75091      -4.41127       1.49346     -0.203913      -4.79091      0.445955       3.65846     -0.892466      -2.19480      -2.04102     0.0670488      -1.28529     -0.786350       1.96928       2.81072       3.03425       3.33293       3.42585       3.42737       3.40970       3.26323       3.10928       2.79346       2.63019       2.33881       2.11593       1.78592       1.55787       1.28241       1.05758      0.864517
[truncated: 779,899 more chars]
