# Supplementary material for: Global-Mode Analysis of Full-Disk Data from the Michelson Doppler Imager and the Helioseismic and Magnetic Imager
Source: Sol Phys. 2018 Jan 31;293(2):29. doi: 10.1007/s11207-017-1201-5 (PMC6566312; doi:10.1007/s11207-017-1201-5)
Supplement: Supplementary file 3 — (TAR 230.0 MB) [file 11207_2017_1201_MOESM3_ESM.tar › MDI/mdifdvwap.3904]

   1  13 2020.0568    0.6101  0.5799 14.0905  0.0000  0.1756   0.0934   0.3482    0.1268   0.0000   -54.4718       383.775       0.00000       0.00000       0.00000       0.00000       371.755       136.166       0.00000       0.00000       0.00000       0.00000
   1  16 2425.7578    1.5719  0.8733 15.2476  0.0000  0.1491   0.1984   0.4442    0.1524   0.0000   400.8650      -91.7378       0.00000       0.00000       0.00000       0.00000       257.510       86.4653       0.00000       0.00000       0.00000       0.00000
   1  17 2559.1342    2.4939  0.8732 14.7339  0.0000  0.1105   0.2098   0.2513    0.1793   0.0000   176.7600      -20.8668       0.00000       0.00000       0.00000       0.00000       155.612       84.0671       0.00000       0.00000       0.00000       0.00000
   1  19 2827.7558    3.3232  1.4931 15.0362  0.0034  0.3332   0.2500   0.3997    0.2151   0.0000   -14.4049      -258.627       0.00000       0.00000       0.00000       0.00000       559.996       173.427       0.00000       0.00000       0.00000       0.00000
   1  21 3098.2394    3.6584  1.1559 15.0724  0.0000  0.1204   0.2526   0.4441    0.2114   0.0000   344.7819       332.066       0.00000       0.00000       0.00000       0.00000       158.371       82.9697       0.00000       0.00000       0.00000       0.00000
   1  23 3369.0276    3.5707  2.8308 15.8058 -0.0005  0.3232   0.2023   0.8348    0.1026   0.0000  1257.3841       481.513       0.00000       0.00000       0.00000       0.00000       473.298       204.672       0.00000       0.00000       0.00000       0.00000
   1  24 3504.1747    2.9489  3.3079 15.9810 -0.0244  0.4273   0.1650   0.9128    0.0881   0.0000  -590.3119       202.454       0.00000       0.00000       0.00000       0.00000       731.823       328.068       0.00000       0.00000       0.00000       0.00000
   1  25 3639.2522    2.8980  4.2919 15.9530 -0.0085  0.5025   0.1378   1.3709    0.0745   0.0000   880.5712       894.089       0.00000       0.00000       0.00000       0.00000       849.278       406.765       0.00000       0.00000       0.00000       0.00000
   2  13 2081.8577    0.8677  1.3625 13.1951  0.0000  0.1763   0.0439   0.2830    0.1269   0.0000   454.4090       34.8887       72.1664       16.0650       0.00000       0.00000       125.416       98.2275       52.7196       15.6328       0.00000       0.00000
   2  14 2217.6318    1.0521  1.0568 14.0819  0.0000  0.1919   0.0620   0.1807    0.1337   0.0000   475.5958       109.132       48.8925      -14.6400       0.00000       0.00000       182.005       150.802       54.3878       13.7954       0.00000       0.00000
   2  17 2619.7332    2.8058  1.4862 13.6600  0.0625  0.1040   0.1287   0.2308    0.1819   0.0000   366.5293       77.1865      -42.7143       7.06989       0.00000       0.00000       89.1510       67.8680       36.4444       10.1039       0.00000       0.00000
   2  21 3160.1285    4.1782  1.1343 14.0802  0.0000  0.0784   0.2038   0.1985    0.2207   0.0000   354.3384       163.007      -27.1236       31.1451       0.00000       0.00000       67.8454       49.6426       27.8657       8.52564       0.00000       0.00000
   2  22 3295.2575    4.2608  3.2810 14.4423  0.0000  0.4952   0.1214   0.3630    0.1200   0.0000   253.8886     -0.633979       16.3616       18.0716       0.00000       0.00000       247.159       381.104       80.7267       23.4576       0.00000       0.00000
   3  12 2001.0694    0.6929  1.1031 11.1877  0.0000  0.1580   0.0296   0.2203    0.1698   0.0000   464.8940       89.5800       30.2423       17.8931      -5.67529      -5.29110       103.251       91.3535       50.7424       25.7933       8.61655       2.48479
   3  13 2137.6353    0.9605  0.8100 11.5936  0.0017  0.1008   0.0515   0.1564    0.1908   0.0000   352.9495       14.8359       55.7475       4.06225      0.401410      -1.36142       55.9721       44.2884       35.7337       23.5747       8.65548       2.18391
   3  18 2811.4515    3.1029  1.1729 10.5262  0.0000  0.1041   0.1199   0.1585    1.4306   0.0000   407.4750       32.0418       2.83127       8.10317      -17.0513      0.215313       54.8227       56.8594       41.1624       15.3036       10.9436       3.10766
   3  19 2947.0691    3.7657  0.9248 11.7493  0.0000  0.0603   0.1639   0.1354    0.6103   0.0000   437.0113       9.04644       23.2850      -5.12944     -0.552551     -0.470518       33.8963       30.8464       22.5859       12.2088       5.53834       1.49187
   3  20 3082.3302    4.0473  1.2418 11.3844 -0.0023  0.0717   0.1546   0.1618    1.0497   0.0000   420.3714       7.44174       16.9600      -27.1307       7.89592     -0.736305       36.2303       36.4248       25.0281       17.2825       6.32621       2.24250
   3  21 3217.8609    4.3539  1.7078 11.7235  0.0000  0.0865   0.1462   0.2162    0.6028   0.0000   415.3114       45.4932      -17.9417       12.5669      -2.37105      0.379811       50.1248       45.0050       32.3416       18.0627       7.07483       2.17642
   3  22 3353.7786    4.0699  2.3170 12.1491  0.0000  0.1040   0.1159   0.2339    0.3077   0.0000   541.9517       89.2028       43.0666      -1.23758       2.01294      -2.04051       57.7151       51.1202       38.8150       21.6000       9.31445       2.59026
   3  23 3490.0307    3.2199  3.0035 12.7912  0.0000  0.1466   0.0874   0.3607    0.1666   0.0000   334.4661      -29.6676      -23.5813       49.2652      -7.48942       2.03995       85.8369       86.8894       56.2229       26.5512       11.8087       3.21330
   4  13 2188.3566    0.7441  0.9293 10.6638  0.0000  0.0719   0.0323   0.1561    0.1475   0.0000   438.8257      -30.2582      -5.79159       27.9603      -2.88131      -6.84835       22.9277       28.1525       20.2103       17.7843       8.95541       5.07621
   4  14 2324.1374    1.2724  1.2098 10.4502  0.0000  0.1023   0.0463   0.1956    0.2819   0.0000   417.4820      -23.5440       1.24966       28.1281      -6.79912       2.28693       37.2772       31.8664       34.1636       22.8961       14.0525       8.97489
   4  17 2728.3395    2.7195  0.9133 11.8601 -0.0005  0.1181   0.1056   0.1578    0.3405   0.0000   472.6473       72.7756       26.8705       38.5091       18.7547       6.43330       56.2980       56.7304       42.4822       28.4356       15.3350       6.86118
   4  18 2864.2475    3.3034  0.8891  9.4072  0.0000  0.0549   0.1306   0.1211    3.1362   0.0000   463.7801       3.65056       43.2972      -8.13310      0.448889       8.11879       20.1788       21.7790       17.1571       12.6310       7.04338       3.57685
   4  19 3000.2521    4.1100  0.9887  9.4105  0.0000  0.0654   0.1548   0.1541    4.8683   0.0000   391.5202       7.01468       16.5037       20.9052       6.43413       5.36107       31.6944       32.4750       24.5095       15.4812       8.23573       3.16423
   4  20 3135.9593    3.9049  1.3598  5.5700  0.0000  0.0639   0.1286   0.1811  215.9133   0.0000   382.5105       61.1245      -2.82586      -25.5856      -4.32938       7.16917       22.9656       25.0514       21.5945       15.0643       8.98219       4.55797
   4  21 3271.6611    3.7180  1.6982 10.4696  0.0000  0.0829   0.1059   0.1939    1.2366   0.0000   417.4118       65.1880      -9.58215      -25.9134       7.94634     -0.992752       31.4174       31.5173       26.6789       20.3833       12.7785       5.94728
   4  22 3408.1279    3.3414  2.2103 11.2529  0.0000  0.0964   0.0854   0.2309    0.3493   0.0000   424.5040       32.7343       3.82563       5.41835      -1.27587       5.18954       32.8673       41.1593       29.4633       21.9946       11.4684       5.87975
   4  23 3544.8439    3.0279  2.4064 11.7360  0.0000  0.1097   0.0760   0.2314    0.2309   0.0000   492.6294       101.417      -6.10772       11.8000       7.62132      -6.14407       42.8626       46.2419       38.0409       24.3567       14.3703       7.22131
   5  12 2098.3894    0.8079  1.1496 11.4273  0.0000  0.0853   0.0354   0.1654    0.1651   0.0000   422.0453       9.14816       17.2841      -14.3659       7.38060       3.42791       33.2285       25.1173       23.0113       23.8028       15.6851       7.35856
   5  14 2371.0704    1.4737  1.1770 11.8647  0.0000  0.1088   0.0521   0.1384    0.1732   0.0000   418.4083      -7.58889       38.0324       13.6016      -8.26952      -5.72647       51.5801       52.7233       41.0687       28.4102       13.9464       7.09308
   5  15 2506.1104    1.7974  1.0788 11.6027  0.0000  0.0547   0.0607   0.1420    0.2079   0.0000   434.4248      -10.6424    -0.0637250       11.6560       1.10727      -7.38175       16.3597       18.3850       14.7559       13.9362       9.24179       5.50239
   5  17 2777.3584    2.7627  1.0216 12.0010  0.0000  0.0609   0.0854   0.1239    0.3114   0.0000   447.0638       33.4098       23.9820       6.87976     -0.129508      -3.37458       20.5941       23.9105       21.7171       13.8432       8.56059       5.08010
   5  18 2913.7853    3.5701  0.9202 11.8674  0.0000  0.0575   0.1139   0.1217    0.4468   0.0000   422.1292       33.9068       7.11201       16.5863       8.65101      -7.70602       18.0068       18.3856       15.9424       13.8822       12.3073       5.67167
   5  19 3050.0178    3.6754  1.2581 12.1318  0.0000  0.0711   0.1035   0.1561    0.4370   0.0000   457.9419       29.5207       43.4848       10.8569       5.09624      -13.6483       21.4486       26.3696       21.4054       16.6263       10.8635       6.15778
   5  20 3186.3121    3.6615  2.0125 11.8738  0.0000  0.0942   0.0824   0.1916    0.2843   0.0000   441.3519       63.6296       26.8967       1.51593       1.62189       2.46524       26.4639       32.8594       29.3953       23.1949       14.7336       9.15329
   6   8 1587.4193    0.2244  0.1697 10.6781  0.0000  0.0413   0.0214   0.0607    0.0603   0.0000   445.0850      -21.8358       34.1736      -5.55494       1.85365      -8.08036       15.0089       16.4911       14.2954       10.5751       7.27057       3.65230
   6  10 1866.1325    0.4525  0.3283 10.5322  0.0000  0.0652   0.0270   0.0636    0.0956   0.0000   409.3791      -24.9995       25.5371      -3.34035      -1.53593       5.46506       15.6107       15.3338       15.9830       11.0462       9.04561       5.84097
   6  11 2004.0465    0.6096  0.6005 10.5707  0.0000  0.0490   0.0305   0.0970    0.1270   0.0000   414.9779      -2.83576       6.64524       7.10518       8.72453       14.8075       11.7454       13.3355       12.5271       9.57100       8.36721       5.66977
   6  13 2279.8240    1.1078  0.7255 11.0335  0.0000  0.0392   0.0455   0.0898    0.1581   0.0000   436.7509       26.9417       16.1940      -21.9086      -4.63639     -0.123991       10.4254       12.1482       12.2917       9.76958       5.92960       4.13052
   6  14 2415.5020    1.4580  0.9778 11.7492  0.0000  0.0535   0.0604   0.1261    0.1989   0.0000   440.4336    -0.0437946       9.42990       5.39934       4.47616      -1.29283       14.1598       16.2978       12.2746       12.6365       10.7383       6.10391
   6  15 2551.1494    1.9392  1.2758 11.8116  0.0224  0.0631   0.0707   0.1356    0.2347   0.0000   414.2338       33.3804       3.75443       17.3009      -17.1329       8.95516       18.3873       22.8893       18.0135       14.7094       12.1000       7.06682
   6  16 2687.1460    2.7421  1.0461 11.8885  0.0060  0.0605   0.1049   0.1188    0.3519   0.0000   408.0146       23.6903       18.6759       24.0114      -3.81869       8.54943       22.4853       26.5245       23.0724       17.0654       10.2541       5.65250
   6  17 2823.7936    3.1770  1.0186 11.6131  0.0000  0.0420   0.1083   0.1175    0.5189   0.0000   434.4486       11.3605       7.40180      -13.6805      0.648455     -0.447482       11.4455       14.2326       12.0778       9.52938       7.12263       4.66583
   6  18 2960.7387    3.7828  1.0812 11.6748  0.0000  0.0509   0.1226   0.1168    0.6616   0.0000   420.3963       21.3081       16.9952       3.71071       1.23485       5.18737       15.5706       16.0809       13.5361       12.0231       9.40895       5.38379
   6  19 3097.4122    4.3601  1.0172 11.4575  0.0000  0.0468   0.1444   0.1203    1.0355   0.0000   445.2412       2.94739       8.24596       20.9386       8.82602      -3.88761       13.2383       13.9038       12.7363       10.4346       7.91940       5.57649
   6  20 3234.1022    3.7809  1.1542 12.4076  0.0006  0.0552   0.1131   0.1294    0.4139   0.0000   405.1191       47.3774      -5.08624       3.72552      -13.3684       2.09468       14.8866       19.5309       15.2786       13.6031       9.16761       5.38181
   6  21 3371.1272    3.5946  2.3656 10.8257  0.0000  0.0921   0.0721   0.2040    0.6337   0.0000   444.9621     -0.133829      -35.8393       9.60241       1.08151       6.21183       20.1731       26.9044       23.3492       19.4891       14.2542       9.48631
   6  22 3508.3612    3.2481  2.8184 10.9440 -0.0003  0.1121   0.0609   0.2341    0.4164   0.0000   469.5830       77.7351       31.1937      -23.0729       25.7357      -10.7831       22.9035       33.7287       26.3366       24.5566       15.9135       10.5792
   6  23 3646.1133    2.6090  3.9942 11.3301  0.0021  0.1179   0.0417   0.3037    0.1660   0.0000   396.0580      -16.3779       59.8588       52.9439       9.71851      -5.54670       31.4194       35.6167       35.7519       27.9713       20.7672       13.6392
   6  24 3784.3181    2.0571  5.4515 11.5598  0.0019  0.1561   0.0299   0.4151    0.0989   0.0000   471.7468       70.3250       23.7754      -28.7232       31.5129     -0.177039       40.3170       46.3915       44.6564       37.2959       28.0466       18.8692
   7  11 2045.7793    0.6112  0.6430 10.4524  0.0000  0.0437   0.0276   0.0906    0.0943   0.0000   419.5570      -24.1580      -1.75612       5.21940      -7.40249       6.67658       10.9015       12.3289       11.3454       9.89075       7.90766       5.01006
   7  12 2184.5860    0.7850  0.7400 10.6371  0.0000  0.0440   0.0311   0.0897    0.1172   0.0000   433.2797     -0.819513      -6.70269       14.5401      -6.50639      0.568878       9.23978       10.5900       10.6034       9.67656       7.22691       5.29563
   7  13 2322.2005    0.9944  0.9377 10.9631  0.0000  0.0448   0.0354   0.1175    0.1336   0.0000   429.9450       11.2208      0.491257       2.90243       18.1556       7.36221       9.34142       11.1563       10.9497       9.02010       7.68763       5.78348
   7  14 2458.2473    1.5305  0.9366 10.9190  0.0000  0.0406   0.0527   0.1066    0.2100   0.0000   459.2544     -0.537749      -10.7528       8.92274       2.51135      -12.9675       9.17119       10.6460       10.8946       9.10666       6.73219       4.58293
   7  15 2594.2889    1.9654  0.9860 11.7240  0.0000  0.0408   0.0692   0.1201    0.1843   0.0000   437.9033       16.9833       8.95769       9.39813       20.7751      0.778435       9.42700       11.5258       9.93038       8.81517       7.73900       5.16153
   7  16 2731.2486    2.6699  0.8503 12.4364  0.0000  0.0407   0.0973   0.0976    0.1658   0.0000   435.8618       19.1957      -8.52069       14.2649       29.2664       6.29482       9.13876       11.3139       11.2478       8.49055       6.87770       5.10564
   7  17 2868.3766    3.0053  0.8503 13.0121  0.0000  0.0397   0.1140   0.1013    0.1512   0.0000   424.0288       31.8528      0.944886      -11.4639      -5.23113       4.13333       9.74933       11.0633       10.3873       8.91478       6.75058       5.30566
   7  18 3005.7486    3.8256  0.8101 13.5476  0.0000  0.0638   0.1467   0.0947    0.1397   0.0000   435.0784       28.9502       10.0014      -11.0546     -0.584794      -5.36864       18.8661       26.1531       23.8835       19.5798       11.8612       7.43404
   7  19 3142.9494    3.9044  1.1953 12.6739 -0.0056  0.0459   0.1267   0.1235    0.3181   0.0000   443.4792      -7.62788       33.9781       7.79538       4.39599      -9.13673       10.7042       12.1776       11.9221       10.3417       8.44569       5.41640
   7  20 3280.1200    3.7258  1.3818 12.9421  0.0000  0.0535   0.1163   0.1319    0.2101   0.0000   444.6918      0.952268       23.4295      -7.16665      -5.95942       5.34149       13.0929       16.2801       15.4610       12.5108       9.22897       6.41837
   7  21 3417.6592    3.3855  2.0688 12.1228  0.0060  0.0682   0.0888   0.1857    0.2413   0.0000   437.5408       43.7725       18.0199       7.08309      -1.76532       1.73887       15.5203       18.0140       16.7015       15.1544       12.1905       7.76806
   7  22 3555.5834    2.8667  2.8930 11.0477  0.0000  0.0905   0.0569   0.2181    0.3547   0.0000   457.1578       35.1980       35.9540      -61.4712      -10.2031       12.8274       19.3670       25.2573       21.8169       18.9882       14.5659       10.8222
   7  24 3832.1481    2.0283  5.4470 10.9834  0.0023  0.1520   0.0333   0.4274    0.1496   0.0000   448.3799       52.2323      -5.23979       2.37513       41.5720       2.50585       33.4375       41.5383       39.0658       33.8255       25.9262       17.4067
   8  10 1946.0860    0.5786  0.8506 10.6243  0.0000  0.0524   0.0223   0.0946    0.1414   0.0000   430.5958      -9.27931       1.82903      -2.53052      -7.96335       9.11769       12.6808       15.2254       15.2243       12.6338       10.1471       7.70275
   8  11 2086.0252    0.6910  0.8498 11.0066  0.0000  0.0540   0.0259   0.0970    0.1106   0.0000   440.7391      -31.9738       19.8577       19.3346       2.29827       13.7592       13.4530       15.8768       14.1761       12.0533       10.2030       8.14990
   8  12 2225.2115    0.9470  0.9290 11.3453  0.0000  0.0472   0.0319   0.1007    0.1222   0.0000   435.7595       2.84139       36.2898       13.3104      -3.21787      -3.89674       11.1469       13.1738       11.7433       10.1081       8.12782       6.79171
   8  14 2499.5223    1.7221  1.1942 12.1908  0.0000  0.0517   0.0556   0.1180    0.1677   0.0000   432.3774       24.8800       9.27714       11.0536       6.09521      0.690708       12.8940       16.7702       16.5512       14.0841       10.2318       6.94665
   8  15 2636.2113    2.3504  1.0389 12.2262  0.0000  0.0557   0.0745   0.0969    0.2262   0.0000   442.7363       3.77716       16.6437       3.90843       10.2211      -1.68721       13.5597       17.0429       17.4748       14.3198       10.4769       6.70532
   8  16 2773.8915    3.2832  1.0866 10.6113  0.0006  0.0491   0.0966   0.0980    1.2387   0.0000   431.8984      -8.06834       3.39492       16.0420      -5.85671      -5.63516       12.3227       14.1221       11.9979       10.5592       7.77219       5.96243
   8  17 2911.6218    3.7483  0.7917 13.1063  0.0000  0.0394   0.1349   0.0830    0.2254   0.0000   449.8817       13.4078       13.0282      -2.32214       1.80971      -10.6961       9.24299       9.31303       10.1778       9.81072       7.49569       4.85821
   8  18 3049.1959    3.9627  1.3541 13.4449  0.0000  0.0500   0.1266   0.1308    0.2165   0.0000   435.5050       7.29949       17.2324       17.6053       12.9686      -10.5808       10.7837       11.7742       11.4867       10.5917       9.16639       6.68400
   8  20 3324.4450    3.9405  1.5559 13.2370 -0.0020  0.0691   0.1108   0.1358    0.2215   0.0000   441.5330       30.2978       20.5470      -12.8056     -0.523031       2.10835       16.5805       23.0997       20.0113       18.2517       12.1621       9.23412
   8  22 3601.1192    2.8543  3.1642 12.3867 -0.0059  0.0956   0.0553   0.2460    0.1513   0.0000   371.2602      -17.5249       33.1354       24.5706      -6.09664      -17.0539       18.6114       24.4045       22.7389       20.5490       17.0212       10.9888
   8  23 3739.7290    2.3664  4.4286 11.7762  0.0013  0.1158   0.0332   0.2858    0.1143   0.0000   473.5103       9.85523       9.71692       31.3678       25.3693       16.4379       24.0718       30.0780       28.3544       25.3763       21.2447       14.3054
   8  25 4017.9092    1.5506  8.3563 11.4906  0.0000  0.1819   0.0161   0.4728    0.0600   0.0000   413.2681       44.7706       41.5126       48.4788      -14.5362       3.24362       34.9628       46.4334       44.3188       38.8937       31.9598       23.2206
   9   8 1702.3853    0.3001  0.2975 10.2011  0.0000  0.0297   0.0176   0.0711    0.0601   0.0000   437.0515       5.67882       12.2274       4.87436       2.00567     -0.477194       7.51009       11.3185       16.2407       16.0016       11.7320       6.86785
   9   9 1843.6888    0.3985  0.6236 10.1181  0.0000  0.0461   0.0182   0.0846    0.0893   0.0000   431.9851      -5.97360       3.11065      -8.60795       5.56842      0.125924       7.73620       10.8140       9.03936       9.22797       8.12057       7.00209
   9  12 2264.5437    0.8752  0.9359 11.1396  0.0000  0.0425   0.0308   0.1021    0.1090   0.0000   427.2213       18.8351       15.3189      -5.82867       14.5157       6.41169       7.39995       9.37091       9.45345       8.12059       7.10229       5.71336
   9  13 2402.3326    1.2799  1.0140 11.5510  0.0000  0.0441   0.0404   0.1008    0.1179   0.0000   438.2397       10.4111       1.10947      -8.78156       16.2222       5.49688       8.49510       10.8893       10.8681       10.2520       7.79045       5.95204
   9  14 2539.5905    1.7205  0.8857 11.8431  0.0000  0.0370   0.0548   0.0879    0.1392   0.0000   432.3634       12.0205       7.70442      -4.37346      -2.12916       11.9489       5.98712       7.91890       6.82472       7.43792       5.74567       4.77589
   9  15 2677.1507    2.3463  0.8205 12.4450  0.0000  0.0341   0.0775   0.0853    0.1268   0.0000   408.8557      -10.0235       21.6104      -7.00635       1.34544      -16.0781       5.91222       7.43584       6.75550       6.91600       5.44621       4.46915
   9  16 2815.2338    2.8413  0.8281 12.7818  0.0000  0.0346   0.0942   0.0867    0.1385   0.0000   439.4036       16.4005       8.93575      -2.37341     -0.136119       4.06120       7.16872       8.80403       8.35585       7.22571       5.78457       4.09968
   9  18 3091.6175    3.8291  0.8681 13.6049  0.0000  0.0341   0.1235   0.0919    0.1327   0.0000   441.8582       6.17341       1.11633       9.38110       4.07094       10.7507       6.97298       8.15690       8.18217       7.08018       5.86930       4.67173
   9  19 3229.6805    3.8169  1.2151 13.6375 -0.0077  0.0464   0.1080   0.1158    0.1365   0.0000   444.0259       6.15256       20.6167       14.7021      -10.4421       6.38735       9.81548       12.2117       12.0077       11.0404       8.58518       6.33499
   9  20 3367.9104    3.2639  1.6253 13.8153  0.0000  0.0564   0.0876   0.1464    0.0927   0.0000   448.4386       19.0670       14.6676       8.89397      -2.13515      0.422512       9.88215       12.1089       12.2645       11.8382       9.78986       7.16843
   9  21 3506.3499    2.8772  2.5270 13.0368 -0.0041  0.0739   0.0650   0.1947    0.0856   0.0000   404.2883       38.1357       13.1768      -12.6297      0.222171      0.811690       12.4092       16.1854       16.2403       14.4529       12.4196       9.82383
   9  22 3645.4123    2.4268  2.9850 12.5550  0.0058  0.0839   0.0514   0.2191    0.0855   0.0000   475.8219       1.39688       71.5846      -34.8618       36.2426      -6.72671       17.2271       21.8313       21.3161       19.6314       16.1727       12.2353
   9  24 3923.7087    1.6710  6.3914 11.4114  0.0000  0.1391   0.0233   0.3777    0.0754   0.0000   480.4243       39.3399       12.6063       16.2253       15.1240       12.8938       24.7683       31.0736       30.6295       28.0103       24.8860       18.5440
  10   7 1592.9505    0.1732  0.1731  9.4469  0.0000  0.0277   0.0133   0.0464    0.0450   0.0000   436.6045      -4.07776       16.5166       1.97162      0.494844      -2.30049       4.55102       4.64857       6.34431       3.67110       4.48188       3.42979
  10  10 2021.4665    0.5185  0.7766  9.5162  0.0000  0.0391   0.0177   0.0833    0.1019   0.0000   435.6122      -12.7007       16.3765       15.5273       12.0438      -2.84281       6.45456       8.43487       7.87202       7.41061       5.80674       5.34978
  10  12 2302.8868    1.1153  0.7367 10.7425  0.0000  0.0329   0.0381   0.0842    0.1285   0.0000   430.5114       8.26333       8.28802      -9.78034      0.182322      -12.0782       5.04787       6.42629       6.59216       6.43754       4.75757       4.07518
  10  13 2440.8909    1.4015  1.0331 10.9390  0.0000  0.0428   0.0416   0.0949    0.1374   0.0000   428.3224       13.6369       20.4142       16.2167      -4.46399      -1.36554       6.08396       8.62689       8.00802       7.47296       6.23774       5.01764
  10  14 2578.7368    1.8490  0.7979 11.7109  0.0000  0.0381   0.0585   0.0773    0.1039   0.0000   436.2759       11.7392       21.5344       11.1865       2.65759      -2.01647       7.26417       7.91823       8.27329       7.96503       6.33512       5.80816
  10  15 2717.0856    2.4112  0.8468 11.9675  0.0000  0.0306   0.0742   0.0830    0.1164   0.0000   439.0258       9.66845       14.3171       6.43601      -5.88640       1.46942       5.12700       6.14793       6.15835       5.52123       4.92033       4.02627
  10  16 2855.7451    3.1083  0.7927 12.5152  0.0000  0.0310   0.0965   0.0754    0.1182   0.0000   443.5683       15.8309       6.64500       9.74499      -3.34348      -5.83560       5.25257       6.74519       6.66021       6.33889       5.01064       4.04937
  10  17 2994.6245    3.7171  0.9499 12.5411  0.0000  0.0328   0.1040   0.0864    0.1420   0.0000   436.7417       15.8276       5.22780       8.21897      -3.65705       9.02540       5.02686       6.46901       6.21951       6.04765       5.15091       4.16480
  10  18 3133.0455    3.6452  0.8419 13.2178  0.0000  0.0343   0.1127   0.0807    0.1062   0.0000   434.1074       13.8984       15.9711      -2.77820      -1.04797       6.98030       6.24307       7.95162       7.93544       7.22914       5.81729       4.38895
  10  19 3271.5311    3.6628  1.2823 12.7680  0.0000  0.0417   0.0965   0.1135    0.1284   0.0000   428.4573       20.8482       25.9728      -2.98477      -12.3996       11.6212       6.75219       9.28143       8.77495       8.51135       7.18263       5.43221
  10  20 3410.2626    2.9460  2.2675 12.7588  0.0000  0.0617   0.0675   0.1676    0.0739   0.0000   435.6235       16.2228       36.3270       29.0222       1.85498      -8.29976       10.0312       13.0326       12.7407       12.8422       10.5045       8.35810
  10  21 3549.2229    2.5575  2.8643 12.0778  0.0000  0.0709   0.0482   0.1825    0.0736   0.0000   465.1063       22.1615      -6.05136      -3.17663       7.38513       18.6864       11.6009       14.2210       14.7208       14.1620       11.6892       9.46474
  10  23 3828.2020    1.6808  5.2582 11.2355  0.0000  0.1106   0.0274   0.3213    0.0641   0.0000   427.3101       45.4348       27.0994       60.8243       30.0878       9.02918       17.6973       22.2286       22.2803       21.4910       18.1257       14.9336
  11   8 1772.1916    0.3201  0.4239 10.3113  0.0000  0.0350   0.0143   0.0624    0.0561   0.0000   439.9155      -2.95441       16.1389      0.558769     0.0335280      -3.73270       5.71770       8.32582       7.53494       8.08139       6.02274       6.45548
  11   9 1915.3820    0.4655  0.6368 10.3330  0.0000  0.0410   0.0172   0.0698    0.0776   0.0000   438.5715       2.04984       4.15063       1.77182       5.43828      -3.99781       5.11592       7.25316       6.83599       6.74940       6.64055       4.79467
  11  10 2057.9921    0.6584  0.5163 10.8502  0.0000  0.0302   0.0244   0.0538    0.0703   0.0000   446.5383      -1.05626       8.79273       4.17947       4.90982       6.38912       4.99408       6.25055       6.63773       6.14355       5.32780       4.18665
  11  11 2199.8125    0.9284  0.8351 10.4858  0.0000  0.0389   0.0288   0.0776    0.1564   0.0000   448.9914       12.2213       8.30970       10.5820      -1.93239       2.39623       6.82740       8.46208       8.57542       7.02306       6.13330       5.96794
  11  12 2340.0181    1.2040  0.9550 10.7846  0.0000  0.0391   0.0327   0.0863    0.1922   0.0000   437.3404       6.28552       15.4091       10.4955      -3.42605       9.73693       6.11140       7.61299       7.64743       7.14326       6.46647       4.83599
  11  13 2478.5372    1.6180  1.1687 11.0505 -0.0014  0.0479   0.0461   0.1196    0.3150   0.0000   440.7983       3.43494       18.3348       6.65213      -1.32194      -15.5589       8.33750       9.69060       9.47831       9.09504       7.31248       6.40961
  11  14 2617.0334    2.0664  1.0878 11.8433 -0.0035  0.0407   0.0565   0.0874    0.2102   0.0000   426.6440       8.14781       9.71427       6.03975       2.39797      -5.65286       5.72889       7.38642       6.83084       6.70205       5.87145       5.13904
  11  15 2756.2111    2.6051  0.9441 12.6970  0.0000  0.0345   0.0734   0.0816    0.1272   0.0000   433.6160       10.4761       9.76693       6.13181     -0.197731     -0.175137       5.08818       6.59161       6.43386       6.66973       5.64806       4.53740
  11  17 3034.5770    3.8026  0.8554 13.5687  0.0000  0.0315   0.1136   0.0781    0.1188   0.0000   439.9229       14.4944       8.25448      -3.09956      -3.38797      -4.66904       5.08519       6.16776       5.98897       5.64900       4.99348       4.37658
  11  18 3173.6319    3.8408  1.1427 13.4397 -0.0014  0.0381   0.1005   0.0916    0.1457   0.0000   444.3797       15.2138     -0.270713       5.79707      -16.0387      -10.2947       6.13053       6.84760       7.03734       7.06768       6.19814       4.55615
  11  19 3312.5525    3.5829  1.2282 13.5155  0.0000  0.0441   0.0925   0.0981    0.1269   0.0000   432.5868       16.1492       6.34437       13.4532       7.95002     -0.148016       7.95069       10.2328       10.5020       9.78944       8.19031       5.98435
  11  20 3451.6389    2.9421  2.0813 13.2007  0.0000  0.0583   0.0630   0.1416    0.0831   0.0000   436.4841       20.7973     -0.666397       37.5993     -0.794447      -6.30218       8.42219       12.0650       11.3187       11.6215       10.1162       8.07214
  11  22 3731.0669    2.1173  4.4827 12.2584  0.0000  0.0964   0.0339   0.2491    0.0668   0.0000   431.9589       45.0832       32.1374       5.76573       24.1141      -14.9003       14.0762       18.2554       19.0772       17.9854       15.1449       12.5231
  11  23 3870.7203    1.6967  6.8383 11.6952 -0.0006  0.1238   0.0226   0.3692    0.0642   0.0000   445.6883       37.0769       11.9762       16.8781      -20.7900      -5.88578       18.2821       22.9596       23.1897       23.1525       20.2132       16.6558
  11  26 4292.6374    1.1357 12.7367 10.6023  0.0003  0.2201   0.0106   0.6110    0.0570   0.0000   465.5732      -18.2753      -16.3543      -51.0000       82.2419       9.89546       32.1930       42.4317       42.2652       42.1583       35.8096       29.9506
  12   6 1509.6314    0.1741  0.3864  9.9679  0.0000  0.0555   0.0117   0.0861    0.0450   0.0000   433.4996      -12.8442       13.5020      -15.1390       2.11269      -9.51763       10.0084       16.9409       14.1148       15.5270       25.9210       15.6723
  12   7 1660.2159    0.2471  0.4952  9.8780  0.0000  0.0452   0.0121   0.0755    0.0557   0.0000   433.4236      -4.36515       16.5539       3.85875       4.63458      -3.02812       6.61364       9.05859       8.19973       8.43429       7.32417       6.13078
  12   8 1805.7664    0.3279  0.5644 10.0858  0.0000  0.0374   0.0134   0.0868    0.0604   0.0000   435.7860       3.59405       20.0847       3.87464       6.03587      -5.51029       5.86405       7.46707       7.47041       6.86921       6.11183       5.25213
  12   9 1950.0164    0.4925  0.4831 10.2900  0.0000  0.0357   0.0184   0.0559    0.0678   0.0000   437.8323     -0.124421       12.0925       7.21502      -3.39998      -7.06795       4.89226       5.65971       6.97549       6.80334       7.18416       5.26647
  12  10 2093.6338    0.6182  0.7283 10.4010  0.0000  0.0325   0.0192   0.0692    0.0738   0.0000   439.4508      0.967520       12.7134     -0.901021      -5.94762       6.39974       4.22184       5.39438       5.72149       4.90273       5.05226       4.30385
  12  11 2235.9458    0.8908  0.8041 10.8362  0.0000  0.0312   0.0271   0.0809    0.0863   0.0000   445.6672       9.99905       15.5739       8.13019       2.60235       1.97123       4.12339       5.72327       5.45563       5.67071       4.81413       4.05752
  12  12 2376.3585    1.2432  1.0645 11.0131  0.0000  0.0375   0.0348   0.0949    0.1736   0.0000   439.3243       4.82016       5.73239      -8.05222       6.92228      -3.41018       4.24384       6.17360       5.64485       5.89723       5.34921       4.51661
  12  14 2654.6679    2.2814  0.8909 11.4410  0.0000  0.0303   0.0633   0.0761    0.2957   0.0000   420.5708       10.5414       20.1268       3.05236       3.96510       2.29027       4.10481       4.89648       4.80351       5.47962       4.89537       3.78438
  12  15 2794.5467    2.9609  0.8583 13.0252  0.0000  0.0357   0.0866   0.0758    0.1218   0.0000   438.1306       14.4458       26.8076       3.62986      -3.60743       4.94316       5.92084       7.32875       7.32207       6.13222       5.21725       4.24007
  12  16 2934.4552    3.2121  0.8184 13.5379  0.0000  0.0326   0.0925   0.0699    0.0924   0.0000   444.3570       18.5218       23.0564       5.10583     -0.247670      -1.57468       4.58384       5.78056       5.99560       6.02067       5.49623       4.23544
  12  17 3073.9454    3.6718  0.9602 13.3140 -0.0006  0.0335   0.0963   0.0788    0.1199   0.0000   436.0931       5.42947       20.8090       6.22669       2.99519       6.78203       4.13398       5.56371       5.54146       5.41775       4.63712       4.21297
  12  18 3213.3439    3.5723  1.2572 13.6682  0.0000  0.0415   0.0904   0.1009    0.1007   0.0000   427.4374       13.1100       21.7292       4.32518      -8.92627      -12.5426       6.04137       8.27069       8.62341       8.81536       7.86217       6.20432
  12  19 3352.6748    3.2976  1.6943 13.2483  0.0000  0.0684   0.0722   0.1210    0.0883   0.0000   445.8021       25.4212       4.71651      0.882711      -2.43708       6.00906       12.8495       19.5088       18.5750       18.3090       14.3747       11.0801
  12  20 3492.6418    2.8192  2.6477 12.4859  0.0003  0.0574   0.0497   0.1539    0.0737   0.0000   436.5217       18.2586       4.76118      -4.27855       2.65691       18.6831       7.66576       9.22775       10.4704       9.88562       8.59660       7.56376
  12  21 3632.6570    2.3189  3.6497 12.1273 -0.0003  0.0752   0.0360   0.1900    0.0630   0.0000   420.3513       21.3641       21.6456       9.72097      -18.2551       14.4433       9.90378       12.6773       14.0575       13.2262       11.8701       9.75369
  12  24 4053.7849    1.3892  8.0787 11.0725  0.0000  0.1361   0.0172   0.3870    0.0583   0.0000   474.8305      -14.5556      -7.25643       1.65459       10.1484       6.38188       17.9014       23.8419       24.0844       23.9663       21.6456       17.8821
  12  25 4194.8571    1.1765  9.8124 10.7085  0.0000  0.1664   0.0133   0.4517    0.0562   0.0000   487.3450      -5.57678       18.4713      -45.6902      -4.07660       59.7356       21.5470       27.8689       29.6413       29.0268       26.0265       21.3045
  13   6 1541.1541    0.1482  0.2267  9.1455  0.0000  0.0284   0.0098   0.0586    0.0395   0.0000   435.6969       9.18389       7.69128      -3.22919      -8.71617      0.207633       4.31048       7.67288       7.25017       6.35228       5.94838       6.06705
  13   7 1692.3792    0.2256  0.2418  9.3735  0.0000  0.0236   0.0119   0.0462    0.0423   0.0000   436.3207       3.17685       10.6424       1.67152      -2.74676       1.59517       3.23530       3.18554       3.47983       3.05838       2.81377       2.76631
  13   8 1838.6560    0.3618  0.3297  9.5774  0.0000  0.0229   0.0152   0.0477    0.0515   0.0000   440.5721      -7.47082       14.4602      0.511929      -4.52926       4.09613       2.40785       2.82222       3.49341       3.15861       2.80858       2.44749
  13   9 1983.8090    0.4685  0.4863  9.7322  0.0000  0.0326   0.0171   0.0547    0.0636   0.0000   431.9470       1.17001       11.2893       3.89613     -0.617531      -3.03498       3.08578       5.17606       4.29493       5.06277       3.87099       3.38132
  13  10 2128.4381    0.6882  0.7556 10.0566  0.0000  0.0310   0.0205   0.0749    0.0749   0.0000   428.9158     -0.163853       14.2183      0.196902      -1.73670       5.99406       3.65016       4.14059       4.63523       4.56358       4.16379       3.55949
  13  11 2271.2322    0.9310  0.7097 10.5901  0.0000  0.0267   0.0279   0.0697    0.0760   0.0000   442.8643       2.82335       12.3187      -2.38696      -1.31074      -4.57433       3.08543       4.12973       4.06496       4.00035       3.73616       3.32725
  13  12 2411.8787    1.3502  0.7293 10.9236  0.0000  0.0268   0.0386   0.0670    0.0995   0.0000   437.5946       2.76923       9.90338       3.37427       4.06734      -2.92360       3.39882       4.32531       4.75408       4.54122       3.64648       3.49456
  13  13 2551.6666    1.7290  0.9972 11.4515  0.0000  0.0337   0.0467   0.0872    0.1415   0.0000   443.5837       9.27331       10.0969      -7.30938      -2.81933       8.92766       4.17522       5.21263       5.89245       5.06601       4.94708       3.99913
  13  14 2691.7851    2.3380  1.0326 11.7973  0.0000  0.0334   0.0656   0.0937    0.1857   0.0000   436.3983       9.85610       6.23546       5.56767    0.00219769      0.109474       3.78489       5.08569       5.43777       4.83220       4.73229       4.06483
  13  15 2832.2279    2.8614  0.7645 12.4547  0.0000  0.0289   0.0867   0.0716    0.1496   0.0000   436.6522       15.8629       13.6245       2.89347       3.69292       7.38622       3.67895       4.74965       4.69790       4.71869       4.16808       3.35388
  13  16 2972.7417    3.3676  0.8100 12.9900  0.0000  0.0291   0.0916   0.0719    0.1109   0.0000   437.6471       14.9121       8.25676      -2.49477     0.0443102      -6.69710       3.54462       4.59396       4.83020       4.25990       4.18575       3.69913
  13  17 3112.6208    3.8349  0.9004 13.3100  0.0000  0.0319   0.1052   0.0750    0.1017   0.0000   441.6587       11.9576     0.0223302      -1.45851      0.276081       8.84230       3.51444       4.96843       4.63848       4.99082       4.28019       3.76241
  13  18 3252.4368    3.3646  1.2280 13.2768  0.0000  0.0394   0.0874   0.1028    0.0930   0.0000   438.0224       35.4835      -5.59384       1.24516       2.57794       5.73570       4.83429       6.31522       6.12328       6.33136       5.79299       4.87019
  13  19 3392.4652    2.9674  1.7884 12.5941  0.0000  0.0468   0.0623   0.1228    0.0811   0.0000   440.1704       20.8124       23.5113       18.1060       8.60585       4.25419       5.77719       7.76744       7.55225       7.68484       6.39822       5.80003
  13  20 3532.6363    2.4481  2.4133 12.3099  0.0000  0.0675   0.0489   0.1470    0.0697   0.0000   461.8518       33.0453       9.06824       8.43586       16.0968       6.32266       9.82832       13.4482       13.8562       13.5446       12.4823       9.42576
  13  21 3673.2418    2.0246  3.6804 11.5312  0.0000  0.0732   0.0324   0.1901    0.0628   0.0000   461.2527       35.9467       2.24765      -19.8223      -9.72911       17.7303       8.81067       11.1959       11.8636       11.7110       10.6195       8.78347
  13  22 3813.8081    1.7453  5.4213 11.0969 -0.0001  0.0921   0.0237   0.2542    0.0554   0.0000   447.1773       29.2409      -34.6563       21.2514       16.5653      -9.71254       10.4328       14.1979       14.4135       14.8770       12.9701       11.5561
  13  23 3954.4440    1.4411  6.7186 10.7584  0.0000  0.1122   0.0189   0.3085    0.0548   0.0000   476.1670       57.0439       9.79275       18.6183       36.2234      -4.00108       12.9607       16.6909       18.2962       17.1380       15.7614       13.3097
  14   6 1571.5714    0.1898  0.4063  9.8373  0.0000  0.0352   0.0106   0.0726    0.0452   0.0000   438.4427      -2.08636       13.1226       5.19224       2.88547       1.52897       4.07430       5.48739       5.70351       5.73041       5.86227       4.13375
  14   7 1723.5061    0.2643  0.4107  9.8514 -0.0007  0.0287   0.0115   0.0649    0.0496   0.0000   437.6013       3.20138       9.62313      0.777825       2.13377       2.36624       3.60557       4.69468       4.85077       4.65876       4.29878       2.99800
  14   8 1870.8465    0.3893  0.6059  9.8730  0.0000  0.0344   0.0131   0.0658    0.0653   0.0000   436.4233       7.41783       17.4751      0.800523       1.76856     -0.444530       4.50008       6.41998       7.13590       7.26165       6.05659       6.28303
  14   9 2017.0327    0.5709  0.6654 10.1559  0.0000  0.0311   0.0174   0.0634    0.0746   0.0000   440.7646      -1.04030       14.9169       3.12670      -7.56338      -7.03965       3.44729       4.03864       4.64214       4.26434       4.21094       3.50692
  14  11 2305.7302    1.0555  0.7870 11.2674  0.0000  0.0293   0.0288   0.0669    0.0738   0.0000   441.9502       7.99083       9.65426       14.1430      -2.45014      -6.42267       3.18988       4.49854       4.44704       4.65562       4.29025       3.57595
  14  12 2446.7856    1.3698  0.9553 11.4789  0.0000  0.0362   0.0345   0.0748    0.0908   0.0000   441.7244       10.5296       12.4802     -0.315498       2.43534       3.96271       4.62985       5.89492       6.44113       5.61219       5.07858       4.39182
  14  13 2587.3380    1.8098  0.9948 11.9616  0.0000  0.0321   0.0468   0.0806    0.1072   0.0000   431.0386       13.7820       8.43817      0.389110       2.62396       4.81656       3.80400       5.11962       4.91818       5.26621       4.38215       3.93009
  14  14 2728.2667    2.4636  0.9468 12.4336  0.0000  0.0351   0.0646   0.0749    0.1466   0.0000   440.1669      -1.70294       8.69403       2.88918       2.86614      -5.43102       4.68307       7.54747       7.56553       8.38841       6.67407       6.10742
  14  15 2869.2850    3.1109  0.9889 12.4993  0.0000  0.0333   0.0918   0.0838    0.2548   0.0000   437.7153       17.3379       13.4769       4.13406      -1.90263       6.93544       3.64893       4.68296       4.71858       4.89559       4.10689       4.08620
  14  16 3010.2414    3.8960  0.8888 13.1139  0.0000  0.0369   0.1184   0.0833    0.2030   0.0000   438.9536       11.8371       13.6542     -0.541694      0.933189      -2.21839       5.77893       7.86912       7.51972       7.20914       6.11529       5.40872
  14  17 3150.7100    3.7803  1.1190 13.4506  0.0000  0.0458   0.0949   0.0875    0.1500   0.0000   444.6522       16.0421       13.2454       12.3482       5.21340       7.01868       6.82026       8.98690       8.92911       7.71816       6.61950       5.41385
  14  18 3290.9770    3.5659  1.4872 12.9953  0.0000  0.0413   0.0752   0.0931    0.1224   0.0000   436.7052       15.2885       6.64616       8.99438      -5.97303      0.920578       4.23608       5.98552       6.09075       6.20661       5.54257       5.03579
  14  19 3431.6627    2.9930  2.1605 13.0233  0.0000  0.0518   0.0576   0.1352    0.0739   0.0000   431.1959       9.52735       12.1648       9.73865       5.53073      -5.73209       6.11636       8.25516       8.66417       8.62230       7.86964       6.81223
  14  20 3572.2575    2.5756  3.4303 12.2575  0.0012  0.0636   0.0394   0.1690    0.0681   0.0000   437.5767       36.5984       4.32744       10.9378      -7.99418      -1.85781       6.95078       9.07557       9.64330       9.50441       8.92336       7.87773
  14  21 3713.3444    2.0651  4.5244 11.8476  0.0012  0.0796   0.0281   0.2047    0.0594   0.0000   439.3660      -7.88259      -30.6117       9.19254       12.2963       26.9629       8.79808       11.4436       12.3386       11.8093       11.1454       9.83684
  14  22 3854.3035    1.7560  5.7846 11.5571  0.0000  0.0945   0.0219   0.2555    0.0528   0.0000   453.0179       30.8031       4.79643      -25.3998       25.6268      -9.65678       10.8371       13.6782       15.4468       14.8267       13.7747       11.5414
  14  23 3995.3637    1.4640  7.9598 11.1312  0.0000  0.1234   0.0166   0.3298    0.0534   0.0000   417.2603       57.8141      -9.73060      0.890767      0.102471      -13.1212       13.3414       17.8599       18.5028       17.7055       17.4223       14.9247
  14  24 4137.0527    1.2256 10.2049 10.8607  0.0000  0.1517   0.0128   0.4253    0.0481   0.0000   443.1797       23.2781       48.1864       38.4343      -21.1221      -16.8340       16.0701       21.9194       22.6085       22.6610       20.7551       18.0115
  14  27 4562.0630    0.7773 18.9545 10.2029  0.0026  0.3122   0.0066   0.7921    0.0388   0.0000   466.4388       93.0834      -25.1436       9.38326       27.9627      -13.5593       37.3216       47.7173       51.7444       50.2616       47.8869       41.0824
  15   7 1753.7683    0.3346  0.2912  9.7812  0.0000  0.0202   0.0142   0.0408    0.0463   0.0000   434.9033      -2.09845       14.8341      -1.24892     -0.315365     -0.572432       2.48529       3.01561       3.02209       3.29352       2.98859       2.40549
  15   8 1902.3207    0.4514  0.4844  9.7134  0.0000  0.0240   0.0149   0.0540    0.0574   0.0000   439.9318       3.51949       8.10326      -3.28399       5.03314      0.643764       2.84069       3.26589       3.80907       3.60695       3.56021       3.40728
  15   9 2049.6841    0.6082  0.6016 10.1880  0.0000  0.0263   0.0185   0.0576    0.0705   0.0000   438.7585     -0.746622       9.23118      0.767574     0.0831280       3.75856       3.09385       3.29916       3.72872       3.71902       3.75052       3.14006
  15  10 2195.8431    0.8459  0.7874 10.4622  0.0000  0.0261   0.0223   0.0679    0.0754   0.0000   438.9524     -0.327795       17.9200       2.86963      -3.34390      -2.73324       2.86682       3.99276       3.86258       4.09391       3.64431       3.22932
  15  11 2339.4790    1.1516  0.8552 10.9356  0.0000  0.0314   0.0290   0.0661    0.0878   0.0000   436.2067       6.23644       13.9424      0.931000       2.01399       3.28008       3.23357       4.28345       4.53052       4.58016       4.24546       3.66241
  15  12 2481.0913    1.5352  1.0044 11.6069  0.0000  0.0503   0.0369   0.0832    0.0841   0.0000   438.2847       3.20978       19.5002       8.95713       1.94000     -0.485488       7.50850       12.5659       11.1261       12.5570       10.8217       9.61174
  15  13 2622.3642    1.9992  0.9161 12.1677  0.0000  0.0301   0.0495   0.0740    0.0856   0.0000   435.1328      0.720262       7.96477       2.70077      -9.44618       6.32403       3.25261       4.48358       4.59856       4.63680       4.12188       3.26436
  15  14 2764.1900    2.5840  0.8913 12.5468  0.0000  0.0287   0.0643   0.0719    0.1029   0.0000   437.0512       10.1785       18.1670       5.19437      -6.95667      -3.83555       2.75012       3.68515       3.72526       3.50256       3.79034       3.06585
  15  15 2905.8799    3.2876  0.8603 12.8010  0.0000  0.0282   0.0862   0.0665    0.1462   0.0000   441.4305       17.1063       11.7490       6.94199       5.17810     -0.683834       2.86915       4.05686       3.98506       4.08166       3.77014       3.46171
  15  16 3047.1650    3.8947  0.9906 13.3024  0.0000  0.0305   0.1005   0.0780    0.1491   0.0000   440.4879       11.0910       7.62840       4.01959      -9.99980     -0.956634       3.44004       4.46916       4.47126       4.40296       3.99776       3.58623
  15  17 3188.1006    3.8174  1.0520 13.4973  0.0000  0.0354   0.1019   0.0812    0.1482   0.0000   439.8186       10.7149       8.83217       4.55805      -7.92347       5.39079       3.61303       5.14810       5.18707       4.85315       4.92118       3.99149
  15  18 3329.0237    3.1951  1.7768 12.9571  0.0000  0.0471   0.0676   0.1120    0.1073   0.0000   439.1473     -0.900725      -1.66369       7.43371       6.59346       1.71358       4.95657       6.82174       6.84020       6.42125       6.44973       5.46243
  15  19 3470.1243    2.7701  2.2613 12.6213  0.0001  0.0533   0.0505   0.1300    0.0813   0.0000   433.7670       6.28149      -1.90369       11.4836       6.99050       1.55160       5.29563       7.14020       7.66710       7.53023       7.11778       6.28496
  15  20 3611.3327    2.3581  3.4487 11.9649  0.0000  0.0655   0.0353   0.1669    0.0705   0.0000   432.1158       8.40982       22.7404       36.6894      -19.2247      -1.46719       6.74726       9.19579       9.81931       9.59597       9.02967       8.23962
  15  21 3752.7728    2.0269  5.0115 11.4521  0.0000  0.0818   0.0253   0.2118    0.0599   0.0000   423.3525       13.5200      -12.6572       4.79200      -5.62352       10.6863       8.94597       11.7636       12.7922       12.8825       12.3766       10.6610
  15  22 3894.3764    1.5829  7.1450 11.1252  0.0000  0.1026   0.0180   0.2966    0.0495   0.0000   441.5981       15.3388       40.8310       8.05925       10.2084      -14.2848       10.8317       13.6998       15.2995       14.8461       13.9034       12.4987
  15  23 4035.9194    1.3744  8.2903 10.8576  0.0000  0.1249   0.0154   0.3308    0.0502   0.0000   430.8121       19.7892       26.6783      -44.0317      -10.3111       25.3609       13.1843       18.1514       18.7836       18.7043       17.4838       15.8315
  15  24 4177.4787    1.1473 11.4300 10.5149  0.0000  0.1600   0.0116   0.4545    0.0468   0.0000   455.0292       63.1264      -14.3463       2.85040       46.8119      -4.28534       16.9016       21.5011       24.0388       23.3826       22.0141       19.3813
  16   5 1467.2947    0.1379  0.1467  9.1884  0.0000  0.0243   0.0099   0.0403    0.0337   0.0000   439.2201      -3.14731       10.9829      -3.89459      -4.34778     -0.149460       1.90737       2.20703       3.33007       3.33378       2.80195       2.98402
  16   7 1783.2553    0.3279  0.3282  9.2580  0.0000  0.0188   0.0127   0.0447    0.0475   0.0000   439.8998      -2.25175       9.48001       5.35238      0.150195      -1.44222       1.64711       2.32873       2.43027       2.48215       1.98070       2.10066
  16   8 1933.1879    0.4719  0.4043  9.4531  0.0000  0.0190   0.0160   0.0471    0.0538   0.0000   440.6197       2.78299       11.7649       1.09478      0.575250       2.88114       1.87283       2.24496       2.73832       2.44574       2.47175       2.06187
  16   9 2081.6318    0.5944  0.5987  9.9544  0.0000  0.0261   0.0184   0.0607    0.0626   0.0000   433.4312       4.13564       17.9900      -1.56031     -0.597064       3.48182       2.29669       3.21121       3.22957       3.41718       3.24926       2.68988
  16  10 2228.4034    0.9169  0.7187 10.1407  0.0000  0.0246   0.0240   0.0611    0.0884   0.0000   441.2725       2.84810       15.2520     -0.590950      -3.70810       2.79558       2.23769       3.05235       3.11371       3.24671       3.19639       2.76988
  16  11 2372.7363    1.1662  0.7858 10.9483  0.0000  0.0269   0.0301   0.0648    0.0705   0.0000   442.0393      -5.38759       7.23579       4.38224      -3.02332       11.1931       2.65354       3.12405       3.56603       3.73086       3.26565       2.86922
  16  12 2515.0063    1.5025  0.8890 11.6562  0.0000  0.0295   0.0380   0.0772    0.0674   0.0000   437.4156       3.24381       15.1581     -0.193250      -16.6937       2.62873       2.81019       3.77615       4.14168       3.93868       3.80281       3.36720
  16  13 2656.9802    2.0145  0.8729 11.9457  0.0000  0.0281   0.0503   0.0697    0.0786   0.0000   439.5638       9.62273       11.6110       4.21423      -2.51046       5.86423       2.73080       3.42427       3.52067       3.89489       3.58536       2.94126
  16  14 2799.6600    2.6016  0.9797 12.0983  0.0000  0.0278   0.0603   0.0730    0.0913   0.0000   442.7194       12.5853       8.65773       7.80063      -1.73093       4.70498       2.78110       3.58095       3.86260       3.71921       3.39608       3.13770
  16  15 2941.9296    3.1695  0.8094 12.9586  0.0000  0.0270   0.0832   0.0669    0.0848   0.0000   442.0657       4.15348       9.97373       1.56772      0.343143      -1.07936       2.59748       3.64447       3.64065       3.44955       3.33336       2.84521
  16  17 3225.0157    3.3946  1.2877 13.0666 -0.0141  0.0366   0.0877   0.0977    0.1408   0.0000   438.3061       11.3372       12.6714      -1.73154       1.76773      -4.96959       3.34126       4.38974       4.59174       4.77810       4.23204       3.87521
  16  18 3366.3976    3.1935  1.6356 12.6322  0.0000  0.0415   0.0697   0.1119    0.1193   0.0000   448.9664       11.5922      -4.15135       11.5212       7.08536     -0.350492       4.04423       5.31386       5.80348       5.66725       5.89092       4.83498
  16  19 3507.9489    2.6350  2.7922 11.9224  0.0021  0.0562   0.0430   0.1431    0.0797   0.0000   439.4986       32.6334       13.9016      -14.0697       12.6425      -1.15886       5.60331       7.40808       8.18054       7.96737       7.54983       6.52594
  16  20 3649.8786    2.1591  3.7636 11.6068  0.0000  0.0674   0.0321   0.1784    0.0624   0.0000   430.2835       20.2957       20.8860       9.79278      -12.0433      0.650986       6.38581       8.33519       9.37275       8.88149       8.61461       7.85466
  16  21 3791.7746    1.8403  5.0590 11.1517  0.0000  0.0795   0.0238   0.2232    0.0534   0.0000   441.2491       10.8190      -19.9813       15.2858      -9.73600      -23.1742       7.60732       9.38631       10.7645       10.6178       9.90089       8.88309
  16  22 3933.6867    1.4990  7.0806 10.6680  0.0000  0.1024   0.0178   0.2839    0.0499   0.0000   432.8807       52.8344      -4.18817       20.6972      0.106649      -1.37528       9.92104       12.6853       13.7118       13.6105       13.0422       11.8238
  16  23 4075.5556    1.2262  9.2452 10.2845  0.0000  0.1290   0.0139   0.3662    0.0498   0.0000   417.6232       21.4201       19.3927       51.0236      -5.70130      -18.4400       12.3173       16.0984       17.5569       17.4474       16.3789       15.2012
  16  25 4360.1942    0.8076 11.7971 10.0019  0.0004  0.1879   0.0102   0.5207    0.0424   0.0000   446.7685       24.3019       32.5199       24.9876       70.1906       5.95293       18.3321       23.2043       25.7178       25.2087       23.6983       22.3969
  16  26 4503.1692    0.6952 13.8177  9.7543 -0.0012  0.2251   0.0078   0.6208    0.0386   0.0000   412.8413       24.1941       32.3888       4.93234       16.9717      -23.2297       21.3417       28.0484       30.6132       30.1843       29.2471       26.0556
  17   4 1318.0355    0.0888  0.0464  9.6828  0.0000  0.0236   0.0179   0.0271    0.0297   0.0000   438.6553       1.78037       13.0277       4.17882      -4.00276       2.32675       2.06276       2.53654       3.36329       3.28264       2.53963       2.76075
  17   6 1656.9803    0.2342  0.5239  9.5181  0.0000  0.0341   0.0093   0.0715    0.0458   0.0000   439.5322       3.28960       14.6617      -5.21488       1.01448       3.34912       3.07778       4.05134       4.38094       4.27387       4.26294       4.28405
  17   7 1811.9986    0.3596  0.3759  9.7653  0.0000  0.0252   0.0128   0.0440    0.0471   0.0000   438.6646     -0.301363       15.8365      -2.90384       1.75569       1.64771       3.32140       3.79802       4.35373       4.94876       4.04824       3.89616
  17   8 1963.3039    0.4759  0.6671  9.9391  0.0000  0.0261   0.0138   0.0641    0.0576   0.0000   434.4263       1.83366       15.0284       4.05355       3.11756       2.45829       2.58887       3.06325       3.31914       3.59252       3.43034       2.98047
  17   9 2113.0298    0.6606  0.5528 10.4892  0.0000  0.0224   0.0190   0.0520    0.0548   0.0000   441.1042      -2.75202       15.0136       2.25247       2.27807      0.176777       2.09164       2.63312       2.97716       2.82673       2.71312       2.52642
  17  10 2260.3148    0.9977  0.9829 10.6630  0.0000  0.0328   0.0240   0.0790    0.0989   0.0000   437.9346       3.65592       7.84914      -3.13626       2.27512       2.52901       2.54331       3.75706       3.81416       3.70450       3.91945       3.35906
  17  11 2405.1516    1.3175  1.0438 11.4004  0.0000  0.0310   0.0311   0.0836    0.0848   0.0000   440.6929      -8.36172       18.6290       12.8626       5.15177      -2.00954       2.86861       3.84657       3.95991       3.91700       4.12107       3.75936
  17  12 2548.1354    1.7314  0.8407 12.1158  0.0000  0.0280   0.0424   0.0672    0.0691   0.0000   442.8472       6.06907       10.0160       3.14366       4.70141       3.31234       3.09525       4.28324       4.42017       4.34816       3.79224       3.55253
  17  13 2691.0873    2.0819  1.0786 12.2311  0.0000  0.0319   0.0460   0.0783    0.0870   0.0000   439.1012       1.58099       17.3153       3.51921     -0.629181       1.47823       2.96757       3.84953       3.79955       3.96956       4.01067       3.80049
  17  14 2834.4311    2.7326  0.8863 13.0260  0.0003  0.0271   0.0647   0.0685    0.0721   0.0000   438.2238       6.62301       16.9492       4.41580      -4.99183       8.56728       2.58945       3.40323       3.74995       3.75861       3.36552       3.34113
  17  15 2977.3366    3.4011  0.8364 13.3566  0.0000  0.0263   0.0837   0.0670    0.0810   0.0000   443.0402       9.94961       18.2527       2.99482      0.514008       6.14657       2.65121       3.63613       3.73467       4.16404       3.81512       3.15368
  17  16 3119.5244    3.9244  0.9794 13.3158  0.0004  0.0281   0.0931   0.0714    0.1181   0.0000   439.7087       15.7377       10.2677       4.27210     -0.841632       10.9794       2.50101       3.33328       3.37430       3.39235       3.30068       3.10477
  17  17 3261.5460    3.4410  1.5748 13.0851  0.0092  0.0397   0.0734   0.1041    0.1178   0.0000   433.3921       20.7332       17.2922       10.5098       2.84409     -0.805778       3.99679       5.33260       5.65157       6.01381       5.56247       4.74446
  17  18 3403.5856    3.1780  1.8211 12.9265  0.0000  0.0442   0.0674   0.1115    0.1236   0.0000   442.0570       4.86908       23.8065       12.0624       8.04333       3.15052       4.23675       5.59264       5.71676       5.71869       5.37249       4.88489
  17  19 3545.6929    2.6179  3.1071 12.2629  0.0000  0.0576   0.0415   0.1588    0.0837   0.0000   433.7418       23.7607       12.8255       2.09038       2.02785      -12.9800       5.25259       6.80085       7.52816       7.41437       7.40907       6.45627
  17  20 3687.8926    2.1620  4.4830 11.6787  0.0000  0.0710   0.0272   0.1903    0.0635   0.0000   446.4335       21.7330       11.1986       15.8941      -12.7070      -5.83213       6.43285       8.27114       9.18011       9.16900       8.85544       8.04968
  17  21 3830.4110    1.8248  5.9510 11.3421  0.0000  0.0892   0.0211   0.2342    0.0547   0.0000   441.2975       42.7945       11.4505      -1.24503      -24.3561       6.53902       8.13892       11.0427       11.6066       11.9382       11.3407       10.6156
  17  22 3972.6692    1.4526  7.4883 11.0550  0.0000  0.1056   0.0158   0.2917    0.0462   0.0000   444.1820       37.8764      -8.05033      -2.48763       19.3401       6.79825       9.47812       12.2811       13.4802       13.4219       12.7542       11.8366
  18   5 1518.7595    0.1591  0.1293  9.6384  0.0000  0.0158   0.0099   0.0285    0.0319   0.0000   440.2275      -2.97927       13.6180     -0.487040       4.01587       3.50627       1.47870       2.16875       2.21971       1.75604       2.19923       1.80358
  18   7 1839.9919    0.3877  0.4583  9.8587  0.0000  0.0252   0.0126   0.0464    0.0509   0.0000   438.8724      -1.96911       11.6078      -2.80704     -0.296361       5.63767       1.92222       3.16215       2.77169       3.17065       2.72354       3.20674
  18   8 1992.8383    0.5083  0.6377  9.9542  0.0000  0.0258   0.0140   0.0564    0.0609   0.0000   439.4568       1.27544       17.7518       2.83145      -5.39173      -3.31877       2.26847       2.93697       3.17280       3.16129       3.11598       3.09508
  18   9 2143.7419    0.7548  0.6556 10.4796  0.0002  0.0219   0.0203   0.0590    0.0639   0.0000   437.5770       4.34804       14.6407       1.28981      -1.32912       1.09450       1.88290       2.50904       2.66370       2.96520       3.01038       2.37117
  18  10 2291.5721    0.9889  0.7610 11.1900  0.0000  0.0254   0.0259   0.0655    0.0707   0.0000   435.9707      -6.11258       12.1802       1.63422      -1.23915      0.789210       2.38493       3.16810       3.14075       3.49740       3.48317       3.18751
  18  11 2436.8358    1.3745  0.9228 11.5963  0.0000  0.0287   0.0337   0.0755    0.0914   0.0000   437.7365       4.56333       12.8937       6.52937      -1.58712      -7.22504       2.49851       3.04106       3.44437       3.31028       3.30055       3.15978
  18  12 2580.9028    1.7005  0.8582 12.1946  0.0000  0.0258   0.0410   0.0689    0.0688   0.0000   440.3541       7.12092       13.3948     -0.785958      -3.09803      -4.80314       2.57180       3.32730       3.76515       3.85074       3.70096       3.09493
  18  13 2724.8200    2.2563  0.8730 12.7148  0.0000  0.0273   0.0532   0.0673    0.0761   0.0000   437.6020       5.91875       18.9172       3.45264      -11.2624      -9.22651       2.39057       3.13389       3.28750       3.36066       3.20111       3.15885
  18  14 2868.7556    3.0346  0.7241 13.2002  0.0000  0.0234   0.0740   0.0592    0.0710   0.0000   433.6627       13.0577       12.8377       6.71799       2.32084      -2.44123       2.28984       2.53364       3.08101       3.22483       3.08732       2.80482
  18  15 3012.3173    3.3864  0.7910 13.5670  0.0000  0.0287   0.0807   0.0598    0.0691   0.0000   439.1650       2.47773       8.75587       2.77636       1.34604       6.79760       2.61522       3.95135       3.98735       3.90343       3.86853       3.44311
  18  16 3155.0128    3.4957  1.1546 13.6224  0.0000  0.0304   0.0768   0.0901    0.0856   0.0000   443.1597       12.5992       13.6914       4.95508      -4.34842       3.42762       2.68042       3.67793       3.92379       4.02738       3.81497       3.48883
  18  17 3297.5736    3.3079  1.5524 13.3287  0.0000  0.0390   0.0675   0.1020    0.0938   0.0000   442.5710      0.284140       9.58623       7.81436     -0.126070      -8.65987       3.41355       4.79793       4.90206       4.93584       4.80002       4.02858
  18  18 3440.1475    2.8197  2.2651 12.5568  0.0000  0.0461   0.0492   0.1215    0.1007   0.0000   444.4784       15.1263       5.94076       3.68049      -1.55258       9.01140       4.14777       5.61879       5.96156       6.14870       5.88714       5.10198
  18  19 3582.8122    2.4681  3.8124 12.0165  0.0000  0.0612   0.0333   0.1630    0.0735   0.0000   436.4251      -3.25079       2.82411       6.66883       2.87533      -13.6190       5.66729       7.31336       7.68409       7.97828       7.95365       7.61784
  18  20 3725.3331    1.9705  4.7220 11.6068  0.0000  0.0727   0.0249   0.2010    0.0648   0.0000   455.5399       24.9452       6.96640      -3.87695      -14.5454     -0.520358       6.33236       8.11761       9.23465       9.16161       8.88882       8.22338
  18  22 4011.2016    1.3669  8.8919 10.9032  0.0000  0.1143   0.0138   0.3291    0.0443   0.0000   462.6520       46.1912       18.9006      -65.1595      -1.15979       13.7525       10.0850       13.6491       14.5357       14.7516       14.8374       13.5923
  19   3 1173.1059    0.0909  0.0059  9.4033  0.4254  0.0189   0.0197   0.0032    0.0273   0.0000   453.1070      -9.12977       16.4412       14.7949      -13.8742       1.80106       2.20004       1.75544       2.39240       2.55833       1.97629       2.22925
  19   6 1709.3837    0.2592  0.3527  9.2920  0.0000  0.0253   0.0099   0.0490    0.0404   0.0000   439.2513     -0.275083       14.6726      -6.44317      -5.83424     -0.442456       2.31523       2.21657       2.30145       3.40029       3.51356       3.55725
  19   7 1867.2928    0.3724  0.3943  9.4828  0.0000  0.0191   0.0122   0.0432    0.0472   0.0000   438.6568       1.65047       14.2973     -0.753996       3.30927       2.92696       1.78020       2.43279       2.54125       2.92148       2.78166       2.89468
  19   8 2021.7866    0.5741  0.6008  9.6878  0.0000  0.0222   0.0158   0.0540    0.0665   0.0000   440.8243     -0.776516       13.3281     -0.308668     0.0903871       2.44045       2.14559       2.74329       2.88951       2.72318       2.57192       2.55829
  19   9 2173.7662    0.7550  0.7117 10.2855  0.0000  0.0245   0.0191   0.0597    0.0619   0.0000   436.0200      -2.52734       12.5898       5.05040      -4.40966      -2.56198       2.31196       3.07719       3.28318       3.05262       3.11775       2.84012
  19  10 2322.3568    1.0443  0.8088 10.8445  0.0000  0.0273   0.0248   0.0637    0.0645   0.0000   438.7850       1.12572       10.0719       6.58151      -2.72175      -3.07386       2.15009       2.83838       2.53460       2.92989       2.84211       2.65811
  19  11 2468.2149    1.4783  0.9520 11.4163  0.0000  0.0280   0.0336   0.0694    0.0875   0.0000   437.8309     -0.223381       18.1352       5.03911      -2.08721       2.92922       2.45945       3.14041       3.54598       3.48906       3.55345       3.29685
  19  12 2613.0837    1.9195  0.9426 11.7638  0.0000  0.0273   0.0433   0.0659    0.0921   0.0000   440.6189       6.89998       15.8948       3.44266      -5.03885      -6.72285       2.15797       2.71502       3.20369       2.93298       2.85645       2.63975
  19  13 2757.9630    2.4560  0.8274 12.4248  0.0008  0.0236   0.0563   0.0628    0.0722   0.0000   440.2031       11.4037       9.29674       3.48271       1.33642      -1.66736       2.13383       2.71679       2.96851       3.07993       2.90455       2.58021
  19  14 2902.5997    2.9361  0.9058 12.7090  0.0000  0.0298   0.0651   0.0626    0.0794   0.0000   434.9819       6.73188       12.4283     -0.174948      -7.41715      0.916552       2.92133       4.09923       4.49478       4.59393       4.41973       3.40658
  19  15 3046.6632    3.4222  0.9630 13.1270  0.0000  0.0451   0.0740   0.0631    0.0790   0.0000   441.0945       1.61581       13.5314       4.88376       1.24835       1.56129       5.39224       7.49845       7.02029       7.63578       6.72050       6.04147
  19  16 3189.9379    3.3873  1.2496 13.1742  0.0000  0.0318   0.0704   0.0876    0.0805   0.0000   438.9926       19.2118       7.41694      0.712850      -1.03113       6.78616       2.65181       3.64861       3.81489       3.98692       3.75047       3.68332
  19  17 3333.0799    3.0562  1.4673 12.9034  0.0000  0.0386   0.0604   0.0895    0.0816   0.0000   438.3303       15.7839       13.5077      0.164711      -6.88882      -3.28734       3.16080       4.11529       4.64156       4.69820       4.73624       4.18505
  19  18 3476.3162    2.6254  2.5545 12.4190  0.0000  0.0510   0.0443   0.1352    0.0694   0.0000   441.1239       14.9960       11.1458       15.9988      0.846643       2.99999       3.99617       5.67983       5.73891       6.17649       5.92306       6.04232
  19  19 3619.4919    2.2669  3.7614 11.6433 -0.0022  0.0621   0.0312   0.1671    0.0696   0.0000   431.7422       16.4845       26.3129       16.6003      -4.20763       10.7557       5.08516       6.61989       7.72935       7.78146       7.62683       6.99606
  19  20 3762.7522    1.9173  5.1854 11.1394  0.0000  0.0727   0.0228   0.2052    0.0621   0.0000   447.4733       14.5389       12.0889      -6.48345      -1.19598      -14.1648       6.01314       8.07158       8.70501       9.06046       8.86987       8.10348
  19  21 3905.9907    1.5717  7.7153 10.6732  0.0007  0.0972   0.0162   0.2758    0.0500   0.0000   435.7812       1.39698       37.3330      -3.52010       6.92599      -10.2926       8.05779       10.4523       11.4987       11.9125       11.4630       10.6676
  19  22 4049.2665    1.3045  9.1371 10.4021  0.0000  0.1112   0.0133   0.3352    0.0478   0.0000   443.6877       3.20961       24.2568       34.3016       10.7180      0.487379       9.30277       12.0387       13.3818       13.5457       12.8570       12.3669
  19  23 4192.6944    1.0818 10.2773 10.3124  0.0000  0.1329   0.0117   0.3808    0.0433   0.0000   452.1914      -8.70640      -5.02097       20.7039       13.0407       5.20594       10.8139       14.2978       15.6498       16.5634       15.9976       14.7107
  19  24 4336.0745    0.8489 12.5311 10.1656 -0.0027  0.1778   0.0095   0.5064    0.0393   0.0000   414.2180       16.7877       36.0835      -18.3120       17.6627      -23.9807       14.6775       19.5622       21.2903       21.3711       21.0652       19.7099
  19  25 4479.6451    0.7113 15.2183 10.0084 -0.0010  0.2317   0.0075   0.6232    0.0340   0.0000   466.5358      -40.6670       18.4920      -20.8522       46.0192       1.08454       18.7578       25.0269       26.9777       28.1479       27.0644       25.4541
  20   5 1566.5210    0.1942  0.4180  9.2198  0.0000  0.0284   0.0086   0.0650    0.0374   0.0000   435.2718       2.14905       21.8939       2.95923      -7.06146      0.728022       3.59531       4.64262       6.01353       8.05485       6.02806       9.73910
  20   6 1734.1993    0.2715  0.4282  9.3864  0.0000  0.0247   0.0097   0.0531    0.0406   0.0000   442.4121      -4.50968       15.9344       7.10589      -1.53912       2.23274       2.09569       2.38508       2.36160       3.16544       3.32844       2.76654
  20   7 1893.9536    0.4461  0.4848  9.5778  0.0000  0.0189   0.0129   0.0477    0.0489   0.0000   442.1555      -1.52564       16.8487       4.09808       4.04290      -1.50199       1.52614       1.98516       2.22399       2.21365       2.12949       1.97844
  20   8 2050.0845    0.5877  0.6325  9.7857  0.0000  0.0247   0.0146   0.0521    0.0567   0.0000   444.2771      0.398127       13.7363       7.85705      -1.12195       6.34426       2.47719       3.62860       3.73236       4.00228       3.64222       3.31360
  20   9 2203.1632    0.8951  0.8767 10.1332  0.0000  0.0253   0.0198   0.0619    0.0770   0.0000   436.9039       1.18477       13.4631       5.80385      -1.84178      0.181576       1.99944       2.70458       2.84550       3.01694       2.65109       2.61992
  20  10 2352.4588    1.1297  0.8083 11.2390  0.0000  0.0251   0.0269   0.0629    0.0579   0.0000   435.3005      0.718913       16.5887      -2.28241     -0.914945       5.22382       2.13038       2.61374       2.96853       2.91610       2.82407       2.77094
  20  11 2498.9545    1.4942  1.0159 11.3554  0.0000  0.0276   0.0326   0.0708    0.0859   0.0000   438.7604       3.51455       16.8485       4.42165       1.01588       2.38074       2.27309       2.93609       3.23256       3.29749       3.10325       2.98510
  20  12 2644.8300    2.0289  1.0160 11.9349  0.0000  0.0284   0.0443   0.0712    0.0952   0.0000   438.1816       8.68191       10.1762       1.09668      -1.77045      -4.14929       2.38722       3.06420       3.23081       3.29177       3.34778       3.16136
  20  13 2790.7790    2.6259  0.7492 12.8673  0.0000  0.0232   0.0615   0.0545    0.0595   0.0000   441.0656       4.83866       19.9929       3.27915      -5.74302      -2.14177       1.82068       2.34936       2.56426       2.70124       2.36500       2.37515
  20  14 2936.0153    3.1484  0.8406 12.8782 -0.0002  0.0228   0.0705   0.0612    0.0725   0.0000   437.1049       4.67840       14.1318       5.84960     0.0302070       4.54115       1.85266       2.48343       2.61139       2.69671       2.80365       2.46866
  20  15 3080.5749    3.5919  0.9335 13.3597  0.0022  0.0269   0.0799   0.0661    0.0741   0.0000   438.6053       11.3685       6.04172       7.21193       1.09685       7.30074       2.08363       2.97650       2.85136       3.14798       2.96845       2.94490
  20  16 3224.5281    3.4633  1.1152 13.4844  0.0000  0.0292   0.0734   0.0831    0.0688   0.0000   434.6905       12.7904       17.2953      -2.32066       1.75538       1.69003       2.23940       2.94332       3.11013       3.27365       3.33466       3.07000
  20  17 3368.1118    2.9455  1.7678 13.0558  0.0000  0.0399   0.0542   0.1110    0.0546   0.0000   433.2841       8.23931       9.65653       11.7504      -2.23048       7.44730       3.06644       4.01456       4.35841       4.49903       4.43737       4.01481
  20  18 3512.0072    2.4678  2.7788 12.3345  0.0000  0.0510   0.0376   0.1355    0.0564   0.0000   429.6787       14.7698       23.0600       9.17252     0.0156910       9.41129       4.22994       5.55253       5.95000       5.91325       5.98690       5.52316
  20  19 3655.7230    2.0993  4.0913 11.6587  0.0000  0.0645   0.0270   0.1741    0.0549   0.0000   438.9999       20.2908     -0.591422       4.41023       11.7399       4.32283       5.03757       6.78437       7.32953       7.34363       7.38658       6.70514
  20  20 3799.5053    1.8011  6.3994 10.8886 -0.0001  0.0838   0.0183   0.2327    0.0516   0.0000   434.4671       29.4539       28.0490       6.27601      -8.67799       4.06838       6.36017       8.04161       9.11863       9.28670       9.31563       8.41952
  20  21 3943.2664    1.5268  7.4668 10.7122  0.0000  0.0988   0.0157   0.2617    0.0473   0.0000   458.9774       14.8102       19.0998       9.03957      -16.0030      -12.2102       7.71182       10.1717       11.4097       11.4630       11.5461       10.7387
  20  24 4374.1602    0.9048 16.9105 10.0736  0.0046  0.2187   0.0073   0.5798    0.0322   0.0000   411.0129      -8.36093       10.9106      -2.81601       18.1805      -38.1498       16.6967       22.2689       24.5801       25.3735       25.3356       24.2355
  21   5 1589.2850    0.1848  0.2116  9.3064  0.0000  0.0164   0.0087   0.0392    0.0323   0.0000   438.7197     -0.871015       17.8676       2.64145      -4.65503      -4.79614       1.27125       1.57073       1.45951       1.68222       1.53564       1.72074
  21   6 1758.1569    0.2998  0.3522  9.4399  0.0000  0.0172   0.0103   0.0433    0.0383   0.0000   436.9817       2.12276       15.3884       2.71662      -4.09965      -2.25975       1.50306       1.94221       2.09223       2.07602       2.03875       1.91428
  21   7 1919.8128    0.4770  0.3456  9.8021  0.0000  0.0156   0.0148   0.0357    0.0433   0.0000   438.2415      0.938358       17.9263     0.0121229       1.37977     -0.175931       1.14918       1.65004       1.60534       1.75470       1.81208       1.81463
  21   8 2077.7463    0.5861  0.7035 10.0778  0.0000  0.0234   0.0144   0.0594    0.0539   0.0000   440.2237      -1.16971       15.8612     -0.440662      -2.81201      -3.67016       1.83553       2.40698       2.78101       2.60345       2.51618       2.42911
  21   9 2231.8525    0.9321  0.8216 10.5476  0.0000  0.0248   0.0212   0.0602    0.0700   0.0000   438.5162       3.54952       15.5674       3.83861      -8.75523      -5.19727       2.03431       2.74373       2.89759       2.89369       2.94691       2.76937
  21  10 2381.8934    1.1460  0.9947 11.1413  0.0000  0.0279   0.0249   0.0736    0.0662   0.0000   443.8411       2.96206       18.4876       2.66918      -3.25906       1.39972       2.06719       2.65415       2.92594       3.11620       3.16488       2.76217
  21  11 2529.3882    1.6351  0.9021 11.7033  0.0000  0.0253   0.0352   0.0642    0.0675   0.0000   440.6328       4.56304       16.7364       4.42918      -4.73545       2.83292       1.94207       2.65437       2.83878       2.80748       3.03123       2.82238
  21  12 2676.2221    2.2939  0.8282 12.4854  0.0000  0.0232   0.0535   0.0646    0.0725   0.0000   439.4103       10.7843       16.8358      -5.98561      -2.85838       2.03590       1.66361       2.41645       2.35389       2.81195       2.43224       2.36222
  21  13 2823.0220    2.6546  0.8110 12.9731  0.0000  0.0245   0.0641   0.0616    0.0715   0.0000   439.7936       11.0137       13.4966       4.10701      -2.41370     -0.358349       1.86315       2.55541       2.76714       2.92931       2.90130       2.48578
  21  14 2969.0177    3.3029  0.8839 13.2842  0.0000  0.0238   0.0727   0.0654    0.0642   0.0000   441.1420       4.22980       14.8016       5.35961      0.128078    -0.0716164       1.88182       2.57065       2.88653       3.02334       2.85474       2.53930
  21  15 3114.0155    3.4726  1.0464 13.3719  0.0000  0.0277   0.0725   0.0715    0.0732   0.0000   438.0802       5.27655       8.93108     -0.539931       6.06994      -4.74980       2.18602       3.02576       3.15040       3.18615       3.29643       2.83233
  21  16 3258.7214    3.2513  1.3323 13.3408  0.0000  0.0330   0.0646   0.0876    0.0690   0.0000   440.1006       12.3191       9.74726       13.8681      -2.96615      -1.72589       2.46455       3.44305       3.56560       4.07534       4.02670       3.59680
  21  17 3402.9756    2.8132  1.9366 13.0993  0.0000  0.0418   0.0505   0.1180    0.0512   0.0000   437.7281       2.66183       16.5216       5.67396       3.56861       6.66218       3.28878       4.19794       4.70435       4.74818       4.95477       4.51303
  21  18 3547.3852    2.3837  3.1767 12.1098  0.0030  0.0544   0.0321   0.1392    0.0520   0.0000   436.4716       17.1116       9.99853       5.70139      -7.32073      -8.78829       3.82981       5.43858       5.57525       6.02271       5.88411       5.64521
  21  19 3691.7003    1.9662  4.2063 11.7163 -0.0001  0.0647   0.0251   0.1794    0.0500   0.0000   430.8740       20.2735       7.86997      0.945322      -11.8142       6.99278       4.71372       6.14588       7.02024       6.94193       6.72915       6.59046
  21  21 3980.0648    1.3673  7.6678 10.8776  0.0000  0.1054   0.0149   0.2840    0.0410   0.0000   445.7447       21.3948       20.4838      -10.5341      -6.63912      -18.3784       7.62681       10.2049       10.9670       11.5472       11.0849       10.8195
  21  22 4124.6579    1.1834 10.7822 10.4846  0.0006  0.1346   0.0113   0.3693    0.0377   0.0000   419.2556       18.4165      0.358503      -9.08867       3.59548       24.6152       9.98875       13.0978       14.5819       15.2992       14.6632       14.0793
  21  23 4268.3337    0.9852 12.9396 10.3260 -0.0008  0.1721   0.0092   0.4641    0.0343   0.0000   435.0467       26.1538       8.81405       24.8075       12.7389      -20.9566       12.1803       16.9920       18.2571       18.6581       18.7678       17.4514
  21  24 4413.0439    0.8229 15.3858 10.1634 -0.0035  0.2080   0.0071   0.5625    0.0301   0.0000   466.3752       14.7832       9.97211      -15.6353       28.7096       12.6677       15.5942       20.3928       22.8958       23.7130       23.4407       21.7702
  21  25 4557.5077    0.6454 16.8846 10.0970  0.0002  0.2634   0.0061   0.6867    0.0265   0.0000   418.5643       27.0782       109.700      -3.83751      -14.3090       42.7326       19.6371       26.2339       28.6650       29.5879       30.0409       28.0192
  22   4 1429.1191    0.1224  0.1404  9.2473  0.0000  0.0219   0.0082   0.0344    0.0282   0.0000   440.0100      -2.34988       20.3327       1.81390      -4.43327      0.787375       1.98930       2.03966       1.77671       1.88331       2.03465       1.77855
  22   5 1611.3247    0.1921  0.2927  9.2544  0.0000  0.0396   0.0082   0.0431    0.0337   0.0000   437.5481      -2.35443       14.1913     -0.135749      0.161899      -2.50726       2.45486       5.10127       4.90524       5.75567       3.69360       6.34634
  22   6 1781.5219    0.3231  0.3696  9.4359  0.0000  0.0179   0.0105   0.0412    0.0399   0.0000   440.3396      0.211914       17.6942       4.41026     -0.749851     -0.139370       1.40129       1.84493       1.92589       2.00814       1.92960       1.76046
  22   7 1945.0591    0.4971  0.3910  9.8501  0.0000  0.0173   0.0146   0.0396    0.0430   0.0000   437.6794       1.92372       15.0829       3.84821      -1.48065      0.931428       1.48452       2.03746       2.20266       2.11887       2.08535       1.95465
  22   8 2104.7768    0.7127  0.6158 10.0173  0.0000  0.0208   0.0172   0.0485    0.0568   0.0000   440.3457      -2.05698       16.1878       3.53370      -2.45918      0.184245       1.29561       1.86557       1.94698       1.91711       1.86496       1.78888
  22   9 2259.9994    0.9524  0.8204 10.5448  0.0000  0.0226   0.0206   0.0595    0.0637   0.0000   439.1696       2.84330       9.66165    -0.0262144       1.15698       4.09355       1.65395       2.22803       2.40985       2.47963       2.43333       2.27066
  22  10 2410.8735    1.3272  0.9506 11.1088 -0.0005  0.0263   0.0280   0.0654    0.0782   0.0000   439.4026       2.49821       14.4445      -1.88025      -4.61691     -0.620036       1.77554       2.70212       2.60456       3.00586       3.23120       3.33376
  22  11 2559.2737    1.8022  0.9047 11.6895  0.0000  0.0267   0.0371   0.0580    0.0718   0.0000   439.4047       5.17801       10.6533       1.82930      -3.21838     -0.593814       2.18005       3.09955       3.18314       3.34411       3.16478       2.72027
  22  12 2707.2007    2.1341  0.8663 12.3388  0.0000  0.0243   0.0469   0.0635    0.0659   0.0000   436.6959      -2.17320       10.7804       2.51507      -5.55501      -5.20004       1.85349       2.58294       2.74951       2.77644       2.83852       2.45446
  22  13 2854.8189    2.7802  0.8980 12.6630  0.0000  0.0251   0.0593   0.0612    0.0844   0.0000   440.3419       7.14610       12.4704       1.68836      -1.85426      -1.40153       1.90529       2.66621       2.77362       2.77562       2.67247       2.57971
  22  14 3001.4913    3.2796  0.8865 13.2800  0.0000  0.0250   0.0713   0.0623    0.0668   0.0000   439.0902       11.5767       11.3642       5.67631      -3.80272     -0.565000       1.89877       2.54187       2.94805       2.77710       2.63217       2.50720
  22  15 3147.1342    3.6679  1.1477 13.1077  0.0000  0.0271   0.0695   0.0727    0.0817   0.0000   436.6830       9.67326       7.50306       4.41238      -4.32571      -3.14793       1.92301       2.47617       2.83140       2.87869       2.85271       2.59518
  22  16 3292.3663    3.2630  1.4857 13.1669  0.0000  0.0339   0.0599   0.0883    0.0638   0.0000   446.0637       12.3475       9.81745      -2.60591       4.78641      -7.67963       2.35494       3.28041       3.52021       3.58987       3.43287       3.34713
  22  17 3437.4453    2.6198  1.8945 12.8698  0.0000  0.0394   0.0453   0.1107    0.0513   0.0000   437.8714       16.0065       19.2050     -0.848966       7.76444      -10.2324       2.85328       3.75255       4.09254       4.42062       4.08600       3.93414
  22  18 3582.2516    2.2431  3.2097 12.1129  0.0000  0.0517   0.0300   0.1426    0.0444   0.0000   437.8174       8.45047       11.4996       15.6426      -2.21227      -13.9485       3.75050       4.76545       5.39225       5.44739       5.46930       5.04758
  22  19 3727.0958    1.9262  4.7280 11.4325  0.0000  0.0651   0.0224   0.1830    0.0478   0.0000   432.2411      -2.15022       5.65624       20.4456       13.8673      -1.23436       4.76840       6.30278       7.05919       7.56121       7.38347       6.96158
  22  20 3871.9573    1.5867  6.5897 10.9789  0.0000  0.0845   0.0168   0.2379    0.0433   0.0000   436.7440       9.59070       5.86288      -2.32150      -1.14453       17.0536       5.85201       7.87139       8.56631       8.97943       8.39205       8.30746
  22  22 4161.0370    1.0794 11.3399 10.3382 -0.0008  0.1441   0.0100   0.3888    0.0364   0.0000   435.7136       8.48899       3.26492       13.8107       5.95907       20.3921       9.93520       12.8736       14.7051       14.9158       14.3942       13.6453
  22  25 4594.6260    0.6071 16.6185  9.9774  0.0000  0.2584   0.0061   0.6708    0.0266   0.0000   443.8945       58.0135       7.14848      -36.9353       8.24324      -13.6976       17.9372       24.3430       26.7209       27.5894       27.0719       26.4992
  23   4 1449.7045    0.1441  0.1866  9.4631  0.0000  0.0210   0.0081   0.0402    0.0286   0.0000   440.5079       1.11842       21.0409      0.144682     -0.593019      0.357514       1.07049       2.12221       2.20443       1.66543       2.24354       1.66510
  23   7 1969.6403    0.4984  0.5006  9.9691  0.0000  0.0189   0.0133   0.0439    0.0458   0.0000   438.5039      -1.29503       17.3164     -0.950996      -4.42931     -0.121214       1.31732       1.81420       1.97207       1.84817       1.89636       1.72387
  23   8 2131.1018    0.6894  0.7433 10.3090  0.0000  0.0228   0.0157   0.0606    0.0549   0.0000   440.2592       3.75168       14.7294     0.0360818      -2.47076      -3.76029       1.81344       2.42513       2.68170       2.72593       2.66503       2.37161
  23   9 2287.5408    0.9765  0.9283 10.9384  0.0000  0.0249   0.0208   0.0672    0.0606   0.0000   439.8456      0.670572       12.1737      0.357737      -7.02325       4.98370       1.73867       2.23021       2.56656       2.43376       2.55005       2.53028
  23  10 2439.2071    1.3721  0.9376 11.2682  0.0000  0.0257   0.0286   0.0635    0.0814   0.0000   441.3296       8.94904       14.0847       3.23382      -4.53002     -0.586504       1.64230       2.23698       2.34263       2.48400       2.39203       2.40120
  23  11 2588.6363    1.7034  1.0261 11.8663  0.0000  0.0258   0.0343   0.0696    0.0678   0.0000   437.8611       6.50458       11.4874       3.90476      -2.77419      -2.54378       1.76447       2.41103       2.42698       2.53080       2.72722       2.45736
  23  12 2737.6855    2.3455  0.8003 12.6169  0.0002  0.0209   0.0513   0.0583    0.0603   0.0000   433.2554       10.6609       15.0769       2.35327      0.970665       1.92382       1.52564       2.03295       2.21428       2.25528       2.29107       2.11230
  23  13 2886.1708    2.9230  0.9576 12.9468  0.0000  0.0250   0.0602   0.0641    0.0800   0.0000   440.7459       7.00493       8.70317       1.99857      -5.70601       2.05605       1.63321       2.25058       2.40012       2.34102       2.45454       2.34064
  23  15 3179.9148    3.4122  1.1781 13.4993  0.0006  0.0279   0.0676   0.0829    0.0692   0.0000   435.7538       7.73221       10.5041       7.37249     -0.595927       1.04003       1.92174       2.64643       2.82274       2.95029       2.76921       2.73273
  23  16 3325.6651    3.0438  1.5316 13.2255 -0.0001  0.0345   0.0547   0.0894    0.0588   0.0000   440.9605       10.2387       15.7093       11.7956       3.78375      -4.25485       2.40055       3.26914       3.51840       3.67117       3.61529       3.56601
  23  17 3471.4538    2.5660  2.3847 12.7184  0.0003  0.0442   0.0384   0.1175    0.0459   0.0000   437.4181       1.16433       11.8684       15.2158       7.09240      -7.85034       3.01340       4.11370       4.49903       4.53286       4.61733       4.15011
  23  18 3616.8488    2.0997  3.7312 12.0688  0.0000  0.0573   0.0266   0.1579    0.0416   0.0000   437.1104       7.69094       11.7110       2.53860       7.69485       4.75409       3.83450       5.08325       5.53826       5.68341       5.67688       5.28986
  23  19 3762.1257    1.8531  5.7840 11.3939  0.0001  0.0755   0.0190   0.1998    0.0419   0.0000   437.0229       15.0277       20.7018      -3.40671      -3.78592      -1.67812       4.92177       6.72967       7.13606       7.55588       7.40014       7.23605
  23  20 3907.3791    1.5883  7.2726 10.9402  0.0000  0.0901   0.0151   0.2395    0.0425   0.0000   437.8535       28.7017       22.9346       16.5369    0.00743112       4.66374       6.29445       8.59771       9.36640       9.53767       9.54458       9.42472
  23  21 4052.8347    1.3216  9.6531 10.6988 -0.0002  0.1145   0.0118   0.3153    0.0367   0.0000   430.6183       20.5214       20.7664       16.6760       18.8302      -1.63539       7.79039       10.3080       11.6303       11.9607       11.8987       11.3782
  23  22 4198.2046    1.1284 12.6119 10.4891 -0.0002  0.1481   0.0089   0.4097    0.0317   0.0000   446.2016      -18.2569      -1.47205       6.18199       28.5129       10.1806       9.82975       13.3267       14.4585       15.1358       14.9851       14.3240
  23  23 4342.5694    0.8847 14.4646 10.3550 -0.0003  0.1858   0.0071   0.5065    0.0283   0.0000   433.8913      -9.80109       38.6650      -4.22658       40.0452      -31.6081       12.6100       16.3298       18.7588       18.7408       19.1132       17.8137
  23  24 4487.7483    0.7577 18.1000 10.1671 -0.0001  0.2416   0.0056   0.6210    0.0248   0.0000   384.1613       45.6443       42.5165       59.4109      -5.86768      -18.4499       16.2849       22.0419       23.9933       24.7085       25.2513       23.7753
  24   3 1271.0661    0.0709  0.0527  9.3580  0.0000  0.0176   0.0098   0.0280    0.0245   0.0000   440.1817      -1.41549       20.0555      -2.13416      -7.79186       8.04077      0.998950       1.69534       1.55004       1.59677       1.61572       1.58453
  24   4 1469.7626    0.1426  0.2784  9.3763  0.0000  0.0332   0.0081   0.0552    0.0298   0.0000   441.4318     -0.839778       19.4449       1.68592      -4.41708     -0.447181       2.33161       3.05556       3.29545       3.57292       3.51766       2.95667
  24   5 1653.6951    0.2403  0.2571  9.4468  0.0000  0.0159   0.0092   0.0374    0.0326   0.0000   440.4651       2.45607       19.2690      0.796965      -3.33247     -0.842933       1.11987       1.33372       1.54774       1.68223       1.71124       1.67774
  24   6 1826.2520    0.3863  0.4784  9.4716  0.0000  0.0190   0.0107   0.0441    0.0439   0.0000   440.0559       1.72147       17.0553      -6.88465     -0.773268       1.42658       1.23091       1.67272       1.78404       1.96315       2.11849       2.09620
  24   7 1993.5903    0.5740  0.5499  9.9257  0.0003  0.0193   0.0142   0.0446    0.0474   0.0000   439.2637     -0.249320       15.1780       3.93782      0.484200     0.0204350       1.17551       1.49998       1.84513       1.73077       1.77388       1.80895
  24   8 2156.7876    0.7995  0.6646 10.3063  0.0000  0.0196   0.0178   0.0476    0.0549   0.0000   439.5468       3.87135       12.0097       2.50223     -0.358067      -2.71357       1.27598       1.57798       1.92794       1.75985       1.96664       1.82459
  24   9 2314.3652    1.0922  0.6618 11.1662  0.0000  0.0200   0.0252   0.0502    0.0514   0.0000   439.0995      -1.22466       19.5585      -6.25372      -1.49046       5.11641       1.34919       1.82908       1.74554       1.96932       1.98065       1.85220
  24  10 2467.0422    1.5219  1.1517 11.2086  0.0000  0.0267   0.0286   0.0723    0.0890   0.0000   441.5846       4.74951       16.6171       3.70929      -3.83245       1.25413       1.82745       2.36306       2.65185       2.66068       2.83764       2.76615
  24  11 2617.7155    1.9033  0.8440 12.1815  0.0000  0.0232   0.0409   0.0572    0.0667   0.0000   443.4882      0.503487       13.2688       4.39829      -3.92229      0.234446       1.59796       2.07102       2.35037       2.39525       2.42830       2.12960
  24  12 2767.7436    2.4121  0.9049 12.4629  0.0000  0.0238   0.0481   0.0593    0.0654   0.0000   440.2641       1.75401       12.0967       2.07156      -1.70068      0.466586       1.76420       2.41031       2.81048       2.78667       2.62876       2.31576
  24  13 2917.0566    3.1329  0.8788 13.0860  0.0000  0.0229   0.0643   0.0579    0.0668   0.0000   436.8948       6.08435       14.3041       1.18220      0.288375       2.55577       1.52456       1.94817       2.06711       2.18085       2.18317       2.14175
  24  14 3065.1189    3.5423  0.9742 13.1757  0.0000  0.0239   0.0711   0.0638    0.0871   0.0000   442.4855       8.53088       20.2924       4.99149      -3.49668       6.47298       1.60205       2.06444       2.16481       2.34311       2.39259       2.18297
  24  15 3212.0777    3.3830  1.2985 13.2416  0.0000  0.0299   0.0648   0.0797    0.0797   0.0000   440.4887       5.94355       24.9550      0.331976       1.85601       6.84293       1.97868       2.77926       2.82117       3.04722       3.10443       2.96221
  24  16 3358.6347    2.9445  1.8341 13.0234  0.0000  0.0375   0.0480   0.1004    0.0503   0.0000   440.0154       5.21762       14.6491       5.67946      -4.39708       5.60174       2.36676       3.17118       3.53045       3.67909       3.90666       3.62473
  24  17 3504.9199    2.5131  2.5159 12.5525  0.0001  0.0449   0.0357   0.1137    0.0446   0.0000   441.0318       14.5230       6.73986     -0.702304       2.35652     -0.303830       3.03555       3.81545       3.96297       4.32541       4.26134       4.27786
  24  18 3650.9294    2.1098  4.0731 11.8235  0.0000  0.0570   0.0236   0.1570    0.0387   0.0000   433.5184       16.4391       12.8122      -1.01081       7.97408       3.40409       3.73231       4.94632       5.45899       5.67812       5.66462       5.62033
  24  19 3797.0331    1.7387  5.8121 11.3192  0.0000  0.0751   0.0177   0.2044    0.0383   0.0000   434.2603       4.95585      -1.04280       24.4942      -7.24739      -4.46052       4.79349       6.36987       6.90360       7.03976       7.31970       6.89983
  24  20 3942.6002    1.4710  7.9795 10.8950 -0.0009  0.0956   0.0136   0.2618    0.0358   0.0000   441.6476       33.9887       29.2182       12.2460      -3.27354       9.03141       6.15881       8.03625       8.99363       9.34892       9.30449       8.93526
  24  21 4088.6922    1.2790 10.2058 10.5166  0.0000  0.1182   0.0110   0.3235    0.0362   0.0000   437.9797       31.1392       13.5494       13.6979      -11.8140      -3.59451       7.70607       10.5530       11.2718       11.5455       11.6188       11.0503
  24  23 4379.7586    0.9011 15.6967 10.2293  0.0010  0.1898   0.0068   0.5064    0.0261   0.0000   444.6147       10.1312      -3.18274       12.9536       27.0990      -15.3627       12.2258       16.1812       17.9465       18.9376       18.2186       18.1174
  25   3 1289.4483    0.0686  0.0237  9.1980  0.0000  0.0123   0.0100   0.0117    0.0241   0.0000   438.3099      0.742139       13.6756     -0.157208      -5.92132      0.798569      0.826154       1.25060       1.47531       1.63621       1.44196       1.22209
  25   4 1489.4755    0.1445  0.2099  9.0872  0.0000  0.0237   0.0073   0.0384    0.0283   0.0000   440.6105    -0.0408110       20.4278      -1.15682     -0.587547       3.97435       1.74482       2.23985       2.14575       2.33095       2.34909       2.06607
  25   5 1674.1204    0.2449  0.4346  9.1916  0.0000  0.0234   0.0085   0.0501    0.0371   0.0000   441.5520     -0.344367       19.2195      0.319585     -0.538844      0.616294       1.29353       1.94272       1.93506       1.98405       2.09129       2.10077
  25   6 1847.8676    0.3958  0.5104  9.3103  0.0000  0.0190   0.0104   0.0457    0.0456   0.0000   441.3601       1.34510       16.6192      -2.89713     -0.284019      -1.23022       1.17551       1.61613       1.72693       1.70253       1.73931       1.64888
  25   7 2016.9647    0.5551  0.5316  9.8926  0.0000  0.0190   0.0139   0.0451    0.0451   0.0000   440.3761      -2.38055       13.9128      -2.11876      -3.99405       5.23182       1.21359       1.71944       1.70275       1.70577       1.90889       1.76831
  25   8 2181.7742    0.8064  0.8480 10.2666  0.0000  0.0238   0.0167   0.0591    0.0559   0.0000   441.3452    -0.0663751       16.1645     -0.967802       1.68458      0.518877       1.41174       2.00825       2.13457       2.22422       2.31331       2.26702
  25   9 2340.5352    1.1245  0.8687 11.0156  0.0000  0.0243   0.0235   0.0585    0.0581   0.0000   442.6351     -0.188958       16.4623       5.66497     0.0709235      0.693520       1.51812       2.08051       2.32577       2.31587       2.50994       2.45876
  25  10 2494.3938    1.5246  0.9827 11.2901  0.0000  0.0242   0.0295   0.0618    0.0706   0.0000   440.3952       1.26811       16.2522       5.23264       1.05296       1.04162       1.51547       2.05630       2.29409       2.42635       2.45118       2.34753
  25  11 2646.2967    2.1940  0.9486 11.9944  0.0000  0.0244   0.0427   0.0599    0.0727   0.0000   438.4390       3.61061       17.4927       7.26321     0.0458959      -2.55737       1.48412       2.13143       2.15530       2.35433       2.22516       2.19456
  25  12 2797.4238    2.6837  0.8725 12.5826 -0.0003  0.0226   0.0539   0.0565    0.0623   0.0000   439.9213       3.81938       13.1858       6.25561      -6.92595      0.560306       1.41961       1.94055       1.97975       2.05557       2.16294       2.11242
  25  13 2947.4840    3.2237  0.9205 12.7398  0.0000  0.0221   0.0613   0.0569    0.0684   0.0000   438.6962       4.68952       15.5819       6.43263      -2.10913     -0.177093       1.40043       1.95989       2.04725       2.13649       2.08451       1.99060
  25  14 3096.2837    3.7082  1.0131 13.0776  0.0000  0.0246   0.0723   0.0622    0.0867   0.0000   439.0200       5.55714       14.2458       3.18022      -1.90820       2.03312       1.49781       2.04623       2.22233       2.26313       2.28439       2.11476
  25  15 3244.0022    3.2343  1.2584 13.1470  0.0000  0.0305   0.0626   0.0796    0.0780   0.0000   438.0118       5.24514       14.4392       2.01566      -1.99294       1.40542       1.84166       2.42368       2.83430       2.76212       2.59622       2.52780
  25  16 3391.2724    2.8138  1.9542 12.6935  0.0000  0.0366   0.0440   0.1012    0.0516   0.0000   437.7100       19.5882       8.58743     -0.317369       1.52319      -1.71429       2.27065       3.03698       3.11731       3.36895       3.32364       3.20631
  25  17 3538.3297    2.3043  2.7314 12.3799  0.0003  0.0462   0.0327   0.1287    0.0405   0.0000   436.0045       13.1862       19.5403      -2.88529      0.879770      -5.72113       3.04431       4.00424       4.30640       4.37449       4.38859       4.34835
  25  18 3684.9931    1.9900  4.5229 11.5504  0.0000  0.0617   0.0219   0.1645    0.0380   0.0000   432.8175       4.22623       15.9567      -2.75938      -10.8844      -8.10052       3.81344       5.14437       5.65437       5.96456       5.93683       5.49667
  25  19 3831.4552    1.6646  6.2902 11.0374  0.0000  0.0766   0.0164   0.2119    0.0375   0.0000   436.6330       15.1221       10.1595       7.86766       6.33013       4.18790       4.65575       6.19021       6.87142       6.88475       7.17317       6.97872
  25  20 3977.6808    1.3833  7.7710 10.7822  0.0000  0.0942   0.0137   0.2598    0.0348   0.0000   443.7681       17.3181       11.2333       31.3456       8.82867      -7.44910       6.01456       7.93480       8.70614       9.06358       9.39883       8.67080
  25  21 4124.2693    1.1322 10.3358 10.4782 -0.0008  0.1250   0.0108   0.3526    0.0325   0.0000   443.9845      -17.8439      -3.19843       20.1113      -9.66331       9.16629       7.66303       10.4272       11.2340       11.9608       11.3409       11.7452
  25  22 4269.9786    0.9356 12.6563 10.2374 -0.0002  0.1566   0.0084   0.4367    0.0295   0.0000   440.8460      -18.2110       22.2593       11.1985      -6.15142       15.3272       9.68346       13.0647       14.3939       14.7930       14.9170       14.5688
  25  23 4415.8199    0.7355 13.9978 10.0931 -0.0026  0.1924   0.0066   0.5235    0.0265   0.0000   415.0291       25.7368       25.6811      -15.7294       17.4715       4.83972       12.0394       15.4459       17.3578       18.0865       17.8969       17.3192
  26   4 1508.7281    0.1552  0.1489  9.2507  0.0000  0.0138   0.0083   0.0307    0.0274   0.0000   440.5198      -1.35534       19.1859     -0.581144      -1.11349     -0.627266      0.959083       1.26331       1.33223       1.44727       1.70132       1.75938
  26   5 1694.0476    0.2752  0.3363  9.3910  0.0000  0.0194   0.0090   0.0374    0.0337   0.0000   441.4647      -3.01007       16.7330       1.69674      -1.08443     -0.726790       1.35165       1.93086       2.07786       2.45282       2.66466       2.65040
  26   6 1869.0562    0.4045  0.4984  9.4775  0.0000  0.0177   0.0105   0.0467    0.0423   0.0000   441.5823     -0.973300       18.6244      -1.62210     -0.794267     0.0997279       1.09676       1.39323       1.63357       1.62881       1.61116       1.67941
  26   7 2039.7790    0.6110  0.6492  9.9471  0.0000  0.0194   0.0137   0.0495    0.0495   0.0000   439.5428     -0.749930       18.2056       1.54429      -5.83576     -0.404096       1.25705       1.57464       1.80303       1.90903       1.82890       1.85380
  26   8 2206.0855    0.9096  0.7975 10.2862  0.0000  0.0216   0.0181   0.0514    0.0609   0.0000   439.8069       2.50193       17.2094       1.45753      -2.10618       2.69792       1.24542       1.51697       1.86552       1.80839       1.87965       1.75123
  26   9 2366.0545    1.2655  0.9611 11.0670  0.0000  0.0238   0.0240   0.0602    0.0608   0.0000   442.1617       3.84436       18.4571       3.29967      0.139860       1.57054       1.44084       1.93595       2.04856       2.20189       2.31673       2.17093
  26  10 2521.1648    1.5854  0.9676 11.6200  0.0000  0.0237   0.0305   0.0634    0.0618   0.0000   439.3732       4.48988       19.4707       8.31275      -3.81857      0.496522       1.46115       2.08222       2.19122       2.35621       2.22088       2.08041
  26  11 2674.4561    2.1194  0.9761 12.4234 -0.0000  0.0249   0.0429   0.0654    0.0635   0.0000   438.6993       1.82599       16.1482      0.410339      -2.53559      0.239763       1.46457       2.13520       2.15606       2.54714       2.62953       2.41455
  26  12 2826.6922    2.8455  0.8850 12.6871  0.0000  0.0222   0.0547   0.0552    0.0679   0.0000   437.7164       5.76148       10.7704       3.96702      -5.09199     -0.139418       1.39549       2.01897       2.10504       2.30333       2.36089       2.23864
  26  13 2977.5483    3.4995  0.8888 13.1575  0.0000  0.0214   0.0666   0.0548    0.0622   0.0000   439.2181      0.174045       17.4501       4.53533      -2.17236      -3.58271       1.32291       1.83998       1.96402       2.14725       2.14596       2.04614
  26  14 3127.0184    3.6170  0.8857 13.5224  0.0000  0.0225   0.0728   0.0593    0.0617   0.0000   440.6972       5.19600       15.1813       8.78951      -3.27162       5.28438       1.40537       1.92399       1.98920       2.16405       2.22543       2.22730
  26  15 3275.4454    3.2940  1.5887 13.0621  0.0000  0.0333   0.0560   0.0878    0.0684   0.0000   438.9801       12.5075       17.3911       7.87467      -1.48277      0.854297       1.93617       2.75292       2.85800       3.09670       3.07756       2.85895
  26  16 3423.4885    2.7862  2.0903 12.6596  0.0001  0.0391   0.0415   0.0979    0.0562   0.0000   435.9571       2.69877       5.98277       12.2394       4.14188      -3.65268       2.31792       3.24360       3.36076       3.52308       3.60386       3.43411
  26  17 3571.0168    2.2214  3.4187 12.2171  0.0000  0.0506   0.0272   0.1423    0.0371   0.0000   434.2449       14.6000       28.5173      -6.81556      -8.08064       6.58955       3.15367       4.22829       4.66208       4.86677       5.05763       4.68616
  26  18 3718.4798    1.9008  4.8993 11.5885 -0.0000  0.0636   0.0197   0.1758    0.0352   0.0000   439.3508       13.4682       10.4444       5.27481      -2.58772       1.97262       3.76671       4.94695       5.62613       5.64684       5.91313       5.73806
  26  19 3865.4368    1.5836  6.8352 11.0883  0.0020  0.0804   0.0153   0.2255    0.0359   0.0000   441.2990       22.3966       7.74962       17.9589      -1.44124      -4.23662       4.87072       6.43131       7.06947       7.50484       7.63462       7.20689
  26  20 4012.1199    1.3276  9.4449 10.7514  0.0002  0.1078   0.0120   0.3060    0.0329   0.0000   436.5389       29.2178       36.3955       8.69971       7.64194       9.98385       6.41069       8.35575       9.51931       10.1912       9.82189       9.84110
  26  21 4159.0895    1.0992 10.9638 10.5347  0.0007  0.1313   0.0096   0.3581    0.0302   0.0000   440.3279       22.4814      0.125647       22.6434       11.8938      -17.6926       7.69967       10.3402       11.4843       12.1947       11.9676       11.6486
  26  22 4305.6796    0.9079 13.1197 10.3276  0.0000  0.1617   0.0076   0.4434    0.0275   0.0000   417.7609       36.0496       35.6766      -30.2287       6.08486       16.2562       9.56838       12.7517       14.3237       15.2346       15.0726       14.5360
  26  23 4451.3785    0.7780 17.7228 10.1370  0.0022  0.2226   0.0057   0.5831    0.0227   0.0000   408.3693       22.5035       52.5357       31.7498       31.6102       26.2349       13.3593       17.1125       19.7546       20.5859       20.5830       19.6938
  27   4 1527.5226    0.1790  0.2050  9.2492  0.0000  0.0152   0.0078   0.0327    0.0279   0.0000   440.9314      0.422561       22.0564      -1.02014      -3.89037     -0.346653      0.813941       1.19191       1.19397       1.56538       1.74399       1.45559
  27   5 1713.5788    0.2997  0.2972  9.3236  0.0000  0.0148   0.0095   0.0332    0.0333   0.0000   440.8211    -0.0827945       18.1271    -0.0833236      -1.02438       1.15748      0.928340       1.21496       1.35393       1.38004       1.50385       1.36676
  27   6 1889.7939    0.4361  0.5087  9.6022  0.0000  0.0175   0.0110   0.0452    0.0423   0.0000   439.9705       2.97424       16.4463      -2.35158      -1.90272      0.487469       1.02059       1.36687       1.52979       1.62243       1.58366       1.58681
  27   7 2062.0423    0.6079  0.7789  9.8504  0.0000  0.0222   0.0127   0.0547    0.0535   0.0000   438.0193       1.15587       13.5087       1.65545      0.821178       2.45108       1.24674       1.62935       1.80826       1.97678       1.79016       1.88800
  27   8 2229.7718    0.9441  0.8373 10.4256  0.0000  0.0213   0.0184   0.0539    0.0596   0.0000   438.2203       1.11915       17.6078      -1.60979      -3.49460      0.363028       1.27491       1.57769       1.86052       1.91945       1.93718       1.78150
  27   9 2391.0487    1.2673  0.9989 11.0869  0.0000  0.0241   0.0235   0.0633    0.0588   0.0000   442.1324       2.57273       13.6780       4.68213      -1.60227     -0.234289       1.41367       2.05690       2.22224       2.34649       2.13948       2.13014
  27  10 2547.5560    1.7851  1.0001 11.6677  0.0000  0.0229   0.0321   0.0619    0.0620   0.0000   439.2265       4.95708       16.0479       5.19305       2.30415      -1.93786       1.32123       1.82110       2.00027       2.17415       2.17005       2.09487
  27  11 2702.1445    2.1504  0.8466 12.3226  0.0000  0.0209   0.0427   0.0561    0.0579   0.0000   439.1542       6.73009       16.7104      -1.97161      0.951543     -0.922372       1.25852       1.69968       1.92923       1.99062       1.92611       1.93455
  27  12 2855.4560    2.8786  0.8249 12.9591  0.0000  0.0214   0.0579   0.0536    0.0615   0.0000   440.6545       4.50441       10.6914       6.44797      -3.15177       4.15029       1.24041       1.74692       1.85599       2.01152       2.02846       1.89965
  27  13 3007.1682    3.3171  0.8233 13.1544  0.0000  0.0221   0.0647   0.0529    0.0613   0.0000   440.1016       4.57913       13.2432       2.44150      -1.16236      -1.49845       1.56394       2.37338       2.45912       2.63146       2.86677       2.36818
  27  14 3157.3822    3.5589  1.0453 13.6398  0.0000  0.0248   0.0681   0.0690    0.0569   0.0000   437.0981       8.83243       13.4155      0.481083      -3.09658     -0.366739       1.51404       1.99090       2.15287       2.37180       2.15433       2.28763
  27  15 3306.6852    3.2088  1.5883 12.8688  0.0000  0.0312   0.0525   0.0846    0.0683   0.0000   437.4915       6.30113       12.0745       7.98410       4.92986       2.74609       1.72355       2.40358       2.59228       2.87211       2.74198       2.61563
  27  16 3455.3210    2.7867  2.3183 12.4399  0.0000  0.0390   0.0391   0.1026    0.0568   0.0000   441.0432       11.9253       10.7436       2.31594       7.08998     -0.889491       2.28290       3.09841       3.39595       3.64814       3.71088       3.59408
  27  17 3603.6375    2.2141  3.6626 11.9925  0.0004  0.0522   0.0261   0.1426    0.0401   0.0000   437.0181       6.20997       9.43365       5.61501      -5.08457       2.22488       3.18245       4.10784       4.54738       4.80705       4.87969       4.87640
  27  18 3751.6309    1.8352  5.2623 11.3392  0.0000  0.0636   0.0176   0.1753    0.0356   0.0000   438.8893       22.7930       16.9406       14.7159     -0.365322       11.2000       3.89744       5.18037       5.75514       6.10621       6.07249       6.04691
  27  19 3899.4065    1.5221  6.8575 11.0979  0.0000  0.0802   0.0143   0.2285    0.0321   0.0000   442.4537       12.6869       7.72723       8.44886       2.80993      -17.7592       4.67504       5.97926       6.81106       6.91853       7.07693       6.83003
  27  20 4046.7613    1.2855  9.6819 10.6640  0.0001  0.1083   0.0110   0.3007    0.0316   0.0000   454.4595       13.5570       13.6401      -22.6470       14.4314       11.0502       6.34253       8.29816       9.31375       9.94267       9.60754       9.56047
  27  21 4193.8917    1.0986 12.4889 10.4391 -0.0005  0.1410   0.0086   0.3900    0.0284   0.0000   444.8102       14.2618       9.78266       6.45497      -14.7440       4.94568       8.31522       10.8561       12.3075       12.9351       13.2709       12.7193
  27  22 4340.5165    0.8973 15.2201 10.1973  0.0006  0.1809   0.0064   0.4656    0.0250   0.0000   439.9121       16.4024       43.3046       21.7069      -25.8571      -23.1167       10.1534       13.5250       15.1234       16.0275       16.0671       15.7616
  28   3 1342.6510    0.0914  0.0756  9.0176  0.0000  0.0194   0.0085   0.0279    0.0238   0.0000   439.5862       1.43804       19.4195       3.07830      -5.71340    -0.0991563       1.06857      0.969105       1.34801       1.38214       1.33977       1.05547
  28   5 1732.7476    0.3187  0.3316  9.2427  0.0000  0.0146   0.0098   0.0380    0.0340   0.0000   440.6925     -0.984954       19.2583       1.12967     -0.586002       1.41730      0.917684       1.24904       1.38170       1.53878       1.74341       1.66264
  28   6 1910.1306    0.5007  0.5529  9.2605  0.0000  0.0172   0.0115   0.0427    0.0468   0.0000   439.4176       1.62760       19.5125      -1.52554      -5.06937       1.04761      0.981954       1.26780       1.44771       1.42122       1.50461       1.44825
  28   7 2083.9498    0.7012  0.5864  9.8671  0.0000  0.0168   0.0153   0.0427    0.0470   0.0000   441.6487      0.358283       19.6390     -0.142721     -0.959835     -0.922761      0.968953       1.33252       1.47976       1.47585       1.51357       1.45151
  28   8 2252.8020    0.9594  0.9891 10.3367  0.0000  0.0247   0.0180   0.0603    0.0597   0.0000   438.5225       2.22989       17.2261      -2.58243      -1.89979      -3.05856       1.38470       1.92368       1.93241       2.16617       2.09935       2.07170
  28   9 2415.3680    1.3335  0.9850 11.0271  0.0000  0.0236   0.0245   0.0611    0.0587   0.0000   442.4078      0.417111       19.0512       2.13714      -3.02994       1.72166       1.38877       1.70441       1.88713       2.12524       2.06556       2.01659
  28  10 2573.4311    1.8772  0.9022 11.8257  0.0000  0.0216   0.0354   0.0569    0.0549   0.0000   440.1221      0.159656       18.9445       4.55922      -2.34784      0.921377       1.22222       1.57924       1.76410       1.84901       1.81679       1.85468
  28  11 2729.4226    2.3450  1.0658 12.1253  0.0000  0.0239   0.0417   0.0628    0.0638   0.0000   440.4211       6.35822       13.8127     -0.492037     -0.623010       2.96706       1.36261       1.76048       1.98078       2.09607       2.14274       2.06023
  28  12 2883.7624    2.9262  0.9144 12.7286  0.0000  0.0226   0.0552   0.0579    0.0609   0.0000   440.7302       3.64584       12.4724       2.02492      -2.46573      -7.17847       1.17881       1.69234       1.81099       1.98583       1.89237       1.80322
  28  13 3036.2563    3.5513  1.0724 12.9258  0.0000  0.0244   0.0627   0.0623    0.0683   0.0000   438.9330       6.05961       12.0123      0.868904       1.97700       2.26234       1.32658       1.93339       1.93915       2.14850       2.16035       2.02961
  28  14 3187.2678    3.4069  1.2958 13.0441  0.0000  0.0287   0.0576   0.0756    0.0583   0.0000   441.1620       5.73738       15.3585       3.20924      -5.03367      -3.41895       1.50035       2.00893       2.28557       2.18291       2.49268       2.25863
  28  15 3337.4208    3.0040  1.6986 12.7543  0.0000  0.0325   0.0476   0.0883    0.0552   0.0000   441.5372       14.4073       15.1225      0.704046      -1.41291      -4.92249       1.84519       2.36778       2.56785       2.86637       2.87698       2.76458
  28  16 3486.8582    2.6579  2.7884 12.0327  0.0000  0.0423   0.0344   0.1161    0.0541   0.0000   440.1533       19.1279       6.71365     -0.383541      0.947151       7.13341       2.31219       3.09886       3.49230       3.43713       3.59699       3.60566
  28  17 3635.9481    2.1177  3.9707 11.5400  0.0000  0.0546   0.0238   0.1439    0.0419   0.0000   438.1638       13.1305       13.7383       2.27819       5.34597       1.40569       3.01883       4.04718       4.44484       4.74577       4.92039       4.81015
  28  18 3784.7213    1.7483  5.6485 11.0232  0.0000  0.0679   0.0166   0.1819    0.0354   0.0000   435.8748       7.37958       8.34710       6.72162      -5.40751      -6.98934       3.82675       4.94525       5.50260       5.66354       5.91311       5.87134
  28  19 3932.6920    1.4432  7.8717 10.6681  0.0000  0.0895   0.0129   0.2456    0.0322   0.0000   450.1229       14.5229       4.98710       26.4189       19.5403       2.08708       4.89423       6.36536       7.21987       7.63947       7.49824       7.59887
  28  20 4080.7799    1.2403 10.8701 10.3937  0.0000  0.1199   0.0102   0.3253    0.0301   0.0000   448.6183       8.26460       17.3121      -1.16278       11.1660      0.165565       6.56725       8.49197       9.81987       10.2179       10.2571       10.1434
  28  21 4228.3886    1.0119 12.4491 10.1911  0.0000  0.1443   0.0081   0.3885    0.0276   0.0000   422.6259       12.5619       45.4201      -10.1326      -8.57473     -0.107684       7.87928       10.5212       11.6680       12.4463       12.4838       12.1366
  28  22 4375.9462    0.7946 15.0662  9.9838 -0.0023  0.1912   0.0061   0.5012    0.0242   0.0000   452.2604       20.3863       38.5692       9.36119       20.0049      0.745252       10.6660       13.5301       15.1306       16.7313       16.1875       16.0543
  29   3 1359.7702    0.1103  0.1697  9.0608  0.0000  0.0179   0.0069   0.0400    0.0246   0.0000   441.7040     0.0317956       17.9149      0.808061      0.494275      -3.85058       1.15365       1.70031       1.72076       1.89747       2.31704       2.32016
  29   5 1751.5650    0.3347  0.3499  9.2497  0.0000  0.0151   0.0095   0.0333    0.0354   0.0000   440.8406     0.0873293       19.4309      0.204871       1.32287      0.874237      0.839503       1.16979       1.20658       1.40032       1.57644       1.45254
  29   6 1930.1993    0.5029  0.5030  9.4955  0.0000  0.0159   0.0119   0.0396    0.0450   0.0000   439.1874      -1.67606       17.6643     -0.179364      -1.28888       1.93016      0.855881       1.11212       1.24967       1.26239       1.33459       1.30503
  29   7 2105.3536    0.7208  0.7365  9.9628  0.0000  0.0193   0.0143   0.0492    0.0508   0.0000   441.1949     -0.147341       21.9386       2.10638     -0.708164     -0.915595       1.01731       1.32872       1.51582       1.70076       1.66269       1.57207
  29   8 2275.3811    1.0340  0.9757 10.5382  0.0000  0.0225   0.0186   0.0605    0.0582   0.0000   440.2459      0.789171       18.7253       4.21144    -0.0845082      -3.17550       1.15581       1.56929       1.78903       1.79652       1.78489       1.73406
  29   9 2439.1417    1.4505  1.0022 11.2722  0.0000  0.0239   0.0258   0.0595    0.0594   0.0000   441.3624    -0.0450524       17.6833       6.70590      -3.18568       1.76930       1.20798       1.66323       1.84491       1.88392       1.87722       1.80575
  29  10 2598.7306    2.0057  0.9969 11.7337  0.0000  0.0223   0.0349   0.0582    0.0627   0.0000   437.2135       3.59574       17.8843     0.0513369      -2.17927      -4.38171       1.17260       1.58290       1.73145       1.88812       1.96143       1.86273
  29  11 2756.2067    2.5466  0.8377 12.5386  0.0000  0.0193   0.0481   0.0546    0.0540   0.0000   440.1785       5.15186       15.1057      -1.13585      -2.46534       3.05077       1.05660       1.36335       1.54276       1.58002       1.61520       1.59917
  29  12 2911.7491    3.0989  0.9299 12.8780  0.0000  0.0210   0.0570   0.0542    0.0641   0.0000   439.7598       4.89810       14.5118      -1.24111       1.45600       2.05617       1.18406       1.53165       1.70462       1.82640       1.85428       1.84425
  29  13 3065.1216    3.5838  0.9471 13.1464  0.0000  0.0218   0.0656   0.0575    0.0671   0.0000   440.5889       4.37409       16.5471       5.54752       1.19902       1.10822       1.25275       1.57784       1.83519       1.99431       2.05771       2.05260
  29  14 3216.8957    3.4203  1.3378 13.2109 -0.0017  0.0281   0.0573   0.0752    0.0576   0.0000   439.3151       11.0758       14.6675       2.44138     -0.956368       2.30351       1.46853       1.99427       2.22933       2.32828       2.28988       2.26265
  29  15 3367.7971    3.0300  2.0212 12.6919  0.0000  0.0346   0.0419   0.0938    0.0470   0.0000   435.5328       8.32467       15.3483       4.32441      -1.92880     -0.317589       1.76778       2.42191       2.65310       2.72786       2.70945       2.75397
  29  16 3518.0319    2.5177  2.8544 12.2245  0.0000  0.0431   0.0319   0.1224    0.0460   0.0000   438.2677       6.69795       10.9329     -0.316434     -0.479296      -2.21906       2.32025       3.00987       3.38944       3.60932       3.56763       3.51075
  29  17 3667.9660    2.0508  4.6245 11.5392  0.0000  0.0582   0.0214   0.1612    0.0382   0.0000   434.3925       8.97843       24.2777       10.7919      -10.7054       8.60010       3.15642       4.20791       4.69905       4.90400       4.94547       4.88157
  29  18 3816.9944    1.6959  6.3637 11.0187  0.0000  0.0726   0.0152   0.1968    0.0342   0.0000   446.7457       5.95344       28.2602       2.79191      -10.3689      -6.67494       3.86068       5.06782       5.73653       6.01049       6.12705       5.91947
  29  19 3965.7356    1.3382  8.5206 10.8074 -0.0002  0.0974   0.0120   0.2703    0.0296   0.0000   443.6300       17.0243       8.35722      -16.0017       5.69985      -14.9254       5.19161       6.81930       7.74462       8.03004       8.19588       7.82152
  29  20 4114.3826    1.1349 11.2341 10.5209 -0.0029  0.1266   0.0094   0.3575    0.0288   0.0000   439.2040       1.91491       10.5914       4.96008       14.2232       17.2987       6.80917       8.80424       10.0838       10.6042       10.7703       10.4719
  29  21 4262.6675    0.9480 13.3358 10.2600  0.0007  0.1572   0.0074   0.4165    0.0271   0.0000   443.6993       7.39316       14.0027       16.0689      -1.44460       4.11257       8.56243       10.9840       12.1054       13.3260       13.3222       12.9790
  29  22 4410.0852    0.7850 15.6604 10.0624  0.0010  0.1891   0.0058   0.5086    0.0237   0.0000   460.0129      -3.81370      -6.84426       1.31950       10.5234      -11.6573       10.1249       13.0724       14.9499       15.4265       15.6875       15.3816
  30   4 1581.8821    0.2109  0.2443  9.2416  0.0000  0.0139   0.0076   0.0319    0.0283   0.0000   441.0194     -0.811461       20.6927       2.74111      -2.85676      0.726498      0.777253       1.05627       1.25884       1.28674       1.49016       1.37980
  30   5 1770.0537    0.3334  0.4216  9.4352  0.0000  0.0170   0.0090   0.0395    0.0356   0.0000   439.2299      -1.18890       20.7724       3.19607      -3.91684     -0.864133      0.897699       1.23845       1.39061       1.34541       1.47332       1.43738
  30   6 1949.9803    0.5296  0.4593  9.7040  0.0000  0.0167   0.0125   0.0338    0.0430   0.0000   439.9011      0.668558       19.5217     -0.396093      -2.50732       1.20464       1.08260       1.43227       1.54913       1.66591       1.99671       1.71131
  30   7 2126.4104    0.7675  0.7171 10.1412  0.0000  0.0192   0.0151   0.0460    0.0526   0.0000   441.5896       1.28165       19.1119       3.75257      -4.22014      0.440958      0.970419       1.37334       1.47173       1.69258       1.65760       1.58701
  30   8 2297.3877    1.0539  0.9192 10.7212  0.0000  0.0222   0.0191   0.0552    0.0572   0.0000   441.1813      0.225723       19.2298      0.979052     -0.337170       1.10352       1.13122       1.60596       1.66500       1.75340       1.67611       1.78153
  30   9 2462.3846    1.4913  1.0427 11.4382  0.0000  0.0243   0.0266   0.0629    0.0623   0.0000   438.3709     -0.861698       19.5139      -1.00246      -2.09350      -3.34752       1.28653       1.64531       1.86761       1.95323       1.96305       1.92846
  30  10 2623.5599    2.0910  0.9657 12.0388  0.0000  0.0220   0.0370   0.0554    0.0624   0.0000   440.4526       5.18197       17.0888       2.93667     -0.980842    -0.0232646       1.19340       1.56604       1.78394       1.85801       1.98425       1.92529
  30  11 2782.5859    2.5904  0.9253 12.6540  0.0000  0.0218   0.0462   0.0568    0.0561   0.0000   438.0629       4.54505       17.3226       4.55504       2.04146     -0.196887       1.30174       1.80140       1.97941       2.13382       2.15313       2.10564
  30  12 2939.2143    3.3133  0.8937 12.9185  0.0000  0.0209   0.0582   0.0501    0.0631   0.0000   435.5659       4.37678       11.8218       1.68428       1.89828      -3.91651       1.13542       1.57936       1.62044       1.67329       1.75099       1.71176
  30  13 3093.4560    3.7564  0.9084 13.2779  0.0000  0.0206   0.0674   0.0533    0.0699   0.0000   438.9701       5.97059       12.0743       4.02705      0.731334     0.0315259       1.13069       1.46419       1.69089       1.82847       1.86419       1.75962
  30  14 3246.0723    3.3882  1.3616 13.3491  0.0012  0.0273   0.0558   0.0769    0.0570   0.0000   438.0513       7.82681       13.9219       8.94814      -4.63838       4.42177       1.56375       2.11923       2.33090       2.37832       2.38502       2.30036
  30  15 3397.7965    2.9320  2.1889 12.5919 -0.0000  0.0348   0.0376   0.0949    0.0476   0.0000   439.2151       6.09590       13.3636       2.70358      -6.28716       4.13127       1.80324       2.46159       2.62952       2.83594       2.88614       2.74245
  30  16 3548.8460    2.4216  3.0730 12.1988 -0.0000  0.0447   0.0286   0.1222    0.0432   0.0000   444.3933       15.4892       12.9220       1.65115      -3.00796       2.00500       2.31047       3.01327       3.58202       3.77193       3.90497       3.85485
  30  17 3699.2397    1.9809  4.7026 11.6130 -0.0008  0.0594   0.0201   0.1616    0.0367   0.0000   435.3215       20.8264       13.2684       4.33134       3.46062      0.147909       3.10910       4.08183       4.59904       4.79095       4.90203       4.82392
  30  18 3849.1613    1.6419  6.8201 11.0949  0.0000  0.0741   0.0142   0.2113    0.0320   0.0000   430.7570       29.7575       12.5122       4.76728      -2.19442      -5.65577       3.93342       5.12176       5.74316       5.99612       6.20494       6.04303
  30  19 3998.5847    1.3432  8.9493 10.8287  0.0000  0.0965   0.0113   0.2697    0.0293   0.0000   449.2731       27.3022       16.8831       2.47890      -2.89431      -1.54693       5.28600       6.67282       7.41775       7.77951       8.02755       7.94075
  30  20 4147.7810    1.1238 11.6664 10.5723  0.0029  0.1309   0.0088   0.3504    0.0273   0.0000   457.5053       13.2365      -5.42410     0.0164982       17.7176       2.15715       6.83941       8.87789       10.3403       10.7148       10.8504       10.5447
  30  21 4296.1772    0.9379 14.7790 10.3107  0.0000  0.1691   0.0065   0.4416    0.0246   0.0000   459.7158       13.8336       9.72459       33.0638       4.95110      -6.51766       8.85362       11.5387       13.2523       14.1324       13.8518       13.7039
  31   3 1393.0833    0.1078  0.1800  9.1049  0.0000  0.0208   0.0065   0.0418    0.0240   0.0000   442.5834      -3.58137       21.3108      -2.90459      -4.36819       1.11374       1.27258       1.46942       1.52449       1.83201       1.68522       1.80602
  31   4 1599.3272    0.2029  0.2791  9.1485  0.0000  0.0157   0.0072   0.0359    0.0286   0.0000   440.7532     0.0971303       22.3218     -0.847698      -2.98838      -2.34738      0.803973       1.09226       1.33083       1.31233       1.42587       1.33917
  31   5 1788.2358    0.3677  0.4434  9.3089  0.0000  0.0154   0.0093   0.0390    0.0376   0.0000   440.2275      -1.15649       20.5785     0.0508279      -3.30809     -0.181355      0.781636       1.06532       1.12410       1.26089       1.18821       1.18123
  31   6 1969.4508    0.5349  0.5928  9.6603  0.0000  0.0181   0.0116   0.0431    0.0450   0.0000   438.6982      -1.23354       22.0631      -2.18666      -3.17383      0.254348      0.937630       1.23149       1.34410       1.35943       1.44335       1.44060
  31   7 2147.0708    0.8003  0.7692 10.0654  0.0000  0.0189   0.0150   0.0498    0.0555   0.0000   442.5046      -4.34071       18.8568      -2.47529      -1.90161      -1.68476       1.01691       1.31419       1.50293       1.55506       1.56598       1.54912
  31   8 2318.9481    1.1289  0.9918 10.6940  0.0000  0.0231   0.0195   0.0570    0.0604   0.0000   441.0213      0.458233       17.6084       1.93385       2.78654      0.896070       1.18256       1.60335       1.67477       1.81552       1.72692       1.69288
  31   9 2485.0647    1.6350  1.0615 11.4455  0.0000  0.0236   0.0277   0.0584    0.0625   0.0000   440.8664       1.24935       15.8863       6.90418      -4.20533       3.52771       1.20819       1.76109       1.91866       2.09736       2.18894       2.02137
  31  10 2647.8951    2.1413  1.0450 12.0677  0.0000  0.0230   0.0364   0.0590    0.0610   0.0000   442.0987       4.01956       17.7200       1.33669       1.68054     -0.767722       1.21304       1.51378       1.75776       1.88965       1.93936       1.93825
  31  11 2808.4613    2.7227  1.0081 12.5678  0.0000  0.0216   0.0464   0.0578    0.0590   0.0000   443.1899       5.99897       13.2487       6.74142      -4.34517      0.163650       1.11061       1.58230       1.70387       1.88976       1.87025       1.88296
  31  12 2966.2241    3.4165  0.9787 12.8281 -0.0001  0.0211   0.0565   0.0517    0.0651   0.0000   439.2465       1.45340       17.4241       3.38276      -7.46802      0.190314       1.09002       1.42743       1.54033       1.71914       1.75664       1.78397
  31  13 3121.3962    3.6785  1.1631 13.0964  0.0000  0.0239   0.0624   0.0652    0.0787   0.0000   437.4277       4.88583       13.5762       1.73402     -0.176490       1.30274       1.19450       1.64325       1.75959       1.80753       1.86099       1.78789
  31  14 3274.9377    3.3029  1.5103 13.0857  0.0000  0.0291   0.0509   0.0782    0.0565   0.0000   442.5638       5.82380       17.0445      0.928955      0.848458       3.95274       1.56283       1.96185       2.32576       2.59145       2.67818       2.55186
  31  15 3427.5244    2.8714  2.2513 12.6423  0.0000  0.0360   0.0373   0.0984    0.0437   0.0000   440.2327       16.1017       19.1324       2.66917      -5.69782       5.14149       1.85143       2.48815       2.67290       2.91767       2.97442       2.93179
  31  16 3579.3657    2.3302  3.8064 11.8965  0.0000  0.0481   0.0238   0.1314    0.0371   0.0000   431.8054       1.00201       19.9647       11.5787      -7.08691     -0.975637       2.48533       3.23683       3.69142       3.88165       3.97548       3.89072
  31  17 3730.4232    1.9054  5.2477 11.3230  0.0000  0.0600   0.0172   0.1649    0.0343   0.0000   443.6649       12.8245       17.1262       9.83322      -7.33012       9.65128       3.10637       4.10314       4.66454       4.96027       5.00711       4.95535
  31  18 3881.1539    1.5915  7.2208 10.9568  0.0000  0.0783   0.0132   0.2177    0.0305   0.0000   433.3333       16.2244       8.70427       13.3903      -5.36571       1.76213       3.97365       5.05580       5.87542       5.98964       6.23896       6.07746
  31  19 4030.9497    1.2893  9.9267 10.7012  0.0000  0.1068   0.0103   0.2932    0.0274   0.0000   446.6028       8.54481       13.1928      0.803178      -3.90639      -13.1722       5.42982       7.18123       8.20369       8.46015       8.64972       8.59222
  31  20 4180.6193    1.0534 11.7020 10.4385  0.0011  0.1342   0.0082   0.3540    0.0269   0.0000   424.7373       35.1459       10.0566       10.5051       4.58342       1.44307       6.68963       8.85093       10.1085       10.6320       10.6869       10.5007
  32   2 1179.5013    0.0534  0.0478  9.0756  0.0000  0.0179   0.0085   0.0282    0.0213   0.0000   440.0729      0.340460       21.4017       2.26600     -0.994338     -0.870634      0.746501       1.37639       1.19139       1.23532       1.39590       1.64998
  32   3 1409.3910    0.1206  0.1557  9.0602  0.0000  0.0146   0.0066   0.0335    0.0234   0.0000   441.8689     -0.466958       20.9269     -0.636119      -2.02546       3.46591      0.838142      0.932018       1.11104       1.15945       1.33831       1.23608
  32   4 1616.4284    0.2128  0.3222  9.1271  0.0000  0.0159   0.0073   0.0398    0.0292   0.0000   441.1027      -1.69147       16.5614     -0.987928      -2.51428       1.08153      0.786387      0.998933       1.19073       1.16373       1.22069       1.18071
  32   5 1806.1852    0.3896  0.4091  9.2790  0.0000  0.0146   0.0098   0.0346    0.0376   0.0000   441.2034      0.339969       19.8298      0.662321      -3.03481     -0.861199      0.689141      0.944573       1.00197       1.01888       1.13780       1.06696
  32   6 1988.6781    0.5389  0.6123  9.6591  0.0000  0.0182   0.0115   0.0448    0.0438   0.0000   441.2503     -0.592317       21.0645       5.06866      -1.90278       2.26942      0.844435       1.06706       1.30254       1.33229       1.37584       1.28822
  32   7 2167.3880    0.8608  0.7609 10.1838  0.0000  0.0188   0.0158   0.0454    0.0498   0.0000   442.0720     -0.194934       19.6894       1.77931      -2.15186    -0.0734894      0.859234       1.18973       1.33435       1.43717       1.39785       1.39850
  32   8 2340.1026    1.2220  0.9678 10.8180  0.0000  0.0221   0.0210   0.0560    0.0584   0.0000   441.4874       1.16275       19.5083       3.48046     -0.806464     -0.838017       1.09064       1.49292       1.60795       1.70048       1.83086       1.80518
  32   9 2507.3593    1.6367  0.9870 11.6223 -0.0001  0.0224   0.0291   0.0560    0.0561   0.0000   439.2870      0.945613       19.3924       3.96832       2.30676       2.17997       1.16050       1.51694       1.62740       1.82077       1.81652       1.70597
  32  10 2671.7140    2.2264  1.0820 12.0711  0.0000  0.0231   0.0375   0.0618    0.0635   0.0000   440.2557    -0.0616935       21.2346       5.73473      -2.96147      -5.06198       1.15352       1.50850       1.71577       1.84162       1.87113       1.78422
  32  11 2833.7811    2.8471  1.0224 12.3895  0.0000  0.0215   0.0456   0.0539    0.0625   0.0000   438.4690       5.39687       17.0644       4.34701      -3.01670       5.82251       1.03916       1.40368       1.48536       1.60363       1.73180       1.65750
  32  12 2992.8042    3.3167  0.9126 13.1192  0.0000  0.0210   0.0584   0.0512    0.0550   0.0000   439.3412       6.90674       15.1606       1.62188      -4.68248       2.96767       1.09858       1.50438       1.56131       1.68007       1.70742       1.65003
  32  13 3149.0435    3.6643  1.3162 12.8732  0.0000  0.0242   0.0553   0.0665    0.0681   0.0000   439.1761       6.84527       14.9285       5.67074      -1.59005      -2.34744       1.25335       1.62450       1.87430       1.90971       1.94287       1.85240
  32  14 3303.4707    3.3173  1.5683 12.9017  0.0000  0.0292   0.0497   0.0781    0.0595   0.0000   438.6184       2.03399       16.7722       6.11604       3.60115      -3.60421       1.35983       1.92351       2.05946       2.28296       2.35429       2.20490
  32  15 3456.8367    2.6683  2.4492 12.4120  0.0000  0.0375   0.0328   0.1028    0.0407   0.0000   443.2791       9.58231       15.2735       2.77143       1.84380      -2.49983       1.81703       2.49740       2.74092       2.91530       3.06778       2.85614
  32  16 3609.5082    2.2096  3.7948 11.7662  0.0000  0.0487   0.0221   0.1297    0.0355   0.0000   441.4273       8.44706       6.57894      0.840902      -3.68052      -4.71471       2.37752       3.12301       3.54338       3.73282       3.91224       3.76850
  32  17 3761.4503    1.8384  5.9757 11.1628  0.0000  0.0646   0.0155   0.1824    0.0319   0.0000   438.5747       15.7138       9.34902       8.91604      -3.85850      -7.28749       3.21953       4.20941       4.80182       5.10047       5.30282       5.02508
  32  18 3912.6520    1.5333  7.6495 10.8346  0.0004  0.0807   0.0122   0.2250    0.0290   0.0000   446.3318       11.9392       20.9410       22.0142      -15.0455       2.76144       4.09692       5.31589       6.14623       6.28255       6.42789       6.23638
  32  19 4063.2015    1.2153  9.7195 10.6175 -0.0005  0.1092   0.0098   0.2971    0.0273   0.0000   422.7382       22.7499       8.87365      -3.48671      -4.23780      -1.74325       5.35142       6.97922       7.91145       8.36147       8.70063       8.43540
  33   3 1425.4219    0.1239  0.1282  9.1673  0.0000  0.0155   0.0071   0.0340    0.0233   0.0000   440.7334      -1.77627       18.3751      0.499520      -2.57810     0.0439148      0.779154       1.00014       1.32375       1.46455       1.67026       1.34280
  33   4 1633.2380    0.2244  0.3285  9.1711  0.0000  0.0163   0.0072   0.0403    0.0290   0.0000   441.4172      0.554912       18.7651     -0.448119     -0.802650       3.32491      0.751477       1.04868       1.21153       1.23202       1.24444       1.25380
  33   5 1823.7830    0.3993  0.4735  9.3631  0.0000  0.0164   0.0095   0.0378    0.0387   0.0000   440.2903      0.414386       20.9098      0.245945      -3.19717       1.86887      0.920788       1.10573       1.22648       1.33942       1.42160       1.52109
  33   6 2007.6456    0.6054  0.5849  9.8384  0.0000  0.0167   0.0127   0.0418    0.0435   0.0000   440.5403      -1.31532       17.6943      0.156488      -1.68892      0.897167      0.886826       1.26241       1.34558       1.59313       1.66517       1.61193
  33   7 2187.4121    0.8875  0.8313 10.2516  0.0000  0.0187   0.0158   0.0502    0.0522   0.0000   441.3013      -2.23751       21.8478       3.47544      0.290885      -1.96448      0.917333       1.27321       1.40017       1.52244       1.50094       1.44003
  33   8 2360.8452    1.2544  1.0981 10.9552  0.0000  0.0227   0.0210   0.0632    0.0585   0.0000   439.0345      0.822032       15.9879      0.669761      0.249367      0.939909       1.08409       1.45417       1.50975       1.68688       1.69256       1.65958
  33   9 2529.2240    1.7684  1.0968 11.6233  0.0000  0.0223   0.0285   0.0627    0.0584   0.0000   439.7990       5.15775       19.4982      -2.84356      -3.38671       4.78434       1.04601       1.45014       1.63787       1.65862       1.76304       1.72096
  33  10 2695.0822    2.3707  1.0251 12.0586 -0.0002  0.0209   0.0378   0.0559    0.0619   0.0000   441.5398       3.37798       16.8084      0.968301      -1.12175      -1.35696       1.04389       1.42678       1.57359       1.68391       1.66309       1.58809
  33  11 2858.6452    3.0266  1.0458 12.6466  0.0000  0.0213   0.0494   0.0565    0.0638   0.0000   440.0705       3.40875       16.8581     -0.135970     -0.979300      -1.10430       1.01349       1.35138       1.48193       1.59104       1.61275       1.57993
  33  12 3018.9119    3.7931  0.9683 13.1569  0.0000  0.0205   0.0629   0.0521    0.0607   0.0000   441.3782       3.48569       16.6090       2.43322       1.08590       1.85454       1.02412       1.41642       1.55985       1.67097       1.71108       1.63418
  33  13 3176.1821    3.7208  1.1838 13.0446  0.0000  0.0238   0.0585   0.0609    0.0714   0.0000   441.9784       5.90392       15.8166       5.35214     0.0541207    -0.0836929       1.19645       1.66253       1.73566       1.86749       1.85905       1.91031
  33  14 3331.5912    3.2004  1.7472 12.8905  0.0000  0.0307   0.0449   0.0822    0.0524   0.0000   441.7821       8.77285       15.2142       6.31665       1.20209       4.65633       1.39986       1.88632       2.16925       2.36364       2.41673       2.44234
  33  15 3485.9093    2.7628  2.6417 12.2722  0.0000  0.0371   0.0314   0.1045    0.0434   0.0000   439.7685       4.87891       11.8778       10.4945       4.11609      -4.26623       1.73254       2.35978       2.58403       2.78663       2.94559       2.79196
  33  16 3639.3078    2.1691  4.2539 11.6330  0.0000  0.0507   0.0197   0.1362    0.0336   0.0000   439.1027       7.35276       13.1853       11.4193      -1.27338      -3.68105       2.32670       3.13845       3.57456       3.77171       3.82921       3.85559
  33  17 3791.7855    1.7964  6.4725 11.1102  0.0001  0.0690   0.0140   0.1915    0.0301   0.0000   442.3690       6.31329       8.90779       1.59614       6.52417      -1.28926       3.24581       4.23509       4.93255       5.13466       5.36067       5.21804
  33  19 4094.6560    1.2795 11.4845 10.4637  0.0012  0.1162   0.0079   0.3136    0.0251   0.0000   445.4764       23.8824       19.5501      -9.18310       5.02044      -21.4444       5.52971       7.08101       8.29452       8.58333       8.82921       8.76382
  34   3 1441.1700    0.1287  0.1460  8.9802  0.0000  0.0149   0.0064   0.0261    0.0230   0.0000   441.0756     -0.259323       21.0125     -0.149763      -1.86984     -0.465253      0.680138      0.829944       1.03329       1.20945       1.26309       1.11853
  34   4 1649.7010    0.2607  0.4180  9.0230  0.0000  0.0165   0.0071   0.0413    0.0315   0.0000   442.2157      0.172833       18.1100      0.516301      -1.90782     -0.335572      0.735337      0.980041       1.13519       1.20044       1.18387       1.19572
  34   5 1841.2330    0.4307  0.4697  9.2735  0.0000  0.0156   0.0098   0.0342    0.0394   0.0000   439.7208     -0.770762       20.0768    -0.0791737      0.165032      0.572639      0.712480      0.967590       1.03797       1.15838       1.19907       1.11504
  34   6 2026.3336    0.6330  0.8240  9.6648  0.0004  0.0213   0.0118   0.0498    0.0518   0.0000   442.2731     -0.284942       22.1788      0.707504     -0.811125    -0.0748283      0.948254       1.35327       1.44328       1.56176       1.54942       1.52715
  34   7 2207.0601    0.9045  0.9762 10.1858  0.0000  0.0210   0.0153   0.0565    0.0565   0.0000   441.9721       3.58061       21.0461       1.62809     -0.125962      0.475201      0.961968       1.31908       1.48430       1.53889       1.64245       1.61031
  34   8 2381.2706    1.3153  1.0522 10.8603  0.0000  0.0227   0.0217   0.0560    0.0610   0.0000   443.1879      0.485467       19.8611       1.29077      -2.27024       4.11793       1.01643       1.46710       1.50127       1.65096       1.71737       1.71339
  34   9 2550.7014    1.8168  1.1008 11.5643  0.0000  0.0220   0.0286   0.0596    0.0569   0.0000   441.6839       4.05504       17.2013       3.01702      -2.01384      -1.22208      0.966020       1.32468       1.45325       1.56054       1.64089       1.63796
  34  10 2718.0255    2.4585  1.1130 11.9273  0.0000  0.0218   0.0382   0.0566    0.0688   0.0000   439.2143       4.99163       18.9054       1.62448      -3.07863       1.75943       1.03750       1.41000       1.55505       1.63118       1.79030       1.69325
  34  11 2883.0207    3.1472  1.0941 12.5880 -0.0000  0.0212   0.0482   0.0573    0.0608   0.0000   438.4395       4.79583       17.7893       3.67075     -0.560032      -1.70645      0.969609       1.27457       1.43822       1.55588       1.56603       1.53118
  34  12 3044.5261    3.6077  1.0037 13.0857  0.0000  0.0210   0.0589   0.0533    0.0570   0.0000   441.5179       6.49188       16.5327       4.55827     0.0260338      0.913333       1.00112       1.36812       1.55642       1.60156       1.75812       1.70934
  34  13 3202.9064    3.6824  1.3097 12.8950 -0.0000  0.0242   0.0531   0.0645    0.0602   0.0000   436.1010       4.73645       14.6008       3.84444     0.0289993       1.17567       1.06535       1.46570       1.59632       1.69888       1.73793       1.73778
  34  14 3359.2935    3.1244  1.9584 12.4965 -0.0000  0.0315   0.0393   0.0821    0.0515   0.0000   438.3100       8.75582       8.98415       6.92873     -0.990566      0.416471       1.38129       1.88351       2.07115       2.25879       2.42551       2.27831
  34  15 3514.4956    2.5837  2.8403 12.0272  0.0000  0.0389   0.0277   0.1046    0.0424   0.0000   441.4690       12.4355       4.69295       10.5116       4.87477       4.00968       1.76737       2.31486       2.54398       2.85012       2.81314       2.82388
  34  16 3668.8351    2.0405  4.7763 11.4689  0.0000  0.0547   0.0176   0.1476    0.0304   0.0000   435.6140       7.49631       10.2636       13.6138      -5.39582       5.41001       2.58178       3.31281       3.88032       3.97485       4.16741       4.01970
  34  17 3822.1423    1.7135  6.7894 11.0132  0.0000  0.0714   0.0127   0.1943    0.0272   0.0000   441.2223       4.25991       16.7411      -9.69037      -4.19005      -7.14964       3.40364       4.25510       4.98876       5.27405       5.32220       5.37659
  34  18 3974.9262    1.4866  9.1463 10.6174  0.0004  0.0925   0.0097   0.2462    0.0256   0.0000   432.8781      -5.69561       20.7148       10.8324      -21.2604       1.82683       4.16721       5.37850       6.13652       6.58303       6.75898       6.75630
  34  19 4126.5533    1.2117 12.2143 10.3543  0.0000  0.1305   0.0068   0.3321    0.0227   0.0000   435.1856       23.6602      0.814945      0.765017       9.35788       11.8059       5.63480       7.55588       8.54560       9.16160       9.23949       9.23694
  34  20 4277.8802    0.9917 14.2524 10.0420 -0.0025  0.1521   0.0052   0.3905    0.0218   0.0000   427.9345       35.1594       30.7797      -4.87723      -11.7188       10.0666       6.84313       8.82880       10.2743       10.8033       11.2069       11.1205
  35   2 1221.9377    0.0566  0.0492  9.1999  0.0000  0.0157   0.0075   0.0209    0.0202   0.0000   442.3612     -0.259232       20.5588      0.516805     -0.907012      -1.91846      0.777506      0.902110       1.14758       1.12358       1.07928       1.36877
  35   3 1456.6297    0.1390  0.1682  9.1463  0.0000  0.0139   0.0064   0.0280    0.0231   0.0000   441.4630     -0.497823       19.6998      0.211465      -2.64536      -1.21947      0.616223      0.744117      0.839671       1.03804      0.962699      0.931809
  35   4 1665.9461    0.2557  0.3450  9.1967  0.0000  0.0163   0.0073   0.0337    0.0295   0.0000   441.2704    -0.0969156       18.4998    -0.0804262      -4.09602      -1.36866      0.635902      0.925829      0.981797       1.06210       1.10737       1.16481
  35   5 1858.4399    0.4202  0.5597  9.3772  0.0000  0.0178   0.0091   0.0383    0.0404   0.0000   441.4146      0.282521       20.8481      0.603409      -1.73468      0.792906      0.749596       1.01217       1.13376       1.25018       1.31481       1.36025
  35   6 2044.8718    0.6345  0.6474  9.8805  0.0000  0.0169   0.0125   0.0413    0.0453   0.0000   441.2195       2.74497       19.1518       2.91266      -2.30650      0.633466      0.812830       1.14891       1.22977       1.37213       1.45120       1.32853
  35   7 2226.4453    0.9735  1.0145 10.2780  0.0000  0.0225   0.0158   0.0528    0.0608   0.0000   441.0222      -1.27466       20.9284      0.897203      -3.54379      0.202544      0.957150       1.27761       1.44079       1.47362       1.52514       1.51896
  35   8 2401.3311    1.3978  1.1232 11.0114  0.0000  0.0230   0.0219   0.0597    0.0633   0.0000   441.8005      0.787819       16.6700      0.497729      -1.62830     -0.380107      0.947724       1.40203       1.45109       1.64882       1.67484       1.59012
  35   9 2571.9058    1.9507  1.1824 11.7079  0.0000  0.0224   0.0297   0.0609    0.0609   0.0000   439.3377       2.00587       16.4377      0.941128      -3.74036      -1.81670       1.00100       1.37093       1.52710       1.63564       1.69627       1.69762
  35  10 2740.5970    2.5492  1.0668 12.2676  0.0000  0.0219   0.0392   0.0533    0.0615   0.0000   440.7185       3.36350       16.6352       3.94200      -1.55702       1.36044      0.968401       1.37623       1.45719       1.55670       1.61597       1.59193
  35  11 2906.9567    3.4018  1.0202 12.7861  0.0000  0.0205   0.0525   0.0521    0.0614   0.0000   439.4577       2.78796       16.0215       4.77555      -4.99938       1.80443      0.964923       1.33511       1.48483       1.53842       1.54464       1.57093
  35  12 3069.7382    3.7113  1.1384 13.1671  0.0000  0.0227   0.0573   0.0576    0.0628   0.0000   438.7588       5.63730       18.2850       2.91810      -2.43216       2.33339       1.00593       1.38491       1.51984       1.62445       1.66798       1.65774
  35  13 3229.2583    3.6041  1.4912 13.0273  0.0000  0.0254   0.0499   0.0709    0.0524   0.0000   439.8424       8.28502       14.0772      -1.39228     -0.479208      0.850468       1.15325       1.60442       1.76021       1.84472       1.93488       1.88460
  35  14 3386.7796    3.0536  2.0622 12.6644  0.0000  0.0313   0.0372   0.0882    0.0441   0.0000   440.9559       8.30740       12.8599       6.10336      0.558766      -1.42180       1.33676       1.79413       2.07456       2.15138       2.17598       2.16586
  35  15 3542.9528    2.4954  3.4377 11.9891  0.0000  0.0417   0.0241   0.1178    0.0379   0.0000   439.4475       6.70331       14.5347       7.46377      -10.6536       4.76354       1.85377       2.46798       2.79987       2.95425       3.03600       3.03184
  35  16 3697.9295    1.9775  4.6592 11.6542  0.0000  0.0547   0.0177   0.1442    0.0295   0.0000   438.9069       10.7764       14.0718       5.03129      0.864657      -3.70718       2.43908       3.20633       3.55472       3.89536       3.88849       3.92941
  35  17 3852.2943    1.6470  6.8900 11.1008  0.0001  0.0723   0.0125   0.1991    0.0274   0.0000   433.4698       7.01510       8.41979       8.24359      -2.84044       7.98783       3.27937       4.29980       5.00500       5.19158       5.41269       5.40058
  35  18 4005.3532    1.3544  9.0981 10.7707 -0.0004  0.0951   0.0096   0.2597    0.0256   0.0000   443.0027       3.29476       27.0942      -3.64727      0.148427      -1.21704       4.27730       5.65873       6.24930       6.71034       6.89588       6.96692
  35  19 4157.8419    1.1135 11.5446 10.5023  0.0000  0.1246   0.0071   0.3258    0.0229   0.0000   430.5682       16.2677      -7.49463       14.8892      -18.9090      -6.44783       5.43077       7.11800       8.31058       8.52883       9.02884       8.70912
  36   3 1471.8567    0.1545  0.1743  9.1981  0.0000  0.0128   0.0065   0.0270    0.0230   0.0000   441.4349     -0.546002       19.6844      0.668925      -1.67693     0.0945746      0.540568      0.669506      0.847962      0.817006      0.956986      0.875703
  36   4 1681.9179    0.2826  0.3397  9.2398  0.0000  0.0131   0.0077   0.0347    0.0304   0.0000   441.7197     -0.809064       19.9406      0.852933      -2.18581       1.64071      0.591515      0.794906      0.894894       1.00518       1.07642       1.04159
  36   5 1875.4582    0.4490  0.4509  9.6044  0.0000  0.0143   0.0101   0.0345    0.0359   0.0000   440.0911      -2.07283       20.2069       1.44150      -3.71374      0.687356      0.614184      0.746763      0.926933      0.955911      0.995813      0.951358
  36   6 2063.1147    0.6705  0.8056  9.8169  0.0000  0.0194   0.0118   0.0487    0.0512   0.0000   440.7005      -1.61659       21.6108      -1.91830      -2.86520     -0.484459      0.781676       1.16039       1.21959       1.31643       1.29036       1.34604
  36   7 2245.5401    1.0138  0.9949 10.5628  0.0000  0.0206   0.0165   0.0542    0.0547   0.0000   441.7955      0.487802       19.2347       1.78510     -0.183400      0.620987      0.923444       1.21721       1.38338       1.44786       1.61552       1.55689
  36   8 2421.1808    1.4384  1.1625 11.1008  0.0000  0.0225   0.0219   0.0605    0.0641   0.0000   439.1621       1.78451       20.9982       1.36779      -2.96502    -0.0318854      0.950499       1.25023       1.43843       1.54185       1.60607       1.66056
  36   9 2592.7517    1.9502  1.1604 12.0474  0.0000  0.0232   0.0314   0.0615    0.0573   0.0000   440.3277       3.32373       18.3261       1.56454     -0.590422       1.44555       1.04414       1.37160       1.51258       1.57553       1.69030       1.63512
  36  10 2762.7878    2.6866  1.0825 12.3383  0.0000  0.0203   0.0410   0.0566    0.0635   0.0000   440.6587       4.17969       16.7107      -1.42628     -0.699440       3.28697      0.888744       1.21053       1.31159       1.46473       1.52003       1.47104
  36  11 2930.3422    3.4495  0.9125 12.9842  0.0000  0.0181   0.0547   0.0476    0.0559   0.0000   441.0022       5.61996       19.1562       1.47710      -5.10566       2.77908      0.820882       1.09503       1.19804       1.30441       1.29731       1.31688
  36  12 3094.3554    3.8334  1.1220 13.2668  0.0000  0.0218   0.0585   0.0581    0.0609   0.0000   441.2596       6.24251       16.0405       2.08813     -0.960525      -3.81929      0.897893       1.27785       1.41835       1.45388       1.49130       1.46212
  36  13 3255.2143    3.3978  1.4544 13.2646  0.0000  0.0263   0.0491   0.0721    0.0489   0.0000   439.1144       5.48836       16.9527      -2.90659      -3.15451      -2.43777       1.17138       1.60759       1.86135       1.84746       1.92674       1.99766
  36  14 3413.8239    2.9596  2.3381 12.5245  0.0000  0.0327   0.0331   0.0890    0.0414   0.0000   439.5038       9.27025       16.7110       3.71086       1.63093      -2.36538       1.41792       1.92363       2.16419       2.20344       2.33803       2.27989
  36  15 3570.8095    2.3583  3.6825 12.0015  0.0000  0.0458   0.0225   0.1190    0.0350   0.0000   436.8313       9.94091       8.75194       3.88901       3.74277     -0.559682       1.96253       2.68573       3.05473       3.16384       3.24795       3.30343
  36  16 3726.6276    1.8725  5.1587 11.5802  0.0000  0.0586   0.0160   0.1583    0.0281   0.0000   444.0048       11.8749       4.53733      -4.86191       1.45779       1.62995       2.53913       3.41208       3.89399       4.05489       4.20840       4.21125
  36  17 3881.5397    1.5676  7.4681 11.0921  0.0000  0.0763   0.0116   0.2156    0.0263   0.0000   432.6902       5.82501       29.4813      0.161936      -11.8286       3.42202       3.34171       4.29062       5.06901       5.22161       5.45583       5.35875
  36  19 4189.0406    1.0675 12.8184 10.5264  0.0003  0.1366   0.0064   0.3606    0.0215   0.0000   434.5960       10.2875       3.99158       16.0629       21.2847      -3.37433       5.72468       7.64332       8.87371       9.20850       9.49168       9.42610
  37   4 1697.5851    0.2702  0.3698  9.1684  0.0000  0.0148   0.0074   0.0357    0.0292   0.0000   441.2814       1.35011       19.5890       1.04976      -1.91590    -0.0726859      0.699124      0.917636       1.06733       1.19574       1.16445       1.14825
  37   5 1892.2088    0.4712  0.6094  9.3043  0.0000  0.0167   0.0093   0.0394    0.0415   0.0000   440.9622    -0.0365396       20.8118      -1.15364     -0.357204      0.933639      0.711962      0.904060       1.05031       1.16908       1.14257       1.15725
  37   6 2081.1398    0.6830  0.7867  9.7859  0.0000  0.0188   0.0120   0.0464    0.0489   0.0000   440.7652      -1.78476       19.1428      0.894254      -1.93815     -0.223342      0.771402      0.982033       1.22655       1.21245       1.32676       1.30282
  37   7 2264.3890    1.0149  0.9353 10.5493  0.0000  0.0203   0.0169   0.0534    0.0514   0.0000   441.2492     -0.150564       16.8212       3.67808      -2.14299       1.73001      0.850033       1.16191       1.32119       1.41793       1.44591       1.42526
  37   8 2440.7254    1.5331  1.1623 11.2271 -0.0000  0.0226   0.0235   0.0594    0.0570   0.0000   441.5995       3.44386       22.1581       3.16343      -2.44423       1.63951      0.937142       1.25702       1.46295       1.49263       1.56636       1.52233
  37   9 2613.4388    2.1489  1.1858 11.7273  0.0000  0.0222   0.0319   0.0591    0.0637   0.0000   438.8229       2.92318       22.1265       3.73136      -2.43254      0.219264      0.946310       1.27987       1.39237       1.46335       1.64475       1.56850
  37  10 2784.6311    2.8523  1.0894 12.2844  0.0000  0.0206   0.0426   0.0534    0.0630   0.0000   441.6146       3.57998       17.4880       2.39700     -0.293119       1.60893      0.892907       1.22372       1.39759       1.43881       1.47008       1.46731
  37  11 2953.4359    3.4008  1.1380 12.8845  0.0000  0.0218   0.0509   0.0591    0.0573   0.0000   443.3417       3.99776       18.4477       2.22440      -2.25748      -2.26732      0.878443       1.20677       1.31808       1.45742       1.47778       1.44452
  37  12 3118.6942    3.6226  1.2082 13.0683  0.0000  0.0230   0.0544   0.0604    0.0608   0.0000   440.1715       3.00911       19.7845       5.57484      -3.74087       1.24040      0.955376       1.34333       1.45672       1.58931       1.64207       1.59869
  37  13 3280.7235    3.4092  1.6118 12.9745  0.0000  0.0273   0.0456   0.0730    0.0458   0.0000   440.4791       5.01063       18.6147       2.46444       2.13608       1.92672       1.13744       1.58956       1.70349       1.85950       1.93605       1.82170
  37  14 3440.5491    2.7592  2.3674 12.3888  0.0001  0.0339   0.0311   0.0913    0.0378   0.0000   442.6633       11.0520       13.4307       4.12426       11.6667       2.80627       1.41584       1.91129       2.15985       2.35850       2.37785       2.37517
  37  15 3598.6373    2.3392  4.0308 11.7132  0.0000  0.0465   0.0205   0.1227    0.0323   0.0000   444.2900       9.13609       15.5843       14.0506      -1.62824       3.29616       2.02259       2.80168       3.10628       3.33977       3.45166       3.41198
  37  16 3755.2795    1.8992  5.9983 11.1794 -0.0000  0.0614   0.0143   0.1695    0.0278   0.0000   437.0708       6.82524       15.9676       3.95840      -10.2214      -1.62702       2.66048       3.51123       3.95741       4.18776       4.42696       4.36984
  37  17 3910.8014    1.5542  8.2605 10.8300  0.0000  0.0819   0.0106   0.2205    0.0249   0.0000   430.2225       9.18148       11.7577       7.97672    -0.0284024       7.44468       3.46992       4.57370       5.16359       5.60361       5.69309       5.71537
  37  18 4065.5009    1.2364 10.3752 10.5588  0.0000  0.1097   0.0080   0.2905    0.0232   0.0000   440.1463       9.77277      -3.25844       4.77426      -5.59711      -4.67846       4.48947       5.97294       6.90011       7.19925       7.53872       7.57072
  37  19 4219.2551    1.0298 12.8802 10.3175  0.0000  0.1370   0.0060   0.3594    0.0209   0.0000   454.1787       10.8326       23.0638       6.27701      -26.4993    -0.0445723       5.73956       7.45611       8.66014       9.07876       9.61562       9.52066
  38   2 1262.5660    0.0885  0.1746  8.8681  0.0000  0.0182   0.0064   0.0491    0.0214   0.0000   441.7620     -0.958354       20.4531      0.307398      -2.38691       2.38173      0.736753      0.979984       1.18714       1.26810       1.19871       1.08133
  38   3 1501.5490    0.1567  0.2939  8.9061  0.0000  0.0164   0.0059   0.0423    0.0239   0.0000   440.8274    -0.0207292       21.2131     0.0955589      -2.91195     0.0684426      0.713557      0.878822       1.01666       1.11242       1.12041       1.19099
  38   4 1713.0556    0.2913  0.3537  9.0429  0.0000  0.0142   0.0077   0.0329    0.0292   0.0000   442.3657      -1.24565       21.8214     0.0537143      -3.36494       1.33747      0.678721      0.880008       1.01412       1.05183      0.998850       1.08849
  38   5 1908.7768    0.5031  0.5917  9.2519  0.0000  0.0158   0.0098   0.0386    0.0416   0.0000   439.9397     -0.251488       21.0118    -0.0478426      0.119469      0.744487      0.709467      0.947088       1.08283       1.19647       1.24502       1.10816
  38   6 2098.9792    0.7190  0.8364  9.7848  0.0000  0.0180   0.0124   0.0489    0.0482   0.0000   441.9310     -0.628928       20.8298     -0.778670    -0.0339075     -0.400835      0.782858       1.01906       1.13041       1.24595       1.28964       1.28553
  38   7 2282.9363    1.1219  0.9381 10.3933  0.0000  0.0192   0.0175   0.0487    0.0546   0.0000   440.8906       2.28305       19.8330       2.48002      -1.11609      -3.21336      0.789757       1.03096       1.21445       1.30843       1.37926       1.32401
  38   8 2460.0394    1.5828  1.1497 11.0883  0.0000  0.0213   0.0237   0.0596    0.0593   0.0000   441.5343       2.05573       20.1745       1.25178      -4.22493      -2.07237      0.890846       1.21045       1.31309       1.37823       1.41078       1.34731
  38   9 2633.8121    2.0941  1.2054 11.8161  0.0000  0.0228   0.0317   0.0613    0.0579   0.0000   439.8504       3.00548       21.4608      -1.13526      -7.53504      0.461305      0.916333       1.27872       1.38622       1.43456       1.51669       1.51729
  38  10 2806.1712    2.8523  1.1108 12.2722  0.0000  0.0203   0.0418   0.0573    0.0593   0.0000   440.5744       1.85520       17.3659       1.70191      -2.40679     0.0833870      0.844684       1.14961       1.26387       1.32080       1.36575       1.37392
  38  11 2976.0106    3.5678  0.9191 13.0085  0.0000  0.0180   0.0574   0.0508    0.0518   0.0000   440.1572       5.84439       18.4941       3.57777     -0.419400      0.864883      0.818959       1.07799       1.20403       1.22874       1.25733       1.24330
  38  12 3142.4260    3.7776  1.1946 13.1426  0.0000  0.0220   0.0563   0.0622    0.0557   0.0000   439.9916       7.06463       16.5196       1.06349      -4.89693       3.86140      0.916194       1.26853       1.31375       1.45393       1.53204       1.52962
  38  13 3305.8529    3.3558  1.7991 12.6705  0.0000  0.0280   0.0412   0.0781    0.0442   0.0000   438.5043       6.10373       13.9991       3.59397     -0.508098     -0.251387       1.12299       1.60153       1.71159       1.87462       1.91823       1.89147
  38  14 3466.8400    2.7461  2.9591 12.0692  0.0000  0.0371   0.0267   0.0962    0.0341   0.0000   440.2135       9.03440       14.0161       5.99069       2.03278     -0.646127       1.59160       2.01174       2.29451       2.48677       2.52951       2.55322
  38  15 3625.9716    2.1783  4.3109 11.5677  0.0000  0.0488   0.0189   0.1304    0.0301   0.0000   437.5769       4.99555       11.4288       4.50779      0.189438       7.55712       2.04608       2.69275       3.09340       3.14128       3.32215       3.35960
  38  16 3783.4626    1.8698  6.4151 11.0295  0.0000  0.0653   0.0133   0.1725    0.0261   0.0000   441.5032       5.57679       15.4555       5.01271       6.32418       1.49240       2.64070       3.48265       4.00567       4.28595       4.43033       4.49981
  38  17 3939.8494    1.4844  8.6028 10.7010 -0.0001  0.0872   0.0098   0.2331    0.0236   0.0000   441.7471       9.29425       15.6268       14.6152       1.33211      -2.02206       3.52219       4.65969       5.43238       5.59090       5.88049       5.91845
  38  18 4095.2058    1.2208 11.4123 10.3948  0.0001  0.1156   0.0069   0.3075    0.0213   0.0000   429.3895       16.8518       24.9712       13.1759       9.12935      -13.5655       4.70443       6.08412       7.12397       7.41356       7.64461       7.67094
  38  19 4249.4964    1.0084 14.0611 10.1677  0.0009  0.1479   0.0054   0.3802    0.0191   0.0000   428.8015     -0.176207       39.0425      -6.34606    -0.0850809      -16.9659       5.95935       7.72918       9.15335       9.68942       9.88168       10.0492
  39   2 1275.6086    0.0802  0.2035  9.0871  0.0000  0.0278   0.0067   0.0580    0.0212   0.0000   437.0742       3.46412       29.7279       1.35316      -8.77049      -2.89877      0.992858       1.47357       1.61413       1.59910       1.72645       1.74908
  39   3 1516.0428    0.1839  0.1978  9.0952  0.0000  0.0120   0.0066   0.0265    0.0233   0.0000   441.7081    -0.0269636       22.6372     -0.331909      -3.07781      -1.44634      0.595467      0.752860      0.872726      0.906686      0.980243      0.992640
  39   4 1728.2484    0.3172  0.3655  9.2659  0.0000  0.0128   0.0080   0.0337    0.0302   0.0000   440.8403      0.868620       20.4494     -0.505755      -2.08477      -1.29179      0.500829      0.664741      0.771620      0.787020      0.844646      0.825479
  39   5 1925.1804    0.5323  0.5846  9.4836  0.0000  0.0166   0.0101   0.0374    0.0410   0.0000   442.0751     -0.728824       20.0829      -1.67980      -3.51518       2.25314      0.621042      0.935946      0.981867       1.08455       1.14238       1.14485
  39   6 2116.6030    0.7499  0.8236  9.9068  0.0000  0.0181   0.0125   0.0463    0.0493   0.0000   441.7265       1.81867       23.0110      0.628685      -2.00820   -0.00427424      0.718203      0.941057       1.09123       1.17884       1.25165       1.19258
  39   7 2301.2615    1.1515  1.0377 10.7307 -0.0002  0.0203   0.0178   0.0552    0.0539   0.0000   438.0476       1.39586       19.8692       1.98365      -2.30550      0.905678      0.824503       1.06210       1.23565       1.35655       1.34755       1.39344
  39   8 2479.1019    1.6552  1.2236 11.2384 -0.0000  0.0222   0.0236   0.0587    0.0597   0.0000   440.9570       1.03496       18.0846       2.14037      0.173093      -1.39237      0.905613       1.23624       1.41722       1.49979       1.59796       1.62321
  39   9 2653.9178    2.2151  1.1296 11.9720  0.0000  0.0206   0.0322   0.0572    0.0567   0.0000   441.4463       3.73922       16.9873      0.338936      0.972645       2.23780      0.817162       1.11695       1.23597       1.29170       1.35516       1.35160
  39  10 2827.3771    3.1521  1.0804 12.4188 -0.0003  0.0192   0.0449   0.0516    0.0627   0.0000   440.9373       4.95428       20.5245       1.13514      -1.78095     -0.695839      0.815206       1.08125       1.18520       1.30064       1.36051       1.32101
  39  11 2998.2534    3.6217  1.0539 12.9982  0.0005  0.0200   0.0539   0.0522    0.0589   0.0000   442.9465       2.86345       19.1869       2.91842      -1.35879      0.432287      0.838155       1.17234       1.28503       1.40202       1.50351       1.47409
  39  12 3165.8271    3.8648  1.3323 13.0556  0.0009  0.0230   0.0517   0.0592    0.0528   0.0000   441.1557       4.22424       18.4021       3.31498      -1.61275      0.129241      0.922858       1.25123       1.40421       1.48451       1.60909       1.65772
  39  13 3330.5041    3.3224  1.7525 12.9567  0.0000  0.0280   0.0424   0.0752    0.0442   0.0000   439.8462       10.2264       15.7773       1.47060     -0.969076       2.86431       1.14456       1.55410       1.68506       1.88460       1.94284       1.87319
  39  14 3492.7958    2.7043  2.9844 12.2408  0.0001  0.0368   0.0259   0.1019    0.0334   0.0000   443.9047       5.04580       9.20721       2.35075      0.787004      0.817266       1.41801       1.93145       2.18476       2.27957       2.39944       2.40157
  39  15 3653.0178    2.1660  4.7304 11.6211  0.0000  0.0506   0.0174   0.1361    0.0285   0.0000   438.4348       12.1234       24.0827      -4.09642      -5.37736       1.67565       2.04193       2.77964       3.05622       3.28221       3.43410       3.43263
  39  16 3811.2861    1.7271  6.7079 11.1622 -0.0004  0.0684   0.0123   0.1814    0.0252   0.0000   439.4147       17.0552       11.7279      -1.57464      -19.1746       4.48653       2.76342       3.61759       4.15615       4.44571       4.60415       4.65735
  39  17 3968.3360    1.4307  9.0423 10.8534  0.0000  0.0912   0.0090   0.2466    0.0223   0.0000   444.6720       4.97406       24.7818       1.22414       7.29884       12.2170       3.60114       4.79003       5.49029       5.76817       6.10232       6.03709
  40   3 1530.2916    0.1723  0.2924  9.1439  0.0000  0.0189   0.0059   0.0359    0.0244   0.0000   441.7800    -0.0711915       20.8137     -0.775352      -3.17604     -0.223189      0.765490       1.02517       1.27973       1.20024       1.37830       1.26233
  40   4 1743.2701    0.3195  0.4260  9.3695  0.0000  0.0152   0.0076   0.0347    0.0314   0.0000   441.4967    -0.0660857       21.3453    -0.0539062      -2.14158       1.86616      0.565891      0.761624      0.873456      0.875323      0.958332      0.989804
  40   5 1941.4279    0.5541  0.6784  9.5632  0.0000  0.0175   0.0100   0.0401    0.0448   0.0000   442.0090     0.0598521       22.9042     -0.420948      -2.94389    -0.0461680      0.638545      0.913776      0.969085       1.00668       1.15499       1.12794
  40   6 2133.9986    0.8242  0.7145 10.2827  0.0000  0.0160   0.0140   0.0408    0.0449   0.0000   441.3596      -1.46129       20.6054       3.08452     -0.996799      0.243214      0.658173      0.874079      0.982614       1.06315       1.09375       1.14545
  40   7 2319.3584    1.1958  1.0812 10.8931  0.0000  0.0209   0.0181   0.0583    0.0544   0.0000   442.0841     -0.898966       19.3211      -1.19138     0.0763761      0.151501      0.831614       1.19514       1.26811       1.34251       1.40784       1.41869
  40   8 2497.9729    1.7795  1.1914 11.4772  0.0000  0.0220   0.0254   0.0560    0.0628   0.0000   440.9628       2.47102       21.0863       4.20894      -6.56338       1.47600      0.906307       1.23043       1.33821       1.51046       1.62582       1.57771
  40   9 2673.8150    2.4418  1.1760 12.0690 -0.0001  0.0204   0.0342   0.0558    0.0622   0.0000   441.0147       4.23123       19.2725      -1.33560      0.304937      0.111037      0.845144       1.14639       1.24476       1.41100       1.52830       1.47439
  40  10 2848.3407    3.2069  1.0082 12.6928 -0.0000  0.0188   0.0463   0.0480    0.0591   0.0000   440.3691       5.67225       19.4947       3.30855      -3.95195      -1.12578      0.760124       1.02717       1.07391       1.20871       1.21724       1.23406
  40  11 3020.1709    3.6560  1.1833 13.2506  0.0000  0.0216   0.0529   0.0575    0.0566   0.0000   443.3734       4.91033       19.0642      0.627278      -1.76504       2.67857      0.885310       1.19248       1.32208       1.42423       1.50730       1.45563
  40  12 3188.9034    3.7364  1.3532 13.3475 -0.0000  0.0234   0.0508   0.0635    0.0483   0.0000   441.7896       3.46132       17.4113       4.27009      -1.59913    -0.0218506      0.903235       1.26587       1.39957       1.47023       1.57846       1.61502
  40  13 3354.7843    3.2010  1.9931 12.8032  0.0000  0.0292   0.0370   0.0799    0.0418   0.0000   439.0910       4.51708       15.7989       2.79959      -1.68898      0.146889       1.08573       1.49948       1.67328       1.75653       1.84588       1.89850
  40  14 3518.3585    2.5388  3.4172 12.1528 -0.0001  0.0397   0.0224   0.1069    0.0305   0.0000   438.5060       4.79626       11.9930       7.21333       2.66877      -8.06366       1.53218       2.06723       2.33254       2.56527       2.67795       2.72241
  40  15 3679.6281    2.0773  5.1197 11.6792  0.0000  0.0544   0.0161   0.1423    0.0262   0.0000   440.2808       13.1514       17.6469      -4.10456      0.977855      -1.92386       2.11524       2.75685       3.16664       3.45931       3.48602       3.56982
  40  16 3839.0173    1.6891  7.4152 11.2164  0.0000  0.0733   0.0114   0.1948    0.0237   0.0000   444.9115       11.9785       17.3292       16.9358       8.18485     0.0554714       2.80593       3.74634       4.29975       4.57568       4.85994       4.85444
  40  17 3996.8976    1.4071 10.0490 10.9122  0.0000  0.0977   0.0083   0.2637    0.0214   0.0000   444.5189       16.4023       14.8705       2.22134       7.30280      -6.39479       3.74534       5.09583       5.81772       6.23959       6.25331       6.38219
  40  18 4153.5878    1.1258 12.3016 10.6131 -0.0005  0.1288   0.0062   0.3306    0.0202   0.0000   434.7638       14.7373       16.2097      -11.5699      -12.3842      -13.0629       4.81497       6.54986       7.51914       7.92048       8.31593       8.24359
  41   2 1301.5927    0.0918  0.1542  9.2516  0.0000  0.0165   0.0059   0.0392    0.0206   0.0000   441.7331     -0.847630       19.9748      0.669048      -1.80638      0.884789      0.564990      0.851814      0.968032      0.936770      0.978077       1.04180
  41   3 1544.3486    0.1902  0.2167  9.2802  0.0000  0.0106   0.0062   0.0280    0.0236   0.0000   441.9143     -0.596718       21.5747      0.469277      -1.26154      -1.18542      0.420199      0.556721      0.627249      0.725836      0.774818      0.858373
  41   4 1758.0491    0.3616  0.3623  9.5026  0.0000  0.0126   0.0084   0.0288    0.0303   0.0000   441.1841     -0.935649       20.0705     -0.305443      -2.15807     -0.202816      0.483977      0.775882      0.740853      0.931776      0.941158      0.991662
  41   5 1957.4587    0.5522  0.6273  9.9393  0.0000  0.0158   0.0102   0.0403    0.0387   0.0000   440.4968       1.53718       21.3597       1.11507      -3.58296      -2.22903      0.654109      0.837826      0.995139       1.01416       1.02653       1.06391
  41   6 2151.1509    0.8383  0.7667 10.4651  0.0000  0.0167   0.0138   0.0432    0.0449   0.0000   440.4553     -0.121365       19.1019      0.946559      -1.30645      -1.33278      0.629420      0.877105      0.963822       1.02418       1.11105       1.19998
  41   7 2337.1776    1.2815  1.0307 11.1645  0.0000  0.0198   0.0191   0.0509    0.0504   0.0000   440.4748       1.30243       20.5090      0.711289      -2.62141       3.49644      0.759173       1.03242       1.13732       1.18333       1.28266       1.29592
  41   8 2516.5869    1.7678  1.1709 11.8714  0.0000  0.0213   0.0261   0.0592    0.0542   0.0000   441.2259       4.27295       21.4912       2.13969     -0.141500       1.64010      0.812192       1.18093       1.23985       1.40488       1.50248       1.51915
  41   9 2693.5427    2.4621  1.2036 12.2141  0.0000  0.0209   0.0339   0.0561    0.0633   0.0000   439.4833       2.71822       22.3876       1.44721     -0.117354       2.55268      0.819127       1.12036       1.25667       1.29543       1.37176       1.42257
  41  10 2869.0188    3.2107  0.9732 12.9042  0.0000  0.0179   0.0470   0.0478    0.0555   0.0000   440.7885       3.70588       18.8551       1.37863      -2.42220       1.67142      0.687825      0.961157      0.998604       1.09507       1.17699       1.18145
  41  11 3041.7667    3.7781  1.0444 13.4574  0.0000  0.0195   0.0552   0.0513    0.0549   0.0000   440.6609       3.57600       19.2168       1.79131     -0.871024      -2.09253      0.768918       1.01992       1.15616       1.17667       1.26740       1.25988
  41  12 3211.4897    3.7028  1.4588 13.3104  0.0000  0.0245   0.0483   0.0631    0.0512   0.0000   442.8294       3.23853       19.1385       3.93458      0.820115    -0.0607599      0.932645       1.27032       1.46058       1.57282       1.57943       1.62294
  41  13 3378.6451    3.0886  2.1685 12.9993  0.0000  0.0313   0.0348   0.0839    0.0371   0.0000   443.1224       7.09501       13.6821       3.81088     -0.190391      -1.07654       1.15764       1.60438       1.78852       1.93422       2.11440       2.06319
  41  14 3543.4738    2.5384  3.6470 12.3358 -0.0023  0.0405   0.0216   0.1116    0.0274   0.0000   439.1782       9.83486       13.7455       6.49143      -3.75285      -2.67761       1.58651       2.09972       2.39260       2.55200       2.73869       2.67118
  41  15 3705.8783    2.0402  5.1729 11.7986  0.0000  0.0520   0.0155   0.1479    0.0250   0.0000   441.2459       6.64527       14.5621       2.40367       2.87446      0.799202       2.04521       2.65582       3.05124       3.19427       3.42319       3.39938
  41  16 3866.2240    1.6600  7.3206 11.3244  0.0008  0.0707   0.0111   0.1910    0.0232   0.0000   438.5127       4.07279       23.9077       7.96442       5.22300      -2.03810       2.73586       3.61525       4.20698       4.40485       4.46636       4.52206
  41  18 4182.7716    1.0989 12.9437 10.7451  0.0022  0.1302   0.0060   0.3395    0.0190   0.0000   426.2751       19.6421       37.4211      -21.8655      -7.48371       6.27059       4.87821       6.53721       7.55525       8.11041       8.27873       8.43473
  42   2 1314.2399    0.0902  0.1401  9.2569  0.0000  0.0155   0.0058   0.0349    0.0200   0.0000   441.1221      -1.03169       20.7519     -0.207789      -4.79453      -1.22095      0.583616      0.610274      0.810157      0.968054       1.06024       1.02448
  42   3 1558.2021    0.1908  0.2294  9.3214  0.0000  0.0120   0.0063   0.0295    0.0231   0.0000   442.6852     -0.360058       21.2715     -0.730468      -3.46676      0.742634      0.463551      0.639457      0.696812      0.737755      0.739291      0.782016
  42   4 1772.6263    0.3565  0.4100  9.5781  0.0000  0.0142   0.0081   0.0332    0.0306   0.0000   440.7444      0.727685       20.8921    -0.0829233      -2.57258     -0.728551      0.595471      0.823958      0.953438       1.04585       1.14369       1.08074
  42   5 1973.3304    0.5796  0.6560  9.8963  0.0000  0.0161   0.0104   0.0399    0.0409   0.0000   441.7998     -0.879665       20.2034     -0.773004      -3.05454      0.585665      0.587878      0.862904      0.918173       1.01804       1.01876      0.974198
  42   6 2168.1232    0.8778  0.8744 10.4020  0.0000  0.0180   0.0136   0.0468    0.0494   0.0000   442.0876      0.691523       18.8898       2.61469      -2.00014      -3.66583      0.647823      0.918202       1.01943       1.10408       1.16760       1.21392
  42   7 2354.8711    1.2842  1.1324 11.1479  0.0000  0.0214   0.0188   0.0565    0.0551   0.0000   441.6172       1.97350       20.9158       1.14894      -3.25185       1.63309      0.774137       1.06397       1.17790       1.29368       1.39850       1.32581
  42   8 2535.1087    1.8352  1.1361 12.1150 -0.0012  0.0218   0.0276   0.0573    0.0501   0.0000   439.6904       2.86313       22.9559      0.764335      -3.73428       1.01315      0.798537       1.08545       1.19194       1.28456       1.29687       1.32924
  42   9 2713.1272    2.4835  1.0401 12.5322  0.0000  0.0191   0.0361   0.0515    0.0527   0.0000   441.8712       4.52618       21.6637     -0.139889      -2.23845      -1.30259      0.698824      0.968180       1.06373       1.15825       1.17252       1.17489
  42  10 2889.4992    3.3086  1.1030 12.9123  0.0000  0.0191   0.0459   0.0509    0.0582   0.0000   440.7240       5.07169       19.8446       2.04011      -1.79487      -1.73796      0.717310      0.961232       1.10487       1.17245       1.29739       1.25881
  42  11 3063.1017    3.8369  1.1027 13.4527  0.0000  0.0192   0.0541   0.0554    0.0524   0.0000   439.1204       4.23693       18.4149       3.19268      -3.39157       2.23459      0.713067      0.976155       1.11926       1.20156       1.26976       1.23749
  42  12 3233.7788    3.6498  1.4575 13.4447  0.0000  0.0244   0.0485   0.0653    0.0474   0.0000   437.2417       6.35658       21.2193      0.295059      -3.91436      -1.21715      0.924576       1.25359       1.40393       1.45373       1.52426       1.56286
  42  13 3402.1981    3.0566  2.0346 13.0416  0.0000  0.0307   0.0350   0.0778    0.0369   0.0000   439.5542       4.82313       20.8666       2.97707      -1.60620     -0.199049       1.09312       1.54408       1.71179       1.86463       1.86679       1.95219
  42  14 3568.2003    2.4245  3.9454 12.2133  0.0000  0.0438   0.0201   0.1192    0.0274   0.0000   440.7659       11.8330       14.8203       2.88507       3.58319       1.15965       1.59178       2.16675       2.46729       2.64580       2.76219       2.75388
  42  15 3731.7490    1.9471  6.1627 11.6669 -0.0001  0.0602   0.0135   0.1636    0.0224   0.0000   441.8896       16.2920       14.5056      -1.60857       2.99517      -6.35111       2.29138       2.97931       3.44122       3.68142       3.88640       3.86433
  42  16 3892.9447    1.5715  8.2668 11.3201 -0.0015  0.0798   0.0102   0.2193    0.0216   0.0000   438.0909       6.31113       22.3058     -0.694911     -0.196234      -6.26943       3.05088       3.91153       4.63662       4.85432       5.16213       5.19372
  42  17 4052.8090    1.2696 10.7282 10.9318  0.0000  0.1081   0.0071   0.2810    0.0204   0.0000   435.7094       21.0518       7.34546       1.69053      -4.63136      -2.37190       3.91192       5.36662       6.05839       6.60964       6.87441       6.78374
  42  18 4211.1867    1.0284 13.2271 10.7365 -0.0030  0.1419   0.0056   0.3623    0.0182   0.0000   423.9340       22.1644       30.9017       4.98355       4.68713       4.72008       5.16072       7.07952       7.90077       8.54226       8.63886       8.84928
  43   2 1326.7174    0.1080  0.1885  9.0774  0.0000  0.0203   0.0057   0.0363    0.0206   0.0000   440.3795      -1.97751       21.2600     0.0645121      -3.69824     -0.583959      0.696619       1.79835       1.48532       3.37108       2.11222       5.15491
  43   3 1571.8123    0.1988  0.2571  9.1459  0.0000  0.0127   0.0061   0.0287    0.0237   0.0000   441.6187      -1.22711       21.7350     -0.775866      -3.74173     -0.359996      0.468210      0.544397      0.718006      0.731634      0.781303      0.747012
  43   4 1787.0480    0.3792  0.4483  9.3703  0.0000  0.0135   0.0081   0.0322    0.0323   0.0000   441.6290      0.612917       21.4122     -0.713325      -1.75811       1.68792      0.535523      0.734690      0.823192      0.902657      0.941271      0.953302
  43   5 1989.0663    0.6011  0.6195  9.8100  0.0000  0.0155   0.0107   0.0366    0.0399   0.0000   440.1348      -1.14449       20.3197       2.29288      -1.47504      0.141271      0.522955      0.736713      0.831595      0.898207      0.917944      0.950713
  43   6 2184.8528    0.9250  0.9789 10.2607  0.0000  0.0194   0.0138   0.0483    0.0520   0.0000   440.2703       1.33532       18.5707      0.654986      -2.56623       1.55860      0.683951      0.921756       1.03231       1.14625       1.26469       1.19813
  43   7 2372.2801    1.3787  1.1810 10.9918  0.0000  0.0208   0.0193   0.0548    0.0577   0.0000   439.2949       1.95664       19.0367       2.27396      -3.32300     -0.368912      0.800069       1.03669       1.20881       1.26852       1.32252       1.29620
  43   8 2553.4016    1.9222  1.1864 11.9232  0.0000  0.0214   0.0275   0.0572    0.0520   0.0000   442.3955       3.81091       20.9368       3.74910      -1.44299      0.290922      0.816230       1.11919       1.24858       1.37063       1.36041       1.39986
  43   9 2732.4681    2.6361  1.1393 12.2874  0.0000  0.0198   0.0369   0.0533    0.0606   0.0000   440.6954       4.47727       18.2445      0.281343      -3.88031     -0.401026      0.733941       1.01968       1.12132       1.21125       1.26690       1.28970
  43  10 2909.7524    3.4433  0.9641 12.9612  0.0000  0.0180   0.0500   0.0469    0.0539   0.0000   441.0989       4.23200       20.2065      -1.07919      -2.84332       2.21037      0.686986      0.937276       1.08721       1.11293       1.16023       1.17162
  43  11 3084.1044    3.8567  1.2092 13.2983  0.0003  0.0205   0.0529   0.0573    0.0531   0.0000   442.4287       5.17010       18.3675       3.55988      -4.50948       1.64473      0.733961      0.980073       1.09279       1.15689       1.24242       1.23418
  43  12 3255.7622    3.6546  1.5253 13.1632  0.0000  0.0241   0.0457   0.0646    0.0449   0.0000   441.2337       5.85425       20.8053       4.37554     -0.296669       3.02607      0.885940       1.17079       1.34501       1.44478       1.43922       1.43241
  43  13 3425.2787    2.9739  2.4106 12.6530  0.0000  0.0319   0.0309   0.0852    0.0352   0.0000   441.6938       8.54283       17.5569       6.03325     -0.107913       2.55624       1.15895       1.59992       1.80847       1.88597       2.00555       1.94489
  43  14 3592.5504    2.4289  4.2724 11.8919 -0.0000  0.0446   0.0188   0.1191    0.0273   0.0000   440.2679       6.26853       16.4391      0.578874      -3.37232      -1.98541       1.62464       2.16361       2.48445       2.63598       2.79453       2.79896
  43  15 3757.2977    1.9189  6.5197 11.3873 -0.0003  0.0631   0.0125   0.1690    0.0223   0.0000   439.7971       4.13049       17.3059      0.834957      -1.71614       1.00763       2.21644       3.03582       3.47541       3.69434       3.92796       3.84565
  43  16 3919.6782    1.5694  8.6000 11.0887  0.0010  0.0825   0.0096   0.2182    0.0211   0.0000   442.1694       12.9761       17.1557       7.79640      -1.08390      -5.71935       3.00664       3.88924       4.53907       4.80068       4.99413       5.05338
  43  17 4080.3397    1.2409 11.0336 10.7949  0.0000  0.1112   0.0069   0.2845    0.0193   0.0000   441.2987       16.3192       5.13371       5.14131       4.57981       1.80691       3.96874       5.29724       6.10417       6.46864       6.68556       6.74362
  44   2 1339.0899    0.0992  0.0979  8.9849  0.0000  0.0116   0.0056   0.0201    0.0191   0.0000   442.3332     -0.414615       20.7407     -0.786502      -2.87006      0.473288      0.468077      0.596646      0.633272      0.715790      0.790253      0.789679
  44   3 1585.1959    0.2115  0.2408  9.0569  0.0000  0.0109   0.0063   0.0276    0.0235   0.0000   442.0786     0.0953154       19.8686      0.172143      -1.29390      0.819130      0.406840      0.505320      0.575266      0.585894      0.645662      0.726704
  44   4 1801.2310    0.4039  0.5515  9.1817  0.0000  0.0155   0.0077   0.0359    0.0347   0.0000   442.0213      0.116617       20.2728     -0.234050      -2.69031     -0.223299      0.519296      0.678802      0.808032      0.866200      0.889002      0.915902
  44   5 2004.6459    0.6252  0.7177  9.7138  0.0000  0.0166   0.0106   0.0400    0.0422   0.0000   441.1294      -1.20751       21.9503      0.739525      -3.95570       1.48076      0.587664      0.821167      0.891634       1.03394       1.10382       1.12064
  44   6 2201.4505    0.9381  0.9327 10.3001  0.0000  0.0180   0.0141   0.0480    0.0485   0.0000   442.0082      0.702581       21.3343     -0.328394      -2.92600       1.38867      0.647471      0.886873      0.949554       1.02886       1.13837       1.07578
  44   7 2389.4593    1.3721  1.2919 10.8446  0.0000  0.0221   0.0181   0.0571    0.0518   0.0000   442.1036       1.05634       18.6343       2.24087      -1.06437     -0.861953      0.807532       1.04757       1.16891       1.29109       1.37482       1.39861
  44   8 2571.4926    1.9911  1.2316 11.6166  0.0000  0.0213   0.0267   0.0542    0.0551   0.0000   441.3974       3.47310       22.4251       2.04640     -0.935461      0.579008      0.750785       1.03314       1.12426       1.28079       1.29466       1.29857
  44   9 2751.6621    2.7051  1.2012 12.1665  0.0000  0.0205   0.0361   0.0554    0.0606   0.0000   441.1892       3.20659       20.6244       2.14382    -0.0398224       2.50223      0.710649       1.03094       1.13639       1.27418       1.31530       1.32642
  44  10 2929.7503    3.4592  1.1273 12.7102  0.0000  0.0195   0.0468   0.0503    0.0598   0.0000   440.7019       4.99602       21.8137       4.11528      -2.88322     -0.161931      0.674524      0.944074       1.06325       1.10031       1.15759       1.12358
  44  11 3104.9371    3.8828  1.2330 13.1087  0.0049  0.0212   0.0527   0.0542    0.0602   0.0000   440.7904       6.29598       19.8022     -0.462304     -0.954922     0.0371799      0.782148       1.03585       1.16386       1.23775       1.29834       1.31952
  44  12 3277.5117    3.5918  1.6670 12.8780  0.0000  0.0257   0.0420   0.0663    0.0452   0.0000   439.6822       4.46953       20.2002       4.52169      -3.57499      0.167362      0.877821       1.28200       1.38470       1.48925       1.53099       1.56175
  44  13 3448.0845    2.9307  2.9745 12.4059  0.0000  0.0348   0.0269   0.0948    0.0311   0.0000   441.8680       9.08664       23.1631      0.296524      -1.18975       6.66298       1.27941       1.66661       1.92791       2.06640       2.11541       2.23470
  44  14 3616.5106    2.3304  4.3499 11.8777  0.0000  0.0458   0.0184   0.1231    0.0254   0.0000   442.3133       4.58774       21.6687       7.60960      -6.09944       1.46718       1.65628       2.17203       2.49907       2.65813       2.73307       2.78305
  44  15 3782.3924    1.8649  6.5867 11.2966 -0.0001  0.0641   0.0124   0.1720    0.0225   0.0000   442.7858       11.2202       11.9838       1.07327     -0.345282      -2.93521       2.29640       3.04975       3.50229       3.73517       3.92020       3.93206
  44  16 3946.0470    1.4825  8.9705 10.9253 -0.0015  0.0871   0.0087   0.2312    0.0209   0.0000   439.9941      -6.46902       21.1500      -3.49846      -11.8113       12.0679       3.09389       4.06544       4.73737       5.06429       5.32218       5.37942
  44  17 4107.5337    1.2164 11.9218 10.6387  0.0000  0.1187   0.0063   0.3061    0.0189   0.0000   446.5951       9.35040       22.4634      0.566597      -9.04400      -3.52753       4.23126       5.45261       6.30875       6.86971       7.05262       7.07928
  45   2 1351.3023    0.1024  0.1665  9.1134  0.0000  0.0150   0.0054   0.0374    0.0197   0.0000   442.5495     -0.317343       20.4554      0.451783     -0.836047      0.500706      0.568602      0.781247      0.909351      0.890895      0.936440      0.858965
  45   3 1598.4135    0.2090  0.3318  9.1528  0.0000  0.0142   0.0060   0.0354    0.0249   0.0000   441.5849     -0.465347       21.7479    -0.0642108      -2.13139       1.80551      0.466120      0.657569      0.794243      0.791008      0.787009      0.926362
  45   4 1815.3176    0.4019  0.5276  9.4065  0.0000  0.0151   0.0080   0.0341    0.0333   0.0000   441.4752     -0.788130       21.6946     0.0887741      -2.74692       1.26712      0.501421      0.691599      0.800739      0.842085      0.931231      0.964992
  45   5 2020.0022    0.6227  0.7280  9.9027  0.0000  0.0163   0.0104   0.0403    0.0395   0.0000   441.5358     -0.329532       22.4175     -0.704357      -2.65945       1.99459      0.600774      0.755627      0.833522      0.938970      0.994327       1.05249
  45   6 2217.7854    1.0132  0.9941 10.3749  0.0000  0.0189   0.0145   0.0486    0.0528   0.0000   441.7331       2.20540       20.1457       1.57079      -5.13833    0.00986734      0.630159      0.920792      0.989838       1.07496       1.09527       1.13165
  45   7 2406.4551    1.4186  1.2402 11.1244 -0.0000  0.0219   0.0192   0.0570    0.0528   0.0000   438.5446       2.76423       19.8009      0.459681      -1.97571       2.04727      0.749690       1.04482       1.16558       1.26215       1.32874       1.35744
  45   8 2589.5569    2.0880  1.1860 11.8382  0.0000  0.0203   0.0283   0.0550    0.0571   0.0000   443.2471       3.51353       19.8306       1.68188      -2.83981      0.595396      0.708177      0.993898       1.11792       1.17556       1.24611       1.24484
  45   9 2770.6531    2.7908  1.1068 12.5274  0.0000  0.0195   0.0383   0.0528    0.0540   0.0000   442.4388       3.23979       17.2501       2.48951      -2.10299       1.20044      0.689017      0.955393       1.10565       1.13521       1.19031       1.23152
  45  10 2949.5671    3.5881  1.0375 13.0992  0.0000  0.0185   0.0504   0.0479    0.0533   0.0000   441.2232       5.52113       17.7000       2.64064      -2.96532       1.43806      0.634230      0.864541      0.970515       1.04486       1.15673       1.12986
  45  11 3125.5101    3.8374  1.2368 13.3398  0.0000  0.0210   0.0513   0.0562    0.0508   0.0000   441.8229       6.39306       20.2837       2.50321      -2.88318    -0.0638089      0.722696      0.983313       1.08471       1.15366       1.25771       1.28343
  45  12 3299.0487    3.5865  1.7984 12.9558  0.0000  0.0255   0.0401   0.0686    0.0418   0.0000   442.3964       6.15425       18.3552      0.632862     -0.527797       1.76392      0.928034       1.16598       1.35694       1.41763       1.46829       1.51941
  45  13 3470.6233    2.8464  3.1177 12.3248 -0.0000  0.0350   0.0245   0.0953    0.0305   0.0000   443.4966       9.74285       15.2919      -2.23423      0.450281      -1.70936       1.23955       1.61094       1.92034       2.01639       2.11853       2.17740
  45  14 3640.2254    2.2043  4.7140 11.9286  0.0000  0.0499   0.0171   0.1323    0.0241   0.0000   439.4577       5.88357       18.7992       8.67024      -1.71869       3.90639       1.74365       2.33067       2.65728       2.89159       3.05194       3.08297
  45  15 3807.4580    1.8502  7.5119 11.3751  0.0006  0.0710   0.0111   0.1885    0.0206   0.0000   441.7647       13.4429       24.3339       10.1712      -2.88103       8.00573       2.48724       3.21591       3.75725       4.01715       4.16920       4.32362
  45  16 3971.6968    1.4988 10.3454 10.9503  0.0016  0.0965   0.0074   0.2547    0.0190   0.0000   442.9278       5.63794       13.8120       6.11325      -8.64330       4.86235       3.29320       4.33894       5.12593       5.36166       5.63834       5.83416
  45  17 4134.1908    1.2146 13.0066 10.6687  0.0019  0.1231   0.0056   0.3207    0.0170   0.0000   444.6342       16.1472       15.0223       3.48291      -5.47620       9.93668       4.26595       5.66011       6.60519       7.00511       7.24933       7.39443
  46   2 1363.3221    0.1051  0.1704  9.1195  0.0000  0.0151   0.0055   0.0308    0.0199   0.0000   442.2857       1.13780       21.9166      0.108027     -0.423550       1.32168      0.617982      0.868499       1.11096       1.14021       1.38875       1.11210
  46   3 1611.4443    0.2298  0.3184  9.2004  0.0000  0.0130   0.0061   0.0307    0.0251   0.0000   441.5136     -0.301379       21.2007      0.966155      -2.04436      0.603150      0.432083      0.524869      0.655364      0.694665      0.686575      0.687993
  46   4 1829.2070    0.4360  0.4993  9.4367  0.0000  0.0141   0.0085   0.0330    0.0357   0.0000   441.9118      0.684360       22.6789      -1.24171      -3.79148     -0.373721      0.452358      0.638880      0.722282      0.766403      0.837077      0.842785
  46   5 2035.2674    0.6841  0.7566  9.9146  0.0000  0.0171   0.0109   0.0396    0.0442   0.0000   440.9153     -0.542057       21.5878       2.32133      -2.10077      -1.62331      0.555374      0.795938      0.838417      0.988516      0.996736       1.01107
  46   6 2234.0179    1.0009  0.9733 10.6762  0.0000  0.0189   0.0149   0.0494    0.0467   0.0000   441.1502       1.15386       20.0974      0.176648      -2.31122     -0.933230      0.615433      0.884300      0.968166       1.06289       1.09517       1.10404
  46   7 2423.3340    1.5392  1.2451 11.2364  0.0000  0.0205   0.0201   0.0570    0.0514   0.0000   441.7321       2.93582       17.2105       2.41133     -0.868472      -1.49554      0.689978      0.932211       1.05669       1.17812       1.24269       1.24000
  46   8 2607.3535    2.1488  1.3083 11.7160  0.0000  0.0212   0.0267   0.0552    0.0567   0.0000   440.9742       2.95846       18.8120       1.67142     -0.324146      0.360210      0.731812       1.01433       1.11100       1.15960       1.27731       1.31971
  46   9 2789.4354    2.8995  1.1768 12.5331 -0.0000  0.0195   0.0381   0.0526    0.0572   0.0000   442.0425       3.95040       21.8293       2.04543      -4.32895      0.403377      0.668908      0.895550       1.00261       1.09304       1.11823       1.12393
  46  10 2969.1459    3.5561  1.0939 13.2427  0.0000  0.0195   0.0488   0.0496    0.0504   0.0000   442.0890       2.97046       18.3716       5.55905      -1.89322     -0.187787      0.652038      0.913407       1.01527       1.14258       1.16962       1.20799
  46  11 3145.8038    3.8081  1.3157 13.3441 -0.0000  0.0217   0.0494   0.0586    0.0497   0.0000   439.7766       5.86895       19.3214       3.54042      -2.92403      -1.51619      0.741536       1.02655       1.16741       1.24150       1.32648       1.29555
  46  12 3320.2171    3.4572  1.9169 13.0138 -0.0000  0.0272   0.0378   0.0707    0.0387   0.0000   443.0211       6.54026       17.1144       5.51351     -0.927910      -2.02221      0.892070       1.23093       1.39184       1.48397       1.53494       1.55334
  46  13 3492.8535    2.7184  3.3242 12.4622  0.0002  0.0373   0.0236   0.1035    0.0282   0.0000   441.2387       4.14619       21.2790     -0.526871       1.22516       1.39155       1.26583       1.68784       1.92466       2.07515       2.11896       2.18806
  46  14 3663.5004    2.1656  5.0849 11.8225 -0.0001  0.0511   0.0156   0.1367    0.0239   0.0000   438.5767       13.1028       23.5876       4.76732     -0.669856       3.67570       1.73448       2.29280       2.68330       2.82424       2.98103       2.99614
  46  15 3831.6534    1.7839  7.4840 11.4236 -0.0010  0.0721   0.0108   0.1893    0.0206   0.0000   440.6594       14.0800       19.6223       4.42258     -0.955356      -3.00131       2.36838       3.14705       3.62189       3.95878       3.96966       4.06068
  46  16 3997.4680    1.3987  9.6672 11.0365 -0.0007  0.0932   0.0075   0.2478    0.0192   0.0000   444.4588      -1.69653       30.7125      -2.09049       6.71056      -6.97403       3.17109       4.06227       4.81082       5.14683       5.37574       5.48072
  46  17 4160.9081    1.1281 12.3214 10.7221 -0.0022  0.1237   0.0055   0.3159    0.0176   0.0000   433.7174       4.62623       21.7154      -5.50885      -5.42140       9.84317       4.16074       5.54577       6.36348       6.95093       7.30846       7.41961
  47   2 1375.1838    0.1158  0.1867  8.9355  0.0000  0.0146   0.0055   0.0304    0.0201   0.0000   442.3206    -0.0407402       20.9052      0.300519      -3.07556      0.326522      0.533046      0.651728      0.867776      0.904294      0.942013      0.966456
  47   3 1624.2276    0.2252  0.2984  9.0568  0.0000  0.0130   0.0062   0.0288    0.0248   0.0000   441.9869       1.29007       21.6849      -1.61650      -2.92401      0.186206      0.447981      0.613764      0.714256      0.764509      0.769838      0.777068
  47   4 1842.9341    0.4444  0.5487  9.2612  0.0000  0.0144   0.0083   0.0339    0.0363   0.0000   442.2346     -0.176043       21.6528     -0.403732      -2.13297      0.496680      0.474311      0.665069      0.728858      0.819559      0.879053      0.874035
  47   5 2050.3745    0.7126  0.7720  9.7345  0.0000  0.0161   0.0111   0.0404    0.0448   0.0000   441.1839       1.11617       22.1453     -0.548799      -1.38244      0.111912      0.571719      0.779225      0.882174      0.932466      0.987596      0.976922
  47   6 2249.9742    1.0625  1.0830 10.4205  0.0000  0.0195   0.0147   0.0504    0.0508   0.0000   441.0036       1.37444       18.2566       2.40058      -1.59361      -1.37573      0.653958      0.881785       1.01249       1.07550       1.11624       1.11701
  47   7 2440.0200    1.6056  1.2044 11.0891  0.0000  0.0207   0.0211   0.0525    0.0569   0.0000   441.4407       1.30993       21.0072       3.07010      -4.03932      0.230502      0.654006      0.917025       1.03380       1.08893       1.18850       1.18481
  47   8 2624.9906    2.2213  1.2505 11.6464  0.0000  0.0200   0.0281   0.0542    0.0575   0.0000   439.7368       1.75523       19.4236       1.95916      -3.23248      0.336671      0.658298      0.880883      0.982624       1.08798       1.12817       1.13158
  47   9 2808.1035    2.9366  1.0928 12.5409  0.0000  0.0188   0.0397   0.0499    0.0523   0.0000   440.2417       1.23922       21.2018      0.641174      -4.39232     -0.921793      0.649357      0.862830      0.966605       1.05210       1.09092       1.14536
  47  10 2988.5912    3.6963  1.2357 12.9295  0.0000  0.0201   0.0478   0.0519    0.0530   0.0000   442.4973       4.71016       19.3823       2.21305      -3.67664      0.190002      0.689817      0.932716       1.02767       1.13919       1.25875       1.25346
  47  11 3165.9975    3.8598  1.4468 13.1144 -0.0000  0.0222   0.0469   0.0614    0.0456   0.0000   440.5664       4.20560       20.0375       2.10056      -5.26197      -1.07713      0.746053       1.04095       1.13201       1.29982       1.32787       1.31310
  47  12 3341.2900    3.3502  2.0847 12.7887 -0.0001  0.0287   0.0351   0.0768    0.0357   0.0000   441.4792       3.73514       19.1714       4.25328      -2.18678       2.70550      0.906927       1.35541       1.39959       1.58543       1.65555       1.69264
  47  13 3514.8552    2.6703  3.5294 12.1663  0.0000  0.0391   0.0223   0.1044    0.0278   0.0000   441.3243     -0.387755       16.2948       8.63511       1.73482       1.62388       1.29664       1.75416       2.01713       2.18306       2.24709       2.29662
  47  14 3686.3901    2.1548  5.7459 11.5727  0.0000  0.0557   0.0145   0.1490    0.0226   0.0000   441.9065       5.47827       23.2042       5.20016       1.88640       1.63535       1.82024       2.44446       2.78317       3.04934       3.16952       3.27984
  47  15 3855.8355    1.6966  7.6766 11.1725 -0.0011  0.0730   0.0101   0.1955    0.0204   0.0000   437.3640       7.38095       17.6614       1.51328      -3.41218       7.40746       2.44956       3.24956       3.71981       4.05005       4.23321       4.28403
  47  16 4022.5274    1.3660 10.7822 10.8076  0.0009  0.1044   0.0068   0.2676    0.0182   0.0000   433.6292       3.14313       15.6536      -3.89526       8.25080     -0.793642       3.44406       4.53328       5.24967       5.69867       5.89849       6.00285
  48   2 1386.9235    0.1146  0.2371  8.9069  0.0000  0.0174   0.0054   0.0398    0.0201   0.0000   442.0661     -0.991845       20.5069      -1.53415      -2.63135      -1.22482      0.613265      0.746832      0.964068      0.850700      0.996024       1.03244
  48   3 1636.8351    0.2548  0.3789  8.9423  0.0000  0.0133   0.0061   0.0326    0.0259   0.0000   442.4407      0.100648       20.4340     -0.443193      -2.67087      0.827269      0.424708      0.610597      0.632865      0.722988      0.765597      0.778686
  48   4 1856.5626    0.4420  0.5324  9.2077  0.0000  0.0139   0.0082   0.0329    0.0348   0.0000   442.2138      0.528332       21.2040      0.158774     -0.640252     0.0815855      0.471149      0.603496      0.701058      0.735381      0.817121      0.791502
  48   5 2065.3103    0.7190  0.7638  9.8102  0.0000  0.0166   0.0112   0.0389    0.0416   0.0000   441.9778      0.567440       20.1479     -0.569105      -2.55485     0.0998367      0.521424      0.697767      0.817717      0.872092      0.987138      0.950557
  48   6 2265.7745    1.1233  1.1013 10.3686  0.0000  0.0194   0.0153   0.0512    0.0537   0.0000   442.3218       3.00572       21.8125       1.40519      -4.42188      -1.65743      0.627207      0.871042      0.975225       1.06093       1.06311       1.09459
  48   7 2456.5687    1.6504  1.3639 10.9521  0.0000  0.0221   0.0200   0.0557    0.0517   0.0000   442.3955       3.03932       20.5089       1.42806      -3.39789      0.568331      0.710467       1.01439       1.08387       1.24411       1.36295       1.31475
  48   8 2642.4966    2.3328  1.2496 11.6345  0.0000  0.0200   0.0290   0.0523    0.0574   0.0000   441.3129      0.721358       18.6720      0.559855      -2.23936      -1.38998      0.636738      0.903892      0.990923       1.10519       1.19945       1.20026
  48   9 2826.5943    3.1532  1.1511 12.4270  0.0000  0.0191   0.0407   0.0499    0.0565   0.0000   442.6722       3.71444       20.0321       2.16209      -2.49085     -0.356268      0.655602      0.899721       1.01935       1.07888       1.12490       1.16659
  48  10 3007.7929    3.7635  1.0919 12.9893  0.0000  0.0187   0.0506   0.0485    0.0534   0.0000   443.0193       5.24208       21.9567       1.31893     -0.188612      -1.11937      0.636046      0.882251      0.978819       1.07462       1.11184       1.12338
  48  11 3186.0209    3.8940  1.3457 13.1172  0.0000  0.0215   0.0489   0.0572    0.0476   0.0000   441.0252       3.77576       18.4066       1.83633      -1.21670       2.32885      0.693462      0.973389       1.06570       1.11364       1.22775       1.23866
  48  12 3362.0315    3.3282  2.2395 12.5976 -0.0000  0.0283   0.0327   0.0759    0.0348   0.0000   441.9574       5.66557       20.7792       2.70862    -0.0504698      -1.66923      0.925234       1.25394       1.43337       1.56391       1.64018       1.68234
  48  13 3536.3954    2.6727  3.7877 11.9686  0.0000  0.0396   0.0208   0.1046    0.0270   0.0000   438.0428       5.33201       19.7210       3.97961       2.96295       3.98319       1.28518       1.71844       1.94902       2.09140       2.18575       2.26500
  48  14 3709.0978    2.0936  6.2422 11.4562  0.0000  0.0603   0.0134   0.1585    0.0218   0.0000   440.1177       11.9729       24.0346       9.08287       3.55007       2.67782       1.94421       2.64434       3.01276       3.29302       3.41444       3.44427
  48  15 3879.3471    1.6505  8.3309 11.0851 -0.0004  0.0797   0.0092   0.2119    0.0195   0.0000   440.0793       7.52236       16.2318       2.13948      -2.93356       15.4237       2.54617       3.41406       3.89928       4.22314       4.39328       4.57734
  48  16 4047.2578    1.3240 11.4343 10.6771 -0.0008  0.1104   0.0062   0.2853    0.0175   0.0000   441.5145       4.79861       23.1728       5.18171       6.85600      0.255300       3.51698       4.67778       5.41008       5.91780       6.13672       6.21763
  49   2 1398.5052    0.1243  0.1767  8.9860  0.0000  0.0140   0.0052   0.0281    0.0193   0.0000   442.8606      0.420885       19.9604      -1.33692      -2.66531      0.780836      0.411473      0.509655      0.692933      0.673034      0.721884      0.740564
  49   3 1649.3476    0.2696  0.3473  9.1155  0.0000  0.0130   0.0065   0.0284    0.0256   0.0000   441.4404      -1.21598       21.8430     -0.585645      -2.87740     -0.325012      0.399918      0.560448      0.602309      0.668281      0.669361      0.659424
  49   4 1869.9584    0.4909  0.6031  9.3225  0.0000  0.0143   0.0085   0.0355    0.0375   0.0000   442.6969     -0.813141       20.4873       1.07268      -3.20456     -0.771598      0.446442      0.606890      0.645014      0.701366      0.752570      0.789629
  49   5 2080.0818    0.7398  0.7659  9.9523  0.0000  0.0160   0.0113   0.0391    0.0410   0.0000   442.3999     -0.356590       20.6074      0.521475      -3.26064      0.314513      0.549777      0.759795      0.880905      0.924706      0.999860       1.00386
  49   6 2281.3726    1.1627  1.0538 10.5529  0.0000  0.0188   0.0159   0.0486    0.0521   0.0000   441.7317       1.15080       18.0658      0.406376      -4.44627     -0.874248      0.573708      0.799447      0.911653      0.953506       1.00904       1.05673
  49   7 2472.8707    1.7050  1.2704 11.1893 -0.0036  0.0207   0.0211   0.0540    0.0509   0.0000   442.3632       1.01300       20.9230       1.60028     -0.509401      -1.26547      0.637976      0.900431      0.994989       1.10101       1.16870       1.19108
  49   8 2659.8889    2.3571  1.3358 11.8340  0.0000  0.0206   0.0284   0.0552    0.0524   0.0000   440.7887       3.87634       19.9014     -0.549216      -1.08472     0.0269531      0.658176      0.898277       1.04096       1.09890       1.19645       1.16032
  49   9 2844.8873    3.2335  1.2260 12.4041  0.0055  0.0188   0.0399   0.0515    0.0610   0.0000   441.9648       2.32510       21.5660       1.47960      -2.04788      0.671773      0.615928      0.841163      0.945208       1.03685       1.15676       1.15612
  49  10 3026.8857    3.8751  1.2203 13.0792  0.0000  0.0189   0.0492   0.0535    0.0508   0.0000   439.8277       5.76446       21.4061       2.76847     0.0198649       1.59468      0.625263      0.844255      0.981953       1.02518       1.13497       1.10684
  49  11 3205.7568    3.9166  1.4563 13.0726  0.0000  0.0226   0.0465   0.0582    0.0483   0.0000   441.6785       7.38380       19.2597       3.17047      -2.42924       1.57339      0.676049      0.953265       1.07174       1.14993       1.18598       1.19924
  49  12 3382.6478    3.2116  2.4693 12.5564  0.0000  0.0297   0.0297   0.0795    0.0334   0.0000   443.1699       8.85545       14.5496      0.791381       1.39133       1.88205      0.936925       1.27591       1.47361       1.59312       1.65142       1.66819
  49  13 3557.9986    2.5151  3.8872 12.0833  0.0000  0.0418   0.0198   0.1087    0.0260   0.0000   440.5298       7.59995       18.7979       1.79144     -0.934559       3.39659       1.30997       1.78432       2.00175       2.19348       2.29054       2.30822
  49  14 3731.3067    2.0096  6.5129 11.5235  0.0001  0.0612   0.0123   0.1661    0.0209   0.0000   434.3071       6.12808       16.3245      -1.03228      -1.10848       3.80610       1.97168       2.59826       3.02187       3.23893       3.34817       3.43501
  49  15 3902.9580    1.6830  9.1528 11.0632  0.0021  0.0831   0.0084   0.2206    0.0200   0.0000   440.9541       3.28278       18.3655     -0.770102       5.63210       5.95198       2.61271       3.48729       4.03612       4.32252       4.56718       4.60693
  50   2 1409.9987    0.1180  0.1837  8.9447  0.0000  0.0142   0.0053   0.0278    0.0195   0.0000   443.1521      -1.28730       20.0414     -0.247812      -1.08331     -0.642915      0.506370      0.724585      0.899942       1.10072       1.25737      0.971425
  50   3 1661.5930    0.2636  0.3758  9.1141  0.0000  0.0139   0.0063   0.0321    0.0256   0.0000   442.0072     -0.358522       21.1079      0.308455      -1.55261    -0.0831742      0.409906      0.518661      0.691647      0.603808      0.699080      0.652797
  50   4 1883.3083    0.5047  0.5298  9.4099  0.0000  0.0129   0.0090   0.0311    0.0352   0.0000   442.4470     -0.485279       20.1517     -0.220065      -1.79367     -0.260362      0.410553      0.550591      0.611707      0.655719      0.687570      0.682584
  50   5 2094.6778    0.7959  0.8743  9.8523  0.0000  0.0167   0.0113   0.0428    0.0455   0.0000   442.8446       1.23382       21.6354      0.200869      -1.31140       1.09047      0.527763      0.716895      0.803583      0.852155      0.939231      0.951187
  50   6 2296.8283    1.1928  1.1269 10.5832  0.0000  0.0197   0.0157   0.0494    0.0511   0.0000   440.3487     -0.929182       19.3799       1.24517      -3.11132       2.50657      0.596994      0.822262      0.921360      0.965295       1.01748       1.02705
  50   7 2489.0440    1.7604  1.2845 11.2790  0.0000  0.0211   0.0219   0.0533    0.0510   0.0000   441.5486       1.69938       21.9007       1.13841      -1.24592       1.69334      0.635338      0.904228       1.00026       1.05818       1.16213       1.18491
  50   8 2677.0986    2.5510  1.2272 12.1084  0.0000  0.0198   0.0320   0.0525    0.0498   0.0000   441.9118       2.40241       21.0861      0.942672      -3.51715      -1.01910      0.594768      0.845909      0.937326       1.05505       1.07912       1.09571
  50   9 2863.0212    3.3045  1.1315 12.5625  0.0000  0.0183   0.0420   0.0486    0.0557   0.0000   442.8624       3.30690       17.7266       1.57754      -3.81214       1.36775      0.585686      0.816114      0.889817      0.956095       1.05619       1.07236
  50  10 3045.7810    3.8714  1.2326 13.1197  0.0000  0.0195   0.0490   0.0527    0.0493   0.0000   440.6789       3.09490       18.0567       2.25418    -0.0459223      0.822947      0.627583      0.862438      0.963370       1.03511       1.13200       1.11506
  50  11 3225.4132    3.8013  1.7251 12.7460  0.0000  0.0231   0.0400   0.0633    0.0442   0.0000   440.0879       5.60849       20.9687       5.26166     -0.848871      -1.55334      0.742827      0.989145       1.14629       1.22976       1.34961       1.36224
  50  12 3403.0725    3.0588  2.6433 12.5467  0.0000  0.0311   0.0282   0.0852    0.0311   0.0000   439.5369       7.25805       19.4466       2.77678     -0.239564      -3.41907      0.980897       1.31351       1.47406       1.58924       1.66961       1.71507
  50  13 3579.2075    2.4649  4.6927 11.8436  0.0000  0.0453   0.0173   0.1245    0.0240   0.0000   443.5113       9.27200       22.3933       4.27183      -6.95731      -2.15800       1.42689       1.89022       2.20375       2.36519       2.44259       2.50341
  50  14 3753.4609    2.0115  6.7487 11.3868 -0.0007  0.0636   0.0119   0.1655    0.0216   0.0000   438.1937       8.97393       18.4642      -1.57701       5.30868       1.56131       1.97611       2.65573       3.05061       3.25795       3.45692       3.50679
  50  15 3925.7277    1.5887  9.8186 11.0016 -0.0037  0.0927   0.0074   0.2419    0.0187   0.0000   437.5026       16.4297       21.0500       5.72673      -9.40498       11.6773       2.81236       3.77912       4.41231       4.65019       4.91526       4.95831
  51   1 1120.1993    0.0508  0.0298  8.9863  0.0001  0.0130   0.0122   0.0197    0.0167   0.0000   441.4480      0.289024       20.5213      -1.72579      -5.38480      0.737951      0.423118      0.583065      0.630839      0.564320       1.07670      0.839273
  51   2 1421.2705    0.1356  0.1755  8.9265  0.0000  0.0115   0.0054   0.0257    0.0194   0.0000   442.3937   -0.00562875       20.7034     -0.500692      -3.30973      -1.33224      0.346756      0.464292      0.544630      0.566532      0.596609      0.581349
  51   3 1673.7378    0.2852  0.3940  9.0686  0.0000  0.0128   0.0064   0.0314    0.0265   0.0000   442.8370     -0.443014       20.4745     -0.277739      -3.35182      -1.30265      0.409812      0.552893      0.618761      0.623542      0.668494      0.699924
  51   4 1896.4794    0.5235  0.6345  9.3088  0.0000  0.0149   0.0087   0.0352    0.0388   0.0000   442.0408     -0.399209       21.4296      0.510316     -0.624374     0.0139650      0.450492      0.608801      0.716276      0.738375      0.777690      0.804811
  51   5 2109.2011    0.8191  0.8593  9.9328  0.0000  0.0167   0.0117   0.0420    0.0440   0.0000   441.7728   -0.00597828       20.3685      0.208195      -1.67156       1.55981      0.491780      0.695429      0.741532      0.811396      0.822760      0.834253
  51   6 2312.0665    1.2476  1.2536 10.5701  0.0000  0.0198   0.0159   0.0558    0.0520   0.0000   443.1949       1.21956       21.1777       1.01153      -1.09512       1.04664      0.630161      0.840269      0.956094       1.03146       1.08389       1.10599
  51   7 2505.1383    1.8094  1.2803 11.4456  0.0000  0.0203   0.0226   0.0550    0.0461   0.0000   440.8749       2.21827       20.2836       2.80825      -1.91728      -1.86389      0.635584      0.860501      0.989782       1.04980       1.17456       1.13668
  51   8 2694.2087    2.5170  1.2411 12.0577  0.0000  0.0199   0.0312   0.0528    0.0506   0.0000   441.1714       1.56664       20.9310       3.37905      -2.33984      0.207560      0.611721      0.800292      0.983320       1.02834       1.04463       1.11374
  51   9 2881.1333    3.2755  1.2451 12.4789  0.0000  0.0188   0.0396   0.0519    0.0540   0.0000   441.5960       3.04489       21.4753       2.04111      -3.14538     -0.976804      0.596386      0.790980      0.888866      0.979748       1.04096       1.07564
  51  10 3064.5002    3.9757  1.2386 12.9425  0.0000  0.0190   0.0484   0.0515    0.0533   0.0000   442.9390       5.02251       20.9150       3.47121      -3.75913      0.587066      0.588771      0.811556      0.917598      0.984602       1.02524       1.05804
  51  11 3244.8322    3.6982  1.7634 12.8857 -0.0031  0.0238   0.0397   0.0665    0.0391   0.0000   442.9285       6.23430       20.5691       3.59588      -2.83141      0.171787      0.727915      0.989256       1.11544       1.18774       1.25730       1.27845
  51  12 3423.4084    3.0688  2.6706 12.4500  0.0000  0.0312   0.0279   0.0842    0.0322   0.0000   441.5378       6.85680       18.2925      0.312885       2.93496       3.16711      0.963162       1.30812       1.47774       1.62056       1.71300       1.70251
  51  13 3600.3122    2.3995  4.5291 11.9047  0.0000  0.0466   0.0176   0.1216    0.0237   0.0000   444.0733       9.60880       18.6309       5.86723     0.0750331      -6.08316       1.38300       1.90003       2.14020       2.29756       2.40402       2.43699
  51  14 3775.8185    1.9760  7.6762 11.3680  0.0006  0.0731   0.0112   0.1875    0.0208   0.0000   440.5807       3.08076       23.3908       3.16523      -4.06607     -0.369998       2.22642       2.95234       3.44270       3.60474       3.86915       3.93749
  51  15 3948.7187    1.5702 10.2323 10.9266  0.0037  0.0931   0.0071   0.2445    0.0181   0.0000   442.5064       5.14419       23.5580       3.33891      -9.02223      -6.94624       2.84751       3.78389       4.44568       4.70088       5.02772       5.13909
  52   2 1432.4450    0.1260  0.1962  8.9238  0.0000  0.0144   0.0052   0.0286    0.0195   0.0000   442.0931      0.406692       20.4829      0.164893      -1.81148      0.696699      0.509166      0.670540      0.744546      0.744426      0.829816      0.770572
  52   3 1685.6762    0.2925  0.3969  9.0902  0.0000  0.0132   0.0065   0.0302    0.0266   0.0000   441.6639     -0.311625       20.2575     -0.193497      -2.23246     -0.205387      0.394557      0.561008      0.604987      0.665467      0.678649      0.711723
  52   4 1909.5487    0.5145  0.7728  9.3521  0.0000  0.0164   0.0081   0.0408    0.0390   0.0000   441.6341      0.554878       20.8070     -0.577850      -2.81431      0.436361      0.482529      0.659591      0.739754      0.772496      0.831594      0.853113
  52   5 2123.5245    0.8451  0.9947  9.9283  0.0000  0.0181   0.0114   0.0460    0.0465   0.0000   441.4464      0.460395       21.7105     -0.625161      -1.61561     0.0903401      0.505412      0.717205      0.769838      0.865767      0.914750      0.927205
  52   6 2327.0738    1.2784  1.2101 10.6280  0.0001  0.0196   0.0163   0.0531    0.0540   0.0000   442.2796       1.69785       21.8084       1.35871      -1.50462      -1.89457      0.590948      0.826428      0.939454      0.999818       1.09554       1.08510
  52   7 2521.0307    1.8525  1.2434 11.4869  0.0000  0.0202   0.0232   0.0540    0.0494   0.0000   441.9874    -0.0646264       19.9954       1.21173      -1.84959      0.119659      0.607321      0.832157      0.916626      0.996224       1.11084       1.10524
  52   8 2711.1840    2.6331  1.2618 12.0733  0.0000  0.0198   0.0319   0.0515    0.0530   0.0000   441.3933       1.49784       21.2758       2.05849     -0.800903       2.11394      0.600402      0.807015      0.890719      0.986029       1.01534       1.06381
  52   9 2898.8948    3.5177  1.2065 12.6453  0.0000  0.0184   0.0429   0.0505    0.0555   0.0000   443.0089       5.22527       20.8375       2.84269      -1.58389      0.937552      0.557159      0.747532      0.867420      0.945790       1.00741       1.06188
  52  10 3083.0547    3.9675  1.1578 13.2088  0.0000  0.0188   0.0514   0.0495    0.0518   0.0000   440.7323       5.57736       19.9417       3.90170      -3.63857       1.14521      0.574309      0.792103      0.881265      0.965020       1.04798       1.09606
  52  11 3264.1637    3.6710  1.7684 12.8255  0.0000  0.0232   0.0381   0.0641    0.0391   0.0000   442.2527       3.98543       21.7997       4.16389      -4.09683      -2.32906      0.722090      0.958746       1.07852       1.13735       1.26083       1.25195
  52  12 3443.4682    2.9801  3.1467 12.2637  0.0000  0.0342   0.0237   0.0887    0.0284   0.0000   443.0242       8.17021       15.6478       2.31819      0.759258       3.02296      0.996398       1.39747       1.56441       1.70220       1.77894       1.88397
  52  13 3621.1320    2.2544  4.4550 11.8292  0.0000  0.0459   0.0161   0.1253    0.0249   0.0000   441.9388       9.86891       18.0509       3.61877      -6.76348      0.434623       1.36744       1.81806       2.12977       2.29941       2.38142       2.43318
  52  14 3797.1345    1.7804  6.5354 11.3166  0.0000  0.0642   0.0106   0.1717    0.0227   0.0000   441.3747     -0.124844       22.0794       4.80913      -5.97976       4.64826       1.91104       2.50001       2.90965       3.15623       3.26887       3.36651
  52  15 3970.9365    1.4760  9.6941 10.9274 -0.0045  0.0944   0.0069   0.2421    0.0185   0.0000   436.9728       7.03264       31.1374      0.778772       1.39828      -15.2267       2.74841       3.70275       4.30925       4.61692       4.91330       4.88966
  53   2 1443.5081    0.1508  0.2591  8.9322  0.0000  0.0136   0.0051   0.0332    0.0202   0.0000   441.2617     -0.482232       20.9446      0.548692      -2.13014      0.435229      0.394601      0.494149      0.648428      0.655370      0.678569      0.693364
  53   3 1697.4624    0.3145  0.4378  8.9961  0.0000  0.0128   0.0064   0.0306    0.0285   0.0000   441.7504      0.322597       20.1323     -0.101290      -2.70902     -0.660960      0.393444      0.521320      0.608270      0.642724      0.767393      0.754646
  53   4 1922.5000    0.5398  0.6646  9.4833 -0.0001  0.0150   0.0087   0.0363    0.0373   0.0000   441.7129     -0.208816       21.1151       1.67346      -2.94018      0.866364      0.431935      0.628288      0.666294      0.757701      0.754949      0.797902
  53   5 2137.6875    0.8670  1.0031  9.9759  0.0000  0.0180   0.0117   0.0458    0.0488   0.0000   441.6100       1.44471       21.1515      -1.88888      -4.93212      -1.06462      0.546407      0.737308      0.877352      0.887958      0.948513       1.00307
  53   6 2342.0189    1.2854  1.3249 10.6966  0.0000  0.0205   0.0154   0.0559    0.0464   0.0000   441.8194       1.90343       23.2661     -0.909892      -2.18163      0.571715      0.588713      0.813453      0.915061       1.01765       1.04688       1.06259
  53   7 2536.7695    1.9301  1.4127 11.4113  0.0000  0.0208   0.0219   0.0554    0.0444   0.0000   442.0256       1.69091       20.5874     0.0334285      -1.45785       3.19378      0.598201      0.839114      0.939483       1.01032       1.04401       1.10361
  53   8 2728.0320    2.6703  1.2539 12.0762  0.0000  0.0202   0.0318   0.0504    0.0531   0.0000   441.9691       4.30308       21.1636      0.946325      -1.16252     -0.214967      0.544340      0.791478      0.860240      0.926733      0.995749      0.987460
  53   9 2916.6229    3.5316  1.0529 12.9113  0.0000  0.0175   0.0456   0.0452    0.0497   0.0000   441.9822       4.09090       19.1420       2.32124      -4.03211       1.13722      0.516273      0.714324      0.799933      0.897953      0.914293      0.926768
  53  10 3101.4598    4.0221  1.2282 13.0721  0.0000  0.0191   0.0487   0.0499    0.0519   0.0000   440.9675       3.29852       21.4029       3.95265      -3.44359     0.0962910      0.594182      0.791220      0.920720       1.00459       1.06152       1.03460
  53  11 3283.3104    3.6787  1.9104 12.7997  0.0000  0.0244   0.0366   0.0655    0.0382   0.0000   442.2285       7.52060       19.1777       2.60628     -0.723719       1.38983      0.716055      0.960662       1.09725       1.18057       1.25555       1.29031
  53  12 3463.5033    2.8698  3.3392 12.2396  0.0000  0.0345   0.0224   0.0961    0.0275   0.0000   442.2236       1.33937       19.9893       5.31550      -1.02876      -1.17081       1.00939       1.38168       1.55303       1.68036       1.79781       1.78030
  54   1 1147.9200    0.0601  0.0558  9.1311  0.0000  0.0135   0.0060   0.0203    0.0163   0.0000   440.3329      -1.39107       21.1092     -0.926774      -3.84653      -1.34470      0.352150      0.613136      0.572483      0.721872      0.736397      0.753497
  54   2 1454.3812    0.1494  0.2538  9.0647  0.0000  0.0167   0.0051   0.0308    0.0200   0.0000   442.6866      0.209271       20.7976      -1.21313      -1.21855     0.0981810      0.476027      0.651579      0.771643      0.803563      0.940139      0.940771
  54   3 1709.1327    0.3189  0.4446  9.1915  0.0000  0.0131   0.0066   0.0311    0.0284   0.0000   442.8605     -0.678509       20.2489      0.758793      -2.62365      0.218904      0.368957      0.488947      0.572914      0.620403      0.610470      0.656582
  54   4 1935.3290    0.5817  0.7240  9.5469  0.0000  0.0150   0.0088   0.0367    0.0397   0.0000   442.1350      0.606029       21.0775      0.412403      -1.37374     -0.136886      0.427575      0.597137      0.665958      0.723892      0.783245      0.796348
  54   5 2151.7617    0.8989  1.0042 10.0703  0.0000  0.0167   0.0117   0.0453    0.0489   0.0000   442.3673      0.783925       19.7445     -0.191387      -1.02792       1.01588      0.491654      0.671561      0.747311      0.824491      0.866626      0.898831
  54   6 2356.8458    1.3911  1.1553 10.9504  0.0000  0.0179   0.0173   0.0504    0.0501   0.0000   440.7729      0.168638       21.4892       1.09928     -0.408494      0.167373      0.531115      0.681419      0.807330      0.879721      0.928176      0.930021
  54   7 2552.4337    2.0007  1.3777 11.5246  0.0000  0.0206   0.0229   0.0541    0.0499   0.0000   441.7090      0.994093       20.7694       2.37344      -2.38428     -0.937913      0.604793      0.837884      0.927726       1.00475       1.08332       1.11907
  54   8 2744.7049    2.8227  1.1375 12.3000  0.0000  0.0189   0.0343   0.0450    0.0549   0.0000   442.1453       1.54636       20.8370       1.72126      -1.86765      0.957320      0.502879      0.735765      0.791151      0.879780      0.898630      0.936225
  54   9 2934.0819    3.6503  1.1862 12.8086  0.0000  0.0183   0.0439   0.0487    0.0584   0.0000   441.7155       2.78473       20.8636       1.01330     -0.226913     -0.200456      0.524594      0.729560      0.818210      0.895670      0.937234      0.940151
  54  10 3119.6891    4.0668  1.3894 13.1039 -0.0019  0.0200   0.0454   0.0543    0.0462   0.0000   442.1997       6.04812       22.1045       1.45773      -2.78122     -0.592855      0.574366      0.801407      0.895143      0.988532       1.04736       1.03366
  54  11 3302.3729    3.5914  1.9181 13.0564  0.0000  0.0247   0.0362   0.0683    0.0352   0.0000   441.9223       3.31664       21.1592       2.98162     0.0700701       1.64371      0.718485      0.990925       1.09503       1.21156       1.29029       1.31449
  54  12 3483.1602    2.8563  3.1192 12.4547 -0.0001  0.0337   0.0236   0.0916    0.0285   0.0000   443.3971       7.64646       20.6260       3.59791     -0.474383      -1.27162      0.987170       1.32181       1.51635       1.60001       1.71543       1.73197
  54  13 3662.4671    2.2004  5.1448 11.6655 -0.0036  0.0495   0.0115   0.1359    0.0202   0.0000   440.6130       8.51487       25.4985      -2.65808      -12.4548       4.26753       1.47846       1.95066       2.26414       2.45460       2.63420       2.56925
  54  14 3839.6040    1.9085  8.4118 11.0185 -0.0076  0.0716   0.0065   0.1943    0.0145   0.0000   437.1558       4.88012       32.6804      -8.83796      -24.5571       8.13929       2.24626       2.76102       3.34273       3.50617       3.92793       3.95352
  55   2 1465.1385    0.1493  0.2019  8.9863  0.0000  0.0110   0.0051   0.0263    0.0193   0.0000   442.1496     -0.277302       21.6005      0.672591      -3.66149      0.560030      0.321439      0.394526      0.451625      0.480999      0.580176      0.637818
  55   3 1720.6224    0.3178  0.3993  9.1921  0.0000  0.0119   0.0066   0.0295    0.0267   0.0000   441.3545      0.317281       20.9190     -0.192245      -3.06267      0.559789      0.332280      0.463857      0.527756      0.611100      0.563379      0.617712
  55   4 1948.0703    0.5768  0.7324  9.5063  0.0000  0.0144   0.0087   0.0379    0.0386   0.0000   443.1416      0.444301       20.6827    -0.0396544      -2.69065      0.949814      0.430375      0.567691      0.662952      0.675313      0.748030      0.752161
  55   5 2165.7015    0.9351  1.0648 10.0834  0.0000  0.0188   0.0121   0.0457    0.0508   0.0000   442.0049       2.67088       20.8055       1.77636      -2.26386     -0.830421      0.511207      0.691574      0.809912      0.861696      0.926539      0.918176
  55   6 2371.3828    1.4312  1.3124 10.7449  0.0000  0.0199   0.0166   0.0525    0.0510   0.0000   441.2479       2.36128       21.1339      0.693462      -2.85770     -0.408718      0.547302      0.771773      0.849468      0.916677      0.977553       1.02018
  55   7 2567.9493    2.0406  1.3690 11.5463  0.0001  0.0199   0.0231   0.0539    0.0472   0.0000   442.0472       2.37627       20.6825       2.10808      -3.29091     -0.107054      0.559719      0.756371      0.861179      0.888152      0.978266      0.970837
  55   8 2761.2618    2.8993  1.2966 12.2089  0.0003  0.0187   0.0328   0.0506    0.0497   0.0000   442.1572       2.72188       20.8369     -0.740198      -2.45082     -0.978777      0.540305      0.742629      0.828492      0.897602      0.948362      0.944600
  55   9 2951.5278    3.7127  1.2828 12.8354  0.0000  0.0187   0.0431   0.0523    0.0492   0.0000   441.1518       2.91291       20.7315       2.50138      -2.83286     -0.806117      0.528622      0.740025      0.840011      0.906965      0.951175      0.957329
  55  10 3137.8668    4.0987  1.4116 12.8944  0.0000  0.0198   0.0443   0.0522    0.0489   0.0000   442.4720       5.27176       22.9976       2.81145      -2.98054     -0.785406      0.552753      0.769460      0.879665      0.959048      0.980745       1.01422
  55  11 3321.2480    3.5655  2.1147 12.6685  0.0000  0.0251   0.0328   0.0684    0.0366   0.0000   441.2233       5.69459       19.3630      0.601769      -1.87755     -0.229111      0.702707      0.975398       1.08288       1.15949       1.25442       1.26244
  55  12 3502.8977    2.7931  3.5672 12.1794 -0.0031  0.0364   0.0207   0.0978    0.0269   0.0000   442.0847       5.55132       19.2106    -0.0715493     -0.281328      0.293051       1.02416       1.39633       1.57710       1.74187       1.81739       1.85223
  55  13 3682.6323    2.4606  6.6847 11.2896  0.0038  0.0555   0.0099   0.1477    0.0169   0.0000   438.1762       9.02051       24.5552      0.754457      -13.7568       5.85452       1.64797       2.06897       2.49779       2.67176       2.86309       2.84690
  55  14 3860.8454    1.9391  9.5631 10.8437  0.0062  0.0797   0.0060   0.2096    0.0138   0.0000   435.8638       12.2399       29.9568       2.21352      -7.78800       14.6506       2.42331       2.99925       3.67494       3.88944       4.23877       4.23673
  56   1 1165.9138    0.0616  0.0446  8.9432  0.0000  0.0137   0.0063   0.0157    0.0163   0.0000   441.0372     -0.385337       21.3567      0.106330      -3.78282      0.243359      0.388803      0.526982      0.572562      0.581955      0.719362      0.709527
  56   2 1475.7994    0.1553  0.2887  8.8737  0.0000  0.0146   0.0050   0.0329    0.0204   0.0000   442.3073     -0.329079       21.2817      -1.34619      -2.62024      0.375885      0.418031      0.511946      0.597297      0.689656      0.670190      0.727575
  56   3 1731.9475    0.3375  0.4562  9.1149  0.0000  0.0128   0.0066   0.0316    0.0278   0.0000   441.3805     -0.251072       21.4622      0.313634      -3.60592     -0.282149      0.358949      0.495139      0.553206      0.623873      0.639232      0.652990
  56   4 1960.7075    0.5888  0.7344  9.4935  0.0000  0.0152   0.0088   0.0372    0.0377   0.0000   442.3954      -1.95561       21.3224    -0.0356261      -4.56992       1.25232      0.406923      0.567559      0.657020      0.684115      0.742323      0.747321
  56   5 2179.4418    0.9708  1.0264 10.1006  0.0000  0.0173   0.0125   0.0453    0.0479   0.0000   442.3131      0.839305       22.4832       1.68562      -3.21488      -2.04878      0.476028      0.661211      0.734627      0.835086      0.884710      0.896100
  56   6 2385.8440    1.4474  1.3200 10.7747  0.0000  0.0204   0.0169   0.0512    0.0493   0.0000   441.0679       1.90782       22.9216      0.632293      -2.90415       2.26276      0.550829      0.767161      0.884373      0.919395      0.965999      0.991781
  56   7 2583.3432    2.1561  1.2902 11.6204  0.0039  0.0197   0.0253   0.0503    0.0515   0.0000   442.8032       2.60177       18.4206       1.60561      -1.17079      0.209913      0.532227      0.735152      0.818662      0.873106      0.976932      0.984498
  56   8 2777.7644    3.0253  1.1708 12.2190  0.0000  0.0175   0.0358   0.0469    0.0549   0.0000   440.9728       4.27842       21.3429      0.623486      -1.47128      0.676939      0.496228      0.662530      0.767034      0.810539      0.871344      0.868347
  56   9 2968.8060    3.8698  1.1631 12.8423  0.0001  0.0179   0.0458   0.0465    0.0518   0.0000   441.2505       3.24205       19.2743       3.41897      -2.97277      0.375437      0.499444      0.707631      0.803672      0.851997      0.895716      0.901371
  56  10 3155.8341    3.9899  1.4164 12.9449  0.0000  0.0204   0.0441   0.0529    0.0458   0.0000   441.8330       5.30054       19.0490       4.41229     -0.457350      -2.01161      0.567024      0.792483      0.882554      0.943710      0.981879      0.999483
  56  11 3339.9847    3.4646  2.1184 12.7019  0.0000  0.0258   0.0324   0.0691    0.0345   0.0000   443.0490       6.01699       21.3958       3.80061      -3.45528      0.962048      0.723186      0.985318       1.10035       1.20162       1.32523       1.32911
  56  12 3522.1416    2.9115  4.1820 11.7544  0.0314  0.0386   0.0137   0.1049    0.0146   0.0000   440.4019       9.88419       26.3463       5.13389      -4.89929       3.17837       1.11978       1.45202       1.72497       1.84931       1.95759       1.99560
  57   1 1174.8279    0.0499  0.0190  8.8735  0.0002  0.0107   0.0069   0.0079    0.0158   0.0000   441.6120     -0.422079       20.7869     -0.265971      -1.57283       1.25855      0.422682      0.531969      0.565829      0.602839      0.615759      0.611162
  57   2 1486.3085    0.1642  0.2157  8.8670  0.0000  0.0113   0.0053   0.0248    0.0195   0.0000   441.8858      0.131028       19.9733     -0.458546      -3.03384      0.786255      0.300584      0.421388      0.480365      0.500511      0.542213      0.532288
  57   3 1743.2105    0.3755  0.4183  9.0278  0.0000  0.0120   0.0072   0.0277    0.0293   0.0000   442.2606       1.09458       21.0873      0.704171      -2.60292    -0.0998459      0.363915      0.512549      0.594395      0.680213      0.737188      0.709073
  57   4 1973.1942    0.6027  0.7677  9.4463  0.0000  0.0152   0.0089   0.0381    0.0388   0.0000   441.6120    -0.0620970       21.3428     -0.207131      -2.81673      0.517159      0.411890      0.570464      0.654087      0.710229      0.745578      0.730311
  57   5 2193.0669    0.9923  1.0012 10.0975  0.0000  0.0171   0.0129   0.0440    0.0475   0.0000   441.6263       2.59918       20.7047     0.0383317      -1.81372     0.0454325      0.467186      0.630628      0.712198      0.785270      0.805877      0.857663
  57   6 2400.1352    1.4926  1.4188 10.6477  0.0000  0.0208   0.0161   0.0534    0.0453   0.0000   442.4350       1.25249       19.5396     -0.260202      -1.19253      -2.62420      0.541213      0.778186      0.858919      0.960403      0.988784      0.975385
  57   7 2598.6515    2.2383  1.3115 11.5883  0.0000  0.0194   0.0255   0.0501    0.0470   0.0000   441.6441       2.45006       19.2637     -0.947765      -4.14811       1.01889      0.529448      0.746851      0.827644      0.921322      0.970287      0.993489
  57   8 2794.0643    3.0656  1.2204 12.3991  0.0009  0.0189   0.0366   0.0494    0.0501   0.0000   443.3432       4.10178       20.8605       1.17374      -2.32798      0.386047      0.482228      0.707768      0.772813      0.843993      0.897563      0.903640
  57   9 2985.8935    3.8385  1.2374 12.7432 -0.0001  0.0184   0.0442   0.0482    0.0509   0.0000   441.6607       2.87875       20.7028       2.85851      -2.63798    -0.0729036      0.529394      0.730472      0.823522      0.909200      0.941287      0.937819
  57  10 3173.6315    4.0780  1.5323 12.8542  0.0042  0.0213   0.0429   0.0547    0.0443   0.0000   441.3028       3.34994       18.5584       2.67410      -1.51131      0.281010      0.558568      0.779956      0.897205      0.960583      0.995136       1.01378
  57  11 3358.5871    3.4321  2.1882 12.5467 -0.0000  0.0257   0.0315   0.0697    0.0348   0.0000   442.3996       5.43782       19.2629       1.23521       1.74426       2.46425      0.715172      0.936915       1.06997       1.17144       1.23666       1.27971
  58   2 1496.6847    0.1782  0.2675  8.8306  0.0000  0.0123   0.0051   0.0276    0.0201   0.0000   442.5160     -0.807997       21.1225      0.551703      -2.19997      0.889728      0.344004      0.426109      0.546393      0.564796      0.565547      0.580402
  58   3 1754.3315    0.3830  0.4835  9.1128  0.0000  0.0127   0.0070   0.0299    0.0298   0.0000   441.7571     -0.474637       20.7296      -1.30042      -2.09478    -0.0160365      0.349016      0.449320      0.513113      0.539667      0.627046      0.637766
  58   4 1985.5776    0.6450  0.7826  9.4013  0.0000  0.0145   0.0090   0.0387    0.0413   0.0000   441.9444      0.703317       21.8098     -0.434544      -2.87106      0.777645      0.378149      0.508625      0.598456      0.614909      0.697327      0.713523
  58   5 2206.5674    1.0024  1.0587 10.2389  0.0000  0.0181   0.0127   0.0461    0.0446   0.0000   442.4884       1.33840       22.0717    -0.0955854      -3.63964     0.0762495      0.454547      0.662351      0.708743      0.782065      0.840422      0.827600
  58   6 2414.3757    1.5272  1.3558 10.9018  0.0000  0.0206   0.0172   0.0518    0.0439   0.0000   441.4332      0.673616       21.9084     0.0740831      -2.39366     -0.927301      0.527897      0.748319      0.839998      0.910646      0.993131      0.980782
  58   7 2613.8190    2.1944  1.3169 11.7331 -0.0000  0.0199   0.0254   0.0518    0.0461   0.0000   442.7239       3.56640       19.0093       2.11358      -3.80799     -0.826497      0.544324      0.742892      0.845012      0.921752      0.980728       1.01110
  58   8 2810.2380    3.0249  1.3090 12.3070  0.0000  0.0192   0.0342   0.0504    0.0476   0.0000   441.6138       3.25175       21.2628      0.169380      -5.13171       1.14724      0.507655      0.719913      0.780296      0.877436      0.914417      0.945230
  58   9 3002.8431    3.8743  1.2685 12.7779  0.0000  0.0179   0.0438   0.0502    0.0508   0.0000   441.7142       4.97305       20.5741       1.08258      -1.40442      0.917323      0.502325      0.647888      0.741322      0.822469      0.884846      0.896170
  58  10 3191.2589    3.9487  1.6396 12.8222 -0.0007  0.0217   0.0400   0.0578    0.0405   0.0000   442.4194       4.63456       22.6386       3.93286      -3.59666      0.499215      0.574285      0.780911      0.909338      0.939719       1.00420       1.05314
  58  11 3377.0817    3.3357  2.3042 12.5820  0.0000  0.0269   0.0294   0.0712    0.0318   0.0000   442.3963       4.90234       20.2738       1.79797      -1.86245     -0.500312      0.733091      0.990064       1.13828       1.20855       1.29585       1.31607
  59   1 1192.2581    0.0691  0.0434  8.9276  0.0000  0.0124   0.0067   0.0146    0.0158   0.0000   441.0831      -1.45366       21.6257      0.528090      -2.56509     -0.613982      0.272912      0.552983      0.438025      0.636310      0.522285      0.644997
  59   2 1506.9558    0.1769  0.2772  8.8862  0.0000  0.0116   0.0050   0.0299    0.0204   0.0000   442.2907     -0.337505       21.3676     -0.695895      -2.70118     -0.781177      0.316155      0.423712      0.466625      0.521462      0.549354      0.534243
  59   3 1765.3083    0.3884  0.4757  9.1301  0.0000  0.0122   0.0070   0.0295    0.0297   0.0000   442.5135     -0.693217       21.4267      0.599233      -2.60190      0.212234      0.334640      0.420510      0.488714      0.549696      0.556169      0.575699
  59   4 1997.8657    0.6673  0.8144  9.5187  0.0000  0.0155   0.0092   0.0377    0.0410   0.0000   442.4945     -0.427203       20.2310      0.218238      -3.20697     0.0646536      0.381798      0.546613      0.606592      0.663911      0.683955      0.713086
  59   5 2219.8672    1.0269  1.1267 10.2499  0.0000  0.0183   0.0128   0.0461    0.0486   0.0000   442.2766       1.23880       22.0664      -1.10532      -3.10143      -1.26445      0.489920      0.649874      0.730715      0.823880      0.828723      0.846905
  59   6 2428.4065    1.6378  1.3729 10.9201  0.0000  0.0194   0.0177   0.0511    0.0464   0.0000   441.1737      0.174845       21.4336      -1.65826      -3.17548     -0.726292      0.511860      0.695518      0.784488      0.843605      0.940817      0.947678
  59   7 2628.8809    2.3171  1.3924 11.7474  0.0000  0.0199   0.0253   0.0534    0.0446   0.0000   441.8709       2.20133       19.4565       1.26215      -2.38152      -1.31718      0.520612      0.767225      0.834102      0.932902      0.968669      0.986906
  59   8 2826.2948    3.2405  1.2065 12.4452  0.0000  0.0177   0.0373   0.0469    0.0523   0.0000   442.6325       2.51902       21.9676       1.04083      -2.92931       3.04799      0.468681      0.648259      0.731678      0.794907      0.824316      0.865066
  59   9 3019.6621    4.0170  1.2985 12.8045  0.0002  0.0185   0.0442   0.0473    0.0506   0.0000   442.3546       4.96094       20.0261       2.95507      -3.13322       2.35957      0.491215      0.669864      0.743284      0.816517      0.868464      0.897631
  59  10 3208.9159    4.0372  1.6515 12.8430  0.0000  0.0210   0.0398   0.0559    0.0406   0.0000   442.2196       4.76989       20.3150       2.86597     0.0274226       1.06288      0.565219      0.752019      0.845527      0.924839       1.02137       1.02323
  59  11 3395.4116    3.2444  2.7733 12.4008  0.0000  0.0294   0.0258   0.0788    0.0300   0.0000   443.4830       3.66559       18.4950       3.64669      -4.34842      0.131554      0.759902       1.04974       1.18815       1.28994       1.37388       1.39314
  60   1 1200.8273    0.0775  0.1642  8.9132 -0.0004  0.0162   0.0053   0.0432    0.0168   0.0000   440.5409      -1.73812       18.5345      -1.63929      -3.41007      -3.07679      0.442252      0.585209      0.711661      0.733704      0.768689      0.858136
  60   2 1517.0981    0.1880  0.3189  8.9243  0.0000  0.0131   0.0050   0.0297    0.0209   0.0000   441.8846      0.450440       21.5128      0.651019      -2.86349    -0.0613713      0.318477      0.432687      0.510680      0.595494      0.595791      0.600259
  60   3 1776.1202    0.4040  0.5232  9.2076  0.0000  0.0126   0.0070   0.0315    0.0304   0.0000   441.9524     -0.123824       20.4244      -1.05550      -2.19078      0.292398      0.324150      0.441879      0.504135      0.536871      0.590982      0.597603
  60   4 2010.0733    0.6682  0.8323  9.6269 -0.0000  0.0152   0.0092   0.0384    0.0407   0.0000   441.5203     -0.249344       20.9091      0.373241      -2.44241     -0.265417      0.390698      0.528326      0.621477      0.644144      0.690711      0.714645
  60   5 2233.0762    1.0977  1.1853 10.2597  0.0000  0.0185   0.0130   0.0471    0.0521   0.0000   441.8589      0.502108       20.6405     -0.856408      -3.73470       2.18445      0.470269      0.647228      0.711197      0.784418      0.829687      0.832145
  60   6 2442.3523    1.6637  1.3589 11.1119  0.0000  0.0197   0.0184   0.0515    0.0463   0.0000   441.3086      0.451639       19.8026       1.40077      -2.69548       1.45604      0.506407      0.691939      0.785516      0.838080      0.885674      0.912742
  60   7 2643.9008    2.4043  1.3693 11.9094  0.0000  0.0189   0.0264   0.0528    0.0439   0.0000   442.5489      0.994067       21.2809      0.536855      -1.58290    -0.0735977      0.486992      0.673722      0.759797      0.836401      0.906921      0.894434
  60   8 2842.2386    3.2444  1.3223 12.4741  0.0000  0.0188   0.0356   0.0499    0.0476   0.0000   442.1467       3.36734       19.5380       3.17428      -2.46280       1.40421      0.473265      0.681022      0.749294      0.830665      0.887757      0.915563
  60   9 3036.4235    4.0286  1.2028 13.0951  0.0000  0.0181   0.0470   0.0474    0.0511   0.0000   442.4986       3.88447       22.1598       4.86135      -2.07688      0.589174      0.465019      0.659571      0.742971      0.795241      0.891212      0.902015
  60  10 3226.3368    3.9730  1.6448 12.8673  0.0029  0.0208   0.0392   0.0567    0.0421   0.0000   441.4116       4.59731       21.8648       2.29320      -2.29957       2.92057      0.542939      0.732065      0.834340      0.907815      0.957349      0.994175
  60  11 3413.6520    3.1524  2.8840 12.5094  0.0000  0.0301   0.0246   0.0804    0.0272   0.0000   440.8796       5.09486       18.1817       2.42445      -1.27099       1.37868      0.781100       1.06034       1.20476       1.32735       1.42338       1.48302
  61   1 1209.4070    0.0594  0.0361  8.9101  0.0000  0.0105   0.0059   0.0094    0.0155   0.0000   441.8937    -0.0373990       21.0605     -0.491959      -2.79907      0.172013      0.306145      0.397496      0.402284      0.408661      0.543584      0.562546
  61   2 1527.1218    0.1951  0.2819  8.9465  0.0000  0.0118   0.0052   0.0259    0.0203   0.0000   441.7228      0.105396       21.7908     -0.183776      -2.14784     -0.191679      0.321756      0.376263      0.497962      0.548195      0.582899      0.553616
  61   3 1786.8820    0.4144  0.5503  9.1936  0.0000  0.0129   0.0069   0.0310    0.0303   0.0000   442.0888      0.347438       21.2887      -1.43936      -1.84324      0.640397      0.337719      0.436337      0.508121      0.543825      0.596947      0.625227
  61   4 2022.2045    0.7062  0.9202  9.6254 -0.0000  0.0161   0.0093   0.0415    0.0426   0.0000   442.8589     -0.662211       20.0920     -0.833946      -2.04788      0.664040      0.398165      0.533779      0.640285      0.671704      0.698690      0.754849
  61   5 2246.1492    1.1421  1.2199 10.4098  0.0000  0.0188   0.0136   0.0496    0.0478   0.0000   442.8931      0.678314       19.9409       1.28547      -2.61616     -0.263325      0.458690      0.651617      0.715318      0.795137      0.866485      0.865449
  61   6 2456.1235    1.6771  1.4317 11.0866  0.0000  0.0199   0.0179   0.0528    0.0437   0.0000   442.4974       2.51815       20.9076     -0.941841      -2.22118      0.815535      0.523029      0.706241      0.817305      0.862891      0.943773      0.958724
  61   7 2658.7190    2.4522  1.3093 11.8665  0.0000  0.0190   0.0270   0.0487    0.0477   0.0000   441.3237       2.01769       20.7439       2.24164     -0.818951       1.09946      0.473128      0.683956      0.745913      0.833579      0.864024      0.872785
  61   8 2858.1064    3.3479  1.2627 12.6302 -0.0001  0.0181   0.0377   0.0494    0.0466   0.0000   442.2881       4.10022       19.4765       2.10505      -3.46594      0.774985      0.452937      0.644846      0.728013      0.797254      0.827812      0.849134
  61   9 3052.9696    3.9716  1.3750 13.0224  0.0000  0.0189   0.0432   0.0515    0.0435   0.0000   441.9601       2.91891       19.9454       1.76848      -3.16237     -0.698949      0.494155      0.654768      0.758279      0.800222      0.864961      0.922430
  61  10 3243.6729    3.8258  1.7707 12.9219  0.0001  0.0219   0.0369   0.0604    0.0358   0.0000   442.0518       5.48442       19.0023      0.703303      -2.10091     -0.655048      0.566610      0.781184      0.891894      0.956277       1.02725       1.05406
  61  11 3431.7291    3.0849  3.1609 12.3919 -0.0002  0.0321   0.0235   0.0854    0.0273   0.0000   442.8649       6.45650       19.7673       3.84010     -0.887652      0.511660      0.826509       1.09427       1.26357       1.36688       1.47029       1.50819
  62   1 1217.8654    0.0804  0.1255  8.9333  0.0000  0.0160   0.0052   0.0263    0.0162   0.0000   440.7948     -0.345138       20.7034      0.147144      -1.68820      0.352272      0.376870      0.489157      0.593642      0.631645      0.575451      0.645429
  62   2 1537.0169    0.2087  0.2840  8.9385  0.0000  0.0110   0.0052   0.0258    0.0204   0.0000   442.0337    -0.0208924       20.7363      0.524574      -3.23374      0.580623      0.267836      0.358637      0.379944      0.482502      0.452403      0.487070
  62   3 1797.5230    0.4270  0.5837  9.2121  0.0000  0.0135   0.0070   0.0321    0.0314   0.0000   442.2484     -0.215954       21.3955     -0.385686      -2.65627      0.292884      0.341451      0.451261      0.538032      0.577064      0.625531      0.612880
  62   4 2034.1652    0.7163  0.8480  9.6694  0.0000  0.0157   0.0095   0.0370    0.0421   0.0000   442.5717      0.442222       20.4256     -0.446160      -4.29694      0.831029      0.374544      0.548491      0.590228      0.622954      0.687615      0.729748
  62   5 2259.0743    1.1752  1.1863 10.4184  0.0000  0.0180   0.0139   0.0485    0.0517   0.0000   442.7602       1.39063       20.8534      0.687472      -3.09397      -2.84708      0.456004      0.633532      0.713031      0.770118      0.814123      0.820542
  62   6 2469.8188    1.7432  1.3939 11.1358  0.0000  0.0193   0.0188   0.0520    0.0472   0.0000   442.5627       1.11912       19.7250       1.29570      -3.70306      0.710858      0.487368      0.669462      0.743452      0.830820      0.896926      0.919060
  62   7 2673.4199    2.4908  1.4286 11.8873  0.0000  0.0194   0.0262   0.0524    0.0437   0.0000   442.4351       3.37744       21.0408      0.674799      -2.93260      -1.23509      0.482950      0.672032      0.765502      0.836766      0.885382      0.888282
  62   8 2873.8058    3.4083  1.2075 12.8114  0.0000  0.0179   0.0395   0.0469    0.0474   0.0000   442.4270       3.51147       21.0076       2.87899      -2.48380     -0.892154      0.444674      0.608158      0.694141      0.742100      0.812630      0.803613
  62   9 3069.4161    4.0147  1.3724 13.1175  0.0000  0.0194   0.0437   0.0513    0.0425   0.0000   442.0801       3.48403       20.3833       2.57707      -2.06912       1.37202      0.481913      0.683666      0.761108      0.836282      0.897620      0.914400
  62  10 3260.8661    3.8094  1.9921 12.8358  0.0000  0.0232   0.0344   0.0629    0.0349   0.0000   441.9166       3.01681       20.5729       4.73209     -0.447065      -1.96093      0.609356      0.817177      0.925311       1.01087       1.09076       1.11211
  62  11 3449.6961    3.0328  3.4086 12.2948 -0.0032  0.0335   0.0219   0.0893    0.0267   0.0000   444.1941       4.89914       17.2597       4.47989     -0.862704     -0.796100      0.843840       1.15382       1.29738       1.41804       1.48858       1.55452
  62  12 3636.3607    2.4230  5.6949 11.6614  0.0000  0.0353   0.0081   0.0769    0.0069   0.0000   434.8940       6.51816       33.4100      -1.56787      -11.9679       3.92281       1.24830       1.44109       1.69912       1.82446       1.58212       1.85652
  63   1 1226.2312    0.0801  0.1185  8.8878  0.0000  0.0132   0.0051   0.0272    0.0161   0.0000   440.8073      -1.15506       22.5108      0.767184      -4.30803     -0.943606      0.357613      0.507534      0.543155      0.572589      0.632881      0.619119
  63   2 1546.8020    0.1928  0.2906  8.8990  0.0000  0.0114   0.0050   0.0286    0.0203   0.0000   441.7961     -0.137188       21.3310     0.0526383      -2.63423     -0.293826      0.272884      0.365872      0.420496      0.470569      0.495918      0.499379
  63   3 1808.0435    0.4349  0.5989  9.1576  0.0000  0.0133   0.0069   0.0325    0.0319   0.0000   442.2993     -0.267392       21.1406     -0.553145      -3.37941     -0.334602      0.328586      0.428082      0.511499      0.534243      0.591098      0.629880
  63   4 2046.0699    0.7451  0.8576  9.6983  0.0000  0.0155   0.0097   0.0380    0.0414   0.0000   442.2793      0.259109       21.1752     0.0104580      -2.19988      0.513952      0.360883      0.520734      0.588671      0.626802      0.684406      0.765058
  63   5 2271.9131    1.1962  1.1980 10.5891  0.0000  0.0183   0.0144   0.0500    0.0472   0.0000   442.2731       1.00874       20.3861      0.713623      -1.83611     -0.111306      0.446915      0.622632      0.692526      0.772101      0.824139      0.889562
  63   6 2483.3630    1.8181  1.4824 11.0845 -0.0000  0.0197   0.0186   0.0524    0.0445   0.0000   442.3086       1.84211       21.0918     0.0437878      -3.34387     -0.992552      0.495840      0.655246      0.773795      0.820664      0.870265      0.932394
  63   7 2688.0939    2.5240  1.3416 11.9918  0.0018  0.0186   0.0274   0.0503    0.0453   0.0000   441.9167       2.24035       20.3394     -0.167135      -1.93213     -0.549884      0.460332      0.623715      0.704625      0.768989      0.830882      0.840491
  63   8 2889.3671    3.5388  1.3128 12.5572  0.0000  0.0174   0.0381   0.0489    0.0481   0.0000   441.6814       1.36610       21.2196       1.80106      -2.59298       1.03137      0.466175      0.621601      0.712994      0.737730      0.783370      0.798871
  63   9 3085.7352    4.0006  1.4337 12.9837  0.0000  0.0195   0.0420   0.0524    0.0415   0.0000   442.1812       3.38815       19.2534       2.44716      -2.74787    -0.0542027      0.487960      0.703336      0.781107      0.846771      0.900240      0.915047
  63  10 3277.9552    3.7921  1.9113 12.8409  0.0000  0.0230   0.0348   0.0602    0.0345   0.0000   442.2460       3.18294       21.6710       3.88237      -2.36717    -0.0686876      0.573905      0.793688      0.899268      0.987147       1.04334       1.06541
  64   1 1234.5817    0.0737  0.1028  8.8532  0.0000  0.0139   0.0050   0.0243    0.0159   0.0000   441.0190      -2.13714       21.3827       1.92208      -2.01136      -1.68591      0.321528      0.445895      0.535434      0.502011      0.573702      0.635459
  64   2 1556.4645    0.2094  0.3039  8.9577  0.0000  0.0123   0.0052   0.0264    0.0205   0.0000   442.2082     -0.106634       21.2036      0.115472      -2.97672     -0.990151      0.281920      0.391334      0.459411      0.512654      0.549176      0.542512
  64   3 1818.4312    0.4484  0.6450  9.2299  0.0000  0.0137   0.0069   0.0339    0.0316   0.0000   442.4810      0.538071       20.1241      0.555564      -2.53796      -1.16435      0.330624      0.437472      0.502238      0.528603      0.585704      0.615277
  64   4 2057.9043    0.7578  0.9426  9.7564  0.0000  0.0162   0.0098   0.0405    0.0437   0.0000   442.1863     -0.199100       20.6987      0.316744      -2.60742     -0.132338      0.396162      0.537774      0.604626      0.651239      0.726174      0.732473
  64   5 2284.5657    1.2244  1.2621 10.5114  0.0000  0.0190   0.0139   0.0479    0.0471   0.0000   442.9471       2.40592       21.2809      0.550977      -2.91539      -1.97564      0.443368      0.621978      0.707429      0.770649      0.827143      0.820915
  64   6 2496.8468    1.8527  1.4622 11.1733  0.0000  0.0195   0.0188   0.0513    0.0441   0.0000   442.5821       1.01782       19.8895       2.08718      -4.15105   -0.00356014      0.496039      0.646428      0.746026      0.809957      0.869480      0.884942
  64   7 2702.6773    2.7072  1.3577 12.0344  0.0001  0.0186   0.0284   0.0486    0.0452   0.0000   442.5947       2.07325       20.6243       1.08426      -3.66538     0.0722006      0.450630      0.619051      0.708969      0.774783      0.825065      0.867909
  64   8 2904.8900    3.6177  1.2137 12.8179  0.0000  0.0173   0.0412   0.0473    0.0498   0.0000   442.7735       3.34383       19.9223       2.36090      -2.54880      0.617348      0.421961      0.576447      0.651880      0.722134      0.767210      0.784598
  64   9 3101.9566    4.0224  1.4423 13.0443  0.0000  0.0192   0.0419   0.0514    0.0412   0.0000   442.3547       3.32039       20.7883       3.38478      -1.57890      0.105631      0.482188      0.661832      0.766862      0.819780      0.888549      0.915423
  64  10 3294.9476    3.6578  2.0097 12.8743 -0.0000  0.0240   0.0333   0.0635    0.0330   0.0000   442.4954       6.03619       19.8810       5.45837      0.755902     -0.467729      0.583616      0.805691      0.915324       1.00717       1.09464       1.10664
  64  11 3485.3205    2.8738  3.5984 12.2073 -0.0034  0.0354   0.0200   0.0935    0.0256   0.0000   441.8485       5.83623       19.5832       1.78274     -0.523966    -0.0213343      0.833488       1.17443       1.33363       1.41218       1.53510       1.57367
  65   1 1242.7829    0.0801  0.1626  8.9113  0.0000  0.0158   0.0051   0.0382    0.0164   0.0000   441.5188     -0.463007       19.7033      -1.01209      -2.52617      -1.54713      0.352052      0.512272      0.574340      0.573657      0.673629      0.737183
  65   2 1566.0308    0.2006  0.3260  8.9693  0.0000  0.0129   0.0050   0.0282    0.0206   0.0000   442.7073     -0.423626       21.2043      0.844627      -1.95650     -0.296083      0.305644      0.400863      0.494303      0.520148      0.556150      0.573986
  65   3 1828.7874    0.4454  0.6051  9.2632  0.0000  0.0132   0.0070   0.0320    0.0322   0.0000   442.9008      0.886377       20.9047  -0.000964346      -3.53012     -0.328223      0.326123      0.427269      0.485236      0.517918      0.535696      0.588591
  65   4 2069.6079    0.7781  0.9712  9.8621  0.0000  0.0160   0.0099   0.0426    0.0427   0.0000   443.3895   -0.00563572       22.2356     -0.364308      -2.79400      0.206910      0.363107      0.518975      0.565838      0.619868      0.644061      0.660371
  65   5 2297.1627    1.2366  1.3244 10.6011  0.0000  0.0188   0.0136   0.0507    0.0438   0.0000   442.9479      0.453201       19.5125     -0.608965      -2.60597     -0.324629      0.456026      0.622791      0.708676      0.757976      0.822510      0.865923
  65   6 2510.2246    1.9057  1.4660 11.3059  0.0000  0.0196   0.0194   0.0517    0.0432   0.0000   443.1445       2.47366       19.3957       2.06046      -2.43755     -0.470135      0.475329      0.644659      0.716342      0.782702      0.856375      0.873781
  65   7 2717.1258    2.7746  1.4051 11.9347 -0.0001  0.0181   0.0280   0.0497    0.0475   0.0000   442.0407       3.24501       22.2438      0.964253      -2.71666     -0.446912      0.451188      0.614314      0.716158      0.741071      0.818869      0.823517
  65   8 2920.1533    3.6801  1.2774 12.8027 -0.0028  0.0175   0.0397   0.0482    0.0456   0.0000   442.8085       5.06602       20.6143      0.731368      -2.80528       2.02034      0.424653      0.575318      0.642990      0.696375      0.747119      0.770953
  65   9 3118.0708    4.2335  1.4340 12.8888  0.0006  0.0187   0.0424   0.0490    0.0463   0.0000   442.3937       4.11930       20.5928       2.29643      -1.58924      -1.45340      0.436531      0.627279      0.687918      0.753618      0.836858      0.856165
  65  10 3311.8277    3.5941  1.9787 13.0004  0.0000  0.0237   0.0332   0.0638    0.0312   0.0000   441.7991       4.17580       18.4194       4.55016     -0.597149      0.645352      0.566180      0.761351      0.875534      0.964812       1.02991       1.04820
  65  11 3503.0020    2.9452  3.8651 12.1071 -0.0035  0.0358   0.0176   0.0950    0.0234   0.0000   439.5096       6.55805       20.0093       2.06968      -2.44033      0.149767      0.861897       1.19877       1.33782       1.46854       1.56276       1.61090
  66   1 1250.9243    0.0874  0.1387  8.8868  0.0000  0.0147   0.0048   0.0298    0.0160   0.0000   441.0162     -0.609665       20.5832    -0.0156101      -3.92477       1.20207      0.275807      0.485482      0.454313      0.529615      0.587380      0.609472
  66   2 1575.4630    0.2243  0.3446  8.9465  0.0000  0.0115   0.0051   0.0286    0.0210   0.0000   442.1962     -0.573670       21.0449      0.737996      -2.53832      0.264483      0.281837      0.344269      0.416096      0.479758      0.493925      0.511934
  66   3 1839.0517    0.4887  0.5586  9.2882  0.0000  0.0124   0.0076   0.0284    0.0326   0.0000   442.6014     0.0129875       21.7387      0.786191      -3.55705     -0.690312      0.298234      0.390727      0.425722      0.484640      0.487200      0.500879
  66   4 2081.2251    0.7891  0.9959  9.9032  0.0000  0.0170   0.0099   0.0425    0.0418   0.0000   443.4089      0.101319       20.8923      0.498650      -3.16875       1.28779      0.369479      0.548486      0.574730      0.652860      0.723461      0.736142
  66   5 2309.6388    1.2728  1.2813 10.5648 -0.0000  0.0185   0.0138   0.0494    0.0449   0.0000   443.0755      0.868463       22.6532       1.43643      -2.62830      0.811515      0.416719      0.579124      0.634642      0.737273      0.735302      0.773861
  66   6 2523.4388    1.9900  1.4640 11.2672 -0.0000  0.0190   0.0196   0.0497    0.0432   0.0000   442.5898       2.04725       21.6051       1.75300      -1.10214     0.0166044      0.447044      0.611450      0.689401      0.761073      0.827141      0.834589
  66   7 2731.4541    2.8375  1.3919 11.9524 -0.0020  0.0184   0.0286   0.0488    0.0475   0.0000   442.5449       1.74006       19.6192       1.36605      -2.27476     -0.414704      0.442486      0.611922      0.703246      0.745994      0.809748      0.838491
  66   8 2935.4468    3.7249  1.2777 12.7963  0.0001  0.0176   0.0402   0.0469    0.0482   0.0000   443.0196       4.02174       20.2696       1.96283      -3.04653     -0.459397      0.424187      0.568084      0.658202      0.712786      0.771178      0.809500
  66   9 3134.0264    3.9889  1.5770 12.9656 -0.0003  0.0197   0.0387   0.0538    0.0385   0.0000   442.6747       4.34744       20.7946      0.567529      -3.47154     -0.723118      0.486857      0.664710      0.775489      0.832268      0.896081      0.908711
  66  10 3328.5772    3.6277  2.1633 12.7190  0.0000  0.0242   0.0308   0.0640    0.0329   0.0000   442.5128       4.38836       19.9623       5.57919    -0.0206260      0.409741      0.571114      0.786971      0.891502      0.990032       1.05260       1.07890
  67   2 1584.8028    0.2319  0.3667  9.0118  0.0000  0.0125   0.0053   0.0294    0.0214   0.0000   442.1118      0.247921       21.4454       1.03623      -2.78710     -0.706600      0.293977      0.395455      0.448419      0.517650      0.551166      0.566218
  67   3 1849.1630    0.4753  0.6464  9.3519  0.0000  0.0138   0.0072   0.0334    0.0314   0.0000   441.7961     -0.801612       21.0839     -0.676614      -2.13712     -0.149812      0.307455      0.429048      0.500037      0.529641      0.573879      0.593662
  67   4 2092.7502    0.8233  0.9341  9.8818  0.0000  0.0159   0.0102   0.0387    0.0423   0.0000   442.0210    -0.0825569       20.2716     -0.385820      -3.38071      -1.24227      0.351075      0.505866      0.559808      0.605453      0.630339      0.662608
  67   5 2321.8947    1.3039  1.3394 10.6686 -0.0003  0.0188   0.0139   0.0505    0.0406   0.0000   442.5332      0.644572       21.8342      0.563827      -2.47848     -0.489745      0.421588      0.589303      0.667430      0.736864      0.804860      0.820639
  67   6 2536.6642    1.9452  1.4802 11.4662  0.0000  0.0199   0.0198   0.0523    0.0396   0.0000   442.1482      0.636347       20.3107       1.82185      -2.59203       1.63354      0.469527      0.650705      0.721952      0.789247      0.870717      0.903748
  67   7 2745.7328    2.8526  1.3743 12.0401  0.0000  0.0189   0.0291   0.0479    0.0480   0.0000   442.5346       2.05735       20.5568      0.912630      -3.31316       1.31126      0.422498      0.595985      0.676382      0.736505      0.785152      0.818147
  67   8 2950.5513    3.7510  1.2875 12.8798  0.0000  0.0174   0.0399   0.0476    0.0427   0.0000   442.1560       2.63300       21.5219       2.17220      -2.86345      0.263535      0.403187      0.558894      0.616854      0.686562      0.723704      0.745533
  67   9 3149.8903    4.0459  1.6669 12.8377  0.0000  0.0199   0.0372   0.0542    0.0378   0.0000   441.5328       3.91450       20.0269       1.63196      -4.02567     -0.575466      0.476262      0.664216      0.739743      0.795623      0.877960      0.904541
  67  10 3345.1851    3.4900  2.5772 12.4812 -0.0006  0.0259   0.0264   0.0694    0.0308   0.0000   442.3783       5.63270       18.7362       3.38257     -0.770473      0.448434      0.627842      0.828355      0.977789       1.06012       1.11059       1.16963
  68   1 1267.0378    0.0915  0.1703  8.9225  0.0000  0.0136   0.0050   0.0327    0.0161   0.0000   440.8048     -0.155408       19.7495     -0.435717      -2.80100     -0.961647      0.339082      0.417030      0.480384      0.581591      0.665460      0.594408
  68   2 1594.0036    0.2492  0.3810  9.0058  0.0000  0.0121   0.0053   0.0289    0.0222   0.0000   441.7841     -0.286525       22.0041      0.530221      -3.29250     -0.584172      0.265434      0.355033      0.441381      0.471377      0.500053      0.519556
  68   3 1859.2299    0.4961  0.6575  9.4077  0.0000  0.0135   0.0074   0.0330    0.0325   0.0000   441.7737     -0.107280       21.1826     -0.603369      -3.05371      0.164987      0.302257      0.416001      0.472054      0.504153      0.553667      0.579123
  68   4 2104.1500    0.8533  0.9521  9.9987  0.0000  0.0157   0.0104   0.0392    0.0409   0.0000   441.7204      -1.12840       20.7962       1.05353      -3.21261     -0.476970      0.338613      0.485389      0.545460      0.621341      0.643514      0.659045
  68   5 2334.0996    1.3577  1.3969 10.6057  0.0000  0.0195   0.0141   0.0501    0.0460   0.0000   441.5875       1.05125       21.5531      -1.22885      -1.36875     -0.585589      0.438353      0.602473      0.714714      0.760077      0.809307      0.820281
  68   6 2549.7094    2.0612  1.5501 11.4033  0.0000  0.0194   0.0199   0.0534    0.0412   0.0000   442.5337       1.59526       21.6778     -0.313182      -1.85742     -0.507992      0.442543      0.611270      0.696078      0.761430      0.803333      0.838042
  68   7 2759.8956    2.9189  1.3662 12.1968 -0.0000  0.0184   0.0297   0.0477    0.0445   0.0000   442.3165       2.58023       21.1527       2.05456      -3.60755      0.970559      0.407030      0.590444      0.643073      0.708100      0.756827      0.816296
  68   8 2965.5911    3.8277  1.3144 12.7874 -0.0000  0.0176   0.0394   0.0455    0.0457   0.0000   442.9359       2.23406       21.4049       2.47306      -2.97977    -0.0293709      0.407601      0.568811      0.633351      0.722422      0.757526      0.788368
  68   9 3165.6389    4.0743  1.5633 13.1290  0.0000  0.0199   0.0402   0.0534    0.0375   0.0000   441.4726       4.47232       20.5102      0.692056      -4.24657      -2.28785      0.464399      0.609744      0.725888      0.780485      0.847430      0.892195
  68  10 3361.7504    3.4592  2.7071 12.4964  0.0000  0.0265   0.0258   0.0735    0.0303   0.0000   443.7795       5.05089       18.4186       1.34372     -0.199778      0.531480      0.624105      0.840397      0.983062       1.06477       1.14260       1.17077
  69   1 1274.9948    0.0983  0.1428  8.8718  0.0000  0.0108   0.0046   0.0258    0.0158   0.0000   440.7461      0.438236       20.9637      0.125256      -3.26351      0.633964      0.246388      0.302752      0.366251      0.423812      0.461167      0.518901
  69   2 1603.1623    0.2616  0.3031  9.0321  0.0000  0.0099   0.0056   0.0229    0.0212   0.0000   442.1981      0.142690       21.1170     -0.211385      -2.91844      0.686129      0.248963      0.308018      0.372157      0.418925      0.430168      0.434110
  69   3 1869.1801    0.5110  0.6682  9.3757  0.0000  0.0135   0.0074   0.0322    0.0333   0.0000   441.6817     -0.242805       21.8565      0.722734      -3.28096     -0.925671      0.298204      0.414887      0.476754      0.534944      0.551854      0.553254
  69   4 2115.4419    0.8635  1.0935  9.9136  0.0000  0.0166   0.0101   0.0432    0.0451   0.0000   442.6235       1.32064       21.6768      0.163242      -3.41555     -0.784052      0.378612      0.495816      0.577686      0.640960      0.664632      0.675295
  69   5 2346.2014    1.3844  1.4334 10.6959  0.0000  0.0191   0.0141   0.0512    0.0421   0.0000   442.3290      0.395462       21.5449       3.27873      -2.86330     -0.984361      0.430088      0.600877      0.674313      0.720729      0.777676      0.809733
  69   6 2562.7206    2.0644  1.5041 11.5528  0.0000  0.0196   0.0207   0.0526    0.0409   0.0000   442.8570      0.399702       22.1491       2.00058      -1.64642     -0.777502      0.446893      0.617619      0.690427      0.762146      0.774772      0.835524
  69   7 2773.9616    3.0559  1.3752 12.1478  0.0000  0.0175   0.0303   0.0483    0.0471   0.0000   442.9413       2.83298       19.7824       1.19269      -2.83862     -0.741890      0.384822      0.533142      0.612393      0.665330      0.718501      0.741484
  69   8 2980.4656    3.9154  1.2865 12.6964  0.0000  0.0166   0.0396   0.0451    0.0486   0.0000   441.8237       3.23399       21.2095       1.78889      -2.68990     -0.576825      0.382734      0.513353      0.594051      0.648432      0.679211      0.690263
  69   9 3181.3085    4.0882  1.7127 12.8688  0.0000  0.0201   0.0369   0.0531    0.0377   0.0000   442.1014       3.30291       19.4322       3.78849     -0.608426       2.34168      0.476880      0.638360      0.726532      0.805409      0.831356      0.867214
  69  10 3378.1972    3.3684  2.7499 12.5810  0.0000  0.0278   0.0251   0.0733    0.0276   0.0000   442.7223       5.03800       21.3720       1.05654     0.0300286     -0.456247      0.614472      0.863119      0.959535       1.07357       1.14332       1.18079
  70   1 1282.9167    0.0899  0.1546  8.8695  0.0000  0.0134   0.0046   0.0274    0.0158   0.0000   440.6286     -0.183088       21.0841     -0.383352      -3.45248     -0.924208      0.292413      0.392924      0.479743      0.540537      0.597363      0.557113
  70   2 1612.1636    0.2525  0.3694  8.9984  0.0000  0.0112   0.0052   0.0268    0.0214   0.0000   442.4129     -0.946290       20.5050      0.653632      -2.50815      0.487581      0.243827      0.333201      0.380764      0.409223      0.431633      0.472120
  70   3 1879.0726    0.5442  0.6958  9.3710  0.0000  0.0130   0.0076   0.0330    0.0338   0.0000   441.9131  -0.000337807       21.3611    -0.0168549      -3.09968      0.533608      0.288905      0.402159      0.455646      0.493176      0.534014      0.538258
  70   4 2126.7327    0.8756  1.0572 10.0199 -0.0000  0.0164   0.0104   0.0424    0.0434   0.0000   442.5557    0.00581413       22.1931      0.912706      -2.80115      0.150089      0.366528      0.490608      0.568125      0.604211      0.668006      0.702142
  70   5 2358.1797    1.4641  1.3962 10.7448 -0.0016  0.0187   0.0145   0.0484    0.0417   0.0000   441.9289      0.656290       21.5634      0.971875      -3.14327       1.46515      0.399846      0.561479      0.622640      0.703192      0.736407      0.748414
  70   6 2575.5753    2.1675  1.5678 11.4893  0.0000  0.0198   0.0205   0.0520    0.0413   0.0000   443.0764       1.99846       20.2936       2.03556      -3.02144     -0.181711      0.435005      0.599109      0.692782      0.736229      0.792712      0.815616
  70   7 2787.9316    3.0183  1.3897 12.3557  0.0000  0.0185   0.0305   0.0475    0.0431   0.0000   442.1779       2.86661       19.9091       2.68086      -3.63652       2.18037      0.417487      0.561893      0.637888      0.703311      0.735692      0.750405
  70   8 2995.2280    3.9127  1.3776 12.7981  0.0000  0.0175   0.0385   0.0469    0.0435   0.0000   442.1324       3.05760       22.0317       2.92947      -2.50010     -0.258979      0.393820      0.535759      0.601193      0.646184      0.738927      0.755196
  70   9 3196.8915    3.9954  1.6219 12.9197  0.0000  0.0199   0.0374   0.0518    0.0387   0.0000   442.3395       4.31412       20.6002       2.03245      -2.72346     -0.431903      0.455906      0.626960      0.697095      0.764754      0.836122      0.854790
  70  10 3394.5675    3.3909  2.9661 12.5043  0.0001  0.0290   0.0243   0.0749    0.0275   0.0000   443.0064       4.90309       18.9250       5.18437     -0.194873     -0.384650      0.634126      0.876319       1.00040       1.08056       1.16347       1.21221
  71   1 1290.7022    0.0977  0.1566  8.8823  0.0000  0.0108   0.0044   0.0268    0.0157   0.0000   440.0752      0.157610       21.7245       1.14791      -2.51190     -0.604460      0.247676      0.318330      0.384418      0.402134      0.455765      0.451533
  71   2 1621.0976    0.2570  0.3450  9.0868  0.0000  0.0109   0.0053   0.0251    0.0211   0.0000   441.8112      0.838497       21.5367    -0.0122667      -3.87488      0.713748      0.232880      0.331621      0.372144      0.391362      0.412910      0.439960
  71   3 1888.8972    0.5465  0.6911  9.4513  0.0000  0.0133   0.0076   0.0322    0.0337   0.0000   442.9631      0.235031       20.8554     -0.481292      -2.15196      0.175865      0.284264      0.400609      0.448218      0.501847      0.527387      0.541865
  71   4 2137.8673    0.9272  1.0702 10.0659  0.0001  0.0163   0.0107   0.0418    0.0443   0.0000   442.3998      0.795911       21.4819     -0.518526      -3.58874      0.756407      0.338923      0.487092      0.526412      0.575187      0.621364      0.636575
  71   5 2370.0537    1.5027  1.4468 10.7542  0.0000  0.0187   0.0149   0.0502    0.0449   0.0000   442.8876       1.41375       20.0431      0.879012      -3.35426     -0.525360      0.409541      0.569009      0.635478      0.685990      0.745112      0.754349
  71   6 2588.4242    2.2156  1.4944 11.6980  0.0000  0.0191   0.0215   0.0514    0.0398   0.0000   442.4922       2.21728       20.4659       1.03096      -2.80319      0.607975      0.416547      0.572442      0.628324      0.712272      0.761354      0.765037
  71   7 2801.8236    3.1545  1.4129 12.2628  0.0000  0.0176   0.0304   0.0475    0.0447   0.0000   441.8980       2.35210       21.2682      0.879708      -3.40243       1.25493      0.391923      0.532766      0.588310      0.635854      0.689708      0.740784
  71   8 3009.9675    3.9513  1.3556 12.8687 -0.0000  0.0173   0.0394   0.0462    0.0441   0.0000   441.2157       3.17356       21.3328       1.24707      -3.58883       1.38309      0.385975      0.540989      0.596902      0.676999      0.705946      0.757091
  71   9 3212.2467    4.0423  1.8320 12.9258 -0.0000  0.0206   0.0351   0.0556    0.0349   0.0000   442.2294       3.28751       21.4864       1.83243     -0.571840      0.803613      0.460591      0.615540      0.704246      0.777843      0.837961      0.861601
  71  10 3410.7629    3.2806  3.0065 12.4900  0.0000  0.0290   0.0229   0.0768    0.0266   0.0000   443.2660       3.92109       19.3083       4.25814      -1.84879       1.15088      0.621078      0.855877      0.977495       1.06866       1.10446       1.15757
  72   1 1298.5032    0.0983  0.1359  8.9537  0.0000  0.0102   0.0045   0.0240    0.0155   0.0000   440.3585     -0.115510       21.4918     -0.795087      -2.74051     -0.854874      0.248487      0.296950      0.366857      0.396478      0.424173      0.453047
  72   2 1629.9046    0.2716  0.4160  9.1102  0.0000  0.0118   0.0053   0.0276    0.0222   0.0000   442.0678     -0.202430       21.1389      0.344951      -3.17336      0.291850      0.258645      0.330287      0.389189      0.437147      0.457418      0.469839
  72   3 1898.6700    0.5585  0.6900  9.5684  0.0000  0.0130   0.0076   0.0319    0.0328   0.0000   441.7162     -0.842690       21.6772     -0.267224      -2.12099      0.531854      0.284428      0.378376      0.435403      0.475231      0.493056      0.526416
  72   4 2148.8950    0.9534  1.2146 10.0961  0.0000  0.0172   0.0105   0.0459    0.0468   0.0000   442.1858    -0.0302989       21.6046       1.82635      -2.12648     -0.912067      0.368939      0.504472      0.580924      0.639410      0.677178      0.699067
  72   5 2381.8150    1.5212  1.5326 10.8198  0.0000  0.0194   0.0144   0.0515    0.0416   0.0000   442.6241       1.24777       20.1350      0.185281      -2.55880      0.288130      0.411232      0.577308      0.651152      0.707661      0.761553      0.805668
  72   6 2601.1893    2.2937  1.5618 11.6046  0.0000  0.0190   0.0211   0.0501    0.0423   0.0000   443.0249       1.43382       20.8979       1.48061      -3.88000       1.07241      0.414464      0.573571      0.647777      0.716323      0.750939      0.780853
  72   7 2815.5733    3.1963  1.3376 12.4055 -0.0018  0.0172   0.0314   0.0459    0.0443   0.0000   442.3431       2.80454       21.4237     -0.415808      -2.59891      0.248599      0.369790      0.518582      0.585569      0.629246      0.708745      0.693669
  72   8 3024.5311    4.0283  1.3061 13.0982  0.0000  0.0173   0.0411   0.0454    0.0428   0.0000   442.0553       2.47615       20.6291       2.92847      -3.30695     -0.242959      0.377482      0.525589      0.595067      0.651251      0.693827      0.707678
  72   9 3227.5935    3.9567  1.9301 12.9315  0.0000  0.0218   0.0338   0.0563    0.0346   0.0000   443.8552       4.03161       19.9890       1.91888     -0.877979     -0.463536      0.474373      0.657568      0.764692      0.822456      0.900741      0.929618
  72  10 3426.9149    3.2570  3.3338 12.4682  0.0000  0.0310   0.0220   0.0820    0.0264   0.0000   442.7417       4.36245       19.4382       3.25829      -1.56585       1.67227      0.654157      0.907255       1.03168       1.13097       1.21417       1.25284
  73   1 1306.2150    0.1068  0.2529  8.9430  0.0000  0.0160   0.0047   0.0394    0.0165   0.0000   440.5408     -0.540225       21.6766      -1.04070      -2.56094      0.751872      0.353405      0.456281      0.562449      0.572429      0.689157      0.737564
  73   2 1638.6034    0.2763  0.4186  9.1621  0.0000  0.0116   0.0053   0.0296    0.0224   0.0000   441.7362    -0.0293325       20.7466    0.00832682      -3.28101      0.190635      0.245273      0.331354      0.377310      0.410861      0.428661      0.451523
  73   3 1908.3258    0.5991  0.8247  9.4019  0.0001  0.0139   0.0076   0.0357    0.0389   0.0000   442.4697     -0.272644       21.4093      0.450312      -3.44866    -0.0139851      0.298470      0.410909      0.462585      0.504786      0.543343      0.561593
  73   4 2159.8431    0.9763  1.2219 10.1612  0.0000  0.0176   0.0108   0.0452    0.0450   0.0000   442.8696      0.881604       20.6019      0.449541      -3.10451     -0.428313      0.371233      0.510834      0.578095      0.635291      0.675276      0.659387
  73   5 2393.4989    1.5377  1.5093 10.9941  0.0000  0.0193   0.0148   0.0521    0.0396   0.0000   442.5699       3.24483       20.9669      0.873776      -3.23964       1.14194      0.410085      0.563028      0.643845      0.725567      0.770989      0.810863
  73   6 2613.7872    2.3069  1.5230 11.8358 -0.0003  0.0189   0.0215   0.0506    0.0369   0.0000   443.2394       2.39467       22.1141       1.35545      -4.06942      0.446669      0.400262      0.541414      0.634184      0.678576      0.740547      0.748889
  73   7 2829.3001    3.2518  1.4392 12.4460  0.0000  0.0177   0.0309   0.0483    0.0421   0.0000   441.7608       1.88359       21.0533       2.71470      -2.82263     -0.160815      0.380170      0.528591      0.605155      0.642546      0.696850      0.715196
  73   8 3038.9706    4.1299  1.5148 12.8486 -0.0000  0.0179   0.0379   0.0484    0.0425   0.0000   442.6472       3.74287       20.8486      0.945101      -2.01320     -0.299313      0.388691      0.536497      0.592254      0.668644      0.709040      0.728666
  73   9 3242.8585    3.8845  1.8645 13.0457  0.0000  0.0211   0.0340   0.0577    0.0332   0.0000   441.5054       3.21637       21.4692       4.98297      -2.98953      0.665670      0.457686      0.610929      0.721376      0.760572      0.815748      0.821729
  73  10 3443.0173    3.1068  3.4280 12.3902  0.0000  0.0312   0.0207   0.0844    0.0261   0.0000   442.9457       2.77908       19.2696       3.82208      0.178811      0.461420      0.668644      0.887114       1.03727       1.12774       1.18294       1.24243
  74   1 1313.8781    0.0964  0.1556  9.0756  0.0000  0.0121   0.0046   0.0267    0.0154   0.0000   441.0138     -0.221419       20.2235   -0.00110351      -3.22109     -0.247382      0.268085      0.344469      0.375252      0.487790      0.560047      0.560240
  74   2 1647.2273    0.3010  0.4335  9.1682  0.0000  0.0119   0.0055   0.0269    0.0234   0.0000   441.8742     -0.382460       21.3016     -0.670225      -3.97493       1.41009      0.225308      0.336411      0.369573      0.413757      0.423319      0.427916
  74   3 1917.9438    0.5901  0.8216  9.5721  0.0000  0.0145   0.0075   0.0353    0.0368   0.0000   441.7483      0.307841       21.3875     -0.356593      -3.47204     -0.374021      0.296648      0.419029      0.472435      0.521256      0.556977      0.574054
  74   4 2170.7314    0.9518  1.2096 10.3156  0.0000  0.0176   0.0107   0.0477    0.0452   0.0000   442.8297       1.35346       20.6471      0.500172      -2.92174     -0.358954      0.360138      0.504090      0.571873      0.612747      0.664530      0.684795
  74   5 2405.0380    1.5937  1.5955 11.0386 -0.0000  0.0192   0.0147   0.0526    0.0384   0.0000   442.5073      0.220685       21.7388     -0.301341      -1.19005      0.912043      0.408005      0.545927      0.637501      0.698687      0.758575      0.774068
  74   6 2626.4117    2.3394  1.4828 11.9377 -0.0004  0.0184   0.0224   0.0505    0.0390   0.0000   441.9178       2.06512       20.2830       1.83348      -3.24791       1.91473      0.405116      0.557446      0.632208      0.682834      0.745119      0.767478
  74   7 2842.9272    3.3438  1.4137 12.6321  0.0000  0.0177   0.0317   0.0460    0.0405   0.0000   442.2731       2.24658       21.0694       1.81341      -3.22618       1.03291      0.376368      0.505221      0.582767      0.630745      0.669072      0.706360
  74   8 3053.3583    4.1571  1.4513 12.9833  0.0000  0.0177   0.0388   0.0472    0.0434   0.0000   442.7240       4.08600       20.2397       1.11737      -1.94536       1.12628      0.361968      0.516659      0.568957      0.624712      0.674478      0.691178
  74   9 3258.0433    3.9102  1.9664 12.9385  0.0000  0.0212   0.0321   0.0567    0.0341   0.0000   442.9432       3.92183       20.7191       3.34669      -2.38627      -1.88326      0.457693      0.615298      0.711665      0.801043      0.856680      0.858380
  74  10 3459.0310    3.0382  3.5485 12.4577  0.0000  0.0327   0.0196   0.0861    0.0250   0.0000   442.8381       3.31181       21.3397       3.62772      -2.21678      0.863200      0.675521      0.933310       1.05610       1.16139       1.24276       1.31388
  75   2 1655.7565    0.2904  0.4311  9.1302  0.0000  0.0115   0.0053   0.0281    0.0228   0.0000   441.6379     -0.427145       21.4827     -0.151088      -2.82885     -0.112829      0.231526      0.333912      0.367909      0.426873      0.470302      0.519535
  75   3 1927.4743    0.6027  0.7772  9.5724  0.0000  0.0140   0.0077   0.0336    0.0359   0.0000   441.8182      0.272863       22.1734      0.195095      -2.05789      0.714373      0.272079      0.398210      0.431691      0.493795      0.499244      0.525429
  75   4 2181.4630    1.0072  1.3249 10.1434  0.0000  0.0183   0.0105   0.0477    0.0449   0.0000   442.8049      0.146483       21.2318       1.14187      -2.93451      -1.11949      0.368922      0.516265      0.588425      0.638559      0.684359      0.722206
  75   5 2416.4668    1.6420  1.4819 11.0314  0.0000  0.0187   0.0155   0.0500    0.0413   0.0000   442.3276       1.69732       20.7361     -0.388742      -2.26770      0.572916      0.366781      0.513696      0.576043      0.646057      0.685032      0.686515
  75   6 2638.8660    2.4385  1.4712 11.8411  0.0000  0.0186   0.0229   0.0466    0.0416   0.0000   442.4208       1.59995       20.7835     -0.101276      -2.60162     -0.297745      0.385427      0.541596      0.583013      0.669207      0.706085      0.727191
  75   7 2856.4364    3.5057  1.2930 12.6499  0.0000  0.0169   0.0347   0.0430    0.0458   0.0000   442.2947       2.03350       20.5990       1.50086      -2.99477     -0.357124      0.340633      0.476907      0.543125      0.584937      0.634062      0.635890
  75   8 3067.6180    4.0255  1.3714 13.1978 -0.0000  0.0175   0.0400   0.0473    0.0401   0.0000   441.8285       4.77245       21.3750      0.537316      -2.10345     -0.309755      0.386792      0.532371      0.613862      0.651603      0.707821      0.744740
  75   9 3273.0533    3.9141  2.1699 12.8136 -0.0001  0.0223   0.0306   0.0598    0.0332   0.0000   443.2112       3.56243       21.1565       2.67357    -0.0249082      -1.27025      0.460388      0.633948      0.723576      0.798750      0.833805      0.842849
  75  10 3474.7437    3.1628  4.0815 12.0826  0.0007  0.0348   0.0129   0.0892    0.0132   0.0000   442.2307       4.87048       21.9968       3.93195      -4.06010     -0.911419      0.740888      0.992626       1.15140       1.25575       1.33000       1.42420
  76   1 1328.9571    0.1110  0.1683  9.0166  0.0000  0.0109   0.0043   0.0253    0.0154   0.0000   440.8193    -0.0501257       21.3302      0.111704      -3.98291       1.10078      0.201076      0.296376      0.330551      0.345865      0.473569      0.461085
  76   2 1664.1787    0.3161  0.4616  9.1499  0.0000  0.0114   0.0054   0.0277    0.0237   0.0000   441.5148      0.341030       21.1562     -0.447115      -3.22502      0.550506      0.229437      0.329184      0.365571      0.406753      0.453644      0.509101
  76   3 1936.9270    0.6219  0.8679  9.6538  0.0000  0.0144   0.0078   0.0370    0.0372   0.0000   442.0210      0.385926       21.4786     -0.447839      -2.65292      0.267636      0.315916      0.422746      0.502751      0.534861      0.565185      0.584863
  76   4 2192.1621    1.0289  1.3386 10.2973  0.0000  0.0180   0.0107   0.0480    0.0438   0.0000   442.5562      0.868590       20.7831      0.319538      -2.48685     -0.782739      0.370775      0.517878      0.586149      0.646461      0.712468      0.708968
  76   5 2427.8808    1.6713  1.5219 11.0918  0.0000  0.0183   0.0154   0.0510    0.0413   0.0000   442.2530       1.11546       21.0331       1.71285      -1.97316      0.344479      0.379956      0.512205      0.581098      0.661561      0.720561      0.736232
  76   6 2651.3029    2.4421  1.6341 11.8476  0.0000  0.0188   0.0217   0.0528    0.0399   0.0000   442.8382       2.57734       20.2660     -0.696375      -1.47882      0.588252      0.395678      0.551982      0.628989      0.690067      0.752972      0.760497
  76   7 2869.8273    3.4868  1.3415 12.7234 -0.0001  0.0169   0.0337   0.0449    0.0426   0.0000   442.3090       3.23920       19.2739       1.96679      -3.39891      -1.17480      0.349144      0.492491      0.545480      0.605093      0.646200      0.656165
  76   8 3081.8551    4.2125  1.3862 13.1891  0.0000  0.0170   0.0407   0.0457    0.0429   0.0000   442.3961       3.51750       21.6888       2.88106      -3.58947      -1.05711      0.359990      0.487346      0.550983      0.589119      0.666286      0.659109
  76   9 3288.0501    3.7924  2.1168 12.9894  0.0000  0.0230   0.0307   0.0600    0.0319   0.0000   442.7616       4.32896       20.7070       3.50027     -0.156162      0.410418      0.460474      0.646809      0.740992      0.804109      0.883470      0.914763
  77   1 1336.3961    0.1090  0.1860  9.1440  0.0000  0.0119   0.0044   0.0274    0.0156   0.0000   440.6331     -0.321773       20.5781     -0.278733      -2.72737     -0.140538      0.276097      0.384599      0.486353      0.528364      0.534462      0.531540
  77   2 1672.5348    0.3176  0.4315  9.3482  0.0000  0.0107   0.0056   0.0277    0.0230   0.0000   441.8593     -0.107253       20.9997   -0.00612657      -2.88102      0.479015      0.208782      0.283257      0.320247      0.371931      0.407590      0.398450
  77   3 1946.3182    0.6226  0.8240  9.8401  0.0000  0.0141   0.0079   0.0356    0.0363   0.0000   441.9271      0.960479       21.0464      0.150314      -3.58379      0.873089      0.298434      0.412418      0.473784      0.515048      0.548009      0.565445
  77   4 2202.7903    1.0671  1.2915 10.4595  0.0000  0.0176   0.0110   0.0459    0.0432   0.0000   441.9245     -0.194101       20.7969      0.582230      -2.81290     -0.544534      0.353451      0.511479      0.555088      0.614154      0.681797      0.663277
  77   5 2439.1554    1.7166  1.5787 11.3337  0.0000  0.0190   0.0158   0.0519    0.0393   0.0000   442.5471      0.886819       21.1076      0.487899      -1.74801      0.107564      0.386026      0.522968      0.609425      0.642559      0.707369      0.728189
  77   6 2663.6632    2.5036  1.5511 12.1607  0.0000  0.0184   0.0227   0.0509    0.0374   0.0000   442.7309      0.973396       21.4154       1.31960      -4.60322     -0.872684      0.373176      0.516272      0.582961      0.646290      0.685919      0.719359
  77   7 2883.1800    3.5768  1.3858 12.8867  0.0000  0.0174   0.0339   0.0455    0.0423   0.0000   442.4755       2.26440       21.7848       2.13815      -2.29964     -0.545782      0.346455      0.473964      0.552009      0.602937      0.651355      0.671256
  77   8 3095.9026    4.1816  1.5283 13.2054  0.0000  0.0182   0.0375   0.0472    0.0381   0.0000   442.7303       3.73319       20.9806       2.05998      -2.04007     -0.847537      0.365798      0.497645      0.576191      0.642264      0.668759      0.695587
  77   9 3302.9981    3.7416  2.2223 13.1380  0.0000  0.0229   0.0295   0.0622    0.0291   0.0000   442.5888       3.41714       20.3609       3.38106     -0.514374      0.320086      0.469923      0.627331      0.733212      0.794970      0.858982      0.896454
  77  10 3506.2461    3.0542  4.3316 12.0797  0.0000  0.0318   0.0107   0.0820    0.0072   0.0000   441.3363       4.38284       21.1330       4.07404      -3.66369    -0.0945924      0.741690      0.887927       1.13079       1.16302       1.29973       1.35074
  78   1 1343.8188    0.1268  0.2327  9.1502  0.0000  0.0121   0.0043   0.0296    0.0161   0.0000   440.7697     -0.231286       20.6540      0.126846      -2.78481      0.480523      0.229279      0.319235      0.357573      0.387373      0.430907      0.415361
  78   2 1680.7791    0.3208  0.4618  9.3677  0.0000  0.0116   0.0055   0.0277    0.0233   0.0000   441.7448    -0.0315455       20.7722      0.177138      -3.15705      0.228207      0.220770      0.302691      0.353197      0.399450      0.427996      0.460647
  78   3 1955.6867    0.6277  0.8420  9.9050  0.0000  0.0144   0.0078   0.0364    0.0354   0.0000   442.0914      0.168952       20.9609      0.809285      -2.34513     -0.336438      0.274622      0.376378      0.436123      0.474179      0.519633      0.524458
  78   4 2213.2378    1.0892  1.2750 10.5690 -0.0011  0.0174   0.0115   0.0463    0.0459   0.0000   441.9460      0.683410       21.2275     -0.316525      -4.24218    -0.0153877      0.347322      0.472477      0.552371      0.592753      0.639443      0.667052
  78   5 2450.4033    1.7712  1.6034 11.3428 -0.0000  0.0188   0.0159   0.0519    0.0394   0.0000   442.4572      0.984008       20.9563    -0.0387332      -3.61391      0.728404      0.388845      0.516226      0.616114      0.660946      0.702658      0.739550
  78   6 2675.9389    2.6019  1.5643 12.2561  0.0000  0.0186   0.0237   0.0505    0.0381   0.0000   442.4973       1.82924       20.5449       1.28805      -2.74946     -0.139559      0.376947      0.534343      0.602002      0.669522      0.726496      0.779221
  78   7 2896.3927    3.5731  1.3940 12.9537  0.0000  0.0171   0.0344   0.0475    0.0430   0.0000   443.6687       2.77625       20.3929       1.56245      -3.75449      0.898782      0.348637      0.489226      0.553035      0.599726      0.641254      0.663693
  78   8 3109.9667    4.2762  1.5776 13.2031  0.0000  0.0179   0.0378   0.0494    0.0403   0.0000   442.3430       4.27877       21.3068       1.98876      -3.15497     0.0599560      0.368942      0.516398      0.581333      0.652417      0.704102      0.699506
  78   9 3317.7500    3.7042  2.2912 13.0984 -0.0000  0.0233   0.0285   0.0630    0.0295   0.0000   441.4615       5.50561       21.4216       2.54824      -2.77306      -1.80850      0.472803      0.656950      0.728879      0.805595      0.891982      0.922818
  79   1 1351.1543    0.1177  0.2021  9.0696  0.0000  0.0115   0.0043   0.0279    0.0158   0.0000   440.7911     -0.671932       21.2224    -0.0329640      -3.42018     -0.733467      0.272052      0.387585      0.440611      0.508348      0.526125      0.512226
  79   2 1688.9822    0.3270  0.4535  9.2675  0.0004  0.0113   0.0055   0.0269    0.0237   0.0000   441.1499     -0.595308       21.2661      0.455842      -2.51615      0.325478      0.226491      0.315168      0.367714      0.379721      0.420353      0.415342
  79   3 1964.9241    0.6730  0.9256  9.6926  0.0000  0.0145   0.0079   0.0371    0.0406   0.0000   442.3896      0.893868       21.6120      0.272990      -2.25838      0.207639      0.280783      0.374399      0.457025      0.476449      0.529504      0.551312
  79   4 2223.6834    1.1000  1.3472 10.5141 -0.0000  0.0179   0.0109   0.0468    0.0398   0.0000   442.5451       1.31306       20.5737       1.26979      -3.22909      0.874807      0.345039      0.475194      0.549176      0.587859      0.644264      0.663438
  79   5 2461.5691    1.7998  1.5723 11.4199  0.0000  0.0190   0.0166   0.0515    0.0395   0.0000   442.7903       1.67531       20.4541      0.678020      -3.29572     -0.224611      0.381376      0.506506      0.601561      0.651820      0.692084      0.721969
  79   6 2688.1697    2.6144  1.5592 12.2494 -0.0000  0.0187   0.0239   0.0507    0.0379   0.0000   442.2385       2.06881       21.7373       2.04306      -3.55198    -0.0783194      0.375061      0.514335      0.598357      0.656844      0.711405      0.733162
  79   7 2909.5498    3.6376  1.4940 12.9081  0.0000  0.0178   0.0333   0.0483    0.0388   0.0000   442.2816       4.57599       22.3094       1.98853      -3.64426      0.603061      0.346703      0.485520      0.555592      0.608102      0.653850      0.684212
  79   8 3123.9093    4.2198  1.6036 13.1749  0.0000  0.0182   0.0366   0.0493    0.0370   0.0000   442.5618       4.14833       21.3168       1.84414      -3.00965      0.674392      0.363525      0.505815      0.576691      0.643809      0.693975      0.732947
  79   9 3332.4725    3.6949  2.6697 12.9136  0.0000  0.0253   0.0265   0.0683    0.0285   0.0000   442.8346       2.91924       19.8589       2.64036      -2.65935      0.377271      0.495206      0.679144      0.777849      0.832436      0.917104      0.930826
  80   1 1358.4672    0.1180  0.2064  9.0497  0.0000  0.0117   0.0043   0.0270    0.0157   0.0000   440.7797     -0.135888       20.8627      0.509657      -2.84704      0.344810      0.235952      0.278304      0.367592      0.391836      0.418572      0.424101
  80   2 1697.0483    0.3382  0.4927  9.2931  0.0000  0.0115   0.0056   0.0288    0.0242   0.0000   441.5899    -0.0581188       21.2349      0.526517      -3.00494     -0.766090      0.225785      0.306542      0.359202      0.400388      0.443775      0.462931
  80   3 1974.2010    0.6889  0.8808  9.7736  0.0001  0.0139   0.0081   0.0354    0.0376   0.0000   442.5775   -0.00592396       20.7718       1.21086      -3.40650     -0.890134      0.270237      0.374884      0.431627      0.469762      0.541695      0.549840
  80   4 2233.9533    1.1405  1.3105 10.6339  0.0000  0.0175   0.0116   0.0472    0.0399   0.0000   442.1573       1.42433       21.0218       1.11124      -1.82254     -0.328784      0.328683      0.471636      0.524863      0.566352      0.611853      0.653519
  80   5 2472.5941    1.8311  1.6712 11.3169 -0.0000  0.0193   0.0158   0.0516    0.0374   0.0000   441.8733       1.90630       21.3795      0.648118      -1.57326      -1.68991      0.376553      0.515399      0.580933      0.639282      0.675080      0.717755
  80   6 2700.2955    2.7206  1.5841 12.1381 -0.0000  0.0184   0.0235   0.0483    0.0375   0.0000   442.5653       2.93678       21.1010       2.28315      -3.86675      -1.63312      0.362865      0.513098      0.569176      0.624795      0.670865      0.689315
  80   7 2922.6625    3.7053  1.5000 12.7822  0.0000  0.0174   0.0330   0.0467    0.0407   0.0000   442.9424       2.76254       20.7668       2.64748      -2.18041      0.480285      0.352007      0.484950      0.555829      0.608788      0.638013      0.665611
  80   8 3137.6380    4.1891  1.6254 13.1769  0.0000  0.0184   0.0366   0.0503    0.0372   0.0000   442.4074       3.81746       22.0755       3.14251      -2.82630       2.06881      0.361534      0.496598      0.569084      0.609949      0.664496      0.666527
  80   9 3347.0395    3.5971  2.8598 12.7704  0.0000  0.0261   0.0244   0.0713    0.0276   0.0000   444.1706       5.83250       20.1462       2.77959      -1.23762      0.200561      0.508949      0.693191      0.807139      0.858818      0.924326      0.972077
  81   1 1365.6949    0.1189  0.2742  9.1002  0.0000  0.0148   0.0043   0.0353    0.0161   0.0000   440.6851      0.134495       20.9581      0.175651      -2.48950      0.132129      0.301919      0.415342      0.484343      0.522402      0.572447      0.582601
  81   2 1705.0419    0.3478  0.4910  9.3931  0.0000  0.0112   0.0057   0.0276    0.0243   0.0000   441.3639     0.0283858       20.8623      0.436824      -2.54739     0.0976071      0.222781      0.296621      0.350780      0.376809      0.417857      0.424920
  81   3 1983.3207    0.6810  0.9383  9.8819  0.0000  0.0149   0.0081   0.0377    0.0384   0.0000   442.7325       1.39406       21.6765      0.162253      -2.88783      0.707271      0.280409      0.394155      0.452280      0.492687      0.524377      0.544306
  81   4 2244.2312    1.1849  1.3599 10.7061  0.0000  0.0176   0.0117   0.0469    0.0395   0.0000   441.9813      0.995483       21.6474      0.381240      -2.72719     -0.486262      0.341292      0.464018      0.529790      0.579653      0.618678      0.630283
  81   5 2483.4778    1.8798  1.5918 11.4237  0.0000  0.0187   0.0166   0.0498    0.0395   0.0000   442.9433       1.82999       21.4448      0.480732      -4.91707     -0.304785      0.369287      0.491186      0.588246      0.622043      0.681379      0.703253
  81   6 2712.3925    2.7894  1.5712 12.2438 -0.0001  0.0175   0.0241   0.0496    0.0379   0.0000   442.8931       1.99701       21.9837       1.20964      -3.29567     -0.734156      0.348536      0.466927      0.539947      0.586430      0.639707      0.655811
  81   7 2935.6001    3.7045  1.4587 12.9860  0.0000  0.0178   0.0336   0.0471    0.0390   0.0000   442.5445       3.51648       21.1218      0.481773      -3.44634      0.682629      0.322534      0.473841      0.513577      0.574888      0.623663      0.641236
  81   8 3151.4254    4.1852  1.6962 13.2473  0.0000  0.0186   0.0356   0.0515    0.0346   0.0000   443.3598       4.00867       20.0902       2.58888      -2.22137     0.0376165      0.365065      0.510033      0.572838      0.622949      0.655625      0.689428
  81   9 3361.6088    3.4725  2.9718 12.8091 -0.0000  0.0271   0.0231   0.0722    0.0262   0.0000   443.2037       5.56462       21.8134       2.02505      -2.80923       1.31523      0.527870      0.717137      0.824395      0.909756      0.971726       1.03116
  81  10 3568.3439    3.3239  6.5076 11.3915  0.0010  0.0508   0.0091   0.1269    0.0095   0.0000   440.7529       1.16438       30.4970       9.64445      -13.5413      -3.69023       1.10964       1.39757       1.62842       1.76341       1.92128       1.99124
  82   1 1372.8648    0.1264  0.2638  9.1453  0.0000  0.0132   0.0042   0.0314    0.0161   0.0000   440.5158     -0.605145       21.3978      0.589187      -2.71003     -0.169395      0.256960      0.331357      0.421434      0.452637      0.488111      0.471669
  82   2 1712.9906    0.3642  0.4796  9.4310  0.0000  0.0111   0.0058   0.0257    0.0243   0.0000   441.8549     -0.380342       21.1384    -0.0496736      -2.80061     -0.213295      0.216163      0.294860      0.343219      0.373241      0.426376      0.431878
  82   3 1992.4400    0.7011  0.9692  9.9867  0.0000  0.0145   0.0081   0.0396    0.0370   0.0000   441.9326    0.00674236       21.4104      0.819493      -3.99933     -0.675053      0.279718      0.379532      0.433516      0.484430      0.550913      0.560710
  82   4 2254.3747    1.2021  1.4361 10.6378 -0.0001  0.0178   0.0113   0.0490    0.0416   0.0000   441.6773       1.04970       21.6751       1.36627      -3.54781      0.418954      0.331508      0.468328      0.525194      0.580285      0.618142      0.643169
  82   5 2494.3911    1.9473  1.6464 11.5681 -0.0000  0.0189   0.0166   0.0511    0.0365   0.0000   442.8297       1.12583       21.5659       1.10976      -3.98655      -1.57294      0.360807      0.498620      0.577403      0.634573      0.682605      0.734557
  82   6 2724.3396    2.7848  1.5822 12.3975  0.0000  0.0181   0.0244   0.0503    0.0370   0.0000   442.6255       3.90689       22.1516       1.78040      -2.90825     -0.272263      0.350271      0.496111      0.553683      0.617174      0.660233      0.694602
  82   7 2948.4737    3.7668  1.3759 13.2320  0.0000  0.0171   0.0356   0.0450    0.0382   0.0000   442.3277       2.76230       20.6333       1.91076      -2.02649     0.0348777      0.325614      0.451602      0.509543      0.566226      0.585316      0.607296
  82   8 3165.0565    4.2522  1.7628 13.1774 -0.0002  0.0186   0.0349   0.0517    0.0366   0.0000   442.5155       3.12021       20.1587       2.15484      -2.52685     -0.280559      0.366699      0.502971      0.571095      0.622389      0.648482      0.692006
  82   9 3376.0898    3.4673  3.0170 12.8453  0.0000  0.0271   0.0229   0.0733    0.0264   0.0000   442.2962       4.43753       19.0594       3.32980      -1.71362       2.48997      0.521146      0.713938      0.811770      0.902997      0.949279      0.989527
  83   1 1380.0318    0.1306  0.2696  8.9995 -0.0002  0.0128   0.0041   0.0313    0.0160   0.0000   440.6819      0.212454       19.9179    -0.0953921      -3.02725      0.563934      0.229087      0.314069      0.381200      0.401064      0.435248      0.430807
  83   2 1720.8250    0.3725  0.5304  9.2983  0.0000  0.0111   0.0057   0.0291    0.0249   0.0000   441.1775     0.0334726       20.4827     0.0198008      -3.10774     -0.618598      0.217762      0.294737      0.337308      0.357533      0.399716      0.427229
  83   3 2001.4864    0.7051  0.9828  9.9026  0.0000  0.0152   0.0081   0.0384    0.0367   0.0000   442.3518     -0.428516       20.9857      0.161534      -2.65982     0.0264205      0.282246      0.399967      0.445622      0.487533      0.539115      0.545846
  83   4 2264.3857    1.2325  1.4561 10.5670  0.0000  0.0178   0.0115   0.0478    0.0401   0.0000   442.3046       1.08021       21.8089     -0.557472      -3.09675      0.819225      0.338891      0.455342      0.542474      0.568777      0.610966      0.637034
  83   5 2505.2517    1.9917  1.7052 11.4001 -0.0000  0.0193   0.0167   0.0514    0.0381   0.0000   442.4953       1.68418       20.5062       1.11765     -0.825801      0.122906      0.356527      0.492759      0.556651      0.615425      0.660075      0.687933
  83   6 2736.2858    2.8808  1.4913 12.3261  0.0000  0.0177   0.0257   0.0463    0.0380   0.0000   442.0527       2.32706       21.0505       1.00810      -3.23183      0.942127      0.332845      0.461138      0.515249      0.587200      0.615017      0.634370
  83   7 2961.2976    3.8364  1.4740 12.8491  0.0000  0.0173   0.0338   0.0460    0.0401   0.0000   443.7903       2.45606       20.5926       2.02387      -3.54853     -0.200023      0.315600      0.456956      0.502762      0.553868      0.609464      0.619238
  83   8 3178.5958    4.0871  1.7701 13.1040  0.0000  0.0196   0.0341   0.0518    0.0345   0.0000   443.4195       3.92269       20.2516       2.59825      -2.59368     -0.344617      0.366095      0.517180      0.580389      0.630966      0.675658      0.703789
  83   9 3390.5259    3.4396  3.1360 12.7022  0.0005  0.0278   0.0219   0.0750    0.0250   0.0000   442.4491       4.77052       18.4147       1.73504      -2.94543      0.197387      0.525877      0.729079      0.834606      0.903636      0.982656       1.02072
  84   1 1387.0971    0.1374  0.2371  8.9686  0.0000  0.0109   0.0041   0.0269    0.0157   0.0000   440.8604      0.138724       21.6379    -0.0567614      -3.37279      0.150566      0.200540      0.268349      0.328045      0.342704      0.391153      0.391737
  84   2 1728.5950    0.3695  0.6357  9.1956  0.0000  0.0130   0.0055   0.0327    0.0268   0.0000   441.4504     -0.196129       21.1113     0.0537712      -3.15214     -0.359011      0.241265      0.342003      0.371497      0.403046      0.434262      0.467327
  84   3 2010.4378    0.7193  0.9721  9.9000  0.0000  0.0149   0.0083   0.0379    0.0369   0.0000   441.9103      0.673530       20.7506     -0.178896      -3.16981      0.390319      0.275447      0.371194      0.429280      0.474393      0.503418      0.521516
  84   4 2274.3860    1.2314  1.4898 10.5214  0.0000  0.0180   0.0114   0.0492    0.0399   0.0000   442.5859       1.92548       21.0962      0.671879      -3.27599     -0.207218      0.345369      0.476055      0.532913      0.598064      0.658890      0.698630
  84   5 2515.9804    2.0232  1.5666 11.5038  0.0000  0.0182   0.0179   0.0493    0.0390   0.0000   442.9122       1.26924       20.9986       1.61292      -1.79937      0.257341      0.352215      0.467356      0.546923      0.598954      0.647032      0.677134
  84   6 2748.1578    2.9740  1.5447 12.1895 -0.0000  0.0174   0.0252   0.0465    0.0383   0.0000   442.6456       2.34758       21.7307      0.644478      -1.68152       1.41910      0.320827      0.450282      0.515508      0.561705      0.610889      0.628561
  84   7 2974.0092    4.0070  1.5162 12.8131 -0.0002  0.0169   0.0340   0.0457    0.0381   0.0000   443.1248       4.02216       21.0623       2.59345      -2.61941     -0.650638      0.326709      0.435747      0.500368      0.548875      0.587424      0.617208
  84   8 3192.0860    4.2176  1.9310 12.9323  0.0000  0.0196   0.0328   0.0541    0.0350   0.0000   442.6578       3.44352       20.4975       2.67230      -1.84054      0.325092      0.364882      0.494742      0.574509      0.625535      0.676811      0.710408
  84   9 3404.7763    3.3646  3.4827 12.5079  0.0022  0.0298   0.0203   0.0804    0.0256   0.0000   444.3854       5.26275       21.8847       2.49296      -2.43172       1.66799      0.551630      0.763740      0.883808      0.967835       1.03391       1.05843
  85   1 1394.1315    0.1370  0.2268  8.9575  0.0000  0.0109   0.0041   0.0252    0.0158   0.0000   440.5438     -0.269514       21.3471      0.739370      -3.05410     -0.793556      0.182269      0.263024      0.290917      0.343432      0.344282      0.375001
  85   2 1736.2698    0.3769  0.5470  9.3081  0.0000  0.0116   0.0058   0.0282    0.0252   0.0000   441.4886    0.00267911       21.2300     0.0702959      -3.93368      0.287972      0.214655      0.286116      0.319160      0.373960      0.396528      0.425439
  85   3 2019.3624    0.7286  1.0750  9.9000  0.0000  0.0155   0.0081   0.0420    0.0370   0.0000   442.1585      0.569534       21.4975     -0.156222      -2.74506      0.344815      0.277786      0.382862      0.438593      0.475132      0.530131      0.522697
  85   4 2284.2795    1.2733  1.4475 10.6919  0.0000  0.0178   0.0120   0.0487    0.0389   0.0000   442.2714      0.267075       21.5188       1.10937      -2.94232     -0.109678      0.318855      0.441549      0.500808      0.560510      0.595912      0.610861
  85   5 2526.7053    2.0476  1.6714 11.5101  0.0000  0.0188   0.0172   0.0509    0.0359   0.0000   443.5493       2.03368       21.1405      0.897467      -3.53147      0.116934      0.352999      0.485993      0.563505      0.617806      0.651602      0.685870
  85   6 2759.9152    3.0146  1.5143 12.3517  0.0000  0.0174   0.0263   0.0478    0.0377   0.0000   442.5277       2.22762       21.7237       1.94865      -2.89284       1.44627      0.317448      0.461744      0.510824      0.564852      0.610696      0.635658
  85   7 2986.7045    3.9406  1.4303 12.9436  0.0000  0.0168   0.0350   0.0449    0.0394   0.0000   443.4902       2.31153       22.6815      0.652006      -3.49562       1.25875      0.318292      0.452946      0.501891      0.568292      0.604502      0.601665
  85   8 3205.5346    4.1416  1.8597 13.0419  0.0000  0.0195   0.0329   0.0528    0.0333   0.0000   442.6203       4.09171       19.8996       1.89907      -2.33926     0.0651254      0.357297      0.496288      0.562178      0.611941      0.664434      0.695706
  85   9 3419.0601    3.2852  3.5326 12.4726 -0.0176  0.0308   0.0188   0.0815    0.0250   0.0000   442.0064       4.26847       20.2074       2.44139      -1.56556      0.662385      0.576865      0.799521      0.920130      0.997263       1.07791       1.12135
  86   1 1401.1211    0.1465  0.2292  9.0001  0.0000  0.0107   0.0042   0.0246    0.0158   0.0000   440.6408     0.0104011       21.3268      0.543223      -3.52292    -0.0575422      0.205116      0.238479      0.319559      0.327724      0.326346      0.377037
  86   2 1743.8996    0.3734  0.6213  9.2970  0.0000  0.0129   0.0055   0.0318    0.0263   0.0000   441.0269     -0.234357       20.4825      0.791896      -2.69076     -0.857213      0.238183      0.306199      0.362447      0.409283      0.434811      0.441675
  86   3 2028.2702    0.7596  1.0536  9.8786  0.0000  0.0154   0.0083   0.0392    0.0399   0.0000   441.9594    -0.0144656       21.7017     -0.394362      -3.67811      0.774137      0.270532      0.381408      0.431559      0.471789      0.504262      0.525454
  86   4 2294.1219    1.3209  1.4608 10.7861  0.0000  0.0184   0.0123   0.0473    0.0386   0.0000   442.5294      0.341817       20.8032      0.476780      -2.96084     -0.647759      0.327038      0.449452      0.512939      0.554603      0.607714      0.633368
  86   5 2537.3070    2.1144  1.6681 11.6023  0.0000  0.0183   0.0175   0.0508    0.0349   0.0000   442.2655      0.400638       21.1219      0.921817      -1.95367      0.216509      0.333499      0.452126      0.514425      0.568195      0.617001      0.642358
  86   6 2771.6945    3.0227  1.4820 12.4556  0.0000  0.0172   0.0265   0.0467    0.0368   0.0000   442.8030       2.82674       21.2913      0.802004      -1.83414      -1.10660      0.319122      0.445625      0.497503      0.553299      0.610609      0.625679
  86   7 2999.2697    4.0067  1.5492 12.9362  0.0000  0.0169   0.0338   0.0467    0.0369   0.0000   442.8653       3.19292       21.1047       1.60083      -2.45973       2.10464      0.315896      0.430219      0.491357      0.543605      0.593385      0.615049
  86   8 3218.8751    4.1169  1.9541 13.0366 -0.0002  0.0201   0.0314   0.0535    0.0316   0.0000   442.8469       3.83585       20.6500       2.35628      -2.37416      -1.01085      0.355081      0.500967      0.566492      0.625622      0.674918      0.699235
  87   1 1408.0393    0.1411  0.2135  9.0437  0.0000  0.0096   0.0042   0.0230    0.0155   0.0000   440.4077     -0.742034       20.9356     -0.173221      -3.16754      0.254765      0.182070      0.246541      0.294443      0.295935      0.333259      0.334688
  87   2 1751.4492    0.3966  0.6148  9.3108  0.0000  0.0120   0.0057   0.0302    0.0264   0.0000   441.3172      0.226720       20.7406     -0.469604      -3.56529      0.105635      0.218861      0.306000      0.349753      0.383625      0.409119      0.424873
  87   3 2037.0715    0.7904  1.0419  9.8902  0.0000  0.0147   0.0085   0.0388    0.0406   0.0000   441.7676      0.144904       21.3457    -0.0854345      -1.84809     -0.817680      0.264367      0.364186      0.425309      0.460533      0.504037      0.517496
  87   4 2303.8533    1.3455  1.6112 10.7073  0.0000  0.0190   0.0118   0.0498    0.0375   0.0000   442.7114      0.947272       21.4595    -0.0245176      -3.28781     -0.473640      0.346631      0.496725      0.551799      0.598145      0.647213      0.676851
  87   5 2547.8971    2.1338  1.7776 11.5148  0.0000  0.0192   0.0170   0.0516    0.0360   0.0000   443.3164       1.41834       20.6323       1.79784      -2.94402      0.624189      0.337167      0.476353      0.533134      0.593813      0.625901      0.662949
  87   6 2783.3156    3.1436  1.6481 12.2815  0.0000  0.0176   0.0255   0.0478    0.0378   0.0000   442.5685       2.69547       20.7864       1.55681      -3.53905    -0.0124652      0.320350      0.439325      0.503830      0.549659      0.625368      0.651553
  87   7 3011.7926    4.0717  1.5577 12.9853  0.0000  0.0171   0.0343   0.0464    0.0372   0.0000   443.5439       1.56502       21.1716       1.81266      -3.83310     0.0855626      0.308108      0.420260      0.474135      0.533233      0.566066      0.587175
  87   8 3232.1747    4.0775  2.0592 13.0172  0.0000  0.0208   0.0307   0.0550    0.0323   0.0000   442.6377       4.37738       20.2284       1.77034      -3.16614     -0.191822      0.380034      0.523376      0.609138      0.660544      0.733619      0.755132
  88   1 1414.9127    0.1523  0.2815  9.0637  0.0000  0.0113   0.0042   0.0286    0.0160   0.0000   440.4649    -0.0555405       20.9211     -0.461534      -3.02240     0.0694555      0.208832      0.269549      0.310128      0.336905      0.392837      0.409806
  88   2 1758.9287    0.4096  0.6355  9.3299  0.0000  0.0121   0.0058   0.0302    0.0271   0.0000   440.7011      0.157617       21.1690     -0.292542      -2.55590     -0.160552      0.222716      0.299760      0.344983      0.381333      0.410135      0.427948
  88   3 2045.8662    0.7744  1.1081  9.9595  0.0000  0.0157   0.0084   0.0416    0.0405   0.0000   441.6938      0.495879       21.4750      0.375306      -3.01378      0.307123      0.276889      0.387502      0.440902      0.489307      0.530683      0.545342
  88   4 2313.5032    1.3447  1.5159 10.8830  0.0000  0.0182   0.0123   0.0493    0.0371   0.0000   442.6048     -0.104859       20.1878     0.0655836      -3.84018     -0.969784      0.326643      0.439515      0.520671      0.550973      0.600577      0.616338
  88   5 2558.3671    2.0922  1.6669 11.8625  0.0000  0.0192   0.0184   0.0533    0.0335   0.0000   442.9043       1.52960       21.9653      0.765277      -2.08143     -0.993556      0.341522      0.466011      0.539186      0.594625      0.660733      0.684477
  88   6 2794.9173    3.1285  1.4579 12.5644  0.0000  0.0170   0.0279   0.0463    0.0389   0.0000   443.2748       2.29040       22.1082       1.17981      -2.44075       1.43347      0.300486      0.419805      0.473125      0.519523      0.548549      0.578909
  88   7 3024.1674    4.0482  1.5012 13.1106  0.0000  0.0171   0.0352   0.0463    0.0372   0.0000   443.1626       3.00622       20.8558       2.61825      -1.55327      -1.12082      0.306339      0.432675      0.487139      0.534160      0.571748      0.591344
  88   8 3245.3101    4.0158  2.2323 13.0431  0.0000  0.0215   0.0289   0.0580    0.0292   0.0000   443.8852       2.42710       18.7517       1.75831      -3.45747     -0.126706      0.391978      0.526614      0.603132      0.667592      0.732912      0.737112
  89   1 1421.7429    0.1576  0.3084  9.0853  0.0000  0.0118   0.0042   0.0299    0.0165   0.0000   440.5825    -0.0950549       20.6292   -0.00871871      -2.57722      0.527535      0.219666      0.268413      0.322076      0.368463      0.392194      0.399477
  89   2 1766.3474    0.4171  0.5694  9.4754 -0.0005  0.0111   0.0059   0.0282    0.0253   0.0000   441.3478    -0.0190404       20.2838     -0.817341      -3.31929     -0.560431      0.195896      0.269245      0.312877      0.345119      0.368941      0.377096
  89   3 2054.5616    0.8204  1.1713  9.9713  0.0000  0.0159   0.0086   0.0420    0.0437   0.0000   442.1011      0.446123       21.0666      0.715098      -2.78970     -0.520174      0.277057      0.390849      0.446274      0.495381      0.553697      0.569914
  89   4 2323.0430    1.3676  1.4716 11.0271  0.0000  0.0181   0.0126   0.0486    0.0357   0.0000   442.5568      0.770064       21.7550      0.751523      -2.32228       1.13153      0.323090      0.448785      0.523686      0.571186      0.626146      0.655745
  89   5 2568.8029    2.2297  1.7385 11.7445  0.0000  0.0186   0.0180   0.0521    0.0353   0.0000   442.3683       1.83203       20.0692      0.565430      -2.29877    -0.0151367      0.326493      0.460826      0.517751      0.566222      0.608888      0.630163
  89   6 2806.4393    3.2785  1.5823 12.5148  0.0000  0.0170   0.0270   0.0471    0.0377   0.0000   442.6471       2.37183       21.3085     -0.571638      -1.38505      0.551812      0.307079      0.416798      0.471351      0.532353      0.567047      0.585269
  89   7 3036.4537    4.1598  1.5292 13.1651 -0.0000  0.0167   0.0350   0.0458    0.0355   0.0000   443.9457       3.31089       21.0269       2.12042      -3.67186      0.284970      0.313316      0.431294      0.489639      0.539071      0.595761      0.604253
  89   8 3258.4046    3.9775  2.2775 13.0701 -0.0000  0.0213   0.0279   0.0592    0.0281   0.0000   443.7151       3.23323       19.9446       2.75836      -1.53484    -0.0247914      0.381209      0.515993      0.598134      0.649614      0.706350      0.739420
  90   1 1428.5113    0.1483  0.2751  9.1309  0.0000  0.0113   0.0041   0.0280    0.0159   0.0000   440.0094      0.138286       21.5316      0.391000      -2.99691      0.132100      0.191121      0.253307      0.320450      0.318473      0.366492      0.362592
  90   2 1773.6703    0.4333  0.6735  9.4876 -0.0003  0.0122   0.0058   0.0320    0.0271   0.0000   441.2961    -0.0368435       20.9952      0.106756      -3.45004     -0.855637      0.218141      0.303363      0.355763      0.392704      0.422658      0.435676
  90   3 2063.2173    0.8326  1.1557 10.0320  0.0000  0.0156   0.0086   0.0417    0.0428   0.0000   442.6544      0.524344       20.2960      0.285530      -3.63983     -0.224767      0.270552      0.366872      0.423992      0.465384      0.518426      0.555280
  90   4 2332.5293    1.4195  1.5514 11.0395  0.0000  0.0185   0.0126   0.0490    0.0361   0.0000   442.2137      0.818894       22.0069      0.427516      -3.20095     -0.772998      0.312398      0.441307      0.494634      0.557350      0.574326      0.621786
  90   5 2579.1422    2.2004  1.7741 11.9046 -0.0000  0.0195   0.0175   0.0523    0.0315   0.0000   442.4528       2.41807       21.0984       1.04713      -2.29433    -0.0392106      0.337550      0.475212      0.541688      0.591062      0.637888      0.655296
  90   6 2817.8915    3.2014  1.5167 12.7969 -0.0005  0.0174   0.0279   0.0472    0.0334   0.0000   442.6623       2.23249       21.0193       1.15208      -2.96853       1.90235      0.309115      0.433694      0.493988      0.543924      0.601224      0.623985
  90   7 3048.7135    4.1989  1.5858 13.0922  0.0000  0.0168   0.0340   0.0457    0.0357   0.0000   442.9980       2.98944       22.3989       1.76558      -2.83726      0.129988      0.303789      0.423091      0.473248      0.511271      0.552585      0.578499
  90   8 3271.4621    3.8920  2.3564 13.0899  0.0000  0.0224   0.0272   0.0600    0.0275   0.0000   443.2566       4.53596       19.1561       2.98632      -2.18933    -0.0547263      0.392825      0.545513      0.627926      0.686397      0.760607      0.768085
  91   1 1435.2469    0.1564  0.2989  9.1088  0.0000  0.0118   0.0041   0.0285    0.0163   0.0000   440.1509      0.824725       20.9437      0.109943      -4.06929    -0.0196082      0.204702      0.272961      0.322917      0.341035      0.372705      0.393479
  91   2 1780.9489    0.4382  0.6984  9.4308  0.0000  0.0130   0.0058   0.0319    0.0291   0.0000   441.3487      0.107450       20.7028   -0.00746229      -3.10314    -0.0960692      0.216786      0.313453      0.348668      0.388626      0.409618      0.427912
  91   3 2071.8311    0.8385  1.1639 10.1581  0.0000  0.0156   0.0088   0.0430    0.0406   0.0000   442.1811     -0.270516       21.0723      0.478460      -4.22873     -0.393119      0.271029      0.373682      0.430376      0.465914      0.502000      0.513828
  91   4 2341.9344    1.4665  1.6864 10.9964  0.0000  0.0189   0.0123   0.0509    0.0350   0.0000   442.7357       1.05354       21.2774     0.0446037      -2.90056     -0.505495      0.322781      0.450778      0.513859      0.557411      0.618365      0.640718
  91   5 2589.5242    2.3143  1.7094 11.8817  0.0000  0.0187   0.0184   0.0494    0.0341   0.0000   443.2949       1.28123       21.7227      0.609380      -2.61969      0.702297      0.316914      0.446685      0.496535      0.549058      0.593194      0.622432
  91   6 2829.2742    3.3113  1.5972 12.6506  0.0002  0.0175   0.0275   0.0474    0.0361   0.0000   442.3845       2.72328       21.4220       1.93039      -2.64180      -1.01029      0.300879      0.415214      0.465609      0.526583      0.563767      0.592252
  91   7 3061.0035    4.1965  1.5682 13.1209  0.0000  0.0168   0.0344   0.0457    0.0371   0.0000   443.0571       3.10726       20.6055       1.48091      -2.43767       1.35487      0.293383      0.410222      0.458029      0.506495      0.553199      0.566663
  91   8 3284.4651    3.7859  2.3422 13.1400  0.0000  0.0228   0.0269   0.0605    0.0266   0.0000   442.7571       4.89586       20.2610       3.62744      -1.17605      -1.05392      0.393735      0.548978      0.624694      0.679215      0.743571      0.769656
  92   1 1441.9606    0.1624  0.2567  9.3034  0.0000  0.0102   0.0042   0.0240    0.0158   0.0000   440.4739    0.00858757       20.8971     -0.613866      -3.29547      0.555321      0.182990      0.242195      0.307669      0.326525      0.362979      0.387602
  92   2 1788.2188    0.4510  0.7343  9.5859  0.0000  0.0126   0.0058   0.0328    0.0290   0.0000   441.5879      0.327857       21.9640      0.477067      -3.46765     -0.127585      0.226681      0.307028      0.361308      0.385273      0.416845      0.440054
  92   3 2080.3858    0.8480  1.2004 10.3671  0.0000  0.0161   0.0089   0.0439    0.0411   0.0000   441.6728      0.341118       21.0817      0.339639      -3.03743     -0.859919      0.273610      0.383814      0.428574      0.482474      0.543391      0.583449
  92   4 2351.3133    1.4771  1.6537 11.1629 -0.0000  0.0190   0.0124   0.0496    0.0364   0.0000   442.5737       1.30385       20.9175      0.908487      -2.30418     0.0561988      0.317738      0.445739      0.497475      0.556848      0.590063      0.594674
  92   5 2599.7702    2.3337  1.8676 11.9277  0.0000  0.0193   0.0178   0.0526    0.0356   0.0000   442.7880       1.47266       20.9552       1.70859      -2.43121     0.0306265      0.323157      0.453360      0.518368      0.561266      0.595560      0.608016
  92   6 2840.6108    3.3286  1.5506 12.9712 -0.0001  0.0173   0.0279   0.0464    0.0338   0.0000   443.0278       3.36231       21.2924       1.25167      -1.99784     0.0731018      0.295645      0.411122      0.464444      0.512176      0.553979      0.586422
  92   7 3073.0473    4.1908  1.5798 13.4218  0.0001  0.0173   0.0352   0.0463    0.0360   0.0000   443.2834       3.25282       21.0980       1.57436      -2.56091      0.569713      0.295260      0.408939      0.471929      0.516553      0.553592      0.558782
  92   8 3297.3975    3.8254  2.5265 13.1866  0.0000  0.0228   0.0255   0.0623    0.0268   0.0000   442.9075       3.49729       20.0170       2.92048      -1.67912      0.543725      0.403645      0.551260      0.640894      0.681875      0.766521      0.794859
  93   1 1448.5936    0.1656  0.3152  9.3532  0.0000  0.0121   0.0041   0.0280    0.0165   0.0000   440.1479      0.144305       21.2296      0.231756      -3.73618      0.425914      0.194113      0.278170      0.329492      0.347147      0.369253      0.384397
  93   2 1795.3954    0.4439  0.6804  9.8173  0.0000  0.0125   0.0059   0.0313    0.0270   0.0000   440.9268      0.363181       21.1310     -0.385289      -3.49546    0.00773947      0.209238      0.292082      0.344519      0.358859      0.395051      0.414611
  93   3 2088.8817    0.8838  1.1727 10.4456  0.0000  0.0157   0.0091   0.0413    0.0414   0.0000   441.8888       1.19258       21.7375    -0.0208331      -3.39461      0.249094      0.261567      0.363149      0.419239      0.462133      0.485849      0.522652
  93   4 2360.5530    1.4760  1.6285 11.4585 -0.0005  0.0190   0.0128   0.0510    0.0335   0.0000   443.1047       1.49504       21.0501    -0.0611533      -2.56703      0.764224      0.312902      0.431755      0.502189      0.547349      0.593801      0.615658
  93   5 2609.9353    2.3797  1.7459 12.1543  0.0000  0.0190   0.0187   0.0494    0.0354   0.0000   442.8128       2.38221       19.8933       1.32652      -2.16563      0.241216      0.314643      0.432258      0.510753      0.548547      0.585237      0.613557
  93   6 2851.8495    3.4569  1.5544 13.0408  0.0000  0.0169   0.0286   0.0460    0.0354   0.0000   443.3164       2.56355       21.8790      0.904077      -3.66369      0.149717      0.282898      0.390721      0.449219      0.487175      0.539317      0.560028
  93   7 3085.0972    4.1737  1.7280 13.4049 -0.0000  0.0178   0.0328   0.0485    0.0338   0.0000   442.4522       3.37661       21.7167       1.77398      -3.67263      0.634193      0.310624      0.422503      0.488005      0.539251      0.584043      0.621278
  93   8 3310.2024    3.7338  2.8213 13.2439 -0.0001  0.0248   0.0239   0.0674    0.0252   0.0000   443.1311       3.88211       20.4618       3.89113      -1.77697       1.08387      0.421842      0.571573      0.673343      0.728849      0.795329      0.829734
  94   1 1455.1480    0.1664  0.3056  9.2103  0.0000  0.0107   0.0041   0.0279    0.0163   0.0000   440.4811     0.0360676       20.8680     -0.206377      -2.50395    -0.0763715      0.193025      0.250225      0.279337      0.295772      0.327341      0.368045
  94   2 1802.4489    0.4591  0.6941  9.6988  0.0000  0.0124   0.0060   0.0327    0.0272   0.0000   441.1204    -0.0339365       21.5194    -0.0865773      -3.69766      0.642808      0.199633      0.279348      0.333834      0.361320      0.412602      0.430143
  94   3 2097.3301    0.8923  1.1517 10.3834  0.0000  0.0158   0.0094   0.0412    0.0406   0.0000   442.0724      0.807358       21.3670   -0.00606316      -2.45673      0.827433      0.251834      0.361403      0.399346      0.449667      0.489134      0.503149
  94   4 2369.7203    1.5372  1.7631 11.1552  0.0000  0.0191   0.0124   0.0524    0.0353   0.0000   442.0410       1.49170       21.6648       1.34775      -2.13113      -1.35351      0.312773      0.431896      0.488834      0.537136      0.579597      0.602850
  94   5 2620.1145    2.4354  1.7513 12.1124 -0.0000  0.0187   0.0192   0.0514    0.0341   0.0000   442.3969       1.24171       20.4257       1.74211      -1.80954     -0.925604      0.318426      0.455042      0.511111      0.568612      0.612271      0.638132
  94   6 2863.0863    3.5272  1.5348 12.9417  0.0000  0.0170   0.0293   0.0455    0.0355   0.0000   442.5215       1.01626       21.2253       1.98803      -3.05238     -0.317092      0.280830      0.402308      0.441071      0.499245      0.537665      0.559552
  94   7 3097.0669    4.2583  1.7213 13.2943  0.0000  0.0176   0.0331   0.0488    0.0327   0.0000   443.4736       3.07620       20.9913       1.82272      -1.89563     -0.138440      0.291078      0.407088      0.456753      0.510025      0.539425      0.574639
  94   8 3322.9748    3.6418  2.8828 13.0922  0.0002  0.0254   0.0236   0.0703    0.0252   0.0000   443.0814       3.88448       19.6538       2.43772      -1.45873    0.00552110      0.428715      0.579887      0.677246      0.741075      0.798705      0.822547
  95   1 1461.6861    0.1761  0.3366  9.0065  0.0000  0.0116   0.0041   0.0270    0.0169   0.0000   440.4432      0.247208       21.2985      0.440632      -2.73932     -0.318406      0.189331      0.265513      0.300209      0.332258      0.354517      0.371220
  95   2 1809.5236    0.4714  0.6893  9.5047  0.0000  0.0124   0.0060   0.0301    0.0276   0.0000   441.3057     0.0872767       20.8176      0.718465      -3.13199      0.159526      0.191266      0.273554      0.311375      0.356079      0.383875      0.393353
  95   3 2105.7422    0.8943  1.1963 10.2336  0.0000  0.0161   0.0094   0.0417    0.0414   0.0000   441.9554      0.686682       21.4304       1.24864      -4.17930     -0.562749      0.267175      0.366922      0.416257      0.462120      0.516854      0.531503
  95   4 2378.9288    1.5962  1.8254 10.9796  0.0000  0.0192   0.0125   0.0527    0.0356   0.0000   442.4799      0.603607       21.1486      0.375851      -2.69157     0.0831684      0.315585      0.443264      0.499217      0.554261      0.589533      0.626851
  95   5 2630.2517    2.4851  1.8107 11.9091  0.0001  0.0188   0.0192   0.0507    0.0348   0.0000   443.2129       2.41767       21.5540      0.517023      -2.11123     -0.475432      0.317115      0.430800      0.498241      0.538786      0.598429      0.625384
  95   6 2874.1971    3.6706  1.5553 12.7295  0.0000  0.0166   0.0296   0.0449    0.0362   0.0000   442.4915       2.09321       20.8938       2.66756      -3.11486     -0.281150      0.275820      0.392551      0.434139      0.481999      0.535754      0.545058
  95   7 3108.9613    4.2206  1.6740 13.2314  0.0000  0.0176   0.0336   0.0483    0.0320   0.0000   442.9368       3.79333       21.5110       2.14928      -1.61230    -0.0806036      0.289876      0.401357      0.451293      0.506619      0.542788      0.550696
  95   8 3335.6906    3.6602  2.9331 12.8878  0.0000  0.0254   0.0230   0.0697    0.0253   0.0000   443.2662       3.73364       19.8983       1.31591     -0.917540       1.01932      0.418659      0.572783      0.659028      0.722254      0.782907      0.816921
  96   1 1468.1748    0.1705  0.3158  9.1491  0.0000  0.0108   0.0041   0.0282    0.0165   0.0000   439.9110     -0.161071       20.9448      0.224743      -1.94485     -0.441310      0.174959      0.234722      0.265674      0.312933      0.307435      0.339597
  96   2 1816.5294    0.4780  0.7539  9.5745  0.0000  0.0128   0.0059   0.0319    0.0288   0.0000   441.1636      0.190461       21.1645      0.455710      -3.74997      0.428838      0.200502      0.285403      0.318283      0.364872      0.389026      0.399204
  96   3 2114.0759    0.9062  1.3047 10.3151  0.0000  0.0168   0.0088   0.0444    0.0368   0.0000   442.0678    -0.0345212       21.4141    -0.0863346      -3.01313      -1.52180      0.263730      0.378767      0.423205      0.461002      0.497785      0.521091
  96   4 2387.9773    1.5758  1.7587 11.1996  0.0000  0.0197   0.0128   0.0519    0.0352   0.0000   441.9977       2.02920       20.9235      0.231586      -2.40673      0.207927      0.315584      0.443148      0.504945      0.555041      0.605003      0.627638
  96   5 2640.2768    2.4585  1.8327 12.0784  0.0000  0.0189   0.0186   0.0515    0.0318   0.0000   442.9920       2.35160       20.3268      0.293729      -1.86688     -0.454897      0.308779      0.415896      0.484348      0.531281      0.560563      0.592140
  96   6 2885.2747    3.6445  1.5808 12.8486 -0.0001  0.0164   0.0293   0.0466    0.0362   0.0000   442.7744       2.20155       21.5198       2.39637      -2.63153     0.0988114      0.269105      0.369494      0.416682      0.471680      0.512616      0.541925
  96   7 3120.7951    4.2163  1.7045 13.4120  0.0000  0.0180   0.0338   0.0490    0.0312   0.0000   443.0134       3.66252       20.5929       2.47049      -2.67232      0.180875      0.297501      0.412409      0.472154      0.530931      0.562966      0.590255
  96   8 3348.3735    3.6673  3.2778 12.9022  0.0000  0.0279   0.0219   0.0732    0.0254   0.0000   443.7967       3.63826       19.6104       2.84288     -0.490343       1.09837      0.451335      0.639869      0.715041      0.797964      0.854893      0.902858
  97   1 1474.6503    0.1712  0.2999  9.3636  0.0000  0.0111   0.0041   0.0255    0.0163   0.0000   440.3857   -0.00674374       20.5104    -0.0921142      -3.02479     -0.111193      0.177000      0.248647      0.297296      0.322824      0.367092      0.364492
  97   2 1823.4570    0.4869  0.7153  9.8282 -0.0003  0.0122   0.0060   0.0310    0.0287   0.0000   440.6513     -0.115848       20.8674     -0.598107      -3.08746       1.01166      0.196238      0.269912      0.314941      0.336439      0.370709      0.387324
  97   3 2122.3353    0.9169  1.3643 10.4975  0.0000  0.0168   0.0087   0.0459    0.0371   0.0000   442.2249      0.557422       21.4315     -0.420749      -2.91405     -0.690967      0.270852      0.364666      0.421730      0.456579      0.493890      0.519005
  97   4 2396.9559    1.5975  1.7338 11.5853 -0.0001  0.0195   0.0132   0.0521    0.0327   0.0000   442.4167       1.03514       21.4147       1.35594      -2.88417      -1.08610      0.309195      0.432295      0.488194      0.537046      0.601922      0.605900
  97   5 2650.3000    2.5231  1.7473 12.4771  0.0000  0.0184   0.0200   0.0514    0.0317   0.0000   442.9901       1.01746       21.4275      0.895136      -4.05265     -0.919552      0.298016      0.417285      0.469796      0.520837      0.559599      0.583448
  97   6 2896.2972    3.6817  1.6632 13.0256  0.0000  0.0170   0.0284   0.0463    0.0353   0.0000   442.8946       2.28435       22.2529       1.64038      -1.68604      0.293129      0.287836      0.386444      0.449818      0.493630      0.525619      0.551867
  97   7 3132.5738    4.2876  1.7307 13.5745  0.0004  0.0178   0.0336   0.0487    0.0319   0.0000   443.1140       3.84607       20.1739       1.54482      -2.03630       1.47370      0.296567      0.406421      0.462233      0.509386      0.548145      0.577944
  97   8 3360.9482    3.6283  3.1462 13.1197  0.0000  0.0270   0.0223   0.0723    0.0265   0.0000   444.6391       4.73127       21.0517       2.35192      -2.29317      0.536220      0.436588      0.612684      0.681773      0.764145      0.814117      0.847382
  98   1 1481.0515    0.1892  0.3591  9.2585  0.0000  0.0115   0.0041   0.0266    0.0173   0.0000   440.2484     0.0776824       21.1473      0.189092      -3.34485     -0.157056      0.174745      0.245775      0.282406      0.309475      0.338488      0.336517
  98   2 1830.3731    0.5002  0.8169  9.7332  0.0000  0.0135   0.0061   0.0336    0.0316   0.0000   441.4263     0.0850561       21.4841     -0.179883      -3.27513      0.654877      0.214080      0.297156      0.346863      0.368028      0.420573      0.424578
  98   3 2130.5903    0.9281  1.2720 10.6196  0.0000  0.0163   0.0095   0.0450    0.0390   0.0000   442.1063      0.725931       20.5059     -0.495251      -2.66366      0.705917      0.270438      0.365122      0.412207      0.457429      0.496920      0.518382
  98   4 2405.8620    1.6572  1.8440 11.3958  0.0000  0.0193   0.0127   0.0529    0.0335   0.0000   441.8194      0.632623       21.1990     -0.899821      -2.68995     -0.662213      0.309268      0.429987      0.501890      0.529915      0.579374      0.608910
  98   5 2660.2577    2.6358  1.7997 12.2985  0.0000  0.0183   0.0201   0.0502    0.0343   0.0000   442.3909       1.57464       21.0952       1.56283      -3.40053       1.02356      0.297988      0.414540      0.462864      0.514318      0.568447      0.588793
  98   6 2907.2130    3.6313  1.6473 13.1113  0.0000  0.0173   0.0288   0.0469    0.0332   0.0000   443.5704       2.32522       22.3407       2.71311      -2.48875      0.535547      0.280267      0.382207      0.427133      0.477725      0.530177      0.547677
  98   7 3144.2534    4.2137  1.9192 13.4090  0.0000  0.0187   0.0309   0.0519    0.0303   0.0000   443.1833       2.72179       20.9021       3.03643      -3.08032     -0.322470      0.301460      0.409674      0.482767      0.518942      0.562311      0.591305
  98   8 3373.4920    3.4994  3.0883 13.1623 -0.0003  0.0271   0.0219   0.0732    0.0244   0.0000   443.7852       4.97851       18.8140       2.36400      -1.62896       1.47525      0.440715      0.611879      0.698137      0.767985      0.837954      0.863052
  99   1 1487.4190    0.1795  0.4071  9.0853  0.0000  0.0128   0.0040   0.0322    0.0175   0.0000   439.9951     0.0948570       20.8953      0.191689      -3.25733      0.173556      0.197869      0.279537      0.320882      0.365927      0.385046      0.408061
  99   2 1837.2120    0.5035  0.7909  9.5845  0.0000  0.0129   0.0061   0.0326    0.0305   0.0000   440.9210     0.0917063       21.1817      0.176867      -2.89526     0.0563960      0.194503      0.276279      0.298404      0.343806      0.360881      0.385591
  99   3 2138.7907    0.9499  1.3046 10.4760 -0.0002  0.0167   0.0093   0.0454    0.0363   0.0000   442.1870      0.885640       20.5546      0.597630      -4.45387       1.43387      0.251439      0.355293      0.404783      0.436067      0.470809      0.481379
  99   4 2414.7147    1.6792  1.8550 11.3117  0.0000  0.0194   0.0131   0.0543    0.0330   0.0000   442.6929       1.63701       22.6355      0.497836      -1.95587      0.863593      0.311179      0.430335      0.497167      0.540482      0.599607      0.610505
  99   5 2670.1482    2.6733  1.7425 12.2325  0.0000  0.0181   0.0207   0.0489    0.0330   0.0000   442.7321       2.52783       21.9958       2.21722      -2.45601      0.149189      0.288385      0.399895      0.457373      0.504175      0.551476      0.563874
  99   6 2918.1075    3.6449  1.5762 13.0891 -0.0001  0.0173   0.0299   0.0468    0.0326   0.0000   443.4038       2.17103       20.9103       2.68658      -1.43450      0.843295      0.267120      0.378238      0.420044      0.471661      0.487895      0.519914
  99   7 3155.8861    4.2768  1.8453 13.2190  0.0000  0.0180   0.0315   0.0496    0.0312   0.0000   442.7324       3.30797       20.4123       3.28923     -0.886034     -0.640317      0.294524      0.412283      0.465746      0.516915      0.554701      0.569490
  99   8 3385.9875    3.4945  3.3964 12.8811  0.0000  0.0287   0.0209   0.0781    0.0247   0.0000   443.0114       3.93668       19.6681       3.23184      -1.30258       1.82097      0.447856      0.628601      0.723221      0.776151      0.847932      0.890685
 100   1 1493.7294    0.1904  0.3629  9.2326  0.0000  0.0113   0.0040   0.0271    0.0172   0.0000   440.3556     0.0714226       21.0762    -0.0868311      -2.89418      0.458606      0.165457      0.239701      0.276715      0.283319      0.307835      0.320333
 100   2 1844.0096    0.5213  0.8213  9.7206  0.0000  0.0127   0.0061   0.0336    0.0313   0.0000   440.6063      0.287023       21.2767      0.393524      -2.99343     0.0614268      0.196853      0.266594      0.311921      0.352514      0.374464      0.378973
 100   3 2146.8831    0.9832  1.4834 10.5197  0.0000  0.0180   0.0089   0.0467    0.0350   0.0000   441.8429       1.28295       21.4375    -0.0197339      -3.79370     -0.402799      0.272335      0.384774      0.445440      0.466409      0.522574      0.532577
 100   4 2423.5945    1.7042  1.8159 11.5448  0.0000  0.0199   0.0136   0.0519    0.0333   0.0000   441.7580       1.09520       21.2646      0.466407      -3.20926      0.154571      0.312727      0.427159      0.495774      0.525800      0.592978      0.614360
 100   5 2679.9639    2.6129  1.7213 12.5185  0.0000  0.0188   0.0209   0.0493    0.0313   0.0000   443.2074       2.13313       22.9104      0.883652      -3.74542      0.336094      0.295149      0.412625      0.466070      0.506115      0.549540      0.570970
 100   6 2928.9069    3.7903  1.7065 13.0863  0.0014  0.0174   0.0291   0.0468    0.0337   0.0000   443.1979       3.73993       20.9344       1.17388      -1.40431    -0.0663425      0.273751      0.381780      0.434850      0.477016      0.520179      0.550612
 100   7 3167.5619    4.3252  1.9781 13.3586  0.0000  0.0186   0.0308   0.0516    0.0305   0.0000   443.6105       2.58528       20.8412       2.70986      -2.36695     -0.129822      0.299484      0.410707      0.468702      0.513934      0.570355      0.589769
 100   8 3398.3151    3.4027  3.4596 13.0659 -0.0010  0.0297   0.0203   0.0807    0.0239   0.0000   443.2499       4.34347       21.7401       2.87688      -3.85547     -0.625542      0.461101      0.640518      0.734886      0.803275      0.868295      0.906585
 101   0 1020.5083    0.0352  0.0066  9.4919  0.0000  0.0085   0.0079   0.0045    0.0117   0.0000   436.9880      0.195354       21.6675     -0.633656      -3.16943       1.30104      0.113238      0.172943      0.209774      0.200840      0.226095      0.227379
 101   1 1500.0154    0.1981  0.3485  9.3791  0.0000  0.0105   0.0042   0.0247    0.0173   0.0000   440.3634     0.0896963       20.9548     0.0359810      -2.54511      0.152880      0.173202      0.234544      0.268740      0.290842      0.337893      0.344411
 101   2 1850.7421    0.5261  0.8338  9.9207  0.0000  0.0131   0.0062   0.0340    0.0314   0.0000   440.8082   -0.00846946       20.6446    -0.0367112      -2.89764     0.0289007      0.208476      0.289980      0.328046      0.357140      0.388330      0.394979
 101   3 2154.9782    1.0045  1.3863 10.7574  0.0001  0.0170   0.0095   0.0453    0.0366   0.0000   441.6353      0.244756       20.7835       1.11964      -2.63539   -0.00573502      0.263612      0.363621      0.417114      0.451839      0.492317      0.516185
 101   4 2432.3479    1.7430  1.9009 11.6455  0.0000  0.0197   0.0132   0.0538    0.0328   0.0000   442.5469       1.57799       21.0031       1.70362      -2.76850     -0.688115      0.306739      0.422927      0.487247      0.531529      0.584093      0.591810
 101   5 2689.7539    2.6963  1.7209 12.6132  0.0000  0.0178   0.0208   0.0493    0.0313   0.0000   442.5617       2.33946       22.0185      0.991837      -2.12241      0.162455      0.290398      0.393277      0.462843      0.506161      0.556900      0.559697
 101   6 2939.7158    3.8000  1.5638 13.3951  0.0000  0.0167   0.0306   0.0454    0.0325   0.0000   443.2030       2.45968       20.8452       1.60474      -2.27784       1.07805      0.260549      0.368297      0.420618      0.451676      0.498791      0.520291
 101   7 3178.9664    4.1468  1.9745 13.5618  0.0000  0.0194   0.0302   0.0521    0.0294   0.0000   443.0817       3.24894       21.3167       2.17993      -3.82984      0.344429      0.300538      0.412922      0.476410      0.523807      0.581053      0.582426
 102   0 1025.4283    0.0371  0.0317  9.3561  0.0000  0.0152   0.0051   0.0153    0.0119   0.0000   437.8008      0.910245       20.8849      0.307609      -3.58152      -1.28500      0.221185      0.326244      0.412530      0.373075      0.437327      0.482705
 102   1 1506.2354    0.1939  0.4072  9.2464  0.0000  0.0123   0.0041   0.0295    0.0178   0.0000   440.2890      0.234811       20.3261      0.180944      -2.99744     0.0304768      0.174047      0.249434      0.293594      0.309482      0.349622      0.350726
 102   2 1857.4121    0.5318  0.8429  9.8338  0.0000  0.0132   0.0063   0.0341    0.0311   0.0000   440.9414      0.263354       21.1918     -0.135081      -3.43092      0.182573      0.202713      0.285356      0.318864      0.353398      0.381541      0.394449
 102   3 2163.0447    0.9701  1.4236 10.7265  0.0000  0.0178   0.0092   0.0482    0.0334   0.0000   441.8145      0.724767       21.7010     -0.235631      -3.16550      0.690582      0.267095      0.372684      0.420346      0.460748      0.522908      0.529539
 102   4 2440.9934    1.7662  1.8595 11.5401  0.0000  0.0199   0.0136   0.0517    0.0344   0.0000   442.0650       1.52783       21.2544       1.19847      -2.27599      0.268970      0.302806      0.427023      0.480854      0.529494      0.585239      0.610008
 102   5 2699.5737    2.7339  1.8129 12.4547  0.0000  0.0184   0.0206   0.0500    0.0321   0.0000   442.3788       1.49657       20.5435      0.757438      -3.42948     -0.502545      0.282412      0.390631      0.449276      0.495574      0.551301      0.552158
 102   6 2950.3630    3.8664  1.7180 13.1973  0.0000  0.0174   0.0294   0.0473    0.0315   0.0000   443.8657       2.36192       22.3610      0.797328      -2.52246      0.437114      0.270546      0.374768      0.431796      0.467038      0.523609      0.530345
 102   7 3190.5030    4.2217  1.9925 13.4760  0.0000  0.0193   0.0305   0.0519    0.0285   0.0000   443.3568       4.09208       21.5226     0.0240282      -1.84830      0.765627      0.299590      0.413040      0.466540      0.510980      0.550391      0.574960
 103   1 1512.4314    0.2017  0.3725  9.1549  0.0000  0.0107   0.0040   0.0265    0.0173   0.0000   440.4885      0.290577       21.0591      0.293461      -2.77301     0.0772278      0.160193      0.225364      0.262437      0.299118      0.324070      0.336831
 103   2 1864.1203    0.5506  0.8178  9.7037  0.0000  0.0125   0.0063   0.0328    0.0315   0.0000   440.9701      0.158933       21.2407      0.134156      -3.34978     -0.196298      0.180874      0.255383      0.280150      0.316177      0.338304      0.351235
 103   3 2170.9795    1.0326  1.4242 10.5587 -0.0000  0.0171   0.0096   0.0459    0.0365   0.0000   442.2955      0.209660       20.4210      0.539065      -3.45022      0.280849      0.256994      0.361725      0.409910      0.457611      0.493793      0.507884
 103   4 2449.6616    1.7912  1.9278 11.5318  0.0001  0.0199   0.0136   0.0544    0.0320   0.0000   443.0403       2.06656       21.1160       1.25202      -1.71344      0.404352      0.307156      0.433124      0.487329      0.552250      0.605997      0.623220
 103   5 2709.2825    2.8506  1.7899 12.3716  0.0000  0.0180   0.0216   0.0493    0.0340   0.0000   442.4421       2.20997       21.0648      0.568470      -2.67839      0.317202      0.281383      0.389802      0.443452      0.482093      0.539144      0.547329
 103   6 2961.0195    3.8535  1.6404 13.2601  0.0000  0.0176   0.0306   0.0476    0.0312   0.0000   443.1084       2.86040       20.4651       1.30288      -3.08007      0.120141      0.259747      0.367244      0.418310      0.457045      0.494231      0.504529
 103   7 3201.8630    4.1270  2.1430 13.3113 -0.0000  0.0201   0.0287   0.0546    0.0280   0.0000   443.4871       3.61993       20.0678       3.04316      -1.68655     -0.356260      0.305937      0.417585      0.488415      0.527899      0.575191      0.603161
 103   8 3435.2158    3.3045  3.9194 12.8396  0.0014  0.0315   0.0104   0.0835    0.0068   0.0000   442.5419       4.22186       21.3683       1.80504      -3.73626      -1.24670      0.511955      0.629769      0.797806      0.811632      0.937603      0.939853
 104   0 1035.1262    0.0534  0.0038  9.3032  0.0511  0.0102   0.0102   0.0016    0.0116   0.0000   437.5935      0.458552       20.8335     -0.907221      -1.73133      -1.53998      0.166199      0.191691      0.244603      0.297959      0.322417      0.259090
 104   1 1518.6298    0.2012  0.4127  9.2340  0.0000  0.0121   0.0041   0.0295    0.0177   0.0000   440.1154     -0.504588       20.9464      0.236247      -2.93513      0.139716      0.178854      0.258507      0.293553      0.311038      0.356425      0.357827
 104   2 1870.7003    0.5619  0.8741  9.7810  0.0000  0.0133   0.0064   0.0343    0.0325   0.0000   440.6123     0.0122381       21.3270      0.778873      -3.47775     0.0824252      0.194166      0.271215      0.306216      0.348528      0.360808      0.380743
 104   3 2178.9668    1.0278  1.4189 10.7503  0.0000  0.0173   0.0096   0.0469    0.0336   0.0000   441.8946      0.112132       20.7014      0.918634      -3.37830     -0.383116      0.257368      0.361865      0.417583      0.461949      0.492384      0.516347
 104   4 2458.2027    1.8011  1.9012 11.5961  0.0000  0.0198   0.0138   0.0532    0.0330   0.0000   442.1307      0.785006       20.8842      0.182745      -3.21651     -0.375730      0.302004      0.412196      0.476720      0.519309      0.562691      0.588044
 104   5 2718.9613    2.7819  1.8845 12.4464  0.0001  0.0188   0.0205   0.0523    0.0315   0.0000   442.7214       1.83557       20.6014      0.752067      -3.13910      0.576917      0.279455      0.392771      0.449861      0.489295      0.527478      0.555820
 104   6 2971.6254    4.0256  1.5795 13.2593  0.0000  0.0166   0.0319   0.0441    0.0343   0.0000   443.3342       2.43552       21.3699       1.61200      -3.01434    -0.0833883      0.254504      0.350817      0.396359      0.444252      0.495869      0.513558
 104   7 3213.1889    4.1794  2.3074 13.2099 -0.0000  0.0203   0.0272   0.0563    0.0289   0.0000   442.5544       4.55971       21.0522       2.93049      -2.78034      -2.22954      0.307751      0.424146      0.492329      0.532562      0.577760      0.600627
 104   8 3447.4211    3.3830  4.0429 12.7396  0.0231  0.0327   0.0106   0.0874    0.0078   0.0000   443.9432       4.37077       20.8440       1.76543      -3.09412     -0.159507      0.498221      0.680819      0.780827      0.870411      0.935811      0.973726
 105   0 1040.0130    0.0378  0.0049  9.3890  0.0000  0.0088   0.0075   0.0036    0.0115   0.0000   437.2548      0.128184       21.2815     -0.599685      -4.51878     -0.815155      0.170150      0.284401      0.328125      0.440361      0.407026      0.284999
 105   1 1524.7018    0.2057  0.4205  9.3233  0.0000  0.0116   0.0041   0.0297    0.0176   0.0000   439.9240     -0.302162       21.4345     0.0589533      -3.01967      0.177864      0.164491      0.231375      0.270900      0.286099      0.327753      0.353230
 105   2 1877.2909    0.5577  0.7958  9.9346  0.0000  0.0121   0.0065   0.0324    0.0313   0.0000   440.9532      0.330719       20.8466      0.344824      -2.67250      0.455034      0.176777      0.249310      0.276501      0.299231      0.341606      0.359684
 105   3 2186.7982    1.0545  1.4777 10.7583  0.0000  0.0174   0.0096   0.0482    0.0355   0.0000   442.3253      0.940317       21.7134      0.193331      -2.19412    -0.0333183      0.255669      0.359060      0.413571      0.460257      0.492763      0.513848
 105   4 2466.7921    1.8423  1.8590 11.8298 -0.0003  0.0194   0.0143   0.0542    0.0312   0.0000   442.2618      0.237402       21.0151      0.821117      -2.13901     -0.166601      0.295007      0.409175      0.470371      0.519722      0.580915      0.602746
 105   5 2728.5676    2.9291  1.7673 12.5416  0.0028  0.0175   0.0216   0.0488    0.0341   0.0000   443.0926       1.62310       21.2310       2.25152      -3.89910     -0.786185      0.260299      0.361396      0.403828      0.450242      0.481745      0.502621
 105   6 2982.0909    4.0036  1.7044 13.2171  0.0000  0.0170   0.0301   0.0464    0.0344   0.0000   442.8355       3.39961       21.6989       2.39074      -3.00576     -0.681265      0.259835      0.362960      0.416806      0.458051      0.504243      0.511619
 105   7 3224.4980    4.1207  2.3567 13.2917  0.0000  0.0210   0.0268   0.0565    0.0292   0.0000   443.3754       2.88252       20.7119       1.26607      -1.19924      0.183962      0.320363      0.442032      0.508369      0.549013      0.612926      0.620329
 106   1 1530.7718    0.2138  0.4042  9.1812  0.0000  0.0108   0.0041   0.0273    0.0177   0.0000   440.0385     -0.420446       20.9266     -0.185182      -3.48758     -0.164081      0.163460      0.224644      0.250386      0.276967      0.309301      0.330114
 106   2 1883.7647    0.5564  1.0216  9.7840  0.0000  0.0152   0.0063   0.0399    0.0332   0.0000   440.6634      0.480260       21.2791     0.0797976      -3.01631     -0.586104      0.214275      0.316556      0.345887      0.388106      0.427386      0.448741
 106   3 2194.6434    1.0925  1.5091 10.5964  0.0000  0.0176   0.0095   0.0464    0.0362   0.0000   441.9495      0.994908       21.8585      0.269977      -2.56739     -0.349111      0.250997      0.353062      0.403748      0.443848      0.486681      0.497245
 106   4 2475.2602    1.8846  1.8601 11.6773 -0.0000  0.0197   0.0147   0.0530    0.0329   0.0000   442.0608       1.90456       20.4661      0.345443      -3.80176      -1.92288      0.290605      0.400452      0.461011      0.510983      0.562676      0.586157
 106   5 2738.1713    2.9806  1.7560 12.4172  0.0001  0.0176   0.0220   0.0472    0.0343   0.0000   442.2574       2.30325       21.3772       2.47205      -2.34867     -0.262467      0.266666      0.367696      0.421107      0.461731      0.507616      0.537189
 106   6 2992.5573    4.0416  1.6765 13.1498  0.0000  0.0170   0.0308   0.0460    0.0338   0.0000   442.4068       2.95819       20.9234      0.811483      -3.40268      0.630582      0.255945      0.358989      0.401147      0.443845      0.484830      0.497602
 106   7 3235.7378    4.0894  2.3337 13.2507  0.0000  0.0208   0.0267   0.0573    0.0268   0.0000   443.2823       3.50493       21.7112       1.68162      -2.24230     -0.416538      0.312208      0.436510      0.497027      0.552004      0.610709      0.625057
 107   1 1536.7976    0.2144  0.3863  9.0870  0.0000  0.0107   0.0041   0.0263    0.0177   0.0000   439.8316      0.119883       21.3445      0.297101      -3.43357      0.107285      0.149997      0.207899      0.235482      0.267147      0.289671      0.312207
 107   2 1890.2808    0.5859  0.9246  9.6925  0.0000  0.0136   0.0065   0.0354    0.0336   0.0000   441.1818     -0.163731       20.8223      0.345674      -3.03946     -0.351660      0.201682      0.279842      0.322897      0.350190      0.397689      0.404910
 107   3 2202.4156    1.1017  1.5732 10.5418 -0.0000  0.0177   0.0093   0.0479    0.0345   0.0000   442.0340      0.583478       21.8549      0.800724      -3.80668     -0.815338      0.261878      0.360492      0.414017      0.448217      0.498469      0.525577
 107   4 2483.6594    1.9474  1.9124 11.5896  0.0000  0.0197   0.0146   0.0530    0.0326   0.0000   441.8823       1.45832       21.4356       1.91628      -3.53548     -0.370898      0.289312      0.397128      0.458588      0.498415      0.546268      0.565467
 107   5 2747.6798    3.0362  1.8201 12.3612  0.0002  0.0181   0.0223   0.0484    0.0339   0.0000   443.1522       1.54529       21.0967      0.781195      -2.21842      -1.06876      0.261103      0.371600      0.413746      0.461571      0.497293      0.508830
 107   6 3002.9735    4.1388  1.8211 12.9755  0.0001  0.0178   0.0298   0.0471    0.0335   0.0000   443.0047       2.99728       21.3992       1.47390      -2.30068      0.116438      0.261873      0.376210      0.420166      0.455107      0.511163      0.528154
 107   7 3246.8575    4.0087  2.5972 13.1060 -0.0000  0.0224   0.0253   0.0615    0.0260   0.0000   443.2700       3.90068       21.0450     -0.104558      -1.27994    -0.0250164      0.322116      0.447964      0.509959      0.563593      0.604961      0.620461
 108   1 1542.7900    0.2152  0.4241  9.2559  0.0000  0.0115   0.0041   0.0285    0.0178   0.0000   440.0621    -0.0214634       21.0973   -0.00369403      -3.26803     -0.245661      0.179316      0.241563      0.279073      0.293592      0.315284      0.328459
 108   2 1896.7517    0.5818  0.8741  9.9034  0.0000  0.0131   0.0066   0.0338    0.0320   0.0000   440.9072     0.0874470       21.3132      0.327813      -2.77287      0.401758      0.183970      0.259172      0.295208      0.324667      0.359554      0.370060
 108   3 2210.0530    1.1538  1.6687 10.6047  0.0000  0.0179   0.0094   0.0491    0.0364   0.0000   442.5073       1.15019       20.9400     -0.187464      -1.96280    -0.0181438      0.258597      0.363327      0.403535      0.456012      0.496905      0.528165
 108   4 2492.0340    1.9440  1.9546 11.7227 -0.0002  0.0197   0.0140   0.0536    0.0320   0.0000   442.3980       2.15097       21.0666     -0.272032      -3.96695      0.251806      0.287676      0.398770      0.455137      0.501901      0.544403      0.563125
 108   5 2757.1660    3.0477  1.7736 12.5752  0.0052  0.0174   0.0228   0.0486    0.0340   0.0000   442.5297       2.20413       22.0638       2.09065      -1.96615      0.419841      0.259639      0.351408      0.418159      0.443415      0.489841      0.521912
 108   6 3013.3134    4.0683  1.7270 13.3083  0.0000  0.0172   0.0303   0.0475    0.0310   0.0000   442.5373       2.67633       21.3315       1.41487      -4.04460     0.0307735      0.249402      0.353882      0.403633      0.438832      0.475172      0.499763
 108   7 3257.9826    3.9996  2.5426 13.2528  0.0000  0.0220   0.0253   0.0605    0.0267   0.0000   444.0037       3.68607       19.8018       1.20494      -1.44256      0.604044      0.321228      0.437319      0.507959      0.552707      0.602884      0.615643
 109   0 1059.1445    0.0428  0.0410  9.3615  0.0000  0.0146   0.0050   0.0148    0.0117   0.0000   436.9697     -0.298030       21.7173      0.995421      -4.74091     -0.365660      0.217033      0.269307      0.350551      0.342951      0.434266      0.451759
 109   1 1548.7406    0.2238  0.4419  9.3320 -0.0009  0.0112   0.0041   0.0289    0.0187   0.0000   439.6528    -0.0187767       21.3919      0.120739      -3.50636    -0.0152519      0.158145      0.217751      0.260500      0.274662      0.300765      0.298343
 109   2 1903.1761    0.6070  0.9622 10.0091  0.0000  0.0138   0.0068   0.0361    0.0350   0.0000   441.1673     -0.185801       21.6940       1.05851      -3.84069     -0.299496      0.196801      0.273339      0.312771      0.348015      0.380042      0.394625
 109   3 2217.8232    1.1178  1.5635 10.9926 -0.0002  0.0184   0.0099   0.0492    0.0338   0.0000   441.8349      0.994202       20.9415      0.750457      -2.23693     -0.220872      0.259978      0.370683      0.415717      0.451416      0.496575      0.532397
 109   4 2500.3566    1.9738  2.0352 11.9089  0.0000  0.0206   0.0143   0.0557    0.0317   0.0000   441.7475       1.69693       21.0730       1.06397      -2.28269      0.117967      0.292226      0.400498      0.468588      0.507792      0.551198      0.573744
 109   5 2766.5740    3.0499  1.8066 12.7753  0.0002  0.0181   0.0227   0.0487    0.0318   0.0000   442.0652       1.92028       20.2433       1.83761      -2.59778      0.788710      0.259718      0.359413      0.421153      0.458272      0.501146      0.509699
 109   6 3023.5531    4.1287  1.7559 13.4459 -0.0002  0.0172   0.0302   0.0476    0.0303   0.0000   442.4720       2.12371       21.2851       2.06659      -2.42636      0.241455      0.259805      0.357728      0.417998      0.459593      0.503165      0.517711
 109   7 3269.0854    3.9484  2.6594 13.4078 -0.0002  0.0233   0.0251   0.0636    0.0261   0.0000   443.5458       4.38865       20.6151       1.75409     -0.521535       1.20344      0.338699      0.470235      0.545556      0.592347      0.649110      0.683353
 110   0 1063.9230    0.0374  0.0200  9.2734  0.0000  0.0101   0.0048   0.0086    0.0116   0.0000   437.4109     0.0100114       21.2549      0.158106      -2.73559    -0.0586019      0.147123      0.183049      0.189902      0.244879      0.302601      0.264939
 110   1 1554.6374    0.2380  0.4216  9.2644  0.0000  0.0103   0.0041   0.0259    0.0183   0.0000   439.9852    -0.0392778       20.9766     0.0246267      -3.33094     -0.243425      0.150788      0.205663      0.240733      0.267495      0.292006      0.299653
 110   2 1909.5518    0.6062  0.9645  9.9849  0.0000  0.0136   0.0067   0.0371    0.0332   0.0000   440.5912     -0.480690       21.2821     -0.143333      -3.02410      0.560501      0.191510      0.267102      0.307046      0.341888      0.376473      0.396273
 110   3 2225.3736    1.1784  1.6444 10.7776  0.0000  0.0180   0.0099   0.0493    0.0364   0.0000   442.1427       1.42567       20.7177     -0.917854      -1.72650     -0.126542      0.255245      0.358101      0.407054      0.446051      0.490939      0.516162
 110   4 2508.6678    2.0220  2.0350 11.8404  0.0000  0.0205   0.0145   0.0553    0.0324   0.0000   442.5446       1.56626       21.2629       1.76822      -2.40033      0.298216      0.285322      0.402060      0.459853      0.503577      0.553825      0.574370
 110   5 2775.9643    3.0982  1.7883 12.8386  0.0000  0.0180   0.0233   0.0492    0.0299   0.0000   442.4954       2.78618       21.4080     -0.177861      -2.12405       1.16195      0.258490      0.360155      0.409191      0.457726      0.483804      0.506290
 110   6 3033.8057    4.2408  1.7986 13.2850 -0.0001  0.0172   0.0304   0.0466    0.0321   0.0000   442.8503       3.44090       21.1632       2.05687      -3.73228      0.318414      0.246609      0.341274      0.384213      0.426889      0.456594      0.489806
 110   7 3280.0897    4.0225  2.9574 13.1968  0.0002  0.0246   0.0242   0.0663    0.0275   0.0000   443.6358       4.31096       20.8625       1.04488      -1.93727       1.01890      0.356922      0.488360      0.562477      0.621260      0.683015      0.713734
 111   1 1560.5242    0.2289  0.4767  9.0944  0.0000  0.0122   0.0040   0.0297    0.0185   0.0000   439.9277      0.469974       21.0239     -0.514490      -2.18090     -0.444548      0.163196      0.230968      0.280054      0.304615      0.322553      0.341829
 111   2 1915.8724    0.6001  0.9384  9.8504  0.0000  0.0139   0.0067   0.0359    0.0325   0.0000   440.5318    -0.0284599       21.0695     0.0462536      -3.33987      0.756437      0.193366      0.277362      0.313680      0.341398      0.388993      0.393849
 111   3 2232.9675    1.1659  1.5768 10.7169 -0.0030  0.0178   0.0099   0.0488    0.0337   0.0000   442.0466      0.788302       20.7141     -0.252837      -3.43695      0.172435      0.258747      0.357658      0.408333      0.449694      0.493601      0.513456
 111   4 2516.8793    2.0631  2.1687 11.6150  0.0000  0.0210   0.0141   0.0568    0.0327   0.0000   442.5318      0.737796       20.5437       1.80312      -2.92817      0.457222      0.292983      0.408147      0.468280      0.513979      0.544374      0.574990
 111   5 2785.3507    3.1648  1.8325 12.5550  0.0000  0.0179   0.0225   0.0480    0.0304   0.0000   442.3814       2.09063       21.6362       1.73333      -1.99351     0.0672572      0.252662      0.348187      0.399742      0.447850      0.487171      0.512371
 111   6 3043.9747    4.2082  1.7218 13.1664  0.0000  0.0171   0.0307   0.0457    0.0313   0.0000   442.9852       3.21261       20.6403       1.23366      -2.41454       1.57863      0.238631      0.332398      0.387250      0.414063      0.468418      0.487787
 111   7 3291.0701    3.8713  2.8256 13.0875 -0.0005  0.0244   0.0240   0.0663    0.0264   0.0000   442.9692       4.40212       21.0832       2.14770      -2.70371     -0.413716      0.347330      0.477114      0.558645      0.601040      0.658121      0.690485
 112   0 1073.3409    0.0486  0.0393  9.0940  0.0000  0.0105   0.0057   0.0133    0.0116   0.0000   435.7549      0.556604       19.6204      0.768965      -4.64261     -0.789972      0.152811      0.215170      0.277611      0.277261      0.303071      0.322668
 112   1 1566.3502    0.2388  0.4510  9.0668  0.0000  0.0108   0.0041   0.0267    0.0186   0.0000   439.7326     0.0477416       21.2289     -0.535819      -3.14469     0.0473127      0.144598      0.201119      0.233131      0.252209      0.270378      0.277385
 112   2 1922.1800    0.6167  0.9849  9.8825  0.0000  0.0139   0.0069   0.0369    0.0336   0.0000   440.5616      0.239407       21.3102    -0.0980738      -2.86771      0.519855      0.202010      0.276693      0.320377      0.346844      0.387620      0.404926
 112   3 2240.4748    1.2135  1.6347 10.7233 -0.0002  0.0181   0.0100   0.0493    0.0346   0.0000   441.4918      0.576890       21.4717      0.256817      -2.86715      0.444598      0.246288      0.343774      0.398656      0.432774      0.454448      0.480737
 112   4 2525.0973    2.0635  1.9511 11.7427  0.0000  0.0195   0.0149   0.0539    0.0322   0.0000   442.0849       1.31029       20.7162       1.58132      -2.77634       1.35915      0.278577      0.378682      0.438481      0.468793      0.519488      0.545767
 112   5 2794.6743    3.2112  1.7967 12.6101  0.0000  0.0174   0.0233   0.0484    0.0310   0.0000   442.5707       2.75541       21.0646       1.08073      -1.45371     -0.236703      0.251792      0.341494      0.394115      0.430773      0.471560      0.488130
 112   6 3054.1073    4.1352  1.8031 13.2725 -0.0000  0.0176   0.0303   0.0491    0.0291   0.0000   442.5180       2.74201       21.8174      0.758841      -2.89278      0.164057      0.257954      0.356753      0.409359      0.440809      0.487194      0.501850
 112   7 3301.9660    3.8611  3.0601 13.0969  0.0000  0.0257   0.0227   0.0705    0.0244   0.0000   443.8705       3.69551       20.7043      0.308058     -0.848376     -0.445223      0.355472      0.492133      0.564099      0.616594      0.663331      0.685178
 113   1 1572.1306    0.2317  0.4405  9.2388  0.0000  0.0107   0.0040   0.0276    0.0183   0.0000   439.8585     -0.144376       21.3270    -0.0892245      -2.67687    -0.0799958      0.145139      0.207048      0.235610      0.264456      0.283382      0.300880
 113   2 1928.4147    0.6345  1.0715  9.9324  0.0000  0.0148   0.0068   0.0395    0.0359   0.0000   440.8549      0.384811       21.1185      0.544071      -2.58036    -0.0404737      0.194059      0.273965      0.316077      0.344729      0.374433      0.399134
 113   3 2247.9392    1.2150  1.7473 10.8614  0.0000  0.0190   0.0099   0.0520    0.0344   0.0000   441.2966       1.34642       22.7114       1.13999      -2.79642     -0.346521      0.260716      0.368010      0.420268      0.456429      0.500539      0.524523
 113   4 2533.2416    2.1184  2.0904 11.8627  0.0000  0.0208   0.0151   0.0556    0.0336   0.0000   441.7070       1.18807       20.6338       1.05481      -3.39759     -0.560635      0.287454      0.401083      0.466842      0.510224      0.564521      0.581979
 113   5 2803.9298    3.2513  1.8399 12.7854  0.0000  0.0176   0.0235   0.0497    0.0304   0.0000   443.0169       2.02641       21.7819       1.39953      -2.99351     -0.498781      0.244594      0.340548      0.388093      0.419796      0.468629      0.476348
 113   6 3064.1757    4.1881  1.9268 13.3520  0.0000  0.0184   0.0297   0.0495    0.0293   0.0000   442.9080       3.50174       21.3283       1.23165      -2.88303      0.801450      0.259966      0.359319      0.409794      0.447896      0.495565      0.527692
 113   7 3312.9032    3.7915  3.1307 13.2671 -0.0001  0.0269   0.0225   0.0725    0.0241   0.0000   443.9227       4.02344       20.8216       2.07152      -1.35289     -0.350421      0.366938      0.516331      0.594428      0.648659      0.710046      0.738291
 114   1 1577.8928    0.2479  0.4892  9.2016  0.0000  0.0114   0.0041   0.0281    0.0193   0.0000   439.8579      0.347456       21.4746     -0.354305      -2.86171      0.511984      0.148086      0.218631      0.246604      0.260227      0.278006      0.286960
 114   2 1934.7044    0.6401  1.1168  9.8863  0.0000  0.0151   0.0068   0.0403    0.0376   0.0000   441.1429     -0.106934       21.0000      0.235104      -2.97616     -0.455636      0.197437      0.279355      0.318654      0.351960      0.392766      0.397915
 114   3 2255.3662    1.2310  1.6087 10.9576  0.0000  0.0180   0.0102   0.0488    0.0340   0.0000   442.0714      0.208711       21.1073      0.240531      -2.79114      0.949473      0.241252      0.341154      0.389240      0.416670      0.459166      0.476343
 114   4 2541.3725    2.1824  2.1742 11.8661  0.0003  0.0211   0.0153   0.0567    0.0347   0.0000   442.0855       1.33665       21.2069     0.0450422      -2.67400      0.368125      0.293076      0.405688      0.463911      0.505682      0.562913      0.586360
 114   5 2813.1330    3.2638  1.8427 12.7864  0.0000  0.0179   0.0232   0.0488    0.0299   0.0000   442.3179       2.23979       21.3734       2.35763      -3.32180      0.394893      0.240640      0.339713      0.387378      0.427035      0.467730      0.491964
 114   6 3074.1916    4.2059  1.9283 13.3768 -0.0000  0.0182   0.0299   0.0507    0.0292   0.0000   443.5059       2.82450       19.6884       2.19205      -1.14436     -0.678557      0.250852      0.352473      0.402580      0.442067      0.476456      0.499852
 114   7 3323.6781    3.7534  3.1667 13.2194 -0.0006  0.0270   0.0218   0.0723    0.0244   0.0000   443.4133       3.77830       19.8781      0.934320      -1.98290     -0.287488      0.371738      0.518724      0.593063      0.645163      0.710055      0.744343
 115   0 1087.2444    0.0395  0.0269  9.0722 -0.0051  0.0113   0.0050   0.0106    0.0114   0.0000   437.0160     -0.129963       20.6136      0.364535      -2.63997     -0.267412      0.157597      0.190693      0.263828      0.278130      0.350947      0.322469
 115   1 1583.6309    0.2482  0.5400  9.1336  0.0000  0.0122   0.0041   0.0310    0.0196   0.0000   439.9132     0.0361415       20.9640      0.491288      -3.13167      0.490265      0.160465      0.224255      0.255814      0.274801      0.293207      0.301459
 115   2 1940.9037    0.6335  1.0595  9.9121  0.0000  0.0147   0.0068   0.0389    0.0350   0.0000   440.4048      0.202130       21.3968     -0.339321      -2.87758      0.563865      0.197338      0.284852      0.313042      0.354184      0.388519      0.400272
 115   3 2262.7141    1.2609  1.7962 10.7793  0.0000  0.0189   0.0099   0.0513    0.0344   0.0000   441.9045      0.905057       21.2899      0.588676      -2.91602     -0.277689      0.261421      0.363661      0.420144      0.461839      0.501066      0.522670
 115   4 2549.4221    2.1436  2.1166 11.8006  0.0000  0.0207   0.0150   0.0569    0.0336   0.0000   442.2155       1.65457       20.9295      0.465836      -1.84590     -0.305549      0.286936      0.388859      0.453752      0.487241      0.543972      0.572001
 115   5 2822.3358    3.2736  1.8488 12.7336  0.0000  0.0179   0.0232   0.0491    0.0292   0.0000   442.2172       1.94371       21.9431       1.73236      -3.33179      0.178286      0.243435      0.334582      0.388833      0.420792      0.458097      0.475727
 115   6 3084.1769    4.2298  1.7930 13.3271  0.0000  0.0173   0.0304   0.0480    0.0291   0.0000   443.4605       3.13565       21.2007       1.95737      -3.38053      0.364039      0.238031      0.328753      0.372946      0.405194      0.447538      0.464987
 115   7 3334.4850    3.7836  3.4654 13.0308  0.0008  0.0289   0.0205   0.0773    0.0247   0.0000   443.2480       4.61321       20.4742       2.79204      -2.47733       1.29545      0.390687      0.544734      0.624766      0.677071      0.747575      0.771128
 116   0 1091.8818    0.0334  0.0136  9.0287 -0.0094  0.0093   0.0043   0.0052    0.0113   0.0000   437.3801     -0.506192       21.6196      0.401708      -3.87688     -0.248255      0.100820      0.165379      0.194999      0.199531      0.223903      0.254497
 116   1 1589.2961    0.2573  0.5118  9.0789  0.0000  0.0113   0.0041   0.0289    0.0194   0.0000   439.6275    -0.0164617       21.2432    -0.0655971      -3.07784      0.170857      0.145196      0.199242      0.240371      0.249388      0.269500      0.282623
 116   2 1947.0512    0.6755  1.1537  9.7670  0.0000  0.0146   0.0069   0.0410    0.0388   0.0000   440.2348      0.586802       20.8392      0.109633      -3.02127    -0.0212096      0.199897      0.270408      0.318632      0.346567      0.394415      0.392987
 116   3 2270.0503    1.2744  1.8172 10.7789  0.0000  0.0191   0.0099   0.0533    0.0341   0.0000   441.6624      0.710117       21.2489      0.234366      -2.85616     -0.365830      0.255848      0.356825      0.405930      0.451777      0.504413      0.524381
 116   4 2557.4356    2.1926  2.1708 11.8507 -0.0002  0.0212   0.0151   0.0575    0.0313   0.0000   442.4042       2.40097       21.1319     -0.227140      -2.46617      0.839172      0.284620      0.390125      0.456922      0.486562      0.551709      0.571526
 116   5 2831.4988    3.3298  1.9452 12.6535  0.0000  0.0181   0.0232   0.0510    0.0305   0.0000   441.9476       2.51195       20.7453       1.30297      -2.88222      0.564782      0.244989      0.339925      0.389584      0.419988      0.456979      0.472304
 116   6 3094.0538    4.3108  1.9622 13.2189  0.0000  0.0182   0.0293   0.0493    0.0286   0.0000   443.1408       2.93798       19.3482       2.86624      -2.62128     -0.572346      0.245709      0.348264      0.392896      0.434871      0.480031      0.494790
 116   7 3345.2194    3.6751  3.4163 13.0062  0.0003  0.0285   0.0200   0.0777    0.0246   0.0000   442.6533       3.46386       20.5377      0.688749      -1.20917      -1.75811      0.386381      0.526025      0.613763      0.679729      0.733934      0.775071
 117   0 1096.3994    0.0606  0.0866  9.0966 -0.0050  0.0115   0.0043   0.0208    0.0116   0.0000   437.1984      0.105851       21.7708      0.327307      -3.71392    -0.0581356      0.157811      0.207994      0.259721      0.247901      0.300700      0.293922
 117   1 1594.9417    0.2510  0.5480  9.1824  0.0000  0.0121   0.0041   0.0316    0.0202   0.0000   439.9907    -0.0422887       20.9311      0.355615      -3.22472      0.793258      0.155053      0.216687      0.246133      0.272422      0.293409      0.308563
 117   2 1953.2352    0.6666  1.1400  9.9634  0.0000  0.0150   0.0070   0.0413    0.0375   0.0000   440.8451      0.276627       21.2894     -0.220808      -3.15346     0.0482300      0.198027      0.269669      0.311834      0.342035      0.360835      0.389030
 117   3 2277.3236    1.2901  1.7865 10.9410 -0.0003  0.0190   0.0101   0.0515    0.0341   0.0000   441.1275       1.01577       20.9770       1.06243      -1.78833     -0.865012      0.257011      0.347828      0.402066      0.452677      0.490670      0.509590
 117   4 2565.4846    2.2468  2.0703 12.0117  0.0001  0.0206   0.0158   0.0555    0.0313   0.0000   442.7127       1.33856       20.3930       1.09965      -1.66816      0.215948      0.266085      0.377954      0.424128      0.482475      0.499776      0.533318
 117   5 2840.5277    3.4022  1.8373 12.8016 -0.0002  0.0172   0.0237   0.0487    0.0300   0.0000   442.7782       1.69919       21.0526       1.41971      -2.99997     -0.685522      0.238114      0.326051      0.375918      0.412109      0.460033      0.481142
 117   6 3103.8757    4.3019  2.0356 13.2357  0.0000  0.0179   0.0281   0.0502    0.0289   0.0000   442.8034       3.52600       21.4769       1.24289      -3.09759     -0.950921      0.248048      0.337985      0.388872      0.424622      0.469789      0.489022
 117   7 3355.8724    3.7293  3.6186 13.0384 -0.0091  0.0299   0.0177   0.0799    0.0227   0.0000   442.9978       4.35875       21.2674       1.50035      -3.30268    -0.0340253      0.402912      0.554516      0.633595      0.701134      0.751269      0.801601
 118   0 1101.0921    0.0330  0.0182  9.0654 -0.0147  0.0117   0.0044   0.0088    0.0114   0.0000   437.5524      0.379718       20.2833       1.07161      -2.14427      0.950192      0.184337      0.227846      0.275238      0.260685      0.309626      0.348818
 118   1 1600.5378    0.2645  0.5672  9.1131  0.0000  0.0120   0.0041   0.0310    0.0206   0.0000   439.4712    -0.0630751       21.4723     -0.390421      -3.40608      0.101995      0.147936      0.209697      0.244306      0.253578      0.275613      0.278422
 118   2 1959.3195    0.6734  1.1388  9.9474  0.0000  0.0153   0.0071   0.0407    0.0377   0.0000   440.4989    -0.0196498       20.5665     0.0967767      -3.82235      0.156537      0.197170      0.275596      0.321321      0.352477      0.387408      0.411490
 118   3 2284.5300    1.3176  1.8703 10.8619  0.0000  0.0193   0.0099   0.0531    0.0349   0.0000   441.8005      0.976110       21.0192      0.782307      -2.89665     -0.480621      0.253524      0.344204      0.412798      0.436895      0.480078      0.499862
 118   4 2573.4062    2.2276  2.0971 11.9903 -0.0001  0.0205   0.0155   0.0565    0.0314   0.0000   442.2571       1.65054       21.0695      0.833893      -2.21540     -0.151519      0.276277      0.378929      0.430042      0.472046      0.524169      0.552576
 118   5 2849.5827    3.5054  1.8685 12.7122  0.0000  0.0174   0.0240   0.0478    0.0323   0.0000   442.9706       2.50209       21.5635      0.553305      -3.73437    -0.0127236      0.235306      0.328563      0.373521      0.413630      0.447001      0.469845
 118   6 3113.7707    4.2294  2.1505 13.2067 -0.0001  0.0189   0.0274   0.0527    0.0286   0.0000   443.0466       2.63041       20.7583      0.510929      -2.89873     0.0846503      0.256661      0.354812      0.415289      0.441227      0.489825      0.516121
 119   0 1105.5449    0.0413  0.0099  9.0121  0.0000  0.0072   0.0059   0.0044    0.0112   0.0000   437.3845     -0.584241       21.2308     -0.770523      -3.80801       1.80551      0.112623      0.125181      0.139040      0.170090      0.168240      0.208421
 119   1 1606.0970    0.2688  0.5433  9.0684  0.0000  0.0115   0.0041   0.0294    0.0203   0.0000   439.6500    -0.0233948       21.3048      0.164359      -2.78170     -0.327653      0.146451      0.210931      0.239419      0.247903      0.281247      0.291224
 119   2 1965.4320    0.6955  1.1245  9.8529  0.0000  0.0143   0.0071   0.0399    0.0381   0.0000   440.4078    -0.0432276       21.6107    -0.0824155      -3.49726      0.383293      0.191598      0.264690      0.301208      0.331505      0.361155      0.382491
 119   3 2291.6834    1.3021  1.8717 10.8630 -0.0003  0.0199   0.0101   0.0542    0.0343   0.0000   442.2877       1.66567       21.6776      0.779043      -3.76403     -0.301387      0.264426      0.363813      0.422235      0.458480      0.502727      0.527963
 119   4 2581.3020    2.2808  2.2104 11.8878  0.0000  0.0211   0.0150   0.0574    0.0308   0.0000   441.9622       1.48064       21.7928       1.03712      -1.24484     -0.501405      0.276849      0.392104      0.440481      0.482950      0.538714      0.567757
 119   5 2858.5704    3.5054  1.9779 12.6743 -0.0000  0.0180   0.0233   0.0498    0.0300   0.0000   442.5641       1.64457       20.0486      0.909479      -2.40231     -0.549346      0.237636      0.328877      0.379018      0.409444      0.455836      0.467004
 119   6 3123.4792    4.2844  2.1259 13.0618 -0.0000  0.0187   0.0273   0.0514    0.0300   0.0000   442.7376       2.76033       21.2487       2.62860      -2.64490       1.02853      0.249695      0.343245      0.391048      0.431127      0.464003      0.486065
 120   0 1110.1149    0.0577  0.0985  9.0785  0.0000  0.0145   0.0045   0.0255    0.0118   0.0000   437.4286     0.0229151       20.5156      0.270238      -2.76228      0.564604      0.170698      0.276178      0.251609      0.327471      0.346330      0.348418
 120   1 1611.6300    0.2700  0.5775  9.1722  0.0000  0.0124   0.0042   0.0304    0.0210   0.0000   439.6866      0.117519       20.8588      0.298212      -3.66999     -0.255352      0.146916      0.219413      0.239431      0.275316      0.283301      0.310592
 120   2 1971.4910    0.7152  1.1870  9.9708  0.0000  0.0150   0.0072   0.0406    0.0383   0.0000   440.8773      0.362508       21.0309     -0.173398      -3.47678      0.253048      0.191613      0.272031      0.308412      0.336944      0.365334      0.384894
 120   3 2298.8423    1.3542  1.9875 10.9249  0.0000  0.0202   0.0097   0.0535    0.0340   0.0000   441.7157      0.106485       21.7907      0.361417      -2.87048      0.231976      0.262598      0.355865      0.415124      0.452480      0.496389      0.519624
 120   4 2589.2748    2.3327  2.2654 12.0286 -0.0026  0.0218   0.0152   0.0583    0.0307   0.0000   442.1924       1.35063       19.2528      0.332989      -1.97784     -0.643394      0.278599      0.389004      0.452579      0.479889      0.531640      0.558264
 120   5 2867.5566    3.4816  1.8956 12.8870  0.0000  0.0178   0.0236   0.0486    0.0281   0.0000   442.7513       2.14495       21.8116       1.81450      -2.55666     -0.129043      0.233601      0.317275      0.366082      0.399817      0.432836      0.459055
 120   6 3133.2102    4.3204  2.2676 13.1550 -0.0000  0.0195   0.0265   0.0524    0.0288   0.0000   443.0775       2.74618       20.1372       2.37308      -2.71188      0.228267      0.253956      0.351905      0.405339      0.445471      0.470327      0.505138
 120   7 3387.5595    3.7704  4.1482 12.7900  0.0008  0.0306   0.0106   0.0846    0.0062   0.0000   442.6672       5.30353       21.3500      0.733816      -2.48346      0.293940      0.423757      0.547523      0.659584      0.689739      0.792682      0.810793
 121   0 1114.6064    0.0559  0.1036  9.2022  0.0000  0.0159   0.0045   0.0269    0.0118   0.0000   437.6748     -0.501359       21.0913      0.642268      -3.50632       1.38524      0.184337      0.285965      0.304082      0.347257      0.392580      0.395278
 121   1 1617.1549    0.2750  0.5599  9.3227  0.0000  0.0118   0.0042   0.0292    0.0211   0.0000   439.1385     0.0921604       21.4616      0.237946      -3.32390      0.737915      0.144451      0.211939      0.242217      0.259344      0.274750      0.291999
 121   2 1977.5273    0.7025  1.1387 10.2070  0.0000  0.0149   0.0073   0.0407    0.0372   0.0000   440.4136      0.271556       21.2913      0.240354      -2.81456     0.0670917      0.189683      0.266517      0.294883      0.336560      0.374181      0.383282
 121   3 2305.8701    1.3677  2.0017 11.0318  0.0000  0.0201   0.0098   0.0551    0.0373   0.0000   441.0811       1.12969       21.2031     0.0241315      -2.86180     -0.411300      0.264722      0.363120      0.422582      0.451206      0.510217      0.528352
 121   4 2597.0921    2.3048  2.1219 12.3661  0.0003  0.0205   0.0160   0.0580    0.0288   0.0000   441.9283       1.95815       20.5819       1.11928      -2.51355       2.12106      0.270376      0.359683      0.426231      0.463758      0.517277      0.528395
 121   5 2876.4566    3.5131  1.9207 13.1063  0.0000  0.0183   0.0245   0.0494    0.0285   0.0000   442.6712       2.53342       20.5457       1.08125      -3.14806      0.465682      0.233638      0.321028      0.374770      0.401895      0.447045      0.464778
 121   6 3142.8847    4.2721  2.2369 13.3981  0.0000  0.0196   0.0270   0.0537    0.0283   0.0000   443.3268       3.33199       20.4213       1.59080      -2.99115     -0.348056      0.253145      0.355048      0.403784      0.441615      0.480636      0.509917
 121   7 3398.1381    3.6110  4.2621 13.0354  0.0108  0.0285   0.0103   0.0632    0.0057   0.0000   443.8376       3.83669       17.7346       5.31306       2.85782      -3.91782      0.442065      0.507090      0.656677      0.678935      0.736946      0.801146
 122   1 1622.5991    0.2830  0.5859  9.2463  0.0000  0.0122   0.0043   0.0295    0.0216   0.0000   439.4974      0.354529       21.1128     -0.278562      -3.24719      0.557745      0.151740      0.213986      0.236356      0.267991      0.291640      0.301266
 122   2 1983.5340    0.7022  1.2022 10.1945 -0.0001  0.0157   0.0074   0.0435    0.0360   0.0000   440.6591     -0.269326       20.7589      0.374365      -2.58534      0.211061      0.195432      0.281729      0.307480      0.345441      0.385191      0.399370
 122   3 2312.9242    1.3712  2.0321 11.0287  0.0005  0.0205   0.0096   0.0560    0.0339   0.0000   441.3951       1.02986       21.1855     -0.196640      -2.59629      0.882295      0.259558      0.359224      0.415390      0.453617      0.497220      0.523308
 122   4 2604.8915    2.3500  2.1635 12.1890  0.0000  0.0213   0.0161   0.0573    0.0311   0.0000   441.9874       2.12203       20.9154      0.463954      -1.49878     -0.375568      0.270799      0.382045      0.431769      0.470876      0.530281      0.541546
 122   5 2885.3128    3.5091  1.8961 13.0695 -0.0000  0.0180   0.0247   0.0501    0.0278   0.0000   442.3299       2.39252       20.4982       1.00353      -3.37270      0.266053      0.232955      0.324594      0.370933      0.408826      0.459071      0.474219
 122   6 3152.5369    4.2963  2.2913 13.3310  0.0002  0.0199   0.0273   0.0545    0.0281   0.0000   442.9497       3.30706       20.5795       1.30025      -3.24708     -0.631340      0.256408      0.350224      0.406715      0.444054      0.487005      0.508716
 123   1 1628.0366    0.2936  0.5882  9.1760  0.0000  0.0115   0.0044   0.0292    0.0218   0.0000   439.3285      0.361303       21.3734     0.0853226      -3.63275      0.421280      0.144949      0.199557      0.228210      0.254315      0.274492      0.293190
 123   2 1989.5145    0.7128  1.2091 10.1462  0.0000  0.0158   0.0075   0.0434    0.0361   0.0000   440.3608      0.304510       21.0169      0.775990      -2.51627      0.603744      0.194888      0.275892      0.316526      0.338339      0.368346      0.384874
 123   3 2319.9589    1.3952  1.9499 11.0699  0.0000  0.0201   0.0102   0.0557    0.0332   0.0000   441.4244      0.632799       21.3399     -0.132178      -2.88487     -0.548216      0.252372      0.352724      0.400876      0.440218      0.484860      0.501663
 123   4 2612.6634    2.4163  2.3693 12.0513  0.0013  0.0221   0.0154   0.0604    0.0313   0.0000   441.5885       1.20980       21.6402      0.916087      -1.92543      0.313081      0.282790      0.390546      0.447775      0.491830      0.544369      0.573013
 123   5 2894.1176    3.6401  1.9414 12.8745  0.0000  0.0179   0.0248   0.0497    0.0304   0.0000   442.5239       2.71483       20.5411       1.92684      -1.77958      0.485643      0.227750      0.312702      0.361643      0.393116      0.432421      0.445810
 123   6 3162.1004    4.1520  2.2867 13.3504 -0.0003  0.0206   0.0268   0.0560    0.0260   0.0000   443.4535       2.38777       20.5475       2.94445     -0.986047     -0.287014      0.261968      0.365320      0.422045      0.462864      0.497813      0.524025
 124   0 1128.0419    0.0547  0.0763  9.0772  0.0001  0.0136   0.0040   0.0179    0.0113   0.0000   437.8483      0.332868       20.1153     0.0485581      -2.33756     -0.372696      0.141804      0.220872      0.266861      0.257390      0.277003      0.281034
 124   1 1633.4581    0.2959  0.5673  9.2351  0.0000  0.0109   0.0043   0.0284    0.0216   0.0000   439.5311     0.0246885       21.2667      0.176797      -3.13418      0.413913      0.134626      0.192077      0.216943      0.239246      0.261419      0.263906
 124   2 1995.4754    0.7314  1.3503 10.1660  0.0000  0.0168   0.0072   0.0458    0.0347   0.0000   440.2662      0.419354       21.0569      0.741014      -3.21126      0.222603      0.203049      0.287097      0.335208      0.360263      0.398187      0.413535
 124   3 2326.8345    1.4204  2.0452 11.1583  0.0000  0.0209   0.0101   0.0567    0.0339   0.0000   441.1985      0.405204       21.4387     0.0168748      -3.39186      -1.04086      0.257589      0.358922      0.412289      0.450543      0.495006      0.520970
 124   4 2620.4426    2.3978  2.2218 12.1865 -0.0018  0.0210   0.0156   0.0578    0.0314   0.0000   442.2172       1.28621       21.6273      0.629278      -3.28108     -0.868845      0.262264      0.359113      0.419804      0.446894      0.494197      0.515164
 124   5 2903.0013    3.7261  1.9847 13.0488 -0.0000  0.0180   0.0244   0.0499    0.0278   0.0000   442.6412       2.08695       21.3501       1.95640      -2.67142      0.830494      0.224905      0.310320      0.356077      0.389011      0.432029      0.455787
 124   6 3171.6226    4.2653  2.4346 13.3220  0.0000  0.0210   0.0268   0.0566    0.0283   0.0000   442.7074       3.63277       21.7179      0.537341      -2.23491     -0.406448      0.266109      0.369347      0.426376      0.461011      0.515064      0.541141
 125   0 1132.4127    0.0538  0.0902  9.1493  0.0000  0.0130   0.0043   0.0231    0.0115   0.0000   436.6036      0.216607       21.9869      0.700309      -3.16395     0.0132753      0.156760      0.212573      0.269071      0.250739      0.290358      0.310977
 125   1 1638.7992    0.2907  0.6045  9.3569  0.0000  0.0120   0.0043   0.0305    0.0215   0.0000   439.5960    -0.0451886       20.9751     -0.154955      -3.05782      0.149521      0.142364      0.199728      0.231736      0.253457      0.290658      0.285567
 125   2 2001.4207    0.7343  1.1713 10.2850 -0.0002  0.0154   0.0076   0.0411    0.0378   0.0000   440.4328      0.856130       20.7288       1.00962      -3.04321      -1.15451      0.188810      0.266192      0.300038      0.333546      0.367290      0.374041
 125   3 2333.7539    1.4398  2.0296 11.2683  0.0000  0.0210   0.0102   0.0565    0.0334   0.0000   441.3290       1.28517       20.8659      0.399365      -3.12135      0.573929      0.256803      0.358589      0.408243      0.448840      0.492072      0.522893
 125   4 2628.1460    2.5455  2.4213 12.1527  0.0014  0.0219   0.0152   0.0590    0.0328   0.0000   442.1330       1.82195       20.8730      0.779212      -2.42610     -0.603595      0.268304      0.378366      0.428054      0.466197      0.506916      0.530307
 125   5 2911.7172    3.7335  1.9823 13.0360  0.0000  0.0182   0.0248   0.0495    0.0307   0.0000   442.2723       1.60426       21.6235       1.46783      -2.04523      0.331905      0.231168      0.324569      0.373343      0.406158      0.452785      0.484977
 125   6 3181.0768    4.1482  2.3235 13.5253  0.0000  0.0205   0.0268   0.0566    0.0257   0.0000   443.2925       3.11089       22.4293       1.48251      -1.27707       1.23557      0.263880      0.365517      0.417936      0.461233      0.507681      0.531349
 126   0 1136.9046    0.0634  0.1391  9.1347  0.0000  0.0143   0.0044   0.0338    0.0118   0.0000   437.0864     -0.204577       21.2821       1.11181      -3.08250     -0.793799      0.174466      0.255566      0.292978      0.339189      0.363815      0.374453
 126   1 1644.1353    0.2995  0.5307  9.3348  0.0000  0.0106   0.0044   0.0266    0.0214   0.0000   439.1178     -0.100959       20.8777     -0.336939      -3.33643      0.429426      0.128997      0.181633      0.203147      0.233747      0.248873      0.254431
 126   2 2007.3049    0.7673  1.2914 10.1906  0.0000  0.0155   0.0074   0.0429    0.0381   0.0000   440.0941      0.279599       21.6612     -0.173123      -2.59285      0.711755      0.195963      0.262051      0.317081      0.340922      0.381512      0.397019
 126   3 2340.5890    1.4656  1.9915 11.3017 -0.0001  0.0205   0.0105   0.0550    0.0334   0.0000   441.0774       1.34386       20.8984     -0.630533      -3.04960      0.451885      0.253595      0.346542      0.397013      0.436754      0.479705      0.498595
 126   4 2635.8558    2.4557  2.3288 12.2500 -0.0012  0.0220   0.0155   0.0599    0.0320   0.0000   442.3215       1.70426       22.4002      0.163135      -2.14645      0.391876      0.269430      0.374342      0.427278      0.471295      0.511893      0.543301
 126   5 2920.4085    3.7061  1.8654 13.1990  0.0000  0.0178   0.0261   0.0486    0.0290   0.0000   442.4679       2.19865       21.2393       1.70510      -2.28594      0.576676      0.227259      0.315713      0.358131      0.392172      0.437500      0.457318
 126   6 3190.5496    4.2005  2.4622 13.3583  0.0001  0.0207   0.0255   0.0581    0.0272   0.0000   443.2020       3.02896       20.8020      0.934698      -2.42140      0.468765      0.258593      0.356899      0.411029      0.453799      0.483388      0.520431
 127   0 1141.3108    0.0631  0.1222  9.1756  0.0000  0.0139   0.0044   0.0277    0.0117   0.0000   437.2914     -0.246570       21.1315     -0.231650      -3.30340     -0.433163      0.169707      0.222028      0.289305      0.315178      0.371526      0.422944
 127   1 1649.4367    0.3067  0.6159  9.3570  0.0000  0.0116   0.0044   0.0301    0.0226   0.0000   439.4440     0.0337442       20.7218      0.184066      -3.00782     -0.117319      0.142511      0.198297      0.231935      0.248422      0.278058      0.297299
 127   2 2013.1497    0.7682  1.3289 10.2258  0.0000  0.0162   0.0074   0.0436    0.0385   0.0000   439.9232      0.665515       21.0809     0.0474214      -3.71846     -0.443484      0.195811      0.276208      0.315878      0.347738      0.373581      0.393490
 127   3 2347.4194    1.4811  2.1117 11.3331  0.0000  0.0214   0.0104   0.0582    0.0347   0.0000   441.6205      0.233009       19.0888       1.80288      -2.91605     -0.295507      0.265025      0.366031      0.418889      0.478685      0.505945      0.533313
 127   4 2643.5344    2.5193  2.5003 12.3248  0.0017  0.0227   0.0152   0.0627    0.0307   0.0000   441.2885       2.66635       21.4524       1.49837      -2.13863      0.215453      0.279185      0.383746      0.443094      0.488394      0.529765      0.568424
 127   5 2929.0373    3.8036  2.0467 13.1663  0.0000  0.0184   0.0252   0.0506    0.0291   0.0000   442.7918       2.44780       21.5320       1.25700      -2.79440      0.833149      0.229695      0.310736      0.362112      0.394163      0.432395      0.461475
 127   6 3199.9612    4.1507  2.6836 13.3472 -0.0002  0.0222   0.0237   0.0610    0.0269   0.0000   443.4316       2.80250       20.4279       1.32022      -2.15558      -1.08609      0.270377      0.377292      0.423527      0.468975      0.512964      0.540999
 128   1 1654.6910    0.3025  0.6161  9.3759  0.0000  0.0117   0.0044   0.0303    0.0226   0.0000   439.2069      0.400222       20.8613      0.207001      -3.41259    -0.0338628      0.142888      0.191811      0.225683      0.245931      0.274779      0.287187
 128   2 2019.0324    0.7450  1.3666 10.2667  0.0000  0.0166   0.0072   0.0466    0.0367   0.0000   440.4597      0.562416       21.8545     -0.172671      -2.41676     0.0231610      0.204391      0.277105      0.326274      0.351987      0.387221      0.399164
 128   3 2354.1753    1.4992  2.1020 11.3130 -0.0021  0.0217   0.0101   0.0567    0.0347   0.0000   441.0796      0.499728       21.1550      0.522933      -2.53122     -0.409622      0.262369      0.357207      0.409403      0.459853      0.496747      0.521167
 128   4 2651.1003    2.5340  2.2243 12.3971 -0.0005  0.0214   0.0165   0.0578    0.0319   0.0000   442.8189       1.34976       21.1681       1.17954      -3.23547     0.0513552      0.257716      0.356898      0.418291      0.443244      0.504982      0.531041
 128   5 2937.7200    3.7763  2.0054 13.2395  0.0000  0.0185   0.0255   0.0505    0.0286   0.0000   442.6412       1.36736       21.9921       1.73784      -2.47203      0.335219      0.228853      0.317272      0.366052      0.393304      0.437375      0.466461
 128   6 3209.3059    4.1593  2.7087 13.3648  0.0000  0.0227   0.0237   0.0617    0.0266   0.0000   442.9837       3.97726       21.2586       1.71512      -2.42308     -0.273438      0.274623      0.385576      0.438035      0.482383      0.520414      0.558500
 129   0 1150.0530    0.0590  0.1088  8.9928  0.0000  0.0141   0.0042   0.0244    0.0116   0.0000   437.1607      0.168314       21.6526     -0.617273      -3.33173      0.505504      0.154696      0.239209      0.269443      0.309713      0.301280      0.328882
 129   1 1659.9370    0.3127  0.6231  9.2407  0.0000  0.0117   0.0045   0.0299    0.0232   0.0000   439.5361      0.138258       21.1095     -0.307801      -3.25233      0.462814      0.137384      0.191174      0.224873      0.246181      0.268029      0.279608
 129   2 2024.8571    0.7885  1.4271 10.0837  0.0001  0.0167   0.0072   0.0456    0.0382   0.0000   440.9445    -0.0693788       19.9410     -0.172398      -2.45845      0.146858      0.201062      0.277871      0.320830      0.352523      0.383740      0.400408
 129   3 2360.8713    1.5659  2.2923 11.1890  0.0036  0.0225   0.0097   0.0600    0.0336   0.0000   441.0467      0.359314       20.2699     -0.402658      -1.34877     0.0768797      0.268135      0.371817      0.431226      0.468819      0.513159      0.548537
 129   4 2658.6939    2.6784  2.4316 12.2506  0.0022  0.0220   0.0164   0.0592    0.0318   0.0000   442.3564       2.06877       20.6090       2.05724      -2.42401      0.267815      0.269479      0.364714      0.428324      0.460992      0.517133      0.537837
 129   5 2946.2381    3.8236  2.1065 13.0723 -0.0000  0.0191   0.0248   0.0520    0.0286   0.0000   442.8190       2.37777       20.1387       1.44687      -3.02871    -0.0250721      0.228963      0.325582      0.367435      0.406202      0.436564      0.466703
 129   6 3218.6720    4.1541  2.7923 13.2429  0.0000  0.0236   0.0234   0.0632    0.0267   0.0000   443.2468       3.02107       20.8030       2.18525      -2.50042     0.0623315      0.284868      0.392646      0.450520      0.502628      0.555177      0.576856
 130   0 1154.4159    0.0647  0.1405  9.0267  0.0000  0.0132   0.0042   0.0303    0.0119   0.0000   436.7067     0.0835797       21.1203      0.132148      -3.65516     -0.646703      0.155108      0.201268      0.260582      0.262952      0.287201      0.304808
 130   1 1665.1042    0.3180  0.6331  9.2800  0.0000  0.0114   0.0043   0.0294    0.0231   0.0000   439.4385     0.0360712       20.7680     0.0511125      -3.06052     -0.139436      0.134449      0.185351      0.209763      0.228771      0.249808      0.262884
 130   2 2030.6834    0.7769  1.4128 10.2126  0.0000  0.0170   0.0073   0.0466    0.0374   0.0000   440.4486     -0.137831       21.0158      0.198558      -2.94867     -0.779074      0.197404      0.279055      0.311787      0.346051      0.380066      0.401015
 130   3 2367.4960    1.4783  2.2024 11.3375 -0.0037  0.0225   0.0096   0.0620    0.0334   0.0000   441.3669       1.33043       20.3085      0.743964      -1.82412      0.508596      0.275079      0.372952      0.433129      0.472092      0.521058      0.552229
 130   4 2666.3316    2.5811  2.1406 12.4114 -0.0016  0.0207   0.0172   0.0564    0.0316   0.0000   442.2993       1.55968       22.0821      0.811727      -2.92820     0.0905263      0.254502      0.343118      0.389699      0.435789      0.475232      0.500159
 130   5 2954.7452    3.9250  2.0372 13.1076  0.0000  0.0182   0.0256   0.0507    0.0303   0.0000   442.5672       2.27760       21.3925       1.73745      -3.74417      0.231124      0.220612      0.304490      0.353339      0.384155      0.418303      0.441124
 130   6 3227.9803    4.1474  2.9823 13.3153  0.0011  0.0247   0.0227   0.0668    0.0261   0.0000   442.6495       3.61656       22.0560      0.942457      -2.01181     -0.438304      0.296316      0.408734      0.474497      0.520689      0.561215      0.584339
 131   0 1158.7911    0.0658  0.1726  9.1511 -0.0006  0.0147   0.0042   0.0405    0.0120   0.0000   437.4910      0.790272       21.7681     -0.410692      -4.49528      -1.17381      0.186000      0.251909      0.288196      0.309979      0.396650      0.421389
 131   1 1670.2680    0.3285  0.6643  9.3686  0.0000  0.0117   0.0044   0.0298    0.0248   0.0000   439.3518      0.452178       21.1905      0.249948      -3.21120    -0.0375086      0.138889      0.189583      0.224614      0.250232      0.280044      0.286043
 131   2 2036.4805    0.8103  1.4335 10.3219  0.0005  0.0168   0.0074   0.0450    0.0381   0.0000   440.3021      0.447565       21.6309      0.691726      -4.26634      0.607309      0.194735      0.272973      0.316138      0.341335      0.381091      0.398060
 131   3 2374.1379    1.6392  2.4415 11.3357  0.0023  0.0232   0.0096   0.0612    0.0348   0.0000   441.2057       1.30628       21.5428       1.75160      -3.45161     -0.127248      0.278122      0.373529      0.435146      0.485336      0.526711      0.555013
 131   4 2673.8308    2.6938  2.5583 12.4408  0.0009  0.0229   0.0154   0.0624    0.0306   0.0000   442.1021       1.83480       20.5436       1.75029      -1.69208     0.0294430      0.268490      0.378548      0.426261      0.474790      0.521428      0.548816
 131   5 2963.3010    3.9450  2.1106 13.2598 -0.0001  0.0188   0.0252   0.0507    0.0292   0.0000   442.9792       2.12617       20.9379       1.91967      -1.51340     -0.272390      0.225258      0.314957      0.358948      0.393434      0.434892      0.457590
 131   6 3237.2157    4.0597  2.9381 13.4097 -0.0018  0.0248   0.0222   0.0665    0.0270   0.0000   442.8641       3.08204       20.0085       2.23947      -2.66960      0.203179      0.297649      0.412761      0.467900      0.526974      0.571825      0.607255
 132   0 1163.1288    0.0682  0.1959  9.1126  0.0000  0.0174   0.0042   0.0398    0.0123   0.0000   437.3882     -0.122437       21.3357      0.464061      -3.57994      0.536704      0.191850      0.270208      0.325541      0.341784      0.354933      0.395230
 132   1 1675.4033    0.3366  0.7446  9.3441  0.0000  0.0125   0.0043   0.0325    0.0253   0.0000   439.1242     0.0660382       20.8602     -0.414244      -3.49343    0.00642355      0.143873      0.205506      0.228274      0.249053      0.286003      0.287583
 132   2 2042.2555    0.8044  1.3678 10.3522  0.0000  0.0164   0.0074   0.0442    0.0387   0.0000   439.9663      0.397078       21.6441     -0.115212      -3.73055    -0.0192693      0.193034      0.261691      0.307715      0.331423      0.364051      0.381619
 132   3 2380.7957    1.5545  2.2809 11.4933 -0.0012  0.0227   0.0098   0.0624    0.0324   0.0000   440.9293      0.555393       20.6927      0.931526      -2.74336    -0.0839933      0.268984      0.374496      0.427861      0.481849      0.517703      0.542015
 132   4 2681.3931    2.6944  2.3291 12.5211  0.0000  0.0217   0.0165   0.0584    0.0304   0.0000   442.3425       1.04420       20.0924       1.03716     -0.467340     -0.970394      0.260971      0.359405      0.415059      0.453402      0.500860      0.533054
[truncated: 95,470 more chars]
