# Supplementary material for: Global-Mode Analysis of Full-Disk Data from the Michelson Doppler Imager and the Helioseismic and Magnetic Imager
Source: Sol Phys. 2018 Jan 31;293(2):29. doi: 10.1007/s11207-017-1201-5 (PMC6566312; doi:10.1007/s11207-017-1201-5)
Supplement: Supplementary file 3 — (TAR 230.0 MB) [file 11207_2017_1201_MOESM3_ESM.tar › MDI/mdifdasym.3904.36]

   1  15 2291.9342    1.6543  0.9025 14.2906 -0.0403       5.27684  0.2159   0.2183   0.3011    0.1672   0.0000       5.61338  1772.4804      -78.2875       0.00000       0.00000       0.00000       0.00000       0.00000       0.00000       0.00000       0.00000       0.00000       0.00000       0.00000       0.00000       0.00000       0.00000       0.00000       0.00000       0.00000       0.00000       0.00000       0.00000       0.00000       0.00000       0.00000       0.00000       0.00000       0.00000       0.00000       0.00000       0.00000       0.00000       0.00000       0.00000       0.00000       0.00000       222.495       114.142       0.00000       0.00000       0.00000       0.00000       0.00000       0.00000       0.00000       0.00000       0.00000       0.00000       0.00000       0.00000       0.00000       0.00000       0.00000       0.00000       0.00000       0.00000       0.00000       0.00000       0.00000       0.00000       0.00000       0.00000       0.00000       0.00000       0.00000       0.00000       0.00000       0.00000       0.00000       0.00000       0.00000       0.00000
   1  16 2425.7917    1.7373  1.0314 15.1113  0.0000      -3.27946  0.2134   0.1836   0.4313    0.1640   0.0000       6.83645   224.7706       45.6512       0.00000       0.00000       0.00000       0.00000       0.00000       0.00000       0.00000       0.00000       0.00000       0.00000       0.00000       0.00000       0.00000       0.00000       0.00000       0.00000       0.00000       0.00000       0.00000       0.00000       0.00000       0.00000       0.00000       0.00000       0.00000       0.00000       0.00000       0.00000       0.00000       0.00000       0.00000       0.00000       0.00000       0.00000       280.586       94.1863       0.00000       0.00000       0.00000       0.00000       0.00000       0.00000       0.00000       0.00000       0.00000       0.00000       0.00000       0.00000       0.00000       0.00000       0.00000       0.00000       0.00000       0.00000       0.00000       0.00000       0.00000       0.00000       0.00000       0.00000       0.00000       0.00000       0.00000       0.00000       0.00000       0.00000       0.00000       0.00000       0.00000       0.00000
   1  20 2963.5269    3.5652  1.1623 14.7252 -0.0096       3.60509  0.1739   0.2396   0.3069    0.2198   0.0000       3.71435   355.0870      -73.0908       0.00000       0.00000       0.00000       0.00000       0.00000       0.00000       0.00000       0.00000       0.00000       0.00000       0.00000       0.00000       0.00000       0.00000       0.00000       0.00000       0.00000       0.00000       0.00000       0.00000       0.00000       0.00000       0.00000       0.00000       0.00000       0.00000       0.00000       0.00000       0.00000       0.00000       0.00000       0.00000       0.00000       0.00000       174.618       70.8643       0.00000       0.00000       0.00000       0.00000       0.00000       0.00000       0.00000       0.00000       0.00000       0.00000       0.00000       0.00000       0.00000       0.00000       0.00000       0.00000       0.00000       0.00000       0.00000       0.00000       0.00000       0.00000       0.00000       0.00000       0.00000       0.00000       0.00000       0.00000       0.00000       0.00000       0.00000       0.00000       0.00000       0.00000
   1  21 3098.4191    3.7279  1.0760 14.2445  0.0000       9.33185  0.1410   0.2533   0.3390    0.3160   0.0000       5.04501   392.6054       186.933       0.00000       0.00000       0.00000       0.00000       0.00000       0.00000       0.00000       0.00000       0.00000       0.00000       0.00000       0.00000       0.00000       0.00000       0.00000       0.00000       0.00000       0.00000       0.00000       0.00000       0.00000       0.00000       0.00000       0.00000       0.00000       0.00000       0.00000       0.00000       0.00000       0.00000       0.00000       0.00000       0.00000       0.00000       120.221       73.9806       0.00000       0.00000       0.00000       0.00000       0.00000       0.00000       0.00000       0.00000       0.00000       0.00000       0.00000       0.00000       0.00000       0.00000       0.00000       0.00000       0.00000       0.00000       0.00000       0.00000       0.00000       0.00000       0.00000       0.00000       0.00000       0.00000       0.00000       0.00000       0.00000       0.00000       0.00000       0.00000       0.00000       0.00000
   1  22 3233.1108    4.0682  1.6351 14.9948  0.0000      0.184459  0.2313   0.2446   0.3424    0.2056   0.0000       2.44761   318.7373      -20.5837       0.00000       0.00000       0.00000       0.00000       0.00000       0.00000       0.00000       0.00000       0.00000       0.00000       0.00000       0.00000       0.00000       0.00000       0.00000       0.00000       0.00000       0.00000       0.00000       0.00000       0.00000       0.00000       0.00000       0.00000       0.00000       0.00000       0.00000       0.00000       0.00000       0.00000       0.00000       0.00000       0.00000       0.00000       216.805       106.824       0.00000       0.00000       0.00000       0.00000       0.00000       0.00000       0.00000       0.00000       0.00000       0.00000       0.00000       0.00000       0.00000       0.00000       0.00000       0.00000       0.00000       0.00000       0.00000       0.00000       0.00000       0.00000       0.00000       0.00000       0.00000       0.00000       0.00000       0.00000       0.00000       0.00000       0.00000       0.00000       0.00000       0.00000
   1  23 3369.8435    3.3540  2.1857 15.2184  0.0000       5.94757  0.3032   0.2154   0.5561    0.1366   0.0000       2.73924   983.0772       307.302       0.00000       0.00000       0.00000       0.00000       0.00000       0.00000       0.00000       0.00000       0.00000       0.00000       0.00000       0.00000       0.00000       0.00000       0.00000       0.00000       0.00000       0.00000       0.00000       0.00000       0.00000       0.00000       0.00000       0.00000       0.00000       0.00000       0.00000       0.00000       0.00000       0.00000       0.00000       0.00000       0.00000       0.00000       300.158       113.535       0.00000       0.00000       0.00000       0.00000       0.00000       0.00000       0.00000       0.00000       0.00000       0.00000       0.00000       0.00000       0.00000       0.00000       0.00000       0.00000       0.00000       0.00000       0.00000       0.00000       0.00000       0.00000       0.00000       0.00000       0.00000       0.00000       0.00000       0.00000       0.00000       0.00000       0.00000       0.00000       0.00000       0.00000
   1  24 3505.2594    2.8507  3.7424 15.6721  0.0000       4.26838  0.5522   0.1907   0.9124    0.0914   0.0000       2.16719  -276.4317       231.965       0.00000       0.00000       0.00000       0.00000       0.00000       0.00000       0.00000       0.00000       0.00000       0.00000       0.00000       0.00000       0.00000       0.00000       0.00000       0.00000       0.00000       0.00000       0.00000       0.00000       0.00000       0.00000       0.00000       0.00000       0.00000       0.00000       0.00000       0.00000       0.00000       0.00000       0.00000       0.00000       0.00000       0.00000       617.262       211.924       0.00000       0.00000       0.00000       0.00000       0.00000       0.00000       0.00000       0.00000       0.00000       0.00000       0.00000       0.00000       0.00000       0.00000       0.00000       0.00000       0.00000       0.00000       0.00000       0.00000       0.00000       0.00000       0.00000       0.00000       0.00000       0.00000       0.00000       0.00000       0.00000       0.00000       0.00000       0.00000       0.00000       0.00000
   1  25 3641.1828    2.2692  3.4417 15.7523  0.0000       5.79159  0.6996   0.2425   1.0927    0.0942   0.0000       3.82503   778.0160       299.815       0.00000       0.00000       0.00000       0.00000       0.00000       0.00000       0.00000       0.00000       0.00000       0.00000       0.00000       0.00000       0.00000       0.00000       0.00000       0.00000       0.00000       0.00000       0.00000       0.00000       0.00000       0.00000       0.00000       0.00000       0.00000       0.00000       0.00000       0.00000       0.00000       0.00000       0.00000       0.00000       0.00000       0.00000       651.102       240.060       0.00000       0.00000       0.00000       0.00000       0.00000       0.00000       0.00000       0.00000       0.00000       0.00000       0.00000       0.00000       0.00000       0.00000       0.00000       0.00000       0.00000       0.00000       0.00000       0.00000       0.00000       0.00000       0.00000       0.00000       0.00000       0.00000       0.00000       0.00000       0.00000       0.00000       0.00000       0.00000       0.00000       0.00000
   2  12 1945.9218    0.6067  0.7882 13.0089  0.0000       1.65846  0.1344   0.0383   0.1836    0.1422   0.0000       4.23129   505.5548      0.709404       38.3204      -1.10201       0.00000       0.00000       0.00000       0.00000       0.00000       0.00000       0.00000       0.00000       0.00000       0.00000       0.00000       0.00000       0.00000       0.00000       0.00000       0.00000       0.00000       0.00000       0.00000       0.00000       0.00000       0.00000       0.00000       0.00000       0.00000       0.00000       0.00000       0.00000       0.00000       0.00000       0.00000       0.00000       89.2761       70.3592       34.0602       11.3186       0.00000       0.00000       0.00000       0.00000       0.00000       0.00000       0.00000       0.00000       0.00000       0.00000       0.00000       0.00000       0.00000       0.00000       0.00000       0.00000       0.00000       0.00000       0.00000       0.00000       0.00000       0.00000       0.00000       0.00000       0.00000       0.00000       0.00000       0.00000       0.00000       0.00000       0.00000       0.00000
   2  14 2217.5591    0.9099  0.6775 13.8066  0.0000      -3.77747  0.1306   0.0593   0.1375    0.1383   0.0000       3.17423   434.4996       28.5792       31.2582      -7.86677       0.00000       0.00000       0.00000       0.00000       0.00000       0.00000       0.00000       0.00000       0.00000       0.00000       0.00000       0.00000       0.00000       0.00000       0.00000       0.00000       0.00000       0.00000       0.00000       0.00000       0.00000       0.00000       0.00000       0.00000       0.00000       0.00000       0.00000       0.00000       0.00000       0.00000       0.00000       0.00000       86.1942       80.7102       26.8563       14.8746       0.00000       0.00000       0.00000       0.00000       0.00000       0.00000       0.00000       0.00000       0.00000       0.00000       0.00000       0.00000       0.00000       0.00000       0.00000       0.00000       0.00000       0.00000       0.00000       0.00000       0.00000       0.00000       0.00000       0.00000       0.00000       0.00000       0.00000       0.00000       0.00000       0.00000       0.00000       0.00000
   2  15 2352.3987    1.3760  0.8858 13.6638  0.0000     -0.545624  0.1006   0.0837   0.1842    0.1796   0.0000       1.72558   235.3481       78.6906      -37.7690       1.62506       0.00000       0.00000       0.00000       0.00000       0.00000       0.00000       0.00000       0.00000       0.00000       0.00000       0.00000       0.00000       0.00000       0.00000       0.00000       0.00000       0.00000       0.00000       0.00000       0.00000       0.00000       0.00000       0.00000       0.00000       0.00000       0.00000       0.00000       0.00000       0.00000       0.00000       0.00000       0.00000       65.5845       62.1516       24.3731       10.4528       0.00000       0.00000       0.00000       0.00000       0.00000       0.00000       0.00000       0.00000       0.00000       0.00000       0.00000       0.00000       0.00000       0.00000       0.00000       0.00000       0.00000       0.00000       0.00000       0.00000       0.00000       0.00000       0.00000       0.00000       0.00000       0.00000       0.00000       0.00000       0.00000       0.00000       0.00000       0.00000
   2  16 2485.8850    1.6977  1.1322 13.9978  0.0000      0.191558  0.1441   0.0887   0.2162    0.1492   0.0000       2.00894   514.6806       144.209      -1.00953      -9.82334       0.00000       0.00000       0.00000       0.00000       0.00000       0.00000       0.00000       0.00000       0.00000       0.00000       0.00000       0.00000       0.00000       0.00000       0.00000       0.00000       0.00000       0.00000       0.00000       0.00000       0.00000       0.00000       0.00000       0.00000       0.00000       0.00000       0.00000       0.00000       0.00000       0.00000       0.00000       0.00000       91.2157       82.3883       31.1676       9.59130       0.00000       0.00000       0.00000       0.00000       0.00000       0.00000       0.00000       0.00000       0.00000       0.00000       0.00000       0.00000       0.00000       0.00000       0.00000       0.00000       0.00000       0.00000       0.00000       0.00000       0.00000       0.00000       0.00000       0.00000       0.00000       0.00000       0.00000       0.00000       0.00000       0.00000       0.00000       0.00000
   2  21 3160.1537    4.2174  1.2001 13.3039 -0.0008       1.84891  0.1080   0.2009   0.2015    0.3432   0.0000       2.30389   373.9667       156.024      -28.0542       37.2458       0.00000       0.00000       0.00000       0.00000       0.00000       0.00000       0.00000       0.00000       0.00000       0.00000       0.00000       0.00000       0.00000       0.00000       0.00000       0.00000       0.00000       0.00000       0.00000       0.00000       0.00000       0.00000       0.00000       0.00000       0.00000       0.00000       0.00000       0.00000       0.00000       0.00000       0.00000       0.00000       61.7323       47.4676       27.0283       8.87616       0.00000       0.00000       0.00000       0.00000       0.00000       0.00000       0.00000       0.00000       0.00000       0.00000       0.00000       0.00000       0.00000       0.00000       0.00000       0.00000       0.00000       0.00000       0.00000       0.00000       0.00000       0.00000       0.00000       0.00000       0.00000       0.00000       0.00000       0.00000       0.00000       0.00000       0.00000       0.00000
   2  22 3295.3864    4.2191  3.8139 13.9516  0.0005      0.979220  0.3534   0.1120   0.3559    0.1164   0.0000      0.597163   353.1489      -75.0331      -3.41389       47.2794       0.00000       0.00000       0.00000       0.00000       0.00000       0.00000       0.00000       0.00000       0.00000       0.00000       0.00000       0.00000       0.00000       0.00000       0.00000       0.00000       0.00000       0.00000       0.00000       0.00000       0.00000       0.00000       0.00000       0.00000       0.00000       0.00000       0.00000       0.00000       0.00000       0.00000       0.00000       0.00000       177.619       211.734       81.7488       23.8502       0.00000       0.00000       0.00000       0.00000       0.00000       0.00000       0.00000       0.00000       0.00000       0.00000       0.00000       0.00000       0.00000       0.00000       0.00000       0.00000       0.00000       0.00000       0.00000       0.00000       0.00000       0.00000       0.00000       0.00000       0.00000       0.00000       0.00000       0.00000       0.00000       0.00000       0.00000       0.00000
   3  12 2001.2516    0.5859  0.5658  9.8232  0.0000       4.78223  0.0606   0.0372   0.1237    0.1975   0.0000       2.69601   465.8208       17.8200      -1.35554       11.7583       1.75251      -2.12131       0.00000       0.00000       0.00000       0.00000       0.00000       0.00000       0.00000       0.00000       0.00000       0.00000       0.00000       0.00000       0.00000       0.00000       0.00000       0.00000       0.00000       0.00000       0.00000       0.00000       0.00000       0.00000       0.00000       0.00000       0.00000       0.00000       0.00000       0.00000       0.00000       0.00000       28.2971       29.0043       18.2101       10.8652       4.38284       1.72375       0.00000       0.00000       0.00000       0.00000       0.00000       0.00000       0.00000       0.00000       0.00000       0.00000       0.00000       0.00000       0.00000       0.00000       0.00000       0.00000       0.00000       0.00000       0.00000       0.00000       0.00000       0.00000       0.00000       0.00000       0.00000       0.00000       0.00000       0.00000       0.00000       0.00000
   3  13 2137.7050    0.7105  0.5592 10.1803  0.0000       3.49995  0.0646   0.0409   0.1194    0.1966   0.0000       3.33893   400.2624      -4.84697       30.2791       5.77653       11.6940       2.52340       0.00000       0.00000       0.00000       0.00000       0.00000       0.00000       0.00000       0.00000       0.00000       0.00000       0.00000       0.00000       0.00000       0.00000       0.00000       0.00000       0.00000       0.00000       0.00000       0.00000       0.00000       0.00000       0.00000       0.00000       0.00000       0.00000       0.00000       0.00000       0.00000       0.00000       29.1455       27.9497       19.7200       10.6629       4.47682       1.41337       0.00000       0.00000       0.00000       0.00000       0.00000       0.00000       0.00000       0.00000       0.00000       0.00000       0.00000       0.00000       0.00000       0.00000       0.00000       0.00000       0.00000       0.00000       0.00000       0.00000       0.00000       0.00000       0.00000       0.00000       0.00000       0.00000       0.00000       0.00000       0.00000       0.00000
   3  14 2273.5349    1.0869  0.5683 10.7071  0.0000       2.39169  0.0882   0.0627   0.1009    0.1900   0.0000       2.92127   399.9047       32.3326      -7.63672       12.8885     -0.608401      0.571626       0.00000       0.00000       0.00000       0.00000       0.00000       0.00000       0.00000       0.00000       0.00000       0.00000       0.00000       0.00000       0.00000       0.00000       0.00000       0.00000       0.00000       0.00000       0.00000       0.00000       0.00000       0.00000       0.00000       0.00000       0.00000       0.00000       0.00000       0.00000       0.00000       0.00000       29.9494       28.7973       20.9789       19.9505       6.06435       2.33915       0.00000       0.00000       0.00000       0.00000       0.00000       0.00000       0.00000       0.00000       0.00000       0.00000       0.00000       0.00000       0.00000       0.00000       0.00000       0.00000       0.00000       0.00000       0.00000       0.00000       0.00000       0.00000       0.00000       0.00000       0.00000       0.00000       0.00000       0.00000       0.00000       0.00000
   3  15 2407.7147    1.3407  1.0135 10.0546  0.0017       3.87890  0.1000   0.0636   0.1507    0.4510   0.0000       1.75638   475.5718      -26.8941      -20.1019      -14.4981      -9.52276       1.21668       0.00000       0.00000       0.00000       0.00000       0.00000       0.00000       0.00000       0.00000       0.00000       0.00000       0.00000       0.00000       0.00000       0.00000       0.00000       0.00000       0.00000       0.00000       0.00000       0.00000       0.00000       0.00000       0.00000       0.00000       0.00000       0.00000       0.00000       0.00000       0.00000       0.00000       47.2406       45.4072       28.0407       12.4137       5.62525       1.54265       0.00000       0.00000       0.00000       0.00000       0.00000       0.00000       0.00000       0.00000       0.00000       0.00000       0.00000       0.00000       0.00000       0.00000       0.00000       0.00000       0.00000       0.00000       0.00000       0.00000       0.00000       0.00000       0.00000       0.00000       0.00000       0.00000       0.00000       0.00000       0.00000       0.00000
   3  18 2811.5434    2.9478  1.0168 11.4382  0.0000       2.20477  0.1452   0.1425   0.1638    0.6274   0.0000       2.05948   417.5964      -7.21206       10.4101       6.12754      -15.9954      0.788259       0.00000       0.00000       0.00000       0.00000       0.00000       0.00000       0.00000       0.00000       0.00000       0.00000       0.00000       0.00000       0.00000       0.00000       0.00000       0.00000       0.00000       0.00000       0.00000       0.00000       0.00000       0.00000       0.00000       0.00000       0.00000       0.00000       0.00000       0.00000       0.00000       0.00000       45.3930       53.0349       40.5774       12.0637       12.3250       3.71460       0.00000       0.00000       0.00000       0.00000       0.00000       0.00000       0.00000       0.00000       0.00000       0.00000       0.00000       0.00000       0.00000       0.00000       0.00000       0.00000       0.00000       0.00000       0.00000       0.00000       0.00000       0.00000       0.00000       0.00000       0.00000       0.00000       0.00000       0.00000       0.00000       0.00000
   3  19 2947.0474    3.5684  0.7914 12.0426  0.0000      0.466223  0.0660   0.1772   0.1245    0.4442   0.0000       1.53580   447.5233       26.5828       17.8008      -7.31741      -1.13981     -0.150397       0.00000       0.00000       0.00000       0.00000       0.00000       0.00000       0.00000       0.00000       0.00000       0.00000       0.00000       0.00000       0.00000       0.00000       0.00000       0.00000       0.00000       0.00000       0.00000       0.00000       0.00000       0.00000       0.00000       0.00000       0.00000       0.00000       0.00000       0.00000       0.00000       0.00000       27.2853       25.3948       17.9893       9.99706       4.40708       1.25446       0.00000       0.00000       0.00000       0.00000       0.00000       0.00000       0.00000       0.00000       0.00000       0.00000       0.00000       0.00000       0.00000       0.00000       0.00000       0.00000       0.00000       0.00000       0.00000       0.00000       0.00000       0.00000       0.00000       0.00000       0.00000       0.00000       0.00000       0.00000       0.00000       0.00000
   3  20 3082.2055    3.6831  0.9074 12.0272  0.0000      -2.14635  0.0871   0.1718   0.1308    0.5412   0.0000       1.60457   433.6166      -5.41017       5.78545      -16.9717       6.96331      -2.74217       0.00000       0.00000       0.00000       0.00000       0.00000       0.00000       0.00000       0.00000       0.00000       0.00000       0.00000       0.00000       0.00000       0.00000       0.00000       0.00000       0.00000       0.00000       0.00000       0.00000       0.00000       0.00000       0.00000       0.00000       0.00000       0.00000       0.00000       0.00000       0.00000       0.00000       26.0003       30.9246       18.9850       15.0920       5.30741       2.31045       0.00000       0.00000       0.00000       0.00000       0.00000       0.00000       0.00000       0.00000       0.00000       0.00000       0.00000       0.00000       0.00000       0.00000       0.00000       0.00000       0.00000       0.00000       0.00000       0.00000       0.00000       0.00000       0.00000       0.00000       0.00000       0.00000       0.00000       0.00000       0.00000       0.00000
   3  21 3218.0272    3.8893  1.5663 11.4195  0.0000       2.69640  0.1079   0.1572   0.2008    0.8620   0.0000       1.28998   456.0745       45.9654      -15.9490       12.2940      -4.37227       2.11202       0.00000       0.00000       0.00000       0.00000       0.00000       0.00000       0.00000       0.00000       0.00000       0.00000       0.00000       0.00000       0.00000       0.00000       0.00000       0.00000       0.00000       0.00000       0.00000       0.00000       0.00000       0.00000       0.00000       0.00000       0.00000       0.00000       0.00000       0.00000       0.00000       0.00000       36.3291       39.8243       25.4676       16.2944       6.29450       2.60042       0.00000       0.00000       0.00000       0.00000       0.00000       0.00000       0.00000       0.00000       0.00000       0.00000       0.00000       0.00000       0.00000       0.00000       0.00000       0.00000       0.00000       0.00000       0.00000       0.00000       0.00000       0.00000       0.00000       0.00000       0.00000       0.00000       0.00000       0.00000       0.00000       0.00000
   3  22 3353.7566    3.4734  1.6347 12.1413  0.0029       1.11366  0.1158   0.1307   0.1896    0.3451   0.0000       1.16253   591.0007       124.047       51.3828     -0.934552       3.94948      -2.96870       0.00000       0.00000       0.00000       0.00000       0.00000       0.00000       0.00000       0.00000       0.00000       0.00000       0.00000       0.00000       0.00000       0.00000       0.00000       0.00000       0.00000       0.00000       0.00000       0.00000       0.00000       0.00000       0.00000       0.00000       0.00000       0.00000       0.00000       0.00000       0.00000       0.00000       42.2133       42.1399       28.9035       15.7610       7.32413       2.38160       0.00000       0.00000       0.00000       0.00000       0.00000       0.00000       0.00000       0.00000       0.00000       0.00000       0.00000       0.00000       0.00000       0.00000       0.00000       0.00000       0.00000       0.00000       0.00000       0.00000       0.00000       0.00000       0.00000       0.00000       0.00000       0.00000       0.00000       0.00000       0.00000       0.00000
   3  23 3490.1122    2.7115  2.4918 11.7322 -0.0072       1.09567  0.1524   0.0867   0.2712    0.2296   0.0000      0.758688   372.0302      -58.9600      -59.3148       43.2507      -1.53976       1.33664       0.00000       0.00000       0.00000       0.00000       0.00000       0.00000       0.00000       0.00000       0.00000       0.00000       0.00000       0.00000       0.00000       0.00000       0.00000       0.00000       0.00000       0.00000       0.00000       0.00000       0.00000       0.00000       0.00000       0.00000       0.00000       0.00000       0.00000       0.00000       0.00000       0.00000       60.6130       58.9572       40.1225       21.2364       9.61238       2.86981       0.00000       0.00000       0.00000       0.00000       0.00000       0.00000       0.00000       0.00000       0.00000       0.00000       0.00000       0.00000       0.00000       0.00000       0.00000       0.00000       0.00000       0.00000       0.00000       0.00000       0.00000       0.00000       0.00000       0.00000       0.00000       0.00000       0.00000       0.00000       0.00000       0.00000
   3  24 3626.2307    2.3046  4.3921 11.1424  0.0000      0.136483  0.2064   0.0572   0.3807    0.1819   0.0000      0.386786   430.2351       37.4653      -59.5264      -21.9774      -2.73703     -0.562823       0.00000       0.00000       0.00000       0.00000       0.00000       0.00000       0.00000       0.00000       0.00000       0.00000       0.00000       0.00000       0.00000       0.00000       0.00000       0.00000       0.00000       0.00000       0.00000       0.00000       0.00000       0.00000       0.00000       0.00000       0.00000       0.00000       0.00000       0.00000       0.00000       0.00000       74.3303       70.5310       52.0685       30.7392       13.6335       4.00525       0.00000       0.00000       0.00000       0.00000       0.00000       0.00000       0.00000       0.00000       0.00000       0.00000       0.00000       0.00000       0.00000       0.00000       0.00000       0.00000       0.00000       0.00000       0.00000       0.00000       0.00000       0.00000       0.00000       0.00000       0.00000       0.00000       0.00000       0.00000       0.00000       0.00000
   3  25 3763.1411    1.9900  5.3808 11.2712  0.0304      0.114224  0.2613   0.0464   0.4432    0.1147   0.0000      0.334345   450.0212      -39.0871      -17.5271       22.8316      0.995940      -5.95497       0.00000       0.00000       0.00000       0.00000       0.00000       0.00000       0.00000       0.00000       0.00000       0.00000       0.00000       0.00000       0.00000       0.00000       0.00000       0.00000       0.00000       0.00000       0.00000       0.00000       0.00000       0.00000       0.00000       0.00000       0.00000       0.00000       0.00000       0.00000       0.00000       0.00000       86.7308       95.5847       60.9668       40.4014       15.7620       6.20302       0.00000       0.00000       0.00000       0.00000       0.00000       0.00000       0.00000       0.00000       0.00000       0.00000       0.00000       0.00000       0.00000       0.00000       0.00000       0.00000       0.00000       0.00000       0.00000       0.00000       0.00000       0.00000       0.00000       0.00000       0.00000       0.00000       0.00000       0.00000       0.00000       0.00000
   4  13 2188.5028    0.7369  0.9841 11.6205 -0.0030       5.13512  0.0983   0.0335   0.1642    0.1377   0.0000       2.85944   425.3591      -44.7095       10.7983       16.9519      -6.44460      -5.70601    -0.0412709      0.211753       0.00000       0.00000       0.00000       0.00000       0.00000       0.00000       0.00000       0.00000       0.00000       0.00000       0.00000       0.00000       0.00000       0.00000       0.00000       0.00000       0.00000       0.00000       0.00000       0.00000       0.00000       0.00000       0.00000       0.00000       0.00000       0.00000       0.00000       0.00000       24.4094       29.7800       21.9704       18.3823       8.40325       5.46264       1.77141      0.603359       0.00000       0.00000       0.00000       0.00000       0.00000       0.00000       0.00000       0.00000       0.00000       0.00000       0.00000       0.00000       0.00000       0.00000       0.00000       0.00000       0.00000       0.00000       0.00000       0.00000       0.00000       0.00000       0.00000       0.00000       0.00000       0.00000       0.00000       0.00000
   4  18 2864.1843    3.0402  0.9362 12.1405 -0.0029     -0.705129  0.0847   0.1282   0.1268    0.3480   0.0000       2.55783   455.4820       6.94351       37.3188       2.72068       7.63977       7.96193     -0.455855    -0.0553800       0.00000       0.00000       0.00000       0.00000       0.00000       0.00000       0.00000       0.00000       0.00000       0.00000       0.00000       0.00000       0.00000       0.00000       0.00000       0.00000       0.00000       0.00000       0.00000       0.00000       0.00000       0.00000       0.00000       0.00000       0.00000       0.00000       0.00000       0.00000       20.2236       30.3092       18.4214       16.1049       7.67512       4.57423       1.56012      0.549939       0.00000       0.00000       0.00000       0.00000       0.00000       0.00000       0.00000       0.00000       0.00000       0.00000       0.00000       0.00000       0.00000       0.00000       0.00000       0.00000       0.00000       0.00000       0.00000       0.00000       0.00000       0.00000       0.00000       0.00000       0.00000       0.00000       0.00000       0.00000
   4  19 3000.3551    3.8917  1.0594 12.2003 -0.0011       3.56021  0.0828   0.1501   0.1469    0.5071   0.0000       1.68403   404.6720       14.7618       7.17801       9.50343       11.4820       3.34938     -0.196938      0.267785       0.00000       0.00000       0.00000       0.00000       0.00000       0.00000       0.00000       0.00000       0.00000       0.00000       0.00000       0.00000       0.00000       0.00000       0.00000       0.00000       0.00000       0.00000       0.00000       0.00000       0.00000       0.00000       0.00000       0.00000       0.00000       0.00000       0.00000       0.00000       27.2463       27.7809       23.0449       13.7040       8.06976       3.22765       1.37128      0.342156       0.00000       0.00000       0.00000       0.00000       0.00000       0.00000       0.00000       0.00000       0.00000       0.00000       0.00000       0.00000       0.00000       0.00000       0.00000       0.00000       0.00000       0.00000       0.00000       0.00000       0.00000       0.00000       0.00000       0.00000       0.00000       0.00000       0.00000       0.00000
   4  20 3136.1307    3.7334  1.3750 11.6494 -0.0016       2.63339  0.0860   0.1279   0.1582    0.6409   0.0000       1.10674   392.4555       36.8287      -16.4477      -19.9679       3.03970       6.89711       2.00422     -0.679329       0.00000       0.00000       0.00000       0.00000       0.00000       0.00000       0.00000       0.00000       0.00000       0.00000       0.00000       0.00000       0.00000       0.00000       0.00000       0.00000       0.00000       0.00000       0.00000       0.00000       0.00000       0.00000       0.00000       0.00000       0.00000       0.00000       0.00000       0.00000       22.1682       21.8067       21.5005       13.6193       8.00406       4.71214       1.80091      0.418104       0.00000       0.00000       0.00000       0.00000       0.00000       0.00000       0.00000       0.00000       0.00000       0.00000       0.00000       0.00000       0.00000       0.00000       0.00000       0.00000       0.00000       0.00000       0.00000       0.00000       0.00000       0.00000       0.00000       0.00000       0.00000       0.00000       0.00000       0.00000
   4  21 3271.8072    3.6732  1.6992 12.4399 -0.0003       1.34591  0.1112   0.1064   0.1781    0.2884   0.0000       1.00183   415.4503       44.2364       15.9567      -18.9401       2.27978      0.728184       2.03214     -0.498897       0.00000       0.00000       0.00000       0.00000       0.00000       0.00000       0.00000       0.00000       0.00000       0.00000       0.00000       0.00000       0.00000       0.00000       0.00000       0.00000       0.00000       0.00000       0.00000       0.00000       0.00000       0.00000       0.00000       0.00000       0.00000       0.00000       0.00000       0.00000       31.4718       28.6899       26.0303       19.8386       11.5628       5.82262       1.95339      0.458336       0.00000       0.00000       0.00000       0.00000       0.00000       0.00000       0.00000       0.00000       0.00000       0.00000       0.00000       0.00000       0.00000       0.00000       0.00000       0.00000       0.00000       0.00000       0.00000       0.00000       0.00000       0.00000       0.00000       0.00000       0.00000       0.00000       0.00000       0.00000
   4  22 3408.2526    3.4194  2.4085 12.1633 -0.0005      0.145622  0.1238   0.0852   0.2099    0.2275   0.0000      0.530259   432.6083       23.9543       20.4917       29.8381      -9.61572       2.68821       1.35664     -0.616743       0.00000       0.00000       0.00000       0.00000       0.00000       0.00000       0.00000       0.00000       0.00000       0.00000       0.00000       0.00000       0.00000       0.00000       0.00000       0.00000       0.00000       0.00000       0.00000       0.00000       0.00000       0.00000       0.00000       0.00000       0.00000       0.00000       0.00000       0.00000       35.3288       38.6194       30.4589       19.6885       12.2236       5.21480       2.29829      0.606949       0.00000       0.00000       0.00000       0.00000       0.00000       0.00000       0.00000       0.00000       0.00000       0.00000       0.00000       0.00000       0.00000       0.00000       0.00000       0.00000       0.00000       0.00000       0.00000       0.00000       0.00000       0.00000       0.00000       0.00000       0.00000       0.00000       0.00000       0.00000
   4  23 3545.0191    2.9147  2.7712 12.7209  0.0012      0.993571  0.1548   0.0697   0.2296    0.1365   0.0000      0.487769   476.1632       93.0333       4.95172       27.2902       8.30840      -6.26805      0.450341     -0.777399       0.00000       0.00000       0.00000       0.00000       0.00000       0.00000       0.00000       0.00000       0.00000       0.00000       0.00000       0.00000       0.00000       0.00000       0.00000       0.00000       0.00000       0.00000       0.00000       0.00000       0.00000       0.00000       0.00000       0.00000       0.00000       0.00000       0.00000       0.00000       45.7358       47.4800       40.2639       23.3802       13.5184       6.69535       2.73269      0.644274       0.00000       0.00000       0.00000       0.00000       0.00000       0.00000       0.00000       0.00000       0.00000       0.00000       0.00000       0.00000       0.00000       0.00000       0.00000       0.00000       0.00000       0.00000       0.00000       0.00000       0.00000       0.00000       0.00000       0.00000       0.00000       0.00000       0.00000       0.00000
   5  14 2371.1820    1.2965  1.0123 11.4226 -0.0032       2.98870  0.0916   0.0499   0.1270    0.2084   0.0000       1.64262   434.5058      -14.8017       20.0064       2.72600      -10.0510      -4.47024      -1.39253      -1.09428     -0.298323    -0.0312653       0.00000       0.00000       0.00000       0.00000       0.00000       0.00000       0.00000       0.00000       0.00000       0.00000       0.00000       0.00000       0.00000       0.00000       0.00000       0.00000       0.00000       0.00000       0.00000       0.00000       0.00000       0.00000       0.00000       0.00000       0.00000       0.00000       23.8099       22.9574       20.5750       16.4299       12.2672       6.86337       2.78182       1.26665      0.398991     0.0814998       0.00000       0.00000       0.00000       0.00000       0.00000       0.00000       0.00000       0.00000       0.00000       0.00000       0.00000       0.00000       0.00000       0.00000       0.00000       0.00000       0.00000       0.00000       0.00000       0.00000       0.00000       0.00000       0.00000       0.00000       0.00000       0.00000
   5  15 2506.1741    1.6868  0.9504 11.2815 -0.0018       2.47743  0.0706   0.0597   0.1123    0.2874   0.0000       1.47179   433.4399      0.223442       5.36254       1.88787     -0.208980      -2.48801     -0.804273    -0.0617823      0.340164     0.0919218       0.00000       0.00000       0.00000       0.00000       0.00000       0.00000       0.00000       0.00000       0.00000       0.00000       0.00000       0.00000       0.00000       0.00000       0.00000       0.00000       0.00000       0.00000       0.00000       0.00000       0.00000       0.00000       0.00000       0.00000       0.00000       0.00000       13.8797       16.1508       13.5371       11.3211       7.83500       4.59954       2.29158      0.970150      0.338767     0.0856370       0.00000       0.00000       0.00000       0.00000       0.00000       0.00000       0.00000       0.00000       0.00000       0.00000       0.00000       0.00000       0.00000       0.00000       0.00000       0.00000       0.00000       0.00000       0.00000       0.00000       0.00000       0.00000       0.00000       0.00000       0.00000       0.00000
   5  16 2641.4093    2.3547  1.1425 11.4330  0.0003       1.67657  0.1578   0.0826   0.1261    0.4690   0.0000       1.48663   444.2612      -1.09586      -8.41651     -0.241745       12.0638      -4.06667      0.277755     -0.293965     -0.143333    0.00269942       0.00000       0.00000       0.00000       0.00000       0.00000       0.00000       0.00000       0.00000       0.00000       0.00000       0.00000       0.00000       0.00000       0.00000       0.00000       0.00000       0.00000       0.00000       0.00000       0.00000       0.00000       0.00000       0.00000       0.00000       0.00000       0.00000       43.5501       53.2660       42.6247       27.6133       16.8343       6.31045       5.18435       1.17632      0.760803      0.179493       0.00000       0.00000       0.00000       0.00000       0.00000       0.00000       0.00000       0.00000       0.00000       0.00000       0.00000       0.00000       0.00000       0.00000       0.00000       0.00000       0.00000       0.00000       0.00000       0.00000       0.00000       0.00000       0.00000       0.00000       0.00000       0.00000
   5  17 2777.3905    2.8974  1.0850  0.6885  0.0000      0.778688  0.0820   0.0957   0.1219 1000.0000   0.0000       1.12230   452.1485       15.2756       18.4561       14.1139      -1.24698      -6.46727       0.00000       0.00000       0.00000       0.00000       0.00000       0.00000       0.00000       0.00000       0.00000       0.00000       0.00000       0.00000       0.00000       0.00000       0.00000       0.00000       0.00000       0.00000       0.00000       0.00000       0.00000       0.00000       0.00000       0.00000       0.00000       0.00000       0.00000       0.00000       0.00000       0.00000       22.2903       24.0604       21.6885       14.4054       9.00872       4.90366       2.57193       1.09529      0.391519     0.0741503       0.00000       0.00000       0.00000       0.00000       0.00000       0.00000       0.00000       0.00000       0.00000       0.00000       0.00000       0.00000       0.00000       0.00000       0.00000       0.00000       0.00000       0.00000       0.00000       0.00000       0.00000       0.00000       0.00000       0.00000       0.00000       0.00000
   5  18 2913.8273    3.6581  0.9417  5.2727  0.0000       1.82601  0.0783   0.1301   0.1176  406.8518   0.0000       1.30606   432.1905       30.8167      -13.8247       13.0699       13.5109      -5.49509       0.00000       0.00000       0.00000       0.00000       0.00000       0.00000       0.00000       0.00000       0.00000       0.00000       0.00000       0.00000       0.00000       0.00000       0.00000       0.00000       0.00000       0.00000       0.00000       0.00000       0.00000       0.00000       0.00000       0.00000       0.00000       0.00000       0.00000       0.00000       0.00000       0.00000       23.0171       18.8373       14.2498       16.5609       14.1744       7.52394       3.50393       1.08235      0.379479     0.0840049       0.00000       0.00000       0.00000       0.00000       0.00000       0.00000       0.00000       0.00000       0.00000       0.00000       0.00000       0.00000       0.00000       0.00000       0.00000       0.00000       0.00000       0.00000       0.00000       0.00000       0.00000       0.00000       0.00000       0.00000       0.00000       0.00000
   5  20 3186.4693    3.7192  1.6903 10.3391  0.0009       1.13472  0.1022   0.0950   0.1550    1.9112   0.0000      0.655304   445.1011       43.2852       15.5208       16.5982      0.490751      -3.28760       1.89556       1.10158     -0.782007     -0.155678       0.00000       0.00000       0.00000       0.00000       0.00000       0.00000       0.00000       0.00000       0.00000       0.00000       0.00000       0.00000       0.00000       0.00000       0.00000       0.00000       0.00000       0.00000       0.00000       0.00000       0.00000       0.00000       0.00000       0.00000       0.00000       0.00000       20.3077       24.2138       20.6344       15.7815       11.2860       6.11529       3.51680       1.30365      0.520314      0.122963       0.00000       0.00000       0.00000       0.00000       0.00000       0.00000       0.00000       0.00000       0.00000       0.00000       0.00000       0.00000       0.00000       0.00000       0.00000       0.00000       0.00000       0.00000       0.00000       0.00000       0.00000       0.00000       0.00000       0.00000       0.00000       0.00000
   5  21 3322.7085    3.9256  1.6517 10.5269 -0.0028      0.163114  0.1060   0.1083   0.1579    2.1730   0.0000      0.787576   434.5454       53.8896      -20.0013       22.9109      -24.1068       18.0198      -3.02174     -0.775736      0.548101     0.0384795       0.00000       0.00000       0.00000       0.00000       0.00000       0.00000       0.00000       0.00000       0.00000       0.00000       0.00000       0.00000       0.00000       0.00000       0.00000       0.00000       0.00000       0.00000       0.00000       0.00000       0.00000       0.00000       0.00000       0.00000       0.00000       0.00000       25.5765       27.9545       22.6717       18.5741       11.6740       6.99007       3.34087       1.37974      0.417823      0.116508       0.00000       0.00000       0.00000       0.00000       0.00000       0.00000       0.00000       0.00000       0.00000       0.00000       0.00000       0.00000       0.00000       0.00000       0.00000       0.00000       0.00000       0.00000       0.00000       0.00000       0.00000       0.00000       0.00000       0.00000       0.00000       0.00000
   5  22 3459.5093    3.1017  2.6593 11.9183 -0.0047      0.269953  0.1262   0.0669   0.2099    0.2422   0.0000      0.431447   478.7013      -4.33082      -48.5823       28.4322       3.04520       2.56508       8.23004     -0.189306      0.439122     -0.381207       0.00000       0.00000       0.00000       0.00000       0.00000       0.00000       0.00000       0.00000       0.00000       0.00000       0.00000       0.00000       0.00000       0.00000       0.00000       0.00000       0.00000       0.00000       0.00000       0.00000       0.00000       0.00000       0.00000       0.00000       0.00000       0.00000       27.1993       31.3262       28.3492       21.1638       12.6849       8.24996       4.16530       2.00322      0.641093      0.156159       0.00000       0.00000       0.00000       0.00000       0.00000       0.00000       0.00000       0.00000       0.00000       0.00000       0.00000       0.00000       0.00000       0.00000       0.00000       0.00000       0.00000       0.00000       0.00000       0.00000       0.00000       0.00000       0.00000       0.00000       0.00000       0.00000
   5  23 3596.8211    2.6737  3.6311 12.0147 -0.0028     0.0853512  0.1479   0.0497   0.2512    0.1448   0.0000      0.316206   457.0261       21.7009      -41.8085      -2.83204       1.94186       7.61425       7.41893       4.84262      0.192643     -0.173978       0.00000       0.00000       0.00000       0.00000       0.00000       0.00000       0.00000       0.00000       0.00000       0.00000       0.00000       0.00000       0.00000       0.00000       0.00000       0.00000       0.00000       0.00000       0.00000       0.00000       0.00000       0.00000       0.00000       0.00000       0.00000       0.00000       32.2619       36.8467       31.8031       24.2289       16.3024       9.14853       4.93431       1.97999      0.705057      0.165497       0.00000       0.00000       0.00000       0.00000       0.00000       0.00000       0.00000       0.00000       0.00000       0.00000       0.00000       0.00000       0.00000       0.00000       0.00000       0.00000       0.00000       0.00000       0.00000       0.00000       0.00000       0.00000       0.00000       0.00000       0.00000       0.00000
   6  13 2279.8896    1.0957  0.6990  9.5972 -0.0126       1.93864  0.0568   0.0445   0.0847    0.5064   0.0000       1.10700   434.7269       17.0630       17.8339      -20.8656      -4.31059     -0.488316      -7.07477       1.96629      0.426373      0.233844    -0.0320103    -0.0101857       0.00000       0.00000       0.00000       0.00000       0.00000       0.00000       0.00000       0.00000       0.00000       0.00000       0.00000       0.00000       0.00000       0.00000       0.00000       0.00000       0.00000       0.00000       0.00000       0.00000       0.00000       0.00000       0.00000       0.00000       10.5366       13.1998       11.7605       10.9119       5.64773       5.30483       2.61910       1.71973      0.670757      0.342797     0.0648179     0.0213419       0.00000       0.00000       0.00000       0.00000       0.00000       0.00000       0.00000       0.00000       0.00000       0.00000       0.00000       0.00000       0.00000       0.00000       0.00000       0.00000       0.00000       0.00000       0.00000       0.00000       0.00000       0.00000       0.00000       0.00000
   6  15 2551.2240    1.8578  1.0853 11.1299 -0.0083       3.37289  0.1156   0.0774   0.1216    0.4533   0.0000       1.33565   429.2075       41.5582      -21.9179       23.7737      -2.21763       3.14868      -7.27412       2.85501      -1.31013     -0.613398     0.0991274    -0.0259666       0.00000       0.00000       0.00000       0.00000       0.00000       0.00000       0.00000       0.00000       0.00000       0.00000       0.00000       0.00000       0.00000       0.00000       0.00000       0.00000       0.00000       0.00000       0.00000       0.00000       0.00000       0.00000       0.00000       0.00000       22.8543       20.2923       16.5914       15.9990       15.3150       10.4964       7.39196       2.95769       1.05238      0.389474      0.138421     0.0258264       0.00000       0.00000       0.00000       0.00000       0.00000       0.00000       0.00000       0.00000       0.00000       0.00000       0.00000       0.00000       0.00000       0.00000       0.00000       0.00000       0.00000       0.00000       0.00000       0.00000       0.00000       0.00000       0.00000       0.00000
   6  16 2687.1933    2.5769  1.0003 10.7226  0.0028       1.17502  0.0613   0.0926   0.1122    0.8660   0.0000       1.33250   415.2994       28.7844       13.0538       21.8162      -4.94943       1.97036       4.14713      -1.83265      -1.19923     0.0305691    0.00985095    -0.0160105       0.00000       0.00000       0.00000       0.00000       0.00000       0.00000       0.00000       0.00000       0.00000       0.00000       0.00000       0.00000       0.00000       0.00000       0.00000       0.00000       0.00000       0.00000       0.00000       0.00000       0.00000       0.00000       0.00000       0.00000       14.0645       15.7113       14.0119       10.8690       7.56277       4.95572       2.59920       1.30307      0.546832      0.221688     0.0610315     0.0138833       0.00000       0.00000       0.00000       0.00000       0.00000       0.00000       0.00000       0.00000       0.00000       0.00000       0.00000       0.00000       0.00000       0.00000       0.00000       0.00000       0.00000       0.00000       0.00000       0.00000       0.00000       0.00000       0.00000       0.00000
   6  17 2823.7838    3.0813  0.9772 10.9478  0.0005      0.705124  0.0553   0.1088   0.1157    1.1407   0.0000       1.06364   438.3042       14.8859       14.9375      -8.34073      -2.07147      -3.09765      0.161660      0.361795       1.18373     -0.314122     0.0558974    -0.0148115       0.00000       0.00000       0.00000       0.00000       0.00000       0.00000       0.00000       0.00000       0.00000       0.00000       0.00000       0.00000       0.00000       0.00000       0.00000       0.00000       0.00000       0.00000       0.00000       0.00000       0.00000       0.00000       0.00000       0.00000       10.0672       12.4398       10.9132       9.29199       6.64287       4.61256       2.37971       1.43849      0.531583      0.257557     0.0722336     0.0172863       0.00000       0.00000       0.00000       0.00000       0.00000       0.00000       0.00000       0.00000       0.00000       0.00000       0.00000       0.00000       0.00000       0.00000       0.00000       0.00000       0.00000       0.00000       0.00000       0.00000       0.00000       0.00000       0.00000       0.00000
   6  18 2960.7970    3.6084  1.0543 11.5871 -0.0081      0.665005  0.0703   0.1260   0.1091    1.1086   0.0000       1.03208   421.2113       17.4688       13.6820       5.79180       3.11119       3.92326       1.28052      -2.68482      0.204922     0.0120203     0.0143017  -0.000450850       0.00000       0.00000       0.00000       0.00000       0.00000       0.00000       0.00000       0.00000       0.00000       0.00000       0.00000       0.00000       0.00000       0.00000       0.00000       0.00000       0.00000       0.00000       0.00000       0.00000       0.00000       0.00000       0.00000       0.00000       13.3980       15.0161       12.8297       10.9802       8.97427       5.81058       3.45951       1.48526      0.761360      0.248035     0.0871792     0.0184500       0.00000       0.00000       0.00000       0.00000       0.00000       0.00000       0.00000       0.00000       0.00000       0.00000       0.00000       0.00000       0.00000       0.00000       0.00000       0.00000       0.00000       0.00000       0.00000       0.00000       0.00000       0.00000       0.00000       0.00000
   6  19 3097.5519    4.1085  1.0027 11.7064 -0.0102       3.48594  0.0671   0.1491   0.1106    1.4585   0.0000       1.07653   438.7765       6.55090       14.6277       11.2539       11.6280      -3.93586       7.32978      0.140274      0.980214      0.161699     0.0163112    -0.0115983       0.00000       0.00000       0.00000       0.00000       0.00000       0.00000       0.00000       0.00000       0.00000       0.00000       0.00000       0.00000       0.00000       0.00000       0.00000       0.00000       0.00000       0.00000       0.00000       0.00000       0.00000       0.00000       0.00000       0.00000       11.5436       13.2062       12.3717       9.37092       8.24214       5.23368       3.02442       1.61815      0.657563      0.274479     0.0932003     0.0172268       0.00000       0.00000       0.00000       0.00000       0.00000       0.00000       0.00000       0.00000       0.00000       0.00000       0.00000       0.00000       0.00000       0.00000       0.00000       0.00000       0.00000       0.00000       0.00000       0.00000       0.00000       0.00000       0.00000       0.00000
   6  20 3234.1468    3.7849  1.3625 12.1325 -0.0034       1.73261  0.0823   0.1225   0.1389    0.6847   0.0000       1.04727   405.5394       56.2308     -0.742000     -0.985583      -8.77081      0.406790      -3.02892      -1.20200     -0.231957     -0.170584      0.238315    0.00115793       0.00000       0.00000       0.00000       0.00000       0.00000       0.00000       0.00000       0.00000       0.00000       0.00000       0.00000       0.00000       0.00000       0.00000       0.00000       0.00000       0.00000       0.00000       0.00000       0.00000       0.00000       0.00000       0.00000       0.00000       16.1921       19.5325       17.0404       14.1531       9.67369       5.75396       3.67690       1.78873      0.872214      0.292966      0.104202     0.0230609       0.00000       0.00000       0.00000       0.00000       0.00000       0.00000       0.00000       0.00000       0.00000       0.00000       0.00000       0.00000       0.00000       0.00000       0.00000       0.00000       0.00000       0.00000       0.00000       0.00000       0.00000       0.00000       0.00000       0.00000
   6  21 3371.2799    3.2299  2.2079 12.0307  0.0005      0.789040  0.0982   0.0772   0.1869    0.2908   0.0000      0.587349   453.5138      -1.11028      -29.3386       17.0939       1.25281       5.24522      0.923577     -0.128125      0.323953      0.395172     0.0230358     0.0142684       0.00000       0.00000       0.00000       0.00000       0.00000       0.00000       0.00000       0.00000       0.00000       0.00000       0.00000       0.00000       0.00000       0.00000       0.00000       0.00000       0.00000       0.00000       0.00000       0.00000       0.00000       0.00000       0.00000       0.00000       16.7895       20.1618       18.8820       15.3192       10.7997       7.55956       4.19017       2.20159      0.997844      0.419384      0.123262     0.0275181       0.00000       0.00000       0.00000       0.00000       0.00000       0.00000       0.00000       0.00000       0.00000       0.00000       0.00000       0.00000       0.00000       0.00000       0.00000       0.00000       0.00000       0.00000       0.00000       0.00000       0.00000       0.00000       0.00000       0.00000
   6  23 3646.2077    2.5074  4.2793 10.4814 -0.0057     0.0507943  0.1422   0.0422   0.2581    0.3493   0.0000      0.217794   401.4084      -7.70111       14.7747       53.1271       17.4891       2.61109      -4.41278     -0.990771      -2.82844      0.686570      0.213085     0.0791683       0.00000       0.00000       0.00000       0.00000       0.00000       0.00000       0.00000       0.00000       0.00000       0.00000       0.00000       0.00000       0.00000       0.00000       0.00000       0.00000       0.00000       0.00000       0.00000       0.00000       0.00000       0.00000       0.00000       0.00000       25.8671       28.7866       28.7720       22.1991       16.3581       11.4802       6.35071       3.19861       1.59102      0.639500      0.191198     0.0361573       0.00000       0.00000       0.00000       0.00000       0.00000       0.00000       0.00000       0.00000       0.00000       0.00000       0.00000       0.00000       0.00000       0.00000       0.00000       0.00000       0.00000       0.00000       0.00000       0.00000       0.00000       0.00000       0.00000       0.00000
   6  24 3784.4723    2.0423  5.7582 11.0812 -0.0019      0.124293  0.1913   0.0323   0.3436    0.1215   0.0000      0.165481   457.0647       85.5196       62.3592      -13.4547       9.08429      -1.68863       4.99502   0.000583264      -1.98015       1.77850      0.350255     0.0201844       0.00000       0.00000       0.00000       0.00000       0.00000       0.00000       0.00000       0.00000       0.00000       0.00000       0.00000       0.00000       0.00000       0.00000       0.00000       0.00000       0.00000       0.00000       0.00000       0.00000       0.00000       0.00000       0.00000       0.00000       34.5762       36.2812       36.2126       30.0546       21.9196       14.8208       8.63092       4.50334       2.05899      0.798918      0.236827     0.0440804       0.00000       0.00000       0.00000       0.00000       0.00000       0.00000       0.00000       0.00000       0.00000       0.00000       0.00000       0.00000       0.00000       0.00000       0.00000       0.00000       0.00000       0.00000       0.00000       0.00000       0.00000       0.00000       0.00000       0.00000
   6  25 3922.5443    1.7793  6.9467 10.8006 -0.0051     0.0905650  0.2210   0.0258   0.3904    0.1069   0.0000      0.145812   539.4790       71.7801      -26.1117       21.9468       12.1129       5.79229      -21.0901      -8.25403       1.46228     0.0663865     -0.134357    -0.0205068       0.00000       0.00000       0.00000       0.00000       0.00000       0.00000       0.00000       0.00000       0.00000       0.00000       0.00000       0.00000       0.00000       0.00000       0.00000       0.00000       0.00000       0.00000       0.00000       0.00000       0.00000       0.00000       0.00000       0.00000       40.4267       45.0215       41.6431       33.9480       25.8271       17.2405       9.68585       4.87790       2.19946      0.853926      0.267064     0.0538904       0.00000       0.00000       0.00000       0.00000       0.00000       0.00000       0.00000       0.00000       0.00000       0.00000       0.00000       0.00000       0.00000       0.00000       0.00000       0.00000       0.00000       0.00000       0.00000       0.00000       0.00000       0.00000       0.00000       0.00000
   7  13 2322.2942    1.0458  1.0403 11.1094 -0.0095       3.41009  0.0740   0.0341   0.1098    0.1919   0.0000       1.72192   431.9872       10.7732       7.01426       2.71567       10.5898       3.88755       4.60816     -0.277623    -0.0494883       1.15770     -0.208361   -0.00782558   -0.00961888   -0.00283020       0.00000       0.00000       0.00000       0.00000       0.00000       0.00000       0.00000       0.00000       0.00000       0.00000       0.00000       0.00000       0.00000       0.00000       0.00000       0.00000       0.00000       0.00000       0.00000       0.00000       0.00000       0.00000       11.3078       12.6220       11.4017       10.6030       8.59594       6.95798       4.37242       2.40752       1.29683      0.551787      0.246036     0.0845080     0.0227412    0.00478671       0.00000       0.00000       0.00000       0.00000       0.00000       0.00000       0.00000       0.00000       0.00000       0.00000       0.00000       0.00000       0.00000       0.00000       0.00000       0.00000       0.00000       0.00000       0.00000       0.00000       0.00000       0.00000
   7  14 2458.2474    1.5604  0.9625 11.1451 -0.0014      0.880995  0.0561   0.0515   0.1097    0.2892   0.0000       1.23043   446.8924       1.52689       2.73712       9.04638      -6.85785      -6.11779     -0.734639      -4.71984       1.20558     -0.302177     -0.190944     0.0149102    0.00342224    0.00367084       0.00000       0.00000       0.00000       0.00000       0.00000       0.00000       0.00000       0.00000       0.00000       0.00000       0.00000       0.00000       0.00000       0.00000       0.00000       0.00000       0.00000       0.00000       0.00000       0.00000       0.00000       0.00000       9.93709       11.3190       11.7743       9.78435       6.96084       4.92848       2.96855       1.93702      0.990324      0.495097      0.208940     0.0751464     0.0183989    0.00347959       0.00000       0.00000       0.00000       0.00000       0.00000       0.00000       0.00000       0.00000       0.00000       0.00000       0.00000       0.00000       0.00000       0.00000       0.00000       0.00000       0.00000       0.00000       0.00000       0.00000       0.00000       0.00000
   7  15 2594.4592    2.0360  1.1604 11.4478 -0.0145       2.49593  0.0691   0.0645   0.1163    0.4366   0.0000      0.936578   433.5400       8.99762       18.8551       17.2642       10.8250      -4.82014      -2.32338     -0.996629     -0.115511      -1.41703     -0.319168     0.0303172     0.0332660    0.00370704       0.00000       0.00000       0.00000       0.00000       0.00000       0.00000       0.00000       0.00000       0.00000       0.00000       0.00000       0.00000       0.00000       0.00000       0.00000       0.00000       0.00000       0.00000       0.00000       0.00000       0.00000       0.00000       10.5774       11.9118       11.2495       9.41828       8.29895       6.11596       3.89767       2.32356       1.19097      0.534497      0.226186     0.0794486     0.0227457    0.00419072       0.00000       0.00000       0.00000       0.00000       0.00000       0.00000       0.00000       0.00000       0.00000       0.00000       0.00000       0.00000       0.00000       0.00000       0.00000       0.00000       0.00000       0.00000       0.00000       0.00000       0.00000       0.00000
   7  16 2731.3405    2.7602  1.0372 11.2332  0.0021       3.29683  0.0630   0.0851   0.1066    0.5862   0.0000       1.19405   432.3334       17.5289       21.5625       12.4578       15.9793       8.54698       5.65950      -2.55400     -0.617332      0.476009     0.0522661     0.0742123   0.000949472   -0.00444020       0.00000       0.00000       0.00000       0.00000       0.00000       0.00000       0.00000       0.00000       0.00000       0.00000       0.00000       0.00000       0.00000       0.00000       0.00000       0.00000       0.00000       0.00000       0.00000       0.00000       0.00000       0.00000       9.92533       11.4993       11.7411       9.47508       7.39962       4.81116       3.40070       1.84739       1.03645      0.500980      0.210985     0.0695568     0.0219576    0.00377802       0.00000       0.00000       0.00000       0.00000       0.00000       0.00000       0.00000       0.00000       0.00000       0.00000       0.00000       0.00000       0.00000       0.00000       0.00000       0.00000       0.00000       0.00000       0.00000       0.00000       0.00000       0.00000
   7  17 2868.4400    3.1599  0.9570 11.9492 -0.0120       1.38200  0.0550   0.1043   0.0932    0.6433   0.0000       1.03633   417.5373       24.6097       13.3237      -10.0644      -8.47828       3.67297      -3.15778      -1.11804       1.18632     -0.755995    -0.0765804    -0.0129889    -0.0252872    -0.0102287       0.00000       0.00000       0.00000       0.00000       0.00000       0.00000       0.00000       0.00000       0.00000       0.00000       0.00000       0.00000       0.00000       0.00000       0.00000       0.00000       0.00000       0.00000       0.00000       0.00000       0.00000       0.00000       10.2845       11.3608       10.5169       9.11708       7.18687       5.38126       3.48622       1.85847       1.01003      0.421655      0.194963     0.0595046     0.0166619    0.00338680       0.00000       0.00000       0.00000       0.00000       0.00000       0.00000       0.00000       0.00000       0.00000       0.00000       0.00000       0.00000       0.00000       0.00000       0.00000       0.00000       0.00000       0.00000       0.00000       0.00000       0.00000       0.00000
   7  18 3005.7694    4.0308  0.9997 10.9810 -0.0067      0.621632  0.0616   0.1250   0.0900    3.5802   0.0000       1.25487   433.2531       26.0733       3.62279      -3.80947      -1.06751      -7.87445     -0.578178      -3.53894      0.423311     -0.918606     -0.232335     0.0978059    -0.0161823   0.000516046       0.00000       0.00000       0.00000       0.00000       0.00000       0.00000       0.00000       0.00000       0.00000       0.00000       0.00000       0.00000       0.00000       0.00000       0.00000       0.00000       0.00000       0.00000       0.00000       0.00000       0.00000       0.00000       12.0966       13.6052       12.9321       10.9986       7.92580       5.06062       3.23423       1.91727       1.00450      0.482556      0.182843     0.0572671     0.0157498    0.00307110       0.00000       0.00000       0.00000       0.00000       0.00000       0.00000       0.00000       0.00000       0.00000       0.00000       0.00000       0.00000       0.00000       0.00000       0.00000       0.00000       0.00000       0.00000       0.00000       0.00000       0.00000       0.00000
   7  19 3142.9300    3.9542  1.2107  9.5811 -0.0043     -0.581226  0.0616   0.1153   0.1162  540.1647   0.0000       1.07380   441.1929      -5.95319       31.4813      -2.04880      -3.47777      -3.36055       4.04651      -1.48606     -0.316743      0.124832     0.0106323   -0.00931914    0.00698353    0.00331388       0.00000       0.00000       0.00000       0.00000       0.00000       0.00000       0.00000       0.00000       0.00000       0.00000       0.00000       0.00000       0.00000       0.00000       0.00000       0.00000       0.00000       0.00000       0.00000       0.00000       0.00000       0.00000       10.4438       10.5746       10.9599       9.90281       8.04639       5.10993       3.50713       2.25748       1.25351      0.541512      0.212439     0.0708806     0.0203969    0.00348729       0.00000       0.00000       0.00000       0.00000       0.00000       0.00000       0.00000       0.00000       0.00000       0.00000       0.00000       0.00000       0.00000       0.00000       0.00000       0.00000       0.00000       0.00000       0.00000       0.00000       0.00000       0.00000
   7  21 3417.7589    3.3484  2.4239 11.0014 -0.0020      0.148049  0.0897   0.0645   0.1608    0.5636   0.0000      0.321281   440.0711       33.3959       7.51690       12.4454      -1.98485      -6.32183      -2.80288     -0.920316      -1.20791     -0.293537      0.235905     0.0707556    -0.0288616    0.00238762       0.00000       0.00000       0.00000       0.00000       0.00000       0.00000       0.00000       0.00000       0.00000       0.00000       0.00000       0.00000       0.00000       0.00000       0.00000       0.00000       0.00000       0.00000       0.00000       0.00000       0.00000       0.00000       14.8281       15.7418       15.0224       13.7560       11.2219       7.44088       5.02857       3.08515       1.65885      0.742255      0.286750     0.0945885     0.0281257    0.00518103       0.00000       0.00000       0.00000       0.00000       0.00000       0.00000       0.00000       0.00000       0.00000       0.00000       0.00000       0.00000       0.00000       0.00000       0.00000       0.00000       0.00000       0.00000       0.00000       0.00000       0.00000       0.00000
   7  22 3555.7897    2.8417  3.2927 11.6953 -0.0027      0.538771  0.1253   0.0477   0.2077    0.1835   0.0000      0.278212   467.7718     -0.591584      -2.98221      -21.9173      -1.29888      0.769984      -6.78513       1.60903       3.74234    -0.0891674      0.859080     0.0679613   -0.00571121    -0.0130730       0.00000       0.00000       0.00000       0.00000       0.00000       0.00000       0.00000       0.00000       0.00000       0.00000       0.00000       0.00000       0.00000       0.00000       0.00000       0.00000       0.00000       0.00000       0.00000       0.00000       0.00000       0.00000       18.9577       22.9527       21.6574       18.4296       14.0308       9.96951       6.65950       3.71375       1.83061      0.969617      0.379433      0.133288     0.0387376    0.00786383       0.00000       0.00000       0.00000       0.00000       0.00000       0.00000       0.00000       0.00000       0.00000       0.00000       0.00000       0.00000       0.00000       0.00000       0.00000       0.00000       0.00000       0.00000       0.00000       0.00000       0.00000       0.00000
   7  23 3694.0044    2.4394  4.7706 11.5189  0.0006      0.357487  0.1530   0.0336   0.2497    0.1194   0.0000      0.192533   448.7852      -3.38302      -3.05582       54.8783      -17.3962      -18.3403      -15.1113      -4.47032      -5.01500       1.48551      0.208612     -0.108069    -0.0521628     0.0125691       0.00000       0.00000       0.00000       0.00000       0.00000       0.00000       0.00000       0.00000       0.00000       0.00000       0.00000       0.00000       0.00000       0.00000       0.00000       0.00000       0.00000       0.00000       0.00000       0.00000       0.00000       0.00000       23.8941       26.7676       25.8709       22.0354       17.7803       13.0515       8.18060       4.89907       2.42647       1.20423      0.460644      0.173695     0.0467930    0.00893046       0.00000       0.00000       0.00000       0.00000       0.00000       0.00000       0.00000       0.00000       0.00000       0.00000       0.00000       0.00000       0.00000       0.00000       0.00000       0.00000       0.00000       0.00000       0.00000       0.00000       0.00000       0.00000
   7  24 3832.6150    1.9886  6.5166 11.6549 -0.0033      0.264570  0.1887   0.0256   0.3544    0.0773   0.0000      0.146724   437.5280       3.76563       3.50970      -3.55287       31.2279       5.71834      -11.7268      -3.03982      -6.01575     -0.895387     -0.912074      0.582048      0.141995    0.00497203       0.00000       0.00000       0.00000       0.00000       0.00000       0.00000       0.00000       0.00000       0.00000       0.00000       0.00000       0.00000       0.00000       0.00000       0.00000       0.00000       0.00000       0.00000       0.00000       0.00000       0.00000       0.00000       30.4965       36.5946       35.2795       29.9738       22.6875       14.7005       9.75792       5.71321       3.08214       1.43590      0.585781      0.201415     0.0615923     0.0113810       0.00000       0.00000       0.00000       0.00000       0.00000       0.00000       0.00000       0.00000       0.00000       0.00000       0.00000       0.00000       0.00000       0.00000       0.00000       0.00000       0.00000       0.00000       0.00000       0.00000       0.00000       0.00000
   8  12 2225.2628    0.9005  0.7925 10.3458  0.0001       4.77810  0.0519   0.0320   0.0859    0.2024   0.0000       1.22801   440.0464       2.07934       27.2882       10.6345      -4.75962      -7.05405       2.00272     -0.818458      -1.83943     -0.756900     0.0183575     -0.108166    -0.0530359     0.0213800   -0.00347442   0.000981242       0.00000       0.00000       0.00000       0.00000       0.00000       0.00000       0.00000       0.00000       0.00000       0.00000       0.00000       0.00000       0.00000       0.00000       0.00000       0.00000       0.00000       0.00000       0.00000       0.00000       8.73008       10.2134       8.97245       7.92330       7.13125       5.78967       3.73886       2.50175       1.38357      0.662822      0.345680      0.114402     0.0529090     0.0179220    0.00430475   0.000825298       0.00000       0.00000       0.00000       0.00000       0.00000       0.00000       0.00000       0.00000       0.00000       0.00000       0.00000       0.00000       0.00000       0.00000       0.00000       0.00000       0.00000       0.00000       0.00000       0.00000
   8  14 2499.5060    1.6362  1.0871 11.7146 -0.0248      0.863116  0.0692   0.0547   0.1079    0.2593   0.0000       1.37074   439.9528       24.6025       6.30179       12.9234      -1.87704      -4.11852       2.19862       6.42448      -3.07829      -1.29683     -0.116200      0.101701     -0.110360     0.0205403    -0.0117177   0.000401041       0.00000       0.00000       0.00000       0.00000       0.00000       0.00000       0.00000       0.00000       0.00000       0.00000       0.00000       0.00000       0.00000       0.00000       0.00000       0.00000       0.00000       0.00000       0.00000       0.00000       10.3746       12.8623       12.5851       10.7895       8.26773       6.04978       3.97021       2.41344       1.57824      0.819118      0.353374      0.169128     0.0670791     0.0205295    0.00561429    0.00101392       0.00000       0.00000       0.00000       0.00000       0.00000       0.00000       0.00000       0.00000       0.00000       0.00000       0.00000       0.00000       0.00000       0.00000       0.00000       0.00000       0.00000       0.00000       0.00000       0.00000
   8  15 2636.2433    2.1790  0.8211 12.1131 -0.0094       1.26368  0.0513   0.0733   0.0837    0.2417   0.0000       1.09097   449.8785       3.01383       11.1908       2.43093       12.2869     -0.292180      -5.15084       1.26406      0.262860     -0.241153      0.368245     -0.104800   -0.00326152    -0.0231322   -0.00180643   -0.00129290       0.00000       0.00000       0.00000       0.00000       0.00000       0.00000       0.00000       0.00000       0.00000       0.00000       0.00000       0.00000       0.00000       0.00000       0.00000       0.00000       0.00000       0.00000       0.00000       0.00000       9.62815       10.9913       11.0765       9.92736       7.73463       4.87932       3.11276       2.12976       1.32858      0.736051      0.335487      0.137010     0.0460235     0.0154413    0.00397933   0.000668769       0.00000       0.00000       0.00000       0.00000       0.00000       0.00000       0.00000       0.00000       0.00000       0.00000       0.00000       0.00000       0.00000       0.00000       0.00000       0.00000       0.00000       0.00000       0.00000       0.00000
   8  16 2773.9176    2.9169  0.9658 12.1458 -0.0033       1.95428  0.0561   0.0908   0.0891    0.3457   0.0000       1.26482   440.0269      0.428355       2.61099       8.04971      -10.7983      -6.95714      -1.61140      -3.21233       1.32655      -1.28823     0.0805689     0.0121474    0.00710888   -0.00297363   0.000625545   0.000600445       0.00000       0.00000       0.00000       0.00000       0.00000       0.00000       0.00000       0.00000       0.00000       0.00000       0.00000       0.00000       0.00000       0.00000       0.00000       0.00000       0.00000       0.00000       0.00000       0.00000       9.25305       11.1733       9.69172       9.16090       7.23285       5.67712       3.90563       2.38444       1.36546      0.661071      0.331559      0.125765     0.0516903     0.0145641    0.00429990   0.000894388       0.00000       0.00000       0.00000       0.00000       0.00000       0.00000       0.00000       0.00000       0.00000       0.00000       0.00000       0.00000       0.00000       0.00000       0.00000       0.00000       0.00000       0.00000       0.00000       0.00000
   8  20 3324.5298    3.6185  1.6230 11.9205 -0.0013      0.585240  0.0757   0.0923   0.1216    0.4970   0.0000      0.761130   448.5206       32.2339       24.3313      -4.13169      -1.29749       1.84678       2.40434     -0.847660       1.34317       1.99153     -0.225443     0.0781364      0.124483    -0.0224898   0.000218753  -0.000474171       0.00000       0.00000       0.00000       0.00000       0.00000       0.00000       0.00000       0.00000       0.00000       0.00000       0.00000       0.00000       0.00000       0.00000       0.00000       0.00000       0.00000       0.00000       0.00000       0.00000       11.8606       14.8239       14.6254       12.3384       9.22557       6.88453       4.43067       2.73469       1.57646      0.817976      0.435183      0.174783     0.0742359     0.0236612    0.00589954    0.00112041       0.00000       0.00000       0.00000       0.00000       0.00000       0.00000       0.00000       0.00000       0.00000       0.00000       0.00000       0.00000       0.00000       0.00000       0.00000       0.00000       0.00000       0.00000       0.00000       0.00000
   8  21 3462.6700    2.9794  2.4483 12.1530 -0.0028      0.213228  0.0898   0.0618   0.1610    0.1825   0.0000      0.394981   441.5701       12.0797      -4.62615      -9.94361       1.81278       15.0881      -6.79021       3.50560      0.854840       2.46214     0.0185440    -0.0574618     0.0731362    -0.0739538   0.000483276    0.00218091       0.00000       0.00000       0.00000       0.00000       0.00000       0.00000       0.00000       0.00000       0.00000       0.00000       0.00000       0.00000       0.00000       0.00000       0.00000       0.00000       0.00000       0.00000       0.00000       0.00000       12.9283       15.9983       15.5604       14.2583       10.1984       7.93002       5.24190       3.35635       1.87120       1.04880      0.530198      0.233359     0.0886099     0.0287424    0.00675282    0.00144157       0.00000       0.00000       0.00000       0.00000       0.00000       0.00000       0.00000       0.00000       0.00000       0.00000       0.00000       0.00000       0.00000       0.00000       0.00000       0.00000       0.00000       0.00000       0.00000       0.00000
   8  22 3601.2595    2.6038  3.3103 11.7445 -0.0026      0.646939  0.1117   0.0472   0.1922    0.1632   0.0000      0.274636   389.0406      -5.73341       42.2132       16.8696      -20.5643      -12.0822       10.9942      -3.67418      -1.29810      -1.71285       2.15763      0.158766     0.0160459    -0.0736035     0.0140277  -0.000836896       0.00000       0.00000       0.00000       0.00000       0.00000       0.00000       0.00000       0.00000       0.00000       0.00000       0.00000       0.00000       0.00000       0.00000       0.00000       0.00000       0.00000       0.00000       0.00000       0.00000       15.6254       19.3960       18.9183       16.7475       13.8460       9.04296       6.46609       4.05476       2.57526       1.42551      0.638985      0.293583      0.104817     0.0342029     0.0101922    0.00172966       0.00000       0.00000       0.00000       0.00000       0.00000       0.00000       0.00000       0.00000       0.00000       0.00000       0.00000       0.00000       0.00000       0.00000       0.00000       0.00000       0.00000       0.00000       0.00000       0.00000
   8  23 3739.8203    2.1727  4.6387 11.5020 -0.0043      0.142693  0.1380   0.0338   0.2368    0.1247   0.0000      0.196125   470.7363       14.1015       8.35543       38.0541       20.1875       15.6468      -5.21165       5.87216       5.80968      -2.29671      0.319118      0.270107     -0.224039    -0.0561587     0.0272643   -0.00201718       0.00000       0.00000       0.00000       0.00000       0.00000       0.00000       0.00000       0.00000       0.00000       0.00000       0.00000       0.00000       0.00000       0.00000       0.00000       0.00000       0.00000       0.00000       0.00000       0.00000       20.0696       24.1871       23.7321       21.2746       16.7715       11.8086       7.71051       5.15526       3.08074       1.70723      0.787732      0.346882      0.126920     0.0431793     0.0111413    0.00198951       0.00000       0.00000       0.00000       0.00000       0.00000       0.00000       0.00000       0.00000       0.00000       0.00000       0.00000       0.00000       0.00000       0.00000       0.00000       0.00000       0.00000       0.00000       0.00000       0.00000
   8  24 3878.5669    1.8457  7.0714 10.9337  0.0001      0.125303  0.1814   0.0236   0.3312    0.0978   0.0000      0.123219   469.6011       3.92940       12.2882      -49.2159       16.1281       11.8569      -8.70092      -1.38424       2.72090     -0.144526       1.05186      -1.09845    -0.0709586     0.0924686    0.00897653    0.00529787       0.00000       0.00000       0.00000       0.00000       0.00000       0.00000       0.00000       0.00000       0.00000       0.00000       0.00000       0.00000       0.00000       0.00000       0.00000       0.00000       0.00000       0.00000       0.00000       0.00000       25.7029       31.9632       30.1050       27.7940       21.3889       15.0720       10.2270       6.45403       3.96646       2.11534       1.01824      0.437876      0.164119     0.0517463     0.0143777    0.00272155       0.00000       0.00000       0.00000       0.00000       0.00000       0.00000       0.00000       0.00000       0.00000       0.00000       0.00000       0.00000       0.00000       0.00000       0.00000       0.00000       0.00000       0.00000       0.00000       0.00000
   8  25 4017.5391    1.5470  8.9633 10.4775 -0.0005    -0.0592917  0.2159   0.0173   0.3969    0.0912   0.0000     0.0999803   401.5395      -9.79098       18.4949       44.9536      -1.89102      -11.7700       13.5349      -2.67432      0.384707       2.73345     -0.197325     -0.111717      0.329045    -0.0296765     0.0175885   -0.00304028       0.00000       0.00000       0.00000       0.00000       0.00000       0.00000       0.00000       0.00000       0.00000       0.00000       0.00000       0.00000       0.00000       0.00000       0.00000       0.00000       0.00000       0.00000       0.00000       0.00000       26.3653       33.2936       32.4834       28.6271       23.4289       17.7484       12.0978       7.78432       4.48812       2.35384       1.20302      0.502845      0.203341     0.0690504     0.0184956    0.00336499       0.00000       0.00000       0.00000       0.00000       0.00000       0.00000       0.00000       0.00000       0.00000       0.00000       0.00000       0.00000       0.00000       0.00000       0.00000       0.00000       0.00000       0.00000       0.00000       0.00000
   9  12 2264.5484    0.8838  0.9846 10.1616 -0.0149       1.35431  0.0605   0.0277   0.0961    0.2095   0.0000       1.28603   428.4710       20.2569       11.1413      -8.64983       13.5444       7.12357      -5.00393      -4.95991       1.35690      0.515780     -0.667093     -0.275146     0.0132564     0.0114890    -0.0113192   -0.00224967  -0.000927015   0.000782695       0.00000       0.00000       0.00000       0.00000       0.00000       0.00000       0.00000       0.00000       0.00000       0.00000       0.00000       0.00000       0.00000       0.00000       0.00000       0.00000       0.00000       0.00000       6.86270       8.91461       8.92042       7.99520       6.67240       5.54672       3.81053       2.75486       1.54348       1.07540      0.492999      0.268170      0.114582     0.0540270     0.0165218    0.00625653    0.00137898   0.000265175       0.00000       0.00000       0.00000       0.00000       0.00000       0.00000       0.00000       0.00000       0.00000       0.00000       0.00000       0.00000       0.00000       0.00000       0.00000       0.00000       0.00000       0.00000
   9  13 2402.4917    1.2892  1.0765 10.6576 -0.0092       4.27220  0.0631   0.0381   0.1062    0.2614   0.0000       1.16377   434.9578       7.79807       7.09115      -6.65561       10.0704       5.17204     -0.241652       2.28375      0.153125      -1.20332      0.264979    0.00245847     -0.262203     0.0224188    0.00945357   -0.00126719  -0.000124212   0.000124695       0.00000       0.00000       0.00000       0.00000       0.00000       0.00000       0.00000       0.00000       0.00000       0.00000       0.00000       0.00000       0.00000       0.00000       0.00000       0.00000       0.00000       0.00000       8.35605       10.0260       9.88942       9.55677       7.52653       5.59469       4.05096       2.78940       1.69182       1.00552      0.544708      0.278059      0.128097     0.0490118     0.0166069    0.00495051    0.00122034   0.000228305       0.00000       0.00000       0.00000       0.00000       0.00000       0.00000       0.00000       0.00000       0.00000       0.00000       0.00000       0.00000       0.00000       0.00000       0.00000       0.00000       0.00000       0.00000
   9  14 2539.6878    1.7465  0.9775 11.0549 -0.0066       3.18937  0.0581   0.0518   0.0904    0.2717   0.0000       1.07507   437.0826       7.08668       2.48257     -0.556687      -2.52532       12.5234       1.36339      -1.80652     -0.672079     -0.362530      0.292410     -0.493328    -0.0510283     0.0653540     0.0242708    0.00313410   -0.00136803  -1.95921e-05       0.00000       0.00000       0.00000       0.00000       0.00000       0.00000       0.00000       0.00000       0.00000       0.00000       0.00000       0.00000       0.00000       0.00000       0.00000       0.00000       0.00000       0.00000       7.17122       8.41435       6.78818       8.53407       7.00190       5.74255       3.28025       2.58524       1.84294       1.16892      0.630191      0.284713      0.118759     0.0430344     0.0165765    0.00480629    0.00111323   0.000257717       0.00000       0.00000       0.00000       0.00000       0.00000       0.00000       0.00000       0.00000       0.00000       0.00000       0.00000       0.00000       0.00000       0.00000       0.00000       0.00000       0.00000       0.00000
   9  15 2677.2438    2.3712  0.9373 11.3088 -0.0025       2.76876  0.0481   0.0701   0.0887    0.3205   0.0000       1.00172   412.0969      -10.5685       21.6800      -7.60421     -0.671524      -10.6598      0.647057      -2.49610      0.717827      0.734290     0.0384626      0.149051    0.00565402    -0.0104993     0.0371875   -0.00596198   0.000691960  -0.000416750       0.00000       0.00000       0.00000       0.00000       0.00000       0.00000       0.00000       0.00000       0.00000       0.00000       0.00000       0.00000       0.00000       0.00000       0.00000       0.00000       0.00000       0.00000       6.13267       7.19136       6.75305       6.80068       5.43801       4.34054       3.48585       2.32168       1.43548      0.786787      0.444533      0.221235      0.103974     0.0392380     0.0145050    0.00375067    0.00102957   0.000197046       0.00000       0.00000       0.00000       0.00000       0.00000       0.00000       0.00000       0.00000       0.00000       0.00000       0.00000       0.00000       0.00000       0.00000       0.00000       0.00000       0.00000       0.00000
   9  18 3091.6038    3.8772  0.9097 13.2333 -0.0038     -0.224341  0.0505   0.1212   0.0878    0.1870   0.0000      0.830404   437.0105       4.66386       3.05751       13.1884      -2.09376       9.20584      -2.11048      -1.83166     -0.213402      -1.17539      0.431023      0.175485     0.0281365    -0.0231925    0.00215692   -0.00338555   0.000278035  -0.000121546       0.00000       0.00000       0.00000       0.00000       0.00000       0.00000       0.00000       0.00000       0.00000       0.00000       0.00000       0.00000       0.00000       0.00000       0.00000       0.00000       0.00000       0.00000       7.11042       7.88983       8.15229       7.54499       6.23913       4.72107       3.74165       2.52487       1.52101      0.799894      0.465993      0.254450      0.102878     0.0422391     0.0145921    0.00410293    0.00106455   0.000170280       0.00000       0.00000       0.00000       0.00000       0.00000       0.00000       0.00000       0.00000       0.00000       0.00000       0.00000       0.00000       0.00000       0.00000       0.00000       0.00000       0.00000       0.00000
   9  19 3229.7391    3.9777  1.3166 12.6540 -0.0055      0.897104  0.0646   0.1039   0.1093    0.2685   0.0000      0.768418   446.3881       12.9557       12.0082       6.86215      -6.32487       7.79015       2.31679      -6.84980     -0.398928      -2.09054     -0.392860    -0.0675883      0.232385     0.0340056    0.00793496    0.00852567    0.00113161  -0.000334032       0.00000       0.00000       0.00000       0.00000       0.00000       0.00000       0.00000       0.00000       0.00000       0.00000       0.00000       0.00000       0.00000       0.00000       0.00000       0.00000       0.00000       0.00000       9.71900       11.6175       11.7694       10.6422       8.20231       6.14519       4.39505       2.82571       1.71247       1.00691      0.510199      0.261106      0.115224     0.0486839     0.0156645    0.00443065    0.00109848   0.000183402       0.00000       0.00000       0.00000       0.00000       0.00000       0.00000       0.00000       0.00000       0.00000       0.00000       0.00000       0.00000       0.00000       0.00000       0.00000       0.00000       0.00000       0.00000
   9  20 3367.9550    3.4103  1.7189 12.7292 -0.0026      0.748143  0.0742   0.0823   0.1306    0.1752   0.0000      0.674411   442.8352       18.6472       31.1344       16.4055      -8.34364      -4.35232       7.91533     -0.189631       3.61765     -0.626481      0.296631     -0.464089     0.0216350     0.0834733  -0.000984602   -0.00399257   0.000303805  -0.000465437       0.00000       0.00000       0.00000       0.00000       0.00000       0.00000       0.00000       0.00000       0.00000       0.00000       0.00000       0.00000       0.00000       0.00000       0.00000       0.00000       0.00000       0.00000       9.26469       10.1942       10.2744       10.4815       8.28610       6.36866       4.73192       3.30266       2.08851       1.20396      0.704428      0.346449      0.161922     0.0590363     0.0212805    0.00586799    0.00139362   0.000269621       0.00000       0.00000       0.00000       0.00000       0.00000       0.00000       0.00000       0.00000       0.00000       0.00000       0.00000       0.00000       0.00000       0.00000       0.00000       0.00000       0.00000       0.00000
   9  21 3506.6321    2.9857  2.7291 12.0312 -0.0008      0.629546  0.0916   0.0556   0.1622    0.1251   0.0000      0.332082   420.8446       22.5243       8.09699      -3.39440       1.72775       5.01930      -1.07011     -0.129746       1.98696      -2.05508     -0.875233     -0.283579      0.130391     0.0169020     0.0192185    0.00359153    0.00139066  -0.000492738       0.00000       0.00000       0.00000       0.00000       0.00000       0.00000       0.00000       0.00000       0.00000       0.00000       0.00000       0.00000       0.00000       0.00000       0.00000       0.00000       0.00000       0.00000       11.2395       13.6786       13.5635       12.3361       10.1532       8.34671       5.91508       4.05541       2.55886       1.42849      0.792742      0.394388      0.174512     0.0714669     0.0268147    0.00798166    0.00187240   0.000336500       0.00000       0.00000       0.00000       0.00000       0.00000       0.00000       0.00000       0.00000       0.00000       0.00000       0.00000       0.00000       0.00000       0.00000       0.00000       0.00000       0.00000       0.00000
   9  22 3645.4433    2.5215  3.6358 11.5832 -0.0017      0.604142  0.1114   0.0412   0.1973    0.1132   0.0000      0.260835   458.5385       16.2828       44.2638      -36.5558       11.3894      -12.0915      0.929001      -4.54355      -3.82091      0.456262     -0.403449     -0.696419      0.171614     0.0725686     0.0138028    -0.0290903   0.000113307    0.00100159       0.00000       0.00000       0.00000       0.00000       0.00000       0.00000       0.00000       0.00000       0.00000       0.00000       0.00000       0.00000       0.00000       0.00000       0.00000       0.00000       0.00000       0.00000       14.4925       17.2432       17.0266       16.3547       13.5483       10.3047       6.74411       4.68243       3.19445       1.92883       1.03023      0.496156      0.211618     0.0846943     0.0307357    0.00937875    0.00217114   0.000394471       0.00000       0.00000       0.00000       0.00000       0.00000       0.00000       0.00000       0.00000       0.00000       0.00000       0.00000       0.00000       0.00000       0.00000       0.00000       0.00000       0.00000       0.00000
   9  23 3784.2754    1.9338  5.4460 11.2959 -0.0011     -0.198424  0.1512   0.0259   0.2607    0.0800   0.0000      0.171194   423.0064       28.5001       16.9043       44.7506       5.73998       14.0225      -14.5389       3.44553      0.181901      -2.14906     -0.520954      0.913257    -0.0873047     0.0103249    -0.0333189     0.0161509    0.00100142   0.000657616       0.00000       0.00000       0.00000       0.00000       0.00000       0.00000       0.00000       0.00000       0.00000       0.00000       0.00000       0.00000       0.00000       0.00000       0.00000       0.00000       0.00000       0.00000       17.8759       22.3316       21.7541       20.0669       17.0195       13.0733       9.69293       6.57055       4.14637       2.33782       1.31683      0.635100      0.299788      0.113281     0.0428220     0.0130953    0.00340273   0.000587026       0.00000       0.00000       0.00000       0.00000       0.00000       0.00000       0.00000       0.00000       0.00000       0.00000       0.00000       0.00000       0.00000       0.00000       0.00000       0.00000       0.00000       0.00000
   9  24 3923.8774    1.6937  7.5090 10.8955 -0.0029      0.100639  0.1840   0.0192   0.3297    0.0659   0.0000      0.106885   474.3089       29.2561     -0.428859       42.1326      -3.52092      -4.36163      -3.48090      -2.40477      -6.47607      -5.28923      -1.07311      0.277717     -0.105174     -0.134021     0.0938177   -0.00549496   -0.00487390   0.000232665       0.00000       0.00000       0.00000       0.00000       0.00000       0.00000       0.00000       0.00000       0.00000       0.00000       0.00000       0.00000       0.00000       0.00000       0.00000       0.00000       0.00000       0.00000       21.5549       25.7470       25.4747       23.8434       20.4643       15.5883       11.1797       7.79418       4.98649       2.87337       1.61405      0.767691      0.353303      0.137183     0.0499641     0.0154845    0.00387605   0.000643122       0.00000       0.00000       0.00000       0.00000       0.00000       0.00000       0.00000       0.00000       0.00000       0.00000       0.00000       0.00000       0.00000       0.00000       0.00000       0.00000       0.00000       0.00000
  10  15 2717.0837    2.5133  0.8511 12.2050 -0.0160      0.544925  0.0429   0.0783   0.0825    0.1919   0.0000       1.06444   437.2786       9.53832       16.0379       6.01714      -6.50290       2.29715      -1.87597       1.69829       2.09268     0.0327802     -0.208558      0.476133     0.0147985    -0.0398949    -0.0232326    0.00842082   0.000226300   -0.00312106   0.000632750   2.02034e-05       0.00000       0.00000       0.00000       0.00000       0.00000       0.00000       0.00000       0.00000       0.00000       0.00000       0.00000       0.00000       0.00000       0.00000       0.00000       0.00000       6.00628       6.71331       6.77905       6.18799       5.37442       4.51841       3.68010       2.43489       1.60881       1.04630      0.583454      0.293792      0.143446     0.0678623     0.0314989     0.0114347    0.00341580   0.000966851   0.000231459   3.26955e-05       0.00000       0.00000       0.00000       0.00000       0.00000       0.00000       0.00000       0.00000       0.00000       0.00000       0.00000       0.00000       0.00000       0.00000       0.00000       0.00000
  10  17 2994.6590    3.7351  0.8930 13.1066 -0.0161      0.444041  0.0449   0.1164   0.0820    0.2032   0.0000       1.05604   434.8520       13.0274       2.63837       5.35336      -3.33676       10.9016      -2.68610     -0.864729      -3.00897    -0.0800466     -0.242046      0.200764     -0.120844    -0.0631517     0.0554373   -0.00538506    0.00527192   0.000681969  -1.97589e-05   9.54976e-05       0.00000       0.00000       0.00000       0.00000       0.00000       0.00000       0.00000       0.00000       0.00000       0.00000       0.00000       0.00000       0.00000       0.00000       0.00000       0.00000       5.40077       6.55407       6.70083       6.16165       5.48302       4.35844       3.03697       2.37616       1.52112      0.974850      0.560741      0.321907      0.150446     0.0771591     0.0279218     0.0114724    0.00377947    0.00122309   0.000252339   4.42924e-05       0.00000       0.00000       0.00000       0.00000       0.00000       0.00000       0.00000       0.00000       0.00000       0.00000       0.00000       0.00000       0.00000       0.00000       0.00000       0.00000
  10  18 3133.0735    3.8116  0.9292 13.3738 -0.0050      0.965773  0.0536   0.1124   0.0851    0.1728   0.0000       1.12502   431.9885       10.9711       19.5471      -2.79281      -4.21673       6.01237       1.48826     -0.675558       1.97248       1.11608     -0.593976     -0.203286    -0.0118565    -0.0341207    0.00844280    0.00841061    0.00416390   0.000369416   0.000264445  -4.69661e-05       0.00000       0.00000       0.00000       0.00000       0.00000       0.00000       0.00000       0.00000       0.00000       0.00000       0.00000       0.00000       0.00000       0.00000       0.00000       0.00000       8.00714       10.2876       10.7717       9.54121       7.75167       5.56242       4.19223       2.67551       1.67073       1.03043      0.542949      0.306054      0.166381     0.0667317     0.0330656     0.0119716    0.00384363    0.00114858   0.000283976   4.16377e-05       0.00000       0.00000       0.00000       0.00000       0.00000       0.00000       0.00000       0.00000       0.00000       0.00000       0.00000       0.00000       0.00000       0.00000       0.00000       0.00000
  10  19 3271.5291    3.7891  1.4229 12.8170 -0.0061      0.542266  0.0652   0.0931   0.1094    0.1958   0.0000      0.720660   430.6856       20.5046       26.7141       2.79345      -11.6209       6.18687      -12.5810      -1.65802       5.04202       1.73320     -0.832908     -0.154199     -0.263141      0.235176     0.0168878     0.0439386    0.00517544    0.00371679  -0.000298544  -4.12445e-05       0.00000       0.00000       0.00000       0.00000       0.00000       0.00000       0.00000       0.00000       0.00000       0.00000       0.00000       0.00000       0.00000       0.00000       0.00000       0.00000       8.29068       10.8073       10.8331       10.5247       8.32957       6.49434       4.33480       2.93181       1.99784       1.26540      0.738500      0.411970      0.203914     0.0911054     0.0384023     0.0150011    0.00497707    0.00144823   0.000318346   6.33801e-05       0.00000       0.00000       0.00000       0.00000       0.00000       0.00000       0.00000       0.00000       0.00000       0.00000       0.00000       0.00000       0.00000       0.00000       0.00000       0.00000
  10  20 3410.4985    3.2730  2.3841 12.3423 -0.0063       1.49032  0.0841   0.0639   0.1401    0.1378   0.0000      0.396799   447.3561       26.9710       36.1651       15.0931      -7.38916      -4.28183      -2.28501       2.38490       1.21122     -0.465958       2.57531      0.615595      0.536635     0.0271366    -0.0794517   -0.00348338   -0.00777537   0.000568424  -0.000203327  -2.82920e-07       0.00000       0.00000       0.00000       0.00000       0.00000       0.00000       0.00000       0.00000       0.00000       0.00000       0.00000       0.00000       0.00000       0.00000       0.00000       0.00000       9.82200       11.6453       12.0870       11.6947       9.82989       7.50207       5.69722       3.72582       2.66462       1.64988      0.981448      0.538638      0.263797      0.123362     0.0506023     0.0201695    0.00636306    0.00164815   0.000425819   6.58759e-05       0.00000       0.00000       0.00000       0.00000       0.00000       0.00000       0.00000       0.00000       0.00000       0.00000       0.00000       0.00000       0.00000       0.00000       0.00000       0.00000
  10  21 3549.4058    2.6998  3.2461 12.1206 -0.0006      0.689856  0.1057   0.0428   0.1698    0.0922   0.0000      0.297717   461.7480       17.0317      -5.62308       3.27391      -1.63906       10.6564      -1.96805      -4.32061      -1.39727       1.54397      0.157136      0.379478     -0.336789     -0.109884     0.0284533   -0.00227241  -0.000522629   -0.00117836  -0.000640885  -0.000112592       0.00000       0.00000       0.00000       0.00000       0.00000       0.00000       0.00000       0.00000       0.00000       0.00000       0.00000       0.00000       0.00000       0.00000       0.00000       0.00000       13.0020       15.7306       17.1056       15.6784       12.6653       10.0316       7.15508       4.67413       3.35306       2.00690       1.14113      0.668936      0.339666      0.143868     0.0648642     0.0263134    0.00874341    0.00225770   0.000512757   7.97004e-05       0.00000       0.00000       0.00000       0.00000       0.00000       0.00000       0.00000       0.00000       0.00000       0.00000       0.00000       0.00000       0.00000       0.00000       0.00000       0.00000
  10  22 3688.9777    2.2280  4.0846 11.6665 -0.0054      0.539973  0.1238   0.0333   0.2011    0.0832   0.0000      0.203213   432.5877       33.5594       6.75346       21.4065       11.7416       15.7337      -6.23026      -6.35460      -2.22563      -2.68737      -2.07616     -0.318799      0.228508    -0.0737709     -0.346398    -0.0762792    -0.0215382   -0.00468689   0.000191538  -9.62280e-05       0.00000       0.00000       0.00000       0.00000       0.00000       0.00000       0.00000       0.00000       0.00000       0.00000       0.00000       0.00000       0.00000       0.00000       0.00000       0.00000       13.6032       17.6624       17.5483       16.7867       14.4763       10.4760       8.43695       5.35509       4.03690       2.31381       1.41553      0.829206      0.374368      0.203944     0.0704232     0.0318264    0.00997744    0.00263902   0.000771653   0.000116888       0.00000       0.00000       0.00000       0.00000       0.00000       0.00000       0.00000       0.00000       0.00000       0.00000       0.00000       0.00000       0.00000       0.00000       0.00000       0.00000
  10  23 3828.7280    1.8789  5.8866 11.3222 -0.0025      0.651951  0.1485   0.0241   0.2724    0.0706   0.0000      0.155933   421.6245       32.1993       21.1975       39.0619       23.3118       16.3495      -8.11263      -19.0475       2.58898      -5.21904      -2.67607     -0.119372     -0.443186      0.226749    -0.0211378     0.0270683   0.000509959   -0.00278377   0.000171202   0.000236280       0.00000       0.00000       0.00000       0.00000       0.00000       0.00000       0.00000       0.00000       0.00000       0.00000       0.00000       0.00000       0.00000       0.00000       0.00000       0.00000       17.5982       21.5965       21.9159       21.0996       17.2204       13.6495       9.65903       6.89802       4.52677       2.90012       1.68241      0.928251      0.462346      0.211833     0.0885768     0.0336320     0.0111053    0.00325561   0.000732437   0.000128947       0.00000       0.00000       0.00000       0.00000       0.00000       0.00000       0.00000       0.00000       0.00000       0.00000       0.00000       0.00000       0.00000       0.00000       0.00000       0.00000
  10  24 3967.8147    1.6562  7.3870 10.9939 -0.0009    -0.0284345  0.1777   0.0187   0.3004    0.0643   0.0000      0.118901   425.4592       26.4582      -20.1162       40.3052       73.3601      -6.88362      -19.4349     -0.311952      0.223390      -1.19655      -1.21236      -2.08517     -0.197979    -0.0799698    0.00338198     0.0142507     0.0225436    0.00263021   -0.00100008  -1.74248e-05       0.00000       0.00000       0.00000       0.00000       0.00000       0.00000       0.00000       0.00000       0.00000       0.00000       0.00000       0.00000       0.00000       0.00000       0.00000       0.00000       19.0384       23.5374       23.0322       22.1797       19.5765       15.1872       11.8927       7.88050       5.75907       3.40614       2.05378       1.12821      0.559513      0.254664      0.104454     0.0410645     0.0140666    0.00373425    0.00101334   0.000154890       0.00000       0.00000       0.00000       0.00000       0.00000       0.00000       0.00000       0.00000       0.00000       0.00000       0.00000       0.00000       0.00000       0.00000       0.00000       0.00000
  11   8 1772.2615    0.2992  0.2731  9.6974 -0.0129       16.4469  0.0446   0.0181   0.0647    0.0697   0.0000       5.42471   439.4001      -9.10953       15.4253       5.69162      -1.43509      -7.96346       2.62039     -0.267207      0.712247      -1.47602      0.621904     -0.143242    -0.0483406    -0.0284214     0.0481032    0.00590317   0.000181996   -0.00113374   -0.00115085   0.000961642  -2.39136e-05  -9.61357e-06       0.00000       0.00000       0.00000       0.00000       0.00000       0.00000       0.00000       0.00000       0.00000       0.00000       0.00000       0.00000       0.00000       0.00000       7.71303       9.43056       10.0329       10.0306       8.64889       7.25945       4.05368       2.55975       1.81854       1.41653      0.938678      0.552049      0.250754      0.123631     0.0558614     0.0200310    0.00782658    0.00329115    0.00102912   0.000334707   5.25084e-05   1.21823e-05       0.00000       0.00000       0.00000       0.00000       0.00000       0.00000       0.00000       0.00000       0.00000       0.00000       0.00000       0.00000       0.00000       0.00000
  11  12 2340.1407    1.1092  0.8187 10.7799 -0.0138       5.64359  0.0536   0.0355   0.0815    0.1730   0.0000       1.33666   437.9331       10.7001       17.2209       6.01901      -5.01551       4.69737      -1.58311      0.306231      -2.23225      -1.92557     -0.707250     -0.455578     0.0902559    -0.0801016  -0.000790612   -0.00790715    -0.0172308  -0.000671218    0.00101807  -0.000416611  -7.46269e-05   2.06432e-05       0.00000       0.00000       0.00000       0.00000       0.00000       0.00000       0.00000       0.00000       0.00000       0.00000       0.00000       0.00000       0.00000       0.00000       5.70536       7.04001       7.74914       6.46270       6.36464       5.02451       4.00760       2.87882       2.03252       1.31908      0.843539      0.515426      0.241353      0.126642     0.0717358     0.0265442     0.0111550    0.00445737    0.00138642   0.000402598   9.14378e-05   1.10804e-05       0.00000       0.00000       0.00000       0.00000       0.00000       0.00000       0.00000       0.00000       0.00000       0.00000       0.00000       0.00000       0.00000       0.00000
  11  13 2478.6570    1.4410  0.9433 11.4962 -0.0161       3.74798  0.0569   0.0458   0.0869    0.1567   0.0000       1.45389   439.1959       3.89361       19.1100       2.83897      -1.98676      -7.71275       2.63459      0.151059      0.935322      -2.25412     -0.109851    -0.0832578      0.277991      0.388763      0.156254    -0.0458705   -0.00784015   -0.00264609  -0.000707511   0.000426891  -6.90341e-05  -9.86386e-06       0.00000       0.00000       0.00000       0.00000       0.00000       0.00000       0.00000       0.00000       0.00000       0.00000       0.00000       0.00000       0.00000       0.00000       6.26928       7.18274       7.32992       7.29727       5.99376       5.31760       4.01069       2.96724       2.06746       1.41137      0.848052      0.490791      0.274382      0.137923     0.0626134     0.0278546     0.0112100    0.00401316    0.00121332   0.000320074   6.12462e-05   1.09797e-05       0.00000       0.00000       0.00000       0.00000       0.00000       0.00000       0.00000       0.00000       0.00000       0.00000       0.00000       0.00000       0.00000       0.00000
  11  15 2756.2178    2.5687  0.8841 12.1501 -0.0071      0.143885  0.0433   0.0731   0.0743    0.1560   0.0000       1.16296   434.4246       9.63183       7.41606       6.28030      -3.09501     -0.519415       2.84968      -2.28282      -2.53229   -0.00807512     -0.143839     -0.301555      0.286080    -0.0832205     0.0528307     0.0159737    -0.0146416   -0.00814321   -0.00100740  -0.000120124   5.06653e-05  -8.34229e-06       0.00000       0.00000       0.00000       0.00000       0.00000       0.00000       0.00000       0.00000       0.00000       0.00000       0.00000       0.00000       0.00000       0.00000       4.47440       5.59630       5.94634       5.56865       4.96692       4.10194       3.05185       2.21485       1.71155      0.991606      0.685489      0.419460      0.206785      0.113837     0.0573725     0.0234265    0.00887492    0.00379097    0.00121004   0.000297400   6.86931e-05   1.02874e-05       0.00000       0.00000       0.00000       0.00000       0.00000       0.00000       0.00000       0.00000       0.00000       0.00000       0.00000       0.00000       0.00000       0.00000
  11  16 2895.4786    3.3745  0.9183 12.2467 -0.0049      0.393889  0.0665   0.0921   0.0773    0.2043   0.0000      0.916586   429.5387       7.10402       8.66163       12.6650       18.3664     -0.954631       2.19940      0.492403      -1.33254       2.24133     -0.557860     -0.280038     -0.323063   0.000543744     0.0752938     0.0136451   -0.00326099   -0.00925972  -0.000559531   0.000202718  -1.41699e-05  -7.03826e-06       0.00000       0.00000       0.00000       0.00000       0.00000       0.00000       0.00000       0.00000       0.00000       0.00000       0.00000       0.00000       0.00000       0.00000       10.3277       13.7783       14.3848       13.1093       10.9417       8.62599       5.75375       3.97310       2.45407       1.58583       1.03034      0.515893      0.293940      0.120816     0.0649156     0.0245097     0.0114563    0.00338394    0.00135723   0.000354262   7.47537e-05   1.33082e-05       0.00000       0.00000       0.00000       0.00000       0.00000       0.00000       0.00000       0.00000       0.00000       0.00000       0.00000       0.00000       0.00000       0.00000
  11  17 3034.6277    3.7478  0.8780 13.1427 -0.0108       1.09859  0.0446   0.1084   0.0791    0.1597   0.0000      0.942281   440.8546       16.8563       8.17625      -6.09681      -4.59801      -6.32343     0.0731489      -2.81021     -0.836499     -0.347250      0.159232      0.500009     -0.161364    -0.0389202   0.000195215    -0.0118410   0.000106375   -0.00750532    0.00132763  -0.000243898   7.29014e-05   1.01594e-05       0.00000       0.00000       0.00000       0.00000       0.00000       0.00000       0.00000       0.00000       0.00000       0.00000       0.00000       0.00000       0.00000       0.00000       4.98483       6.12332       5.95148       5.20462       5.25267       4.24568       3.64538       2.58183       1.83626       1.25223      0.708208      0.443030      0.222339      0.111317     0.0553137     0.0212707    0.00950556    0.00360936    0.00102744   0.000324898   7.61712e-05   1.00167e-05       0.00000       0.00000       0.00000       0.00000       0.00000       0.00000       0.00000       0.00000       0.00000       0.00000       0.00000       0.00000       0.00000       0.00000
  11  18 3173.6747    3.7626  1.1712 13.1049 -0.0013       1.93589  0.0784   0.1042   0.0965    0.1848   0.0000       1.33904   442.3179       14.0617      -1.08779       7.10132      -12.9836      -11.3396       3.91461      -2.67839      0.672162     -0.787268     -0.103511       1.13575     -0.204888     0.0201859     0.0589748     0.0437791    -0.0243777    0.00475282   0.000835613  -0.000182431   1.37267e-05   1.09049e-05       0.00000       0.00000       0.00000       0.00000       0.00000       0.00000       0.00000       0.00000       0.00000       0.00000       0.00000       0.00000       0.00000       0.00000       7.64198       7.49228       7.74301       9.44639       8.03335       5.24007       4.80436       4.50426       3.05481       1.85502      0.851701      0.688431      0.408060      0.231923      0.101276     0.0400533     0.0142881    0.00461883    0.00130628   0.000411290   9.30816e-05   1.10921e-05       0.00000       0.00000       0.00000       0.00000       0.00000       0.00000       0.00000       0.00000       0.00000       0.00000       0.00000       0.00000       0.00000       0.00000
  11  20 3451.7571    2.9614  2.2207 12.3065 -0.0023      0.900306  0.0803   0.0573   0.1348    0.1116   0.0000      0.371268   446.9233       7.99313      0.993945       19.2270      -2.25152      -9.56691     -0.593858      -10.9456       4.09882      -2.43154     -0.743163      -1.20502      0.614472     -0.105588     0.0871993   -0.00978469   -0.00581599    0.00455371  -0.000854282   0.000529858  -0.000122047  -2.39306e-05       0.00000       0.00000       0.00000       0.00000       0.00000       0.00000       0.00000       0.00000       0.00000       0.00000       0.00000       0.00000       0.00000       0.00000       8.32070       11.3720       11.2610       11.0356       9.41966       7.28448       5.69736       3.95718       2.94349       1.74515       1.14499      0.653361      0.379081      0.204685     0.0851288     0.0431207     0.0152851    0.00585186    0.00194063   0.000489299   0.000129024   1.97986e-05       0.00000       0.00000       0.00000       0.00000       0.00000       0.00000       0.00000       0.00000       0.00000       0.00000       0.00000       0.00000       0.00000       0.00000
  11  22 3731.5073    2.0687  4.6648 11.3059 -0.0023      0.797102  0.1258   0.0279   0.2126    0.0714   0.0000      0.179459   427.0564       42.6026       33.5905      -6.97196       34.5993      0.248953     -0.168852      -3.35584       6.71070      -3.31766       2.19339     -0.976342      0.286846    -0.0552538    -0.0615010    -0.0548121   -0.00675999     0.0185684    0.00381641   -0.00182409  -6.06183e-05  -1.04411e-05       0.00000       0.00000       0.00000       0.00000       0.00000       0.00000       0.00000       0.00000       0.00000       0.00000       0.00000       0.00000       0.00000       0.00000       11.9917       15.0934       16.3047       14.4169       13.0408       10.8882       8.84915       6.67972       4.41499       2.98806       1.87621       1.01249      0.588285      0.289202      0.141125     0.0658375     0.0273765    0.00928947    0.00319630   0.000892193   0.000192951   2.70441e-05       0.00000       0.00000       0.00000       0.00000       0.00000       0.00000       0.00000       0.00000       0.00000       0.00000       0.00000       0.00000       0.00000       0.00000
  11  23 3871.1996    1.6645  7.2741 10.8189 -0.0014      0.429928  0.1657   0.0193   0.3024    0.0615   0.0000      0.126708   433.7552       27.3273      -9.35668       15.3926      -13.5995       5.33240       9.81292       6.08419       9.07479      -9.04703      -1.03978      -1.39644    -0.0675404      0.393993     -0.155826     0.0496219    -0.0311659    0.00715838    0.00761047    0.00244846   0.000139884  -4.83912e-05       0.00000       0.00000       0.00000       0.00000       0.00000       0.00000       0.00000       0.00000       0.00000       0.00000       0.00000       0.00000       0.00000       0.00000       15.6111       19.6565       19.9478       18.9951       16.9984       13.8430       11.0994       8.19782       5.66922       3.68864       2.40429       1.33674      0.752646      0.376380      0.187574     0.0808436     0.0329671     0.0112686    0.00387891    0.00103728   0.000236900   3.52421e-05       0.00000       0.00000       0.00000       0.00000       0.00000       0.00000       0.00000       0.00000       0.00000       0.00000       0.00000       0.00000       0.00000       0.00000
  11  26 4292.9228    1.0792 13.2292 10.1370 -0.0012     0.0182355  0.3051   0.0107   0.5190    0.0483   0.0000     0.0898046   446.9498       2.56316       44.0803       2.97809       18.8880       10.5697       28.0055      -12.3523      -24.2046       5.72875       2.91609      -4.41126     -0.980445      0.720441      0.597384     -0.113728    0.00704426     0.0249694    -0.0196392    0.00114280   0.000939989   1.11716e-05       0.00000       0.00000       0.00000       0.00000       0.00000       0.00000       0.00000       0.00000       0.00000       0.00000       0.00000       0.00000       0.00000       0.00000       24.3750       31.5360       31.6427       30.4630       26.9235       22.6894       18.1019       13.2517       9.40866       6.26902       3.84107       2.29681       1.24119      0.643355      0.307134      0.135982     0.0547841     0.0204806    0.00646504    0.00179938   0.000402317   6.24683e-05       0.00000       0.00000       0.00000       0.00000       0.00000       0.00000       0.00000       0.00000       0.00000       0.00000       0.00000       0.00000       0.00000       0.00000
  12  11 2236.0033    0.9124  0.8040 10.1806 -0.0071       2.98431  0.0531   0.0273   0.0725    0.1412   0.0000       1.12617   444.8325       8.35849       14.9210       4.46203      -1.22397       1.98697      -4.40658      -7.00753       2.34668      -1.16638     -0.410129     -0.158266      0.311737    0.00390851    -0.0231778     0.0648788    -0.0304668    0.00444293   -0.00179622  -0.000144139  -0.000150923   1.71477e-05  -4.66218e-07   2.54787e-06       0.00000       0.00000       0.00000       0.00000       0.00000       0.00000       0.00000       0.00000       0.00000       0.00000       0.00000       0.00000       4.02408       7.53641       5.46254       7.55124       4.81362       5.65387       3.34596       3.57458       1.74225       1.71014      0.825120      0.682541      0.305277      0.217078     0.0842975     0.0604560     0.0190976     0.0113882    0.00318457    0.00148426   0.000325208   0.000134348   1.89957e-05   5.53849e-06       0.00000       0.00000       0.00000       0.00000       0.00000       0.00000       0.00000       0.00000       0.00000       0.00000       0.00000       0.00000
  12  16 2934.4898    3.3372  0.8933 12.8874 -0.0030       1.55516  0.0480   0.0905   0.0692    0.1523   0.0000      0.790347   441.9129       12.1728       19.4864       8.33656      -2.06379      -5.07970      -7.28878      -1.83587      -1.75542     -0.790220      0.494307      0.250890     -0.485569     0.0625713     -0.137933    -0.0483882    -0.0368539   -0.00243908   -0.00688985  -0.000754514  -0.000202246  -3.33742e-05   2.04270e-06  -1.60897e-06       0.00000       0.00000       0.00000       0.00000       0.00000       0.00000       0.00000       0.00000       0.00000       0.00000       0.00000       0.00000       4.80915       6.08466       6.32306       6.12934       5.61767       4.37390       3.88416       2.76880       2.12670       1.22792      0.994220      0.544719      0.341871      0.172181     0.0910408     0.0518095     0.0199978    0.00949806    0.00313079    0.00106928   0.000376154   8.01190e-05   2.15491e-05   2.72859e-06       0.00000       0.00000       0.00000       0.00000       0.00000       0.00000       0.00000       0.00000       0.00000       0.00000       0.00000       0.00000
  12  17 3074.0467    3.7466  0.9639 12.9783 -0.0056       2.24909  0.0493   0.0974   0.0733    0.1584   0.0000       1.12241   440.2823       3.04626       11.1431       6.19587       7.08296       7.32331      -5.23417       1.07029      0.837545    -0.0403938      0.540403       1.10533     -0.399896     -0.171520     0.0437188     0.0602779     0.0150494     0.0128971   -0.00333711   1.34917e-05  -0.000711522   1.40650e-05   3.46698e-06   2.19085e-06       0.00000       0.00000       0.00000       0.00000       0.00000       0.00000       0.00000       0.00000       0.00000       0.00000       0.00000       0.00000       4.23604       5.53768       5.68388       5.44655       4.63181       4.35978       3.51856       2.67190       1.91910       1.37346      0.901939      0.515087      0.311654      0.182446     0.0864957     0.0403702     0.0204171    0.00895719    0.00332500    0.00114808   0.000369607   9.02115e-05   1.89209e-05   3.04729e-06       0.00000       0.00000       0.00000       0.00000       0.00000       0.00000       0.00000       0.00000       0.00000       0.00000       0.00000       0.00000
  12  18 3213.3425    3.7632  1.3303 12.6662 -0.0036      0.678025  0.0588   0.0850   0.0898    0.1775   0.0000      0.652793   432.4065       19.2772       22.4963       2.93395      -3.81179      -6.74178       2.08465       1.50521      0.514413      -1.66656      -1.15292     -0.501320     -0.364957      0.256288      0.129764     0.0130250    0.00836425   -0.00234282   -0.00476222   -0.00167205  -0.000471453  -7.32740e-05  -2.91202e-05   1.11769e-07       0.00000       0.00000       0.00000       0.00000       0.00000       0.00000       0.00000       0.00000       0.00000       0.00000       0.00000       0.00000       5.75078       7.26627       7.45542       7.03595       6.90236       5.48193       4.33798       2.96120       2.13161       1.61425       1.06075      0.672980      0.409786      0.206729      0.108410     0.0508498     0.0216040    0.00932318    0.00384462    0.00118790   0.000378740   0.000106218   2.33841e-05   3.07300e-06       0.00000       0.00000       0.00000       0.00000       0.00000       0.00000       0.00000       0.00000       0.00000       0.00000       0.00000       0.00000
  12  19 3352.6899    3.4210  1.7827 12.7456  0.0028      -1.39184  0.0823   0.0685   0.1146    0.1105   0.0000      0.500308   446.5127       17.1966      0.684863       14.9137      -6.74319      -3.34121      -5.26987      -2.05165     -0.694259      -1.43613     -0.186352       2.23550     -0.363362     0.0233486      0.119189     0.0697257    -0.0197587    -0.0218057    0.00456128    0.00162281   0.000478685  -0.000368257   4.44616e-06   6.44547e-06       0.00000       0.00000       0.00000       0.00000       0.00000       0.00000       0.00000       0.00000       0.00000       0.00000       0.00000       0.00000       9.53697       13.3321       13.9768       13.6347       11.2644       8.91586       6.44821       4.52138       2.74402       2.13450       1.18370      0.834511      0.424172      0.253145      0.118553     0.0582144     0.0263861     0.0116435    0.00429108    0.00159353   0.000395235   0.000142720   2.67365e-05   4.82318e-06       0.00000       0.00000       0.00000       0.00000       0.00000       0.00000       0.00000       0.00000       0.00000       0.00000       0.00000       0.00000
  12  20 3492.8905    2.8326  2.6811 12.1749 -0.0045       1.89510  0.0820   0.0474   0.1422    0.0858   0.0000      0.405698   426.7407       15.8521       3.68490       2.75570       11.5894       10.4363       4.71472      -4.49782       7.17675      -3.77099      -1.13799      -1.03395   -0.00689003    -0.0906239     -0.102232     -0.114121     0.0196056     0.0131974   -0.00809470   -0.00335764    0.00109675   0.000210891  -1.59277e-05  -6.09684e-06       0.00000       0.00000       0.00000       0.00000       0.00000       0.00000       0.00000       0.00000       0.00000       0.00000       0.00000       0.00000       7.59817       9.04249       9.87206       9.40527       8.12613       7.16094       5.97429       4.41167       3.06632       2.26029       1.41938      0.903601      0.512131      0.276894      0.143262     0.0702023     0.0329028     0.0140268    0.00550645    0.00183016   0.000514845   0.000138330   2.74930e-05   4.03132e-06       0.00000       0.00000       0.00000       0.00000       0.00000       0.00000       0.00000       0.00000       0.00000       0.00000       0.00000       0.00000
  12  21 3633.0994    2.3799  3.6664 11.6255 -0.0080       1.35370  0.0995   0.0338   0.1681    0.0759   0.0000      0.211021   429.6222       13.0443       7.80468       1.21146      -15.4280       11.2164       6.70608      -3.34624       2.07355     -0.530793      0.172622      -1.26896     -0.393042     -0.402475     0.0404214   -0.00531392     -0.112196     0.0494836    -0.0127590   -0.00507635   -0.00120249  -6.43951e-05  -5.95365e-05   1.65474e-05       0.00000       0.00000       0.00000       0.00000       0.00000       0.00000       0.00000       0.00000       0.00000       0.00000       0.00000       0.00000       8.93773       11.3550       12.1529       11.5663       10.2919       8.66471       7.12183       5.55029       3.88962       2.67137       1.73386       1.05646      0.616320      0.333635      0.179886     0.0854039     0.0414694     0.0164591    0.00659764    0.00219227   0.000696971   0.000187193   3.87764e-05   5.51153e-06       0.00000       0.00000       0.00000       0.00000       0.00000       0.00000       0.00000       0.00000       0.00000       0.00000       0.00000       0.00000
  12  24 4053.6285    1.4519  9.0287 10.8174 -0.0031    -0.0532279  0.1924   0.0148   0.3474    0.0472   0.0000     0.0961850   448.1087      -5.32500       16.1126      -8.92802       22.2795       9.55757       1.45227      -4.66678       16.8644      -4.11435       9.15570       4.98180     -0.618615     -0.309743    -0.0942730    -0.0986597     0.0639834     0.0177883   -0.00908896    0.00899128   7.81745e-05  -0.000723910   6.06948e-05  -3.58187e-06       0.00000       0.00000       0.00000       0.00000       0.00000       0.00000       0.00000       0.00000       0.00000       0.00000       0.00000       0.00000       15.4620       20.4272       21.1975       19.9317       18.4489       15.9359       12.5249       10.0767       7.02236       5.03407       3.19838       2.03530       1.13139      0.665022      0.322512      0.167875     0.0715241     0.0322072     0.0114817    0.00438582    0.00131029   0.000371049   7.34407e-05   1.07873e-05       0.00000       0.00000       0.00000       0.00000       0.00000       0.00000       0.00000       0.00000       0.00000       0.00000       0.00000       0.00000
  12  25 4194.8920    1.2616 11.6070 10.3644  0.0003     0.0726931  0.2438   0.0112   0.4159    0.0472   0.0000     0.0809630   443.2307      -12.3052      -7.12906      -14.1395      -14.1593       4.88058       2.01236       21.3701     -0.806881       2.75308      -5.07914      -4.57444      0.569191      0.509292      0.268003     -0.208220     0.0341972    -0.0330061    -0.0439878    0.00547796   0.000221778   0.000100475  -8.01717e-05  -1.52529e-05       0.00000       0.00000       0.00000       0.00000       0.00000       0.00000       0.00000       0.00000       0.00000       0.00000       0.00000       0.00000       18.3394       23.4511       24.8304       23.7786       21.9759       18.3594       15.4210       11.3743       8.61474       5.86461       3.82976       2.31239       1.39777      0.794467      0.399572      0.195133     0.0876731     0.0383212     0.0146611    0.00508366    0.00157429   0.000407596   9.15409e-05   1.22877e-05       0.00000       0.00000       0.00000       0.00000       0.00000       0.00000       0.00000       0.00000       0.00000       0.00000       0.00000       0.00000
  13  10 2128.5795    0.7100  0.7222  9.9262 -0.0111       5.74652  0.0460   0.0213   0.0668    0.1118   0.0000       1.36301   432.0536      -8.10654       12.8760       7.09916     -0.664147       3.02916      -2.12044      -3.56532       2.36930     -0.549478      -2.59210     -0.987488      0.212084      0.305343    -0.0483867    -0.0344146     0.0454029    -0.0217592   -0.00469476   -0.00269661   0.000138318   4.33164e-05  -7.22950e-05   1.73817e-05   1.06806e-05   5.96756e-07       0.00000       0.00000       0.00000       0.00000       0.00000       0.00000       0.00000       0.00000       0.00000       0.00000       4.03666       4.87277       4.96647       5.02575       4.87607       4.16483       3.42417       2.63436       2.10000       1.39428       1.04013      0.646327      0.416548      0.248826      0.126366     0.0757798     0.0334677     0.0165392    0.00607732    0.00280205   0.000881696   0.000330418   9.76407e-05   2.26628e-05   4.99370e-06   6.71899e-07       0.00000       0.00000       0.00000       0.00000       0.00000       0.00000       0.00000       0.00000       0.00000       0.00000
  13  11 2271.3005    0.9635  0.7509 10.4268 -0.0017       4.37257  0.0423   0.0278   0.0686    0.1197   0.0000       1.21312   441.6896       4.95233       14.6578      -2.74747      -5.63974      -5.32670       3.24887      0.518270      -2.05366       1.53678     0.0785298      -1.30710      0.666642      0.546883    -0.0219604   0.000864909    0.00950668    0.00587075   -0.00520162   -0.00163638   4.81939e-06   0.000377973   0.000152492  -6.88085e-05   9.74386e-07  -9.96495e-07       0.00000       0.00000       0.00000       0.00000       0.00000       0.00000       0.00000       0.00000       0.00000       0.00000       3.77118       4.92078       4.95409       4.82200       4.53676       4.38320       3.20204       2.59348       1.90015       1.38347       1.01804      0.634380      0.436206      0.240819      0.123955     0.0685192     0.0362625     0.0128632    0.00700201    0.00264373   0.000984035   0.000325929   0.000105992   2.41688e-05   4.46260e-06   7.00853e-07       0.00000       0.00000       0.00000       0.00000       0.00000       0.00000       0.00000       0.00000       0.00000       0.00000
  13  13 2551.7448    1.7776  0.9374 11.4756 -0.0093       2.05095  0.0476   0.0473   0.0820    0.1570   0.0000       1.06403   445.7546       5.06152       5.42246      -9.06473      -2.76751       6.62073      -3.55862      -1.43301     -0.871901       1.44729     0.0628048      -1.37817      0.794041    -0.0954718      0.182375    -0.0530381    -0.0178779    -0.0424040   -0.00991342   -0.00353372    0.00168063   0.000100482  -8.65594e-05  -3.90362e-05  -8.68726e-07  -1.85317e-07       0.00000       0.00000       0.00000       0.00000       0.00000       0.00000       0.00000       0.00000       0.00000       0.00000       4.53666       5.71367       5.95940       5.35479       5.00586       4.27900       3.88985       2.97768       2.32933       1.56015       1.05428      0.654030      0.396345      0.224578      0.121634     0.0648785     0.0313025     0.0143347    0.00641519    0.00258746   0.000929154   0.000310985   8.96966e-05   2.14325e-05   4.89261e-06   5.82186e-07       0.00000       0.00000       0.00000       0.00000       0.00000       0.00000       0.00000       0.00000       0.00000       0.00000
  13  17 3112.6643    4.0378  0.9207 13.1373  0.0035       1.35196  0.0521   0.1101   0.0737    0.1440   0.0000       1.09163   440.2114       9.72762       3.23877      -2.33321    -0.0823084       8.79033       2.24336      0.622076     -0.439469      -1.69985     -0.369062      0.272723     -0.317898     -0.106614      0.124230     0.0313859    -0.0543499     0.0376658  -0.000592622   -0.00381061    0.00142946   8.44298e-05   3.69319e-05  -2.19308e-05  -6.64912e-06   1.24672e-06       0.00000       0.00000       0.00000       0.00000       0.00000       0.00000       0.00000       0.00000       0.00000       0.00000       3.85355       6.57575       5.11880       6.78590       4.71290       5.48681       3.43469       3.33464       2.31489       1.67900       1.10095      0.724939      0.453920      0.244289      0.164645     0.0641859     0.0421588     0.0153599    0.00831580    0.00226443    0.00125810   0.000359567   0.000124469   2.90358e-05   5.62156e-06   1.25732e-06       0.00000       0.00000       0.00000       0.00000       0.00000       0.00000       0.00000       0.00000       0.00000       0.00000
  13  18 3252.4887    3.5362  1.3705 12.6723 -0.0157      0.431452  0.0610   0.0797   0.0946    0.1418   0.0000      0.818643   440.9011       28.3271      -2.16811       2.09760      -4.62028       3.16360      -2.80968       6.91632     -0.648855       3.58185      0.273081       3.06770     -0.161481      0.233900      0.119078      0.242642   0.000673787   -0.00690870    0.00603174    0.00128594   -0.00298911   0.000405935   9.18268e-05  -5.16406e-05   1.03905e-05  -1.02775e-06       0.00000       0.00000       0.00000       0.00000       0.00000       0.00000       0.00000       0.00000       0.00000       0.00000       5.02936       6.46380       6.67107       6.20528       6.40912       5.03914       4.36114       3.37269       2.33911       1.88337       1.17733      0.822821      0.525483      0.273963      0.164652     0.0860232     0.0402178     0.0208211    0.00746582    0.00335596    0.00127248   0.000351957   0.000112457   3.22228e-05   6.18700e-06   7.55392e-07       0.00000       0.00000       0.00000       0.00000       0.00000       0.00000       0.00000       0.00000       0.00000       0.00000
  13  19 3392.4983    3.1540  2.0138 12.1811  0.0022      0.306093  0.0713   0.0573   0.1183    0.1093   0.0000      0.393740   437.8126       20.6038       24.5475       18.7542       8.45214       1.63142      -5.51840       4.39147       5.96933      0.114742      -5.25994      0.615855      0.397735      0.313900     -0.147840     0.0570119     0.0677090    0.00712707   -0.00824313   -0.00353847  -0.000261860   0.000368463  -8.59272e-05   3.98434e-06   7.17385e-06  -9.03948e-09       0.00000       0.00000       0.00000       0.00000       0.00000       0.00000       0.00000       0.00000       0.00000       0.00000       6.23588       8.21187       8.15880       7.77288       7.24935       5.89399       5.87723       4.16266       3.33414       2.29415       1.55142      0.981846      0.547074      0.340918      0.176641     0.0899744     0.0463566     0.0205946     0.0100292    0.00371986    0.00136535   0.000467162   0.000120909   3.37383e-05   8.25878e-06   9.91692e-07       0.00000       0.00000       0.00000       0.00000       0.00000       0.00000       0.00000       0.00000       0.00000       0.00000
  13  20 3532.9019    2.6779  2.7953 11.9209 -0.0014       1.13329  0.0900   0.0430   0.1382    0.0827   0.0000      0.269335   453.9608       32.7966       13.9391       10.5323       17.5662       5.87177      -1.41684      -4.50646      -2.38332       2.08856     -0.307442     -0.596469     -0.484082    -0.0583327   -0.00811594     -0.376553     0.0191032    -0.0234291    0.00746447    0.00471154    0.00268419   7.62586e-05   0.000118828  -7.08930e-05   3.91426e-06  -2.51059e-07       0.00000       0.00000       0.00000       0.00000       0.00000       0.00000       0.00000       0.00000       0.00000       0.00000       8.70964       11.7781       12.4119       12.0294       10.7513       8.72458       6.82291       5.09322       3.67562       2.59168       1.64815       1.13462      0.634747      0.406116      0.206915      0.116624     0.0541950     0.0260736     0.0107044    0.00444135    0.00152397   0.000567355   0.000147905   4.21112e-05   8.35885e-06   1.18381e-06       0.00000       0.00000       0.00000       0.00000       0.00000       0.00000       0.00000       0.00000       0.00000       0.00000
  13  21 3673.5166    2.1434  3.8968 11.4729 -0.0015      0.848720  0.1029   0.0299   0.1748    0.0662   0.0000      0.209377   455.5665       32.8298       16.9141      -12.9404      -7.91931       13.7223      -3.31261       5.59956      -7.83224      -1.51454      0.614174      0.355105     -0.318371     -0.559314     -0.283928    -0.0986169     -0.179670    0.00449414   -0.00148239  -0.000775363   -0.00269239   0.000701756   0.000186055  -5.48959e-07   5.52348e-06  -2.31050e-06       0.00000       0.00000       0.00000       0.00000       0.00000       0.00000       0.00000       0.00000       0.00000       0.00000       8.52405       10.8989       11.3853       11.3706       10.2931       8.73811       7.45186       5.62029       4.32025       2.97874       2.10401       1.37580      0.824601      0.506237      0.261943      0.147770     0.0697571     0.0341012     0.0140073    0.00598059    0.00199574   0.000715384   0.000197119   4.88156e-05   1.04398e-05   1.40842e-06       0.00000       0.00000       0.00000       0.00000       0.00000       0.00000       0.00000       0.00000       0.00000       0.00000
  13  22 3814.2648    1.8972  5.8875 10.8590 -0.0016      0.625559  0.1279   0.0214   0.2327    0.0598   0.0000      0.134757   452.8294       21.0550      -24.1901       20.7913       6.50698      -13.0165       6.94022       23.7876       6.23317      -7.98516     -0.666236      -1.34715      -1.52162     -0.999374     -0.655278     0.0878293      0.142513    -0.0399761    -0.0114917   -0.00236234    0.00205755   0.000442885  -0.000194897  -2.34778e-07  -1.28696e-05  -1.30804e-06       0.00000       0.00000       0.00000       0.00000       0.00000       0.00000       0.00000       0.00000       0.00000       0.00000       10.1480       12.9587       13.7650       13.5020       12.4713       10.6732       9.03994       6.69951       5.19088       3.65679       2.52915       1.67820       1.01199      0.605380      0.343937      0.170573     0.0856581     0.0403769     0.0174895    0.00681319    0.00259428   0.000857469   0.000243988   6.10191e-05   1.30566e-05   1.70677e-06       0.00000       0.00000       0.00000       0.00000       0.00000       0.00000       0.00000       0.00000       0.00000       0.00000
  13  23 3954.8689    1.5840  7.5445 10.5304 -0.0008      0.249868  0.1558   0.0165   0.2828    0.0548   0.0000      0.108459   465.6807       36.5074       31.9200       20.2510       15.6028       10.0394       17.8545      -13.2013       2.92270      -2.87149      -7.08031      -4.94372     -0.754536     -0.747248     -0.818657      0.112217      0.138345    -0.0768260   -0.00879789   -0.00152979    0.00134638   0.000770582  -0.000482606   4.03000e-05  -6.39801e-06   3.30923e-06       0.00000       0.00000       0.00000       0.00000       0.00000       0.00000       0.00000       0.00000       0.00000       0.00000       12.1983       15.2621       16.6870       15.7722       14.9519       12.4950       10.9709       8.08513       6.32199       4.48088       3.04769       1.96421       1.22012      0.724586      0.382081      0.211624      0.102723     0.0459942     0.0206114    0.00850279    0.00303055    0.00103179   0.000291084   7.42044e-05   1.59485e-05   1.92759e-06       0.00000       0.00000       0.00000       0.00000       0.00000       0.00000       0.00000       0.00000       0.00000       0.00000
  13  24 4095.8304    1.3010  8.7168 10.4005 -0.0046      0.148436  0.1853   0.0136   0.3335    0.0491   0.0000      0.100826   430.6157       53.3365      -2.00177      -5.05542       4.82650       21.3717       7.37748       7.89146      -23.8895       1.65278     -0.412602       6.07170      -2.90853      -1.47679     0.0239048     0.0690973    -0.0118640    0.00364090   -0.00811890   -0.00282281    0.00212107    0.00211862   0.000558591  -0.000169885  -2.21115e-05  -1.81836e-06       0.00000       0.00000       0.00000       0.00000       0.00000       0.00000       0.00000       0.00000       0.00000       0.00000       13.9988       17.8573       18.2260       17.9753       16.9763       14.8770       11.9223       9.60889       7.35609       5.12383       3.59104       2.28323       1.42930      0.844538      0.478777      0.240858      0.122947     0.0535064     0.0243190    0.00906141    0.00347023    0.00115180   0.000356730   8.62353e-05   1.74777e-05   2.44705e-06       0.00000       0.00000       0.00000       0.00000       0.00000       0.00000       0.00000       0.00000       0.00000       0.00000
  14  11 2305.8330    1.1011  0.7534 10.4439  0.0013       5.97074  0.0400   0.0329   0.0621    0.1219   0.0000       1.09893   441.9376       8.46182       7.66909       7.81646      -1.75454      -6.04366      -3.75158      -2.68658      -1.28887      0.428211       1.63793     -0.642912     -0.482334     -0.332581    -0.0481997     -0.163153     0.0127766     0.0511515   -0.00706975    0.00472231   -0.00215336   -0.00114123   0.000409831   2.86769e-05   1.24605e-05   8.37909e-06   9.85210e-07   5.65081e-08       0.00000       0.00000       0.00000       0.00000       0.00000       0.00000       0.00000       0.00000       3.29607       4.35504       4.73242       4.58607       4.41498       3.68085       3.01274       2.73316       1.68823       1.44457       1.07190      0.596730      0.433461      0.251915      0.159542     0.0968601     0.0423249     0.0224098     0.0121439    0.00468529    0.00222957   0.000810177   0.000246425   7.65174e-05   2.78729e-05   6.85780e-06   1.16561e-06   1.62809e-07       0.00000       0.00000       0.00000       0.00000       0.00000       0.00000       0.00000       0.00000
  14  13 2587.4909    1.8284  0.9573 11.3994 -0.0068       4.61361  0.0560   0.0477   0.0758    0.1315   0.0000       1.13439   431.5655       11.7768       8.79473      -2.04110       1.26078       5.16066       4.96453       4.25308       1.95581      0.174546      0.701534      0.363675     -0.386694     -0.149978      0.226255    -0.0831359   -0.00113344    -0.0230938    -0.0149388    0.00466466    0.00532359   0.000573268   0.000306705  -3.39104e-05  -2.98736e-05  -1.18793e-05  -5.13433e-08  -1.49406e-08       0.00000       0.00000       0.00000       0.00000       0.00000       0.00000       0.00000       0.00000       4.38934       6.11535       5.33665       6.29176       4.21714       4.98384       4.07028       3.72203       2.74031       2.20310       1.40937      0.908926      0.586508      0.331091      0.205046     0.0916224     0.0680813     0.0249688     0.0155418    0.00495304    0.00313572   0.000865050   0.000402015   0.000100248   3.13547e-05   7.52089e-06   1.28186e-06   2.69241e-07       0.00000       0.00000       0.00000       0.00000       0.00000       0.00000       0.00000       0.00000
  14  15 2869.2790    2.9791  0.9877 12.4489  0.0007     -0.430765  0.0446   0.0754   0.0796    0.1590   0.0000      0.721444   440.4185       16.9919       8.76722       5.03738       2.26306       4.70766      -2.26122       3.23274       1.88774      -1.43222     0.0598123     -0.180247     -0.648340      0.202685    -0.0501752     -0.173070     0.0318943     0.0184151   -0.00111537    0.00183457  -0.000324197  -0.000599931   7.17106e-05   5.76358e-06   9.14947e-07  -4.85961e-06  -6.12216e-07  -1.37566e-07       0.00000       0.00000       0.00000       0.00000       0.00000       0.00000       0.00000       0.00000       3.57927       4.56767       4.57322       4.58171       3.95237       3.88602       3.27037       2.67416       2.15741       1.61776       1.07391      0.721300      0.438868      0.281923      0.161928     0.0913987     0.0481337     0.0232119     0.0108704    0.00482958    0.00205013   0.000788454   0.000282469   9.01928e-05   2.29581e-05   5.59187e-06   1.06931e-06   1.65736e-07       0.00000       0.00000       0.00000       0.00000       0.00000       0.00000       0.00000       0.00000
  14  17 3150.8035    3.8150  1.0450 13.1628 -0.0028       2.50484  0.0566   0.0966   0.0796    0.1521   0.0000       1.03677   445.2855       10.8762       11.7041       9.87211       3.82630      0.483903      -7.47757       3.68205      -1.22522       1.43692      -2.26748       1.02682      0.104321     -0.636718     -0.264677     0.0205876     0.0221008   -0.00735783    0.00818006  -6.01842e-06    0.00249085    0.00115479  -0.000117970  -7.31351e-05   1.06995e-05   5.65599e-06  -9.32184e-07  -1.41961e-07       0.00000       0.00000       0.00000       0.00000       0.00000       0.00000       0.00000       0.00000       5.39673       7.29482       7.56283       7.31007       6.50900       5.63155       4.68688       3.54251       2.70972       1.95039       1.29243      0.874833      0.547436      0.318900      0.188856      0.100678     0.0513094     0.0261096     0.0118579    0.00530062    0.00203442   0.000843032   0.000302956   9.24508e-05   2.51301e-05   6.34105e-06   1.26654e-06   1.74444e-07       0.00000       0.00000       0.00000       0.00000       0.00000       0.00000       0.00000       0.00000
  14  18 3290.9934    3.5633  1.3282 12.9502  0.0003      0.721155  0.0699   0.0812   0.0886    0.1254   0.0000       1.01873   436.2115       17.6163       7.52012       7.76729      -5.80939       2.77001      -2.34659      -2.93881       1.62738       2.37874      0.288620      0.487164      0.600858     -0.167883     -0.199436      0.122588   -0.00162125     0.0511108    0.00611082   -0.00822474  -0.000283969  -0.000243432   9.58476e-05  -7.95167e-05  -4.02739e-05  -5.75240e-06   8.18460e-07  -1.62317e-07       0.00000       0.00000       0.00000       0.00000       0.00000       0.00000       0.00000       0.00000       5.20744       6.14241       8.21538       7.53006       5.57134       7.13512       4.66867       3.50445       3.57437       2.27939       1.41282       1.23974      0.724991      0.360481      0.298917      0.152112     0.0684016     0.0388039     0.0214669    0.00753888    0.00297429    0.00141371   0.000642484   0.000185291   4.40198e-05   8.53445e-06   1.57513e-06   2.63793e-07       0.00000       0.00000       0.00000       0.00000       0.00000       0.00000       0.00000       0.00000
  14  19 3431.6427    3.0438  2.2040 12.1562 -0.0059     -0.187081  0.0807   0.0521   0.1184    0.0915   0.0000      0.367562   429.9228       6.64964       8.62174       7.10135      0.872472      -2.39187      -2.81243      -5.49769      -7.11416      -1.59093      -1.43891      -2.60510      0.677674     0.0473924      0.222039      0.371340     0.0256517    -0.0496124     0.0308282     0.0117785    0.00176797   -0.00306474   0.000783222  -3.14255e-05  -6.58111e-05   8.37458e-06   4.88708e-06   1.44450e-07       0.00000       0.00000       0.00000       0.00000       0.00000       0.00000       0.00000       0.00000       5.96620       7.48844       8.83036       8.19238       7.18890       6.91226       5.80944       3.89503       3.70654       2.41319       1.73400       1.19775      0.824069      0.435848      0.290925      0.159364     0.0776112     0.0441382     0.0185001    0.00922682    0.00319151    0.00156244   0.000586123   0.000168404   4.54443e-05   8.66374e-06   2.13869e-06   2.58817e-07       0.00000       0.00000       0.00000       0.00000       0.00000       0.00000       0.00000       0.00000
  14  20 3572.6466    2.5649  3.5195 11.5426 -0.0033       1.01843  0.0878   0.0347   0.1571    0.0686   0.0000      0.189756   445.1795       27.4335       8.62649       11.7684      -10.3828       2.37931       11.1398      -8.53974       7.36612       3.28890     -0.877883      -3.37947       1.44383     -0.649951    -0.0164170      0.137152   -0.00276656     -0.100926   -0.00148254     0.0130944   -0.00243612   -0.00348185  -0.000863211   5.98420e-05  -9.58455e-05  -4.64706e-06  -5.94341e-06   2.02624e-07       0.00000       0.00000       0.00000       0.00000       0.00000       0.00000       0.00000       0.00000       6.59845       8.30209       8.75274       8.73198       8.18045       7.17399       6.26144       4.88386       3.69884       2.79009       1.96877       1.40332      0.843201      0.543464      0.324797      0.171652     0.0908308     0.0453490     0.0214004     0.0100777    0.00403704    0.00148456   0.000543705   0.000168989   4.53065e-05   1.16112e-05   2.22008e-06   2.88440e-07       0.00000       0.00000       0.00000       0.00000       0.00000       0.00000       0.00000       0.00000
  14  21 3713.6175    2.1133  4.7100 11.1860 -0.0028      0.593255  0.1108   0.0254   0.1907    0.0588   0.0000      0.166648   432.0737      -4.67361      -11.4416       7.28253       4.48177       18.2086       1.90936       10.3837      -2.02547      -4.27961       1.36028      -1.85556     -0.909517     -0.412098       1.04367   -0.00396194     -0.390016   -0.00245935     0.0510524     0.0222931   -0.00744159   -0.00214553   9.10704e-05  -1.59723e-05   5.19884e-05   1.72665e-06   2.76275e-06  -3.76087e-07       0.00000       0.00000       0.00000       0.00000       0.00000       0.00000       0.00000       0.00000       8.18147       10.3923       11.3555       10.9164       10.0831       9.05239       7.49713       6.28142       4.66452       3.56539       2.40675       1.65007       1.08353      0.628431      0.387014      0.213909      0.110382     0.0574376     0.0272714     0.0120130    0.00482771    0.00196256   0.000685296   0.000207782   6.10364e-05   1.47357e-05   2.63179e-06   3.61119e-07       0.00000       0.00000       0.00000       0.00000       0.00000       0.00000       0.00000       0.00000
  14  22 3854.6083    1.8153  6.1215 10.8404 -0.0005      0.423057  0.1314   0.0197   0.2332    0.0520   0.0000      0.126076   455.9594       29.8149      0.210554      -12.6953       38.1961      -9.05260      -17.4751       7.09307       4.99671       7.61888       2.68758      -5.53618      -1.50074      0.622514     -0.582321     -0.135978    -0.0216353     0.0645382     0.0325667    -0.0290079   -0.00815474    0.00233451    0.00111806  -0.000475594   2.64881e-05   8.82315e-06   9.26656e-07  -7.37959e-07       0.00000       0.00000       0.00000       0.00000       0.00000       0.00000       0.00000       0.00000       10.0295       12.2385       13.8146       13.0461       12.1975       10.3987       9.39961       7.48987       5.73044       4.26461       3.03006       1.96424       1.21827      0.797190      0.458231      0.246104      0.139333     0.0667454     0.0307316     0.0149294    0.00631427    0.00224252   0.000798069   0.000254136   6.99508e-05   1.70615e-05   3.27599e-06   3.84230e-07       0.00000       0.00000       0.00000       0.00000       0.00000       0.00000       0.00000       0.00000
  14  23 3995.6956    1.5098  8.3403 10.4475 -0.0001      0.185236  0.1692   0.0148   0.2951    0.0475   0.0000     0.0955087   409.9394       46.5646       21.7270      -13.3088      -18.5866       15.0479      -5.58069      -15.4718       6.06222       3.30447      -12.2225      -1.16596       1.57787     -0.560571     -0.658080     -0.324897     0.0800004     0.0645267    -0.0412653    -0.0133231     0.0177196   0.000325865   0.000203624  -0.000232368  -3.79634e-05  -4.92533e-05   1.51361e-05   6.96078e-07       0.00000       0.00000       0.00000       0.00000       0.00000       0.00000       0.00000       0.00000       12.0086       15.3032       15.9666       15.1961       14.9281       13.1250       11.1047       9.18104       7.09012       5.14483       3.65858       2.51436       1.59641      0.964518      0.571567      0.316353      0.163421     0.0840090     0.0394130     0.0174495    0.00688501    0.00270762   0.000967258   0.000311532   8.85578e-05   2.14098e-05   4.10334e-06   5.20868e-07       0.00000       0.00000       0.00000       0.00000       0.00000       0.00000       0.00000       0.00000
  14  24 4137.5663    1.3044 11.1099 10.0780 -0.0010      0.240556  0.2159   0.0117   0.3797    0.0472   0.0000     0.0786710   449.4670       13.7453       35.1239       32.6686      -31.1151      -9.25723      -1.18729      -4.13372       8.45048      -9.61060       4.96510       2.12042     -0.601181       1.73240       1.17645     -0.332793     0.0130015    0.00590754    -0.0576891   -0.00355389    -0.0215671   -0.00489955    0.00110701  -0.000553632   3.83120e-05  -5.09497e-05  -7.86794e-06   1.03725e-06       0.00000       0.00000       0.00000       0.00000       0.00000       0.00000       0.00000       0.00000       14.0486       18.7139       19.2282       19.2706       18.0228       15.6875       13.5011       11.0014       8.57786       6.36333       4.47263       2.93546       1.89224       1.16094      0.697350      0.395766      0.198521      0.104581     0.0474359     0.0222120    0.00863365    0.00352437    0.00118862   0.000384716   0.000110077   2.67079e-05   5.24602e-06   6.94702e-07       0.00000       0.00000       0.00000       0.00000       0.00000       0.00000       0.00000       0.00000
  15  14 2764.2418    2.6722  0.9428 11.8927 -0.0035       1.54874  0.0432   0.0648   0.0746    0.1632   0.0000      0.840963   437.2147       6.69563       17.5838       8.51215      -5.91078      -4.92456      -1.85195      -1.98055      -1.25396      0.175402      -1.51054     -0.997406       1.43737      0.243604     -0.110761     -0.120637     0.0612633   0.000157773    -0.0126689   -0.00683290    0.00216283   0.000671450  -0.000115925  -0.000211472  -6.79352e-06   1.17697e-05   6.92646e-06   2.72016e-06   2.70116e-07   9.68906e-08       0.00000       0.00000       0.00000       0.00000       0.00000       0.00000       3.22386       4.31093       4.32275       3.98933       4.62117       3.53102       3.60236       2.54062       2.26088       1.50788       1.16729      0.881774      0.554807      0.381086      0.205360      0.129423     0.0700008     0.0345092     0.0191433    0.00888558    0.00403775    0.00158142   0.000677246   0.000221436   7.96616e-05   2.76885e-05   6.43149e-06   1.80773e-06   3.91866e-07   3.90582e-08       0.00000       0.00000       0.00000       0.00000       0.00000       0.00000
  15  15 2905.9724    3.3954  0.8466 12.5659 -0.0049       2.65251  0.0556   0.0900   0.0639    0.1582   0.0000      0.747851   443.3114       17.1912       12.3645       6.47001      0.724688     0.0992143       4.09958      -6.04504      0.200187     0.0219070      0.549987     -0.177681      0.938042      0.470748    -0.0621919     -0.291805     0.0564353    -0.0473518     0.0198072     0.0108089   -0.00343840   0.000417239   0.000305797  -0.000383480  -1.07388e-05   9.88593e-06  -3.44961e-06  -3.27014e-07  -2.30557e-07  -4.08404e-09       0.00000       0.00000       0.00000       0.00000       0.00000       0.00000       3.18574       5.99145       4.74730       5.98445       5.15493       4.64541       4.78598       2.66129       3.22456       1.29356       1.86247      0.768540      0.826635      0.385012      0.292659      0.149054     0.0768588     0.0476532     0.0167742     0.0122443    0.00340461    0.00252346   0.000579650   0.000358506   0.000102200   3.21321e-05   1.23804e-05   1.28295e-06   6.34789e-07   7.22346e-08       0.00000       0.00000       0.00000       0.00000       0.00000       0.00000
  15  16 3047.1832    3.9765  1.0226 12.8078 -0.0053     -0.244738  0.0475   0.0942   0.0765    0.1672   0.0000      0.678453   440.2085       9.52623       6.26112       4.28351      -11.8731      -1.62944       5.55297       2.26205       1.81442      -2.60476     0.0183487     -0.244335     0.0915533     -0.344568    -0.0799990      0.289287     0.0651619    -0.0323903    -0.0199462   -0.00194822    0.00129226   -0.00227690   3.50997e-06   0.000120063   0.000116492  -1.32929e-05   1.63645e-06   1.45205e-06  -3.41838e-08  -3.74899e-08       0.00000       0.00000       0.00000       0.00000       0.00000       0.00000       3.65385       4.72075       4.60062       4.55505       4.11105       3.85779       3.46756       3.01472       2.40710       1.75865       1.27230      0.891925      0.548845      0.373981      0.195618      0.127157     0.0628798     0.0350507     0.0180140    0.00866630    0.00401421    0.00163325   0.000650708   0.000233264   7.16350e-05   2.73059e-05   6.11670e-06   1.58019e-06   2.92772e-07   4.00327e-08       0.00000       0.00000       0.00000       0.00000       0.00000       0.00000
  15  18 3329.1449    3.3421  1.8473 12.3747 -0.0025       1.21462  0.0727   0.0621   0.1046    0.1193   0.0000      0.473119   438.4459      -1.67509      0.658198       6.18020       10.1879       3.59548      -2.40302       4.74644       5.58695      -6.06935      -3.26201     -0.339428     -0.200514     0.0214291      0.336249     0.0585312     0.0442028     0.0581637   -0.00600118   -0.00495221   -0.00444067    0.00126886   0.000251000   0.000185974   0.000108353  -1.56561e-05  -2.54648e-06   5.29596e-08  -5.87842e-08  -3.40721e-09       0.00000       0.00000       0.00000       0.00000       0.00000       0.00000       4.80928       6.97010       6.74884       6.69669       6.44209       5.99446       4.59820       4.28030       3.11890       2.49657       1.79714       1.23471      0.740225      0.565431      0.273044      0.201535     0.0994586     0.0528496     0.0260229     0.0130093    0.00517998    0.00240561   0.000988246   0.000361955   0.000105368   4.62770e-05   1.08714e-05   2.78875e-06   4.49107e-07   7.15937e-08       0.00000       0.00000       0.00000       0.00000       0.00000       0.00000
  15  19 3470.1741    2.8740  2.3488 12.1632  0.0000      0.521360  0.0752   0.0465   0.1189    0.0882   0.0000      0.379549   435.0394       7.95455      -1.32012       10.2050       10.7287       3.82969      -2.64910      -3.06141      -1.49685      0.503935       1.08287     -0.479524       1.20847      0.890385     -0.264968    0.00909912     -0.128305    -0.0118914     0.0134974    -0.0161597   -0.00705109   0.000136207   0.000860490  -0.000683853   2.97905e-05   6.02838e-06   5.38571e-06  -3.09308e-06  -6.16044e-07  -2.73445e-09       0.00000       0.00000       0.00000       0.00000       0.00000       0.00000       5.03885       6.93916       7.39459       7.51421       6.61514       6.61103       4.95343       4.56388       3.30763       2.67457       1.76731       1.33266      0.881014      0.574567      0.322521      0.210854      0.110898     0.0588973     0.0312045     0.0158039    0.00636984    0.00281083    0.00117286   0.000450643   0.000145239   4.75609e-05   1.23205e-05   3.03345e-06   4.58909e-07   7.62046e-08       0.00000       0.00000       0.00000       0.00000       0.00000       0.00000
  15  20 3611.4283    2.4390  3.4995 11.6285 -0.0041      0.312935  0.0876   0.0332   0.1509    0.0714   0.0000      0.213671   430.5720       1.95740       27.1792       33.8754      -13.6750       3.90590       3.69611      -11.0806       7.48400     -0.930027       2.79352      -3.16357      0.457384     -0.631611     -0.194824     -0.431564     -0.111828    -0.0871745     0.0135905    0.00272034   -0.00349058    0.00136497   -0.00207525  -0.000499563   0.000507774  -3.72761e-05  -2.96580e-05  -1.69771e-06   1.24177e-07  -1.06697e-07       0.00000       0.00000       0.00000       0.00000       0.00000       0.00000       6.39589       8.39206       9.16208       9.02620       8.34084       7.65705       6.29150       5.21869       4.02496       2.87923       2.23122       1.49312       1.01848      0.648403      0.401029      0.221848      0.127915     0.0694827     0.0345473     0.0159701    0.00786476    0.00329068    0.00129548   0.000467442   0.000164122   4.98137e-05   1.40946e-05   2.98645e-06   5.65796e-07   7.53023e-08       0.00000       0.00000       0.00000       0.00000       0.00000       0.00000
  15  21 3752.8541    2.1003  5.3813 11.0553 -0.0007      0.197854  0.1169   0.0225   0.1960    0.0575   0.0000      0.119573   422.2423       8.06017       3.33114       14.1832      -13.5344      -6.03941       10.8714      0.327218      -5.87447      -9.31509      -1.17119       1.45032     -0.604605      0.864296    0.00665600      0.127568      0.369852     0.0634336    -0.0488129   -0.00943847     0.0109058   -0.00333416   -0.00104568   0.000145393  -0.000203480   0.000123009   1.63760e-05   4.88057e-06   8.28999e-07  -7.27468e-08       0.00000       0.00000       0.00000       0.00000       0.00000       0.00000       8.68382       10.9400       12.1801       12.2163       11.5242       9.82183       8.23397       6.93870       5.24343       3.84249       2.84034       1.91158       1.34193      0.811949      0.503339      0.295004      0.167417     0.0858228     0.0465264     0.0222147    0.00996872    0.00408881    0.00166517   0.000582114   0.000197405   6.00968e-05   1.77338e-05   3.87703e-06   7.16637e-07   9.10853e-08       0.00000       0.00000       0.00000       0.00000       0.00000       0.00000
  15  22 3894.7713    1.6791  7.3489 10.7882 -0.0042      0.453929  0.1444   0.0166   0.2614    0.0462   0.0000     0.0997371   454.6777       17.3236       46.4241       8.71421       14.0339      -11.7303      -1.75627      -9.61075      -2.33390       6.18262      -1.07483       4.27716       2.47697       1.50268      -1.22578       1.15851    -0.0788634     0.0952845     0.0569181     0.0293967    -0.0209139    0.00218061    0.00354517  -0.000763373  -8.82569e-06  -4.45753e-05   2.64273e-06  -2.96100e-06   4.49149e-07   3.44459e-08       0.00000       0.00000       0.00000       0.00000       0.00000       0.00000       9.97154       12.3191       13.2977       13.2759       12.5898       10.9897       9.77058       7.92127       6.33637       4.81032       3.59958       2.33278       1.53981       1.03243      0.616137      0.366803      0.205597      0.111687     0.0548569     0.0248938     0.0121875    0.00510625    0.00207829   0.000731473   0.000238017   7.58945e-05   2.03264e-05   4.59928e-06   8.84288e-07   1.05998e-07       0.00000       0.00000       0.00000       0.00000       0.00000       0.00000
  15  23 4036.0451    1.4549  9.2216 10.4577 -0.0031      0.197827  0.1789   0.0130   0.3067    0.0436   0.0000     0.0857607   444.5620       23.8901       20.5274      -24.6543      -11.4432      -6.64240       9.12560       6.58769      -9.25037      -11.2726       5.03519       2.76437      -5.25710      -1.23276     -0.956687      0.534378      0.335140     0.0152852     0.0354117    -0.0312268    -0.0111131    0.00580268    0.00319607  -0.000932953  -0.000456256  -0.000253861   1.39731e-05   2.31466e-05   1.27800e-06   6.75672e-08       0.00000       0.00000       0.00000       0.00000       0.00000       0.00000       11.6266       15.3737       16.3526       16.1303       15.1616       13.6928       11.5346       9.62744       7.43294       5.70980       4.07333       2.83322       1.85955       1.19291      0.736562      0.417653      0.240446      0.125725     0.0631629     0.0297320     0.0137417    0.00590892    0.00233397   0.000851058   0.000300220   9.12027e-05   2.52554e-05   5.95771e-06   1.07158e-06   1.40682e-07       0.00000       0.00000       0.00000       0.00000       0.00000       0.00000
  15  24 4178.2398    1.2309 12.4750 10.1701 -0.0046      0.319321  0.2397   0.0102   0.4127    0.0411   0.0000     0.0789265   467.9075       39.4993      -9.90890       40.4788       48.6295      -14.1559       23.5135      -20.6460       12.9252       14.6984      -2.72959     -0.633416       4.31806       2.70325      0.144867      0.367660     -0.163486     -0.443594    -0.0368838    -0.0127088    -0.0403573    0.00423292    0.00137466  -0.000113461   0.000568963  -0.000240064  -1.29820e-05   1.51181e-05  -3.86884e-07  -3.70898e-07       0.00000       0.00000       0.00000       0.00000       0.00000       0.00000       14.8178       18.4814       20.1337       19.6316       18.6630       16.6827       14.3191       12.0222       9.65955       7.15264       5.18117       3.61624       2.36060       1.51624      0.941532      0.534732      0.305363      0.165406     0.0832130     0.0383496     0.0184921    0.00751581    0.00298289    0.00108999   0.000383481   0.000115200   3.10269e-05   7.05041e-06   1.28390e-06   1.58107e-07       0.00000       0.00000       0.00000       0.00000       0.00000       0.00000
  16  10 2228.4448    0.9426  0.7142  9.8313 -0.0084       1.71820  0.0345   0.0251   0.0596    0.1339   0.0000      0.992426   440.4238       2.18450       13.7028    -0.0504516      -1.14763       2.23163     -0.790385      -4.18128      -1.21842       1.25244     -0.218868      0.454074     0.0386320      0.377397      0.146265     -0.116128     0.0780991     0.0295480     0.0339753    -0.0157519    -0.0103338  -0.000801676   -0.00188045   0.000295545   0.000164090   5.95688e-05   6.48432e-06   1.71771e-06   1.35546e-06  -1.16533e-07   1.66059e-08   1.49532e-09       0.00000       0.00000       0.00000       0.00000       2.59087       3.50460       3.31740       3.65881       3.66971       3.22224       2.75625       2.01399       1.82441       1.44232       1.12335      0.698025      0.524742      0.310164      0.238564      0.136477     0.0911782     0.0480499     0.0262978     0.0134274    0.00529944    0.00297630   0.000958702   0.000527681   0.000170308   6.65132e-05   2.19464e-05   5.45719e-06   1.74202e-06   3.40141e-07   7.65120e-08   9.27532e-09       0.00000       0.00000       0.00000       0.00000
  16  14 2799.7492    2.7272  0.9445 11.8222 -0.0083       2.99002  0.0591   0.0656   0.0671    0.1394   0.0000      0.974499   440.2324       17.6691       8.40309       5.86988     -0.318243       2.80064      -2.82120      -1.37767     -0.351605     -0.565493       2.35302       1.37033     -0.804734      0.135857     0.0363288     -0.111250    -0.0623125    -0.0849140     0.0253016   -0.00335972  -0.000173977   -0.00246148   -0.00192477   0.000154806  -0.000269431  -9.92812e-05  -1.73143e-05   7.82833e-06   7.43368e-07  -1.94861e-08   9.21316e-08  -5.12315e-09       0.00000       0.00000       0.00000       0.00000       4.32846       4.50802       5.83563       5.21272       3.71099       4.26165       4.45593       3.12847       2.88680       2.68189       1.59968       1.10043      0.842509      0.498530      0.255095      0.189218      0.130431     0.0514036     0.0287267     0.0193443    0.00911919    0.00317902    0.00136821   0.000793281   0.000333530   0.000112330   3.30633e-05   7.22951e-06   1.75538e-06   4.43036e-07   7.35390e-08   8.07467e-09       0.00000       0.00000       0.00000       0.00000
  16  17 3224.9296    3.6409  1.3000 12.5520 -0.0114      -1.55523  0.0495   0.0789   0.0828    0.1620   0.0000      0.503014   438.3575       10.7099       15.6235      -2.09950       2.06677      -2.51997      -1.41317       2.81207       1.98491       1.51181      -2.98599      -1.01046     -0.909430    0.00970879     -0.196297     -0.111644     -0.252778     0.0973527   -0.00387128    -0.0228797   -0.00121454    0.00811072   0.000706497  -0.000137812   0.000105752   5.97156e-06   1.28551e-05   8.67678e-06  -1.33015e-07  -8.62741e-07   1.09629e-07   1.47451e-08       0.00000       0.00000       0.00000       0.00000       3.58146       4.40741       4.53209       4.66835       4.14415       3.84461       3.60445       3.01061       2.52296       1.91937       1.43821       1.01034      0.695255      0.455398      0.288164      0.163713     0.0973895     0.0548886     0.0294498     0.0148374    0.00706080    0.00337762    0.00145240   0.000606505   0.000223576   7.81173e-05   2.56788e-05   7.15427e-06   1.85874e-06   4.13760e-07   7.92307e-08   1.00667e-08       0.00000       0.00000       0.00000       0.00000
  16  19 3508.1545    2.7570  2.9189 11.6244 -0.0014      0.773998  0.0780   0.0390   0.1297    0.0858   0.0000      0.232632   442.0958       22.7984       21.4604      -8.37139       9.82678      -6.32934       4.56631      -2.82750      -2.39340     -0.431688      -4.89175      0.692592      -1.25943  -0.000802967     -0.160958     -0.211005     -0.170356   -0.00580352     0.0284346     0.0277444   0.000254834   -0.00145514   -0.00132754   0.000872394   8.90353e-06  -0.000148345   8.98514e-06  -1.18275e-07  -2.68699e-06   7.77422e-07  -8.75451e-09  -5.74488e-09       0.00000       0.00000       0.00000       0.00000       5.38175       7.05517       7.76145       7.57757       7.09629       6.32867       5.74266       4.60418       3.76574       2.84445       2.12875       1.47579       1.04467      0.655312      0.434477      0.246631      0.146655     0.0818349     0.0450911     0.0221516     0.0107692    0.00515646    0.00223803   0.000924500   0.000359732   0.000127977   4.21076e-05   1.15467e-05   3.24198e-06   7.02243e-07   1.35220e-07   1.55628e-08       0.00000       0.00000       0.00000       0.00000
  16  20 3650.2183    2.3156  4.0817 11.1710 -0.0023      0.690709  0.0952   0.0281   0.1646    0.0670   0.0000      0.183710   435.2642       7.81847       14.6075       10.0569      0.330899       2.30926      -1.44502      -6.20787      -2.91979      0.915276     -0.832096      -5.00754      -1.18196      0.620403      0.253285     -0.129263      0.154905    -0.0175173     0.0144353     0.0451296    0.00540813     0.0148235   -0.00105045   -0.00185632   0.000604963   9.79105e-05   2.24045e-05  -2.12246e-05  -4.11395e-06  -6.01471e-07  -9.60368e-08  -5.25358e-08       0.00000       0.00000       0.00000       0.00000       6.12568       7.89980       8.99455       8.43913       8.35342       7.57398       6.47315       5.37595       4.26283       3.27371       2.45044       1.77900       1.18114      0.813620      0.506181      0.304174      0.188317     0.0997172     0.0533471     0.0284681     0.0135079    0.00628423    0.00269542    0.00117686   0.000429879   0.000151830   5.24433e-05   1.53962e-05   3.96638e-06   8.98309e-07   1.54374e-07   1.79846e-08       0.00000       0.00000       0.00000       0.00000
  16  21 3792.0600    1.9775  5.5471 10.7372 -0.0008      0.365189  0.1112   0.0204   0.2020    0.0553   0.0000      0.127567   444.9222       6.31422      -15.2594       11.9621      -9.05496      -12.0477       3.12324     -0.827702       10.0101     -0.323348       3.05363      -2.17734     -0.349651     -0.427449      0.133403     0.0811420     0.0638547     -0.129910    -0.0267543  -0.000570543    -0.0151940    0.00408716    0.00825403  -0.000105824  -0.000605539  -7.62830e-05   2.01061e-05   5.82116e-06   6.68849e-06  -7.22829e-07  -1.31807e-07   4.76555e-08       0.00000       0.00000       0.00000       0.00000       7.27548       8.85688       9.91451       10.0126       9.45168       8.42949       7.54353       6.22838       5.02554       3.71244       2.87438       2.10899       1.40604      0.946411      0.600782      0.370711      0.224327      0.118838     0.0628864     0.0341287     0.0168094    0.00767647    0.00335569    0.00138909   0.000510111   0.000178036   6.01415e-05   1.73982e-05   4.34468e-06   9.66416e-07   1.75620e-07   2.05463e-08       0.00000       0.00000       0.00000       0.00000
  16  22 3934.0468    1.6301  7.5844 10.4245 -0.0013      0.320192  0.1473   0.0155   0.2582    0.0467   0.0000     0.0982205   433.6177       49.0814       1.82939       23.1189      -1.78510    -0.0951653      -5.29161      -16.7905       13.1172       4.94791      -8.73421      0.558989       5.06490     -0.691407     -0.746442     -0.214235      0.304078     0.0717058     -0.107101      0.112337     0.0153233    -0.0169579   -0.00506809   0.000888298   0.000782008  -0.000367192   0.000123143  -3.26139e-05  -4.50133e-06  -2.35813e-07   2.74553e-07   1.58566e-08       0.00000       0.00000       0.00000       0.00000       9.48518       11.9825       12.5007       12.7466       12.0907       11.1671       9.77072       8.14861       6.42349       5.06909       3.71375       2.71408       1.88053       1.23301      0.794650      0.473287      0.283058      0.152025     0.0825156     0.0418430     0.0201012    0.00939611    0.00396400    0.00166959   0.000635362   0.000221993   7.41588e-05   2.07735e-05   5.58347e-06   1.26691e-06   2.21051e-07   2.80873e-08       0.00000       0.00000       0.00000       0.00000
  16  24 4218.8253    1.1374 11.9096 10.0038 -0.0010      0.386231  0.2302   0.0104   0.3987    0.0379   0.0000     0.0785475   486.3814       10.0789      -9.59581      -8.83514       36.0419      -42.0621       11.2436      -2.07079       6.49874      -12.0713       8.96361      -8.01079      0.295078      -1.07002      -1.68262      -1.04580      0.729231     -0.165652     -0.319390    -0.0662890     0.0718546     0.0161385   -0.00614636   0.000513326   0.000668358  -0.000350756  -1.85825e-05   6.05532e-05   2.12516e-05  -1.17574e-06  -4.94119e-07   4.44967e-08       0.00000       0.00000       0.00000       0.00000       12.8739       16.8333       17.7582       17.4747       17.1087       15.6258       13.5774       11.4445       9.38846       7.17449       5.43915       3.86847       2.66509       1.77453       1.13214      0.682437      0.406101      0.226793      0.119194     0.0628498     0.0295795     0.0138554    0.00588752    0.00252396   0.000922431   0.000338082   0.000111882   3.31688e-05   8.65040e-06   1.89136e-06   3.41160e-07   4.10721e-08       0.00000       0.00000       0.00000       0.00000
  16  25 4361.3222    0.9326 14.0797  9.8656 -0.0042      0.326823  0.3108   0.0081   0.4745    0.0341   0.0000     0.0991659   443.8590       11.3673       3.36114       22.0053       75.2960       15.8915       16.9544       11.0607       13.6098      -2.50503      -1.25860       17.5233      0.807469      -2.21110     -0.715874      0.586855      0.668447     -0.249641     0.0348125     0.0333788   -0.00122732    0.00947586     0.0128047    0.00321073    0.00294096   0.000441989   3.83008e-05  -7.45645e-05  -2.20596e-05   1.66242e-07  -3.82195e-07   4.49304e-09       0.00000       0.00000       0.00000       0.00000       16.3614       20.8618       21.9101       21.7609       20.9472       19.3884       17.2835       14.0788       11.4038       8.66090       6.63807       4.77164       3.36806       2.21067       1.43238      0.853447      0.508955      0.278078      0.147133     0.0766003     0.0369676     0.0169933    0.00744087    0.00310554    0.00116921   0.000416469   0.000136479   3.87612e-05   1.01943e-05   2.17564e-06   4.03922e-07   4.78897e-08       0.00000       0.00000       0.00000       0.00000
  17  11 2405.2322    1.3672  1.0236 10.7711 -0.0111       3.75570  0.0476   0.0337   0.0733    0.1295   0.0000       1.03033   436.0675      -6.60245       17.4735       6.73527       1.81876      -5.40303      -4.95754      -4.76837     -0.551617      -2.89626      -1.56708     -0.364161      0.233656      0.168685      0.195867     0.0915451    -0.0470953    -0.0395884     0.0287581     0.0531818   -0.00417958    0.00515596   -0.00146872   0.000718781   0.000677353   3.26109e-05   2.02993e-06  -1.80684e-05  -6.62533e-06   2.88664e-07  -1.01561e-06   9.96772e-08   2.36232e-08  -1.73380e-09       0.00000       0.00000       3.13668       4.01447       4.77093       4.07741       4.64829       4.15231       3.17985       2.96397       2.23380       1.65832       1.46817      0.931238      0.664639      0.507733      0.295423      0.201350      0.129281     0.0677967     0.0410152     0.0243817    0.00960393    0.00548720    0.00271691   0.000990244   0.000460521   0.000207038   6.33129e-05   2.15807e-05   7.93739e-06   2.58237e-06   6.36480e-07   1.18631e-07   1.90502e-08   2.06649e-09       0.00000       0.00000
  17  12 2548.1280    1.8165  0.8509 11.4690 -0.0034      0.601068  0.0574   0.0456   0.0656    0.1120   0.0000       1.13054   441.8302       5.73672       9.05050       4.39936       7.03762       2.68466     -0.854877       3.88813     -0.813971     -0.278148      -2.36203      0.659148     0.0792798      0.252957     -0.258835    -0.0755946      0.109520     0.0690668    -0.0271929    -0.0108402     0.0121613    0.00971451   -0.00107744  -0.000166948   0.000490290   0.000270523   3.37411e-06   1.64083e-05  -5.80417e-06  -1.40979e-06  -8.13613e-07   1.68970e-07  -2.58313e-09  -4.35667e-09       0.00000       0.00000       5.45903       7.34183       6.76332       5.86557       4.20567       4.17700       4.47729       4.90704       4.43637       3.68968       2.69760       1.80525       1.11153      0.671360      0.366097      0.198945      0.115050     0.0576661     0.0325239     0.0170351    0.00932976    0.00423964    0.00214767   0.000779139   0.000398014   0.000146828   5.59560e-05   1.72549e-05   6.26603e-06   1.72250e-06   4.24749e-07   8.79016e-08   1.53068e-08   2.20907e-09       0.00000       0.00000
  17  15 2977.3754    3.5267  0.8156 12.9134 -0.0072       1.78075  0.0363   0.0885   0.0616    0.1065   0.0000      0.777272   442.5562       11.1187       18.8344       5.50150      -1.11525       4.17031     -0.400400       1.34892      -1.87074      -2.32547       2.21978       1.39940       1.26014     -0.455304      0.124733      0.237961     0.0165699     0.0372945    -0.0143216    0.00245758    0.00392978   -0.00301620  -7.93817e-05   0.000102072   9.44048e-06  -0.000167585   1.21201e-05   3.87857e-06   1.88921e-06  -3.21101e-06   2.75726e-07  -3.62248e-08  -4.22894e-09   2.22158e-09       0.00000       0.00000       2.87645       3.48094       3.64799       4.03048       3.69461       3.36417       2.79041       2.33802       1.94447       1.55893       1.16671      0.858488      0.562103      0.358613      0.233285      0.167604      0.102113     0.0592440     0.0338883     0.0176072    0.00880435    0.00442951    0.00214251   0.000876657   0.000347103   0.000137198   5.23926e-05   1.69695e-05   5.07549e-06   1.41956e-06   3.31716e-07   7.48165e-08   1.30769e-08   1.91022e-09       0.00000       0.00000
  17  16 3119.4307    3.9702  1.0025 12.8547 -0.0051      -2.10981  0.0441   0.0889   0.0699    0.1425   0.0000      0.903817   439.8558       15.7964       13.0976       4.13229      -6.91793       13.3954       1.83782      0.779987     -0.940916      -2.02161       1.68418     -0.921773      0.853966     -0.337317     0.0560441    -0.0957998    -0.0856042     0.0673011    0.00331563    -0.0280255   -0.00639485    0.00223893   -0.00110601   0.000121001  -0.000784497  -0.000247770  -2.65600e-05   3.89383e-06   1.17612e-05   2.49594e-07  -7.78457e-07  -1.45148e-07   2.67070e-09   3.88304e-09       0.00000       0.00000       2.53946       3.66961       3.40650       3.80564       3.54736       3.34492       3.08374       2.30766       2.14171       1.51271       1.31897      0.858771      0.668476      0.424277      0.297062      0.174850      0.116943     0.0638116     0.0359112     0.0196778    0.00960593    0.00498680    0.00210308    0.00101730   0.000403993   0.000176032   6.03158e-05   2.12727e-05   7.11275e-06   1.84923e-06   5.27476e-07   9.64285e-08   2.29209e-08   2.62365e-09       0.00000       0.00000
  17  17 3261.7069    3.5076  1.5835 12.6174 -0.0150       2.38599  0.0588   0.0689   0.0961    0.1213   0.0000      0.722333   433.8404       22.6643       22.0276       9.45480      -4.38751       2.11668      -3.58388      -1.61844     -0.441502      -1.92566       2.43721      -1.04090     -0.809974      -1.04315     -0.466121     -0.307683     -0.149107     0.0394530    -0.0652972     0.0111755   0.000620849    0.00372793   0.000452240    0.00281420    0.00118860  -9.43448e-05  -0.000116281   6.25705e-05   3.49311e-07   2.01329e-06   3.44937e-07  -9.24796e-08  -1.74986e-08   3.47477e-09       0.00000       0.00000       3.89759       4.86466       5.21615       5.46812       4.70054       4.41450       4.12086       3.34836       2.91085       2.28581       1.65598       1.22171      0.890207      0.543471      0.362892      0.240988      0.139327     0.0773382     0.0470964     0.0244251     0.0123245    0.00651748    0.00310553    0.00137414   0.000519064   0.000222523   8.55744e-05   2.85341e-05   8.33203e-06   2.16642e-06   5.47853e-07   1.13881e-07   2.22068e-08   2.78377e-09       0.00000       0.00000
  17  18 3403.6934    3.2221  1.8079 12.4368 -0.0074       1.56548  0.0670   0.0594   0.0984    0.1145   0.0000      0.541042   442.1838       5.83412       21.9213       13.8542       11.0828       3.69598      -5.93279      -7.20909       3.67818      -1.71610      -2.90948     -0.199104      0.442455    -0.0533625    -0.0631491     -0.561129      0.365861     0.0301757     0.0115523    0.00386330    -0.0121435     0.0124791  -0.000419700  -0.000512390  -0.000918126  -0.000232539   0.000145221  -1.59428e-05  -6.65033e-06  -3.25488e-06  -3.28489e-08   1.27421e-07  -1.64927e-08   3.41412e-09       0.00000       0.00000       4.38933       5.85935       5.67288       5.76575       5.27589       4.79297       4.68063       3.90081       3.57345       2.59828       2.10322       1.44659       1.04329      0.645845      0.424906      0.263922      0.168995     0.0921247     0.0500176     0.0266259     0.0138578    0.00726652    0.00305693    0.00148348   0.000552872   0.000239283   8.33159e-05   2.89950e-05   9.35856e-06   2.56040e-06   6.72678e-07   1.31140e-07   3.02198e-08   3.43816e-09       0.00000       0.00000
  17  19 3545.9044    2.7140  3.2883 11.5246 -0.0073      0.806742  0.0836   0.0368   0.1426    0.0877   0.0000      0.225119   437.3893       25.1197       15.4751       2.77986     -0.551207      -11.5655      -6.28391     -0.447273      -5.87679      -8.88509       2.53006     -0.683071     -0.158445     -0.976641      0.850603      0.433485    -0.0715793     0.0792267    -0.0567361     0.0382495    0.00136499   -0.00182548   -0.00134852   -0.00176840  -9.72863e-05   0.000386254  -0.000106166  -1.60967e-05   1.10410e-05  -3.18505e-06   8.45902e-08   3.42789e-07   9.60768e-09   5.67364e-09       0.00000       0.00000       5.26978       6.48897       7.64479       7.10442       7.16094       6.54163       5.84778       4.69909       4.15478       3.21615       2.28722       1.87726       1.15941      0.848729      0.602577      0.324929      0.210461      0.130032     0.0676546     0.0373012     0.0203175    0.00931495    0.00413662    0.00203884   0.000881688   0.000316881   0.000115221   4.56442e-05   1.50693e-05   3.83320e-06   9.28866e-07   2.14640e-07   3.53189e-08   3.73786e-09       0.00000       0.00000
  17  20 3688.1245    2.2188  4.4558 11.1757 -0.0027      0.442204  0.0969   0.0256   0.1715    0.0619   0.0000      0.158082   446.8732       21.0081       9.91309       13.1369      -11.9697      -7.08949      -5.46996      -4.08632      -5.95320      0.256688       3.72499      -2.10887     0.0904366     -0.213670     -0.649311      0.199413      0.210023    -0.0267306      0.166084    -0.0170680    -0.0165920   -0.00364530    0.00529263    0.00171772   -0.00186039   0.000292905   7.15944e-05  -4.14821e-05   3.09299e-06  -3.06288e-06   3.64656e-07  -5.73398e-07  -1.13100e-08   8.26935e-09       0.00000       0.00000       6.02072       7.62714       8.34714       8.35939       8.14003       7.36574       6.62432       5.44451       4.50762       3.57736       2.75297       2.02532       1.34215      0.955687      0.624923      0.392993      0.247313      0.139995     0.0818208     0.0432316     0.0212209     0.0106371    0.00506234    0.00224325   0.000938829   0.000382016   0.000135765   4.60271e-05   1.53621e-05   4.18516e-06   1.02853e-06   2.33523e-07   4.01955e-08   4.58712e-09       0.00000       0.00000
  17  21 3830.6605    1.8785  6.2396 10.7789  0.0008      0.427909  0.1264   0.0186   0.2129    0.0496   0.0000      0.107279   445.8880       39.5099      -6.45134     -0.663017      -16.4965       10.1960      -27.9858       7.42716       10.2673     -0.384227       6.01336       1.25237      0.778683      -1.05314      -1.12310     -0.929857      0.404165      0.453403    -0.0105094     0.0542018    -0.0339183    0.00819027     0.0101451   0.000268346   -0.00114632   0.000351781   0.000256137   8.94514e-05   2.16160e-05  -2.00008e-06  -4.78565e-07  -3.17023e-07  -4.86844e-08  -8.09630e-09       0.00000       0.00000       7.60552       10.1066       10.7062       11.0544       10.4990       9.65368       8.48267       7.01588       5.59172       4.45507       3.31347       2.49837       1.74772       1.16299      0.774861      0.497862      0.310377      0.177896     0.0974819     0.0518921     0.0273725     0.0135764    0.00618999    0.00283476    0.00115281   0.000463779   0.000171690   5.87803e-05   1.85161e-05   5.13176e-06   1.32075e-06   2.92518e-07   5.00047e-08   6.25242e-09       0.00000       0.00000
  17  22 3973.4335    1.5296  8.0063 10.5233 -0.0007      0.628221  0.1538   0.0143   0.2720    0.0419   0.0000      0.100699   437.3137       31.1047      -10.6428      -7.36497       15.4585       7.07559      -17.4812       2.62667      -2.81381      -3.33734       3.56555      -1.57507      0.486190      -1.17120     -0.772317     -0.628667     -0.716445   -0.00143196      0.244729     0.0100675    -0.0322500    0.00934023   -0.00629240   -0.00568425  -0.000176169  -0.000518342   0.000330673   1.13004e-05   5.69889e-05   6.50864e-06  -6.14276e-07  -2.37757e-07  -4.33095e-08   6.21726e-09       0.00000       0.00000       8.83328       11.4136       12.0690       12.6022       11.6903       11.0198       9.87817       8.22354       6.84522       5.25062       4.03870       2.91602       2.17431       1.44246      0.939674      0.597354      0.367887      0.207711      0.116230     0.0629332     0.0328133     0.0161945    0.00772759    0.00323970    0.00140192   0.000555468   0.000208867   6.99361e-05   2.21329e-05   6.23168e-06   1.59121e-06   3.33768e-07   6.21310e-08   7.57106e-09       0.00000       0.00000
  18  10 2291.6163    1.0214  0.7431 10.5882 -0.0103       2.26704  0.0397   0.0287   0.0595    0.0916   0.0000       1.15760   436.9187      -4.95288       11.2006     -0.240656      -3.03086     -0.707739      -1.82026       3.70753      0.584357      -2.84419    -0.0391015     0.0666378     -0.324401     -0.608417      0.209164     -0.271870     -0.113384     -0.149253     0.0385107     0.0620629     0.0143502  -0.000903368    0.00640076    0.00115804   -0.00101505   1.52127e-05   0.000176035  -2.84893e-06  -2.36450e-05   1.96147e-06  -2.30534e-06   9.10937e-09  -7.65467e-08   1.29453e-08  -4.49305e-09  -1.55522e-11       3.13063       3.56978       3.58313       4.12269       4.41895       3.76751       3.09736       2.39934       2.31432       1.98426       1.24914      0.894676      0.705998      0.572301      0.380123      0.236700      0.133449     0.0765532     0.0549735     0.0370794     0.0188531    0.00943136    0.00444140    0.00185654   0.000777832   0.000269752   0.000125954   5.12792e-05   1.76295e-05   5.94001e-06   1.68184e-06   4.05467e-07   1.10404e-07   2.67011e-08   4.40359e-09   4.43289e-10
  18  13 2724.8193    2.4279  1.0369 11.6597 -0.0066      0.966858  0.0527   0.0543   0.0697    0.1466   0.0000      0.860294   438.3553       5.00972       14.0251       1.39228      -7.03296      -8.82218      -2.81489      0.765886     -0.772254      -2.31331      0.381446      0.925892     -0.476084     -0.985711      0.127751      0.280020     -0.264297     0.0139865   -0.00684835    -0.0172666    -0.0214017   -0.00333096   0.000313220    0.00140500  -0.000793767   0.000129769   0.000175030  -3.85528e-05   9.27210e-06   7.03055e-06  -9.31031e-07  -1.10819e-07   2.67977e-07  -2.61891e-08   4.39702e-09  -3.40667e-10       3.44258       3.72133       4.27360       4.60359       4.09715       4.32862       4.06912       2.54290       2.45033       2.25275       1.66028       1.18250      0.900878      0.601112      0.382497      0.276030      0.210653      0.111676     0.0685106     0.0393387     0.0192756    0.00980854    0.00475485    0.00251837   0.000876606   0.000460799   0.000185996   8.66855e-05   2.79288e-05   8.61277e-06   2.50986e-06   5.57250e-07   1.36389e-07   2.88340e-08   5.51076e-09   6.06420e-10
  18  15 3012.2859    3.5658  0.9595 12.4254 -0.0089       1.07571  0.0444   0.0802   0.0637    0.1452   0.0000      0.833668   437.0209       7.89971       12.8475      0.726179     0.0751031       3.58709      -1.68332     -0.172555      -2.14165     -0.827130      -2.44968     -0.377380      0.727356     -0.769317      0.114291    -0.0984116     0.0440084    -0.0255619    -0.0899942   -0.00834317     0.0132022     0.0127344    0.00255886  -0.000330807   0.000922370  -0.000334915  -0.000146514  -0.000173357  -2.02262e-05  -4.37219e-06   1.20238e-06   1.10374e-07  -1.06336e-07  -2.62299e-09  -2.02054e-09   1.71859e-11       2.89330       4.17746       4.59417       4.72256       4.41571       3.94559       3.65108       2.68440       2.30242       1.75490       1.35768      0.934641      0.728522      0.497745      0.293692      0.233850      0.128393     0.0777328     0.0460891     0.0270248     0.0136165    0.00644419    0.00374021    0.00167378   0.000830713   0.000281276   0.000144210   5.65341e-05   2.17275e-05   6.49454e-06   1.80483e-06   5.90314e-07   1.31225e-07   2.86326e-08   5.49123e-09   5.98971e-10
  18  16 3155.0238    3.7176  1.2102 12.6083 -0.0151      0.272904  0.0437   0.0769   0.0793    0.1474   0.0000      0.757273   443.4445       16.1515       13.2949       4.82736      -5.91891       5.78573     -0.116900      -3.30242      -3.65223      0.495831     -0.718318     0.0753136     -0.604095     -0.257722    -0.0349384     -0.217935      0.291801    -0.0766311     0.0613439    -0.0421718    0.00910441   -0.00578533   7.15346e-05  -0.000516104    0.00254220   0.000261535  -9.65242e-05  -6.81104e-05   2.16365e-05  -1.32381e-05   8.23612e-07  -5.15143e-08  -5.46031e-08   1.99702e-08  -1.73277e-09   3.53727e-11       2.69238       3.48985       3.82158       3.89057       3.69691       3.59894       2.88648       2.60516       2.20167       1.64888       1.31166       1.00945      0.648483      0.495223      0.315606      0.203833      0.137934     0.0816640     0.0459393     0.0273721     0.0140732    0.00737319    0.00365916    0.00180269   0.000756874   0.000342751   0.000135346   5.18589e-05   1.69470e-05   6.33757e-06   2.06536e-06   5.58403e-07   1.19690e-07   2.61225e-08   4.23298e-09   5.64817e-10
  18  17 3297.6420    3.4081  1.4955 12.9178 -0.0091       1.13011  0.0592   0.0698   0.0921    0.0954   0.0000      0.591721   442.4219       6.06165       12.9565       5.85223      -5.30020      -10.8417     -0.992560       7.84086     -0.709564      -1.44895    -0.0273792       1.46515      0.390278     -0.524501      0.204108     -0.166086    0.00388283     0.0898545      0.150886    -0.0429414     0.0198838     0.0129017    0.00507184    0.00574682   0.000186316   0.000118710  -0.000237265  -3.27377e-05   1.88764e-06   9.80726e-06  -3.20566e-06   5.05906e-08  -6.89215e-08  -8.26971e-09  -4.92564e-09  -3.38492e-10       3.37177       4.69322       4.99361       4.60837       4.88484       4.00313       3.91730       3.48938       2.75128       2.32741       1.74321       1.34193      0.934329      0.643994      0.425880      0.273921      0.169625      0.102595     0.0601079     0.0328191     0.0178134    0.00947225    0.00453179    0.00228992   0.000990129   0.000450339   0.000171274   6.79453e-05   2.38413e-05   7.97982e-06   2.47961e-06   7.05638e-07   1.86696e-07   4.11104e-08   6.47882e-09   6.70184e-10
  18  18 3440.2944    2.9303  2.2915 11.8715 -0.0037       1.33738  0.0680   0.0456   0.1113    0.1036   0.0000      0.381412   442.6579       17.9141       7.94010       4.77672      -1.46892       6.99853      -2.60086      -2.12373      -3.95826       6.24403       1.93725       1.70522      0.442177     -0.902970     0.0852389      0.207771      0.272862     0.0269442    -0.0657880   -0.00876824     0.0152591    -0.0226097   -0.00266035   0.000914526   0.000435832  -0.000102291   0.000100019   7.61800e-05   1.09937e-05   3.08036e-06   1.89076e-06   9.16727e-08  -1.98520e-08   1.63784e-08  -9.01717e-09   2.96007e-10       4.19327       5.66862       5.91321       5.86640       5.56632       4.90954       4.60634       4.05271       3.45426       2.97438       2.20124       1.63872       1.11162      0.743254      0.496957      0.318849      0.198808      0.116995     0.0736098     0.0399678     0.0220279     0.0110864    0.00559879    0.00258452    0.00125769   0.000501502   0.000207817   7.83416e-05   2.91051e-05   9.13287e-06   2.88060e-06   7.60106e-07   1.96475e-07   4.37917e-08   7.17634e-09   8.41469e-10
  18  19 3582.9009    2.5504  3.7527 11.5090 -0.0019      0.287177  0.0913   0.0313   0.1477    0.0680   0.0000      0.201656   437.8335      -6.70986       7.32084       6.04757      -5.19418      -8.52504       8.86087      -4.83920     0.0958912      -6.26257      -1.46185       1.23422      0.796506      0.616733     -0.396265      0.497368    -0.0483344     0.0676057     -0.170897     0.0505717      0.118743    -0.0119371   -0.00328871  -0.000803853    0.00115092   0.000566669  -0.000235225  -0.000104551   7.37722e-06   2.57089e-05  -6.63679e-06   4.08503e-07  -3.52431e-08  -1.34901e-07  -1.01211e-09  -5.16388e-10       5.70526       6.96198       7.12831       7.67353       7.73213       7.29818       6.06390       4.82791       4.30822       3.60511       2.67314       1.98079       1.39040       1.00762      0.696821      0.442412      0.282056      0.176944      0.107807     0.0591156     0.0333388     0.0166895    0.00784818    0.00339433    0.00158812   0.000654821   0.000270638   0.000100695   3.81209e-05   1.23545e-05   3.80595e-06   9.72474e-07   2.36811e-07   5.16167e-08   8.74166e-09   1.03303e-09
  18  20 3725.6374    2.0595  4.9047 11.0301 -0.0042      0.595695  0.1026   0.0225   0.1839    0.0581   0.0000      0.131984   459.2545       26.9572       4.23763      -7.22082      -21.1133       5.12357       1.51259      -10.8129       6.88846      -3.07431      -7.38957      -5.50425       3.81935      0.860217     -0.592642     -0.454804    -0.0988213     0.0567910     -0.143118     0.0761297     0.0353101     0.0485788    -0.0146758   -0.00300579   -0.00223873   0.000675051  -0.000836870   5.70457e-05  -2.42234e-05   2.58562e-05  -8.17753e-06   4.78974e-07   3.27418e-07  -6.16215e-08  -9.83377e-09   1.22888e-09       6.09420       7.84780       8.49478       8.61013       8.33892       7.65583       7.10280       5.72975       4.86183       3.94868       3.14153       2.29669       1.60552       1.13384      0.760008      0.488969      0.326139      0.191745      0.115337     0.0632281     0.0341644     0.0175425    0.00845482    0.00411922    0.00179304   0.000823811   0.000329067   0.000129417   4.45685e-05   1.44893e-05   4.60796e-06   1.19770e-06   2.95321e-07   6.32136e-08   1.11351e-08   1.20893e-09
  18  22 4011.7190    1.4905  9.4389 10.3125 -0.0012      0.426570  0.1664   0.0125   0.2979    0.0393   0.0000     0.0817472   461.2871       41.0037       9.88715      -40.4491       4.93845       13.2864      -17.3051      -6.72376       6.93634      -8.99858       2.58635       2.70543      0.285139      0.150539       5.71555     -0.556202     -0.696240      0.178660      0.363997     0.0945943     -0.114089    -0.0404539     0.0339570    0.00447261   -0.00446816  -0.000253794   0.000144284   0.000250884  -9.12838e-05  -4.53555e-07  -5.79504e-06  -1.15644e-06  -4.08334e-08   2.71280e-07   7.93781e-09  -1.98386e-09       9.12653       12.1053       12.7981       13.0132       12.9192       11.8416       10.6998       8.79147       7.22202       5.77965       4.55027       3.36313       2.44185       1.69974       1.16849      0.758977      0.480391      0.295429      0.169432     0.0945537     0.0501201     0.0261778     0.0124820    0.00600082    0.00267499    0.00118720   0.000471322   0.000184679   6.49548e-05   2.21187e-05   6.63104e-06   1.86651e-06   4.64023e-07   9.77880e-08   1.69497e-08   1.87411e-09
  19   9 2173.8805    0.7868  0.7493 10.0570 -0.0166       6.72120  0.0365   0.0199   0.0558    0.1071   0.0000       1.20200   437.7484      -3.05818       11.7388       4.28967      -4.51103     -0.820364      -2.43523     -0.473127      -1.81292     -0.439133     -0.902896      0.320286      0.136713      0.426106     -0.378231     -0.156754      0.143013    -0.0771051     -0.126149     0.0232939   -0.00107504    0.00928573    0.00293031   -0.00114679   -0.00108664  -0.000377512   0.000209881   3.53199e-05   8.09937e-06   1.30271e-06   9.65213e-06   4.25508e-07   5.79347e-08   1.78192e-07  -2.35110e-08  -1.29525e-08       2.69401       3.51662       3.70163       3.68634       3.60876       3.52637       3.25125       2.47724       2.02418       1.54221       1.26411      0.986973      0.728286      0.512817      0.357661      0.250061      0.155165      0.105411     0.0605310     0.0349216     0.0165208    0.00969109    0.00464665    0.00209834    0.00105033   0.000474495   0.000235548   8.40742e-05   3.67635e-05   1.34857e-05   4.73722e-06   1.65884e-06   4.27183e-07   1.27223e-07   2.61404e-08   5.71623e-09
  19  12 2613.1436    1.9982  0.9844 11.4512 -0.0024       1.26457  0.0387   0.0426   0.0629    0.1422   0.0000       1.02147   440.0586       4.05319       17.1472       4.66227      -4.19241      -4.43897      -4.17950      -2.15493       1.56073      0.623077      0.596606     -0.155431       1.01397      0.152987     -0.532581     -0.282906      0.217532    -0.0399388    -0.0193541    -0.0198415    -0.0172321    -0.0171171    0.00680096   -0.00272296   0.000173841   0.000265731   0.000126620   0.000181114  -3.16199e-05   6.17912e-06  -3.92162e-06  -1.76019e-06  -1.00703e-07   1.21675e-07   3.29901e-08  -4.48289e-09       2.31125       2.91357       3.25326       3.07651       2.99622       2.76526       2.69851       2.34020       1.98276       1.62947       1.27607      0.973116      0.728046      0.523986      0.337793      0.239094      0.148949     0.0910244     0.0568554     0.0306719     0.0178058    0.00942095    0.00532300    0.00248256    0.00125348   0.000577526   0.000255517   0.000103421   4.33393e-05   1.54451e-05   5.72129e-06   1.57999e-06   5.16364e-07   1.35509e-07   3.09358e-08   6.96398e-09
  19  17 3333.0281    3.2361  1.5981 12.7427 -0.0036     -0.565258  0.0570   0.0562   0.0849    0.0958   0.0000      0.868400   436.9434       14.8323       13.3027      0.447609      -7.19967      -6.01112      -10.0336       2.01596       2.37777      -3.42419      -1.04093      -1.83372       1.36402     -0.494322      0.547499    -0.0244133    -0.0904029     0.0536777      0.103454     0.0272412    -0.0285507    -0.0188017   -0.00336924    0.00133135    0.00101269  -6.54084e-05  -0.000280625  -5.89529e-05  -9.47932e-05  -1.54992e-05  -5.40262e-06   1.00962e-06   6.61274e-07   4.46876e-08   7.52312e-08   8.43536e-09       3.22360       4.36912       4.73392       5.01549       4.60653       4.36811       3.96512       3.20039       2.78158       2.24839       1.64157       1.29570      0.988765      0.655366      0.471114      0.316557      0.205715      0.117089     0.0807450     0.0432513     0.0257970     0.0137859    0.00737872    0.00373451    0.00168810   0.000914022   0.000328795   0.000154704   5.59524e-05   2.33198e-05   8.26384e-06   2.46690e-06   7.40074e-07   1.83802e-07   4.46809e-08   9.54087e-09
  19  18 3476.5379    2.8117  2.8720 11.9681  0.0005       2.47814  0.0726   0.0382   0.1216    0.0757   0.0000      0.391213   436.5754       17.6470       13.0935       10.9582       3.29386       1.39348       5.61889       2.57795       3.38317      -1.70195       1.52027       1.67788      0.787318     -0.918311      0.125676      0.154919     -0.239365     -0.183199      0.116301     0.0274299     0.0362799   -0.00910342     0.0147160   -0.00373436  -0.000696112  -0.000937917   0.000205534   6.14205e-05  -1.64641e-06  -1.29868e-05  -1.40642e-06  -1.92781e-06   2.99101e-07   2.49235e-07   6.97100e-08   6.59807e-09       4.15012       5.60828       5.79072       6.27612       5.90330       5.77730       4.88681       4.27627       3.49889       2.77779       2.33725       1.71180       1.28743      0.814399      0.633109      0.406528      0.272147      0.167752      0.104064     0.0617714     0.0347070     0.0175988    0.00934840    0.00439080    0.00225828    0.00103124   0.000454863   0.000180086   7.30242e-05   2.52872e-05   9.31094e-06   3.07449e-06   8.57923e-07   2.36955e-07   5.75741e-08   1.06265e-08
  19  19 3619.5569    2.3760  3.8713 11.6151 -0.0037      0.409109  0.0855   0.0280   0.1525    0.0626   0.0000      0.186099   432.1640       23.5428       23.9687       9.64396      -9.61633       10.1155       7.03108      -6.25372      -1.47827      -3.32213      -6.46383       1.38838     -0.246502      0.611497     -0.134959     -0.539731     -0.718185      0.156349      0.128738      0.141514    -0.0423595    -0.0334408    0.00215835     0.0152578   -0.00815479   0.000695681    0.00111086   0.000167298  -3.01448e-05  -6.18326e-07  -1.03816e-05   7.48027e-06   2.69503e-06  -1.35129e-07  -8.00863e-08  -1.43185e-08       5.23827       6.69117       7.83535       8.02692       7.59241       6.91452       6.19433       5.20612       4.25179       3.38628       2.77613       1.97360       1.45130       1.02138      0.712851      0.464141      0.296984      0.197659      0.118511     0.0671668     0.0373844     0.0215004     0.0111551    0.00544834    0.00257460    0.00121752   0.000556991   0.000232141   8.93871e-05   3.27259e-05   1.11493e-05   3.55171e-06   1.03176e-06   2.82138e-07   6.58824e-08   1.26860e-08
  19  20 3763.1346    2.0521  5.3803 11.0959 -0.0007      0.708485  0.1027   0.0204   0.1858    0.0539   0.0000      0.117039   447.4313       20.7098       2.89333      -4.09295       8.23316       1.30299      -16.0737      -1.05234    0.00314899       6.92917       2.75626     -0.802418       2.37593     -0.744126      0.991067      0.693020   -0.00400785     -0.667122      0.268219    -0.0193807    -0.0893956    0.00977284     0.0107152   0.000313609   -0.00353498   -0.00111606   0.000671137  -0.000300787  -1.35502e-05   2.65917e-05  -3.29188e-05  -1.19688e-05  -4.27703e-07   1.48959e-08   4.22528e-08  -5.95428e-09       5.94075       7.91934       8.43818       8.83713       8.54637       7.84823       7.01964       6.11222       5.05212       3.91744       3.21886       2.41208       1.73455       1.28136      0.849331      0.598008      0.378644      0.234095      0.144922     0.0842895     0.0473852     0.0252158     0.0135715    0.00650660    0.00327072    0.00151443   0.000654583   0.000265887   0.000106063   3.80949e-05   1.31119e-05   4.12682e-06   1.29145e-06   3.51861e-07   7.81015e-08   1.65025e-08
  19  21 3906.2866    1.6839  7.9362 10.7380 -0.0033      0.281684  0.1413   0.0144   0.2476    0.0423   0.0000     0.0888126   442.4720       5.82480       26.8041      -11.9667     -0.567212      -7.71256       4.96843      -2.64877      -7.61898      -2.56995       7.31149       3.68768      0.160251    -0.0192175      -1.07220       1.10661      0.718050     -0.505296      0.423611     0.0164345     0.0440516     0.0371821     0.0326176   -0.00498541   -0.00262444   -0.00189047   0.000621485   0.000189643  -4.81492e-05   8.91590e-05  -1.45975e-05  -4.72290e-06   2.82633e-06   2.25061e-07  -5.97610e-09   1.41893e-09       7.66807       10.0086       10.8092       11.2480       10.7798       10.0361       8.90877       7.81129       6.53545       5.13014       4.17440       3.13285       2.28141       1.65470       1.12950      0.770684      0.494135      0.303944      0.186668      0.110993     0.0623462     0.0331174     0.0178147    0.00866384    0.00421391    0.00203651   0.000829839   0.000356520   0.000139226   5.03479e-05   1.74786e-05   5.52694e-06   1.69929e-06   4.52420e-07   1.02663e-07   2.11614e-08
  19  22 4049.6413    1.4287  9.9363 10.4032 -0.0002      0.269946  0.1653   0.0113   0.3028    0.0390   0.0000     0.0747218   446.6152     -0.136932       23.6160       30.7214       2.31405       9.27181       19.6576      -20.8069      -16.0981       4.16254       9.80043      0.418531      0.641800      0.949498     -0.964211      -1.43983    -0.0407113      0.286271    -0.0632143     0.0119492      0.100779    0.00170677     0.0203850     0.0108631    0.00448207    0.00375412  -0.000480557   0.000482713   7.10312e-05   7.76569e-05   2.67655e-05  -2.05187e-05  -6.15261e-06  -6.55312e-09   1.63738e-07   3.19777e-08       8.74644       11.2715       12.2778       12.6793       11.8983       11.4146       10.2331       8.80338       7.33400       6.05463       4.76701       3.52220       2.65011       1.88635       1.30821      0.851830      0.566860      0.352801      0.210752      0.123632     0.0702669     0.0375293     0.0197297    0.00990472    0.00469358    0.00214160   0.000930141   0.000403082   0.000159347   5.83556e-05   2.00089e-05   6.41495e-06   1.86486e-06   4.94980e-07   1.16993e-07   2.32739e-08
  19  23 4192.8842    1.2156 11.5780 10.2552 -0.0033      0.190176  0.2084   0.0094   0.3472    0.0371   0.0000     0.0761270   447.4162      -10.4628      -4.84040       31.7393       10.1823       4.98310      -6.08616      -28.1445       6.61708      -1.14034       3.37517     -0.668438      -8.62336      -4.25485       1.13067      -1.38651     -0.159966      -1.03230    -0.0346252     0.0395229     -0.153893     0.0351250     0.0350322    -0.0221378    0.00438489   -0.00198747   0.000510247  -0.000753725   0.000363650  -0.000121859  -1.18952e-05  -1.06754e-06   9.32129e-06   1.26395e-06   1.31763e-07  -4.46415e-08       10.1034       13.3532       14.3711       15.2588       14.7514       13.4323       11.9224       10.3862       8.56801       6.94793       5.49320       4.16466       3.05471       2.14392       1.48802       1.01488      0.652480      0.418289      0.247462      0.153097     0.0829916     0.0464611     0.0232126     0.0122486    0.00572718    0.00272815    0.00114125   0.000489659   0.000183879   7.05140e-05   2.30834e-05   7.85122e-06   2.19157e-06   6.13175e-07   1.42079e-07   2.91429e-08
  19  24 4336.0371    1.0043 14.6235 10.1640 -0.0006      0.100330  0.2979   0.0074   0.4581    0.0324   0.0000     0.0827703   415.3611       16.1334       32.2309      -1.95720       4.26959      -31.6630       7.02019       33.2706      -23.2686      -38.9208      -6.26070       10.8953      -2.03481       6.49213       3.12863       3.17742      0.621641     -0.526619     -0.648829      0.494758      0.187648     -0.112934     0.0373630     0.0209026    0.00246884    0.00184147    0.00452348  -0.000933002  -9.19305e-05  -9.22466e-05  -6.16985e-05   5.33195e-06   4.66759e-06   1.98650e-06  -2.53165e-07   1.48003e-07       13.5342       17.9397       19.4613       19.8183       19.5469       17.8166       16.2883       13.7439       11.4968       9.30863       7.44207       5.54678       4.14976       2.85920       2.04694       1.36799      0.880822      0.552242      0.333084      0.200861      0.110844     0.0602285     0.0303715     0.0156263    0.00734961    0.00351237    0.00148227   0.000638751   0.000243179   9.25638e-05   3.14810e-05   1.03332e-05   2.96149e-06   8.05523e-07   1.93811e-07   3.85555e-08
  20   9 2203.2485    0.8895  0.8490 10.2953 -0.0056       4.20000  0.0461   0.0210   0.0600    0.0988   0.0000       1.04561   437.5831       4.19722       16.0640       1.12131      -3.50985       5.22181       2.85635      -3.95151      -1.71700    -0.0817081      0.376014     -0.879576     -0.332818     0.0797135      0.772817    -0.0943110    -0.0254949     0.0655611    -0.0766551    -0.0715261     0.0912807     0.0248286   -0.00419453   -0.00114707   0.000509383   0.000930711   0.000753326   5.06895e-05   8.22521e-05   7.35872e-05  -3.26871e-05   6.99644e-06   1.92029e-06   5.26309e-07   2.35790e-07  -8.35684e-08       2.27999       3.67658       3.32810       3.93351       3.04788       3.59249       2.78622       2.88397       2.21361       1.92819       1.41034       1.21860      0.764734      0.678381      0.428739      0.332868      0.173462      0.140958     0.0687635     0.0485411     0.0249759     0.0158994    0.00755587    0.00455476    0.00202223    0.00108033   0.000446156   0.000227543   8.96016e-05   4.04439e-05   1.16448e-05   5.15847e-06   1.53378e-06   5.28491e-07   1.56091e-07   4.02608e-08
  20  10 2352.5738    1.1947  0.8973 11.1500 -0.0119       5.13340  0.0404   0.0264   0.0601    0.0970   0.0000       1.02991   436.0365      0.357636       17.1393      -1.45174      -1.59949      0.544919      -3.45874       4.53801      -1.23473      -2.31394     -0.979965       1.55721      0.371497     -0.365319      0.120735     0.0540621     -0.310453     -0.129749   -0.00579073    0.00695886   -0.00127395     0.0270743     0.0254904   0.000638258    0.00254049   0.000755906   0.000641938  -0.000234918  -1.14231e-05   3.22505e-06   5.52310e-06  -3.04746e-06   2.52463e-06   2.44252e-07  -1.07351e-07  -3.11065e-08       2.43128       3.17402       3.35076       3.39711       3.24119       3.29208       2.93920       2.63404       2.05093       1.76647       1.22896       1.07287      0.749472      0.614621      0.425409      0.292231      0.194839      0.124469     0.0731673     0.0446317     0.0245952     0.0144456    0.00768280    0.00397968    0.00210342   0.000937474   0.000477602   0.000186560   9.25053e-05   3.30730e-05   1.41897e-05   4.54891e-06   1.59657e-06   4.91892e-07   1.40102e-07   3.42259e-08
  20  11 2499.0062    1.5482  1.0994 11.2508 -0.0085       1.53089  0.0520   0.0310   0.0705    0.1311   0.0000      0.886438   438.7075       1.44969       14.1093       5.02040      0.904954       1.05660      -1.44759      -1.02496      -1.53535      0.322706      0.903865       2.92775       1.25900      0.593658     -0.276116      0.294684     0.0172890    -0.0285438     -0.112799     0.0210017    0.00227426    -0.0171456   -0.00925459   -0.00333939   -0.00117698  -0.000742560  -0.000441260   0.000354755   4.62601e-05   8.33633e-06  -1.89741e-05  -3.09846e-06   1.69753e-06   5.04666e-07   1.19093e-08   4.53268e-08       3.22370       3.39079       4.31260       4.48047       3.91872       4.36001       3.49676       2.91078       2.79254       2.29184       1.73171       1.42669      0.857183      0.693396      0.584521      0.375530      0.201278      0.162783     0.0957000     0.0509724     0.0379353     0.0229723     0.0107752    0.00574022    0.00305918    0.00122088   0.000509520   0.000293714   0.000143076   4.74342e-05   1.58797e-05   6.40914e-06   2.41807e-06   7.25373e-07   1.87079e-07   4.11141e-08
  20  12 2644.9222    2.0778  1.0857 11.8990 -0.0005       2.07437  0.0440   0.0406   0.0683    0.1218   0.0000      0.844272   438.3318       6.20179       9.50124       1.11327      -2.79931      -1.68280     -0.629471     0.0363062      -1.23865      -2.05959     0.0417794     -0.807172     -0.603301      0.725512    -0.0238081      0.130093    -0.0163221    -0.0804072     0.0356870     0.0730329    -0.0131310    -0.0215329  -0.000162525    0.00222271   0.000156545   -0.00136808   0.000323650   0.000280886   3.54652e-06   6.20417e-06   7.47125e-06   1.57421e-06  -4.74605e-07  -5.15536e-07   1.93738e-07   7.05641e-08       2.80257       3.61312       3.60628       3.71187       3.73563       3.57845       3.30734       2.83807       2.34212       1.87324       1.52250       1.21956      0.923096      0.650964      0.447358      0.329280      0.214642      0.138571     0.0871021     0.0516962     0.0308316     0.0153506    0.00892191    0.00409672    0.00222982    0.00107222   0.000506229   0.000228264   8.77486e-05   3.67548e-05   1.39418e-05   4.83248e-06   1.78793e-06   4.77025e-07   1.48410e-07   3.92033e-08
  20  13 2790.8138    2.7583  0.8467 12.6616  0.0040       1.82811  0.0421   0.0588   0.0561    0.0925   0.0000       1.02921   440.1017       5.09593       18.3283       3.84084      -2.15191      -2.74425       2.35104      -2.55639      0.590595      -1.42743      0.209265       1.21614      -1.02838     -0.225779     -0.611415      0.232652     0.0716750     0.0137123    -0.0861572    -0.0852840    0.00892964     0.0123728   -0.00800879   -0.00857362   0.000508637   9.89409e-05  -0.000176467   8.11976e-05  -6.31797e-05  -1.25497e-05  -5.09789e-06   7.15988e-07  -1.01681e-06  -5.01368e-07   2.67470e-08   1.25739e-08       2.80012       2.59426       3.60107       4.20269       3.01558       3.09969       3.45289       2.54658       1.99586       2.00911       1.58402      0.972545      0.831279      0.721497      0.434939      0.288623      0.233397      0.137304     0.0622786     0.0476427     0.0342014     0.0178191    0.00749451    0.00443348    0.00275260    0.00128518   0.000491219   0.000204590   0.000117259   5.45155e-05   2.07324e-05   6.56139e-06   1.81939e-06   5.05648e-07   1.28906e-07   2.99806e-08
  20  15 3080.5907    3.8116  0.9665 13.3441 -0.0084       1.59502  0.0416   0.0841   0.0632    0.1131   0.0000      0.930119   438.3466       9.96208       7.58705       5.29944       2.60011       6.88142       4.77992       2.39139       1.95154      -3.07433      0.128767     -0.627338      0.972433     -0.505927     -0.604298     -0.361038      0.100412     -0.119766     -0.165682     -0.140820    -0.0160684     0.0124019    0.00396715   0.000538765  -0.000558445  -0.000129732   9.55471e-05   2.17047e-05  -7.56822e-05  -3.10523e-05   1.00289e-07   5.62937e-06   4.58524e-07   1.98364e-07   1.25894e-07   9.26169e-08       2.75629       3.60199       3.56762       3.64268       3.30269       3.52771       3.49742       2.81340       2.39204       1.78164       1.21582       1.00969      0.892878      0.669376      0.486249      0.366730      0.224646      0.138178     0.0865182     0.0526110     0.0264314     0.0143889    0.00870513    0.00413921    0.00218266   0.000939599   0.000587803   0.000183241   0.000100518   2.99576e-05   1.66269e-05   5.55204e-06   1.94529e-06   5.39766e-07   1.38937e-07   3.62709e-08
  20  16 3224.5240    3.6848  1.2535 13.2554 -0.0010     -0.439095  0.0451   0.0694   0.0813    0.1094   0.0000      0.829211   435.0116       11.3235       19.8487      0.731311      -3.51121      0.554340       3.41855     -0.686732      -1.70906      -2.69822      0.532155       2.14608     -0.872107     -0.746407      0.308032     -0.261955   -0.00866268      0.110696     0.0342519     0.0528487     0.0280651   -0.00274485   -0.00605166   0.000494898    0.00440849   0.000917785  -0.000110563  -0.000258234   2.02644e-05   3.72195e-05   1.55237e-05   3.75753e-06   3.38543e-07  -5.58800e-07   1.63408e-07   2.79031e-08       2.44797       3.22447       3.33705       3.60976       3.59098       3.43050       2.88268       2.49639       2.08518       1.81578       1.40989       1.11265      0.746583      0.597245      0.410098      0.281055      0.189345      0.118346     0.0778518     0.0467081     0.0288729     0.0155533    0.00898720    0.00456073    0.00216071    0.00102070   0.000503111   0.000199805   9.37310e-05   3.62081e-05   1.42052e-05   4.70490e-06   1.70317e-06   5.12477e-07   1.61448e-07   3.79606e-08
  20  17 3368.2088    3.1230  1.9245 12.7484 -0.0042      0.864377  0.0598   0.0474   0.0970    0.0697   0.0000      0.367871   433.0408       7.39146       7.23423       12.9751      -4.04065       10.0969       4.88449      -12.8973       2.46926      0.125807       4.39284      -3.07971       1.69890      0.640046      0.382666     -0.529590     -0.171973     -0.137533      0.207904      0.170174     0.0156889     0.0111317     0.0158261    0.00670431   -0.00558600   -0.00202536    0.00147493  -5.48894e-05  -7.77139e-05  -1.25491e-05   3.12533e-05  -2.37407e-06   5.11176e-07  -2.62634e-07   1.07392e-07   4.07507e-08       3.27076       4.19488       4.55142       4.89995       4.44320       4.21060       3.87609       3.51465       2.86135       2.58137       1.86727       1.51395       1.16498      0.818678      0.558451      0.375734      0.262548      0.168377      0.100544     0.0610508     0.0378282     0.0198777     0.0108043    0.00568165    0.00313592    0.00148367   0.000683135   0.000279903   0.000128624   5.10291e-05   2.06318e-05   6.86372e-06   2.49420e-06   7.03941e-07   1.93167e-07   4.95331e-08
  20  18 3512.0933    2.6966  3.0199 12.1031 -0.0047      0.725335  0.0721   0.0333   0.1210    0.0648   0.0000      0.240925   433.0877       15.0871       17.5231       13.3432      -3.69424       6.08314       5.80706      0.890564       2.20633      -3.77210   -0.00435769       1.23604       1.72435     -0.581775      0.383976      0.170069      0.956654      0.358354    -0.0438247     0.0536042    -0.0339850     0.0160249    0.00164014   -0.00230388    0.00317257   -0.00368967   0.000858639  -0.000656988  -0.000288861  -3.02066e-05   4.44362e-05  -4.31533e-06  -5.18578e-06   2.64154e-08  -7.41575e-08  -1.33128e-07       4.24104       5.45506       5.96320       6.09502       5.98231       5.56393       4.93763       4.51457       3.66805       3.03695       2.30708       1.82193       1.37328      0.988251      0.705578      0.476391      0.321677      0.197071      0.124694     0.0753587     0.0407008     0.0250006     0.0129408    0.00688574    0.00357163    0.00165686   0.000798761   0.000345053   0.000148719   5.42829e-05   2.23401e-05   8.22015e-06   2.52616e-06   8.55738e-07   2.46137e-07   6.23150e-08
  20  19 3655.8720    2.2620  4.3794 11.6492 -0.0057      0.410704  0.0896   0.0242   0.1567    0.0560   0.0000      0.149806   439.4144       19.5482      -2.22115      0.907895       3.77571       7.54450      -4.57865      -1.75948       6.53910     -0.896263       3.34649      -2.08075      -4.35174      -1.20876     -0.322812     -0.895411      -1.11062    -0.0547667     0.0993697     0.0739686     0.0343649    0.00556202    -0.0133364    -0.0104018    0.00841618  -0.000824716  -0.000216196   0.000256738   8.68139e-05  -2.51552e-05   1.62852e-05  -1.30587e-05  -8.08587e-06  -1.79308e-06   5.07604e-07   1.66482e-07       5.20193       6.89215       7.44118       7.59791       7.28313       6.87673       6.20956       5.46729       4.62961       3.78887       2.98003       2.26079       1.74207       1.24096      0.888339      0.608298      0.393402      0.249726      0.154798     0.0911523     0.0540069     0.0301850     0.0163326    0.00863060    0.00427837    0.00210655   0.000953954   0.000433461   0.000179365   7.34704e-05   2.74161e-05   1.02527e-05   3.46593e-06   1.04613e-06   3.00097e-07   8.01714e-08
  20  20 3799.9034    1.9141  6.4938 11.0428 -0.0029      0.513632  0.1148   0.0163   0.2061    0.0451   0.0000     0.0953384   435.5484       31.1770       18.8912       2.26300      -9.38055       5.87519      -10.5331       5.32532       5.24537       2.60208       7.75554       2.53074       1.93971       1.90197      -1.59246    -0.0835986     -0.165919     0.0158623      0.276241      0.171215     -0.141454    -0.0706747    -0.0300493    0.00407025   -0.00655191   -0.00494619    0.00194430   0.000803434   7.83617e-05  -0.000188980   6.97817e-05   2.09087e-05  -3.14493e-06  -2.36365e-06   4.27775e-07  -6.34408e-08       6.01373       7.62557       8.33895       8.67631       8.90233       7.87088       7.33681       6.17951       5.42418       4.51047       3.59834       2.77766       1.98827       1.51121       1.07045      0.728715      0.486372      0.302005      0.191746      0.117708     0.0709848     0.0405244     0.0214751     0.0113437    0.00559112    0.00271926    0.00123706   0.000554016   0.000235312   9.56897e-05   3.54781e-05   1.28744e-05   4.18810e-06   1.35036e-06   3.88875e-07   9.82520e-08
  20  21 3943.5893    1.6470  8.0518 10.7574 -0.0005      0.352281  0.1410   0.0130   0.2383    0.0414   0.0000     0.0870604   456.7911       9.59699       14.8705       7.08012       2.86670      -14.9236      -22.7360       1.96515       10.3820      -9.18909      -3.00257     -0.806146      0.206246     0.0817806      0.105554     -0.577675      0.302251     -0.305820     -0.328602     -0.181860     0.0166605    -0.0715523    -0.0244473     0.0252043    -0.0103237   -0.00121627   -0.00294080   0.000504885  -0.000358557   6.45416e-06  -3.38710e-05  -1.25356e-05   1.83071e-06   1.24039e-06   4.59775e-07   3.82062e-09       7.55282       10.1521       11.1094       11.6528       11.2623       10.6602       9.24887       8.16811       6.74018       5.37761       4.26327       3.28083       2.42969       1.79452       1.25804      0.865899      0.563921      0.371076      0.224169      0.139343     0.0770096     0.0445446     0.0247338     0.0124036    0.00657696    0.00304341    0.00143929   0.000648587   0.000270421   0.000105207   4.24917e-05   1.43467e-05   4.96994e-06   1.62680e-06   4.56920e-07   1.23034e-07
  20  23 4230.9191    1.1755 13.7863 10.4235 -0.0027      0.164570  0.2551   0.0078   0.3932    0.0312   0.0000     0.0688408   447.4181       16.8943      -10.1091      -6.51918      -11.3727       6.83596      -28.4015      0.510409       1.76415      -10.5742       1.13973      -12.6550       3.89852       3.17371      -1.38063      -2.99714      -1.56033     -0.415481      0.411561      0.247135     -0.291854     0.0201939     0.0870712     0.0229020     0.0102053    0.00366179   -0.00391134   -0.00204662   0.000481914   0.000359782   3.12496e-05  -2.45978e-05   6.29011e-06  -2.43457e-07   6.09893e-07  -2.27334e-07       11.0858       14.7264       16.0705       16.6878       16.3563       15.2522       13.5980       11.8435       10.1869       8.28445       6.54361       5.04611       3.75334       2.77200       1.98646       1.34043      0.875143      0.575113      0.353350      0.213516      0.124022     0.0705885     0.0390558     0.0204911     0.0100969    0.00492143    0.00221330    0.00102378   0.000418519   0.000173529   6.43433e-05   2.35855e-05   8.06278e-06   2.59097e-06   7.21898e-07   1.89701e-07
  20  24 4375.1910    0.9618 16.6931 10.2752 -0.0066      0.357737  0.3445   0.0061   0.4982    0.0277   0.0000     0.0867061   420.7735      -13.0079       54.0913      -33.0042       41.8988      -11.5050      -22.4574      -19.2349       36.3832       18.7384       7.74176      -10.8742       12.1656      -12.4400       1.12577      -1.53377     -0.569373       1.23691     0.0511885     -0.428382     -0.271952     -0.117232    -0.0116337    0.00641920     0.0168221   -0.00737364    0.00213125    0.00271470  -0.000683155   0.000159420   8.15509e-05   3.89112e-05   1.04826e-05  -1.13196e-05  -2.52168e-06   5.22496e-08       14.0055       18.8934       20.7526       21.5815       20.9585       19.9713       17.6137       15.1404       12.7473       9.95592       8.09171       6.01076       4.74680       3.37758       2.49537       1.66985       1.13332      0.722551      0.447981      0.271606      0.159867     0.0896650     0.0488075     0.0257619     0.0129639    0.00633311    0.00293601    0.00129290   0.000552377   0.000222934   8.49908e-05   3.06663e-05   1.04507e-05   3.30655e-06   9.26071e-07   2.43136e-07
  21   9 2231.9246    0.9578  0.8660 10.1031 -0.0039       3.80892  0.0399   0.0213   0.0573    0.1026   0.0000      0.990980   436.0837       1.37244       16.7276       4.57448      -6.42032      -7.37600      -1.84792       1.70178      0.611322     -0.649539      0.690156     -0.634006     -0.903259      0.105728       1.19015     -0.245963      0.210485    -0.0162303    -0.0103084     0.0121327    0.00135636    0.00226343     0.0223964   -0.00460214  -0.000176167   -0.00367513  -0.000338910  -1.94683e-05   0.000143747   4.68201e-05   1.11565e-07   7.12967e-06  -3.72188e-06  -2.92868e-06  -7.39379e-07   1.63686e-09       2.57836       3.03223       3.82593       4.02474       3.47848       3.92679       3.22040       2.36552       2.75670       1.99014       1.39893       1.28097      0.912383      0.606524      0.487771      0.318992      0.187827      0.144149      0.101739     0.0576093     0.0294848     0.0225614     0.0130158    0.00551208    0.00410787    0.00201385   0.000793752   0.000356679   0.000181250   7.45501e-05   2.46966e-05   9.61763e-06   4.36458e-06   1.97246e-06   7.08753e-07   1.88051e-07
  21  13 2823.0632    2.8213  0.9110 12.4261 -0.0064       1.83588  0.0358   0.0595   0.0592    0.0989   0.0000      0.900367   440.2994       11.4884       14.3533       4.01400      -2.84411      -1.64610       3.23149       3.97744     -0.994504      -2.45765      -2.25405     -0.802878       1.19518    -0.0746674      0.625378    0.00710875     -0.271913    -0.0250889      0.188392     0.0354959    -0.0108553    0.00493477   -0.00396032    0.00902784   -0.00140640   0.000176404  -0.000506470  -0.000245341   3.34782e-05   8.47647e-05   1.00369e-05   6.83716e-06   5.59312e-06  -1.78341e-06   6.52795e-07   1.66939e-08       2.13533       2.81318       2.93749       3.26643       3.13082       2.67034       2.49249       2.32222       2.14802       1.61904       1.42535       1.03053      0.874984      0.569830      0.431194      0.280980      0.202713      0.130741     0.0855548     0.0523141     0.0301191     0.0190265    0.00924685    0.00596260    0.00299727    0.00161603   0.000823674   0.000373357   0.000172079   6.61917e-05   3.04699e-05   9.66167e-06   3.89524e-06   1.43466e-06   4.04330e-07   1.40000e-07
  21  14 2969.0452    3.5635  0.9385 12.6093 -0.0081       1.25561  0.0342   0.0747   0.0609    0.1083   0.0000      0.859079   440.0189       3.93964       14.0871       5.57721       1.04294      0.381548      -4.89633      -3.82768     -0.539166      0.848229     -0.282036     -0.525676     -0.110579     -0.859268     -0.552226      0.474787      0.159205     -0.231808    0.00573215     0.0110401     0.0148669     0.0144174    -0.0122134   -0.00731720    0.00541455    0.00309290  -0.000302016   0.000530246  -5.37211e-05  -3.22245e-05   2.66510e-05   1.17028e-05  -3.88907e-06   1.56500e-06   4.43792e-08  -2.06526e-07       2.02148       2.66592       3.02992       3.19167       3.04315       2.71672       2.60104       2.20325       1.88573       1.46498       1.18814      0.937323      0.669362      0.532694      0.355613      0.253838      0.172063      0.109139     0.0743654     0.0420617     0.0271409     0.0145720    0.00926433    0.00456641    0.00260886    0.00139383   0.000599097   0.000321519   0.000131220   6.30516e-05   2.33791e-05   9.59883e-06   3.65936e-06   1.16523e-06   3.84333e-07   1.14020e-07
  21  16 3258.7901    3.4767  1.4291 12.7959  0.0015       1.76860  0.0548   0.0596   0.0786    0.0846   0.0000      0.625367   438.6667       11.4166       13.8259       15.1948      -3.19517      -3.56010      0.783581     -0.673686      -4.19184      -4.81746     -0.321128       1.60267     -0.213343      0.170447      0.107757     -0.447521      0.184763      0.122953     0.0607731    -0.0709255    -0.0775183     0.0281300    0.00171020   -0.00203065   0.000846684    0.00254541    0.00114123  -0.000541872  -0.000350308   2.59567e-05  -1.18162e-05  -1.70175e-05  -2.30405e-06   6.97974e-06  -3.21520e-07   1.48974e-08       3.57973       5.06659       5.89073       6.46167       6.21635       5.52205       4.89863       4.07507       3.13124       2.36137       1.82401       1.27891      0.972551      0.684815      0.521114      0.342237      0.237021      0.156008      0.100589     0.0618697     0.0377333     0.0208469     0.0126089    0.00686948    0.00360858    0.00190769   0.000881666   0.000454915   0.000193109   9.03163e-05   3.49182e-05   1.43287e-05   4.67824e-06   1.63864e-06   5.20139e-07   1.41421e-07
  21  17 3403.0404    3.0915  2.2108 12.1785 -0.0036      0.543431  0.0571   0.0419   0.1005    0.0652   0.0000      0.361568   438.8895    -0.0732315       17.2325       4.14579       3.98206       4.00100      -6.54488      -3.59744       3.08099      -1.13642     -0.123957      -1.53901     -0.832895      -1.70443      0.109910     -0.132496      0.252001    -0.0593704     0.0309453     0.0795047     0.0238413    -0.0425132   -0.00745041  -8.66786e-06   -0.00184175   -0.00396196   -0.00191347   1.70972e-05   0.000113148  -1.83545e-06  -4.80283e-05   7.90708e-06  -6.54405e-06   5.81948e-07   2.72819e-07  -1.90750e-07       3.09804       3.89611       4.27537       4.36563       4.47671       4.06294       3.82669       3.33756       2.82936       2.23224       1.79276       1.48462       1.12479      0.817360      0.577114      0.424697      0.289978      0.190281      0.120300     0.0753409     0.0464829     0.0260705     0.0147925    0.00758703    0.00411312    0.00210976    0.00107695   0.000507328   0.000229168   9.49264e-05   3.83626e-05   1.47193e-05   5.56086e-06   1.85389e-06   6.39549e-07   1.84910e-07
  21  18 3547.4821    2.5800  3.5216 11.5634 -0.0020      0.595995  0.0768   0.0284   0.1290    0.0558   0.0000      0.178909   437.5204       16.7786       16.3325       6.20201      -4.37741      -12.0554     -0.202781      -5.27280       5.42899      -3.13518       2.24105      -1.71837      -1.21707      0.283442      0.990684      -1.93043    -0.0417548     0.0953898     -0.128806      0.134395    -0.0578443    -0.0207621     0.0408878     0.0102620   -0.00306644   8.56735e-05  -0.000137044   0.000467585  -0.000265192   3.86449e-06  -4.17843e-06  -3.15827e-05   2.03569e-07  -1.08476e-06  -3.29453e-06  -3.01050e-07       4.01700       5.43671       5.65935       6.15938       5.96706       5.63756       5.10186       4.30216       4.03089       3.17361       2.51715       1.96611       1.54898       1.12730      0.832686      0.576836      0.383246      0.260744      0.164041      0.102282     0.0597942     0.0364357     0.0205230     0.0109476    0.00613924    0.00307610    0.00149042   0.000676760   0.000305633   0.000131810   5.23560e-05   2.01730e-05   7.75650e-06   2.71118e-06   9.20939e-07   2.69678e-07
  21  19 3691.8704    2.1605  4.6337 11.1832 -0.0021      0.600137  0.0908   0.0215   0.1585    0.0514   0.0000      0.139885   431.4216       23.5377       7.32988    -0.0610926      -9.11653       6.44774      -4.22913      -10.2301      -2.31091       2.48033     -0.644737      -1.15792      -3.46327       1.16264       1.75148      0.378082     -0.205250     -0.445790     -0.197335    -0.0945611      0.192493    -0.0276766   -0.00513005    0.00234862     0.0119682  -0.000115721   -0.00255218  -0.000189213   0.000196925  -7.78428e-05  -5.03598e-05   3.99223e-05  -2.87008e-05  -2.65489e-06   2.15238e-06  -9.42982e-08       4.61409       5.94014       6.54818       6.59899       6.48511       6.24222       5.81873       4.97134       4.29698       3.67119       3.00169       2.37368       1.75977       1.33485      0.928499      0.650571      0.441412      0.308368      0.182701      0.123173     0.0717275     0.0421011     0.0239566     0.0124234    0.00671364    0.00340358    0.00165040   0.000772767   0.000345668   0.000154135   6.27420e-05   2.58081e-05   9.55727e-06   3.13695e-06   1.07259e-06   3.27544e-07
  21  21 3980.6243    1.5374  9.0973 10.3748 -0.0011      0.450383  0.1529   0.0116   0.2611    0.0374   0.0000     0.0791282   443.2086       12.9489       9.16306      -8.89967       10.0346      -12.0731       1.07506      0.187406       2.69946       8.78852       5.98212      -1.86422      -2.74299      -3.99598       2.68970      0.915823     -0.511119     -0.550232   -0.00563323      0.187088     -0.179774    -0.0958027    0.00245100     0.0139619   -0.00916810   -0.00910874    0.00265627   -0.00228866   0.000390724   0.000136524  -0.000125392  -3.46223e-05  -1.39422e-05   3.15147e-06   7.35319e-08   3.54732e-07       7.24805       9.43146       10.0348       10.5674       10.2783       10.1446       9.10646       8.07571       6.79650       5.80711       4.67760       3.68794       2.77308       2.08205       1.52296       1.05145      0.721719      0.474622      0.304783      0.188761      0.112359     0.0676098     0.0370870     0.0200217     0.0105837    0.00534027    0.00255171    0.00119221   0.000537427   0.000240105   9.74366e-05   3.79323e-05   1.43282e-05   4.96147e-06   1.59927e-06   4.99959e-07
  21  22 4124.7534    1.3047 11.4453 10.1172 -0.0015      0.131351  0.1979   0.0087   0.3203    0.0333   0.0000     0.0759816   424.6325       15.8707       13.0064       1.77726      -14.7222       19.8288       6.22036       20.1452      -33.5838       3.10596       11.9317      -6.66822     0.0955586       2.08793     -0.812529      -1.30065      -1.45500      0.765817      0.880597    -0.0945782     -0.590087     0.0964572     0.0623349    -0.0149110    -0.0220793     0.0139311  -0.000899900  -7.02978e-05  -0.000350944  -0.000687145  -0.000156808   6.57766e-05   2.39278e-05  -1.13135e-05  -4.85393e-06   1.23085e-06       8.66436       11.2617       12.2390       13.0008       12.5198       12.0222       10.7900       9.64071       8.21825       6.97631       5.39960       4.34352       3.34002       2.48484       1.76685       1.23795      0.835235      0.570495      0.360806      0.227980      0.133617     0.0781240     0.0440339     0.0247124     0.0130235    0.00661432    0.00324962    0.00151617   0.000680729   0.000288656   0.000121014   4.72525e-05   1.75009e-05   6.16376e-06   1.99410e-06   5.98039e-07
  21  23 4268.2135    1.1061 14.7117 10.0158 -0.0004     0.0331960  0.2694   0.0070   0.4106    0.0299   0.0000     0.0701149   424.2226       23.1918       4.38761       20.4816       24.3356       4.50847      -14.2598      -4.61410       13.0781      -1.47132      -13.2858       3.14083     -0.757175      -2.21264       1.38618      0.990964       2.82819     -0.809792      0.176839     -0.270840      0.328491     0.0987867    -0.0661686     0.0142183    0.00906880    0.00295529   -0.00766692   -0.00174510   -0.00105107  -0.000149932   0.000139362   1.62172e-05  -4.15356e-05  -1.22169e-05  -6.23713e-06   1.03520e-06       10.5332       14.1328       15.5929       15.8948       15.8479       14.8871       13.8776       11.8235       10.2861       8.55465       6.87824       5.38550       4.15610       3.01192       2.24334       1.58052       1.06838      0.689372      0.453833      0.284855      0.168668     0.0987086     0.0564300     0.0316233     0.0158830    0.00820165    0.00389593    0.00192837   0.000858423   0.000375365   0.000149235   6.14945e-05   2.22998e-05   8.14127e-06   2.54609e-06   7.76462e-07
  21  24 4414.0752    0.9620 17.7033  9.8344  0.0018      0.354211  0.3325   0.0059   0.4930    0.0271   0.0000     0.0746750   449.1706       12.7183       33.5803      -18.6471       5.35914       8.59009      -15.8034      -29.2689      -2.36659       2.74432       8.72372      -10.6294      -2.52863       1.35831      -1.35488      -1.91839      0.865186      -1.52155     -0.495736      0.447992      0.677308      0.108528    -0.0653476    -0.0925388    -0.0176849     0.0140295    -0.0179237   -0.00216388   0.000235233   0.000278280   0.000131116   7.82943e-05  -3.86665e-05   1.78792e-05   2.65846e-06  -9.93512e-07       12.4766       16.1878       18.0373       18.5908       18.3351       17.2588       15.6416       13.8874       11.8929       9.83673       7.84350       6.35179       4.68819       3.52178       2.57199       1.80507       1.22966      0.799762      0.520911      0.319138      0.196325      0.115723     0.0641599     0.0359085     0.0186076    0.00939587    0.00470491    0.00218229    0.00100838   0.000425116   0.000180651   6.77810e-05   2.53670e-05   9.06730e-06   2.89826e-06   8.99319e-07
  22  11 2559.3510    1.8797  1.0102 11.1162 -0.0059       2.68146  0.0599   0.0371   0.0615    0.1135   0.0000      0.818820   439.3928       5.22058       9.14567       3.37557      -1.14504     0.0923064       2.86508      0.604128     -0.428725      0.173133     -0.489132      -2.55682     -0.192253      0.722323      0.245138     -0.789533      0.140898     -0.299778     -0.106127     0.0181270    0.00387226     0.0305611   -0.00626476    -0.0118811    0.00331605  -0.000378696   0.000586943  -0.000345377  -0.000280584   3.77800e-05   4.29044e-05  -2.84103e-05  -7.65262e-06  -4.20112e-06   6.34395e-07   2.51823e-07       3.70546       3.18865       4.14215       5.38136       4.85497       3.47513       4.50896       3.89663       2.90644       2.45565       2.24696       1.71397       1.28109       1.24292      0.776688      0.451655      0.377947      0.299778      0.180347     0.0782542     0.0684413     0.0494415     0.0264678     0.0104103    0.00609197    0.00455844    0.00275760    0.00125699   0.000484010   0.000213923   0.000105773   5.57263e-05   1.84168e-05   6.65146e-06   2.26730e-06   5.33666e-07
  22  15 3147.1807    3.8202  1.1129 12.7323 -0.0092       1.31314  0.0544   0.0726   0.0683    0.1119   0.0000      0.762466   435.8126       10.2093       9.80056       4.64328      -3.92243      -3.60308      -4.49798       1.58112      0.999099      0.440117      0.391134      -1.05752       1.08773   -0.00491721      0.137209      0.373070    -0.0775304      0.318858     -0.243195     0.0637492    0.00770977    -0.0114509   -0.00382412     0.0160663    0.00113640   -0.00206150  -8.48317e-05   0.000248236  -0.000414094   5.56063e-05   9.48345e-06   1.43414e-05   3.17347e-05  -4.08610e-06   2.26326e-06   8.35742e-07       3.45472       3.63995       2.93625       3.37404       4.55352       4.63120       3.61444       2.32701       2.41048       2.65182       2.28749       1.55720      0.857317      0.671005      0.699153      0.587981      0.396882      0.210631      0.107601     0.0721854     0.0603872     0.0450746     0.0292994     0.0159869    0.00825913    0.00386662    0.00164364   0.000706907   0.000296782   0.000126567   5.57611e-05   2.23891e-05   8.68094e-06   3.37393e-06   1.19082e-06   4.18239e-07
  22  16 3292.4698    3.4837  1.6396 12.2680 -0.0039       1.47459  0.0482   0.0522   0.0799    0.0838   0.0000      0.471355   442.9629       14.6065       11.2969     0.0890246       1.94505      -8.81466     -0.805617      -1.14086      -2.48522      -5.01280      0.757189      -1.18832      -1.76944     -0.662172       1.30460     0.0588917      0.270964      0.265078    -0.0796238    -0.0469550    -0.0197413  -0.000898557     0.0219014     0.0149361   -0.00706634  -1.42927e-05  -0.000509503  -0.000516940   0.000145181   4.70800e-05  -1.70078e-05  -3.13146e-05  -1.03668e-05   2.38531e-06  -7.48551e-07  -1.82292e-07       2.49613       3.26253       3.40632       3.54118       3.37470       3.37841       2.98067       2.86057       2.51810       2.07149       1.61130       1.30171       1.01086      0.810411      0.584869      0.426490      0.295448      0.194395      0.127354     0.0759573     0.0470853     0.0282336     0.0166456    0.00903200    0.00495760    0.00273048    0.00143779   0.000675499   0.000324442   0.000144052   6.37924e-05   2.56627e-05   1.06678e-05   3.87280e-06   1.48639e-06   5.09613e-07
  22  17 3437.5826    2.9055  2.1991 12.1017 -0.0018       1.24221  0.0595   0.0397   0.0990    0.0635   0.0000      0.358198   437.6681       16.3938       20.7046      -2.21624       7.39321      -6.94678      -2.50278      -3.86742       1.35746       5.66643      -2.37981     -0.761142      0.251390      -1.42070      0.301098     -0.279525     -0.193316     0.0835424    -0.0181094    -0.0140260    -0.0539684   -0.00774258    0.00900599    -0.0144305  -0.000692312   -0.00783406   -0.00334303  -0.000239714   0.000337568   5.44343e-05   2.09652e-05  -9.30509e-06  -3.05183e-05   9.70550e-06   6.11368e-07  -1.24909e-06       3.08926       4.09247       4.29668       4.59649       4.06528       3.98962       3.62796       3.32599       3.00419       2.75274       2.23057       1.73026       1.37079      0.975165      0.703415      0.506741      0.333815      0.222724      0.139092     0.0932376     0.0555266     0.0335057     0.0205930     0.0112926    0.00630021    0.00332002    0.00169299   0.000820395   0.000384431   0.000188081   7.56870e-05   3.36317e-05   1.26141e-05   5.30822e-06   1.84417e-06   6.21488e-07
  22  18 3582.4309    2.4830  3.6476 11.4538 -0.0010      0.611825  0.0737   0.0263   0.1316    0.0492   0.0000      0.179406   434.9455       10.0663       14.9859       17.0462      -4.07483      -10.8922       4.03314       1.39723       2.31977      -4.92765      -5.52204      0.496870     -0.462505     -0.913917       1.77097     -0.835795     -0.356482    -0.0260578      0.215753    -0.0172116    -0.0488424    -0.0696913    -0.0230524    0.00739066   -0.00221268   0.000500216    0.00161470   0.000475470  -0.000357785   0.000188743   7.56902e-05  -1.60834e-05  -1.46075e-05   5.82795e-06  -1.51682e-06  -1.73688e-06       3.70445       4.82151       5.14699       5.44909       5.50473       4.96727       4.74194       4.18329       3.65685       3.04638       2.53981       2.00590       1.53747       1.17228      0.857722      0.616563      0.417562      0.287200      0.187471      0.125353     0.0749189     0.0439481     0.0258877     0.0152563    0.00854004    0.00431711    0.00224389    0.00108640   0.000532164   0.000248030   0.000105324   4.47908e-05   1.76651e-05   6.67830e-06   2.28824e-06   7.64491e-07
  22  19 3727.3028    2.0808  5.1101 11.0110 -0.0040      0.565496  0.0926   0.0197   0.1667    0.0448   0.0000      0.120171   430.5155       8.08770       9.91644       8.81439       7.78093       10.3783      -3.33191      0.779023      -4.82045       3.84843       2.23390      -6.53642      0.459937      0.953269      0.668181      0.495497     -0.312547     -0.377525    -0.0432281     -0.104637    -0.0373833    -0.0345459    -0.0506771   -0.00208149   0.000838271    0.00101515  -0.000599431    0.00513968   0.000411475  -0.000225492  -0.000207098   0.000101572   2.47118e-05  -5.16144e-06  -1.13037e-06   2.37884e-07       4.70704       6.05349       6.72932       7.23176       6.93418       6.62366       5.89436       5.23478       4.66181       3.89792       3.15855       2.50944       1.91729       1.42872       1.06209      0.747472      0.497248      0.346297      0.228815      0.144555     0.0901966     0.0524872     0.0320894     0.0179725     0.0102854    0.00537149    0.00275427    0.00134617   0.000639328   0.000286992   0.000130107   5.28741e-05   2.11103e-05   7.98438e-06   2.84656e-06   9.75132e-07
  22  20 3872.2370    1.7585  7.3217 10.4531 -0.0023      0.378835  0.1222   0.0139   0.2144    0.0398   0.0000     0.0855558   437.3392       14.0616       1.15213      -3.97595       8.34895       13.4654      -17.6833      -4.56984       11.2204      -13.9107      -4.84066     -0.521702      -3.44976      -1.01187      -1.41017      0.272434      -1.32438      0.198830      0.312118    -0.0529245     0.0976829     0.0835541    -0.0180117     0.0305571    -0.0327424   0.000933746    0.00365474    0.00192636   0.000669890   0.000476633  -8.55326e-05  -5.99024e-05  -2.67911e-05  -7.58814e-06  -1.23267e-06  -2.93935e-06       5.66732       7.51865       8.10290       8.53033       8.23499       8.02931       7.68402       6.62550       5.80274       4.72387       3.93581       3.01949       2.44010       1.82037       1.39195      0.990492      0.691753      0.464637      0.306835      0.193890      0.116950     0.0721024     0.0416596     0.0233031     0.0124981    0.00685048    0.00350409    0.00169329   0.000787353   0.000385912   0.000162359   7.08669e-05   2.75187e-05   1.06879e-05   3.83051e-06   1.30058e-06
  23   7 1969.6891    0.5163  0.5107  9.5984 -0.0114       7.55598  0.0309   0.0142   0.0426    0.0715   0.0000       1.53873   439.0049     -0.172059       19.5976      -1.14315      -4.03125      -1.41054      -1.12717      -1.21102      -1.68315      -2.43155    0.00729056      0.296750     -0.221592    -0.0875112    -0.0463820     -0.784977      0.162255      0.334625      0.149768    -0.0702594    -0.0660689     0.0175206   -0.00931415   -0.00610292    0.00271883    0.00363724   0.000623342   -0.00163091  -0.000352623   0.000312498   5.95242e-05  -3.08087e-05  -1.79477e-05  -8.92802e-06   3.79267e-06   9.44458e-07       1.83115       2.46239       2.59997       2.17524       2.44282       2.23921       2.42757       2.25895       1.90485       1.57497       1.10216      0.903079      0.722103      0.632425      0.485023      0.368598      0.277351      0.184330      0.117974     0.0738465     0.0458010     0.0256600     0.0153776    0.00809873    0.00493830    0.00260108    0.00132953   0.000716846   0.000358959   0.000168199   7.52333e-05   3.28847e-05   1.44433e-05   5.74487e-06   2.42597e-06   9.37076e-07
  23   8 2131.2111    0.7034  0.7573  9.8267 -0.0129       7.56562  0.0319   0.0162   0.0577    0.0896   0.0000       1.21376   439.5654       2.62200       16.3884      -1.02825      -2.77818     -0.647171       1.37467       1.31708     -0.196212      0.517916       2.02418       2.49348       1.07238     0.0449566     -0.100854      0.420418      0.181073    -0.0686621      0.106439    -0.0105508      0.107855     0.0324835    0.00561505     0.0162340    0.00437515   0.000457297   -0.00148418   -0.00135753   0.000370198   0.000403062  -4.57848e-05  -3.14320e-05   7.39510e-06  -8.80432e-06   2.42410e-06   2.20369e-06       1.93988       2.47240       2.66790       2.82743       2.74895       2.53617       2.43885       2.14037       1.88033       1.58479       1.27369       1.08752      0.829394      0.586105      0.447461      0.336650      0.234835      0.144799      0.106218     0.0670628     0.0431507     0.0253925     0.0157115    0.00910734    0.00527767    0.00275312    0.00142573   0.000688252   0.000374291   0.000171384   8.64817e-05   3.83008e-05   1.64532e-05   6.16910e-06   2.29388e-06   8.77543e-07
  23   9 2287.6450    1.0022  0.8921 10.5719 -0.0126       6.21612  0.0383   0.0214   0.0641    0.0874   0.0000       1.10505   439.4347       1.95563       15.1451     -0.484497      -9.38151       4.43471       1.73682      -3.75047      -3.46467       2.66356       2.44589      -3.83611      -1.45916      0.987239       1.53580     -0.400144     -0.255025    0.00537857    -0.0915496     0.0979121    0.00204070    -0.0345486     0.0224567    0.00769653   -0.00789892    0.00249179   0.000433569    0.00134546  -8.49861e-05   0.000160668  -0.000113992   0.000143698   1.78050e-06  -8.07711e-06  -6.93135e-07  -3.64595e-07       2.05862       2.36549       2.93118       2.96707       2.76892       3.05330       2.61346       2.10577       2.15318       1.67700       1.35988       1.20829      0.833799      0.646689      0.552183      0.335902      0.265227      0.179570      0.123857     0.0753983     0.0548819     0.0326017     0.0170157     0.0116679    0.00679903    0.00368640    0.00172593   0.000946867   0.000453235   0.000221413   9.66438e-05   4.02904e-05   1.90214e-05   7.65660e-06   3.22160e-06   1.11731e-06
  23  10 2439.2965    1.4021  0.9708 10.8373 -0.0112       2.91231  0.0360   0.0274   0.0587    0.1198   0.0000      0.899296   441.4032       9.25629       14.9716       2.23754      -5.92317      0.377980      0.981489      -2.36869       1.57988       1.52229      -1.41884    -0.0170216      0.625652     -0.887530      0.406002      0.467562      0.506626     -0.114174     -0.204716      0.122535      0.113865    0.00931340    -0.0149862    -0.0118798   -0.00528950   -0.00162416    0.00268445   5.05376e-05   0.000474869  -0.000288602  -3.33774e-05   7.97493e-05   4.08050e-05  -5.68276e-07   1.78876e-06  -1.07835e-06       1.75954       2.30131       2.30810       2.61296       2.45598       2.55127       2.36733       1.99711       1.76798       1.52977       1.28121      0.988509      0.834795      0.603352      0.460522      0.319866      0.254581      0.156100      0.116512     0.0705352     0.0486782     0.0286721     0.0180953     0.0101922    0.00581322    0.00301391    0.00168523   0.000830673   0.000408669   0.000197311   8.87165e-05   4.08251e-05   1.63430e-05   7.09801e-06   2.65845e-06   1.04492e-06
  23  11 2588.6723    1.8295  1.1258 10.9317 -0.0058       1.22142  0.0418   0.0336   0.0635    0.1470   0.0000      0.733270   439.3526       6.37925       9.38085       2.73877      -4.11218      0.285041       1.48677     -0.664733       1.80713      -1.18250     -0.347918      0.516454      0.885389      -1.02739      0.760088      0.694858     -0.347909     0.0475227     -0.119070     0.0798986    -0.0617305    -0.0319846     0.0365034     0.0129538   -0.00412156   -0.00280510   -0.00263726   0.000793752    0.00143153   3.09033e-05   0.000251201  -1.09164e-05   1.06737e-05   1.52072e-06  -4.18684e-06   9.47393e-07       1.93390       2.63960       2.61072       2.88251       2.91100       2.76697       2.49884       2.28805       2.05600       1.62301       1.49648       1.03284      0.979665      0.656320      0.517364      0.366393      0.263582      0.179864      0.118895     0.0775281     0.0480808     0.0326642     0.0176798     0.0117164    0.00539346    0.00342111    0.00168384   0.000965564   0.000440325   0.000226418   9.39415e-05   4.47491e-05   1.67539e-05   6.87846e-06   2.78172e-06   1.00616e-06
  23  12 2737.7728    2.4578  0.8707 12.0947 -0.0066       3.19457  0.0306   0.0498   0.0553    0.0957   0.0000      0.776113   433.0140       10.0708       15.8410       3.70655     -0.401547       1.53325     -0.138023     -0.387982     -0.352415       1.75513       1.29131      0.501527      0.646514      0.295805     -0.286927     -0.864051     -0.222360      0.236591     0.0589388     0.0315858    -0.0454917     0.0320809   -0.00983532    0.00351709   -0.00571953  -0.000714952    0.00114009   0.000100746   0.000677020  -6.98234e-06  -4.88817e-07  -3.11560e-05  -2.04259e-05   8.62564e-07   3.67304e-06  -7.50224e-07       1.79278       2.32942       2.52160       2.60264       2.53997       2.41360       2.37397       2.09797       1.79613       1.40564       1.16501      0.900858      0.728380      0.561873      0.432317      0.318911      0.229302      0.155935     0.0992082     0.0670383     0.0422559     0.0233360     0.0145644    0.00834174    0.00475951    0.00242290    0.00141802   0.000673582   0.000338823   0.000166645   8.50877e-05   3.32884e-05   1.48894e-05   6.06402e-06   2.43165e-06   8.39380e-07
  23  13 2886.2242    3.0627  1.0803 12.1660 -0.0041       2.29970  0.0526   0.0580   0.0641    0.1396   0.0000      0.832898   439.1289       4.94242       12.8364       2.35308      -4.52509       3.67036      -2.12279      0.979335     -0.407461       3.17009      -1.08618      -2.23749      -1.65411      0.256223     -0.166225      0.194119      0.362120      0.224334     0.0914329      0.151318     0.0246710    -0.0796607     0.0283252    -0.0118359    0.00608343    0.00234412  -0.000371522  -0.000807842  -0.000569643   5.60038e-05  -0.000125022   3.04243e-05   2.67243e-05   1.08788e-06   2.25079e-06   1.31649e-06       2.73991       3.16974       3.88359       4.10922       3.20589       2.94127       3.55840       2.75841       2.31235       2.87151       2.25923       1.56541       1.37471       1.04832      0.718934      0.442743      0.367183      0.267606      0.126181     0.0868460     0.0711719     0.0377420     0.0181857     0.0119481    0.00964764    0.00423693    0.00158562    0.00104682   0.000735724   0.000289482   0.000101407   3.85737e-05   2.41028e-05   1.17044e-05   6.20280e-06   2.12017e-06
  23  15 3179.9736    3.6290  1.2700 12.8577 -0.0074       1.69213  0.0416   0.0631   0.0737    0.0987   0.0000      0.656214   436.7821       8.51511       12.1523       6.86065      -4.37842       2.11388       1.72323      0.535718      -2.53413      -1.63000      -2.15201     -0.983725      0.227122      -1.42944      0.416770     -0.655252     -0.205567    0.00910115     0.0858140    -0.0212593     0.0301736    -0.0911948     0.0200514     0.0144367    0.00934714   0.000314127   0.000371326   -0.00110050   0.000286551   8.39447e-05   6.87057e-07   1.87285e-05  -2.07104e-05  -2.63215e-06  -3.43997e-06  -7.71723e-07       2.03200       2.63750       2.82202       3.09233       2.87976       2.75854       2.70876       2.44040       2.09877       1.66837       1.40631       1.09683      0.883968      0.661700      0.518232      0.385659      0.271361      0.176271      0.120900     0.0811334     0.0492755     0.0295326     0.0167516     0.0102807    0.00600698    0.00324680    0.00165247   0.000833880   0.000416115   0.000215912   9.90275e-05   4.66686e-05   1.81987e-05   7.81785e-06   2.80971e-06   1.06470e-06
  23  16 3325.7382    3.2780  1.6562 12.7944 -0.0087       1.46711  0.0501   0.0520   0.0790    0.0716   0.0000      0.553666   439.6413       12.3342       15.3014       7.88033       4.93027      -4.74999       1.17092       2.00746      -1.77009     0.0231783      -1.55690       3.04385     -0.433094      -1.23408       1.68453     -0.113135      0.114313      0.229636     -0.220375      0.136784     0.0387031    -0.0117541     0.0167375    0.00124703    -0.0151631    0.00174784   -0.00117704  -0.000823814  -0.000707378   0.000611444  -5.47709e-05   6.74360e-05  -4.16913e-06  -2.30147e-05  -4.63534e-06  -1.18271e-06       2.53278       3.32774       3.56619       3.80697       3.69694       3.63669       3.31982       2.82172       2.44003       2.12281       1.87884       1.40839       1.14222      0.826170      0.611090      0.432558      0.312297      0.211540      0.138015     0.0919447     0.0582783     0.0380119     0.0221612     0.0136106    0.00722731    0.00396747    0.00205440    0.00102736   0.000520097   0.000241445   0.000111156   4.94019e-05   2.12164e-05   8.73718e-06   3.60629e-06   1.28952e-06
  23  17 3471.4031    2.8099  2.6873 12.0944 -0.0010     0.0942743  0.0628   0.0338   0.1056    0.0565   0.0000      0.282486   436.0493       3.43114       18.0267       13.9903       5.59948      -6.30734       2.39024      -3.81094      -1.46314      -1.54314       2.71953     -0.485999      -1.07364     -0.380676      0.306439      -1.28600     -0.463965     0.0364761     0.0690618     0.0185787     -0.125698     0.0169184     0.0194556    -0.0123378    0.00195236    0.00612795   -0.00203905   -0.00279501   0.000555581   0.000238298   1.23004e-05   1.36515e-06  -6.88475e-06   8.14074e-06   1.80206e-06   1.19921e-06       3.02988       4.07674       4.41644       4.45326       4.58773       4.16582       3.98127       3.60459       3.09972       2.67325       2.19364       1.86281       1.41017       1.07351      0.793942      0.547841      0.408799      0.268606      0.183894      0.123209     0.0758351     0.0479335     0.0281903     0.0157603    0.00952688    0.00462082    0.00270685    0.00131690   0.000653937   0.000332526   0.000144524   6.84114e-05   2.69152e-05   1.17371e-05   4.20185e-06   1.58314e-06
  23  18 3616.9620    2.2823  3.9002 11.6885 -0.0034      0.316878  0.0786   0.0240   0.1386    0.0447   0.0000      0.161326   437.6096       9.40238       9.40802       3.07459       8.74952       5.14264      -1.55566      -2.16599      -2.14419       2.49758      0.981784      -3.10431      -4.26956      -3.64269       2.87462       1.68957     -0.325338      0.144429    -0.0885521     -0.147217    -0.0827497    -0.0254778    0.00536762    -0.0169213    0.00759786  -0.000272145    0.00846379    0.00182617   -0.00149102  -4.98439e-05  -0.000124055   1.81378e-05   1.64015e-05  -2.02792e-05   3.56417e-06   2.17200e-06       3.75188       4.90225       5.30747       5.57896       5.65380       5.23989       4.96955       4.43461       3.83169       3.35616       2.72089       2.18761       1.71217       1.32717       1.01477      0.702964      0.501806      0.345910      0.233742      0.157257     0.0971927     0.0588281     0.0355424     0.0208092     0.0119284    0.00660238    0.00359276    0.00179868   0.000878856   0.000420907   0.000194452   8.78574e-05   3.64384e-05   1.51601e-05   5.91721e-06   2.17016e-06
  23  19 3762.2733    1.9643  5.7895 11.1662 -0.0028      0.155531  0.1039   0.0173   0.1798    0.0393   0.0000      0.106704   439.7309       17.4447       18.1896      -2.98390       1.17492      -3.46259      -8.93207       10.6696      -3.08354      0.345440      0.945378    -0.0524829       2.98268      -2.26770      -1.43691      -2.37545      0.165114     -0.726799      0.264109      0.401573     0.0923341    0.00197931     0.0290595    -0.0254288     0.0152093  -0.000139016     0.0109514   0.000459774   -0.00117841   0.000327794   0.000413853  -8.69129e-05   2.56656e-05  -7.07584e-06   3.83772e-06  -1.95980e-06       4.70365       6.24707       6.65954       7.19982       7.08939       6.91625       6.25364       5.70133       5.07693       4.09920       3.46356       2.71939       2.22955       1.68761       1.24177      0.905948      0.658376      0.448161      0.302674      0.196066      0.125237     0.0762210     0.0468046     0.0266217     0.0149184    0.00831798    0.00442933    0.00227525    0.00117351   0.000550644   0.000250836   0.000113100   4.71921e-05   1.85387e-05   7.43174e-06   2.78770e-06
  23  20 3907.7083    1.6786  7.6022 10.6895 -0.0019      0.378014  0.1269   0.0131   0.2201    0.0368   0.0000     0.0815690   437.0309       20.1007       21.2675       11.5166       12.9017       5.78764       2.73149      -14.1766       6.44328      0.833445      -4.50964      -2.44348       1.92207       4.01942      -1.50081     -0.536005       1.86596       1.56685      0.218837    -0.0612563      0.346522      0.108506     0.0288293    0.00178013     0.0246527    -0.0131008    0.00922955   -0.00984437   0.000672661  -0.000347113  -0.000941801  -0.000124474  -3.20973e-05  -6.44105e-05   2.23006e-06   4.83066e-06       6.00017       8.18723       9.04612       9.42050       9.35245       8.90846       8.24356       7.11764       6.15517       5.12183       4.29068       3.37149       2.67498       1.97696       1.47928       1.05684      0.756423      0.513189      0.352876      0.223597      0.143785     0.0907782     0.0541576     0.0313343     0.0174727    0.00945608    0.00509170    0.00261404    0.00127830   0.000619010   0.000279660   0.000128989   5.39083e-05   2.27399e-05   8.40839e-06   3.20604e-06
  23  21 4053.2459    1.4394 10.4099 10.3869 -0.0019      0.242202  0.1684   0.0098   0.2849    0.0326   0.0000     0.0725808   427.6565       26.7082       15.5020      0.885075       25.2802       7.08224       2.88894       2.90642       2.71213      -8.91789       2.19375      -4.00504      -1.79307      0.666809     -0.326054       1.36716      -1.07900    -0.0789291     -0.343013     -0.404621      0.303192     -0.179062     -0.276361     0.0643869    0.00365082    0.00442903   -0.00225717    0.00278147    0.00344131   -0.00276342  -0.000750258  -3.82963e-05  -4.26902e-06   5.06920e-06  -1.86063e-06   3.91319e-06       7.23446       9.55124       10.6831       11.1585       11.1474       10.4965       9.84181       8.58500       7.56748       6.33142       5.06255       4.12747       3.25615       2.47153       1.87187       1.31378      0.966266      0.658616      0.445118      0.286817      0.182213      0.113085     0.0688377     0.0386824     0.0222467     0.0120676    0.00655861    0.00333211    0.00173004   0.000791949   0.000371147   0.000162352   7.08873e-05   2.79298e-05   1.11158e-05   4.08401e-06
  23  22 4198.3863    1.2012 12.9867 10.2004 -0.0011      0.106532  0.2248   0.0075   0.3647    0.0298   0.0000     0.0762394   442.2537      -4.09088      -8.63757       10.6779       25.3354      -6.74933      -28.2065       14.1012      -12.6033      -15.7214      -14.2409      0.615195       3.15680       1.10222       3.28591       3.32944      0.219510       1.57009       2.33043     -0.173764     -0.297349     0.0308373     0.0682894    -0.0203247     0.0259692    -0.0168405     0.0139119   -0.00274978  -0.000745031    0.00217234  -0.000755666  -1.50379e-06   4.60126e-05   5.25473e-05  -4.52613e-06   1.61154e-06       8.51959       11.4882       12.2732       13.1197       13.0068       12.4497       11.5892       10.2605       8.89660       7.53667       6.32840       4.99284       3.99552       3.00466       2.32624       1.58856       1.17834      0.798470      0.555360      0.353218      0.229175      0.140972     0.0843310     0.0493251     0.0279442     0.0150741    0.00828492    0.00417303    0.00206180   0.000998282   0.000449207   0.000207031   8.46655e-05   3.65731e-05   1.34776e-05   4.94549e-06
  23  23 4342.8347    0.9562 14.6435 10.1442 -0.0020     0.0166220  0.2986   0.0061   0.4369    0.0265   0.0000     0.0897593   436.5320       18.8844       35.0001       5.70820       13.8732      -39.1589       34.4501      -17.1354      -13.1322      -3.41437       26.1889       6.72265      -3.99306      -2.25859     -0.412391       6.41162       1.56558     -0.701390     -0.351287     0.0677476      0.344144    -0.0612704      0.206258     -0.108813     0.0703277    0.00366069    -0.0116282    0.00467233   -0.00313754   0.000665426    0.00127319  -0.000860587  -0.000106258   8.45699e-05   5.87807e-05  -6.40311e-06       10.5279       13.7571       15.4016       15.9162       15.9751       15.1302       14.0630       12.6296       11.0135       9.18151       7.76165       6.11257       4.83782       3.77240       2.78676       2.00179       1.42951      0.987748      0.673491      0.432810      0.283829      0.168774      0.102848     0.0599781     0.0339826     0.0189143     0.0100955    0.00512291    0.00263056    0.00122203   0.000580166   0.000251960   0.000109794   4.42646e-05   1.75722e-05   6.24444e-06
  24   6 1826.3313    0.3816  0.4675  9.2256 -0.0031       10.1577  0.0302   0.0107   0.0429    0.0574   0.0000       2.30760   441.7754      -1.43393       16.3589      -2.51186      0.122971      -1.78126    0.00214541      0.755349       1.52079     -0.492413     -0.532585    -0.0278511      0.205466      0.521393     -0.231844     -0.173837      0.254344     -0.121314      0.107255      0.101092    -0.0214440     0.0220821    0.00685740   -0.00202388    0.00353169    0.00140838   -0.00125593   0.000290945   0.000346456   0.000110736  -0.000114651   4.67852e-05   2.21984e-05   7.50961e-07  -9.33618e-06   7.39774e-07       1.78688       1.99505       2.30337       2.38265       2.79832       2.61906       1.92091       1.86361       1.80429       1.53113       1.30154      0.925003      0.669296      0.657198      0.498202      0.329999      0.219713      0.139911      0.114123     0.0877041     0.0541636     0.0306790     0.0173886     0.0106444    0.00708907    0.00479460    0.00266599    0.00140889   0.000709230   0.000336359   0.000137791   6.44687e-05   2.95164e-05   1.12672e-05   4.88954e-06   1.94150e-06
  24   8 2156.8458    0.8193  0.6864  9.7878 -0.0074       5.49326  0.0280   0.0180   0.0467    0.0867   0.0000       1.08742   439.3497       2.54732       12.8246       1.76401     0.0666929      -1.06622     -0.316508       4.27438       1.10954      -1.52357     -0.776367      0.420924     -0.177907     -0.443809      0.311276     -0.361057      0.485686     0.0567183    -0.0693587      0.143905    0.00490280     0.0291808    -0.0118107     0.0185779    0.00224351   -0.00624344   -0.00185136  -0.000343239   0.000200823   0.000302149  -0.000126797   7.95909e-05   3.70006e-05   1.03198e-06  -5.05861e-06  -3.50117e-07       1.51721       1.84483       2.12192       1.95525       2.23989       2.01390       2.09711       1.80959       1.57581       1.31337       1.04801      0.961761      0.734701      0.575302      0.438135      0.319636      0.243567      0.167775      0.115386     0.0821466     0.0495909     0.0317759     0.0207192     0.0113486    0.00706571    0.00354900    0.00194087    0.00117048   0.000519237   0.000278510   0.000139145   5.97258e-05   3.06581e-05   1.15810e-05   5.18463e-06   1.94075e-06
  24   9 2314.3922    1.1492  0.7292 10.6136  0.0074       5.05130  0.0402   0.0248   0.0492    0.0830   0.0000       1.11079   440.7645       1.22740       15.7238      -5.83845       1.82111       4.10147      -4.41326       1.32753       2.42316      -3.08494       1.62575     -0.438202     -0.835244      0.319629      0.579690      0.424473    -0.0927952      0.215756    -0.0878652     0.0812132      0.103174    -0.0415561    -0.0255004     0.0197997   -0.00258268   -0.00579526   -0.00129320   0.000164961   0.000140351   0.000337990  -0.000157075  -0.000124028   4.36022e-05   9.33056e-06  -6.66276e-06   3.95427e-06       2.05176       2.75653       2.17916       2.92419       2.85234       3.15553       2.46740       2.35685       2.04200       1.84925       1.49759       1.09501      0.959057      0.737688      0.636531      0.409444      0.278697      0.189884      0.159214      0.106597     0.0746978     0.0413085     0.0242628     0.0138054    0.00879937    0.00536246    0.00309070    0.00162582   0.000778534   0.000371113   0.000157120   7.49369e-05   2.89430e-05   1.26452e-05   5.24119e-06   2.15331e-06
  24  11 2617.6839    1.9949  0.8820 11.7691 -0.0063      0.925330  0.0382   0.0418   0.0559    0.0940   0.0000      0.921368   441.1719     -0.131013       13.0376       4.06891      -7.04639    -0.0424840       3.25098      -3.95020      0.569389      0.851714       2.68218       3.37694       1.22148     0.0149145     0.0675515      0.350645      0.297907      0.338683    -0.0252201     -0.125246    -0.0733312     0.0586095     0.0551740    -0.0121214    0.00306500   0.000982617    0.00185795   9.17480e-05   -0.00165982   7.86938e-06   1.30136e-05   2.49394e-05   1.08310e-05  -1.65301e-05   3.06168e-06   8.92289e-07       2.09717       2.61209       2.85053       2.89220       2.78077       2.33726       2.33356       2.13943       2.07347       1.88845       1.66174       1.41111       1.03814      0.794797      0.573232      0.429257      0.285691      0.187599      0.127713     0.0853569     0.0527697     0.0318402     0.0210622     0.0121031    0.00747664    0.00417387    0.00235044    0.00125803   0.000636188   0.000315847   0.000145382   7.30278e-05   3.35513e-05   1.43802e-05   5.96741e-06   2.12503e-06
  24  12 2767.7849    2.5138  0.9762 11.9256 -0.0043       2.18701  0.0380   0.0468   0.0592    0.1020   0.0000      0.797211   439.3928       1.42151       12.6861       4.64133      -1.42376      0.686014      0.878257      -2.65463      -2.72964      -2.62671      0.584929       1.67349       1.50681      0.443605     0.0702339      0.219044     -0.292205     -0.124002     0.0382425     0.0503658     0.0943356     0.0274537     0.0280196   -0.00889273   -0.00212715   -0.00271718   -0.00335150  -0.000459191  -0.000208951   6.54634e-05  -8.23973e-05   9.00220e-05  -8.49493e-06   2.41959e-05   4.00071e-06   1.94715e-06       1.98790       2.53490       2.88925       3.02318       2.70265       2.61614       2.38084       2.17820       2.12591       1.74649       1.47795       1.23077      0.975811      0.718108      0.559626      0.379058      0.270706      0.184328      0.131727     0.0788550     0.0529928     0.0332312     0.0198621     0.0115843    0.00655591    0.00414950    0.00214911    0.00114670   0.000621258   0.000336036   0.000149276   7.21296e-05   3.16170e-05   1.52735e-05   5.55204e-06   2.29737e-06
  24  13 2917.1144    3.2554  1.0117 12.2965 -0.0029       1.98209  0.0335   0.0597   0.0565    0.1116   0.0000      0.589668   437.4267       6.71955       14.5359       2.41401      0.673628       1.86212      -1.51121      -1.34952     -0.152129       1.62536      -1.60312       1.31533     0.0292049      0.136530      0.571704     -0.706783    -0.0430535     -0.276654     0.0110490     0.0313996    -0.0360813    -0.0138224    -0.0114127   -0.00400493    0.00191843    0.00494740   -0.00101453   -0.00113522  -0.000482921  -0.000257758   0.000105302   6.15212e-05   1.18759e-06  -1.94916e-05  -6.53505e-06  -1.12871e-06       1.64573       1.97649       2.26599       2.27498       2.31669       2.36090       2.08112       1.91549       1.80568       1.41074       1.20614      0.979857      0.763564      0.634326      0.492505      0.332204      0.244309      0.186445      0.116194     0.0822902     0.0575256     0.0333265     0.0191443     0.0129069    0.00710778    0.00370727    0.00237990    0.00123034   0.000612387   0.000312548   0.000155881   6.98017e-05   3.08004e-05   1.24721e-05   5.67376e-06   2.29121e-06
  24  15 3212.0773    3.5299  1.3661 12.8422 -0.0032     -0.119023  0.0457   0.0600   0.0735    0.0867   0.0000      0.544286   441.0817       7.05049       25.7929       2.86819      0.402276       5.02901       3.78292   -0.00458445      -2.94505      -5.09636       1.85082      0.149953      0.264816     -0.548018      0.770904      0.182538      0.122846    0.00310673      0.211197      0.120548     0.0649369    -0.0258001     0.0106667     0.0246006    0.00485554    -0.0123155    0.00319683    0.00148158   -0.00128833  -0.000762706   0.000100663   4.07950e-05  -5.11046e-05  -1.35692e-05   2.67516e-06  -4.05489e-06       2.29889       2.93349       3.01011       3.19724       3.37994       3.41037       3.04302       2.57811       2.24462       1.94784       1.77862       1.36983      0.995892      0.757608      0.605423      0.472731      0.356008      0.253937      0.153181     0.0983652     0.0628479     0.0437483     0.0294317     0.0179070     0.0104773    0.00582207    0.00308449    0.00147404   0.000793751   0.000380004   0.000178364   8.01784e-05   3.65947e-05   1.56847e-05   6.83582e-06   2.62926e-06
  24  16 3358.6500    3.1142  2.0001 12.4488 -0.0039      0.262319  0.0532   0.0430   0.0897    0.0606   0.0000      0.338029   442.7165       5.17285       15.1144       5.22914     -0.317985       6.07833       3.66565      -1.18790       3.51006      -1.76601       3.70590      0.376040      -1.39581      0.185014       1.34233     0.0858855      0.584731      0.302094    -0.0663929     -0.218526     -0.115938     0.0435696    -0.0136610    -0.0112252   -0.00347708     0.0112472    0.00378378  -0.000733405   0.000773677  -0.000587919  -5.91879e-06  -0.000352093   6.54376e-05   7.11578e-06  -1.07211e-05  -3.64092e-06       2.43136       3.10019       3.46324       3.66618       3.81233       3.51814       3.29416       2.95672       2.55072       2.19819       1.75978       1.54799       1.16061      0.891017      0.668705      0.503725      0.373526      0.250201      0.170145      0.118838     0.0757427     0.0494096     0.0295360     0.0184122     0.0106416    0.00620295    0.00328357    0.00173822   0.000921187   0.000436927   0.000234259   0.000107705   4.72918e-05   2.05286e-05   8.32724e-06   3.09982e-06
  24  17 3505.0997    2.7144  2.8341 11.9082 -0.0041      0.811837  0.0661   0.0313   0.1057    0.0518   0.0000      0.224101   440.5706       13.6018       12.8028     -0.911358      -2.85750       2.80473      -3.95576      -10.6553      -4.43340      0.941992       2.61712      -2.44561     -0.574250       2.13414       1.91620      0.380143     -0.442423     -0.765852      0.175733     -0.104044    -0.0191279    -0.0645682     0.0400175    -0.0255458   -0.00409167    -0.0188364   -0.00166303    0.00322796  -0.000373583  -0.000721165   0.000236315   2.27479e-05  -7.70425e-05   9.93864e-06   2.18455e-05  -1.71495e-06       3.17450       3.85584       3.97913       4.27679       4.39203       4.47593       4.11194       3.55256       3.13716       2.69919       2.34979       1.90717       1.43254       1.10769      0.857586      0.667810      0.498851      0.349500      0.229740      0.144259     0.0942112     0.0640941     0.0415976     0.0252331     0.0143687    0.00821227    0.00416485    0.00223058    0.00110486   0.000577566   0.000258969   0.000121083   5.47668e-05   2.38173e-05   9.90351e-06   3.85748e-06
  24  18 3651.1468    2.2399  4.1648 11.4165 -0.0023      0.538736  0.0811   0.0217   0.1396    0.0410   0.0000      0.154500   434.2780       9.92756       15.0634       2.74054       9.72822       5.64454      -7.28905      -10.4468       5.14942       4.78350     -0.869054       4.57860       1.46706       2.52749      -2.27233     -0.926295      0.887432      0.743399     0.0565239     -0.192656     0.0639450     0.0213351    0.00794642    -0.0529968    -0.0190639    0.00830423   -0.00459072    0.00153363  -0.000778195   0.000858059  -0.000132620  -0.000215083  -7.02797e-05  -2.44128e-05   7.73992e-06   6.49311e-07       3.62937       4.87151       5.19627       5.79315       5.41895       5.52375       4.88776       4.55865       3.77644       3.47994       2.78766       2.30971       1.79079       1.45613       1.04058      0.790773      0.538405      0.410585      0.264735      0.183530      0.119045     0.0775721     0.0455272     0.0280254     0.0167440    0.00923682    0.00519747    0.00273827    0.00143539   0.000711136   0.000343610   0.000160695   6.76267e-05   3.12874e-05   1.28600e-05   5.23756e-06
  24  19 3797.4496    1.8659  5.8963 10.9725 -0.0026      0.560999  0.1028   0.0160   0.1821    0.0370   0.0000      0.111308   435.0282       7.72762      -1.84525       19.8718      -5.17539      -5.35350       1.09460       6.66552       11.0375      -5.62451       4.58481      -4.33938      -5.78620    -0.0396539       2.71202      0.333301      -1.08291     -0.736053      0.355537     -0.126543     -0.217307     0.0174609    0.00625977     0.0836593   -0.00279695   -0.00147483    0.00841334   -0.00189801   -0.00196207  -0.000632712   0.000491200   3.73047e-05  -1.24670e-05  -1.09967e-05   3.90395e-05   3.38415e-06       4.57147       5.84074       6.20383       6.51218       6.87022       6.56899       6.12936       5.36861       4.77665       4.13385       3.47495       2.90630       2.29011       1.75675       1.31947      0.974107      0.709826      0.491177      0.346093      0.226111      0.153921     0.0968861     0.0594186     0.0366948     0.0209564     0.0120124    0.00640579    0.00349257    0.00172370   0.000889976   0.000418670   0.000201511   8.68127e-05   3.75285e-05   1.53183e-05   6.15852e-06
  24  20 3943.0401    1.5934  8.6686 10.5630 -0.0006      0.319486  0.1403   0.0120   0.2435    0.0322   0.0000     0.0801799   444.0296       23.6325       17.0366       11.4869       9.91354       8.95482      -23.8969      -3.79034       17.4226       14.3762       5.12557       4.13854      -4.39934      -2.84094       3.86620      -1.05232      0.434289      0.660125     -0.285981      0.158203     0.0992530    -0.0178671     0.0214628    -0.0715678     0.0512114     0.0104006    -0.0105690     0.0142164   -0.00184542  -0.000904635   0.000100681   0.000144120  -8.88390e-05  -1.99019e-05   1.40726e-06   1.03493e-05       5.80847       7.63714       8.34380       8.75985       8.78552       8.43562       7.78140       7.17853       6.29639       5.44018       4.51106       3.70475       2.94486       2.29690       1.73246       1.28928      0.896616      0.639618      0.446696      0.294501      0.194015      0.121618     0.0749062     0.0446922     0.0261032     0.0151315    0.00825914    0.00448553    0.00226200    0.00118609   0.000539912   0.000262872   0.000115409   5.18253e-05   2.02458e-05   8.21705e-06
  24  21 4089.0150    1.3569 10.3975 10.2341 -0.0016      0.244076  0.1718   0.0093   0.2871    0.0316   0.0000     0.0751678   439.3479       28.4679       5.18922       12.2122       4.09998      -1.83861      -6.75103     -0.349415      0.153511       14.0741       6.81030      -11.3262      -3.00532       4.73267      -1.80888      -2.52524     -0.779702      -1.11591      0.643850     -0.673335    -0.0268443      0.135393    -0.0890744     0.0434593     0.0216308     0.0228182    -0.0104387    0.00111081   0.000836211  -0.000623175  -0.000682929  -0.000106418  -7.69411e-05   4.76998e-05  -2.68901e-05  -2.48292e-05       7.03030       9.44738       10.0986       10.3469       10.4676       9.75876       9.34788       8.31132       7.47832       6.73066       5.53810       4.64091       3.63022       2.82202       2.08585       1.53160       1.08971      0.751162      0.516372      0.344788      0.227659      0.137615     0.0882436     0.0522522     0.0301271     0.0172833    0.00942780    0.00511510    0.00259225    0.00127296   0.000627906   0.000288873   0.000132008   5.53699e-05   2.23994e-05   9.01452e-06
  24  23 4379.9177    0.9472 15.1411  9.9779  0.0008      0.205668  0.2882   0.0063   0.4300    0.0259   0.0000     0.0843937   441.9939       13.3167      0.230849       25.6387       23.9533      -16.0104      -3.58876      -11.5988     -0.738270     -0.911571      -18.3784      -5.13150      -10.3694       2.85374      -3.45448      -1.43189       2.35222       1.10201     -0.201202    -0.0995212      -1.09807     -0.264852      0.253101     0.0438121    -0.0456298    -0.0368051    -0.0230080    -0.0223791    0.00601491   -0.00129652  -3.54817e-05  -0.000103208  -0.000250614  -2.60078e-05   4.42439e-05  -2.07483e-05       9.62181       12.7403       13.9032       14.8774       14.4216       14.2903       13.3803       11.7874       10.4470       9.04765       7.48402       6.17115       5.03546       3.80600       2.90282       2.06414       1.55108       1.04954      0.757645      0.495648      0.332760      0.207032      0.130705     0.0779286     0.0440918     0.0259598     0.0138347    0.00755996    0.00384060    0.00200346   0.000930083   0.000443451   0.000199315   8.76212e-05   3.41724e-05   1.41006e-05
  25   8 2181.9044    0.8228  0.8127 10.0867 -0.0122       7.58064  0.0323   0.0173   0.0530    0.0833   0.0000       1.15006   441.3743      0.225179       17.8820     -0.979288       2.74989      0.293098       3.81912     -0.742147     -0.249924      0.741889      -1.36230      -1.00832      0.452401     -0.631161     -0.647551     -0.179534      0.367236    -0.0763017     0.0579047   -0.00120335     0.0523519   -0.00201437     0.0622003   -0.00977667    -0.0135272  -0.000873758    0.00976539    0.00127652   -0.00110850  -0.000493410   0.000286143   0.000100494   2.34216e-05  -2.46085e-05  -5.67285e-06   2.71171e-06       1.63231       2.30339       2.34452       2.70151       2.69870       2.70411       2.32139       2.08369       1.80317       1.55882       1.28164      0.973551      0.758023      0.622862      0.464439      0.356852      0.261212      0.167975      0.130684     0.0838258     0.0608516     0.0365916     0.0238456     0.0132620    0.00898809    0.00504023    0.00314345    0.00167834   0.000885566   0.000450274   0.000218992   0.000107471   4.95366e-05   2.13354e-05   9.30142e-06   3.60505e-06
  25   9 2340.6723    1.1965  0.9586 10.4738 -0.0062       5.81145  0.0380   0.0227   0.0562    0.1011   0.0000      0.928312   442.4258       1.69551       16.1558       5.64190      0.701408     0.0712253      0.227890     -0.284377       1.27508       1.39495       1.50092       1.53980      0.995900     -0.526785     -0.427210    -0.0836823      0.576347   -0.00395290     -0.185973     0.0258121     0.0277989     -0.134269    -0.0563078    -0.0307989    0.00228546   -0.00634402  -0.000683365   -0.00181203   -0.00108937   0.000929063  -9.15133e-05  -0.000261140  -9.98670e-05   3.13000e-05   1.67300e-05   6.01334e-06       1.80370       2.20189       2.61876       2.53654       2.64688       2.72901       2.39390       2.04561       1.85516       1.55266       1.37741       1.18078      0.911642      0.629556      0.499346      0.400659      0.286845      0.218954      0.142896     0.0832807     0.0623875     0.0430855     0.0259000     0.0177401     0.0104674    0.00622040    0.00332139    0.00177883   0.000854940   0.000446382   0.000241729   0.000115499   5.56802e-05   2.17673e-05   1.16024e-05   4.43868e-06
  25  11 2646.3642    2.3137  1.0283 11.4469 -0.0027       2.36168  0.0332   0.0415   0.0574    0.1303   0.0000      0.734325   439.1130       5.28675       16.6131       7.40615      -1.66366      -1.40937      -1.42633      -2.84217     -0.350068     -0.951037     -0.707044     -0.754787      0.301117      0.995832       1.38275     -0.130869      0.186320     -0.423884      0.291996      0.119863   -0.00145344    -0.0301266   0.000205437     0.0123727    0.00741527   -0.00837226  -0.000585024    0.00207751   0.000434561  -0.000330558   0.000305997   0.000119233  -3.75654e-05   3.39975e-06  -8.22077e-06  -3.34967e-06       1.53242       2.07449       2.12011       2.33637       2.22340       2.17856       2.08162       1.89864       1.62690       1.42737       1.26391       1.03917      0.818290      0.630493      0.491784      0.350440      0.268999      0.187618      0.129446     0.0860612     0.0589570     0.0367623     0.0247915     0.0142387    0.00938928    0.00491521    0.00297493    0.00149083   0.000883400   0.000406179   0.000207700   0.000105695   5.09716e-05   2.14602e-05   1.02764e-05   4.19402e-06
  25  12 2797.4808    2.8186  0.9451 12.2150 -0.0041       3.61226  0.0340   0.0528   0.0540    0.1026   0.0000      0.904077   438.6414       4.28260       12.8179       6.23986      -5.73778     0.0937818     -0.829349      -2.06792       1.06686      -2.46099     0.0438729       1.05397     -0.904429      0.498496     -0.135113     -0.593118      0.200677     -0.241838     -0.148499    0.00470597      0.165990    0.00944245    -0.0104138    0.00387177    -0.0104823    -0.0116698  -0.000307181   -0.00135764   0.000848412  -6.18757e-06   6.70775e-05  -0.000166491   6.16746e-05   5.47947e-05  -9.85425e-07   2.36006e-06       1.57949       2.13562       2.22998       2.22707       2.45911       2.20578       2.31232       1.88192       1.80766       1.46316       1.19844       1.00341      0.788641      0.653440      0.460865      0.394170      0.261659      0.205631      0.134690     0.0936201     0.0630214     0.0385438     0.0253645     0.0145479    0.00897662    0.00503264    0.00294687    0.00150940   0.000812493   0.000426122   0.000208011   0.000102798   4.62403e-05   2.12456e-05   9.53799e-06   3.55124e-06
  25  13 2947.5037    3.3790  0.9807 12.3994 -0.0041      0.227049  0.0348   0.0617   0.0546    0.1162   0.0000      0.745382   439.6413       5.40356       17.5213       7.40365      -1.22633      0.247205     -0.892375       3.00588      -3.10497      -1.93083      -1.16990      -1.80223      -2.11458     -0.309669      0.148243     -0.634194     -0.300400     -0.274434    -0.0966768    -0.0308325    0.00675732     -0.133312    -0.0421470   9.77921e-05    0.00741587    0.00224203   -0.00361743  -9.95151e-05    0.00152908   0.000425812  -0.000303840  -3.32898e-05   2.87340e-05   5.61242e-06  -8.97674e-06  -5.13845e-06       1.71676       2.32724       2.36100       2.35061       2.28470       2.21544       2.29861       2.18197       1.95471       1.71030       1.18928      0.999606      0.768782      0.673265      0.539085      0.423835      0.321669      0.232488      0.159811      0.102864     0.0622778     0.0413085     0.0236068     0.0142292    0.00803413    0.00475723    0.00261482    0.00142187   0.000835998   0.000436661   0.000216874   0.000108655   4.82294e-05   2.09140e-05   9.42088e-06   4.06971e-06
  25  14 3096.3235    3.8655  1.0688 12.8029 -0.0038       1.73471  0.0383   0.0689   0.0582    0.1165   0.0000      0.785800   439.3445       5.32455       13.6229       4.35952     -0.569405       1.36525      -4.92454       1.47751       2.55858      0.578228       1.88235     -0.530741      -1.04196      0.690080      0.732569      0.435203     -0.163613      0.157266      0.136373     0.0863781     0.0418246     0.0344615    0.00175381    -0.0460422   -0.00456399    0.00171172   -0.00139741    0.00235973   -0.00103058   -0.00110833   0.000326330   0.000173061  -0.000123270   1.82095e-05   1.46293e-05   1.06898e-06       1.84498       2.39468       2.58958       2.61931       2.50150       2.21847       1.99598       2.05735       1.93123       1.75766       1.53116       1.33221       1.06096      0.790655      0.589165      0.434744      0.299843      0.209956      0.131489     0.0921205     0.0616012     0.0387499     0.0238451     0.0145485    0.00895198    0.00534196    0.00304779    0.00159693   0.000891517   0.000437844   0.000231977   0.000120018   5.44421e-05   2.47671e-05   1.06828e-05   4.47303e-06
  25  15 3243.9721    3.3842  1.2510 13.0422 -0.0200     -0.214282  0.0440   0.0603   0.0676    0.0869   0.0000      0.655664   440.3006       10.6678       14.5336     -0.989147      -1.81462       4.09314       1.30724      -7.57840      -5.41930      0.586558     -0.177342      -2.19519       2.15018     -0.331286     -0.633765      0.234249      0.231407    -0.0813701     -0.290223    -0.0570665     0.0964824     0.0244628   -0.00711474    -0.0136955     0.0258685    0.00103348   -0.00497562  -0.000842095    0.00225138   -0.00111299   0.000151564  -5.52868e-05   0.000147938   4.94662e-05  -1.71543e-05  -2.38181e-06       2.13660       2.65624       3.00247       2.97257       2.85236       2.75773       2.73996       2.37203       2.18007       2.03610       1.74335       1.50468       1.15243      0.882083      0.672265      0.493118      0.380432      0.258447      0.167389      0.113728     0.0742977     0.0467773     0.0307227     0.0202800     0.0122357    0.00654304    0.00382852    0.00204716    0.00108704   0.000522662   0.000268125   0.000132756   6.43568e-05   2.95334e-05   1.26850e-05   5.33243e-06
  25  16 3391.4298    3.0588  2.0935 12.3193 -0.0013       1.42314  0.0524   0.0410   0.0892    0.0663   0.0000      0.318555   438.3106       18.6330       9.68340       4.73296       1.68022      -3.50137     -0.782046      -3.84518      -2.68044       3.88631      0.498134      -1.68569      -2.82074       1.64827    -0.0755539     -0.682929     -0.771337      0.671002     0.0629939     -0.276525     0.0830250     0.0576085   -0.00340928    -0.0303458    0.00340178    0.00386497   -0.00116698   -0.00597047  -0.000321898    0.00124479  -0.000273996  -0.000176905   0.000123110   5.31316e-05   4.52036e-05  -1.92461e-05       2.34916       3.04815       3.06622       3.45992       3.46748       3.27063       3.21768       2.85744       2.54184       2.21431       1.85612       1.56556       1.25855       1.01083      0.749334      0.578720      0.400325      0.279239      0.204759      0.146997     0.0996923     0.0570056     0.0391550     0.0247485     0.0139560    0.00779510    0.00438637    0.00274213    0.00142390   0.000708615   0.000332019   0.000160607   8.03374e-05   3.78960e-05   1.69241e-05   6.33215e-06
  25  17 3538.3728    2.5157  3.0894 12.0826 -0.0036      0.479085  0.0668   0.0282   0.1173    0.0446   0.0000      0.249383   437.7971       14.9663       19.3033      -2.87613       6.61091      -1.54485       3.99031       3.70567      -1.11914       3.04643      -3.95810      -1.47401       2.10788     -0.654841      -1.39604      0.450765    -0.0759260      0.594290      0.156387    -0.0652109     -0.205278    -0.0440058    -0.0504927     0.0127888    0.00830033     0.0109460   -0.00813442    0.00565071    0.00450574  -7.42733e-05  -0.000695507  -0.000148712  -9.82225e-06   3.32849e-05   3.82899e-05   2.85464e-06       3.01966       3.95454       4.25153       4.34481       4.28714       4.24052       4.09592       3.71912       3.35797       2.76960       2.41238       1.87366       1.58098       1.22597      0.953106      0.715054      0.530265      0.377038      0.262033      0.176646      0.116026     0.0750860     0.0456204     0.0285867     0.0164565    0.00985876    0.00528896    0.00302591    0.00161166   0.000816542   0.000407880   0.000205381   9.46405e-05   4.37292e-05   1.79297e-05   8.10306e-06
  25  18 3685.2795    2.1794  4.6538 11.3748 -0.0010      0.617212  0.0843   0.0199   0.1470    0.0403   0.0000      0.132353   435.8187       6.38000       14.9474      -1.89127      -8.43664      -4.27168      -1.53804      -13.1370      -2.20160     -0.712396      0.479135      -4.32459      -2.27450      0.728010      -1.17294      0.585790      -1.44238      0.169295     -0.863316     -0.333524     -0.243075     0.0283357     0.0195722    -0.0155438    -0.0106303     0.0245940   -0.00342403   -0.00352598    0.00249396   0.000972805   0.000189088  -0.000361175   7.20148e-07   9.16757e-05  -2.23168e-05   6.32667e-06       3.67040       4.92393       5.47033       5.70842       5.90357       5.28882       5.35470       4.59416       4.26023       3.52477       3.01754       2.48000       1.96513       1.58351       1.16676      0.888137      0.636924      0.461772      0.312319      0.219721      0.142333     0.0934769     0.0570210     0.0358037     0.0214366     0.0119826    0.00692555    0.00380955    0.00209475    0.00104741   0.000535013   0.000263762   0.000127821   5.57779e-05   2.47488e-05   1.03395e-05
  25  19 3831.7638    1.8078  6.6906 10.9796 -0.0016      0.410819  0.1108   0.0144   0.1966    0.0344   0.0000     0.0992982   441.8398       10.0842       6.02631       9.35388       6.95111       4.20916       4.76113      -1.61963      -14.3916      -3.62808     0.0923337       5.74064       3.41288       1.14089      0.923386      0.258075      0.246885     -0.324215      0.115424     -0.150267     -0.112066     -0.105014    0.00294367     0.0105236    -0.0275031    0.00246517   -0.00861979     0.0115142   0.000582020   0.000641817  -0.000468591   0.000325370   0.000214689   8.61516e-07  -6.80119e-05  -7.64093e-06       4.53727       5.93876       6.52527       6.69328       6.94475       6.76729       6.42988       5.64605       5.14025       4.39640       3.76797       2.99164       2.49838       1.95948       1.45503       1.14314      0.816767      0.583251      0.402549      0.285945      0.188228      0.121490     0.0752294     0.0471949     0.0279572     0.0162873    0.00938771    0.00512843    0.00277574    0.00138022   0.000700246   0.000342285   0.000165251   7.25204e-05   3.09313e-05   1.29176e-05
  25  20 3977.9052    1.5178  8.3232 10.7041 -0.0033      0.233761  0.1401   0.0113   0.2365    0.0310   0.0000     0.0837747   439.8695       11.8092       15.8440       30.9330       8.18705      -1.24052      -7.34291      -9.95563      -20.4149       2.85268      0.610816      -1.38719      -5.57494      0.316884    -0.0371098      -3.18777      -1.02812      -2.07828      0.789301     -0.625844    -0.0673586     -0.109375      0.265288     0.0185477    -0.0306651   -0.00784408     0.0223600   -0.00665883   -0.00204399    0.00207286   1.03836e-06  -0.000742533   0.000434266   6.09171e-05  -5.24143e-05  -2.75206e-05       5.68479       7.49208       8.19057       8.56441       8.82047       8.20224       7.81982       7.05134       6.44869       5.38488       4.69805       3.83277       3.02549       2.40702       1.85179       1.37266       1.00690      0.703240      0.488217      0.343466      0.224541      0.143968     0.0896222     0.0557888     0.0328350     0.0196154     0.0109020    0.00627946    0.00327359    0.00167037   0.000859897   0.000400186   0.000197061   9.05922e-05   3.74565e-05   1.61174e-05
  25  21 4124.7438    1.2772 11.4198 10.4091 -0.0036      0.401617  0.1924   0.0086   0.3218    0.0282   0.0000     0.0770240   453.1463      -7.55364      -7.88914       7.81608       2.79018       10.9918      -15.4152      -11.9517       10.7716      -8.84244       5.73014       11.5254      -14.8972       1.88435      0.539971      -1.40191      -2.11024      0.981826       1.83303      0.460076     -0.139716      0.187945    -0.0617312     0.0458355    0.00892987    -0.0610060   -0.00556010    0.00613080    0.00512674    0.00178018   -0.00163361  -0.000214990   0.000125200   1.60436e-05   0.000128804   4.33947e-05       6.97775       9.50822       10.1243       10.8670       10.5813       10.5769       9.77241       8.93094       7.84191       6.86191       5.85491       4.80824       3.92419       3.01507       2.31084       1.70391       1.28978      0.884698      0.632585      0.425123      0.281876      0.184150      0.117655     0.0711824     0.0431715     0.0253306     0.0140171    0.00772745    0.00414909    0.00212554    0.00107071   0.000533614   0.000245851   0.000111282   4.83930e-05   2.03454e-05
  25  22 4270.0297    1.0342 13.4234 10.2514 -0.0027      0.129554  0.2513   0.0068   0.3957    0.0261   0.0000     0.0896024   439.8163      -17.4416       11.5637       1.90296       14.7797       26.9017      -24.2734      -8.40530       9.47820      -12.0526      -7.48274       8.92658      -6.72645      -7.03201      0.422183      -4.33492     -0.100704       2.22636     0.0789948     -0.562831     -0.157753      0.307170   -0.00557935     -0.145106     0.0614240      0.104444   -0.00885067   -0.00552002    0.00951906    0.00295622    0.00127322   0.000364118   2.30345e-05  -0.000261383  -1.19911e-05   3.50402e-06       8.58272       11.5613       12.6936       13.0613       13.3053       12.7965       12.3823       10.9303       9.65784       8.42975       7.06154       5.90014       4.64646       3.72918       2.76676       2.13627       1.54972       1.10356      0.771348      0.528834      0.351880      0.224925      0.143543     0.0889742     0.0529458     0.0303658     0.0175418    0.00954922    0.00500459    0.00265338    0.00131766   0.000636637   0.000303481   0.000140663   5.92982e-05   2.46065e-05
  26   6 1869.1065    0.4044  0.4904  9.4070 -0.0130       10.3312  0.0306   0.0110   0.0464    0.0582   0.0000       2.02883   442.2010      -1.35047       18.8599      -1.74388      -1.34962     -0.528592     -0.694416       2.63907      0.180061      -1.82158       1.01503     0.0931846     -0.774023     -0.719419    -0.0817597     -0.376672    -0.0953361    -0.0615327    0.00798032   -0.00856784    -0.0194741    -0.0337124   -0.00974133   -0.00793547     0.0204274    0.00404847   0.000534386  -0.000145826   0.000791202   0.000278930  -0.000351017  -0.000374859   8.29684e-05   2.44636e-05   1.40805e-05   1.17812e-06       1.59324       1.70186       2.18781       2.64729       2.26324       2.26853       2.27871       2.12258       1.75963       1.47839       1.19294       1.12767      0.849585      0.638832      0.510144      0.445705      0.260946      0.187942      0.162106      0.105377     0.0622071     0.0390423     0.0301548     0.0193232     0.0105121    0.00592383    0.00371516    0.00209642    0.00109596   0.000682863   0.000274265   0.000156842   9.15737e-05   4.32316e-05   1.95972e-05   8.68727e-06
  26   7 2039.8566    0.6308  0.7030  9.6824 -0.0029       6.64504  0.0290   0.0135   0.0490    0.0729   0.0000       1.23227   439.5593      0.574422       19.1462       2.82838      -5.78948      0.124936       2.21070     -0.770637       2.75660     -0.678449      0.904576     -0.507145     -0.651099      0.994824      0.589474     0.0893067    -0.0980874     0.0624671      0.201268     -0.103037     0.0133821    -0.0163869    0.00275340     0.0217333   -0.00785798   -0.00136307   -0.00364444   0.000617943   0.000616111   0.000249260  -0.000321277  -0.000266827   1.19941e-05   4.29674e-05   2.02094e-05  -5.50835e-07       1.46380       1.75776       1.90814       2.11571       2.08821       2.09279       1.95475       1.68267       1.57264       1.40136       1.12111      0.899643      0.741764      0.608787      0.494969      0.343773      0.248254      0.190396      0.137300     0.0958550     0.0629791     0.0421240     0.0276836     0.0170921     0.0103843    0.00569810    0.00379225    0.00199496    0.00115646   0.000606465   0.000353448   0.000163447   7.68634e-05   3.40686e-05   1.65848e-05   6.92098e-06
  26   8 2206.1953    0.9146  0.8058 10.0398 -0.0070       6.60289  0.0313   0.0176   0.0506    0.0900   0.0000       1.03003   439.5034       3.69151       19.2904       2.35018      -2.84872       1.73777       1.24927       2.05001     -0.929652      -3.14598      0.606120       2.01487      0.541641     -0.234338    -0.0754981      0.627073      0.456517     0.0167393     0.0361841      0.128882     0.0921093   -0.00873217     0.0109222    -0.0259819     0.0121564    0.00637101    0.00110056   3.74541e-05   -0.00116531   0.000657442   0.000143257   0.000137462  -7.93944e-05   5.23192e-06   6.66272e-06  -1.57669e-06       1.32925       1.61769       1.92140       1.98162       2.06892       1.99534       1.74519       1.77648       1.55854       1.34922       1.10833      0.948685      0.745845      0.629994      0.459539      0.369095      0.263970      0.200058      0.136147     0.0994828     0.0646978     0.0403880     0.0259244     0.0182677     0.0113116    0.00631160    0.00325309    0.00209596    0.00121849   0.000684651   0.000345972   0.000171859   8.35734e-05   4.35250e-05   1.97715e-05   8.20266e-06
  26   9 2366.1576    1.3222  0.9904 10.6367 -0.0032       3.22284  0.0350   0.0236   0.0577    0.0998   0.0000      0.887583   441.5078       3.22719       19.1792       1.84775     -0.725312       1.27074      -3.72121       1.16510       2.39470      -1.45475     -0.461474      -1.28699     -0.593772     -0.439649     -0.157542     -0.184782      0.186936     -0.216525     0.0216851    -0.0443334    0.00359331     0.0145849    -0.0607277    0.00845163    -0.0113252   -0.00480551    0.00277629   -0.00189742    0.00119828  -0.000958222  -0.000854393   3.82550e-05  -0.000112366  -4.55203e-05  -8.14452e-06  -1.76180e-06       1.61095       1.98984       2.17763       2.32437       2.47710       2.25224       2.09440       1.93862       1.72536       1.58968       1.25418       1.07535      0.919559      0.675237      0.551641      0.381751      0.289154      0.215547      0.148850      0.106959     0.0649506     0.0431939     0.0311913     0.0186931     0.0126096    0.00688952    0.00381621    0.00233103    0.00123330   0.000716161   0.000396041   0.000181184   9.26782e-05   4.13296e-05   2.04105e-05   8.78413e-06
  26  10 2521.2252    1.6669  1.0008 11.3326 -0.0063       2.44265  0.0345   0.0309   0.0590    0.0951   0.0000      0.846304   439.8501       5.53183       17.4548       9.48565      -2.01956      -2.62519     -0.395766       1.83100     0.0150549      -2.19473       1.18393     -0.579671      -1.03353     -0.109720      0.270132      0.242361     -0.511103     0.0791287      0.387975     -0.172996     0.0378433     -0.113993    -0.0201924    0.00174741    0.00432955   -0.00598871    0.00166949   -0.00284774   -0.00262798   0.000436327   0.000276758  -5.58414e-05   0.000144720  -2.05217e-05   1.09341e-06   1.08928e-05       1.64767       2.13816       2.27312       2.47795       2.37011       2.18742       2.12294       1.98454       1.85457       1.56263       1.35239       1.11808      0.958664      0.723056      0.542348      0.427454      0.306366      0.217415      0.143637      0.106532     0.0709029     0.0500232     0.0279913     0.0174750     0.0105347    0.00646669    0.00398261    0.00212939    0.00123586   0.000599835   0.000320872   0.000172313   8.55831e-05   4.11233e-05   1.94009e-05   7.59002e-06
  26  11 2674.5106    2.2486  1.0053 12.1164 -0.0096       1.82685  0.0428   0.0436   0.0604    0.0927   0.0000      0.880819   438.7457       2.20092       17.4308      0.112040      -1.28913      0.937662      -1.13437      -5.87863     -0.118648     -0.105944       1.44697      0.904925     -0.400618     0.0814443      0.324463      0.388100     0.0939961     -0.197120     0.0355889      0.101098     0.0623208      0.171437    0.00725973   0.000752057  -0.000740836    0.00440855    0.00411173   -0.00481180    0.00181893  -0.000397093   0.000438087   0.000130650   0.000133711   2.82990e-05   1.93482e-05   2.46224e-05       2.37380       2.72181       2.55606       3.35032       3.70846       3.28171       2.57153       2.50781       2.73643       2.31301       1.53727       1.08825       1.08610       1.02004      0.753084      0.418280      0.331037      0.296339      0.234810      0.138455     0.0809856     0.0520165     0.0432882     0.0304819     0.0167291    0.00902503    0.00398364    0.00282544    0.00176365    0.00117851   0.000659973   0.000314717   0.000140588   5.68421e-05   2.46578e-05   1.00453e-05
  26  12 2826.7336    2.9666  0.9332 12.2719 -0.0065       2.34666  0.0326   0.0557   0.0521    0.1082   0.0000      0.931173   437.7685       5.54471       10.0725       4.65208      -4.30357     -0.335477       2.38977      -3.04896       1.14947       1.44541     -0.197153      -1.53399     -0.972712     -0.308106     -0.161765     -0.232314     -0.238751     0.0900329      0.342063     -0.171797     0.0174198     0.0446287    -0.0752986     0.0486635    0.00806016   -0.00838580    0.00382263    0.00265750    0.00135531   0.000397354   0.000154070   1.98360e-05   1.19752e-06  -2.41605e-05   1.24609e-05   1.97357e-05       1.65219       2.29486       2.52035       2.67886       2.68876       2.44377       2.36581       2.01703       1.89397       1.59218       1.36890       1.15862      0.936425      0.733052      0.527240      0.393254      0.274200      0.199802      0.140126     0.0958221     0.0630462     0.0405694     0.0269701     0.0173865     0.0108753    0.00610945    0.00337269    0.00202459    0.00112192   0.000638159   0.000303085   0.000163110   7.45907e-05   3.86003e-05   1.69219e-05   7.33626e-06
  26  13 2977.5534    3.7144  0.9557 12.7237  0.0006     0.0847719  0.0312   0.0671   0.0541    0.1058   0.0000      0.793213   438.7961      0.128906       17.0050       4.00080     -0.368655      -3.14424      -3.27935       1.12436       2.11665       1.13003      0.231042       1.54644      -1.89522     0.0840792     -0.343203      0.769881     -0.180551     -0.278271      0.117563     0.0770210    -0.0118033    -0.0171323    -0.0370066    -0.0310187    0.00322478     0.0116552    0.00512317  -0.000243621   -0.00151634   0.000724395  -0.000494977   0.000270890   8.48841e-05   2.85038e-05  -9.48127e-06   2.17509e-06       1.45645       1.90305       2.12713       2.25785       2.18394       2.11421       2.00594       1.83781       1.62956       1.40186       1.19364       1.02137      0.765745      0.610212      0.498129      0.359386      0.268082      0.200977      0.134473     0.0937910     0.0616654     0.0396279     0.0256331     0.0160277     0.0101652    0.00572828    0.00350057    0.00184753    0.00111223   0.000574221   0.000295194   0.000141239   7.30425e-05   3.48241e-05   1.56832e-05   7.23798e-06
  26  15 3275.4840    3.4746  1.6604 12.6713 -0.0040      0.712411  0.0487   0.0499   0.0756    0.0776   0.0000      0.446754   437.4042       13.3265       17.3752       8.02304      -1.32362      0.440024       2.31960      0.981863       1.74683      -3.07815     -0.222165     -0.846128      0.638615     -0.590134     -0.650967     -0.449859     0.0419604     -0.103883     -0.251473      0.257726   -0.00238861     0.0361643    0.00129444   -0.00470105     0.0267230   -0.00390150    0.00591204    0.00535459   -0.00222083   -0.00202175  -7.94055e-05  -0.000237012  -0.000303830   7.83814e-05   5.36234e-06  -1.15594e-05       2.05497       2.83904       2.96641       3.17621       3.34423       2.88741       3.02120       2.68770       2.52254       2.09480       1.78453       1.45101       1.12317      0.965335      0.754833      0.564680      0.405151      0.307574      0.226209      0.146439     0.0975985     0.0617659     0.0412143     0.0275398     0.0155449    0.00963545    0.00519650    0.00302637    0.00175133   0.000906446   0.000525746   0.000243385   0.000125374   5.81628e-05   2.55513e-05   1.18756e-05
  26  17 3571.1935    2.4680  3.6635 11.7235 -0.0015      0.616929  0.0696   0.0244   0.1251    0.0441   0.0000      0.179909   438.2019       12.4685       20.9019      -5.73913      -3.89777       8.13162      0.498247      -2.07342     -0.314044       1.41886     -0.186197       3.50158      -3.33816      -1.52671       1.09391      -1.52140      -1.85561     0.0697505     -0.233458     -0.694536    -0.0803496     -0.106589    -0.0532078    -0.0276752     0.0253458    -0.0150743    -0.0223876    0.00259657    0.00488636   0.000486765   0.000148725   5.98620e-05   7.67295e-05   0.000181886   1.51052e-05   6.08912e-06       3.07584       4.02937       4.37819       4.68210       4.86132       4.45588       4.19023       3.80888       3.53943       3.08428       2.50857       2.07655       1.68827       1.39007       1.04997      0.770427      0.576124      0.425054      0.297464      0.204754      0.136113     0.0898656     0.0584246     0.0370304     0.0223718     0.0133371    0.00772478    0.00444945    0.00248276    0.00132634   0.000744974   0.000375126   0.000171593   8.40301e-05   3.66989e-05   1.58608e-05
  26  18 3718.7766    2.1020  5.2330 11.2702 -0.0026      0.536484  0.0888   0.0176   0.1569    0.0366   0.0000      0.116536   439.8440       9.81754       8.89445       8.63693      0.484339       4.83336     -0.224334      -10.2010       2.50816      -12.0694       1.49825       4.51516      -1.83350      -1.15635      -1.32959       1.24446       1.11264     -0.382641     -0.147866      0.344255      0.115538     0.0343770    -0.0557872     0.0157311     0.0106165   -0.00278970     0.0142147    0.00149157   0.000464366    0.00136879    0.00101837  -0.000517832  -0.000589305  -0.000108776  -2.09854e-05  -3.17191e-05       3.65002       4.78463       5.25335       5.46871       5.66753       5.51685       5.16138       4.71915       4.09440       3.64427       3.12749       2.60651       2.06888       1.61798       1.27961      0.988772      0.715478      0.529140      0.368993      0.257341      0.172860      0.113484     0.0740398     0.0471559     0.0286075     0.0174950     0.0101268    0.00578329    0.00316299    0.00167828   0.000877955   0.000428450   0.000215312   9.90312e-05   4.60322e-05   2.06460e-05
  26  19 3865.7487    1.7627  7.3072 10.8066 -0.0021      0.357429  0.1167   0.0130   0.2039    0.0342   0.0000     0.0857425   440.4307       20.3443       3.51548       15.9753       11.2309       3.52774      -8.45517      -6.84656       1.90319      -10.0700      -3.38598      0.396256      0.569904      -1.21107       1.75932     -0.494901     -0.651358       1.52503      -1.55236     -0.139800      0.352475   -0.00850823    -0.0852272     0.0203934    -0.0303861   -0.00161175    -0.0128980     0.0165820   -0.00100607  -0.000297804    0.00235777   0.000296495  -0.000292660  -2.02009e-07   0.000130373   1.03117e-05       4.68779       6.27197       6.73491       7.12575       7.43253       6.72088       6.62623       5.88665       5.55401       4.69428       4.08435       3.38327       2.74294       2.24497       1.65231       1.29859      0.903405      0.672580      0.472605      0.327386      0.225956      0.145224     0.0966470     0.0576213     0.0358985     0.0212306     0.0125407    0.00701488    0.00390450    0.00209227    0.00109350   0.000564036   0.000266584   0.000126761   5.78760e-05   2.51408e-05
  26  20 4012.6588    1.5055 10.8275 10.4379 -0.0003      0.388621  0.1647   0.0096   0.2848    0.0307   0.0000     0.0680990   442.8314       34.2586       28.0832       5.39955       5.38004       13.7632       15.4468    -0.0595266       2.33334       5.43212       8.96170       2.20548      -2.12866       1.68883      0.738146     -0.228201     -0.988136     -0.798080      -1.18565     -0.612671      0.122473    -0.0626798     -0.203375     0.0149822     0.0704778    -0.0190723     0.0258615   -0.00703706   0.000969976   -0.00230986   -0.00101180   0.000852692  -0.000720283   2.74721e-05   1.69935e-05   1.54421e-05       6.05775       7.82255       8.76480       9.37586       9.46081       8.97162       8.74019       7.74301       7.06775       6.03647       5.16653       4.30908       3.44453       2.76263       2.11735       1.63960       1.19634      0.892763      0.606783      0.431670      0.290106      0.195699      0.123064     0.0774421     0.0474927     0.0290951     0.0167423    0.00972699    0.00519039    0.00283073    0.00144159   0.000757911   0.000362086   0.000176969   7.98314e-05   3.47566e-05
  26  21 4159.8246    1.2665 12.8903 10.3259 -0.0005      0.349598  0.2110   0.0077   0.3375    0.0269   0.0000     0.0686148   441.2444       23.0232      -8.08314       20.5459       16.3072      -12.4086       6.93503      -7.78831       5.69590       15.6297      -3.60563      -15.0515      -1.81966       6.95032      -1.52165     -0.214286      0.488245     -0.622077      0.724587      -1.90762     -0.245999      0.482589      0.204732     -0.137227    -0.0172050     0.0845845    0.00400380    0.00491342    0.00336442    0.00428053    0.00360496    0.00187090  -0.000155756  -0.000302799   0.000134382   2.15611e-05       7.11139       9.55949       10.3841       11.0714       11.0575       10.6440       10.1659       9.21148       8.34456       7.29856       6.13917       5.08290       4.15615       3.22586       2.57614       1.95474       1.42486       1.04719      0.729479      0.511831      0.341547      0.229539      0.144295     0.0900105     0.0557512     0.0335556     0.0197442     0.0111294    0.00632612    0.00328614    0.00173984   0.000879663   0.000428950   0.000204982   9.11976e-05   4.02373e-05
  26  22 4307.1442    1.0305 14.3666 10.2056  0.0002      0.630909  0.2462   0.0067   0.3945    0.0249   0.0000     0.0782446   426.6778       17.1941       35.4489      -22.0274      -5.56943       15.7440       8.27876      0.579079      -14.9260       9.78755      -12.0341       1.06041      -4.99598      -13.6516       3.47290       2.68806      -3.04967      -1.69101      -1.14578      0.770803      0.885150     0.0988055    -0.0852696      0.123167     0.0309824     0.0261121    -0.0268738   -0.00871455    0.00739403    0.00868731   -0.00422839   -0.00171504  -0.000457062   0.000101207  -0.000112904   4.54315e-05       8.10225       10.8842       12.0592       12.6599       12.9278       12.3464       11.8176       10.7193       9.48574       8.18223       7.00155       5.72243       4.68396       3.68384       2.91179       2.18462       1.62037       1.17032      0.831681      0.585215      0.394298      0.261790      0.166345      0.105585     0.0646323     0.0386922     0.0222348     0.0128299    0.00712992    0.00383913    0.00196510   0.000999955   0.000486655   0.000234599   0.000104379   4.63816e-05
  27   6 1889.8831    0.4495  0.5282  9.2818 -0.0062       10.2873  0.0283   0.0114   0.0453    0.0590   0.0000       1.76920   439.1868       2.61989       15.6633      -1.58884      -1.14859      -1.50305       1.71325       1.93916      -1.42400      0.261586     -0.155727      -1.11823      0.113342      0.437587     -0.835985     -0.313747     -0.287475      0.208493      0.194766     0.0158586     0.0518199    -0.0498786     0.0141928    0.00629874    0.00962585   -0.00162108  -0.000236877   -0.00129932    0.00274766  -0.000540396   0.000430566  -0.000273894   3.67291e-05  -9.32065e-05  -2.20154e-05   1.99893e-05       1.33068       1.72647       2.07264       1.94268       2.18742       1.82363       2.04570       1.66624       1.63770       1.49139       1.04615       1.12202      0.696759      0.613170      0.521583      0.383470      0.293478      0.195763      0.152372      0.105696     0.0678159     0.0516820     0.0274726     0.0197774     0.0114439    0.00666712    0.00466537    0.00254474    0.00159921   0.000843680   0.000426883   0.000253702   0.000109206   7.01762e-05   2.48810e-05   1.21103e-05
  27   7 2062.0920    0.6269  0.7828  9.4770 -0.0059       4.12797  0.0314   0.0127   0.0512    0.0781   0.0000       1.17548   437.8594      0.953138       13.4686     -0.165712       1.37491       3.66942     -0.492472      0.628510     -0.214235       2.54493     -0.351471      0.332341     0.0832055     -0.481587     -0.179266     -0.465169     -0.186118    -0.0906469     -0.235497   -0.00253875     -0.115344    -0.0381141    0.00481972    -0.0195255    -0.0290606   -0.00771560  -0.000825834    0.00169440   -0.00128670   -0.00117339  -0.000915774   0.000526882  -9.71180e-05  -4.19609e-06  -4.98048e-05   1.27126e-06       1.54974       1.98605       2.14868       2.22713       2.06109       2.12234       1.89978       1.71477       1.61093       1.57132       1.42220       1.24009       1.02885      0.782258      0.605389      0.441313      0.337188      0.254388      0.164138      0.114676     0.0765383     0.0475821     0.0333840     0.0227560     0.0139381    0.00884233    0.00546606    0.00288536    0.00170957   0.000908843   0.000484819   0.000252931   0.000128358   6.50049e-05   2.90257e-05   1.35301e-05
  27   8 2229.8568    0.9655  0.8548  9.8759 -0.0148       4.53120  0.0312   0.0183   0.0503    0.0976   0.0000      0.894944   438.6110       1.31296       17.6073      -1.17232      -2.22112      0.162691     -0.238965      0.892801      -1.51930      -2.42391     -0.447450      0.499037     -0.330098     -0.184827     -0.290591     -0.237698     -0.656058    -0.0665229      0.293755     -0.144051    -0.0137911    -0.0499903   -0.00150155    0.00516004    -0.0107257    -0.0105410    0.00850660  -0.000135853   -0.00259533  -0.000868684   -0.00111949  -0.000109321   1.99840e-05   5.49135e-05  -5.32911e-05  -2.15020e-05       1.52758       1.78066       2.07147       2.17824       2.06429       1.97789       2.11053       1.90478       1.72846       1.49571       1.17823      0.963416      0.828032      0.634065      0.495905      0.420474      0.327346      0.239840      0.168926      0.122962     0.0788369     0.0537501     0.0347764     0.0209593     0.0133278    0.00790925    0.00495461    0.00271042    0.00156488   0.000827283   0.000435595   0.000243228   0.000122004   6.00673e-05   3.16956e-05   1.46913e-05
  27   9 2391.1516    1.3254  1.0326 10.4931  0.0001       4.96995  0.0368   0.0230   0.0579    0.0922   0.0000       1.05366   441.7902       4.23480       13.2725       6.64075      -1.14587     -0.547543      -2.29343      0.325012      -1.94213      -1.33612      0.231463     -0.416077      0.652966      -1.24199      0.157904     0.0951015     0.0571311      0.178661    -0.0889011      0.168448      0.172670     0.0358109     0.0200665   -0.00771805    0.00193455    0.00862023   -0.00427445   -0.00239364  -0.000158308  -0.000481850  -0.000703430   0.000255231   4.96041e-05   2.81625e-05  -2.50140e-06   9.40785e-06       1.54325       2.18884       2.37781       2.46858       2.29009       2.14113       2.14423       1.85164       1.89783       1.58497       1.50595       1.25310       1.02770      0.827766      0.614815      0.479809      0.337078      0.245858      0.167695      0.115987     0.0803161     0.0523935     0.0347411     0.0210624     0.0143518    0.00786114    0.00522463    0.00297030    0.00164988   0.000894064   0.000490604   0.000260038   0.000127085   6.54940e-05   3.06472e-05   1.44375e-05
  27  10 2547.5293    1.8650  1.0152 11.1592 -0.0023     -0.196553  0.0333   0.0326   0.0570    0.0944   0.0000      0.827482   437.8927       5.71977       14.6064       3.66511       2.61642     -0.921066    0.00461509      -3.35241      0.442914      0.688814    -0.0280388      0.326900       2.74728     -0.429824      0.384528      0.489933      0.541326     -0.114840      0.474521      0.147614     -0.156207    -0.0117761    -0.0249893    0.00154477    -0.0266104    -0.0148439   -0.00989312    0.00320083    0.00363353   0.000208106  -0.000200170  -0.000744632  -1.69719e-05   4.42480e-06  -6.99842e-05  -3.06306e-05       1.45784       1.88542       2.12269       2.31519       2.23439       2.14622       2.00918       1.77135       1.67504       1.46627       1.28827       1.08717      0.886781      0.735691      0.538669      0.410851      0.303299      0.226331      0.151873      0.101005     0.0804802     0.0533525     0.0323649     0.0204352     0.0142526    0.00794899    0.00474677    0.00326209    0.00171008   0.000842814   0.000476460   0.000284835   0.000140657   5.77752e-05   3.73324e-05   1.67339e-05
  27  11 2702.2134    2.2624  0.9197 11.6252 -0.0053       2.17958  0.0317   0.0409   0.0530    0.0966   0.0000      0.697102   440.7001       5.48413       14.6433     -0.961862      0.243472      -3.41851       1.90842      -1.63841      0.997162      -3.23954      -2.79229      0.320058      0.736921      -1.05359     -0.254706     -0.198541    -0.0887221     -0.436148     -0.293291     0.0992586      0.166582    -0.0491621    -0.0103644     0.0536437    0.00299365   -0.00475329   -0.00872347  -0.000217609  -0.000812197    0.00236129  -0.000276234  -5.77595e-05   3.47297e-05  -9.93609e-05   1.08803e-05  -5.48691e-06       1.48822       1.88108       2.10498       2.25155       2.18227       2.15599       2.14391       1.92738       1.65279       1.46853       1.25908      0.994150      0.786594      0.648850      0.505296      0.406121      0.307747      0.220058      0.161130      0.110425     0.0783378     0.0503570     0.0335886     0.0206008     0.0129809    0.00792077    0.00485056    0.00277417    0.00153169   0.000909308   0.000449636   0.000228979   0.000117442   5.78206e-05   2.75404e-05   1.33270e-05
  27  12 2855.5444    3.0601  0.9275 12.3906 -0.0057       3.81654  0.0346   0.0563   0.0516    0.0961   0.0000      0.826064   440.8583       4.41775       11.0455       4.76240      -2.19877       4.01596      -3.19273      -5.21092     -0.265276       1.71912      0.227896      0.187497      0.276485     -0.542498     -0.371713     -0.159570     0.0745708      0.105487     -0.215855     -0.100049    -0.0730248    0.00123114     0.0645147   -0.00479956    -0.0164116  -0.000340883   -0.00520083   0.000540450   -0.00323737  -0.000566031  -0.000546302  -0.000489989   3.43740e-05  -1.60934e-05   1.21926e-05  -1.60849e-05       1.69115       2.05655       2.02792       2.42380       2.65196       2.46645       1.99181       1.89729       1.94124       1.80799       1.36247       1.04308      0.925356      0.819219      0.644781      0.421354      0.287336      0.236828      0.191254      0.133901     0.0809765     0.0489620     0.0342043     0.0262947     0.0168689    0.00933360    0.00481226    0.00268934    0.00170590    0.00106443   0.000657107   0.000366075   0.000168757   7.87514e-05   3.59869e-05   1.53309e-05
  27  14 3157.4789    3.8547  1.2195 12.8051 -0.0100       2.45388  0.0402   0.0642   0.0623    0.0962   0.0000      0.717204   438.4317       8.47446       13.9452       1.62485      -3.18178      0.726119       1.62223      0.482873      -4.46180      -3.07133      -1.35074      -1.06008      0.905816     -0.721254      -1.11744     -0.364836      0.381447     -0.121725    -0.0233367     -0.216160      0.150384     -0.142033     0.0217837     0.0370163    0.00348787    0.00572967   -0.00354835    0.00602416  -0.000236904  -0.000504533   0.000333519   1.24092e-05  -0.000113564   7.37592e-05   5.08040e-05   6.65028e-06       1.64691       2.09226       2.24710       2.48112       2.26317       2.40556       2.24632       2.06702       1.77930       1.66818       1.43218       1.20001      0.954860      0.781589      0.590049      0.453893      0.356581      0.262662      0.181113      0.130271     0.0859182     0.0617859     0.0357929     0.0267476     0.0151184    0.00987257    0.00557205    0.00357234    0.00179549   0.000974212   0.000519657   0.000288846   0.000147161   6.36994e-05   3.45645e-05   1.55141e-05
  27  15 3306.7426    3.4054  1.7290 12.2490 -0.0043       1.26676  0.0445   0.0465   0.0759    0.0789   0.0000      0.454601   437.3000       7.45430       12.9228       7.63130       3.60329       3.57701      0.749226      -4.75989      0.655316       1.58932      -1.12744     -0.580733      -1.83474       1.83223      0.861451     -0.671367      0.527365      0.469831     0.0768309     -0.387635      0.147490      0.186795    -0.0527335   -0.00479675    0.00948238  -7.33377e-05   -0.00209036    0.00224852   -0.00109686    0.00110898  -0.000711627  -0.000176454   5.92559e-05  -4.10945e-05  -8.13332e-05   3.56897e-05       1.78522       2.37123       2.61852       2.87975       2.70866       2.61296       2.54127       2.27998       2.03139       1.92637       1.63450       1.39926       1.12104      0.911250      0.706461      0.533989      0.401711      0.282106      0.201842      0.144233     0.0973934     0.0660534     0.0437711     0.0270639     0.0169475     0.0109323    0.00642363    0.00365931    0.00220617    0.00119644   0.000653404   0.000321170   0.000167452   8.59592e-05   3.90126e-05   1.78758e-05
  27  16 3455.4278    2.9268  2.6210 11.8446 -0.0011      0.634125  0.0591   0.0324   0.0955    0.0572   0.0000      0.253858   438.8275       10.5794       13.4099       3.81703       2.33432     -0.881747      -1.86001       2.41388       2.73098      -3.01753      -3.04195     -0.754062      -1.96287      0.642108     -0.415215     0.0358062      0.220545      0.234127      0.207419      0.307619     -0.103787    -0.0616424     0.0509296    -0.0308795   -0.00175948    -0.0145102    0.00348171    0.00138799    0.00199613  -0.000580042   -0.00126167  -0.000628163  -1.94406e-05   0.000167011   9.53667e-06  -3.65393e-05       2.60825       3.46557       3.86952       4.35510       4.30149       4.13980       3.85171       3.57349       3.05372       2.59158       2.10638       1.76205       1.47270       1.13020      0.859144      0.654190      0.519404      0.390008      0.265565      0.181456      0.131880     0.0895159     0.0567358     0.0371342     0.0223916     0.0143777    0.00860837    0.00509067    0.00279843    0.00150131   0.000803406   0.000420797   0.000229447   0.000116723   5.83419e-05   2.50068e-05
  27  17 3603.7916    2.4038  3.9575 11.3638 -0.0014      0.537623  0.0734   0.0221   0.1238    0.0429   0.0000      0.151757   439.7521       5.45477       11.2824       6.34986      -4.54634       5.74360      -4.91748       3.57948      -2.37477      -2.39561       3.14047       3.18971       1.38905       1.23551       1.97929      0.290665       1.15938     -0.358470      0.460181     -0.430089      0.110840     -0.234319    -0.0872017     0.0664281     0.0149408    0.00191303    -0.0189574    0.00800198    0.00107933   -0.00239170    0.00118866  -0.000702537   0.000231739  -0.000189981   2.19775e-05  -2.86384e-05       3.06861       3.91178       4.32696       4.50691       4.63333       4.58571       4.17151       3.93245       3.44294       3.07126       2.67443       2.25150       1.86609       1.45098       1.12834      0.865695      0.656112      0.489281      0.344281      0.237725      0.165245      0.106908     0.0739859     0.0461837     0.0299874     0.0184215     0.0109474    0.00625375    0.00360239    0.00192867    0.00104493   0.000537801   0.000276051   0.000137390   6.56310e-05   2.94777e-05
  27  18 3751.9061    1.9839  5.5572 10.9774 -0.0016      0.512862  0.0915   0.0157   0.1607    0.0342   0.0000      0.109943   437.3629       23.7271       17.0511       15.0514     -0.975301       7.01824      -6.40429       6.79073       3.75865       2.07466       2.85752      0.183038     -0.753896       1.57206      -1.35438      0.788641    0.00714382      0.769027     -0.677139      0.483828      0.204223      0.157046    -0.0158603    0.00103035     0.0657459     0.0285815    -0.0176757   -0.00385063   -0.00420084    0.00550364    0.00108540  -0.000650979  -8.72108e-05   0.000135104   7.26461e-05   5.51237e-05       3.81191       5.02563       5.57332       5.87558       5.85759       5.74059       5.39040       4.85180       4.47346       3.92814       3.39762       2.80628       2.25806       1.79506       1.42362       1.10492      0.818896      0.606271      0.426473      0.298823      0.202227      0.138958     0.0889108     0.0565924     0.0350953     0.0220110     0.0132230    0.00785262    0.00440309    0.00243263    0.00129014   0.000676520   0.000342727   0.000168227   7.81949e-05   3.65118e-05
  27  19 3899.6003    1.7014  7.5186 10.6040 -0.0002      0.324058  0.1143   0.0121   0.2082    0.0319   0.0000     0.0862741   443.2319       15.3288       10.4632       5.53004      -2.32221      -19.9737      -3.36511       7.14478       7.47026      -2.46604     -0.146718       2.45832       2.64699     -0.554294       2.79713      -2.54142      0.277976       1.17845     0.0741531     -0.859177    0.00395830     -0.160199      0.128191      0.141981     0.0299181     0.0326243     0.0313736   -0.00778775   -0.00132156   -0.00271817   0.000830169   -0.00109993  -0.000166722   3.69547e-05  -0.000127828   1.80963e-05       4.45070       5.74166       6.25005       6.50843       6.71366       6.51189       6.14050       5.62085       5.12014       4.63184       3.94414       3.34128       2.73384       2.18994       1.72984       1.33086      0.977943      0.723604      0.507343      0.365623      0.252168      0.170090      0.110835     0.0709522     0.0439374     0.0276206     0.0161715    0.00968693    0.00545845    0.00309206    0.00161293   0.000864217   0.000419778   0.000215044   9.81387e-05   4.59339e-05
  27  20 4047.0458    1.4400 10.6455 10.2255 -0.0022      0.275906  0.1638   0.0089   0.2754    0.0295   0.0000     0.0749197   446.1786       11.4433       6.47742      -18.9202       14.4395       6.06724      -7.10482       5.00414      -3.39264       5.50638       2.05610     0.0640433       6.56273       3.04742      -2.45218       3.14778     0.0949526       1.88869      0.543792     -0.355750     -0.231939      0.566179     0.0192174    -0.0614531    -0.0660498    -0.0341866  -0.000506799   -0.00227711    -0.0197448    0.00680055    0.00567686    0.00102563   0.000253899  -7.19556e-07  -1.54768e-05  -2.26259e-06       5.92624       7.69328       8.56642       9.06936       8.91027       8.69499       8.44515       7.53565       6.77078       6.19852       5.32507       4.41612       3.69736       2.92884       2.30122       1.73748       1.29647      0.952524      0.677317      0.476023      0.325705      0.222023      0.144199     0.0922598     0.0578301     0.0364907     0.0208456     0.0123505    0.00711468    0.00393096    0.00207226    0.00109283   0.000554051   0.000271786   0.000129934   5.82524e-05
  28   9 2415.4440    1.3869  1.0270 10.6605 -0.0068       3.28912  0.0367   0.0246   0.0572    0.0905   0.0000      0.927449   443.4034      0.751158       17.5896       1.82888      -2.20101       3.16917      -6.58150      0.244831      0.887445      -3.16872      -1.49178      -1.77332      -1.47261     -0.587722      0.138635      0.633967      0.345863      0.107674     -0.150252     0.0544718      0.191042    0.00455011    -0.0813772     0.0549825   -0.00520092     0.0116997   -0.00909654    0.00992039    0.00129225    0.00107197    0.00125868  -0.000477219   0.000149409  -0.000196086   4.68935e-05   1.79712e-05       1.58592       1.85398       1.94674       2.29295       2.42267       2.30610       2.07744       1.91574       1.88988       1.62771       1.29785       1.13725      0.934851      0.766556      0.651027      0.444838      0.322624      0.246180      0.192268      0.142395     0.0980577     0.0578224     0.0396269     0.0297643     0.0200583     0.0120545    0.00723115    0.00391007    0.00223385    0.00140445   0.000851803   0.000493930   0.000255666   0.000130999   5.76690e-05   2.63391e-05
  28  10 2573.4790    2.0183  1.0168 11.3566 -0.0024       1.66817  0.0369   0.0359   0.0569    0.0980   0.0000      0.807670   440.8845      0.478622       19.1558       5.00936      -1.93043     0.0461384      -3.25817   -0.00248964       2.11902    -0.0205295      -3.04547       1.80937       1.06952      0.116688      0.545644      0.761815     0.0553662    -0.0668725      0.215805     0.0444664      0.174163     0.0305706     0.0514110    -0.0234095    0.00737645    0.00913441    0.00406982   0.000636956   -0.00173156   0.000622973   0.000702373   4.27813e-05   0.000334923   6.47398e-05   6.47522e-06  -2.13925e-06       1.82472       2.35252       2.31949       2.20393       1.98521       2.17810       2.40817       2.43549       2.17528       1.84524       1.46495       1.14539      0.854989      0.744011      0.661805      0.559987      0.445164      0.338729      0.258653      0.179722      0.128403     0.0827492     0.0540210     0.0322688     0.0193281     0.0113713    0.00670063    0.00375156    0.00219567    0.00118785   0.000674390   0.000339600   0.000178704   8.88979e-05   4.36563e-05   2.19377e-05
  28  12 2883.8478    3.0804  0.9552 12.3928 -0.0095       3.34699  0.0334   0.0572   0.0543    0.0906   0.0000       1.04620   439.0435       3.49374       12.1106    -0.0740729      0.326031      -6.31991      0.774746      0.891782     -0.536614      -2.18138       3.53583      -1.02932      0.254923      0.529029     -0.887434     -0.679942      0.101053     -0.276950     0.0830621     -0.282026    -0.0734476     -0.103659    -0.0149595     0.0272668     0.0546309    0.00151681    0.00218366    -0.0138136  -0.000513862    0.00302481   2.43641e-05   0.000141064  -5.19134e-05   0.000167361   1.37545e-05   2.08706e-05       1.56137       1.96432       1.97983       2.10855       2.20726       2.28258       2.21886       1.98922       1.62807       1.46152       1.35528       1.22831      0.885458      0.703938      0.531947      0.421506      0.344070      0.291505      0.213196      0.143631     0.0864279     0.0576846     0.0385121     0.0290991     0.0189772     0.0129979    0.00772734    0.00457912    0.00236698    0.00132872   0.000723084   0.000361483   0.000188333   9.42962e-05   4.66322e-05   2.13020e-05
  28  13 3036.2686    3.6694  1.1187 12.5799 -0.0070     0.0525212  0.0360   0.0597   0.0568    0.0979   0.0000      0.857204   438.1893       4.87865       12.1357      0.285956       1.79631       3.61653       1.95079      -2.63081      0.595797       1.18856       1.32966      0.289879       1.81973     -0.124594      0.839635     -0.733319      0.270714     -0.133189      0.251348     0.0196452      0.103990    -0.0399219     0.0251053   -0.00577572     0.0247441     0.0115100    -0.0141738   -0.00101571   -0.00301922   0.000178060  -0.000394186  -0.000686082  -0.000140585  -8.16464e-05   2.61726e-05  -3.78935e-05       1.37207       1.93830       2.02253       2.19158       2.30674       2.08766       2.12975       1.92368       1.65954       1.56197       1.25155       1.07313      0.894785      0.690203      0.593495      0.406712      0.349044      0.240967      0.188209      0.131369     0.0897502     0.0589320     0.0407276     0.0266485     0.0173715     0.0110083    0.00637013    0.00397091    0.00218256    0.00128229   0.000710703   0.000379631   0.000207796   9.75269e-05   5.00981e-05   2.31959e-05
  28  14 3187.2966    3.6204  1.4177 12.4961 -0.0049      0.255783  0.0401   0.0531   0.0688    0.0818   0.0000      0.477170   441.7562       6.04598       15.2564       4.79328      -5.91461      -2.01541       4.44214      -3.11206      -2.13115      -1.31796      0.240175      0.821727      0.265676       1.39667     -0.869831  -0.000447462     0.0580188     -0.658080     0.0281979     -0.192552    -0.0465072    0.00543908    -0.0782964     0.0221260     0.0141306    0.00836940     0.0154167    0.00651063   -0.00265220   0.000518244  -8.87423e-05   0.000101526  -0.000392683   3.87604e-05  -4.74770e-05   1.84308e-06       1.53447       2.01284       2.15027       2.26949       2.49164       2.30013       2.19747       1.97273       1.80766       1.61469       1.37563       1.22747      0.957421      0.815050      0.597724      0.490410      0.358769      0.269040      0.191951      0.135235     0.0992854     0.0658841     0.0445771     0.0285899     0.0192639     0.0122644    0.00730532    0.00432876    0.00262242    0.00142688   0.000842599   0.000436731   0.000224437   0.000113079   5.56528e-05   2.73572e-05
  28  15 3337.5356    3.1608  1.8385 12.5076 -0.0036       1.20226  0.0481   0.0427   0.0808    0.0604   0.0000      0.384446   443.5753       13.0239       12.0796      0.999109      -1.41602      -4.82282       4.25948       2.69427       1.60458      -1.65765      -2.49790      -3.02928     0.0672809      -1.29685      0.722225      0.604711     -0.170815      0.233166    -0.0367686     0.0488546     0.0174388    -0.0145898     0.0880895     0.0131591    -0.0178410     0.0221931   -0.00401059   0.000303466  -0.000649743  -0.000168440  -0.000327671  -0.000297332   0.000157740   0.000193682   3.08301e-05   3.93221e-05       1.91664       2.38297       2.60016       2.88360       2.92088       2.76774       2.76816       2.49192       2.27968       1.92945       1.62309       1.42983       1.15018      0.920226      0.751273      0.585688      0.429203      0.315808      0.234686      0.168340      0.119132     0.0837364     0.0554330     0.0358340     0.0227961     0.0140481    0.00850170    0.00511057    0.00302752    0.00169537   0.000935150   0.000517588   0.000261767   0.000137459   6.81891e-05   3.33720e-05
  28  16 3487.1645    2.7549  2.8641 11.8762 -0.0055       1.47642  0.0600   0.0302   0.1036    0.0480   0.0000      0.236057   438.5963       19.2574       7.01952      0.442832       1.48023       6.87244      -4.42675      -4.48787       6.04680       4.69217      -3.86094      -2.15462      0.131508       2.41648      -1.07234     -0.653828       1.49090     -0.535138      0.278134      0.155797     0.0780762     0.0352689    -0.0540614    -0.0138746    0.00111136   -0.00898667    0.00118282    0.00699257    0.00159690  -0.000429279    0.00270961   0.000775740  -0.000870813   8.57856e-05  -2.46616e-05   3.23714e-05       2.33703       3.05576       3.32018       3.43762       3.52100       3.61062       3.38122       3.13588       2.81973       2.48791       2.16110       1.82547       1.53776       1.21871      0.963265      0.750426      0.576906      0.439973      0.321693      0.224085      0.150109      0.112426     0.0707947     0.0487272     0.0292875     0.0188191     0.0119391    0.00694830    0.00411563    0.00223940    0.00118497   0.000662461   0.000343978   0.000179992   8.96942e-05   4.22904e-05
  28  17 3636.1494    2.2457  4.2000 11.3766 -0.0021      0.620875  0.0778   0.0205   0.1313    0.0383   0.0000      0.166033   439.1601       12.5299       12.4908       3.32368       2.41785       4.56797      -5.72633      0.917433       6.67775       1.06238      0.239611      -2.78929      -2.03979     -0.181382     -0.545276      -1.75464     0.0671295      0.994789     -0.110207     -0.502572      0.222656     0.0211561     0.0555620    -0.0681118     0.0631283    0.00930365    -0.0228254    0.00129853   4.38165e-05    0.00399198   -0.00123848  -4.00911e-05  -2.10687e-05   0.000381843  -0.000265875  -1.38554e-05       2.95171       3.95532       4.28277       4.60737       4.76938       4.74459       4.40056       4.03473       3.55781       3.20249       2.75276       2.33941       1.87461       1.55112       1.17316      0.931089      0.716293      0.533890      0.393341      0.290006      0.182705      0.130211     0.0860715     0.0592487     0.0376956     0.0237409     0.0149227    0.00886965    0.00499162    0.00287860    0.00157628   0.000873320   0.000443390   0.000235028   0.000108715   5.09555e-05
  28  18 3784.8744    1.9146  6.1039 10.7701 -0.0016      0.321839  0.0977   0.0144   0.1688    0.0340   0.0000     0.0980108   435.5141       12.0208       6.33743       5.56741      -6.31940      -5.40536       11.6722      -4.70602      -2.20081      -2.75278      -2.27913       4.06065       2.20948      0.166232      0.512064      -1.33244      -1.78749      0.562312      0.568013     0.0658528      0.278962      0.139920     0.0277620    -0.0282267   -0.00144530     0.0391017   -0.00334394   -0.00656425    0.00630484    0.00764433    0.00237570    0.00105569    0.00193428   0.000505832   0.000280622  -2.06419e-05       3.79384       4.90793       5.26469       5.49563       5.72235       5.70332       5.46733       5.04513       4.45398       3.94258       3.30310       2.91861       2.43938       2.00749       1.57252       1.19663      0.889920      0.660106      0.472592      0.351984      0.251372      0.175384      0.115957     0.0768155     0.0491713     0.0304547     0.0184732     0.0106056    0.00619511    0.00361471    0.00197734    0.00105693   0.000543681   0.000279383   0.000137859   6.74744e-05
  28  19 3933.1980    1.6072  8.5675 10.4677 -0.0016      0.481374  0.1305   0.0108   0.2263    0.0292   0.0000     0.0775522   454.1798       13.0099       5.51666       27.7175       14.6976      -1.76148      -7.53675       11.0786      -4.68642       4.42627      -2.07629       4.31483     -0.522464      0.720383      -2.81957       3.15840       1.62500       1.24333     -0.384262      0.409507     -0.159817      0.213845     -0.323758     -0.319434      0.140968    -0.0202388    -0.0597430    -0.0126440    0.00595040   -0.00688437   0.000973886    0.00211700   0.000620219  -0.000320225  -0.000401590  -0.000135725       4.64261       6.13407       6.71271       7.20984       7.16982       7.21207       6.82381       6.19635       5.69254       4.94571       4.50597       3.67224       3.06903       2.47553       1.95212       1.51763       1.14825      0.867758      0.626377      0.444938      0.306051      0.212697      0.143615     0.0936315     0.0588605     0.0375469     0.0230501     0.0139594    0.00821272    0.00446976    0.00253807    0.00134359   0.000714661   0.000364967   0.000176731   8.39435e-05
  28  20 4081.2227    1.3752 11.5795 10.2723 -0.0013      0.306444  0.1852   0.0082   0.3025    0.0261   0.0000     0.0781564   445.9638       8.04694       23.3557       4.57319       12.0374      -3.13753     -0.780581       2.88253     -0.940454      -6.41118      -11.1177      0.662800      -7.47041       3.32445       2.55140      0.462850      -1.37260      -1.69061     -0.524874      -1.24290      0.692690      0.263906     0.0643739     -0.266653      0.253155     0.0315980    -0.0295596    -0.0352929     0.0119838    0.00194348   -0.00366766   0.000571029   0.000911160  -0.000898416  -4.56967e-05   0.000100253       5.94111       7.77219       8.80422       9.24900       9.31811       9.21136       8.76159       7.99449       7.34704       6.56695       5.58615       4.77983       3.91267       3.14204       2.53601       1.96292       1.50233       1.10228      0.818639      0.575825      0.405267      0.277651      0.184404      0.119263     0.0778782     0.0480337     0.0296550     0.0175305     0.0103624    0.00586750    0.00333058    0.00174293   0.000927973   0.000466455   0.000231780   0.000109436
  28  21 4228.5111    1.1415 13.6633  9.9942 -0.0015     0.0885852  0.2388   0.0062   0.3614    0.0249   0.0000     0.0812815   421.5779       12.5583       39.5203      -1.04831      -4.32399       2.22081       8.81596      -15.9585       4.97149       7.57132       1.57994      -4.30601      -6.53520      -1.22368       2.80344       5.01283       2.13716      0.147778      0.105751     -0.222389      0.158005     0.0487280      0.314322     -0.507475     0.0334907   -0.00574909    -0.0124682   -0.00149492   -0.00910677    0.00317965   -0.00413623    0.00346006    0.00299987   0.000870823  -0.000176039  -0.000371877       7.21721       9.54689       10.5678       11.1678       11.4516       11.1612       10.5814       9.77012       8.75856       7.89683       6.84654       5.71893       4.70885       3.86135       3.03912       2.38114       1.78526       1.33057      0.956725      0.693351      0.484626      0.331355      0.226077      0.142648     0.0936600     0.0577954     0.0355855     0.0212447     0.0126011    0.00707003    0.00403886    0.00208611    0.00112702   0.000558573   0.000275010   0.000131162
  29   7 2105.4261    0.7324  0.7434  9.5105 -0.0051       6.46929  0.0284   0.0142   0.0470    0.0766   0.0000       1.10343   440.2417       1.27956       23.1753     -0.133846      -1.79193      -1.04784      -2.30318      -1.37687     -0.492463      -2.72818     -0.315160       1.69879      0.328601    -0.0625174      0.246758    -0.0866402    -0.0760797     0.0701382      0.192415     0.0464978     -0.116093    -0.0514484     0.0271514     0.0110165    -0.0187335    0.00132873   -0.00502567   -0.00390249   -0.00201694   -0.00111681    0.00151329   -0.00123025  -0.000775440  -2.97152e-05   2.76471e-05  -7.22663e-05       1.21681       1.51738       1.74403       1.92709       1.78632       1.74855       1.75078       1.69737       1.44181       1.35343       1.18857      0.955749      0.733442      0.648928      0.499758      0.398344      0.312090      0.246819      0.175541      0.126220     0.0879356     0.0629136     0.0396737     0.0261817     0.0172553     0.0110752    0.00687101    0.00403222    0.00252226    0.00143973   0.000896190   0.000455027   0.000253637   0.000129643   6.97821e-05   3.43365e-05
  29   8 2275.5168    1.0723  1.0308  9.7892 -0.0085       5.46093  0.0334   0.0179   0.0575    0.1039   0.0000      0.875199   440.8055      0.385806       19.8527       3.91136     -0.141060      -1.99418      -1.11834      -4.46377     -0.933239       2.17255     -0.386740      0.173620      -1.30818      0.555769     0.0224617      0.183926      0.125692     -0.469306     -0.128805     0.0645546   -0.00602122    0.00202671    0.00758814    -0.0333936    -0.0271199    -0.0150605    0.00266127   -0.00330392   -0.00373216    0.00176032  -0.000673098   -0.00140015  -0.000354256   1.37304e-05  -0.000117893  -6.92043e-05       1.28222       1.70143       1.88771       2.01916       1.85664       1.82496       1.80996       1.62841       1.51465       1.50930       1.29969       1.07362      0.917464      0.760174      0.601175      0.450448      0.354927      0.268504      0.189073      0.136142     0.0973989     0.0641074     0.0399952     0.0289821     0.0187916     0.0118223    0.00705923    0.00453938    0.00265154    0.00149801   0.000855232   0.000519005   0.000285636   0.000140525   7.22928e-05   3.60355e-05
  29  10 2598.8231    2.0846  1.0287 11.1634 -0.0047       3.13731  0.0316   0.0351   0.0535    0.0976   0.0000      0.798838   437.6529       3.37875       16.9097    -0.0695633     -0.453055      -3.32374       1.65210      -1.97120      -1.44681      -2.33957     -0.602666    -0.0945835     -0.298143     -0.899987       1.45078      0.683716     -0.543916     -0.420833      0.393969     0.0600598    -0.0988299      0.165198     -0.107881     0.0222168     0.0370808    -0.0114669    -0.0131711    0.00594123   0.000467776   -0.00232872  -0.000534951   0.000117248   7.93307e-05   3.45501e-05   3.77561e-05   3.41553e-05       1.26310       1.61242       1.78646       2.01591       1.99940       1.97270       1.89656       1.68430       1.57980       1.32234       1.21301       1.00263      0.807222      0.659497      0.545712      0.426957      0.315792      0.238321      0.177901      0.130278     0.0883051     0.0605374     0.0445210     0.0292018     0.0176876     0.0114553    0.00757935    0.00457910    0.00267084    0.00160580   0.000891025   0.000504451   0.000276134   0.000138902   7.49175e-05   3.58769e-05
  29  11 2756.2187    2.6822  0.9132 11.9331 -0.0068      0.830279  0.0306   0.0478   0.0510    0.0867   0.0000      0.778872   440.3701       5.88675       14.5934      -1.58857      -1.91560       2.51991       2.23235      0.514852      -1.69291       1.07972       2.91657      -4.64492      -2.51103     -0.507307     -0.113117     -0.254446     -0.215667      0.204474      0.112633    -0.0449204    -0.0550899     0.0784310     0.0231732    0.00634186    0.00445167   -0.00922906   -0.00319506    0.00323181   4.84330e-05   -0.00218291   0.000553901   4.93612e-05   9.49069e-05   0.000149935  -8.97525e-05   4.26539e-05       1.17649       1.58548       1.65582       1.92557       1.76270       1.87903       1.68066       1.67699       1.53344       1.25171       1.12715      0.986434      0.792942      0.577078      0.518524      0.387078      0.318135      0.224900      0.166129      0.123548     0.0940134     0.0585322     0.0416872     0.0268477     0.0176541     0.0111896    0.00695786    0.00404895    0.00239951    0.00148066   0.000839943   0.000463681   0.000232902   0.000132558   6.30382e-05   3.45888e-05
  29  12 2911.7939    3.2769  1.0004 12.2353 -0.0043       2.55943  0.0328   0.0547   0.0510    0.0950   0.0000      0.773112   439.8686       5.84589       15.1919     -0.197699       2.64408       2.78395      0.395417     0.0563285       1.31538      0.892172       1.76740      0.483354     -0.540019      0.220998     -0.412607     -0.196199    0.00168975    -0.0894584     0.0160959    -0.0430844     0.0700056     0.0252427     0.0595746    0.00689323    0.00607994   -0.00721337  -0.000375393  -0.000431385    0.00171049    0.00133482  -0.000288876  -7.73786e-05  -3.25497e-05   7.85849e-05   0.000111392  -6.96826e-05       1.48443       1.87424       1.95479       2.03906       2.14872       2.24909       2.20518       1.97287       1.74346       1.38820       1.21720       1.03461      0.863106      0.750213      0.609067      0.477406      0.327038      0.232324      0.160699      0.134561      0.103248     0.0750339     0.0530719     0.0348248     0.0223206     0.0132922    0.00829491    0.00470367    0.00277543    0.00163412   0.000923055   0.000516250   0.000281912   0.000142010   6.94902e-05   3.39475e-05
  29  14 3216.9746    3.6250  1.3429 12.7203 -0.0053       1.82372  0.0393   0.0572   0.0661    0.0728   0.0000      0.572587   437.9724       10.4134       14.3759       3.02319      -3.06028       2.79439       6.72492     -0.650697      -1.70627      0.942879      -3.02982      0.759701      0.169134      -1.93640     -0.443221     -0.186302      -1.67276    -0.0622943     -0.337380     -0.177944     -0.139273     0.0175138      0.142917    -0.0627065    -0.0289723    -0.0202935    0.00323952   -0.00131012    0.00567414   -0.00150332   -0.00226060   2.72206e-05  -3.72832e-05   0.000131133  -4.24531e-05  -3.17297e-05       1.54172       1.94651       2.21833       2.29167       2.20777       2.26245       2.36736       2.10255       1.88579       1.64922       1.40533       1.15279      0.958727      0.835768      0.655751      0.504446      0.391912      0.306647      0.218111      0.154810      0.119841     0.0800186     0.0558972     0.0356743     0.0234841     0.0149099    0.00926545    0.00519867    0.00315406    0.00178097    0.00110106   0.000561228   0.000307088   0.000156661   8.50981e-05   4.24566e-05
  29  15 3367.9281    3.2236  2.1561 12.0870 -0.0019       1.46464  0.0489   0.0380   0.0851    0.0559   0.0000      0.353055   436.7475       8.87970       13.6216       4.58475      -1.31502      0.912764      -1.48976    -0.0734268       2.02688      -1.19618      0.208751      -1.76533      -1.36526     -0.676555       1.10912     -0.204306      0.232931    -0.0986515     -0.420980      0.243176     0.0603181      0.109517     0.0846515    -0.0570627    -0.0312951     0.0106001     0.0124431    -0.0151771    0.00601963   -0.00408103  -0.000460175  -0.000212462   0.000299230  -0.000111667  -0.000133825   5.06666e-06       1.76197       2.38159       2.54644       2.68182       2.70504       2.72462       2.63351       2.33329       2.17916       2.00259       1.66433       1.52935       1.23237       1.02787      0.798443      0.621887      0.487262      0.349082      0.276615      0.182577      0.136759     0.0935129     0.0633647     0.0429142     0.0278046     0.0177824     0.0111512    0.00689040    0.00414352    0.00232183    0.00138885   0.000695821   0.000416898   0.000201290   0.000106121   5.16432e-05
  29  16 3518.1002    2.6543  3.0249 11.7843 -0.0016      0.423427  0.0603   0.0277   0.1073    0.0438   0.0000      0.232750   437.8562       8.61412       8.52608      -1.91598       1.34370     -0.458494     -0.872836       3.89487      -5.73734      -1.64613      -1.35988    -0.0726652      0.215388     -0.367501    -0.0877866      0.394734     -0.788918      -1.00426     -0.273707      0.313800     -0.102255    -0.0539744    -0.0651796     0.0812119     0.0555815    -0.0163334     0.0105360    0.00167195   -0.00561803  -0.000901737    0.00356109  -0.000759580  -0.000488772  -4.49315e-06   0.000206543   6.64153e-05       2.21932       2.87357       3.19497       3.47921       3.45330       3.38881       3.31994       2.98959       2.87796       2.43110       2.10581       1.82245       1.47048       1.26587      0.974786      0.780925      0.579586      0.465090      0.327242      0.235388      0.171859      0.119446     0.0804350     0.0531343     0.0346348     0.0222997     0.0138357    0.00822665    0.00489023    0.00292722    0.00164095   0.000914703   0.000487849   0.000263118   0.000131777   6.80008e-05
  29  17 3668.1679    2.1892  4.7313 11.1617 -0.0012      0.563082  0.0803   0.0188   0.1417    0.0360   0.0000      0.124818   434.1507       11.5805       19.3145       14.5079      -9.84471       5.88920     -0.668122      -1.52462       6.87210      -5.04744       3.23467      -2.28131       4.20219       1.67302    -0.0107288      -2.42955     -0.676461      0.408330    -0.0925719      0.217305     -0.317507     -0.186953    -0.0552363    -0.0422977   -0.00327232     0.0293246    0.00744904    0.00298995    -0.0109131     0.0110587   0.000997848  -0.000724356   0.000760684   0.000349765   7.27563e-05  -3.46813e-06       2.98342       3.95817       4.37832       4.60542       4.74442       4.64316       4.48299       4.17930       3.73248       3.25343       2.83406       2.49561       2.05735       1.63688       1.31639       1.03320      0.795010      0.605903      0.437254      0.319290      0.227396      0.156593      0.107252     0.0705525     0.0467159     0.0301231     0.0187910     0.0112630    0.00675672    0.00394366    0.00223453    0.00120017   0.000651321   0.000345330   0.000164837   8.76491e-05
  29  18 3817.3179    1.8342  6.8519 10.6502 -0.0023      0.409779  0.1064   0.0130   0.1845    0.0308   0.0000     0.0910630   445.7957       7.07018       25.5510       4.11927      -14.3761      -2.42371       11.7085      -12.9249       3.39411       12.8520      0.111436      -6.31960      -3.73222       4.77985      -1.54752     -0.780820      0.251528      0.782262      0.740792     -0.290908     -0.206796      0.133631      0.464375    -0.0262806     0.0407424    -0.0271163    0.00724914    -0.0133227    0.00662412    0.00120817   -0.00146683   0.000480560  -0.000249467   0.000231818  -8.34024e-05  -0.000334850       3.76939       4.97051       5.53321       5.89652       6.12736       5.83849       5.70479       5.28651       4.76131       4.31962       3.59767       3.07960       2.56499       2.08346       1.67427       1.31528       1.00764      0.766058      0.576874      0.410674      0.289920      0.198952      0.138909     0.0923595     0.0590097     0.0374912     0.0235423     0.0146379    0.00877362    0.00502210    0.00280624    0.00159095   0.000851273   0.000463038   0.000237037   0.000117452
  29  19 3966.1108    1.5436  9.8620 10.3446 -0.0017      0.330280  0.1487   0.0098   0.2531    0.0273   0.0000     0.0726407   444.5766       16.4290       8.78914      -11.7869       6.90505      -11.1598      -9.22862       6.02207       5.25226      -4.81434       9.07547      0.481839       7.85778      -1.38181      -3.34397      0.913459      0.875793      -1.23583     -0.789608     -0.898298      0.758284     0.0818943      0.188354     0.0674457     -0.150617    -0.0740499    0.00765057     0.0194909    -0.0158370   -0.00487080    0.00417365   -0.00103273    0.00130006  -0.000378060   0.000210589  -0.000106722       4.95642       6.53063       7.20668       7.61726       7.89109       7.54193       7.48555       6.89805       6.29818       5.43999       4.75185       4.01644       3.42433       2.86249       2.23347       1.74496       1.34432      0.991153      0.739673      0.539809      0.387098      0.268158      0.184898      0.124055     0.0796420     0.0512971     0.0311723     0.0190706     0.0113939    0.00646871    0.00372352    0.00205366    0.00110868   0.000593298   0.000299578   0.000150758
  29  20 4115.1511    1.2872 12.7864 10.1743 -0.0015      0.414082  0.2081   0.0074   0.3347    0.0244   0.0000     0.0733375   441.3962       9.07465       10.4026       9.98085       2.36679       3.05958      -9.22629       24.5542       1.67212      0.228709      -11.6107       3.61716       10.4528      -1.50648       4.41134      -5.87512      -2.67462       3.27904      0.230757      -1.38823     -0.540071      0.499182     -0.143373     -0.473110    -0.0724702      0.211167    0.00255250    -0.0783079   -0.00197884    0.00748974  -0.000976617  -0.000500666   -0.00122787  -0.000927830   0.000480895  -1.44030e-05       6.24739       8.10912       9.15433       9.73998       9.98045       9.60897       9.38552       8.48986       7.78373       7.08972       6.04549       5.15414       4.32453       3.55354       2.83559       2.19793       1.69640       1.28245      0.936055      0.677088      0.486253      0.337376      0.227389      0.153182     0.0997917     0.0637895     0.0396424     0.0245292     0.0145375    0.00845186    0.00495866    0.00268730    0.00147575   0.000779643   0.000389337   0.000198448
  29  21 4263.9488    1.0643 14.2693  9.9537 -0.0027      0.515023  0.2484   0.0062   0.3708    0.0238   0.0000     0.0891467   448.1658       1.52771       6.39575       21.8948     -0.920029      -15.6416      -3.89840       14.3838      -10.4836      -11.5864       6.26602       8.36647      0.517337      -3.54260      -8.18413      -4.66016      -5.58790      -2.66808       1.58488      0.319403      0.114958     -0.834203     0.0532829     -0.346625     0.0622424    -0.0435638     0.0233155    -0.0748383    -0.0116850    0.00124080    0.00788469   -0.00783406   -0.00199596  -0.000549242   0.000103997  -0.000540766       7.21288       9.48870       10.2737       11.2845       11.5129       11.1539       10.9162       9.92568       9.18893       8.04931       6.95543       5.90439       4.78810       3.99284       3.23053       2.52959       1.95148       1.47019       1.09617      0.798497      0.567386      0.392583      0.264750      0.181395      0.115302     0.0732100     0.0461285     0.0280167     0.0171374    0.00970206    0.00560301    0.00311804    0.00169280   0.000904723   0.000443640   0.000222225
  30   9 2462.4446    1.5526  1.0426 10.9924  0.0007       4.04305  0.0347   0.0265   0.0561    0.0834   0.0000      0.941215   438.9911       1.37255       17.6990      -2.28776      -2.63153      -5.20269      0.922008      0.631122     -0.761490      -2.25982      -1.60500     -0.883234       1.30449      0.376801      0.964556     -0.120338      0.103778    -0.0482307     0.0154477    -0.0443409     0.0819816     0.0371176    -0.0304079     0.0794834   -0.00282033    0.00917996     0.0123288    0.00677064   -0.00141645   -0.00250957  -0.000288695   0.000889749  -0.000214758  -0.000560714  -1.19678e-05   2.02693e-06       1.32789       1.69117       1.83376       1.97253       1.98770       1.97209       1.84595       1.79324       1.69497       1.48069       1.29291       1.03150      0.881425      0.748663      0.601757      0.472349      0.378929      0.274191      0.217739      0.153441      0.116689     0.0767599     0.0518555     0.0360805     0.0237499     0.0151805    0.00982771    0.00573322    0.00353757    0.00199830    0.00119137   0.000738054   0.000408906   0.000206929   0.000122715   5.77836e-05
  30  10 2623.5985    2.1702  0.9864 11.6180 -0.0019       1.63772  0.0322   0.0369   0.0534    0.0879   0.0000      0.843656   439.7347       5.10260       18.4697       1.22243      -1.61180      0.436793       1.72484      -3.62001      -1.44127     -0.782336      -2.01055      0.943372      -1.60601     -0.748767       1.09473      0.525062    -0.0377968     -0.330179      0.257233     -0.162547    -0.0908581     0.0798416     -0.122363    0.00594066    -0.0171000   -0.00698025    -0.0111183   -0.00610765   -0.00268456    0.00180234   0.000804831  -0.000349347   4.36887e-05  -3.57350e-05   4.83533e-05   1.60048e-05       1.42231       1.68358       1.85249       2.09800       2.19584       2.04518       1.90643       1.82673       1.69159       1.42572       1.19510       1.13624      0.980290      0.754043      0.569215      0.479720      0.379816      0.272299      0.191485      0.141397      0.106545     0.0726322     0.0505021     0.0342023     0.0226267     0.0146640    0.00924936    0.00563052    0.00365643    0.00222757    0.00125570   0.000735833   0.000378203   0.000194881   0.000111132   5.82649e-05
  30  12 2939.2551    3.4837  0.9741 12.3159 -0.0004       1.73228  0.0300   0.0575   0.0493    0.0993   0.0000      0.700463   434.9631       2.24569       13.8237       2.02269     -0.350906      -3.97390      -2.52369      -1.11774     -0.535022      -2.04895      -1.63302      -1.01128       2.00584      -1.71609     -0.151205     -0.109271    -0.0102721      0.118795      0.225786   -0.00134949    0.00701669     0.0100418     0.0433277    -0.0369487    0.00764581    0.00892170   -0.00936496    0.00901501    0.00159548   0.000731644  -0.000559992  -0.000158990  -0.000530918   0.000157432  -6.77358e-05   7.58851e-05       1.29162       1.70290       1.74163       1.81388       1.84389       1.89254       1.81831       1.72096       1.54267       1.36704       1.16363       1.00636      0.884235      0.749731      0.585692      0.460858      0.343428      0.256949      0.189448      0.143139      0.103049     0.0728435     0.0505995     0.0350350     0.0228985     0.0147139    0.00951677    0.00566907    0.00325839    0.00194323    0.00109830   0.000625825   0.000337873   0.000186248   9.58114e-05   4.99694e-05
  30  13 3093.4748    3.9367  0.9605 12.7464 -0.0084      0.942455  0.0301   0.0683   0.0495    0.1019   0.0000      0.755192   439.0600       5.14228       14.3950       3.03880    -0.0815735     -0.816688     -0.246035      -1.02430      -1.50199      -3.52979       3.36987     -0.677023       2.06812      0.330387     -0.919545     -0.439318      0.213663      0.300104     0.0943511     -0.345992     -0.236990   -0.00102562    -0.0296347     0.0559261    -0.0252065    -0.0180484     0.0111048    0.00109163   -0.00616080   -0.00154525    0.00175336   0.000914415   0.000117460  -3.47127e-06  -3.02805e-06  -9.10871e-05       1.19540       1.51041       1.72350       1.81664       1.90754       1.78584       1.78279       1.62700       1.42010       1.33099       1.14516       1.00701      0.814947      0.683506      0.550982      0.398175      0.336135      0.255767      0.183920      0.141969     0.0980271     0.0656670     0.0458753     0.0336016     0.0211469     0.0130868    0.00881765    0.00599225    0.00326047    0.00196821    0.00120294   0.000643015   0.000342496   0.000191393   0.000105639   5.39123e-05
  30  15 3397.8609    3.0642  2.2081 12.2503 -0.0028      0.619599  0.0494   0.0359   0.0864    0.0518   0.0000      0.319971   439.8684       8.62358       14.3862       3.17440      -3.86490       3.40196      -2.32989     -0.958911      -3.64575      -1.87770       2.38516     -0.644683      -2.47010      -1.64931     -0.332254    -0.0782571     -0.691120     -0.288063      0.816800     -0.272447     0.0533715     -0.165380    -0.0187931     0.0530758   -0.00186927    -0.0157968    -0.0180740    0.00128203    0.00532333   -0.00601635   -0.00139828  -0.000158977  -0.000372283  -8.88419e-05   5.38014e-05  -0.000360709       1.78647       2.39925       2.58010       2.77434       2.79312       2.68492       2.57467       2.44940       2.28290       1.96934       1.84276       1.55148       1.29494       1.08234      0.891225      0.672793      0.542923      0.386245      0.293767      0.213629      0.150090      0.108056     0.0754630     0.0502713     0.0323917     0.0211422     0.0136378    0.00804075    0.00513848    0.00299334    0.00177469    0.00100069   0.000552684   0.000303364   0.000156559   8.20530e-05
  30  16 3548.9685    2.5600  3.1559 11.6908 -0.0031      0.448813  0.0605   0.0255   0.1052    0.0445   0.0000      0.193799   443.6431       16.3941       18.3008       3.30354      -5.71010       4.39909       8.78461       2.37950       9.36127       1.19725       1.30736     -0.608230     -0.359454     -0.876822       1.36045      -1.13022      0.128103     -0.987308      0.414806      0.404272      0.188353     -0.277098    -0.0696931    0.00760983    0.00143797    -0.0184435     0.0364071    -0.0120040     0.0118858   -0.00368940   -0.00157141  -2.77812e-05    0.00111965  -0.000222908  -0.000700095  -1.59217e-05       2.21810       2.87569       3.32557       3.58660       3.65830       3.60198       3.39289       3.15406       2.87420       2.52740       2.19950       1.88052       1.56002       1.22128       1.04747      0.820091      0.615537      0.484741      0.354170      0.260661      0.185578      0.132804     0.0911440     0.0630428     0.0410362     0.0254695     0.0169178     0.0106654    0.00642021    0.00393194    0.00225118    0.00133739   0.000706682   0.000396318   0.000206436   0.000105878
  30  17 3699.4966    2.1089  5.2168 11.1038 -0.0012      0.532255  0.0850   0.0168   0.1478    0.0346   0.0000      0.109525   436.8016       21.5380       11.5374       1.94388       2.91679       4.34561       8.87195      -2.80552       4.83983     -0.291825      -2.50001     0.0900350      0.102075      -1.59310       1.53451       2.68734     -0.233356      -1.36045      0.512607      0.585511      0.126102     -0.247268     0.0952117      0.145568    -0.0670136    -0.0371383    0.00298590     0.0196984     0.0181691   0.000197763   -0.00101132   0.000425078  -5.95435e-05   0.000490566  -0.000286450   0.000145306       3.06829       4.00641       4.42905       4.61537       4.87353       4.67790       4.69330       4.27879       3.99712       3.48723       3.03293       2.54490       2.13890       1.82355       1.46141       1.16412      0.899988      0.679587      0.505292      0.373994      0.272626      0.193297      0.135455     0.0922125     0.0587292     0.0381057     0.0246474     0.0147100    0.00907451    0.00539107    0.00312817    0.00179845   0.000993637   0.000537213   0.000278670   0.000147587
  30  18 3849.5880    1.7865  7.2756 10.6560 -0.0012      0.505367  0.1063   0.0122   0.1933    0.0300   0.0000     0.0866779   431.7693       28.6512       13.1872       4.88662      -2.44166       2.69642      0.870744       1.78803       4.05746       4.52479      -2.64847      -1.66972      -1.14973       1.08613    -0.0600052      -3.08098       1.24101       2.27806    -0.0110990      -1.42637     -0.442150      0.287772    -0.0508951      0.164159     0.0778961     0.0337743   -0.00188049    0.00702055    0.00283621    0.00190266    0.00136241  -0.000735108  -0.000861460   0.000430365   0.000348713  -0.000112682       3.73882       4.83180       5.34591       5.61738       5.88884       5.78741       5.38555       5.25226       4.71678       4.19710       3.68956       3.11984       2.63371       2.17429       1.77138       1.42651       1.08761      0.809141      0.607665      0.451754      0.327597      0.229665      0.158575      0.108209     0.0710900     0.0459018     0.0291209     0.0177310     0.0108898    0.00648300    0.00381659    0.00216792    0.00121336   0.000652619   0.000344451   0.000174903
  30  19 3998.9512    1.4744  9.3807 10.4807 -0.0017      0.218335  0.1445   0.0094   0.2440    0.0260   0.0000     0.0799906   451.8692       24.2319       14.6232       7.36348     -0.251184      -3.84136      0.708011      -8.50253       11.2148      -6.99546      -11.7318      -2.77867       8.24516       1.79003      -6.17365       2.47246       3.58226     -0.103751      0.373793     -0.486010    -0.0631159     -0.343197     0.0746669    -0.0247519    -0.0286452    0.00807052    -0.0340802     0.0357176    -0.0440581    -0.0132029   0.000792009  -0.000942738   -0.00421469  -6.57923e-05   0.000166785  -0.000187005       4.88227       6.18600       6.77065       7.13196       7.32784       7.34377       6.95333       6.68464       5.96462       5.25872       4.74680       4.06831       3.53689       2.82261       2.32646       1.78678       1.38670       1.07948      0.806590      0.583842      0.420864      0.293965      0.200567      0.140432     0.0920981     0.0603025     0.0387553     0.0240641     0.0146113    0.00864860    0.00492837    0.00277125    0.00153531   0.000837571   0.000438580   0.000227599
  30  20 4148.1562    1.2298 12.1586 10.2454 -0.0019      0.297630  0.2021   0.0072   0.3112    0.0243   0.0000     0.0780403   456.9892       9.92727      -10.0116      -4.13723       14.2722       6.72029      -5.92166      -32.4096       13.5834       11.0502      -1.44837      -12.8622      -7.02371     -0.685823       1.01076       2.88070      0.982197      -3.63693      0.933907      0.822203      0.299643      -1.07639      0.144529     -0.245819      0.187070    -0.0331350     -0.136722     0.0559020    -0.0300033     0.0113230   -0.00722093  -0.000832758   -0.00342828   -0.00224027   0.000573764   0.000707756       5.99350       7.85965       8.89739       9.39949       9.58355       9.31998       9.01931       8.24940       7.74200       6.98486       6.02444       5.26303       4.28987       3.57979       2.91992       2.28028       1.76824       1.33583       1.03877      0.727191      0.528713      0.371889      0.252133      0.172502      0.112971     0.0748005     0.0470494     0.0293263     0.0180854     0.0106286    0.00625155    0.00360920    0.00199814    0.00106809   0.000571880   0.000295414
  31   7 2147.1519    0.8068  0.7609  9.8246 -0.0042       5.92164  0.0275   0.0150   0.0460    0.0772   0.0000       1.05234   442.8746      -4.03357       19.2932      -1.00401     -0.907954      -1.08237       1.57421   -0.00191473      0.484712       1.31893       1.37181     -0.135709     -0.609057     -0.133210     -0.256692    -0.0976143      0.276219     -0.126938     0.0113667      0.132993      0.241404     0.0278957     0.0684940     0.0327500     0.0313078  -0.000986503     0.0126155   -0.00547422    0.00438830   -0.00448992   0.000185038    0.00166525   0.000549523   4.75225e-05  -5.26468e-05   1.35523e-05       1.29484       1.51278       1.63376       1.66847       1.70088       1.71543       1.84389       1.79187       1.52538       1.21008       1.09178      0.965946      0.864100      0.728022      0.588772      0.451871      0.343699      0.270620      0.199127      0.143898      0.112697     0.0846977     0.0594839     0.0408402     0.0281187     0.0186240     0.0120076    0.00744116    0.00425513    0.00256178    0.00151957   0.000817139   0.000445421   0.000236336   0.000130343   6.73490e-05
  31  10 2648.0347    2.2587  1.1599 11.4927 -0.0024       3.33094  0.0355   0.0348   0.0573    0.1058   0.0000      0.715794   441.1000       1.98934       17.5644       1.68956       3.57307      0.114227      -1.20725      -1.61694     -0.245278      0.485246      -1.94491      -1.25780     -0.672421      0.863091      0.532579      0.378951      0.196667     0.0692639    -0.0638010      0.133396    -0.0824786     -0.139965   3.99407e-05   -0.00637349   -0.00495749     0.0432305   -0.00273369    0.00359573    0.00532484   -0.00355437  -0.000688632  -0.000787820   0.000733400  -6.58515e-05   0.000107601  -3.44838e-05       1.39865       1.72832       1.88383       2.16249       2.11917       2.10950       2.03354       1.87256       1.65894       1.57076       1.37315       1.13549      0.940456      0.800524      0.700624      0.528877      0.392527      0.289335      0.229176      0.159543      0.125899     0.0907949     0.0627713     0.0394244     0.0295514     0.0203036     0.0128397    0.00755660    0.00468164    0.00275691    0.00167873   0.000967713   0.000576951   0.000319227   0.000181539   9.84010e-05
  31  11 2808.5389    2.8429  1.0556 12.2671 -0.0055       3.02472  0.0331   0.0466   0.0556    0.0857   0.0000      0.881556   442.7057       7.08082       14.1278       4.49838      -5.23436      0.369264      0.841574      -1.40734      -1.81286     -0.755266     -0.363776      -4.31503     -0.536733     -0.675091     -0.643554     0.0631380      0.121460     -0.243434     -0.139237    -0.0729080      0.104552    -0.0265366     0.0179928     0.0176274    -0.0432954   -0.00635446    0.00788229   -0.00363768   -0.00835146   -0.00523747   2.44556e-05   0.000431370   0.000183824   0.000155485  -0.000109512  -0.000151602       1.24354       1.82032       2.01450       2.27958       2.22918       2.34527       2.09192       1.95854       1.73181       1.51885       1.28942       1.13349      0.878242      0.709497      0.562585      0.466792      0.349108      0.270541      0.202530      0.143661      0.104735     0.0776652     0.0524926     0.0382880     0.0238766     0.0155596     0.0100464    0.00656282    0.00387104    0.00261106    0.00148936   0.000889283   0.000480514   0.000274003   0.000144019   7.41215e-05
  31  12 2966.2411    3.5280  1.0312 12.6421 -0.0039      0.877070  0.0311   0.0580   0.0521    0.0908   0.0000      0.793913   438.5194       2.45313       17.5690       2.75008      -7.18774      0.661156     -0.492859      -2.57193     -0.859044     -0.785038      0.759368     -0.968237     -0.942700     0.0702948     -0.423747      0.371172    -0.0787700      0.173852    -0.0258691      0.151822     0.0625918     0.0609253    -0.0525879     0.0474427    -0.0545759   -0.00630719    -0.0219394    0.00578755   -0.00155553    0.00187088   -0.00128700  -0.000548791   0.000119735   0.000466340   0.000201967  -8.45010e-05       1.19252       1.52166       1.62725       1.81887       1.83460       1.95842       1.77424       1.67327       1.50983       1.34670       1.13186       1.00932      0.853708      0.696986      0.562132      0.427527      0.337636      0.273568      0.211968      0.149662      0.110609     0.0778954     0.0545624     0.0360960     0.0254860     0.0165758     0.0115963    0.00734315    0.00447309    0.00253847    0.00153955   0.000928751   0.000501005   0.000276065   0.000149813   7.49299e-05
  31  13 3121.4450    3.7867  1.1852 12.9346  0.0010       1.06876  0.0352   0.0599   0.0619    0.0947   0.0000      0.780878   437.6351       4.49412       13.5786       2.74841      0.817936       1.75198      0.318324      -2.44061       1.71758    -0.0702414     -0.978704      -1.13191      -1.49787     -0.535139     -0.294440      0.498234     -0.119516   -0.00174939     0.0963494      0.122021     -0.106112    -0.0189226     0.0629640     0.0650173     0.0165838    -0.0424586   -0.00258970   -0.00294094   0.000360680  -7.88380e-05  -0.000548436   0.000876927   -0.00115879   0.000347896   0.000171448  -6.43081e-05       1.27149       1.71655       1.81565       1.86513       1.88701       1.85869       1.78775       1.77731       1.64583       1.55196       1.28329       1.08951      0.926807      0.744255      0.628383      0.495657      0.412168      0.313526      0.247079      0.178892      0.126771     0.0926134     0.0624128     0.0421231     0.0280665     0.0177031     0.0114095    0.00709307    0.00451241    0.00263949    0.00156532   0.000942079   0.000514083   0.000283677   0.000158453   8.15825e-05
  31  14 3274.9745    3.4636  1.5717 12.8241 -0.0056      0.583372  0.0433   0.0484   0.0708    0.0633   0.0000      0.519765   442.0515       4.26669       13.4825      0.536329       2.04284       3.08055       1.94431      -2.39529      -1.85004      -2.15371      0.989235      0.322820     -0.823927      -1.34695      0.236158     -0.666138     -0.592350     -0.379713      0.104119      0.405148    -0.0711709     0.0466178    -0.0324013    -0.0113725    -0.0161392    -0.0111949   -0.00687287    0.00566019    0.00507101    0.00368994  -0.000776765   0.000829002  -0.000411223  -0.000503774  -0.000139249  -0.000164757       1.61699       2.04905       2.33904       2.59858       2.65738       2.58209       2.38682       2.24374       2.06450       1.84132       1.59929       1.35303       1.13854      0.884588      0.739058      0.600069      0.477222      0.339946      0.264133      0.196829      0.142680      0.100283     0.0696924     0.0453393     0.0322606     0.0208419     0.0131334    0.00859334    0.00525770    0.00321304    0.00196758    0.00112896   0.000665039   0.000376199   0.000209549   0.000106276
  31  15 3427.7212    2.9943  2.2940 12.3676 -0.0023       1.48408  0.0506   0.0342   0.0864    0.0457   0.0000      0.307169   441.2052       15.8227       19.0347       3.63411      -5.99873       5.97193       3.57057     -0.492580      -4.61216     -0.396180       3.71983     0.0264617       1.38080     -0.612501     -0.812627     -0.857804     -0.679552      0.427233     -0.327819     -0.189262     -0.148502    -0.0149585    -0.0484082     0.0451620     0.0294665   -0.00758028   -0.00323496   -0.00103922     0.0112839   0.000540525    0.00101837  -0.000213823  -0.000593371   0.000318628   0.000271430   0.000210669       1.76449       2.33353       2.49432       2.70371       2.77928       2.78469       2.73700       2.49354       2.24367       1.97888       1.82296       1.56763       1.30630       1.06677      0.865704      0.683727      0.551834      0.416824      0.319545      0.234053      0.171278      0.119801     0.0827429     0.0591317     0.0398225     0.0255244     0.0167973     0.0108670    0.00690732    0.00405127    0.00252094    0.00135953   0.000796104   0.000427046   0.000236893   0.000122311
  31  16 3579.4473    2.4489  3.8365 11.7561 -0.0018      0.434129  0.0687   0.0223   0.1206    0.0364   0.0000      0.182991   433.9679       5.11552       16.6136       9.70880      -3.58251     -0.726142     -0.340601      -3.63712      -2.62132      -8.18333       2.37973     -0.416799     -0.544389     -0.374578     0.0840870      -1.11613      -1.19643      0.616655      0.482244      0.108215      0.193016      0.132165      0.150458     0.0949072     0.0459921     0.0216671     0.0266230     0.0167310   -0.00261734    -0.0126946   -0.00216092   0.000545892  -8.68394e-05  -0.000264893   0.000152734  -0.000267329       2.41970       3.11895       3.52872       3.70175       3.79449       3.73724       3.48131       3.35246       3.04501       2.76566       2.46276       2.16558       1.81046       1.52408       1.23700      0.956543      0.761970      0.574626      0.436375      0.317135      0.229136      0.162825      0.114893     0.0785977     0.0521753     0.0351620     0.0225858     0.0143426    0.00889619    0.00552854    0.00312220    0.00191453    0.00104810   0.000584241   0.000316198   0.000167428
  31  17 3730.6764    2.0567  5.3971 11.0864 -0.0002      0.511050  0.0838   0.0157   0.1480    0.0331   0.0000      0.109059   445.0757       13.4379       14.5516       8.53762      -5.79270       12.7389      -3.96335      -7.89173      -1.13081      -6.71960     -0.547188       3.52890       2.20709       2.29401     -0.426296      -1.18487       1.37101      -1.02843     -0.178131     -0.400221     0.0321928     -0.194229      0.188154     0.0132740   -0.00333407    -0.0290726    -0.0431362    -0.0305765     0.0173481   -0.00249819   -0.00309784   -0.00167480   0.000742155  -0.000981048  -0.000169127  -1.54435e-05       2.94378       3.88054       4.35950       4.68303       4.70849       4.62597       4.44182       4.05776       3.87922       3.43925       3.07006       2.61259       2.21656       1.85932       1.49711       1.17504      0.917669      0.714771      0.531975      0.403209      0.278724      0.202905      0.137916     0.0951451     0.0638360     0.0427160     0.0275046     0.0173565     0.0108427    0.00659715    0.00386368    0.00226388    0.00126303   0.000724031   0.000389604   0.000207846
  31  18 3881.5083    1.7362  7.6633 10.7168 -0.0016      0.371702  0.1128   0.0115   0.1988    0.0286   0.0000     0.0830489   436.7160       18.1532      0.193192       14.6455       3.68789       2.54289     -0.626193      -10.6917       1.23419      0.650516      -7.09494      -3.80726      -1.28241    -0.0526568     -0.433757       1.21458       1.93690      0.707580       1.23560    -0.0310151     -0.206618     -0.606808     0.0761003      0.223701      0.147613     -0.159691    -0.0303733     0.0117426     0.0327049    0.00482751  -0.000666360    0.00355780    0.00125785   0.000848109   0.000237737   0.000618768       3.75626       4.84133       5.40714       5.63954       5.93486       5.84661       5.61264       5.22793       4.70554       4.41057       3.83590       3.39376       2.80257       2.37561       1.90198       1.54228       1.18569      0.923123      0.679410      0.506953      0.371287      0.262826      0.185303      0.128431     0.0840576     0.0568469     0.0366939     0.0236452     0.0140880    0.00885909    0.00531594    0.00305591    0.00175580   0.000977121   0.000513727   0.000273488
  31  19 4031.2717    1.4361 10.6257 10.5068 -0.0017      0.265006  0.1645   0.0086   0.2716    0.0248   0.0000     0.0762514   446.0919       7.99911       14.9466       7.20082       3.12974      -11.5309      -7.32845       3.49559      -6.74820      -5.10343      -11.7437      -3.81867       6.36281      -6.16659       2.61784      -2.15632     -0.644948     -0.627754       2.90308      0.305047      -1.11351      0.554676      0.209865     -0.222339    -0.0149491     0.0525434     0.0314104    -0.0721031     0.0199211     0.0113958   -0.00459623   -0.00218146    0.00252545    0.00102204   0.000385926   8.96654e-06       4.99581       6.60825       7.36017       7.69112       7.94374       7.84663       7.54501       7.25160       6.57160       5.82449       5.17721       4.43796       3.79356       3.06878       2.55017       2.02952       1.59473       1.22874      0.922202      0.690865      0.498850      0.360335      0.246441      0.174510      0.115025     0.0759390     0.0491045     0.0309307     0.0192761     0.0117782    0.00692584    0.00398037    0.00230147    0.00124993   0.000673642   0.000356317
  31  20 4181.1324    1.2120 13.2312 10.2548 -0.0007      0.267559  0.2173   0.0067   0.3291    0.0234   0.0000     0.0766370   427.0718       30.1605       7.78741       5.71998       2.60163       6.25234       12.8553      -8.43770      -18.5197      -2.20001       13.8398      -2.44816      -2.04503       1.11106      -5.06477      -5.81818      -1.63087       3.89390      -2.19295       1.02086      0.745128      0.117949     -0.107113    -0.0858782      0.174654    -0.0680301    -0.0940341    -0.0791298    -0.0284043     0.0133958    0.00135163    0.00263606    0.00143316   0.000594353   0.000345195  -3.22750e-05       6.10118       8.11821       8.99109       9.52109       9.80090       9.50960       9.30280       8.92035       8.11914       7.10100       6.42729       5.44593       4.68313       3.80981       3.14374       2.55049       1.97160       1.50492       1.14614      0.856227      0.620969      0.443491      0.306945      0.217179      0.141622     0.0951804     0.0609966     0.0387092     0.0237614     0.0146751    0.00852333    0.00503643    0.00283321    0.00157848   0.000835602   0.000437203
  32   6 1988.7567    0.5438  0.5665  9.5253 -0.0012       8.96750  0.0232   0.0118   0.0398    0.0536   0.0000       1.59300   441.2505     0.0404047       20.1414       5.78384     0.0313222       1.60232     -0.711548       2.41531       1.39554     -0.212811      0.931744     -0.519596     -0.320547     -0.254447     -0.233799    -0.0159396      0.330210      0.461537     -0.223706    -0.0642577    -0.0771177     0.0435060    -0.0821979     0.0239886     0.0465243     0.0158709     0.0141067   -0.00218377   -0.00946492   0.000952127   0.000608559   0.000207304   0.000593061   0.000407296   0.000184691   0.000137722      0.923245       1.13005       1.37429       1.46209       1.45420       1.39895       1.47102       1.31370       1.09720       1.14064       1.03488      0.822567      0.760033      0.684326      0.491697      0.378541      0.342317      0.265359      0.167763      0.141828      0.114220     0.0696686     0.0439527     0.0375078     0.0272335     0.0144325    0.00986727    0.00730241    0.00488543    0.00264773    0.00168944    0.00112367   0.000563929   0.000283771   0.000183023   0.000119733
  32   7 2167.5095    0.8853  0.7736  9.7785 -0.0014       6.29000  0.0240   0.0157   0.0442    0.0722   0.0000       1.04887   441.8455      -1.23790       19.3138       3.19460     -0.562780      0.214581     -0.490884      -1.74994       1.66994      0.600216     -0.488748       1.20368      0.104566      0.499060     -0.171496     -0.490569     -0.168940      0.204438    -0.0727228    -0.0767536      0.246883     0.0307049    -0.0658056     0.0559299    -0.0154668    -0.0173724   -0.00450473    0.00548513   -0.00201685   -0.00160806  -0.000486360   -0.00234477   0.000517597   7.14785e-05   2.93514e-05  -4.52640e-05      0.896663       1.17075       1.34696       1.44066       1.41132       1.41171       1.38616       1.29883       1.19403       1.13924      0.923616      0.840891      0.713474      0.587737      0.490354      0.392380      0.309587      0.243787      0.176691      0.141188      0.102146     0.0688664     0.0539832     0.0360359     0.0236237     0.0168128     0.0104763    0.00631729    0.00436309    0.00270172    0.00154763   0.000957414   0.000566044   0.000301064   0.000172731   9.69071e-05
  32   8 2340.1973    1.2521  0.9910 10.4379 -0.0053       4.60341  0.0314   0.0208   0.0527    0.0856   0.0000      0.875083   441.1295       2.27251       19.7174       2.57943      -1.27800      -1.48798     -0.629501     -0.462092      -2.18162      -3.89870      0.624329       1.04408     -0.182890     -0.515645      0.243441     -0.427865     0.0392249      0.185412    -0.0499537     0.0340612    -0.0287126    -0.0390788     -0.101866     0.0665553   0.000246388     0.0174152   -0.00300248  -0.000223170    -0.0113369   -0.00137212    0.00218871   0.000917023  -0.000181637  -9.58687e-05   0.000370322  -8.90485e-06       1.15795       1.51955       1.60101       1.81124       1.89340       1.89269       1.75139       1.62670       1.48819       1.36493       1.27343       1.01204      0.856189      0.714456      0.575853      0.487804      0.379964      0.287171      0.212538      0.162821      0.122674     0.0876543     0.0599116     0.0422028     0.0299636     0.0192168     0.0119064    0.00828337    0.00519745    0.00315275    0.00194194    0.00118321   0.000698652   0.000387498   0.000222031   0.000122149
  32   9 2507.4332    1.6886  0.9880 11.3562 -0.0079       3.27098  0.0337   0.0292   0.0532    0.0758   0.0000      0.917025   437.5853      0.168901       20.1880       3.04864       2.10048       1.01967       1.35512       3.77899      0.973771      0.299407       1.42357       1.37193     -0.856287     -0.333815      0.644194      0.695549      0.109828     -0.719123     0.0653417     -0.309816     -0.435717     -0.124203     0.0129444     0.0225305    -0.0508111    -0.0280865    -0.0116420   -0.00111354    -0.0139088    0.00538865   -0.00149776   9.86256e-05    0.00134614  -0.000258775  -0.000283782   2.14658e-05       1.29680       1.66575       1.76568       1.95706       1.86740       1.84233       1.80029       1.72820       1.58820       1.51684       1.33769       1.13186      0.969740      0.823282      0.650795      0.528663      0.445206      0.339566      0.248691      0.183985      0.137244     0.0961619     0.0693371     0.0493542     0.0333723     0.0206891     0.0130343    0.00805352    0.00552785    0.00342618    0.00217908    0.00123484   0.000697022   0.000407798   0.000223368   0.000125715
  32  10 2671.8105    2.3158  1.1580 11.4770  0.0001       3.31357  0.0349   0.0360   0.0592    0.1011   0.0000      0.761585   440.1916       1.82508       21.1857       4.99153      -2.14997      -4.49310      0.852831      0.257635      0.528190      -3.03790      -1.57693       1.41397       1.45894     -0.294432      0.151537     -0.266338     -0.615523      0.324249      0.220344      0.475463     -0.157755    -0.0382744     0.0733552     0.0837007     0.0385597    -0.0352806  -0.000498834    0.00839880   -0.00195375    0.00202814   0.000160378   -0.00151336  -0.000318860   0.000481795   0.000117346   7.62051e-05       1.42161       1.85543       2.09278       2.19556       2.10842       1.88138       1.82405       1.59000       1.64637       1.52887       1.46252       1.39282       1.22978       1.03576      0.820332      0.649261      0.478654      0.370621      0.269446      0.190747      0.136689     0.0907455     0.0629531     0.0438700     0.0303605     0.0194893     0.0128721    0.00867870    0.00563420    0.00327865    0.00209017    0.00115484   0.000700373   0.000395622   0.000210354   0.000112173
  32  11 2833.8136    2.9481  1.0395 11.9964 -0.0054       1.62125  0.0319   0.0468   0.0518    0.0924   0.0000       1.03123   439.2577       4.63951       17.0915       5.02376      -4.01501       5.04456       4.05865      0.981954       2.35387      -2.73795       1.27077      0.573408      -1.02967     0.0360037      0.362005      0.712061     -0.411522     -0.241778     -0.126163      0.155979     -0.138654    0.00689631    -0.0502987     -0.110108     0.0113752    -0.0443718    -0.0133501    0.00151390   -0.00513795    0.00424360  -0.000141384  -0.000420094   0.000384350   5.21768e-05   6.43935e-05  -0.000229378       1.20909       1.49115       1.52243       1.63787       1.82562       1.93479       1.88685       1.47757       1.38419       1.31760       1.27048       1.12348      0.901046      0.691163      0.564397      0.513636      0.402662      0.315849      0.213365      0.160660      0.115054     0.0880970     0.0689982     0.0461391     0.0310777     0.0193705     0.0126593    0.00808685    0.00539663    0.00365207    0.00231626    0.00140267   0.000811015   0.000446393   0.000237239   0.000123965
  32  13 3149.0255    3.7893  1.3319 12.6200 -0.0051    -0.0912507  0.0363   0.0538   0.0612    0.0791   0.0000      0.509465   439.0415       7.33133       15.6066       6.51731      -2.42241      -2.23249       1.07383      -2.07627      -1.48844      -1.41608     -0.757135      0.595132     0.0861749      -1.21637     -0.830637      0.570556      0.670035    -0.0509562     -0.420643    -0.0279715      0.310885      0.134515    -0.0843605   -0.00295542     0.0273416    0.00539063  -4.90301e-05    0.00115550   -0.00681238    0.00841807    0.00114127   -0.00291713   1.29820e-05  -5.20594e-05   0.000155306   3.57580e-05       1.33201       1.71068       1.90767       1.96331       2.04573       1.89061       1.95208       1.90652       1.68136       1.52550       1.31613       1.19685       1.00849      0.796691      0.670769      0.530594      0.438620      0.332269      0.254115      0.196108      0.141795      0.100389     0.0689502     0.0477955     0.0332884     0.0211516     0.0146458    0.00893894    0.00580342    0.00353381    0.00211598    0.00125901   0.000703280   0.000410586   0.000223815   0.000118128
  32  14 3303.4947    3.4411  1.6046 12.5831  0.0008      0.406247  0.0401   0.0467   0.0702    0.0634   0.0000      0.431585   439.8111       4.51049       17.5114       4.84696       2.52552      -1.05315      -5.53755      -7.79715     -0.846357      -2.12945      -1.35212      -2.68545     -0.580972     -0.442241     -0.831235      0.365033       1.40882     -0.811907     0.0120858    -0.0209592      0.244495     0.0440495     -0.144765    -0.0503149   -0.00110257    -0.0241854    -0.0123206    0.00331229     0.0119105    0.00675266  -0.000188805  -0.000265991  -0.000563662  -0.000230917  -9.67915e-05  -0.000104428       1.40524       1.90643       2.07829       2.25242       2.33083       2.17212       2.20446       2.03313       1.89032       1.71475       1.46123       1.30521       1.10420      0.968144      0.745192      0.613450      0.484571      0.366556      0.278483      0.203488      0.153819      0.105459     0.0794739     0.0543174     0.0370046     0.0252636     0.0158444     0.0106645    0.00632662    0.00418166    0.00250075    0.00143294   0.000843329   0.000472147   0.000264762   0.000144063
  32  15 3456.9088    2.8568  2.5876 11.9817 -0.0044      0.683089  0.0526   0.0305   0.0915    0.0450   0.0000      0.247088   442.0955       9.32800       19.6875       3.80150     -0.451477      -2.34545      0.144446      -3.91663       4.00725      -1.44723      -5.11358      0.891626       1.41459       4.15697      0.401296      0.865273     -0.865427      0.508409      0.234642      0.347996     -0.348234      0.242626      0.146282      0.159946     -0.133419   -0.00492988     0.0328281   -0.00836519    -0.0114179    0.00830839   0.000553731   0.000149557   -0.00156000   0.000832075  -6.23141e-05  -0.000219681       1.80843       2.43025       2.70241       2.86539       2.99534       2.87603       2.62208       2.62023       2.38092       2.21239       1.94470       1.67903       1.41909       1.24910      0.984900      0.793904      0.614911      0.476501      0.365597      0.271930      0.193928      0.139835      0.100080     0.0692094     0.0475497     0.0309450     0.0207397     0.0130421    0.00845190    0.00516761    0.00309820    0.00181590    0.00109221   0.000598446   0.000341415   0.000187161
  32  16 3609.6941    2.3565  3.9604 11.4916 -0.0020      0.491824  0.0687   0.0207   0.1201    0.0352   0.0000      0.156468   440.6760       9.48405       9.55213       2.45774      -4.39993      -7.38839       4.11300      -5.23342      -1.45387      -2.42375      -3.45069       3.02533       2.54872      -2.92911      -1.09930       3.13638     -0.782648     -0.992056     -0.567173      0.548567     -0.317674     -0.119176     -0.497997     -0.259247      0.136717    -0.0123458  -0.000903811    -0.0559616    0.00695445    0.00210153   -0.00117829   -0.00327303  -0.000493390    0.00120939   0.000354489  -0.000394743       2.31153       3.04019       3.39125       3.63762       3.83386       3.66101       3.63158       3.39742       3.12057       2.74959       2.55641       2.11845       1.79859       1.50751       1.23519      0.991700      0.793950      0.599293      0.478550      0.346448      0.257892      0.188990      0.129009     0.0917596     0.0629278     0.0418015     0.0272094     0.0176277     0.0112741    0.00698519    0.00424776    0.00251229    0.00143135   0.000842905   0.000459635   0.000258862
  32  17 3761.6893    1.9964  6.3254 10.8104 -0.0015      0.337056  0.0920   0.0139   0.1678    0.0312   0.0000     0.0942038   437.4322       13.0522       10.5810       7.77653      -4.67580      -2.32732      -4.10807      -6.68757      -3.93481     -0.359401      -2.82308       1.97989       3.05646     -0.915522      -1.23816       1.66544     -0.302975     -0.162872      0.317792      0.541802     -0.507659    -0.0909088     -0.295519     -0.123243     0.0356910   -0.00523560    -0.0385484    -0.0149340    0.00422333    -0.0156355    -0.0133355    0.00457684  -0.000984788  -0.000170730  -0.000369236   0.000877606       3.10739       4.04099       4.50481       4.80842       5.03968       4.81294       4.71298       4.45077       4.10377       3.73014       3.28669       2.84675       2.38188       2.00175       1.68820       1.32897       1.06830      0.797649      0.615467      0.464241      0.339854      0.245411      0.175730      0.121813     0.0819084     0.0557404     0.0359563     0.0234726     0.0143374    0.00903702    0.00538594    0.00323567    0.00192124    0.00106675   0.000612605   0.000327894
  32  18 3912.9440    1.6872  8.6650 10.4569 -0.0012      0.295679  0.1251   0.0102   0.2161    0.0273   0.0000     0.0742125   444.3715       14.5996       22.7472       21.1130      -7.30351       6.24140       4.57563      -3.93063       5.10097     -0.974064      -4.99737      -6.85378      -3.19826      -1.77571      -1.26918      -1.35044       3.44860     -0.538633     -0.859151      0.248713     0.0858785      0.514111      0.407503     0.0269054    -0.0502514     0.0257379    -0.0410634    -0.0337210    -0.0145948    0.00161696  -0.000732482   -0.00316921   -0.00100340   -0.00250275  -0.000399412   0.000159995       4.11713       5.36835       6.08862       6.35175       6.39342       6.23004       6.04390       5.77935       5.32439       4.85038       4.31338       3.83051       3.27677       2.70157       2.26451       1.81851       1.39073       1.08494      0.813844      0.618224      0.437734      0.323177      0.227351      0.156124      0.106696     0.0719996     0.0469289     0.0299223     0.0190697     0.0115949    0.00700977    0.00417708    0.00244010    0.00138369   0.000754797   0.000412408
  32  19 4063.8256    1.3887 11.2913 10.2653 -0.0008      0.324915  0.1729   0.0079   0.2832    0.0251   0.0000     0.0744607   428.0778       20.5304       14.6245       12.1314      -3.34316      -9.51797       4.77205      -7.08524       9.61892       3.31332      -1.17896       1.68401      -1.96841      0.135798      -1.26050       2.75144     -0.657818      0.385920    -0.0448255       1.08263     -0.520528     0.0237549      0.414823     -0.221573     -0.202061      0.124087    -0.0149637     0.0575797    -0.0804736    -0.0235629    0.00726574    0.00354465   0.000587867   -0.00426404  -0.000668635   0.000790330       5.04045       6.63261       7.35208       7.90268       8.17653       8.03219       7.71800       7.45004       6.76084       6.03509       5.38163       4.64896       3.92952       3.36240       2.62821       2.20921       1.72966       1.33846       1.02625      0.760925      0.567544      0.410458      0.286609      0.202707      0.136565     0.0926994     0.0605076     0.0388447     0.0247200     0.0151227    0.00940948    0.00539619    0.00319166    0.00179628   0.000993163   0.000535710
  33   8 2360.9111    1.2903  1.0840 10.6540 -0.0078       2.87575  0.0362   0.0217   0.0577    0.0776   0.0000      0.906846   439.7254       1.10795       16.0645       1.02130      0.540577      0.963226       1.10549      0.588016      0.797136       1.08939      0.544897       2.56949      0.850850      0.767610      0.825368     -0.528013     -0.595916     -0.184637      0.569035      0.317145    -0.0910630     -0.288392    0.00874406     0.0539646    -0.0614424    -0.0123904     0.0331233    -0.0391384  -6.35089e-05   0.000876731   -0.00230051    0.00134496   0.000961925   0.000643035   4.96243e-05  -0.000239393       1.44861       1.89989       1.91146       1.85001       1.72424       1.88309       2.03549       2.11896       1.98035       1.68090       1.40528       1.16421      0.980968      0.873293      0.706252      0.620449      0.489708      0.396404      0.311330      0.233277      0.175765      0.138519      0.100186     0.0680880     0.0469498     0.0319419     0.0204724     0.0134211    0.00770688    0.00464971    0.00280785    0.00165503   0.000948118   0.000552329   0.000291314   0.000166597
  33   9 2529.3513    1.8458  1.1534 11.0869 -0.0003       4.11989  0.0331   0.0280   0.0583    0.0893   0.0000      0.837523   439.8969       5.56380       19.5585      -2.18706      -5.05830       4.60213      -1.78825      -1.59396    -0.0961773       1.39107      -1.38975      -1.75616     -0.354481      0.495351      0.574252      0.616236     -0.911516     -0.225336     0.0980376     0.0668909     -0.190895    -0.0903840    -0.0905220      0.111193     0.0489056   -0.00813459  -0.000302379    -0.0147927    0.00163670    0.00310673   0.000207961   -0.00187149  -0.000778199   0.000584212   0.000566090  -0.000140634       1.09220       1.48390       1.68083       1.76587       1.78498       1.84624       1.71255       1.65376       1.56541       1.28504       1.24407       1.04832      0.881044      0.737752      0.591669      0.494425      0.393416      0.301487      0.232376      0.183058      0.123228     0.0957644     0.0677515     0.0474743     0.0331533     0.0216332     0.0145449    0.00943487    0.00600431    0.00387124    0.00237465    0.00143599   0.000880438   0.000470925   0.000275701   0.000157485
  33  10 2695.1468    2.4322  1.1001 11.6412 -0.0042       1.94104  0.0332   0.0372   0.0553    0.0920   0.0000      0.730121   441.6995       2.00253       15.9983       1.46887     -0.678603     -0.807278      -1.12371     -0.632684       1.92847      -1.15357      -2.50453     -0.279125      0.781208      0.702995      0.513514     -0.493905      0.305137     -0.343924     -0.188826      0.383129      0.298660    -0.0968711   -0.00453075    0.00622884     0.0358629     0.0191328   -0.00471712   -0.00341520   -0.00303383   -0.00672527    0.00134427    0.00365370  -0.000615524  -0.000620812  -0.000242031   0.000176375       1.39616       1.84382       1.89013       1.82033       1.73746       1.86585       2.05203       2.02742       1.85911       1.50878       1.24365       1.08857       1.01794      0.917092      0.834153      0.671155      0.502576      0.354010      0.244553      0.181689      0.136376      0.116981     0.0901893     0.0685160     0.0481170     0.0323666     0.0203984     0.0124918    0.00749830    0.00453422    0.00268322    0.00154894   0.000875178   0.000491847   0.000276416   0.000149063
  33  11 2858.7343    3.1176  1.0404 12.3976 -0.0094       3.29711  0.0333   0.0502   0.0528    0.0825   0.0000      0.895631   439.3334       2.79892       18.4898     -0.937147      -1.12678      0.540674      -1.07864      -2.42517      -2.57110       1.51056      0.252606      -3.55706      0.265153      0.327888      0.600221      0.790492     -0.154566   -0.00563003      0.493137     -0.325553      0.296077     0.0342490    -0.0963875     0.0436470     0.0224140    -0.0421594    0.00918101    -0.0151098   0.000966973   -0.00771805   -0.00147645    0.00243772  -0.000729123  -0.000350281  -0.000409835  -0.000110157       1.29045       1.58826       1.58924       1.67514       1.81394       1.90599       1.77578       1.71323       1.46526       1.42375       1.29371       1.21337      0.988813      0.753595      0.566337      0.500748      0.440903      0.374628      0.281083      0.199515      0.136908      0.109159     0.0791437     0.0574452     0.0392068     0.0246528     0.0145641    0.00959156    0.00626956    0.00436794    0.00303272    0.00190309    0.00109579   0.000614558   0.000359775   0.000194048
[truncated: 1,321,009 more chars]
