# Supplementary material for: Global-Mode Analysis of Full-Disk Data from the Michelson Doppler Imager and the Helioseismic and Magnetic Imager
Source: Sol Phys. 2018 Jan 31;293(2):29. doi: 10.1007/s11207-017-1201-5 (PMC6566312; doi:10.1007/s11207-017-1201-5)
Supplement: Supplementary file 3 — (TAR 230.0 MB) [file 11207_2017_1201_MOESM3_ESM.tar › MDI/mdifdasym.2703]

   0  23 3303.9025    3.9060  1.0395 13.7404  0.0000       1.45555  0.2733   0.6178   0.4695    0.9276   0.0000       5.13906     0.0000       0.00000       0.00000       0.00000       0.00000       0.00000       0.00000       0.00000       0.00000       0.00000       0.00000       0.00000
   1  17 2559.3633    2.2017  1.4526 13.1748  0.0000      0.494876  0.2090   0.1206   0.2470    0.2118   0.0000       1.50079   346.3333       73.3440       0.00000       0.00000       0.00000       0.00000       264.768       93.2979       0.00000       0.00000       0.00000       0.00000
   1  23 3368.8954    3.8831  2.6935 12.3441  0.0000      0.609126  0.2185   0.1328   0.3347    0.3681   0.0000      0.744291   291.6380       32.8222       0.00000       0.00000       0.00000       0.00000       226.269       97.4961       0.00000       0.00000       0.00000       0.00000
   1  24 3504.2400    3.3414  3.5838 12.7040 -0.0016    -0.0884499  0.2508   0.1036   0.4436    0.2050   0.0000      0.614880   472.4611       105.748       0.00000       0.00000       0.00000       0.00000       227.115       117.409       0.00000       0.00000       0.00000       0.00000
   1  25 3640.3853    2.9658  5.2758 12.4386  0.0068     -0.222343  0.3529   0.0747   0.5980    0.1507   0.0000      0.459774  1012.2074       301.208       0.00000       0.00000       0.00000       0.00000       348.736       162.852       0.00000       0.00000       0.00000       0.00000
   1  26 3776.5436    2.3932  6.6537 12.3150  0.0000     -0.725210  0.4208   0.0579   0.7882    0.1159   0.0000      0.372088   867.9507       69.9785       0.00000       0.00000       0.00000       0.00000       407.756       193.919       0.00000       0.00000       0.00000       0.00000
   2  15 2352.2343    1.3658  1.1564 12.5100  0.0000      -1.83948  0.1224   0.0637   0.1566    0.1835   0.0000       2.17380   425.1745      -21.6064      -8.01791      -6.10607       0.00000       0.00000       77.4082       63.7470       33.2075       10.0084       0.00000       0.00000
   2  16 2485.9894    1.8487  1.1070 12.4174  0.0000       1.61985  0.1058   0.0810   0.1459    0.2319   0.0000       2.16745   386.7360       7.80439      -42.2314       13.6009       0.00000       0.00000       66.4735       48.6925       26.2451       8.16633       0.00000       0.00000
   2  17 2619.7663    2.3575  1.2599 12.0778  0.0086       2.37629  0.1074   0.0989   0.1676    0.3398   0.0000       1.39003   407.1519      -6.66631      -47.2444       11.8367       0.00000       0.00000       69.1503       51.0565       27.1063       7.82020       0.00000       0.00000
   2  19 2889.8205    3.4712  1.1488 11.6816  0.0000       2.77805  0.0923   0.1483   0.1501    0.9687   0.0000       1.45998   474.4090       98.6341       2.47573      -12.8118       0.00000       0.00000       53.0092       43.6261       20.6864       7.98214       0.00000       0.00000
   2  20 3025.0830    4.1458  0.9814 12.6938  0.0000       1.76489  0.0951   0.1833   0.1217    0.5841   0.0000       1.77363   504.1056       34.0900       12.5548       4.06812       0.00000       0.00000       59.5344       45.1177       22.7006       7.37209       0.00000       0.00000
   2  22 3295.4568    3.9909  2.0923 11.8454  0.0010       1.29694  0.1176   0.1244   0.2218    0.5832   0.0000      0.647999   362.5981       114.355      -27.6729       3.43239       0.00000       0.00000       63.3134       49.7621       27.7993       9.72333       0.00000       0.00000
   2  23 3431.1339    3.3232  2.8971 12.1353 -0.0009      0.323332  0.1613   0.0861   0.2515    0.2807   0.0000      0.470000   292.7923       116.014      -5.68220    -0.0156856       0.00000       0.00000       93.7387       71.4120       39.6768       12.8205       0.00000       0.00000
   3  12 2001.3292    0.4740  0.3900 10.3909  0.0071       24.0011  0.0432   0.0298   0.0851    0.1872   0.0000       7.18254   492.5345      -47.1200       26.8210      -24.6360       7.71077     -0.310728       24.9322       23.0305       14.5643       6.65548       2.81059      0.791832
   3  14 2273.4284    1.0000  0.8494 10.7068  0.0000      -1.27006  0.0657   0.0488   0.1374    0.3414   0.0000       1.65160   443.5732       79.6567      -23.7494      0.266175       7.25257    -0.0934911       31.0395       26.7090       21.0973       12.0885       5.28122       1.23825
   3  15 2407.7712    1.3446  0.9194 10.9589  0.0000       3.23014  0.0760   0.0643   0.1328    0.4328   0.0000       2.01067   386.8111       38.5495      -7.08928     -0.358366      -2.93732      -3.29991       30.6281       25.5859       20.4231       13.0652       4.90945       1.26990
   3  17 2676.3391    2.4375  0.9518 11.6100  0.0000       2.51287  0.0726   0.1065   0.1222    0.6931   0.0000       1.33905   434.4631       29.3432      -18.4673      -13.6355      -6.34163      -2.50620       31.3433       28.8570       20.2875       10.8136       4.87529       1.31817
   3  18 2811.5451    3.0533  0.8935  2.2959  0.0000       1.72863  0.0568   0.1239   0.1120 1000.0000   0.0000       1.05435   415.8451       31.5733       10.2183      -6.88571       2.75570     0.0104232       21.6795       20.4359       15.3574       8.72670       4.05689       1.15923
   3  19 2947.0897    3.6625  0.9825  2.6752  0.0000      -1.80945  0.0653   0.1468   0.1310 1000.0000   0.0000      0.891277   465.1476       68.4578       14.4111       12.7487      -3.72055      -1.83829       24.8281       25.4387       18.9180       8.43211       5.26052       1.50311
   3  20 3082.5372    3.9543  1.1259 13.0828  0.0000     -0.781540  0.0836   0.1723   0.1505    0.5264   0.0000       1.22830   450.0125       47.1092       13.3828      -10.7413      -2.93877      -1.50495       24.2153       28.8381       18.1054       12.8809       5.07447       2.05518
   3  21 3218.0025    3.8305  1.6621 12.1342  0.0000      0.168365  0.0884   0.1284   0.1962    0.6848   0.0000      0.657430   484.2763       14.1979       29.2386       2.44346       1.91479     -0.774050       35.8920       33.3633       23.8438       13.2368       5.75373       1.59592
   3  22 3353.7637    3.5368  2.0739 11.6158  0.0000      0.477934  0.1050   0.1111   0.2106    0.8106   0.0000      0.543910   442.6757       77.6450       9.36693       6.24972       9.50357      -1.92675       40.7728       36.8921       27.6533       15.3547       6.70781       1.77610
   3  23 3489.9987    3.0624  3.0063 11.4998 -0.0068      0.701860  0.1269   0.0798   0.2531    0.4842   0.0000      0.349771   468.0366       104.505       19.0565      -16.5212      -8.88904       2.83147       47.6618       44.5171       32.3155       18.9971       8.03058       2.42096
   3  24 3626.5391    2.7611  3.9160 11.2666 -0.0032      0.383072  0.1563   0.0664   0.2897    0.3864   0.0000      0.314178   417.0111       98.2429      -22.7982      -6.19056      -1.82110       2.68060       53.5875       51.5595       37.7202       21.7687       9.91719       2.96586
   4  10 1778.1216    0.2828  0.3097 10.7124 -0.0003       36.5351  0.0485   0.0235   0.0951    0.0860   0.0000       14.2304   447.2455       26.7059      -2.83625      -17.9315      -12.3185      -2.81766       17.1219       17.7204       13.7821       9.47520       6.17990       2.12464
   4  11 1914.8550    0.3881  0.4763 10.7588  0.0000       12.7248  0.0593   0.0237   0.1009    0.0975   0.0000       5.59754   437.5070      -18.7488      -22.5427      -9.95148      0.421893       2.11561       23.2528       24.4097       19.7810       10.7420       5.77310       2.55560
   4  12 2051.8094    0.5771  0.6773 10.7379  0.0000       8.69082  0.1289   0.0274   0.1331    0.1362   0.0000       3.94714   459.8960       9.58932       30.0545       5.58189      0.514085    -0.0927063       22.4379       35.4767       19.0360       22.6675       7.47434       6.44023
   4  13 2188.4707    0.8661  0.5998 11.0494  0.0000       5.17469  0.0946   0.0467   0.1158    0.1572   0.0000       2.78163   436.8766       13.7353       5.06300      -4.42677       6.99921      -3.12764       39.1975       32.5674       23.5796       19.4440       10.2853       4.88876
   4  14 2324.2767    1.2870  0.5937 11.3770  0.0000       2.97882  0.0434   0.0601   0.0950    0.1918   0.0000       1.77822   443.6511       32.5139       29.3032      -4.43297      -2.70363     -0.111097       12.8022       12.6943       11.5884       8.45655       4.98567       2.64490
   4  15 2458.7596    1.6812  0.9495 10.5582  0.0000       3.75477  0.0620   0.0582   0.1157    0.5828   0.0000       1.34127   477.0341       26.8008      -1.57696     -0.459006      -11.4395      -6.67446       16.2802       16.9267       14.0840       11.2327       6.79933       3.26718
   4  16 2593.2369    2.1451  0.9778 10.8146  0.0000       2.42497  0.0666   0.0732   0.1108    0.7784   0.0000       1.29482   426.6821      -2.58420       1.24348       5.80259      -4.15760      -5.19567       19.8936       21.5196       16.7108       13.7163       7.67106       3.95380
   4  17 2728.6328    2.4137  1.1869 11.8238  0.0000       1.21241  0.0669   0.0791   0.1392    0.4183   0.0000       1.51465   443.9432       69.3402       17.8932       1.33201       1.01960      -3.32320       17.1772       21.3540       15.8611       11.4026       6.22431       3.24508
   4  18 2864.3391    3.2854  0.7859 12.3690  0.0000     -0.318266  0.0494   0.1256   0.0945    0.4196   0.0000       1.31575   443.2566       5.69747      -8.79670      -14.9589       1.25442      -2.23598       17.9405       17.4904       14.3125       9.95163       6.05030       2.60540
   4  19 3000.3160    3.8287  1.0484 11.8422  0.0000      0.874330  0.0645   0.1364   0.1107    0.9975   0.0000      0.989369   449.8949       24.9328     -0.849036      -6.27241       1.12641      -4.18046       17.7997       17.3329       14.8398       10.4837       6.04165       2.97610
   4  21 3272.0308    3.9162  1.9720  7.2970  0.0000      0.553381  0.0868   0.1027   0.1666   49.4151   0.0000      0.615283   420.7389       75.9831      -6.92629       20.0917       11.0970      -5.09454       23.3503       23.7125       19.8514       14.0616       8.27105       3.99923
   4  22 3408.3662    3.5825  2.3936 11.7712 -0.0057      0.257810  0.0968   0.0838   0.1846    0.4453   0.0000      0.405475   424.0520       66.1697      -3.17795       21.4126      -2.27427      -10.4464       26.3827       27.6370       23.0210       15.8767       9.26009       4.63812
   4  23 3545.2095    2.8932  4.1492 10.7896  0.0020      0.496846  0.1374   0.0509   0.2506    0.3624   0.0000      0.204174   398.6335       90.9122      -36.2568      -9.92093       10.6816       3.69224       35.1361       38.8258       30.1569       21.7116       13.1547       5.85170
   4  24 3682.0773    2.5411  5.0526 10.6120  0.0000      0.296393  0.1560   0.0408   0.2914    0.2861   0.0000      0.180290   500.6356       118.262      -14.1941       7.72880      -13.2936      -7.66113       42.2479       43.9982       36.2090       24.4313       14.2777       6.90992
   4  25 3819.3812    2.0960  7.0718 10.5766  0.0000    0.00873611  0.2088   0.0293   0.3492    0.1780   0.0000      0.128907   430.3492       133.108      -2.48354      -40.2042      -20.6579    -0.0629233       54.3598       58.0387       47.0069       31.7234       17.8120       9.07273
   4  26 3957.3324    1.8419  8.9223 10.4287  0.0000      0.283302  0.2322   0.0230   0.4479    0.1407   0.0000      0.105823   458.3494       69.9246       5.95754       11.9434       24.9324       5.07013       58.6798       62.5126       53.4175       34.4199       20.0502       10.3168
   5  11 1960.5598    0.4501  0.5498  9.9329  0.0000       5.94879  0.0499   0.0223   0.0910    0.1339   0.0000       2.68201   451.2008       7.96096      -4.15499      -2.72702      0.489453      -1.87373       11.8557       16.1864       11.6931       8.83864       5.96615       3.50774
   5  13 2235.4909    0.9028  0.6869 10.4492  0.0000       4.69614  0.0464   0.0369   0.0791    0.2071   0.0000       1.54582   440.2199      -6.61229       18.4017      -8.75127       4.64287       3.24570       12.9460       15.2664       12.8858       9.27604       5.29198       3.08666
   5  14 2371.2556    1.2575  0.9736 10.3114  0.0000       4.26673  0.0549   0.0441   0.1205    0.4029   0.0000       1.21314   410.8158      -17.5017      -14.1766      -8.59681      0.549901      -12.6697       11.7699       13.4457       12.5217       8.71187       6.16075       3.70096
   5  15 2506.2879    1.6561  1.1057 10.7915  0.0000       3.00402  0.0618   0.0589   0.1216    0.5696   0.0000       1.12154   410.7888       43.9246      -10.6241       7.29072      0.338965      -1.58299       15.6185       17.1889       15.1583       10.5327       6.78897       3.93500
   5  16 2641.4372    2.1297  0.8791 11.8520  0.0000       2.62748  0.0635   0.0808   0.0974    0.3490   0.0000       1.37104   438.4036       31.4937       13.7047      -3.06396       1.08839       1.89696       19.2441       22.4620       18.3540       12.1780       7.10478       3.67647
   5  17 2777.4866    2.8341  0.9756 10.6810 -0.0006       1.02316  0.0509   0.0995   0.1060    1.5424   0.0000       1.19082   432.0378       22.3398      -7.82366      -10.8235      0.107820      -6.09952       12.1071       13.7442       11.5869       9.11560       5.49644       3.26018
   5  20 3186.3768    4.2175  1.0872 12.8141  0.0000      -1.22601  0.0626   0.1514   0.1254    0.7524   0.0000      0.814223   449.8028       15.9524       14.1647       13.6658       10.1086      -11.1440       14.7881       15.5716       14.0043       10.6960       7.07641       4.24546
   5  21 3322.8882    3.8764  1.7779  3.4961  0.0000      0.673877  0.0755   0.1012   0.1504 1000.0000   0.0000      0.505364   437.1908       41.7337       34.5772       11.9876      -8.98738      -12.1170       15.7459       17.9598       15.8031       12.1715       8.01998       4.81637
   5  24 3734.2782    2.2567  4.9821 11.1443  0.0000     0.0378892  0.1451   0.0403   0.2970    0.1797   0.0000      0.183251   426.0972       42.7574       7.04740      -16.0854       7.70112      -1.84657       31.6268       35.1015       29.8613       23.6401       17.0468       9.67004
   5  26 4010.0303    1.6985  8.8021 10.1285  0.0000      0.103319  0.2139   0.0241   0.4221    0.1598   0.0000     0.0967899   443.1810       24.4469       22.2809      -26.3034       9.00159       1.11675       42.9429       49.1496       42.9073       32.3087       22.0052       12.7556
   6   9 1727.8004    0.2613  0.2665  9.7545  0.0000       21.2669  0.0269   0.0165   0.0625    0.0686   0.0000       8.22845   433.6472      -3.61075       15.9081     0.0569475      -7.59709    -0.0963167       5.61468       6.45659       6.87660       4.41601       3.77871       2.34640
   6  10 1866.1645    0.3947  0.4198  9.7076  0.0000       13.0870  0.0546   0.0189   0.0616    0.0901   0.0000       4.39942   428.3535      -3.49334       4.60547       4.62551      -3.11813       2.26230       9.32249       9.81284       6.79260       7.74834       7.29450       5.16096
   6  11 2004.1559    0.5421  0.4927  9.8224  0.0000       7.86366  0.0306   0.0234   0.0682    0.1169   0.0000       2.41387   432.7476       5.46929       5.73529       2.65449       4.02067      -8.09822       6.35849       7.38040       6.81265       5.35020       4.26796       3.08924
   6  12 2142.5844    0.7749  0.6681  9.9290  0.0000       7.27723  0.0403   0.0286   0.0806    0.1791   0.0000       1.69093   438.0040      -7.92268      -2.95095      -5.80345       1.32610       2.59939       9.87532       11.3843       10.3545       8.15088       5.29263       3.45369
   6  13 2279.8784    1.0090  0.7902 10.3763  0.0000       3.94236  0.0410   0.0358   0.0904    0.2088   0.0000       1.38897   439.1397     -0.234514       16.3470       2.27833      -3.63991     0.0167576       8.88761       10.1138       9.47844       7.48342       5.40293       3.62778
   6  14 2415.7026    1.4365  0.8667 10.7779  0.0000       4.40908  0.0476   0.0486   0.0837    0.2589   0.0000       1.22520   430.9776       2.09271       15.4880      -2.46258      -4.88446     -0.176655       8.83178       10.4942       8.87523       8.00406       6.22918       3.94976
   6  15 2551.2968    1.9947  0.9273 10.7579  0.0000       3.07180  0.0480   0.0616   0.0840    0.4300   0.0000      0.942269   443.8025       14.8958       1.36895      -10.5527      -5.24364      -6.69771       10.3924       12.1049       11.7688       8.60201       6.02162       3.58096
   6  16 2687.3164    2.5005  0.9992 11.4937  0.0000       3.68738  0.0513   0.0786   0.0908    0.3767   0.0000       1.17199   438.1476       25.8798       22.9456       18.6200      -2.93704     -0.791969       9.23729       10.3871       9.88279       8.09615       6.21491       3.59788
   6  17 2823.9233    3.0182  0.9766 12.2409  0.0000       1.34139  0.0472   0.0967   0.0942    0.2883   0.0000       1.50592   428.7226       11.7355       28.6030      -14.1738      -3.25761      -2.85502       9.15937       10.1401       9.38524       8.38039       5.60878       3.65648
   6  18 2960.8157    3.6742  0.9864 12.2257  0.0000     -0.575596  0.0501   0.1210   0.0914    0.4736   0.0000       1.06188   435.5535       20.3429       32.0402      -5.64627      -8.64120      -10.6959       10.6285       12.0590       10.8719       8.34589       6.27121       3.85713
   6  19 3097.6242    3.9734  1.2253 11.6132  0.0000       1.03540  0.0570   0.1196   0.1044    0.9812   0.0000      0.775240   436.7143       33.6127       1.28099       2.81845      -2.10087      -8.70776       9.99031       11.2966       10.3965       8.68881       6.50063       4.13165
   6  20 3234.3833    3.8621  1.3890 12.4916  0.0000       1.26039  0.0630   0.1151   0.1187    0.4272   0.0000      0.836731   438.1111       52.2160       16.8349      -15.4904      -1.52812      -3.49538       11.0296       12.8105       10.8130       10.1152       7.55475       4.99486
   6  21 3371.3530    3.2414  1.9617 12.3198  0.0000      0.878026  0.0874   0.0831   0.1541    0.2790   0.0000      0.655500   436.7804       58.4974       13.2349     -0.231095      -2.18576      -3.84888       15.3966       17.1702       15.8727       12.9408       10.3396       6.89930
   6  22 3508.5714    2.9613  2.8983 11.4271  0.0000      0.397244  0.1028   0.0570   0.1801    0.2649   0.0000      0.313858   444.2215       25.6776       50.3249       1.57578       6.49465       1.38515       18.5845       22.2420       19.4119       15.8907       11.8177       7.94612
   7   7 1483.4446    0.1281  0.1075  9.9896  0.0000       52.1416  0.0246   0.0147   0.0397    0.0541   0.0000       44.6119   431.8059      -9.07714       10.6389       2.51439     -0.166879       1.38296       4.11845       5.43139       5.22157       3.70306       3.42599       2.10831
   7   8 1627.5230    0.1905  0.1995  9.8696  0.0000       16.7909  0.0305   0.0136   0.0460    0.0550   0.0000       13.7493   438.8183      -3.04702      -5.57942       2.50223      -3.04229       2.49273       8.16067       10.7967       11.3732       8.99206       6.41065       3.11539
   7   9 1767.7174    0.3104  0.2942  9.9002  0.0000       10.7649  0.0300   0.0169   0.0493    0.0660   0.0000       5.36168   438.2161      -1.07617       3.76468       1.84751       5.03861      -1.10818       5.59251       6.78149       5.51994       4.74995       4.45575       3.38841
   7  10 1906.8348    0.4342  0.4510  9.9272  0.0000       11.0097  0.0326   0.0193   0.0619    0.0860   0.0000       2.83871   437.3641       10.2625       5.56839      -5.25125       7.47282       1.11579       6.46662       7.11080       6.60074       5.69789       4.68714       3.48468
   7  11 2045.9428    0.5980  0.5704 10.1751  0.0000       8.70057  0.0368   0.0231   0.0709    0.1016   0.0000       2.25267   429.0886      -10.8988       1.68158       4.89822       8.69389      -1.68704       6.96568       8.06189       6.76183       6.89686       5.32949       3.52029
   7  12 2184.6518    0.8323  0.6850 10.1801  0.0000       6.11159  0.0363   0.0287   0.0800    0.1573   0.0000       1.61137   439.9692       3.77928       12.7667      -21.0017     0.0903997       5.00440       6.76468       7.92392       7.74266       5.57082       5.17926       3.90320
   7  13 2322.2890    1.1946  0.7713 10.4520  0.0000       4.50312  0.0414   0.0381   0.0721    0.2245   0.0000       1.26224   438.8984      -15.7894       18.2776       6.44111      -1.67897      -2.72331       7.47001       7.48218       6.98712       6.84579       5.54792       3.82619
   7  14 2458.3372    1.6108  1.1739 10.3303  0.0000       2.55668  0.0536   0.0443   0.0986    0.4488   0.0000      0.991851   435.0727       5.96963      -2.78569       3.11556     -0.279470      -4.81483       8.06183       9.75825       9.39076       8.11711       6.00619       4.24094
   7  15 2594.4576    2.0419  1.0006 11.4107  0.0000       3.45140  0.0484   0.0604   0.0908    0.2615   0.0000       1.07537   437.6096       6.98054      -4.45021       11.2215      -5.93557      -8.91903       8.95089       10.2562       9.60400       8.27495       6.19784       4.30182
   7  16 2731.3788    2.4606  1.0801 11.6781 -0.0006       3.90682  0.0476   0.0702   0.0971    0.2866   0.0000       1.09353   449.3209       14.8189       7.49556      -6.92067      -4.47837       1.71908       8.49559       9.73496       9.14321       7.79398       6.24778       4.21144
   7  17 2868.5057    3.1887  0.8654 12.3643  0.0000       1.08007  0.0416   0.0963   0.0765    0.2382   0.0000       1.09822   442.5380       26.3867       1.54130       11.8495      -2.73749      -12.5096       7.10957       8.27853       8.09236       6.70051       5.23267       3.83582
   7  18 3005.9796    3.6151  0.9772 12.5951  0.0000       1.15749  0.0457   0.1076   0.0854    0.2876   0.0000      0.952245   434.8167       32.6379      -4.33033      -13.8790      -2.19243      -2.95593       7.90006       9.32405       9.26244       7.81784       5.63345       3.91323
   7  19 3143.1025    4.1145  1.1769 12.4991  0.0000       1.74765  0.0538   0.1180   0.0981    0.4237   0.0000       1.09112   448.7871       17.1994       4.63586       2.54088      -12.8217      -14.7011       8.53697       9.69784       9.48785       7.91215       6.60903       4.32986
   7  20 3280.2051    3.7068  1.5068 12.9964  0.0000      0.390656  0.0674   0.0965   0.1177    0.1918   0.0000      0.846066   424.2171       11.4323      -10.2695       3.14123       11.2258      -3.65055       9.76119       12.1842       10.8092       9.46445       7.77607       5.41869
   7  21 3417.8982    3.3025  2.2456 11.9857  0.0000      0.935592  0.0736   0.0695   0.1460    0.2294   0.0000      0.407622   444.5158       39.4188      -2.80193      -13.0615       11.6730      -11.5387       11.6497       13.5521       12.3504       10.9661       8.78635       6.48546
   7  22 3555.7734    2.7475  3.0529 11.6605 -0.0003      0.321907  0.0970   0.0494   0.1706    0.1684   0.0000      0.309772   466.5602       48.5450       22.1087      -11.4770      -3.50882      -21.3531       14.5639       17.4711       16.7743       14.1781       10.9430       7.84012
   7  23 3694.1754    2.4192  4.5264 10.9545  0.0000      0.460213  0.1236   0.0355   0.2134    0.1566   0.0000      0.169185   454.9048       64.1035       12.4459       4.33338       7.23360       12.9411       18.6281       21.5629       20.7049       17.9447       14.1148       9.81947
   7  24 3832.8831    2.0424  6.6450 10.3032  0.0000      0.288133  0.1466   0.0246   0.2850    0.1322   0.0000      0.107429   410.8009       31.7361      -9.14959       14.8396      -11.5020       6.45772       21.6582       25.3693       24.3025       21.3248       16.7974       11.3848
   7  25 3971.3228    1.7247  7.7916 10.3125  0.0005      0.185809  0.1801   0.0210   0.3291    0.1014   0.0000      0.101090   428.2736       86.0495       34.6293       54.2329       2.59144      -10.4127       25.9673       30.4771       28.9641       25.6953       19.9381       13.4759
   8   8 1665.7762    0.2279  0.2575  9.5590  0.0000       12.5301  0.0256   0.0130   0.0485    0.0568   0.0000       7.81795   438.6495      -14.8087       3.65752       1.91330       3.74465    -0.0800860       4.82267       5.07794       4.46383       4.33973       3.79158       3.01494
   8   9 1806.2308    0.3353  0.2706  9.6757  0.0000       14.0475  0.0292   0.0183   0.0515    0.0673   0.0000       4.78646   439.0375       2.06660       6.86015      -3.14354      -8.69842       1.82767       4.98650       5.48361       8.54292       5.30409       5.27778       4.73690
   8  10 1946.1040    0.5014  0.4005  9.7620  0.0000       7.13995  0.0258   0.0205   0.0509    0.0881   0.0000       2.47205   441.8305       5.02129       15.5572       5.65904       4.49716      -2.10672       4.82064       5.84574       5.36443       4.57271       4.22636       2.84359
   8  11 2086.2710    0.7010  0.5262  9.8227  0.0000       7.10600  0.0295   0.0248   0.0585    0.1151   0.0000       1.60612   433.7629       5.74343       15.4281      0.997081       7.16878       1.74509       4.34216       5.43783       5.43739       4.55414       3.77905       2.99635
   8  12 2225.3713    0.9268  0.7055  9.7847 -0.0001       7.97026  0.0331   0.0286   0.0701    0.1850   0.0000       1.34528   442.6862      -2.10748       7.23968       4.44727      -2.47016      -3.44248       4.85376       6.45421       5.50911       4.96579       4.84934       3.55391
   8  13 2363.0421    1.1927  0.9377 10.5536  0.0000       4.37880  0.0439   0.0351   0.0871    0.1960   0.0000       1.22657   427.3301       1.76489       14.4161      -7.65490      -4.70495      -4.97662       6.52866       8.09220       7.44606       6.76120       5.52476       4.35646
   8  14 2499.5409    1.6625  1.0452 10.8982 -0.0002       2.07038  0.0453   0.0457   0.0872    0.2217   0.0000      0.982480   427.8834       22.6495       18.1280      -2.41308      -2.78258      -7.42600       6.86791       8.56060       8.22511       7.42217       5.71743       4.28774
   8  15 2636.3306    2.1654  1.0758 11.4907  0.0000       2.25902  0.0471   0.0584   0.0944    0.2123   0.0000       1.03194   429.5211       9.08014       13.0427      -13.8123       6.60960      -2.37973       6.50418       8.02648       7.84442       6.64208       5.44665       4.28290
   8  16 2773.9632    2.7165  1.0774 11.9674  0.0000       1.89759  0.0469   0.0737   0.0884    0.2298   0.0000      0.930659   441.2806       22.2329       13.3313      -4.75367       5.48157      -6.81520       7.49207       8.76874       8.35523       7.07714       5.51127       4.60537
   8  17 2911.7991    3.4074  0.9458 12.5759  0.0000       2.86551  0.0427   0.0963   0.0819    0.1984   0.0000      0.985146   424.8965       15.7283       3.95501       5.49334     -0.762873      -5.96245       6.26450       6.67850       6.37633       5.94843       5.19314       4.27085
   8  18 3049.4738    3.7473  1.1482 12.4437  0.0000       3.62170  0.0588   0.0991   0.0888    0.2798   0.0000       1.19970   426.9054       11.7981       10.6193       1.48271       4.46562      -5.34359       9.10530       10.6048       9.09242       8.25539       6.81013       4.91260
   8  19 3186.9261    4.2300  1.2184 12.2715  0.0003     0.0763844  0.0505   0.1072   0.0929    0.3800   0.0000      0.988815   432.5270       22.5656       14.0857      -3.47694      -6.69233      -8.77392       7.49422       8.63053       7.86205       7.53096       6.18052       4.30900
   8  20 3324.7245    3.5375  1.5641 12.6614  0.0000      0.376374  0.0590   0.0811   0.1134    0.1604   0.0000      0.629090   455.0117       31.3052       19.6508      -7.03479       5.56983      -1.94328       8.52228       9.69174       9.78042       8.48541       7.03054       5.39535
   8  21 3462.9126    3.1546  2.5222 11.7237  0.0000      0.326348  0.0778   0.0565   0.1439    0.1610   0.0000      0.320513   455.1535       37.0681       2.26950      -7.32187      -10.1872      -3.78683       11.2355       13.4447       12.8689       11.2469       8.87827       6.80578
   8  22 3601.5406    2.6659  3.4001 11.3597  0.0000      0.671634  0.0937   0.0436   0.1714    0.1391   0.0000      0.242753   440.4726       39.1054      -22.0894       3.71477      0.263626      -1.26862       12.5968       14.5970       14.0863       13.0021       10.4296       7.99441
   8  24 3878.7470    1.8053  6.8695 10.5344  0.0000      0.115597  0.1510   0.0221   0.2790    0.0836   0.0000      0.111470   466.2216       49.9893      -5.50558       1.04577       22.3704      -18.8492       19.1243       23.4338       22.7293       20.5818       16.4769       12.1393
   8  25 4018.0525    1.6142  8.9348  9.9155  0.0000     0.0523618  0.1732   0.0170   0.3425    0.0857   0.0000     0.0793975   405.0860       25.6533       49.7156      -35.3247       13.4663      -8.90249       20.6928       25.4721       24.7696       22.4791       18.2573       13.5670
   8  26 4157.0613    1.3833 11.4121  9.9011  0.0000    -0.0932476  0.2234   0.0146   0.4247    0.0682   0.0000     0.0708620   428.5750       82.3982       7.40237      -8.25580       5.78645       27.5388       26.6327       31.5746       31.4406       27.6298       22.9991       17.5138
   9   8 1702.4484    0.2356  0.1951  9.7484  0.0000       30.8836  0.0194   0.0143   0.0357    0.0527   0.0000       9.00458   437.5555      -2.62585       2.00569       4.61178      -2.26919      -3.64054       3.48011       4.26399       4.07933       3.53212       3.00356       2.41765
   9   9 1843.6432    0.3792  0.4164  9.6152  0.0000       13.1297  0.0333   0.0158   0.0510    0.0730   0.0000       3.07775   434.9187    -0.0314567       5.62992       2.60489      0.599531      -1.77901       5.18469       6.97629       6.04520       5.40468       4.53555       3.12490
   9  10 1984.2611    0.5428  0.4982  9.8419  0.0000       9.82090  0.0289   0.0195   0.0540    0.0885   0.0000       2.06443   439.0726    -0.0777579       12.2537      -3.71998      -1.29201      0.422839       4.16866       5.60063       4.99136       4.80287       3.95547       3.10608
   9  11 2125.2302    0.7177  0.6567 10.0296  0.0000       6.73075  0.0368   0.0226   0.0644    0.1216   0.0000       1.52809   440.9224       6.63376       12.2455      -9.55884      -8.79142      -6.10502       5.76349       6.92178       6.25517       5.57019       4.56788       3.69435
   9  12 2264.7998    1.0218  0.7613 10.4197 -0.0001       9.61702  0.0348   0.0308   0.0688    0.1299   0.0000       1.42536   431.0253       7.98582       8.54834      -5.78847       3.03336      -4.26728       4.60159       5.50093       5.80170       4.94537       4.22204       3.45860
   9  13 2402.5284    1.3913  0.9204 10.7013 -0.0005       5.86644  0.0398   0.0380   0.0800    0.1756   0.0000       1.15816   425.3719       19.7121       22.1454       7.35128       4.01452      -2.81201       5.35805       6.62327       6.95081       5.96867       4.83952       3.71641
   9  14 2539.7454    1.8394  0.9623 11.0856  0.0003       2.63597  0.0399   0.0471   0.0762    0.2039   0.0000      0.946186   430.8677       21.3436       14.6735      -7.40992   -0.00100578      -3.31763       5.15226       5.89370       6.31794       5.97307       4.94306       3.71462
   9  15 2677.1978    2.4309  1.0355 11.6170  0.0000       2.24301  0.0400   0.0612   0.0835    0.2105   0.0000      0.948907   433.6135       28.2603       5.41432      -3.94715      -1.76660      0.544210       5.32695       6.51965       6.14248       5.64018       4.75785       3.98427
   9  16 2815.4122    2.9816  0.9399 12.2554  0.0000       1.06363  0.0392   0.0776   0.0757    0.1876   0.0000       1.01337   434.8687       18.0969       13.5118       8.03911       4.87730     -0.438754       5.89204       6.99778       6.78921       6.28631       5.18877       3.94008
   9  17 2953.7344    3.5276  0.9777 12.8414  0.0000      0.437192  0.0430   0.0949   0.0759    0.1696   0.0000      0.988676   427.0681       17.0133       15.3734      -2.64864      0.596168       1.72084       5.80907       7.36754       6.94886       6.19761       5.12617       3.93642
   9  18 3091.7649    3.7793  1.0236 12.7975  0.0000       1.31585  0.0438   0.0981   0.0829    0.2135   0.0000      0.875125   436.6021       28.4699       15.7042       8.71755       11.2190      -6.12695       6.36519       7.66790       7.01477       6.70216       5.28086       4.21007
   9  19 3229.7852    3.7598  1.4752 12.7737  0.0001      0.583321  0.0529   0.0837   0.1054    0.1564   0.0000      0.674005   440.2079       40.4719       5.01376      -2.85954       1.45178      -5.36894       6.33885       7.73694       7.59955       7.12634       5.86853       4.75231
   9  20 3368.1331    3.4999  1.7506 12.6472  0.0037       1.31835  0.0630   0.0733   0.1110    0.1331   0.0000      0.526584   440.2104       32.0736       28.2254      -17.1837       6.15267      -15.4001       7.94519       9.77713       9.45296       8.50535       7.31769       5.77403
   9  21 3506.9165    2.9052  2.7653 11.9607  0.0000       1.34700  0.0768   0.0499   0.1481    0.1046   0.0000      0.330025   444.7437       34.8750       21.8106      -3.52350       23.9812      -5.99705       9.38283       11.3933       11.3981       10.5969       8.48005       6.79067
   9  22 3645.5883    2.5228  3.9606 11.3104 -0.0017      0.348312  0.0993   0.0350   0.1809    0.0970   0.0000      0.208592   429.8210       60.7103       25.1643      -19.4498      -6.71765      -18.0453       11.8509       14.5744       13.8297       12.7985       10.7920       8.64069
   9  23 3784.8705    2.0637  5.4884 10.8873  0.0000      0.470356  0.1216   0.0257   0.2218    0.0842   0.0000      0.136538   423.6896       87.5164      -19.9953      -46.9764      -29.6351       12.3965       14.0480       17.4757       17.4535       15.7683       13.1394       10.2720
   9  24 3923.9702    1.7517  7.2613 10.5350  0.0000      0.156227  0.1491   0.0194   0.2744    0.0695   0.0000      0.104823   460.1693       48.0748       13.4767      -12.0746       32.6297      -4.44465       16.5035       20.2637       20.1451       18.2968       15.7853       12.2352
   9  26 4203.5149    1.2918 11.1684 10.0966  0.0000     0.0424735  0.2193   0.0136   0.4037    0.0560   0.0000     0.0780064   373.3211       63.4832      -21.8331      -24.4633       13.1916     -0.892014       22.2777       28.2759       28.1462       26.0401       21.5419       16.7127
   9  28 4483.1878    0.9596 16.5327  9.9517 -0.0001     -0.201300  0.3790   0.0104   0.6290    0.0447   0.0000     0.0854759   532.2381      -12.1319       76.0132      -69.6584       28.7115       17.1901       33.0230       40.0031       40.9684       37.1493       31.6224       25.0607
  10   8 1737.8923    0.2892  0.2859  9.6051  0.0000       6.88777  0.0234   0.0138   0.0433    0.0556   0.0000       4.54665   433.9273     -0.622196       8.55422       1.45435       3.03874       5.16436       3.33265       4.25050       4.07784       4.49607       3.75066       2.65653
  10   9 1880.0527    0.4469  0.3109  9.7088 -0.0002       13.2259  0.0198   0.0187   0.0394    0.0645   0.0000       2.86321   435.9577       1.70098       8.09487     -0.110467    -0.0606572      -4.76295       2.97075       3.58615       3.78193       3.42043       3.13039       2.17658
  10  10 2021.5629    0.6009  0.4656  9.8732  0.0000       6.87093  0.0321   0.0210   0.0489    0.0899   0.0000       1.86795   438.2200       4.98291       11.5576      -1.23049       2.32536      -2.70198       4.59685       5.51832       3.81639       3.94270       4.62543       4.05296
  10  11 2163.0454    0.8089  0.6916  9.6248  0.0000       6.05596  0.0289   0.0238   0.0659    0.1561   0.0000       1.20215   436.5491       10.6277       9.17764       7.92579      -5.23176     -0.307965       3.83066       4.18848       4.49544       4.11207       3.64550       2.99235
  10  12 2302.8924    1.0986  0.7996 10.3864 -0.0007       3.92910  0.0375   0.0301   0.0660    0.1681   0.0000       1.14392   439.6066       6.41622       11.2396      -2.03644       5.46609      -6.61279       4.62429       5.33984       5.96188       5.07497       4.75355       3.86335
  10  13 2441.0273    1.5424  0.9915 10.7892  0.0000       5.34822  0.0394   0.0387   0.0787    0.1989   0.0000       1.05992   441.5878       9.04860       3.80800      -2.24506    -0.0921909      -2.73713       4.66633       5.59512       5.61791       5.07651       4.74557       3.70909
  10  14 2578.7396    2.0150  1.0654 10.7893  0.0000       1.04231  0.0402   0.0472   0.0747    0.2683   0.0000      0.897358   439.6301       12.1346       11.1356       2.10569       4.91653       1.46730       4.69960       5.79803       5.50757       5.20235       4.56511       3.77611
  10  15 2717.1823    2.6166  0.9390 11.7560  0.0000      0.717603  0.0366   0.0637   0.0683    0.1772   0.0000      0.948386   438.9040       4.76037       26.0095       1.57414       2.27327    -0.0477658       4.51242       5.27446       5.48708       5.13883       4.07824       3.68883
  10  16 2855.8486    3.1998  0.9540 12.1159 -0.0002      0.165040  0.0381   0.0776   0.0670    0.1883   0.0000      0.849574   435.7206       15.7095       12.0376      -4.35050      -4.95580       1.43733       4.32642       4.92294       5.14829       4.68997       4.30337       3.45773
  10  17 2994.7536    3.7556  1.0329 11.9829  0.0000       1.15569  0.0395   0.0869   0.0700    0.2817   0.0000      0.699997   436.1239       21.4810       6.46402      -9.59469     -0.858558      -5.50062       4.43195       5.25422       5.06620       5.05114       4.41000       3.57934
  10  18 3133.2010    3.9231  1.1014 12.8351  0.0000       1.07697  0.0455   0.0943   0.0773    0.1905   0.0000       1.25714   438.3974       26.0577       13.0930      -3.31001     -0.657015      -3.40593       5.07843       6.55303       6.53564       6.01188       5.22544       4.04681
  10  19 3271.5022    3.7348  1.5614 12.5069  0.0000     -0.926773  0.0505   0.0759   0.1011    0.1473   0.0000      0.591864   449.4258       11.1115       11.1343       4.10887       7.58110      -7.29430       5.42047       6.88184       6.77926       6.29368       5.49482       4.49382
  10  20 3410.5433    3.2624  2.3784 11.8734  0.0000      0.839131  0.0704   0.0543   0.1173    0.1237   0.0000      0.264680   440.8924       38.1434       11.1919      0.963895       13.0428      -20.5774       7.62829       8.73418       8.90765       8.48168       7.47868       6.00896
  10  21 3549.7147    2.7328  3.1265 11.7173  0.0000       1.15473  0.0838   0.0406   0.1480    0.0889   0.0000      0.254475   444.2474       45.4973       12.4071      -6.17264       14.0239       5.85748       9.32149       11.2208       11.0044       10.7271       9.24230       7.40132
  10  22 3689.2596    2.2606  4.3655 11.1775  0.0000       1.04965  0.1013   0.0297   0.1811    0.0772   0.0000      0.175029   444.6869       37.4381      -15.7522       17.5766       2.38295      -14.6001       10.4394       12.5623       12.7056       12.0936       10.7786       8.72088
  10  23 3828.8634    1.9496  6.1970 10.7390  0.0000      0.723204  0.1253   0.0221   0.2261    0.0679   0.0000      0.126864   449.4823       41.8200       1.93450       37.9771      -13.5100      -19.7730       12.8370       15.3857       15.5444       14.6648       13.0896       10.3806
  11   8 1772.2382    0.2834  0.3323  9.4579 -0.0003       12.2444  0.0231   0.0124   0.0440    0.0573   0.0000       4.04916   432.8838      -2.37977       17.4405      -4.39427       6.61899      -1.71406       2.93016       3.58586       3.59005       3.39331       3.16135       2.51096
  11   9 1915.4802    0.4719  0.3469  9.5827  0.0000       9.01295  0.0210   0.0175   0.0394    0.0694   0.0000       2.25273   441.6036       1.55181       6.96996       5.65659       3.65210      -3.15410       3.05546       3.79050       4.06831       3.65601       3.21904       2.63103
  11  10 2058.0631    0.5940  0.7065  9.6234 -0.0000       6.93144  0.0319   0.0171   0.0623    0.0993   0.0000       1.41384   441.3698       2.84962       17.9499       1.47613     0.0970233     -0.933706       3.73225       4.70386       4.60801       4.85056       4.14152       3.49223
  11  11 2199.9233    0.8369  0.7288  9.8638  0.0001       6.02129  0.0320   0.0226   0.0613    0.1323   0.0000       1.19360   437.1703      -1.87510       22.7753      -2.62838       2.99149    -0.0805970       3.84508       4.91551       5.02473       4.56243       4.07471       3.16592
  11  12 2340.2130    1.2187  0.9367  9.9578  0.0000       5.18016  0.0360   0.0298   0.0694    0.2060   0.0000      0.931920   437.9369       9.82497       7.58907      -4.79852      -7.27161      -8.10736       4.16341       5.18490       5.01974       4.78053       4.25924       3.58039
  11  13 2478.7531    1.6105  1.0315 10.6577  0.0000       5.97081  0.0415   0.0387   0.0757    0.2092   0.0000       1.20167   439.1688      0.438695       12.7635      -3.23004      0.542997       3.12157       4.82268       6.00926       6.31133       5.46178       4.63032       4.14246
  11  14 2617.0178    2.1638  0.9781 11.1647 -0.0009   -0.00255185  0.0366   0.0517   0.0731    0.2156   0.0000      0.875514   446.9909       9.88234       7.86526       5.32295      -1.81840       3.06822       4.30468       4.73498       4.97150       4.80319       4.25749       3.45353
  11  15 2756.3094    2.6836  0.9402 11.8961  0.0000       1.22226  0.0363   0.0648   0.0659    0.1658   0.0000      0.863662   439.6791       16.9842       8.42033       6.12935       2.13016     -0.820965       4.24839       5.30406       5.24689       5.34035       4.56721       3.43689
  11  16 2895.5488    3.3068  0.9176 12.2973 -0.0000    -0.0696768  0.0337   0.0798   0.0650    0.1665   0.0000      0.823851   440.2520       15.7948       11.8228       4.42571      0.450721      -3.28860       3.86240       4.68924       4.87242       4.86863       4.05766       3.23536
  11  17 3034.8082    3.9520  1.0160 12.3808  0.0000      0.897958  0.0412   0.0895   0.0687    0.1932   0.0000      0.798257   431.1440       19.8113       13.5842       8.09546       7.98937      -16.3791       5.15968       5.29372       4.66370       5.04476       4.90671       3.95744
  11  18 3173.7843    3.9483  1.1440 12.8516  0.0000     -0.323383  0.0439   0.0896   0.0824    0.1678   0.0000      0.848514   447.5683       28.1396       10.4132       12.7134      -5.89144      -2.46945       5.09345       6.15684       6.24914       5.55402       5.12241       4.17010
  11  19 3312.7634    3.7010  1.5533 12.3678  0.0000       1.05889  0.0529   0.0704   0.0878    0.1434   0.0000      0.486303   439.0245       24.5142       11.6469       5.24676       3.58841      -3.83387       5.08239       6.28037       6.65864       6.24659       5.43255       4.42548
  11  20 3452.1127    3.0424  2.4143 12.0459  0.0000      0.983452  0.0670   0.0490   0.1219    0.0877   0.0000      0.337736   436.9784       29.1558       14.4787       4.51497      -9.94369      -13.6434       6.43806       8.20401       8.16829       7.97937       7.29038       5.70191
  11  21 3591.8057    2.6478  3.6192 11.1930  0.0000      0.985925  0.0837   0.0338   0.1510    0.0816   0.0000      0.196202   433.4567       18.7976      -4.38750       1.89526      -8.59550      -17.4455       8.00057       10.3022       10.1051       9.59962       8.32055       7.06654
  11  22 3731.5430    2.1855  4.9270 10.7423  0.0000      0.784830  0.1014   0.0252   0.1837    0.0755   0.0000      0.138997   428.2110       27.7839    -0.0755806       3.18718      -8.95251      -5.07730       10.0670       12.7799       12.6416       12.1050       10.8871       8.96412
  11  27 4432.8175    0.9357 15.6861  9.9464  0.0000     -0.129567  0.3374   0.0098   0.5633    0.0380   0.0000     0.0805134   429.7395       79.4031       32.6836      -44.7551       7.67989      -19.6863       24.1058       30.4782       31.9758       29.9446       26.4618       22.1023
  12   7 1660.2427    0.2407  0.1912  9.6198  0.0012       13.1378  0.0174   0.0126   0.0296    0.0424   0.0000       8.09052   435.5754     0.0674623       8.39925      -1.69492     0.0785386      0.316359       2.18492       2.57778       2.61161       2.47014       2.34230       2.18230
  12   8 1805.8468    0.3740  0.3343  9.4813  0.0000       13.6855  0.0221   0.0146   0.0424    0.0591   0.0000       3.03953   437.2975       2.04221       8.55571      -2.59848       1.43650     0.0331748       2.25010       2.51761       3.57272       2.69190       2.68976       2.22087
  12   9 1950.0577    0.4894  0.5622  9.4532 -0.0002       8.19516  0.0308   0.0151   0.0560    0.0842   0.0000       1.73850   436.0508       2.23548       18.3602       1.11256       2.70287      -3.41739       4.02721       5.09620       5.08334       4.93524       3.99449       3.76106
  12  10 2093.7080    0.7419  0.5748  9.6702  0.0000       5.75910  0.0267   0.0213   0.0478    0.1079   0.0000       1.12662   438.8242      0.512932       16.4465       1.07136       2.14108       1.71871       3.22892       4.11303       4.35231       4.03089       3.76249       2.99701
  12  11 2236.0800    0.9303  0.7575 10.2400 -0.0019       6.91087  0.0308   0.0238   0.0598    0.1069   0.0000       1.14026   430.3813      -2.37720       13.6387      -1.75541       5.09480     -0.745796       3.12574       4.10462       4.02421       3.90793       3.51374       3.22823
  12  12 2376.4941    1.2928  0.8977 10.6082  0.0000       3.43065  0.0359   0.0316   0.0667    0.1500   0.0000      0.976692   435.1920       1.57711       15.0437      -9.02687      -2.19737       1.35884       3.65385       4.44638       4.32929       4.47558       4.08701       3.30135
  12  13 2515.5797    1.8030  0.8928 11.0771  0.0000       2.21317  0.0314   0.0430   0.0680    0.1585   0.0000      0.870024   436.8437       8.11059       12.1913      -3.30110      -3.89345      -2.30031       2.97920       3.86799       3.96669       3.62374       3.57164       2.91132
  12  14 2654.7832    2.2423  0.9908 11.6751  0.0000       3.08640  0.0375   0.0523   0.0697    0.1586   0.0000       1.02192   447.0347       17.9058       6.23856      -6.40243      -3.83008      -6.79020       3.47703       4.30650       4.53034       4.45297       4.05403       3.28674
  12  15 2794.6711    2.7634  0.8530 12.2039  0.0000      0.703099  0.0318   0.0692   0.0636    0.1463   0.0000       1.10477   436.3019       13.4246       15.1007      -1.10479       4.22115      -7.09364       3.52117       4.42025       4.13251       4.28629       3.84984       3.27009
  12  16 2934.4832    3.5707  0.9870 11.9070  0.0000    -0.0910481  0.0348   0.0772   0.0617    0.2283   0.0000      0.697843   440.9714       13.3411       5.80286      0.525998      -4.62521      0.581433       3.57706       4.59563       4.52922       4.41563       3.90114       3.25341
  12  17 3074.1334    3.8237  1.0788 12.7764 -0.0002       1.02724  0.0390   0.0850   0.0726    0.1613   0.0000      0.664905   442.5352       22.1269       11.2598      0.960933      -2.11839     -0.562063       3.91960       4.81470       4.96532       4.53679       4.03329       3.51025
  12  18 3213.6175    3.8565  1.2890 12.7501  0.0000       2.26670  0.0452   0.0790   0.0787    0.1347   0.0000      0.806950   429.8548       17.7107       15.1345      -7.38603      -4.30957      -2.37052       4.04931       4.92156       5.14882       5.01225       4.42491       3.92059
  12  19 3352.9465    3.5376  1.7978 12.2733  0.0000      0.352724  0.0528   0.0604   0.0963    0.1126   0.0000      0.463710   437.1229       27.7999       11.5135       6.89458      -1.19345      -12.1608       4.87328       6.18216       6.39240       6.08938       5.77909       4.57997
  12  20 3492.9571    2.9457  2.7270 11.8194  0.0000       1.10600  0.0670   0.0424   0.1259    0.0799   0.0000      0.253704   452.1981       17.1227       9.41411       14.9745      -6.00760      -8.78085       6.11677       7.47530       7.53111       7.34689       6.62628       5.74561
  12  21 3633.0625    2.5174  3.8992 11.2468  0.0000      0.777304  0.0835   0.0303   0.1519    0.0679   0.0000      0.166932   433.2563       37.8033       19.1795      -12.8592       4.82782       3.75891       7.30139       9.16619       9.32085       9.08167       8.09331       7.10297
  12  22 3773.5786    2.0101  5.1539 11.0358  0.0000      0.994202  0.1039   0.0233   0.1948    0.0552   0.0000      0.143587   447.7221       60.9963       3.77912       14.7037      -17.9753      -23.9553       9.06710       11.4497       11.4350       11.5769       10.3020       8.79731
  12  23 3913.6768    1.7252  7.5149 10.3559  0.0000      0.341277  0.1326   0.0167   0.2416    0.0579   0.0000     0.0954823   443.5387       26.5895      0.355907      -11.3836      -10.2391      -11.3169       10.9912       13.9096       14.2646       13.6322       12.5069       10.8042
  12  24 4054.3382    1.4969  9.6483 10.1853  0.0000      0.212863  0.1611   0.0138   0.3006    0.0496   0.0000     0.0748944   454.3165       39.7760      -19.0691      -2.07052       3.54842       3.84228       12.8552       16.3222       16.5502       16.4999       14.5864       12.7865
  12  25 4194.6258    1.2598 10.9910 10.0514  0.0000    -0.0791298  0.1935   0.0118   0.3468    0.0449   0.0000     0.0751130   452.0536       85.2042       47.8546       7.14879      -18.0346      -4.88680       14.6210       18.3106       19.3306       18.5188       16.8218       14.3817
  12  26 4335.2161    1.0688 13.8318 10.0346  0.0000     -0.104275  0.2651   0.0106   0.4607    0.0392   0.0000     0.0746846   445.1801       47.2550       80.5266      -44.7052      -20.2043       12.6380       19.0225       24.4952       25.1261       24.3487       22.1649       18.7750
  13   5 1382.4254    0.1069  0.1583  9.4293  0.0000       59.3972  0.0287   0.0090   0.0425    0.0439   0.0000       34.6770   441.2269      -11.0001       1.11568       13.2415       7.45298      -5.20131       2.56847       3.69316       2.96494       4.32402       2.34477       3.03162
  13   8 1838.7262    0.3808  0.3346  9.3848 -0.0001       17.7157  0.0197   0.0140   0.0371    0.0575   0.0000       2.88356   432.4321      0.233372       13.3801      0.144320       1.12318       1.25063       2.34253       2.54080       2.71164       2.64035       2.49536       1.96229
  13   9 1983.9197    0.5485  0.5458  9.5927  0.0000       8.06159  0.0251   0.0156   0.0478    0.0787   0.0000       1.59808   439.3893       1.05242       17.7083      -1.34734      -3.91403      -2.14805       2.44129       3.20866       3.14541       3.25863       3.03369       2.54500
  13  10 2128.6109    0.7616  0.6601  9.6830  0.0000       4.50516  0.0285   0.0193   0.0488    0.1011   0.0000       1.07904   436.8184      0.292937       12.7561      -3.95184      -2.86949     -0.880151       2.85894       3.17124       3.56239       3.45543       3.22685       2.67842
  13  11 2271.2832    1.0816  0.8631 10.0976  0.0000       4.70826  0.0313   0.0245   0.0600    0.1239   0.0000      0.925203   437.2179      0.949313       15.3175      -3.44430      -2.50088       3.82698       2.98854       3.52007       3.76481       3.68434       3.34156       2.74374
  13  12 2411.9865    1.3997  0.8933 10.7379  0.0000       3.10737  0.0313   0.0317   0.0638    0.1249   0.0000      0.856713   438.5601       6.97089       10.3091      -2.31097      -1.54262     -0.698058       3.01578       3.86982       4.11551       3.64934       3.60067       2.99311
  13  13 2551.9254    1.8126  1.0584 11.0052 -0.0002       3.46103  0.0361   0.0398   0.0721    0.1704   0.0000      0.806063   441.9244       10.1869       12.9409       1.15022      -9.47110      -8.99183       3.27698       3.93527       3.96369       3.95412       3.74005       3.36662
  13  14 2691.9072    2.3680  1.1175 11.3673  0.0000       3.64579  0.0376   0.0510   0.0737    0.1983   0.0000      0.871684   438.0413       14.1314       6.50926      -8.78413       3.16558     -0.893185       3.12665       4.26300       4.18973       4.41906       3.79436       3.41866
  13  15 2832.3907    3.0769  0.8535 12.3948  0.0000      0.885668  0.0302   0.0724   0.0598    0.1320   0.0000      0.885128   440.1236       8.91375       12.9749       7.29983      -2.97202      -7.75975       2.82907       3.35162       3.69589       3.79488       2.98392       2.81195
  13  16 2972.8410    3.6173  0.9254 12.7580  0.0000       2.14898  0.0333   0.0819   0.0646    0.1383   0.0000      0.879890   432.9278       18.2267       6.39262       1.60567       4.83444      -4.80844       2.74644       4.01354       3.68229       3.78456       3.42389       3.15860
  13  17 3112.7487    3.8404  1.0709 12.7342  0.0000      0.359063  0.0366   0.0834   0.0682    0.1562   0.0000      0.886528   439.7580       23.6741       15.1050       1.30753       9.62477      -6.02575       3.34128       4.37286       4.44644       4.61420       4.18168       3.37242
  13  18 3252.6943    3.6565  1.4393 12.3884  0.0003      0.159966  0.0430   0.0672   0.0845    0.1349   0.0000      0.523050   438.5716       17.2981       17.9720      -6.12731      -1.81542      -4.98836       3.85907       4.77770       4.77141       4.61695       4.25414       3.81328
  13  19 3392.7799    3.2394  2.0370 12.2419 -0.0005      0.827926  0.0556   0.0511   0.1006    0.0894   0.0000      0.365101   434.9944       23.8362       6.84019      0.111160      -2.35234      -8.37074       4.46369       5.86068       5.99308       6.03860       5.32579       4.61861
  13  20 3533.0196    2.7685  2.9977 11.5109  0.0000      0.381037  0.0683   0.0359   0.1243    0.0768   0.0000      0.220771   430.7489       22.4483      -4.42718       1.36538       10.3456      -16.4187       5.74675       7.47036       7.93118       7.53863       7.00569       5.85020
  13  21 3673.7263    2.3045  4.4956 11.1525  0.0000      0.556300  0.0920   0.0256   0.1608    0.0576   0.0000      0.133204   447.8218       11.9146       14.8987      -3.27136      -16.3367      -19.9061       7.05665       8.88152       9.32443       8.86778       8.60321       7.21986
  13  22 3814.5208    1.9649  5.9600 10.7199  0.0000      0.718594  0.1068   0.0196   0.1937    0.0528   0.0000      0.105521   447.9603       41.6865       4.33567       8.19961      0.412572      -13.8266       8.68933       11.0137       11.4551       11.3236       10.0999       9.03317
  13  23 3955.2360    1.6289  7.8686 10.4503 -0.0000      0.334752  0.1363   0.0155   0.2481    0.0488   0.0000     0.0910607   447.2832       39.9188       18.6204       8.36886       8.77507      -13.1162       10.4050       13.0891       13.4211       13.5847       12.4205       10.7460
  13  24 4095.9302    1.4234  9.8935 10.1425  0.0000      0.153047  0.1644   0.0126   0.2990    0.0457   0.0000     0.0747945   418.2373       37.1452       9.46037       15.5147      -36.2743      -19.1689       11.7675       14.7848       16.0779       15.2545       13.9266       12.0845
  13  26 4378.2625    1.0113 14.7039  9.9546 -0.0003    -0.0471354  0.2793   0.0092   0.4743    0.0360   0.0000     0.0760591   420.5453       61.8146      -4.78165      -30.3535       31.3355      -22.2530       17.2706       22.8582       23.2953       23.3516       20.8072       18.3229
  14   6 1571.5920    0.1940  0.1561  9.4396  0.0000       26.1117  0.0154   0.0107   0.0249    0.0401   0.0000       10.7624   434.5396     -0.952618       12.2720       1.68711      -5.07040       1.56158       1.40131       1.98729       1.93953       1.87705       1.81751       1.39925
  14   7 1723.5613    0.2742  0.3066  9.4525  0.0000       15.0254  0.0207   0.0110   0.0389    0.0471   0.0000       4.21311   438.4053       3.63697       14.6379       1.84395      0.380866      0.761480       1.90993       2.95923       2.48115       3.13182       2.66783       2.46811
  14   8 1870.8805    0.4108  0.4102  9.4219  0.0000       7.93339  0.0223   0.0131   0.0382    0.0666   0.0000       2.03036   437.6687     -0.143895       12.7130     0.0459943      -1.59224     -0.418894       2.33753       3.24562       3.47695       3.58622       3.34213       2.87260
  14   9 2017.1587    0.5893  0.4823  9.6419  0.0000       11.0207  0.0250   0.0176   0.0437    0.0739   0.0000       1.71721   437.3032       4.32050       8.00062      0.756449      -2.17067       6.35951       3.18743       3.70966       4.30517       3.68595       3.25217       3.22556
  14  10 2162.5878    0.7928  0.6697  9.7809  0.0000       3.37766  0.0272   0.0193   0.0502    0.1005   0.0000       1.01251   441.8505       4.57135       12.6340       4.47573     -0.113905      -4.28795       2.96398       3.94332       4.06312       4.16983       3.70717       3.11341
  14  11 2305.8315    1.1610  0.8669 10.1151  0.0000       4.43678  0.0302   0.0255   0.0591    0.1334   0.0000      0.814728   437.1467       3.15225       11.6201       1.98963       3.40642       4.54122       2.49143       3.23625       3.25296       3.20129       2.93499       2.59879
  14  12 2446.8282    1.5005  0.8726 10.8413  0.0000       2.60883  0.0310   0.0332   0.0568    0.1286   0.0000      0.854675   441.6786       7.98545       11.4065       1.48640       1.52573      -5.80398       2.60075       3.28074       3.56684       3.59033       3.18917       2.84629
  14  13 2587.4370    1.9406  0.9518 11.2725  0.0000       1.49673  0.0328   0.0410   0.0607    0.1296   0.0000      0.822876   438.5405       9.52787       18.3127       2.03417       4.35455      -1.42057       2.87136       3.57209       3.52086       3.41649       3.28966       3.02900
  14  14 2728.3945    2.5437  1.0400 11.3959  0.0000       2.06141  0.0334   0.0521   0.0648    0.2110   0.0000      0.800935   439.2853       15.3402       17.5659     -0.271430      -4.23639      -4.06600       2.89799       3.59183       3.89819       3.92913       3.35350       3.25553
  14  15 2869.4157    3.1726  0.9956 12.1004  0.0000      0.472218  0.0334   0.0665   0.0619    0.1838   0.0000      0.729913   442.7939       12.8531       12.4077      -3.50192      -1.41862     -0.351261       2.83014       3.47118       3.52481       3.55374       3.25805       3.04172
  14  16 3010.4846    3.7722  1.0974 12.2689  0.0000       1.64557  0.0366   0.0767   0.0640    0.2128   0.0000      0.709345   437.4552       16.5944       5.58675      -4.15536      -9.83381      -7.21877       2.94339       3.90646       3.93691       4.12892       3.67024       3.26330
  14  17 3150.8324    3.7802  1.2326 12.6731 -0.0022      0.815087  0.0412   0.0749   0.0719    0.1645   0.0000      0.769753   434.8153       14.5310       15.8243      -5.08473      -8.49378     -0.806282       3.39720       4.33565       4.35348       4.43346       3.76000       3.50400
  14  18 3291.2027    3.5839  1.5180 12.6268  0.0000      0.708722  0.0459   0.0638   0.0831    0.1124   0.0000      0.524661   441.6100       21.3643       6.25773       1.36313      -6.35450      -12.6329       3.44573       4.38233       4.55672       4.58212       4.07403       3.73139
  14  19 3431.9862    3.0656  2.4113 12.0630 -0.0005      0.939944  0.0597   0.0440   0.1088    0.0817   0.0000      0.301040   434.1143       21.9944       6.92129      -4.19626       9.06903      -10.6020       4.58982       5.72809       5.75513       5.90811       5.78329       4.95543
  14  20 3572.7337    2.6757  3.5025 11.4815  0.0000      0.661811  0.0741   0.0318   0.1320    0.0663   0.0000      0.189606   452.7706       19.6853       18.4559      -3.17379      0.952060      0.223058       5.67309       7.25765       7.30402       7.35751       7.11092       6.22175
  14  21 3713.6053    2.2291  4.7690 11.0038 -0.0004      0.496374  0.0910   0.0234   0.1595    0.0597   0.0000      0.129281   450.2142       32.3314       24.0963       3.79291       14.4686      -12.9414       6.97815       8.71082       8.96256       9.04009       8.39272       7.54489
  14  22 3855.0570    1.9041  6.1949 10.7055  0.0000      0.428047  0.1063   0.0181   0.1950    0.0499   0.0000     0.0972427   448.4180       16.8770       8.38708       18.5375      -11.0920      -25.5699       7.89590       9.82568       10.4345       10.2623       9.79927       8.47380
  14  24 4137.7349    1.3617 10.6478 10.1423  0.0000      0.213897  0.1713   0.0118   0.3149    0.0434   0.0000     0.0701453   417.3124       56.8281       41.3735      -5.32298       2.25014      -29.7741       11.6500       14.7371       15.1940       15.3120       14.0744       12.7525
  14  25 4279.2556    1.1539 13.7691  9.9800 -0.0019      0.112026  0.2381   0.0096   0.4022    0.0386   0.0000     0.0691849   430.9245       9.35041      -20.2530       50.6254      -2.00855      -33.5551       14.5757       18.5480       19.7625       19.5079       18.4911       15.8592
  14  27 4562.8366    0.8500 20.2261  9.8321  0.0006     0.0166502  0.4383   0.0067   0.6250    0.0284   0.0000     0.0754074   437.3477       30.4726       4.54965       14.5842       12.2206      -12.3280       21.4421       28.2201       28.9421       29.5680       26.8183       23.7875
  15   5 1440.0435    0.1197  0.1013  9.5327  0.0000       10.4205  0.0183   0.0098   0.0229    0.0307   0.0000       33.2094   434.0790      -2.60520       13.6421      -1.36723      0.510691      -1.61954       1.53439       2.18108       1.85178       2.18947       2.05497       1.53926
  15   7 1753.8168    0.2940  0.3086  9.4423  0.0000       13.5922  0.0244   0.0112   0.0353    0.0472   0.0000       4.08437   435.8674       1.64681       15.0695       3.34251      -5.46974      0.588815       2.54508       3.49637       4.10008       3.11872       2.98413       3.23250
  15   8 1902.4119    0.4651  0.3445  9.6091  0.0000       11.5658  0.0219   0.0155   0.0358    0.0565   0.0000       2.18321   437.3851      -1.04076       13.1958       2.52211       2.43555      0.280682       3.05524       3.88407       4.52834       4.32297       4.21867       3.86595
  15   9 2049.7044    0.6241  0.6332  9.5412  0.0000       5.75322  0.0244   0.0156   0.0501    0.0874   0.0000       1.19598   434.2824       3.85154       13.1189      -1.55236       3.53104      0.201204       2.17387       2.79687       3.06763       3.07274       2.85995       2.32102
  15  10 2195.9523    0.9030  0.6939  9.7842  0.0000       4.95880  0.0247   0.0211   0.0487    0.1063   0.0000      0.940382   440.2927       3.36821       15.9733       2.29263      -3.21071     -0.744807       2.12519       3.00488       2.90787       2.98181       2.70460       2.47097
  15  11 2339.6291    1.2104  0.9688  9.9430  0.0002       3.01550  0.0334   0.0235   0.0579    0.1516   0.0000      0.786261   434.7844       5.33313       22.8570       3.78130      0.976718      0.246991       2.56354       3.35519       3.49206       3.49078       3.20453       2.89391
  15  12 2481.2104    1.6199  1.0817 10.5300  0.0000       3.61760  0.0348   0.0315   0.0639    0.1648   0.0000      0.738545   443.2304       11.3486       19.9406      -3.82711      -2.96246      -1.60341       2.64883       3.32405       3.46987       3.54605       3.31468       3.07110
  15  13 2622.5247    2.1334  0.9542 11.6835 -0.0002       1.77214  0.0321   0.0444   0.0625    0.1100   0.0000      0.839095   439.4044       13.7937       9.30156      -1.16947       3.02601      -4.11574       2.57456       3.04740       3.28210       3.16233       2.87288       2.85343
  15  14 2764.3439    2.6062  1.0888 11.8442  0.0000       2.77046  0.0351   0.0517   0.0655    0.1443   0.0000      0.805618   432.4293       13.6698       13.5580      -4.37371      -2.10810      -13.7521       2.58890       3.38170       3.47711       3.65800       3.15781       2.90323
  15  15 2905.9989    3.3587  0.9092 12.2629  0.0000      0.619097  0.0287   0.0691   0.0580    0.1567   0.0000       1.09806   439.8089       14.1553       8.66964      -1.36067       1.84380      -8.21011       2.45587       2.90049       3.14376       3.12905       2.87583       2.50393
  15  16 3047.2559    3.9029  0.9796 12.5643  0.0000      -1.58612  0.0322   0.0809   0.0592    0.1702   0.0000      0.865557   436.8281       16.4821       12.2269      -5.40391      0.584744      -5.15411       2.65038       3.29255       3.44409       3.48323       3.25567       2.87757
  15  17 3188.2574    3.9699  1.2328 12.7589  0.0000     -0.379871  0.0391   0.0764   0.0712    0.1551   0.0000      0.548404   442.5808       19.2868       1.29603       5.09073     -0.344139      -2.63229       3.00810       3.82223       3.99521       3.93788       3.63137       3.44229
  15  18 3329.1785    3.5271  1.7992 12.5178 -0.0004      0.561534  0.0491   0.0585   0.0899    0.1054   0.0000      0.370569   437.3034       20.5026       14.7639      -2.14682       4.51731      -4.54562       3.73542       4.50277       4.72636       5.09737       4.54812       3.96819
  15  19 3470.3750    2.9645  2.5470 11.9442  0.0000      0.521974  0.0600   0.0411   0.1099    0.0829   0.0000      0.270283   436.7461       16.3327       23.0542      -2.48249      -5.36110      -9.91174       4.40991       5.61500       5.71983       5.92517       5.59906       5.02788
  15  20 3611.7484    2.5899  3.7067 11.3013  0.0004      0.463331  0.0741   0.0292   0.1324    0.0705   0.0000      0.157454   439.5122       15.6892       29.2679      0.505815      -14.7637       4.44392       5.43034       6.83036       7.08573       7.09905       6.54116       6.16947
  15  21 3753.1334    2.0822  5.3065 10.9248  0.0000      0.570176  0.0943   0.0207   0.1735    0.0536   0.0000      0.111078   439.1525       30.6932       12.7769      -6.05400      0.988014      -8.67672       6.75169       8.75293       8.92590       9.08637       8.53265       7.57799
  15  22 3894.9465    1.7865  7.2252 10.4912 -0.0011      0.422828  0.1153   0.0156   0.2153    0.0478   0.0000     0.0831644   459.7123       28.4176       11.0470       31.6799       5.18691      -14.4652       7.83600       9.95178       10.3450       10.6270       9.73082       8.78110
  15  23 4036.5383    1.5214  9.2821 10.2167  0.0000      0.297222  0.1457   0.0128   0.2617    0.0454   0.0000     0.0697819   443.6033       44.2275       8.20092      -6.61417      -3.28242      -21.3936       9.39067       12.1852       12.5362       12.9655       11.9657       10.8144
  15  25 4319.8176    1.0826 13.4472 10.0101 -0.0000      0.105619  0.2354   0.0091   0.3927    0.0355   0.0000     0.0738727   415.7462       11.9349       7.96782      -22.8703      -6.82549       4.94288       13.0367       17.4574       17.9871       18.0196       17.0708       15.2283
  16   5 1467.2862    0.1269  0.1923  9.4235  0.0000       14.5041  0.0212   0.0081   0.0419    0.0314   0.0000       17.7429   438.7496      0.134168       15.6888       1.32147     -0.730155      0.561455       1.72259       2.08556       2.35443       2.74421       2.92496       2.42271
  16   6 1629.5441    0.2113  0.2435  9.4395  0.0000       23.7829  0.0169   0.0094   0.0335    0.0380   0.0000       7.00191   438.5611      -1.17148       11.0505     0.0586555     -0.612784      0.244182       1.38581       1.78910       1.85558       1.84046       1.85125       1.66429
  16   8 1933.1905    0.5166  0.4541  9.4953  0.0002       9.10926  0.0207   0.0148   0.0394    0.0649   0.0000       1.49043   438.4014      0.623408       13.8894     -0.490230       1.83412       3.32841       1.73294       1.89647       2.24502       2.30428       1.99954       1.91342
  16   9 2081.7092    0.6880  0.6796  9.6112  0.0000       5.49024  0.0239   0.0164   0.0509    0.0934   0.0000       1.03372   440.1492      -2.33139       14.5552      -1.91247      -1.00261     -0.770106       2.07407       2.45724       2.34060       2.58846       2.45696       2.18969
  16  10 2228.4875    0.8992  0.9315  9.6124  0.0000       5.18634  0.0298   0.0182   0.0600    0.1317   0.0000      0.838495   438.9939      -1.63809       10.3052      -2.60512      -2.50334      -3.11915       2.17788       2.91830       3.05060       3.00328       2.94307       2.72270
  16  11 2372.8481    1.3061  0.9199 10.5608  0.0000       6.21445  0.0299   0.0264   0.0568    0.1080   0.0000      0.844526   439.1437       5.27402       11.5280      0.736925      -5.37512      -2.90245       2.26989       2.99633       3.22529       3.19696       3.02994       2.80996
  16  12 2515.0044    1.7390  1.1004 11.0273  0.0000       4.05456  0.0345   0.0335   0.0646    0.1281   0.0000      0.806554   437.4585     -0.544700       10.5305       5.85842      -5.13180       2.59898       2.58784       3.28602       3.37338       3.47283       3.45002       3.04399
  16  13 2657.1004    2.2895  1.0546 11.3925  0.0000       1.43962  0.0342   0.0425   0.0592    0.1387   0.0000      0.718046   436.7532       4.52183       9.29271      0.217799      -6.93361     -0.406695       2.50651       3.44824       3.46084       3.69391       3.28111       2.94618
  16  14 2799.7408    2.9079  0.9286 11.9676  0.0000       2.10681  0.0301   0.0571   0.0527    0.1319   0.0000      0.739369   435.5822       9.14475       4.44340      -5.77477      -1.93189      -8.15788       2.35833       2.88401       2.93841       3.15804       2.97402       2.66872
  16  15 2942.0327    3.4111  1.0036 12.0660  0.0000      0.812917  0.0291   0.0660   0.0585    0.1720   0.0000      0.657611   439.1262       7.35128       15.6917      -2.87529      0.631896      -1.53810       2.20818       2.81372       2.92551       3.01763       2.86843       2.65676
  16  16 3083.7699    3.9952  1.1348 12.3689  0.0000       1.56377  0.0345   0.0747   0.0642    0.2123   0.0000      0.736660   441.4515       14.0848       7.91597       1.32148      -1.46006      -3.02979       2.46061       3.03135       3.17233       3.31595       3.04947       2.97901
  16  17 3225.2483    3.8979  1.3957 12.5199  0.0000      0.242698  0.0404   0.0686   0.0756    0.1567   0.0000      0.565897   439.3911       14.8834       14.2503       2.36084      -2.76236      -4.13687       2.93225       3.70843       3.69620       3.81481       3.55556       3.20720
  16  18 3366.7378    3.4173  1.9055 12.2471  0.0000      0.819343  0.0477   0.0526   0.0909    0.1138   0.0000      0.367720   434.4697       11.9861       10.2175      -2.16982      -2.61757      -5.74358       3.30417       4.18657       4.39902       4.33832       4.16576       3.77339
  16  19 3508.2643    2.9053  2.8724 11.8719  0.0000      0.271754  0.0650   0.0376   0.1137    0.0789   0.0000      0.235519   440.2301       14.6679       7.39744       6.66428      -5.99157      -12.8833       4.44847       5.79955       5.83618       6.06590       5.74073       5.07641
  16  20 3650.5221    2.4267  4.5687 11.0547  0.0000      0.522297  0.0812   0.0245   0.1470    0.0647   0.0000      0.113505   420.8122       19.0494       14.6600      0.373987      0.849979      -5.40721       5.43156       6.98683       7.35701       7.42687       7.11061       6.22204
  16  21 3792.5142    2.0401  6.2467 10.6242 -0.0005      0.622734  0.0978   0.0179   0.1872    0.0527   0.0000     0.0886734   447.1030       31.9789       1.53202       5.73966       6.59899      -5.50815       6.49567       8.25468       8.85385       8.84427       8.41191       7.51549
  16  22 3934.2441    1.7493  7.6863 10.4011 -0.0001      0.319866  0.1166   0.0145   0.2176    0.0464   0.0000     0.0768223   426.0512       30.8011       18.4257      -16.3330       12.6681      -9.35177       7.61260       9.64304       10.1911       10.2320       9.78680       8.67469
  16  23 4076.1494    1.4387 10.0189 10.2543  0.0000      0.304713  0.1538   0.0117   0.2791    0.0396   0.0000     0.0679802   451.1779       24.8421       39.6591      -26.4358       5.15227      -25.8153       9.08894       11.8153       12.5653       12.7024       11.7951       10.8456
  16  24 4218.7315    1.2320 13.1606 10.0808 -0.0010      0.214413  0.2066   0.0095   0.3643    0.0361   0.0000     0.0644108   426.8995       1.75521       42.1312      -14.8669       1.87716    -0.0909170       11.1411       14.4593       15.3482       15.5200       14.7336       13.1227
  16  25 4361.0049    1.0482 15.3959 10.0015  0.0018      0.131952  0.2748   0.0080   0.4427    0.0321   0.0000     0.0681850   429.9504       56.0409      0.767313      -8.93971      -14.1235      -12.1086       13.8390       18.4792       19.0583       19.4140       18.0744       16.5023
  16  26 4504.5023    0.8530 17.6995  9.9496 -0.0028      0.346802  0.3516   0.0067   0.5262    0.0274   0.0000     0.0811648   405.2868       44.5661       53.6582      -19.8225       8.67930      -8.85001       16.4134       21.0687       22.7223       23.0634       21.5064       19.6280
  17   7 1812.0309    0.3808  0.3602  9.3880  0.0002       14.7469  0.0171   0.0117   0.0338    0.0493   0.0000       2.49546   439.0527     -0.503207       12.6769      -1.73217      -2.91675     -0.969794       1.34837       1.93906       1.90558       2.10201       1.74756       1.56811
  17   8 1963.3541    0.5123  0.5250  9.4676  0.0000       6.19817  0.0212   0.0133   0.0417    0.0694   0.0000       1.30828   439.8576      0.134845       14.4168      0.408722      -2.89713       3.40715       1.73251       2.20501       2.35132       2.39572       2.17112       1.96182
  17   9 2113.0827    0.7211  0.7366  9.5930 -0.0001       5.30418  0.0257   0.0156   0.0477    0.0916   0.0000      0.998704   436.7874       1.01615       12.2833     -0.114409      -1.44163      -1.80644       1.89863       2.45295       2.54973       2.71711       2.47515       2.42544
  17  10 2260.4382    1.0434  0.7752 10.0719  0.0000       2.53034  0.0241   0.0216   0.0515    0.1017   0.0000      0.866056   436.3850       2.03173       18.4528      -1.50549      -4.48434      -1.28993       1.74548       2.25785       2.22016       2.51227       2.15337       2.04938
  17  11 2405.1644    1.4062  0.8760 10.7180  0.0000       1.79206  0.0289   0.0280   0.0522    0.1118   0.0000      0.807055   438.7733       1.94897       7.02057       2.55434      -1.90696      -4.00637       2.07137       2.60165       2.66254       2.85621       2.67490       2.49153
  17  12 2548.2068    1.8311  1.1175 11.0815  0.0000       2.07623  0.0334   0.0334   0.0643    0.1274   0.0000      0.767543   435.2146       7.30047       8.72036       1.87115     -0.929175      -4.31426       2.19401       2.79294       2.87327       3.13021       2.73169       2.48708
  17  13 2691.1972    2.3362  0.9727 11.4961  0.0000      0.966266  0.0300   0.0436   0.0562    0.1271   0.0000      0.711348   437.9748       10.1934       10.5759      -3.49370       5.32640       2.55131       2.22503       2.56981       3.01921       3.07079       2.65898       2.49738
  17  14 2834.5210    2.9631  0.9490 12.2514  0.0000       1.13200  0.0296   0.0572   0.0555    0.1147   0.0000      0.810778   439.2357       3.83495       13.5238      -3.30067      -7.01413      -4.34250       2.04386       2.50896       2.74229       2.82855       2.74600       2.41837
  17  15 2977.4195    3.5772  1.0577 12.3465  0.0000      0.392255  0.0329   0.0652   0.0580    0.1451   0.0000      0.672992   440.9907       11.6903       12.9579      0.776877     -0.951255       2.24564       2.23861       2.91034       2.84790       3.05317       2.94338       2.63642
  17  16 3119.6838    3.7810  1.2274 12.6457  0.0000       1.58162  0.0391   0.0679   0.0645    0.1418   0.0000      0.633577   438.4719       8.32479       11.2821      -3.39716      -1.46252      -3.87138       2.37875       3.09511       3.15799       3.27457       3.08319       2.78982
  17  17 3261.8346    3.6619  1.7100 12.0139  0.0000       1.34499  0.0432   0.0554   0.0803    0.1423   0.0000      0.404147   437.9606       19.5006       16.0602       1.54884      -7.55696      -8.76800       2.61565       3.77223       3.65739       3.92937       3.62826       3.44939
  17  18 3403.9092    3.3079  2.3842 11.7193  0.0000       1.03120  0.0515   0.0440   0.1004    0.1207   0.0000      0.275949   441.0340       17.0862       7.45370      -2.54824       2.35704      0.187122       3.34948       4.38408       4.41816       4.54485       4.40512       4.00282
  17  19 3545.9525    2.7604  3.2581 11.4964 -0.0005      0.478788  0.0663   0.0327   0.1188    0.0813   0.0000      0.193044   434.4838       12.5234       17.5567      -1.10943      -2.06178      -13.4590       4.43627       5.53835       6.06550       6.05848       5.67567       5.11928
  17  20 3688.2094    2.3483  4.7562 10.8584  0.0000      0.317861  0.0804   0.0222   0.1472    0.0651   0.0000      0.108677   430.9647       34.1191       16.9833      -6.82377       2.56004      -5.82480       5.06197       6.53723       6.90665       6.96548       6.76820       6.08222
  17  21 3831.0992    1.9617  6.5444 10.5081  0.0000      0.560672  0.1010   0.0165   0.1851    0.0512   0.0000     0.0810145   435.3949       14.9286      -13.2590     -0.915749       9.03947     -0.101612       6.25236       8.05092       8.36666       8.64734       8.43734       7.60827
  17  22 3973.2131    1.6407  8.4782 10.3006  0.0000      0.363673  0.1257   0.0131   0.2313    0.0432   0.0000     0.0710025   427.6383       21.1657       8.71257      -45.1222       23.4177       3.34710       7.32640       9.28733       9.96955       10.2234       9.79261       8.87370
  17  23 4115.8130    1.3980 10.7845 10.1944  0.0000      0.266802  0.1626   0.0110   0.2905    0.0379   0.0000     0.0649505   436.3710       17.8760       17.3052       14.8731      -2.08300       7.89141       9.02865       11.7020       12.5893       12.3359       12.1212       10.8207
  17  24 4258.8175    1.1637 13.3838 10.0424  0.0000      0.207913  0.2179   0.0089   0.3641    0.0345   0.0000     0.0638724   432.8449       30.4086       17.5225      -5.91433       28.8633      -10.2005       11.0829       14.4213       15.5825       15.8068       15.5077       13.8398
  17  25 4402.1233    0.9664 15.9266  9.9905 -0.0002      0.416695  0.2803   0.0075   0.4498    0.0298   0.0000     0.0748264   406.9005       27.1454       41.8691      -4.46305      -14.1686       11.5831       13.0831       16.8889       18.5446       18.3921       17.5774       16.0163
  18   6 1683.6923    0.2731  0.2335  9.4613  0.0000       13.3723  0.0166   0.0106   0.0282    0.0385   0.0000       4.28362   437.9113      0.475142       16.7346      -2.76863      -2.98219      -3.21917       1.19642       1.67070       1.55202       1.71883       1.48985       1.75077
  18   7 1840.0465    0.3828  0.3724  9.4235  0.0000       11.8862  0.0177   0.0114   0.0363    0.0513   0.0000       2.35937   439.1209       1.67621       12.8999       1.18974     -0.459106      0.338178       1.47726       1.95696       2.20043       2.30721       2.16934       1.84580
  18   8 1992.9570    0.5159  0.6046  9.4283 -0.0008       8.36784  0.0249   0.0125   0.0446    0.0674   0.0000       1.32653   436.9323      -2.54401       11.0276      -2.94479      -1.40528      0.265401       2.22407       2.91856       3.11285       3.17837       2.92082       2.63452
  18   9 2143.8097    0.7700  0.6820  9.7610  0.0000       5.16051  0.0221   0.0166   0.0459    0.0838   0.0000      0.958558   440.3676       1.70080       15.2375      0.941997      -2.87135       2.28113       1.61700       2.03576       2.22889       2.18902       2.12893       2.05618
  18  10 2291.7634    1.0986  0.8827 10.1236  0.0000       4.21480  0.0270   0.0213   0.0540    0.1212   0.0000      0.858082   438.7839       3.96903       14.7863      -5.51661      -1.88278      0.104737       1.89561       2.34507       2.37216       2.49402       2.43364       2.30372
  18  11 2437.0497    1.4461  1.0400 10.5572  0.0000       1.36603  0.0323   0.0260   0.0564    0.1304   0.0000      0.726401   436.9767       4.36139       15.5794       1.49290      -6.69514      -6.86297       2.12810       2.77951       2.98999       3.03139       2.68629       2.54296
  18  12 2580.9976    1.9662  1.0440 11.3026  0.0000       1.99262  0.0323   0.0354   0.0566    0.1206   0.0000      0.722780   442.9909    -0.0117935       12.6152       1.58012    -0.0965570      -4.45476       2.04216       2.67419       2.69890       2.86114       2.59540       2.46805
  18  13 2724.8535    2.5017  0.9328 11.9395  0.0000      0.957163  0.0296   0.0466   0.0518    0.1083   0.0000      0.702276   438.7127       1.89613       13.5278       2.52633     -0.953934      -5.87814       2.00986       2.68302       2.58889       2.69718       2.55434       2.50362
  18  14 2868.9301    3.1473  1.0073 11.9002  0.0000       2.20224  0.0307   0.0557   0.0548    0.1428   0.0000      0.644021   439.1913       13.9628       11.1955       3.90276       4.19824      -3.21649       2.04302       2.70716       2.68276       3.00328       2.82516       2.63733
  18  15 3012.4735    3.7224  1.0829 12.5548 -0.0000       3.50637  0.0325   0.0657   0.0576    0.1228   0.0000      0.712497   437.6603       12.0108       12.6816      0.440875      -1.22497     -0.336915       2.04140       2.61372       2.68475       2.86531       2.73033       2.57007
  18  16 3155.1605    3.7951  1.2172 12.6743  0.0000       1.57927  0.0365   0.0658   0.0621    0.1300   0.0000      0.732466   441.8186       9.59293       11.7190     -0.642045     -0.393381       1.61196       2.37104       3.08073       3.11147       3.29850       3.21860       3.03531
  18  17 3297.7075    3.6022  1.6287 12.4849  0.0002      0.418641  0.0413   0.0550   0.0774    0.1062   0.0000      0.451369   435.7868       11.7118       16.5688       2.85820      -1.80276      -8.17986       2.61403       3.30373       3.49597       3.55972       3.38297       3.24009
  18  18 3440.4889    3.0526  2.4270 11.9539  0.0000      0.997400  0.0537   0.0396   0.0979    0.0909   0.0000      0.258292   442.7665       14.2981       2.15696       8.39262      -1.38623      -9.71538       3.25659       4.22167       4.31301       4.44997       4.33188       4.20924
  18  19 3583.1746    2.6254  3.4015 11.5416  0.0000      0.451729  0.0675   0.0299   0.1181    0.0732   0.0000      0.176267   438.9636       27.3440       14.4230      0.384206     -0.239551     -0.687109       4.11837       5.38429       5.65134       5.86297       5.66591       5.07728
  18  20 3726.0475    2.2480  5.4968 10.8158  0.0000      0.625374  0.0872   0.0198   0.1615    0.0557   0.0000     0.0944138   442.3217       30.4234       15.3906       10.4473      0.870950      -19.6003       5.15350       6.63255       7.17317       7.32274       7.15729       6.64796
  18  21 3869.1013    1.9021  6.9174 10.5362  0.0000      0.504340  0.1029   0.0155   0.1915    0.0469   0.0000     0.0817891   439.3570       14.5909       16.6314      -4.16636      -19.6594      -14.6961       6.00384       7.82130       8.06125       8.48958       7.95549       7.46256
  18  22 4011.5176    1.5724  9.3408 10.2865 -0.0000      0.210080  0.1332   0.0116   0.2459    0.0386   0.0000     0.0646078   449.6445       50.0127       10.1546      -3.67113       28.3334      -10.2969       7.42978       9.38620       10.1236       10.4160       9.95194       9.30603
  18  23 4154.9119    1.3072 11.9240 10.2448  0.0000      0.344915  0.1842   0.0099   0.3184    0.0338   0.0000     0.0638400   436.0456       20.1302       13.1161      -7.12939       16.4729      -43.1850       9.03221       12.2288       12.6160       13.3701       12.5740       11.8049
  18  24 4297.8592    1.1001 14.0740 10.1325 -0.0006      0.283779  0.2334   0.0083   0.3816    0.0312   0.0000     0.0707839   438.4429       35.2512       26.3808      -18.0651       6.88781       5.89987       10.9558       14.1702       15.5562       15.6109       15.3519       13.9736
  19   4 1364.3364    0.1028  0.0621  9.3782  0.0004       161.898  0.0132   0.0090   0.0170    0.0441   0.0000       58.2769   437.9093     -0.671476       16.5516      -1.05063     -0.823859      0.305295       1.11631       1.16675       1.48831       1.40219       2.13098       1.59260
  19   5 1543.0772    0.1744  0.1438  9.3824 -0.0023       26.7019  0.0123   0.0094   0.0284    0.0324   0.0000       12.3047   438.5305     -0.514988       16.2215       3.05388      -4.40691    -0.0424089      0.930097       1.32460       1.34879       1.24375       1.21436       1.22426
  19   7 1867.3792    0.4125  0.4112  9.3667  0.0000       13.0387  0.0178   0.0115   0.0343    0.0557   0.0000       1.96367   437.4823      0.361691       14.9163     -0.558811       1.12059      -1.28410       1.34255       1.70849       1.80721       1.97989       1.60233       1.65276
  19   8 2021.8522    0.5874  0.6242  9.4363  0.0000       5.49763  0.0210   0.0133   0.0450    0.0741   0.0000       1.08583   439.3681     -0.895834       15.4280     -0.622128      -3.41104      -3.50246       1.44700       1.77648       1.93384       2.00140       1.90566       1.91607
  19   9 2173.8774    0.8372  0.6567  9.8004  0.0000       5.81744  0.0222   0.0176   0.0408    0.0899   0.0000      0.914004   437.5219       1.74174       10.2828      -1.09251      -4.18502      0.678568       1.55352       1.99983       2.09675       2.12833       2.08903       1.92383
  19  10 2322.5479    1.1416  0.9736 10.0653  0.0000       5.31349  0.0296   0.0210   0.0546    0.1182   0.0000      0.748174   438.0212      -2.94742       11.8638       1.66846      0.274485      -2.57790       1.98530       2.45076       2.56163       2.58909       2.59659       2.44750
  19  11 2468.3271    1.5468  1.0707 10.6431  0.0000       3.69528  0.0303   0.0272   0.0591    0.1274   0.0000      0.782834   438.7117       7.14397       11.0779      0.671742      0.161413      -2.36143       1.92797       2.38939       2.68394       2.65528       2.69940       2.50588
  19  12 2613.2373    2.0882  1.0063 11.4337  0.0000      0.979078  0.0285   0.0378   0.0587    0.1240   0.0000      0.735009   436.4536       7.65337       12.6584       3.06337      -6.09508      -5.20658       1.78863       2.36114       2.39844       2.60769       2.67495       2.30211
  19  13 2758.1135    2.6810  0.9218 11.9020  0.0000       1.23372  0.0259   0.0494   0.0519    0.1145   0.0000      0.609424   437.3211       4.86309       14.6184     -0.931457     -0.994824      -4.25802       1.72235       2.20507       2.25329       2.37187       2.33405       2.22028
  19  14 2902.7779    3.2253  1.0012 12.1269  0.0000       2.52663  0.0277   0.0567   0.0551    0.1233   0.0000      0.741049   437.8357       14.3071       14.3430     -0.272949       1.93318      -3.11046       1.72921       2.16165       2.36072       2.22071       2.34267       2.22766
  19  15 3046.7786    3.8159  1.1836 12.4965  0.0000      0.275328  0.0336   0.0635   0.0600    0.1306   0.0000      0.690629   436.9903       11.7418       14.7926      -7.31620       1.82290      -2.70535       2.07567       2.66077       2.89973       2.85405       2.64098       2.59168
  19  16 3190.1570    3.8021  1.4543 12.3609  0.0000      0.726981  0.0373   0.0569   0.0680    0.1072   0.0000      0.459324   442.1574       16.0807       18.3783     -0.794825      -1.60776      -2.61853       2.27145       2.87919       3.06062       3.24677       3.03698       2.74518
  19  17 3333.2535    3.2862  1.9277 12.5015  0.0000      0.722986  0.0485   0.0451   0.0821    0.0709   0.0000      0.374915   438.0372       21.9248       14.4894      0.515492       3.67681      -4.58167       2.66904       3.47020       3.67911       3.68331       3.67960       3.32969
  19  18 3476.6579    2.8898  2.8731 11.6362 -0.0003      0.932140  0.0580   0.0328   0.1042    0.0781   0.0000      0.213556   440.2899       21.2544       20.0848      -3.87737       1.92685      -7.35964       3.38422       4.53568       4.76508       4.80141       4.68581       4.34915
  19  19 3619.8943    2.5013  3.9258 11.1833  0.0000      0.562947  0.0699   0.0250   0.1268    0.0672   0.0000      0.144987   436.5715       21.8718       15.7513      -2.45361      0.626072      -8.51597       3.99362       5.16694       5.35764       5.65124       5.59052       5.15481
  19  20 3763.2197    2.0965  6.2812 10.7731  0.0000      0.500726  0.0954   0.0174   0.1744    0.0471   0.0000     0.0842730   429.4300       14.6826       26.6228      -9.75284      -5.95990       1.78756       5.28317       6.85357       7.23517       7.41622       7.27273       6.71460
  19  21 3906.5316    1.7727  7.8495 10.5048  0.0000      0.388651  0.1161   0.0136   0.2059    0.0399   0.0000     0.0728796   437.4681       7.60167       23.1556       2.62437      -11.4023      -7.07328       6.13370       8.12166       8.36318       8.69520       8.51079       7.91671
  19  22 4049.6390    1.5250 10.0096 10.2251  0.0000      0.208622  0.1391   0.0109   0.2552    0.0362   0.0000     0.0598201   435.5354       30.5377       11.3606      -19.2837      -9.19707       12.9033       6.91482       9.36380       9.84924       10.1499       9.82903       8.95099
  19  23 4193.3301    1.2701 12.6999 10.2074 -0.0015      0.273211  0.1906   0.0090   0.3301    0.0310   0.0000     0.0619674   437.4073       37.1160       12.0439       7.14431      -4.66634       12.4437       8.84307       11.6055       12.5140       12.6965       12.5980       11.7368
  19  24 4337.3628    1.0640 15.2755 10.0582  0.0000      0.313696  0.2504   0.0073   0.3983    0.0286   0.0000     0.0693306   447.4366       41.2472      -25.1905      -6.35905       27.1668      -29.7180       10.6939       13.9312       15.1967       15.1698       14.7301       13.9059
  20   5 1566.5611    0.1871  0.1837  9.3705  0.0000       25.2827  0.0151   0.0086   0.0259    0.0336   0.0000       9.96240   439.6741      0.775871       15.7406     -0.551667      -3.49618      -1.95767       1.09434       1.67944       1.68492       2.07102       1.79113       1.84085
  20   6 1734.2269    0.2918  0.2944  9.5089  0.0000       11.3971  0.0144   0.0099   0.0314    0.0377   0.0000       3.65541   438.9203      0.363886       15.8379      0.138800      -5.03671      -1.68029       1.03327       1.32645       1.44798       1.43766       1.41251       1.26788
  20   7 1894.0015    0.4407  0.4285  9.4352  0.0000       13.2963  0.0186   0.0115   0.0335    0.0532   0.0000       1.92059   438.4256       1.67626       15.5387       1.31300      -2.05883      0.946998       1.24801       1.58262       1.70088       1.84237       1.91567       1.71837
  20   8 2050.1495    0.6339  0.6313  9.6010  0.0000       5.91610  0.0206   0.0137   0.0425    0.0710   0.0000       1.02662   437.9821      0.427943       13.7183      -1.21844      -2.23195    -0.0254536       1.28564       1.68147       1.77808       1.87948       1.77725       1.63552
  20   9 2203.2673    0.8837  0.7474 10.0037  0.0000       6.34849  0.0240   0.0179   0.0447    0.0884   0.0000      0.939599   436.4019      0.364837       10.4728     -0.780184      -2.49253      -3.01087       1.43603       1.93152       2.06680       2.13290       2.08363       1.95045
  20  10 2352.5471    1.2459  0.9501 10.2558  0.0000       3.12114  0.0279   0.0216   0.0509    0.1075   0.0000      0.773600   437.7601       3.36360       9.37904       2.81361      -2.77354      -4.81689       1.64865       2.07485       2.20759       2.36513       2.30274       2.17584
  20  11 2499.1364    1.6519  1.1863 10.5898  0.0000       2.35385  0.0320   0.0272   0.0601    0.1422   0.0000      0.616237   436.4748       4.07897       15.6320      -1.89891      0.382886     -0.315112       1.86343       2.36987       2.56787       2.62890       2.51555       2.34497
  20  12 2645.1048    2.2882  0.9547 11.2242  0.0000       3.12238  0.0265   0.0394   0.0489    0.1386   0.0000      0.659137   437.4517       10.0625       13.4761      -1.33031    0.00530312      0.154344       1.55681       2.01785       2.16100       2.43645       2.30292       1.99028
  20  13 2790.9071    2.8033  0.9707 11.8384  0.0004       1.31459  0.0274   0.0480   0.0502    0.1146   0.0000      0.785556   439.3764       10.8056       9.94528      -4.46614      -3.35776      -4.49143       1.63995       2.14948       2.29214       2.34840       2.34116       2.11111
  20  14 2936.1863    3.3879  1.0770 12.2236 -0.0008      0.378372  0.0300   0.0572   0.0557    0.1283   0.0000      0.699523   438.7249       12.0047       8.47824      -2.46578      -1.61147      -3.59216       1.84401       2.26161       2.28927       2.25499       2.38409       2.45407
  20  15 3080.7403    3.7798  1.0744 12.7432  0.0000      0.500469  0.0299   0.0644   0.0568    0.1103   0.0000      0.817202   440.5673       8.54738       14.0152       7.93029       1.07010      -7.23423       1.73491       2.20545       2.36743       2.47093       2.41215       2.40622
  20  16 3224.6052    3.8166  1.3418 12.8076  0.0000     -0.700411  0.0376   0.0595   0.0623    0.0949   0.0000      0.524191   438.2577       19.4962       13.9070       11.2763       1.31879      -5.89953       2.08279       2.78913       2.89824       3.15354       3.04003       2.77536
  20  17 3368.4814    3.2599  2.1244 12.2237  0.0000      0.921973  0.0468   0.0405   0.0858    0.0677   0.0000      0.257951   439.3503       24.9814       14.2177      -1.91592      -4.95539      -4.91474       2.60482       3.37050       3.67945       3.81701       3.73824       3.49549
  20  18 3512.3716    2.8173  3.3698 11.5950 -0.0001      0.649384  0.0631   0.0288   0.1107    0.0609   0.0000      0.174227   436.3237       20.9071       13.9195       3.34201     -0.689833      -5.08297       3.31912       4.39711       4.59150       4.79303       4.63595       4.36335
  20  19 3656.3579    2.3759  5.0141 10.9870  0.0000      0.674739  0.0778   0.0203   0.1429    0.0521   0.0000      0.103094   435.8739       27.4676       3.55531       2.57656       5.69030      -8.50980       4.17128       5.34818       5.76916       5.94680       5.87654       5.47344
  20  20 3800.0793    2.0028  6.4807 10.6454  0.0000      0.423310  0.0936   0.0157   0.1753    0.0459   0.0000     0.0804868   438.3836       36.0968       12.9788      -14.3934    -0.0810439      -6.65751       5.04197       6.36417       6.77234       7.10092       7.06817       6.56884
  20  21 3943.7843    1.6988  8.5918 10.4330  0.0000      0.328958  0.1207   0.0122   0.2181    0.0364   0.0000     0.0674545   435.8579       12.0194       12.0977      -13.0229       6.09346       6.12218       6.00220       7.84368       8.44628       8.81555       8.47094       7.95235
  20  23 4231.2639    1.2335 13.5151 10.1730 -0.0007      0.262494  0.1998   0.0083   0.3408    0.0294   0.0000     0.0586000   431.3563       39.7166       17.4294      -19.8296      0.362143      -8.70178       8.53105       11.3465       12.2402       12.8216       12.1797       11.4593
  20  24 4375.3725    1.0137 15.8460 10.0128  0.0000      0.193904  0.2650   0.0066   0.4118    0.0274   0.0000     0.0729357   409.2097       20.3441       19.0944      -13.2635      -8.67667      -18.9154       10.3224       13.8571       14.8459       15.1780       15.0896       13.9205
  21   3 1213.5874    0.0717  0.0690  9.4608  0.0031       5.51221  0.0301   0.0088   0.0263    0.0235   0.0000       119.024   436.2970     -0.624891       22.3536       1.50733      -4.52197      -1.07793       1.00326       2.52463       1.80514       2.49661       1.71818       1.53104
  21   5 1589.3066    0.2000  0.2487  9.2750  0.0000       25.3411  0.0149   0.0077   0.0330    0.0343   0.0000       7.21196   438.9709      0.253517       17.6614     0.0399752     -0.615095      0.203084       1.14148       1.35290       1.52593       1.61761       1.42067       1.21037
  21   6 1758.2613    0.3215  0.3586  9.4082  0.0000       13.1720  0.0164   0.0097   0.0334    0.0411   0.0000       2.69897   439.4518     -0.243931       17.3966     -0.865264      -1.72112       1.49794       1.07073       1.30350       1.42204       1.48362       1.47941       1.35000
  21   7 1919.9169    0.4691  0.4678  9.4939  0.0000       11.4622  0.0191   0.0115   0.0343    0.0538   0.0000       1.74594   437.9265      0.340047       11.0306      -1.34702     -0.759739      0.455544       1.16118       1.64158       1.65524       1.70475       1.71342       1.58682
  21   8 2077.8034    0.7241  0.6295  9.4640  0.0000       4.05778  0.0201   0.0144   0.0375    0.0792   0.0000      0.890957   438.8939       1.06649       11.8103      -1.45794     -0.200998     -0.919644       1.21305       1.66949       1.79833       1.83744       1.72731       1.67921
  21   9 2232.0143    0.9916  0.7501 10.0863  0.0001       5.15175  0.0232   0.0189   0.0425    0.0883   0.0000      0.812493   438.3381    -0.0816602       9.04566       3.13875      -1.64198      0.825211       1.37254       1.75883       1.78352       1.89862       1.91547       1.75960
  21  10 2382.0844    1.3095  0.9673 10.5148  0.0000       4.60976  0.0263   0.0230   0.0539    0.1004   0.0000      0.785458   439.1975       3.48962       10.2777      -3.97040       1.25452     -0.793212       1.47679       1.91166       2.08833       2.18967       2.15456       2.01958
  21  11 2529.4576    1.8103  1.0632 10.8933  0.0003       1.78581  0.0282   0.0301   0.0550    0.1220   0.0000      0.659257   439.5242       4.14661       14.6871      0.461619      -4.45753      -3.45904       1.63415       2.13456       2.28418       2.38144       2.22274       2.14784
  21  12 2676.3896    2.2006  1.0877 11.6574  0.0000       2.86505  0.0313   0.0375   0.0564    0.1079   0.0000      0.736008   439.5041       6.30053       14.3604     -0.189603     -0.293988      -3.95188       1.70533       2.11412       2.25594       2.36647       2.41946       2.16572
  21  13 2823.1877    2.9234  0.9200 12.2151  0.0000      0.811915  0.0270   0.0527   0.0507    0.1154   0.0000      0.692004   441.1109       6.34431       10.7026       1.79972       1.81950      -5.13008       1.84400       2.41030       2.46764       2.55295       2.41675       2.36753
  21  14 2969.1430    3.4020  1.0301 12.4994 -0.0001       1.53856  0.0285   0.0579   0.0533    0.1068   0.0000      0.771698   440.1937       4.27573       12.7537      -2.69907      -4.51514      -5.29285       1.57740       2.12347       2.19013       2.46060       2.13714       2.07936
  21  15 3114.2015    3.8070  1.2661 12.5295  0.0000     -0.107206  0.0328   0.0585   0.0607    0.1119   0.0000      0.602889   440.3308       10.0623       12.4258       3.99993      0.733442      -5.42922       1.73272       2.25277       2.28667       2.47119       2.46290       2.27575
  21  16 3258.8754    3.5789  1.4931 12.6412  0.0003      0.762900  0.0376   0.0520   0.0681    0.0848   0.0000      0.419409   438.6628       14.1327       16.3391      -1.51423      -5.58371      -6.83238       2.06627       2.71458       2.93665       2.99230       2.85091       2.73809
  21  17 3403.3377    3.2029  2.2159 12.1148  0.0001       1.16015  0.0461   0.0380   0.0869    0.0634   0.0000      0.279347   438.2779       11.4702       12.7865      -1.20006      -7.89845      -5.18273       2.51715       3.25734       3.50429       3.64814       3.58565       3.44225
  21  18 3547.7877    2.6793  3.3347 11.6462  0.0000       1.03831  0.0621   0.0275   0.1075    0.0548   0.0000      0.178823   440.8736       20.4687       8.66241       8.08383      -7.72096      -12.2311       3.16729       4.13420       4.34445       4.63863       4.48195       4.41080
  21  19 3692.1749    2.2696  4.9412 11.0335  0.0000      0.586338  0.0774   0.0192   0.1382    0.0477   0.0000      0.106765   441.8603       22.1410       4.12806      -3.62739       2.83592      -6.85823       3.91313       5.20205       5.52110       5.62433       5.61022       5.27144
  21  20 3836.7091    1.9148  6.7801 10.6541  0.0000      0.637050  0.0954   0.0145   0.1793    0.0401   0.0000     0.0781058   442.0296       16.0837       15.7172       12.3428       13.3434      -12.4825       4.71820       6.36096       6.68002       7.10582       7.02451       6.62828
  21  21 3980.7505    1.6330  8.4792 10.3637  0.0000      0.341516  0.1171   0.0114   0.2111    0.0357   0.0000     0.0696128   435.4714       22.0212       11.0071       8.12528      -3.81193      -11.2695       5.52475       7.37138       8.04216       8.21214       8.14531       7.62634
  21  22 4124.7417    1.3638 11.7015 10.2156  0.0002     0.0644063  0.1678   0.0090   0.2885    0.0308   0.0000     0.0640848   442.9199       32.5750       3.07257      -1.66568      -12.5108      -2.07165       7.27619       9.50576       10.2135       10.6583       10.5883       9.95398
  22   5 1611.3564    0.2159  0.1884  9.3973 -0.0003       31.9157  0.0133   0.0088   0.0232    0.0341   0.0000       8.03781   439.1970     -0.365972       18.5906      -1.85409      -1.30584      -1.75688      0.939829       1.51114       1.42736       1.64338       1.52241       1.34442
  22   6 1781.5776    0.3674  0.3437  9.4311 -0.0001       10.2600  0.0145   0.0103   0.0293    0.0405   0.0000       2.32270   439.5951     -0.646105       16.6437      0.794205      -1.69988     -0.513391      0.873331       1.07923       1.31015       1.30162       1.28574       1.24854
  22   7 1945.1456    0.4977  0.5711  9.4375  0.0000       9.31711  0.0205   0.0112   0.0382    0.0617   0.0000       1.35158   441.7113      0.687739       13.6873     -0.878393      -2.40025     -0.125489       1.29779       1.76704       1.89514       2.00893       1.91971       1.80884
  22   8 2104.8946    0.7412  0.7060  9.6681  0.0000       6.61412  0.0213   0.0144   0.0416    0.0743   0.0000      0.936567   436.9041       1.09902       15.1112       1.00075      -5.93801       1.71005       1.24300       1.73534       1.81895       1.94982       1.89626       1.78733
  22   9 2260.1275    1.0080  0.9370 10.0699  0.0000       3.09777  0.0262   0.0173   0.0515    0.0954   0.0000      0.789415   442.8949       4.69548       14.4700      -2.66954      -2.78547      -1.84032       1.50178       1.92318       2.14216       2.27276       2.20901       1.99566
  22  10 2411.0237    1.4316  1.1027 10.4426  0.0000       3.54322  0.0301   0.0233   0.0544    0.1232   0.0000      0.683917   434.8072       4.08440       14.1002       3.56638      -3.74686      0.102409       1.65873       2.20406       2.43451       2.61590       2.50025       2.42178
  22  11 2559.4049    1.8643  1.0566 11.0473 -0.0001       2.26315  0.0273   0.0302   0.0549    0.1180   0.0000      0.698217   435.6908       9.10677       13.0551      -3.13441     -0.300290      -2.86248       1.43022       1.86792       2.02747       2.08079       1.98112       1.96317
  22  12 2707.3106    2.3352  1.0338 11.8483  0.0000      0.961771  0.0285   0.0391   0.0526    0.0991   0.0000      0.727162   439.5769       5.44411       15.5571      -2.55775      -1.92214      -6.46366       1.48439       1.87306       1.96702       2.16132       2.12438       2.08822
  22  13 2854.9435    3.0877  0.9956 12.0655  0.0017      0.964805  0.0263   0.0510   0.0510    0.1230   0.0000      0.610163   439.0686       8.88599       13.8535      -3.64218     -0.209066      -3.91329       1.48398       1.97568       2.04712       2.20862       2.04803       1.95742
  22  14 3001.6595    3.6377  1.0320 12.4955 -0.0006       1.35615  0.0274   0.0599   0.0500    0.1166   0.0000      0.708643   437.7397       10.8484       17.3970       1.67433    -0.0832989      -3.66213       1.46619       1.89522       2.07754       2.22601       2.10852       2.05199
  22  15 3147.2512    3.7852  1.2658 12.8442 -0.0004     0.0103019  0.0331   0.0587   0.0612    0.0963   0.0000      0.586032   434.7693       8.90934       15.7332      -3.09183      -3.54085      -6.29902       1.72216       2.24301       2.49475       2.52746       2.41897       2.25715
  22  16 3292.6379    3.4525  1.6828 12.5437  0.0000       1.29336  0.0394   0.0458   0.0703    0.0724   0.0000      0.364255   437.5819       18.7088       13.5947      -4.86413      0.451077      -2.09334       2.01303       2.65805       2.93145       3.06991       3.05462       2.88988
  22  17 3437.6603    3.0603  2.3964 12.0520  0.0000      0.757561  0.0473   0.0340   0.0886    0.0581   0.0000      0.252648   441.5782       19.2554       10.0419     -0.286073      -2.77028      -6.37703       2.32165       3.07537       3.25398       3.61699       3.39014       3.19375
  22  18 3582.8017    2.5462  3.6681 11.5895  0.0004      0.944229  0.0640   0.0243   0.1126    0.0461   0.0000      0.153689   432.5361       23.1916       7.28020     -0.941107      -1.79146      -3.62233       3.16610       4.07283       4.38825       4.58734       4.56395       4.28357
  22  19 3727.6951    2.1175  5.3516 11.0822 -0.0000      0.547671  0.0804   0.0177   0.1482    0.0413   0.0000      0.100952   448.6299       18.4680       11.1315       4.54847      0.927693      -6.43005       3.95381       5.17300       5.57473       5.64417       5.83092       5.59896
  22  20 3872.5111    1.8475  7.2734 10.6221  0.0001      0.467564  0.0997   0.0132   0.1809    0.0362   0.0000     0.0730141   431.9374       17.3101       26.0274      -2.93839      -3.53873      -3.64930       4.60686       6.10156       6.43824       6.86743       6.66139       6.47180
  22  21 4017.2656    1.5668 10.1931 10.3261 -0.0013      0.241214  0.1347   0.0101   0.2429    0.0316   0.0000     0.0589087   439.7806       33.6239       22.6170      -2.47874      -9.51420      -8.01056       5.89995       7.63960       8.32317       8.67864       8.53396       8.13186
  22  22 4162.1892    1.2703 12.4272 10.2775  0.0005      0.216213  0.1846   0.0083   0.3098    0.0283   0.0000     0.0654203   442.2939       1.62020       30.4720       4.94973       8.39954      -8.10210       7.41582       9.89682       10.5611       11.1820       10.8842       10.5597
  22  23 4306.6832    1.0939 14.5964 10.1411  0.0000      0.113396  0.2289   0.0068   0.3609    0.0262   0.0000     0.0659194   454.4829       31.1553       19.1648      -5.20808       4.63526      -15.0598       8.39228       11.1694       12.2862       12.6557       12.4524       11.8092
  23   4 1449.7271    0.1276  0.1213  9.3581  0.0001       92.6115  0.0258   0.0073   0.0281    0.0401   0.0000       30.2507   439.9048     -0.937286       17.8771      -1.98064      -2.49154       1.91250       2.06677       1.55463       1.06062       2.05705       2.24099       1.67199
  23   5 1632.8407    0.2401  0.1850  9.3370 -0.0001       26.8712  0.0104   0.0092   0.0214    0.0343   0.0000       6.31066   439.7578      -1.74020       18.1086       1.11842      -3.01636      0.655498      0.722631      0.915920      0.990350      0.912921      0.932473      0.978875
  23   6 1804.2619    0.3403  0.3469  9.4804  0.0006       12.6565  0.0150   0.0095   0.0299    0.0398   0.0000       2.75386   438.8554      0.781044       19.5226     -0.291673      -3.36465      0.980111      0.940787       1.19473       1.22508       1.46250       1.41515       1.41232
  23   7 1969.6982    0.5312  0.5599  9.4829  0.0000       8.80442  0.0182   0.0115   0.0383    0.0609   0.0000       1.28799   440.3006      -1.05781       18.2106      -2.04239      -3.66976      0.745034       1.09057       1.43840       1.53444       1.61919       1.50921       1.55461
  23   8 2131.2183    0.7716  0.7501  9.6913  0.0001       4.79156  0.0235   0.0144   0.0418    0.0819   0.0000      0.864870   437.4219       1.57274       14.1064      -1.12104     -0.978844     -0.791960       1.58258       2.10467       2.26368       2.39108       2.34183       2.17091
  23   9 2287.6058    1.1024  0.8420 10.1423 -0.0001       4.14011  0.0238   0.0191   0.0436    0.0973   0.0000      0.729865   438.6949       2.41030       14.9919       1.92501      -1.22522      -6.21225       1.29172       1.72941       1.78505       1.97725       1.86673       1.75646
  23  10 2439.3093    1.5348  1.1383 10.4648  0.0000       2.83168  0.0310   0.0240   0.0534    0.1356   0.0000      0.640945   436.7703       4.21275       13.4790      -5.48476      -3.45174    -0.0241809       1.52386       2.01754       2.04518       2.18124       2.13765       2.12315
  23  11 2588.8341    2.0249  1.0982 11.2778  0.0000       3.17774  0.0292   0.0318   0.0516    0.1057   0.0000      0.704351   437.2740       5.57929       14.3747     -0.268686      -2.39841      -6.52853       1.44032       1.82110       2.04502       2.04155       2.08307       1.98433
  23  12 2737.7721    2.6158  1.0699 11.7318  0.0000      0.775588  0.0264   0.0414   0.0537    0.1135   0.0000      0.597169   439.6474       6.24070       12.1435       1.71213      -3.35838      -3.82740       1.31515       1.68899       1.91422       1.89457       1.91244       1.89882
  23  13 2886.3346    3.2912  1.0096 12.1136  0.0000       2.81324  0.0266   0.0528   0.0491    0.1246   0.0000      0.725724   439.3407       4.35551       12.9316      0.204945     0.0288390   -0.00487085       1.45162       1.78802       1.88342       2.03717       1.96934       1.98814
  23  14 3033.6547    3.6550  1.1490 12.5781 -0.0000     -0.356280  0.0301   0.0570   0.0555    0.1155   0.0000      0.713117   437.5288       9.06065       12.5763       1.22260      -2.64912      -6.48352       1.51081       1.97683       2.12097       2.28479       2.18391       2.06337
  23  15 3179.9950    3.8258  1.2401 12.6441 -0.0001      0.511907  0.0330   0.0566   0.0549    0.1060   0.0000      0.482658   437.0595       11.9563       11.1746       2.59339      0.105753      -3.30106       1.68818       2.13891       2.32683       2.28728       2.28510       2.37002
  23  16 3325.8433    3.4953  1.7479 12.4341  0.0000      0.587585  0.0388   0.0446   0.0692    0.0713   0.0000      0.345352   440.8646       10.3515       12.7671      -2.43212      -4.88144      -3.45702       1.94535       2.43517       2.57820       2.75424       2.66542       2.53955
  23  17 3471.7152    2.9802  2.6989 11.8795  0.0000      0.894207  0.0493   0.0302   0.0932    0.0503   0.0000      0.211701   434.7151       21.2057       11.5917      -1.56809      0.530485      -12.3955       2.40954       3.06256       3.34493       3.47348       3.42078       3.27087
  23  18 3617.3758    2.4399  4.0840 11.3538 -0.0000      0.595282  0.0650   0.0210   0.1175    0.0416   0.0000      0.130964   435.9675       10.6939       21.5147     -0.577821      0.766506       2.54474       2.97567       4.01766       4.34910       4.61324       4.39565       4.32884
  23  19 3762.6831    2.0861  5.7324 10.9573  0.0000      0.391246  0.0814   0.0161   0.1516    0.0388   0.0000     0.0873348   441.6486       24.2624       15.2150     -0.286060     -0.162233      -2.41656       3.80167       5.06293       5.41974       5.71700       5.71270       5.44255
  23  20 3908.3513    1.7328  7.5387 10.7203  0.0003      0.481800  0.1042   0.0128   0.1909    0.0326   0.0000     0.0737889   434.5133       25.0402       23.1321       5.26086      -3.10704      -23.1219       4.58005       6.09089       6.46903       7.07385       6.71429       6.55620
  23  21 4053.2353    1.4908 10.2903 10.3698  0.0000      0.199319  0.1411   0.0097   0.2420    0.0296   0.0000     0.0612655   437.1806       30.8700       24.9979      -6.23698      -6.65586       5.72695       5.83183       7.63541       8.40865       8.80745       8.62958       8.30469
  23  22 4198.4997    1.2537 13.5379 10.2027  0.0000      0.283044  0.1960   0.0076   0.3187    0.0274   0.0000     0.0609899   425.4411       14.2318       4.57465       26.4137      -7.99395      -7.16476       7.29456       9.68771       10.5779       10.9105       10.8091       10.3220
  23  23 4343.1346    1.0389 15.6921 10.1435  0.0015     0.0476626  0.2581   0.0063   0.3884    0.0243   0.0000     0.0728646   446.2391       40.6767       33.4074       9.50727      -11.8521       10.3665       8.67770       11.8705       12.7815       13.3141       13.0831       12.4888
  24   3 1271.0133    0.0833  0.1422  9.3799  0.0004       18.0796  0.0207   0.0069   0.0363    0.0239   0.0000       49.6033   441.2216       1.32341       18.9150     -0.179122      -6.38664      0.288461       1.04194       1.32627       1.54318       1.77859       1.55098       1.67003
  24   4 1469.8020    0.1464  0.1364  9.3136  0.0000       50.3051  0.0125   0.0072   0.0198    0.0309   0.0000       16.7182   439.4889      -1.19644       18.4226       1.33726      -3.00139     -0.945528      0.826156      0.822762      0.954251       1.08800       1.08063       1.06518
  24   5 1653.7237    0.2548  0.2212  9.3652 -0.0000       24.1156  0.0119   0.0090   0.0236    0.0337   0.0000       5.25243   440.0389      0.593336       18.1989     -0.787405      -1.16209      0.298996      0.755295       1.00073       1.15567       1.39284       1.42447       1.21909
  24   6 1826.3579    0.3953  0.4206  9.3745  0.0000       10.6683  0.0201   0.0097   0.0321    0.0449   0.0000       1.95442   439.0373       1.78599       16.6223     -0.228370      -1.40356     -0.478811       1.52440       2.25331       2.44462       2.57252       2.82507       2.47557
  24   7 1993.6657    0.5637  0.6024  9.4265  0.0000       9.27411  0.0180   0.0115   0.0398    0.0641   0.0000       1.22137   439.7047      -1.58318       16.2206     -0.747911     -0.373188      -2.07570      0.999194       1.22855       1.33656       1.45265       1.47849       1.35511
  24   8 2156.8916    0.8457  0.7505  9.7165  0.0000       3.79662  0.0221   0.0150   0.0399    0.0903   0.0000      0.764364   439.1525    0.00789781       14.5967       3.03089      -2.04304       1.08637       1.20078       1.50061       1.65452       1.76129       1.80539       1.69504
  24   9 2314.5060    1.1581  1.0211 10.1015  0.0000       4.51422  0.0278   0.0185   0.0487    0.1074   0.0000      0.693918   438.4687       1.78993       13.8053       5.69311      -3.84858      -2.97777       1.31962       1.70485       1.85881       1.99317       1.92763       1.84962
  24  10 2467.2090    1.6158  1.1082 10.5560  0.0000       2.69670  0.0282   0.0249   0.0544    0.1299   0.0000      0.651141   441.2482       1.68654       14.5198      0.936112      -2.37159      -2.82371       1.41764       2.03116       2.13152       2.42884       2.37670       2.28319
  24  11 2617.8641    2.1471  1.1032 11.2361 -0.0003       2.73847  0.0288   0.0330   0.0504    0.1220   0.0000      0.746226   440.0931       7.65240       15.0793      -2.07040      -3.29968       1.92110       1.37556       1.71974       1.89911       2.12403       2.05243       1.96939
  24  12 2767.8214    2.7297  1.0586 11.7798  0.0000      0.206438  0.0266   0.0421   0.0510    0.1149   0.0000      0.684537   436.7283       3.72650       13.0834      -2.05296     -0.638824      -2.78331       1.31760       1.65147       1.72677       1.84635       1.82291       1.78169
  24  13 2917.1894    3.2895  1.0605 12.4301  0.0024      0.334119  0.0274   0.0518   0.0514    0.1005   0.0000      0.702466   440.9815       8.77931       13.2735      -1.46622      0.676484      -4.08223       1.34555       1.80668       1.86311       2.01689       1.95536       1.84292
  24  14 3065.2135    3.8052  1.1511 12.4723  0.0000     -0.381546  0.0292   0.0576   0.0533    0.1260   0.0000      0.617266   438.4172       11.0847       12.2394      -4.63301       2.84083      -2.62687       1.33481       1.72979       1.85483       1.93816       1.91784       1.85964
  24  15 3212.2765    3.7033  1.5030 12.6150 -0.0002     0.0530884  0.0347   0.0504   0.0641    0.0853   0.0000      0.410237   438.2625       12.6793       14.3346      -4.22244      -5.38964      -6.82914       1.63205       2.12403       2.25119       2.34160       2.27948       2.32296
  24  16 3358.8129    3.3153  1.9882 12.3594  0.0017      0.293179  0.0405   0.0391   0.0765    0.0610   0.0000      0.297457   437.0401       14.7320       11.3403      -1.54729       1.45418      -12.7815       1.83127       2.40258       2.53815       2.66089       2.63386       2.52180
  24  17 3505.3652    2.8376  3.2787 11.6342  0.0006      0.480963  0.0540   0.0256   0.0992    0.0458   0.0000      0.149413   440.4090       14.3053       9.03360       3.75428      -2.21309      -15.3364       2.43782       3.16726       3.36741       3.58889       3.59406       3.52351
  24  18 3651.5948    2.3246  4.2543 11.3958  0.0000      0.538848  0.0665   0.0196   0.1211    0.0374   0.0000      0.119164   443.7302       19.4852       12.0871      -3.45888       1.79789      -8.27057       2.91623       3.91842       4.24743       4.30605       4.38749       4.13101
  24  19 3797.6452    1.9500  6.4354 10.8748  0.0000      0.578785  0.0892   0.0143   0.1628    0.0347   0.0000     0.0820871   438.7060       25.6038       23.5430      0.805152      -4.33817      -19.1269       3.78488       5.08934       5.50416       5.75461       5.85613       5.53632
  24  20 3943.3940    1.6899  8.3210 10.5588  0.0000      0.307566  0.1105   0.0114   0.1976    0.0318   0.0000     0.0667314   445.6003       4.19201       5.68018       7.71126      -12.6354      -19.8885       4.65436       6.19722       6.55632       6.94075       7.00523       6.66552
  24  21 4089.4170    1.4219 10.9907 10.3592  0.0000      0.233490  0.1489   0.0089   0.2588    0.0280   0.0000     0.0604997   428.1967       9.66981       4.90253       8.55262       21.9967      -10.9789       5.80026       7.59699       8.31222       8.61149       8.68125       8.26598
  24  23 4380.7282    0.9901 15.7498 10.1184 -0.0010      0.293631  0.2537   0.0060   0.3866    0.0230   0.0000     0.0665442   415.7926       16.4466       13.0758      -35.3819       6.41352     -0.409410       8.34619       10.9116       12.1040       12.5247       12.5161       12.1186
  25   3 1289.3948    0.0862  0.0833  9.3887  0.0000       36.0883  0.0170   0.0072   0.0215    0.0244   0.0000       64.6165   440.0098       1.12765       18.0320       1.34030      -2.82827     -0.663256       1.08069       1.03023       1.19942       1.35320       1.18566       1.18290
  25   4 1489.4679    0.1393  0.1390  9.3417  0.0000       11.1992  0.0154   0.0069   0.0230    0.0257   0.0000       18.2941   438.8870       1.10599       17.5201     -0.643972      0.181499      0.650461       1.51933       1.99397       2.17734       2.28458       2.14847       2.09769
  25   5 1674.1263    0.2602  0.2618  9.3568  0.0001       21.8706  0.0148   0.0083   0.0252    0.0335   0.0000       4.50310   439.8471      0.272651       18.2152       2.46512      -4.12378      -1.31884       1.00943       1.36613       1.51677       1.62722       1.72848       1.55913
  25   6 1847.9556    0.4220  0.4431  9.4184  0.0000       12.3546  0.0154   0.0099   0.0330    0.0436   0.0000       1.84779   439.6793      0.892312       18.8300      0.609634      -2.24719     -0.417442      0.813833       1.08704       1.15497       1.24857       1.16601       1.22233
  25   7 2017.0282    0.6163  0.5715  9.5554  0.0000       9.25497  0.0175   0.0123   0.0362    0.0605   0.0000       1.13893   439.0408      0.459690       15.4970      -1.90477      -1.47998      0.878148      0.864388       1.20214       1.29873       1.48923       1.59275       1.42434
  25   8 2181.9146    0.8771  0.8385  9.7990 -0.0006       6.02307  0.0224   0.0150   0.0443    0.0867   0.0000      0.795254   439.5729      0.448514       16.4102      -2.47566      0.276911     -0.422040       1.09876       1.39983       1.47249       1.64173       1.56092       1.57317
  25   9 2340.6659    1.2310  0.9701 10.4605  0.0002       3.63669  0.0245   0.0197   0.0501    0.0888   0.0000      0.747026   440.0851       4.59396       13.3712      0.581385      -1.88838     -0.749708       1.16038       1.44765       1.61571       1.78845       1.69409       1.63931
  25  10 2494.5214    1.7262  1.0110 10.9732  0.0000       2.00211  0.0258   0.0268   0.0481    0.1010   0.0000      0.654663   440.6450       4.13306       16.5193      -2.55215      -2.33023      -5.11909       1.21171       1.50868       1.65223       1.79342       1.74867       1.63626
  25  11 2646.4295    2.2153  1.0392 11.6148  0.0000       2.92672  0.0267   0.0349   0.0508    0.1042   0.0000      0.695551   439.8810       3.20693       12.9406      -1.10628      -3.22929     -0.181295       1.21910       1.61007       1.69022       1.81982       1.90790       1.79986
  25  12 2797.5572    2.8380  1.0213 11.9915 -0.0002      0.960673  0.0262   0.0438   0.0472    0.1063   0.0000      0.695153   439.6997       7.12985       17.2563       2.96928      -4.01363      -2.48038       1.26495       1.71206       1.77375       1.91875       1.84660       1.72316
  25  13 2947.6202    3.4741  0.9939 12.3943  0.0000      0.387185  0.0245   0.0537   0.0470    0.1020   0.0000      0.649806   439.3799       6.42732       11.1699      0.997789      -2.43221       1.15735       1.19406       1.49316       1.63049       1.68134       1.63287       1.69135
  25  14 3096.4217    3.8738  1.2856 12.4847  0.0000      0.343029  0.0301   0.0539   0.0556    0.1078   0.0000      0.486687   438.5165       9.84356       12.9995      0.994884      -6.33959      -4.56933       1.37311       1.79762       1.96439       2.08390       2.11699       2.03069
  25  15 3244.1823    3.7184  1.3726 12.7054  0.0000      0.439041  0.0328   0.0508   0.0585    0.0866   0.0000      0.449585   435.9917       14.3589       12.2322     -0.607769      -1.14142      -5.47421       1.43616       1.91076       2.01783       2.11880       2.14797       2.12837
  25  16 3391.5233    3.1776  2.0390 12.4289 -0.0001      0.877830  0.0422   0.0366   0.0760    0.0552   0.0000      0.329119   439.4584       9.70017       11.2934      -2.18301       1.88740      -8.15168       1.84186       2.36648       2.60400       2.75791       2.66294       2.68554
  25  17 3538.4735    2.6350  3.1213 11.9063  0.0003      0.212266  0.0546   0.0253   0.0992    0.0426   0.0000      0.188855   443.2051       16.7501       13.9417      -4.70304      -2.94125      -7.67025       2.39055       3.10258       3.37638       3.61565       3.54950       3.47371
  25  18 3685.4794    2.2556  4.9354 11.1924  0.0000      0.468684  0.0717   0.0175   0.1267    0.0370   0.0000     0.0906762   433.3435       13.8672       19.7288      -5.70579       5.62657      -13.9627       3.22316       4.19443       4.59845       4.78022       4.89279       4.71911
  25  19 3832.0859    1.9178  6.9059 10.7988  0.0003      0.466423  0.0912   0.0132   0.1667    0.0326   0.0000     0.0749291   441.7429       21.6923       10.8511       2.61803       5.47058      -21.6574       3.76429       4.93926       5.45286       5.71087       5.60431       5.47554
  25  20 3978.3825    1.6013  9.7229 10.5109 -0.0001      0.281927  0.1271   0.0101   0.2268    0.0290   0.0000     0.0633274   436.4336       12.2983       14.2765       5.25277      -4.63562      -5.44668       4.88418       6.55186       7.18232       7.42707       7.40905       7.16407
  25  21 4124.6403    1.3594 11.8958 10.3507  0.0000      0.236951  0.1655   0.0083   0.2746    0.0267   0.0000     0.0614096   436.9172       27.5736       13.5146       13.4113      -6.58841      -10.8193       5.97503       7.97253       8.61158       9.14373       9.13314       8.90545
  25  22 4270.7091    1.1340 15.0174 10.1658 -0.0009      0.213563  0.2253   0.0063   0.3429    0.0242   0.0000     0.0668538   436.3870       21.1576       14.0729      -1.67065      -12.7421       13.7879       7.25427       9.63920       10.3717       10.9840       11.1572       10.8281
  26   5 1694.0703    0.2818  0.3356  9.3204  0.0000       11.8485  0.0149   0.0080   0.0300    0.0369   0.0000       3.12554   440.8910      0.636205       20.6571      -1.40999      -1.19318      -1.78400      0.779232       1.02173       1.23897       1.24782       1.17200       1.28523
  26   6 1869.0871    0.4396  0.4836  9.4143  0.0000       10.1809  0.0164   0.0099   0.0331    0.0482   0.0000       1.59388   440.9856     -0.614688       19.6165      -1.31252      -2.05742     -0.381066      0.904553       1.08451       1.21963       1.33173       1.32122       1.32776
  26   7 2039.8767    0.6225  0.6585  9.6129  0.0000       7.99435  0.0190   0.0119   0.0402    0.0646   0.0000       1.09981   439.3496       1.93900       16.3435     -0.718923     -0.225007      -1.94943      0.982214       1.15410       1.27735       1.41856       1.37230       1.37448
  26   8 2206.1843    0.9284  0.8170 10.0047  0.0000       5.10314  0.0215   0.0156   0.0435    0.0822   0.0000      0.831693   437.5357     0.0812592       19.4745     -0.334840      -4.93706      -3.03331       1.04801       1.38185       1.45482       1.53826       1.58484       1.53111
  26   9 2366.2152    1.3403  0.9751 10.5948  0.0000       4.52218  0.0252   0.0209   0.0473    0.0899   0.0000      0.715303   435.7257      0.471115       16.7875      0.670601      -2.70196     0.0251139       1.09895       1.58915       1.57633       1.82100       1.78225       1.71133
  26  10 2521.3951    1.7609  1.1339 11.1635  0.0003       2.86550  0.0284   0.0265   0.0534    0.0976   0.0000      0.665901   440.8565       1.82354       17.1214       2.52084      -1.97268       1.24648       1.25642       1.61700       1.82599       1.88040       1.84371       1.83942
  26  11 2674.5860    2.4075  1.0742 11.7789  0.0000       2.62911  0.0265   0.0369   0.0510    0.1018   0.0000      0.644893   436.0775       2.08171       14.0211     -0.182370     -0.401595      0.288053       1.21779       1.57605       1.74182       1.84599       1.85164       1.75525
  26  12 2826.7845    3.0183  1.0298 12.1736  0.0000       2.38727  0.0250   0.0456   0.0475    0.0997   0.0000      0.645674   439.1800       8.44948       13.9582      0.431629     -0.717179      -3.14001       1.17545       1.46058       1.61345       1.78582       1.80865       1.72035
  26  13 2977.6569    3.6495  1.1008 12.4299  0.0002      0.853749  0.0260   0.0538   0.0511    0.1094   0.0000      0.646998   440.2400       11.5219       14.7296      0.211565       1.79408      -1.46495       1.14861       1.48547       1.55094       1.70528       1.64957       1.67587
  26  14 3127.1918    3.6469  1.1720 13.0264  0.0000      0.806447  0.0316   0.0564   0.0546    0.0917   0.0000      0.724497   440.0242       9.50245       8.48985      0.634430      -1.76615      -4.36319       1.39484       1.84827       1.87825       1.99949       2.00462       1.93448
  26  15 3275.6817    3.6236  1.6968 12.4355  0.0000      0.386085  0.0356   0.0442   0.0658    0.0778   0.0000      0.382158   434.5425       9.22772       15.3738      0.159832      -5.98372      -4.84327       1.54559       1.97950       2.08362       2.28894       2.27939       2.17208
  26  16 3423.6836    3.0790  2.3145 12.2600  0.0000      0.417644  0.0458   0.0332   0.0801    0.0547   0.0000      0.264020   435.6285       9.02094       18.9205      -1.78622      -1.64345      -2.83225       1.93220       2.55180       2.68103       2.97287       2.89617       2.79817
  26  17 3571.4294    2.5972  3.5917 11.6891 -0.0005      0.438538  0.0574   0.0224   0.1057    0.0396   0.0000      0.148005   445.2263       13.5704       19.6828       6.17388       1.21677      -10.2853       2.34982       3.19501       3.45132       3.68710       3.52976       3.48179
  26  18 3718.9926    2.1739  5.1675 11.1265  0.0002      0.345326  0.0733   0.0160   0.1300    0.0355   0.0000     0.0944085   435.8348       17.5379       23.7623       4.97876      -1.37647      -3.30724       2.94575       3.94688       4.26174       4.52800       4.43161       4.42818
  26  19 3866.0447    1.8458  7.2273 10.8287  0.0000      0.402444  0.0956   0.0123   0.1696    0.0302   0.0000     0.0703874   436.7553       11.8987       12.9533      -2.55282      -6.74515      -14.2500       3.68198       4.94121       5.37479       5.64505       5.53003       5.38254
  26  20 4013.4648    1.5482  9.9800 10.4847  0.0001      0.455785  0.1267   0.0096   0.2285    0.0283   0.0000     0.0611034   433.2599       19.9674       13.3759      -8.70228      -2.54984      -1.51879       4.64202       6.15615       6.66389       7.12404       7.21085       6.91176
  26  21 4159.8769    1.2761 12.8315 10.3512  0.0000      0.277085  0.1789   0.0074   0.2998    0.0252   0.0000     0.0665862   434.0355       18.0211     -0.453938      -9.42626       7.59799      -6.48107       5.97313       7.82178       8.70932       8.92441       9.03042       8.71443
  27   3 1325.2144    0.0992  0.1228  9.3885  0.0000       67.7459  0.0151   0.0065   0.0263    0.0278   0.0000       39.9944   439.3517     -0.185080       21.5368      0.653950      -2.97943     -0.242266      0.878416       1.05392       1.16865       1.13135       1.24491       1.05776
  27   4 1527.5791    0.1502  0.1771  9.3599  0.0000       32.3002  0.0144   0.0067   0.0222    0.0267   0.0000       12.6909   440.6418      -1.56334       17.5222    -0.0395939      -2.01657    -0.0427766      0.740624      0.886886      0.956503       1.16904       1.10673       1.00685
  27   5 1713.6077    0.3046  0.2728  9.3378  0.0000       17.5799  0.0123   0.0088   0.0231    0.0357   0.0000       3.41072   440.1792      0.694349       19.9798      0.732493      -2.13872    -0.0185551      0.660134      0.843587      0.868310      0.929974      0.985073      0.948026
  27   6 1889.8128    0.4676  0.5129  9.4064 -0.0002       6.46698  0.0168   0.0099   0.0341    0.0530   0.0000       1.35982   440.2140      0.681924       18.6481     -0.796503      -2.29767      0.264999      0.809772       1.06664       1.20244       1.23097       1.26504       1.25068
  27   7 2062.1876    0.6862  0.7029  9.6057  0.0001       8.39986  0.0191   0.0124   0.0399    0.0676   0.0000      0.994912   441.4982       2.23825       16.8442      0.756940     -0.171269      -1.49498      0.912424       1.14711       1.28678       1.36972       1.40638       1.31253
  27   8 2229.9135    1.0046  0.8762 10.0448  0.0000       6.17555  0.0225   0.0163   0.0439    0.0866   0.0000      0.809462   439.6206       2.26541       17.0439      0.842341      -4.64032     -0.835125      0.989522       1.25851       1.41831       1.48327       1.53173       1.43766
  27   9 2391.1836    1.4250  1.1344 10.6168  0.0000       3.80045  0.0287   0.0207   0.0510    0.0958   0.0000      0.734460   439.5112       4.10641       16.1838     -0.680347      -1.14384      -3.60704       1.17026       1.44737       1.65768       1.70152       1.80228       1.75714
  27  10 2547.7333    1.8878  1.1581 11.2289  0.0005       1.61480  0.0279   0.0280   0.0534    0.1051   0.0000      0.648892   440.2597       2.65922       13.4261       2.00057     -0.984796      -3.01131       1.19684       1.58164       1.70837       1.89981       1.89813       1.85912
  27  11 2702.2526    2.4897  1.0503 11.7350  0.0001       1.71390  0.0256   0.0370   0.0482    0.1030   0.0000      0.657178   440.5270       6.07860       12.4145       1.99156      -2.64810      -5.23927       1.13689       1.42731       1.53753       1.73412       1.73115       1.65144
  27  12 2855.5709    3.2155  1.0030 12.2894  0.0000      0.815897  0.0249   0.0486   0.0457    0.1029   0.0000      0.627913   439.4356       7.55045       16.5009      -1.08893     -0.978795      -2.01855       1.12315       1.44870       1.53679       1.65744       1.51704       1.62635
  27  13 3007.3141    3.7043  1.1011 12.3588  0.0000       1.20207  0.0257   0.0532   0.0486    0.1226   0.0000      0.505326   439.0281       10.0386       12.2562      0.632011      -4.44340      -4.40350       1.11901       1.50588       1.60256       1.71070       1.76216       1.67688
  27  14 3157.6094    3.8325  1.2842 12.6954  0.0005       1.67536  0.0290   0.0521   0.0550    0.0842   0.0000      0.533731   436.6512       14.0235       14.6971      -1.36723      -6.36929      -8.16581       1.20007       1.56442       1.64099       1.70427       1.71899       1.72782
  27  15 3306.8585    3.5261  1.7328 12.5933  0.0000      0.733661  0.0366   0.0422   0.0664    0.0645   0.0000      0.406472   437.8704       8.76400       9.19717       4.08112     -0.878095      -3.75468       1.45167       1.84901       2.09217       2.16175       2.15239       2.16683
  27  16 3455.7268    2.9478  2.7367 12.0657  0.0000      0.772316  0.0487   0.0293   0.0880    0.0484   0.0000      0.206861   437.6343       13.2472       10.8036       2.58051       1.50094      -3.40722       1.94444       2.55890       2.82831       3.09683       3.01557       2.99505
  27  17 3604.1690    2.4216  3.9786 11.6000  0.0003      0.696128  0.0618   0.0204   0.1111    0.0376   0.0000      0.133054   437.7071       10.9363       14.2238      0.638623      -1.15100      -3.09588       2.49868       3.19678       3.56099       3.73237       3.79368       3.65470
  27  18 3752.2473    2.1100  5.5376 11.1328  0.0000      0.622511  0.0747   0.0153   0.1378    0.0324   0.0000     0.0929867   439.6434       13.3481       16.4897      -4.62448       2.25565      -23.1445       2.93993       3.85591       4.23488       4.53036       4.49353       4.32865
  27  19 3899.7845    1.7610  8.0911 10.7139  0.0001      0.275467  0.1032   0.0112   0.1854    0.0289   0.0000     0.0696650   437.3191       19.5170       18.9146       8.45093       1.42518      -7.15263       3.78830       5.00750       5.53982       5.84874       5.86379       5.65768
  27  20 4047.0075    1.4793 10.8380 10.4559 -0.0001      0.146632  0.1396   0.0087   0.2445    0.0266   0.0000     0.0594127   437.4286       35.6385       15.6646       2.09864      -3.54349      -9.34735       4.84107       6.28191       6.98858       7.39827       7.29894       7.12288
  27  21 4194.8296    1.2585 13.4974 10.3219  0.0003      0.321161  0.1898   0.0069   0.3058    0.0236   0.0000     0.0610417   424.8557       21.3238       25.4077       2.11032     -0.882745      -8.53960       5.92443       7.99911       8.72849       9.28212       9.15074       8.94370
  27  22 4341.9784    1.0304 15.1702 10.1875  0.0000      0.257576  0.2365   0.0058   0.3554    0.0223   0.0000     0.0698837   425.0103       8.47642       13.7959      -3.42109     -0.756815      -14.3894       6.79391       9.28508       10.0093       10.6180       10.5660       10.3557
  28   3 1342.6505    0.0924  0.0789  9.4110  0.0000       56.9589  0.0121   0.0066   0.0182    0.0256   0.0000       53.8164   441.2767      -1.02116       19.2568     -0.285594      -2.31916       1.09961      0.577504      0.638555      0.864255      0.784877      0.884678      0.782714
  28   4 1546.0384    0.1861  0.1571  9.4054  0.0005       23.2464  0.0104   0.0074   0.0195    0.0262   0.0000       9.95672   439.7045      -1.56796       19.0097      -1.08498      -2.01810       1.05576      0.477209      0.660555      0.652268      0.814516      0.805372      0.842191
  28   5 1732.7762    0.3309  0.3285  9.3900  0.0001       19.8139  0.0131   0.0086   0.0273    0.0353   0.0000       2.81192   440.9646      -1.23814       18.4593     -0.256132      -2.21088     -0.847389      0.588711      0.799001      0.870857      0.945623      0.889216      0.905681
  28   6 1910.2417    0.4863  0.4967  9.4984  0.0000       11.3361  0.0163   0.0100   0.0310    0.0481   0.0000       1.51546   440.1735     -0.100336       18.9779       1.53033      -2.52946      -1.42241      0.780416       1.00599       1.15279       1.20971       1.19944       1.20410
  28   7 2084.0385    0.7252  0.7979  9.5742  0.0001       6.48509  0.0211   0.0122   0.0414    0.0786   0.0000      0.837035   438.1026      -1.42909       16.9184      -2.12997      -1.11414       3.00788      0.884048       1.22593       1.32842       1.45967       1.39277       1.34887
  28   8 2252.9521    1.0712  0.9269 10.3173  0.0000       5.76742  0.0236   0.0167   0.0456    0.0782   0.0000      0.821161   438.9123       2.39064       19.3658      0.859013      -2.92966      0.743476      0.957979       1.29938       1.42893       1.50844       1.47205       1.50951
  28   9 2415.5067    1.4800  1.0756 10.6158  0.0000       3.45144  0.0268   0.0215   0.0473    0.1047   0.0000      0.652082   439.4185       3.96716       16.5386      0.555166      -1.58472      0.415582       1.09924       1.44750       1.51396       1.66574       1.58767       1.60943
  28  10 2573.5214    1.9378  1.2501 11.1143  0.0000       2.18920  0.0292   0.0263   0.0524    0.0950   0.0000      0.572451   439.4190       5.42592       14.8146      -2.96477      -4.11918      0.320559       1.18571       1.60829       1.79292       1.94409       1.96558       1.91304
  28  11 2729.5684    2.5475  1.1446 11.7417 -0.0002       2.84773  0.0267   0.0363   0.0510    0.1059   0.0000      0.675182   440.8982       10.7608       14.9303       1.74588      -1.51239      -3.11646       1.10134       1.46405       1.52063       1.63827       1.67641       1.58572
  28  12 2883.8921    3.2405  1.0795 12.2444  0.0002      0.479728  0.0251   0.0467   0.0485    0.1075   0.0000      0.619201   439.0227       3.76193       14.8589      0.847291      -6.31013      -3.57456       1.05922       1.36898       1.48869       1.63131       1.57300       1.53245
  28  13 3036.4950    3.7181  1.1174 12.6644 -0.0000       1.32842  0.0263   0.0530   0.0497    0.0984   0.0000      0.684728   440.8793       7.76161       12.1774       1.56969      -1.48594     -0.236619       1.08376       1.46735       1.56559       1.69399       1.64001       1.63811
  28  14 3187.4160    3.8000  1.2912 12.7977  0.0000     -0.419963  0.0303   0.0514   0.0535    0.0867   0.0000      0.519295   438.3425       11.0013       14.9309      -4.01801      -1.04050      -3.39941       1.26722       1.72941       1.83530       2.00825       1.98719       1.90111
  28  15 3337.6450    3.3903  1.8438 12.5561  0.0000      0.928366  0.0369   0.0389   0.0675    0.0589   0.0000      0.299460   441.7212       11.4802       16.4870       2.74327      0.452259      -5.17879       1.43944       1.89295       2.03654       2.17917       2.23953       2.19127
  28  16 3487.1587    2.8538  2.9254 11.8860  0.0000      0.369865  0.0472   0.0264   0.0916    0.0486   0.0000      0.183090   439.0523       10.5559       15.6046      -1.93297     -0.632731      -10.2925       1.87617       2.45697       2.66314       2.79113       2.83927       2.75972
  28  17 3636.3408    2.3741  4.3495 11.4997  0.0000      0.600551  0.0636   0.0190   0.1152    0.0363   0.0000      0.112603   437.8790       11.9759       12.3254       4.87961     -0.744921      -8.33798       2.48681       3.14041       3.56129       3.77383       3.76180       3.74996
  28  18 3785.0306    1.9970  6.2049 10.9970  0.0000      0.344818  0.0799   0.0135   0.1482    0.0306   0.0000     0.0803771   435.4609       16.0597       11.6417      -7.21694      -6.50329      -15.3843       3.03307       3.99814       4.32688       4.75335       4.65455       4.58783
  28  19 3933.4517    1.7039  8.6804 10.6470  0.0000      0.355780  0.1082   0.0102   0.1946    0.0276   0.0000     0.0628271   432.7690       9.55219       11.0929      -2.13821      -7.67797      -12.9961       3.81777       5.08335       5.52004       5.87946       5.88551       5.80774
  28  20 4081.4197    1.3824 10.8794 10.5195  0.0000      0.346805  0.1477   0.0082   0.2472    0.0248   0.0000     0.0671878   432.7346       14.3334       16.3467      -1.25018      -5.67090      -13.5589       4.80089       6.36454       6.95692       7.48556       7.51101       7.35396
  28  21 4228.8682    1.1860 13.8907 10.3182 -0.0001      0.223611  0.2001   0.0064   0.3144    0.0225   0.0000     0.0690950   440.2695       15.2066       13.9392      -2.92860      0.849314      -3.66256       5.89845       7.79060       8.73573       9.17184       9.20246       9.09686
  29   3 1359.7936    0.0897  0.1039  9.3678  0.0000       69.4692  0.0129   0.0062   0.0250    0.0260   0.0000       49.1760   441.0374     -0.616211       19.2210      0.346134      -3.10912      0.718764      0.760144      0.968651       1.10830       1.22201       1.07224       1.02669
  29   4 1564.1748    0.1825  0.1622  9.3954  0.0000       25.8753  0.0102   0.0071   0.0194    0.0259   0.0000       9.76630   439.3910     -0.634639       20.3187     -0.475204      -1.49163      0.671257      0.491724      0.675617      0.752062      0.780372      0.817080      0.713350
  29   5 1751.5993    0.3462  0.3107  9.3738 -0.0001       14.6490  0.0127   0.0089   0.0234    0.0371   0.0000       2.63753   441.2667      0.438836       19.5696      0.337645      -1.24989      0.163496      0.676615      0.941597      0.980738       1.14247       1.11853       1.10720
  29   6 1930.2732    0.5081  0.5575  9.5317  0.0002       11.5404  0.0164   0.0102   0.0354    0.0505   0.0000       1.37401   441.3874    -0.0400928       20.2488     -0.711414     -0.600737      0.994402      0.761883       1.05009       1.13711       1.23852       1.18622       1.15909
  29   7 2105.4219    0.7805  0.6617  9.8299  0.0000       5.10657  0.0178   0.0136   0.0355    0.0661   0.0000      0.920408   440.4010      0.983655       18.6158      0.346304      -3.89587      -2.59930      0.781816       1.07942       1.10178       1.20031       1.19857       1.18594
  29   8 2275.5072    1.1038  0.9555 10.2196 -0.0001       4.95012  0.0237   0.0166   0.0446    0.0826   0.0000      0.784923   438.8143       1.55171       17.1797      -1.05415      -2.34134      0.177850      0.972674       1.24656       1.39465       1.45804       1.46309       1.43130
  29   9 2439.1967    1.5677  1.1329 10.7971  0.0000       1.83398  0.0276   0.0220   0.0515    0.0928   0.0000      0.717243   441.4662       1.33623       13.7290     -0.427250       1.07218      -3.34489       1.11457       1.45296       1.68260       1.72182       1.76630       1.74332
  29  10 2598.8606    2.0521  1.1627 11.4384  0.0000       1.67978  0.0288   0.0291   0.0497    0.0990   0.0000      0.620502   439.3018      0.228382       18.0054      -1.68395     -0.993238      -1.89774       1.16783       1.53522       1.67197       1.76299       1.75851       1.72146
  29  11 2756.3753    2.7307  1.0663 11.9351  0.0002       2.15567  0.0252   0.0387   0.0463    0.0931   0.0000      0.603173   439.3963       6.26689       13.2225      -1.62007      -1.61203      -6.47565      0.994058       1.30864       1.37362       1.42958       1.43987       1.47619
  29  12 2911.8305    3.3664  1.0936 12.2896  0.0001       1.66158  0.0250   0.0474   0.0476    0.1062   0.0000      0.614639   437.9445       7.72469       11.5795       1.41053      -2.75704      -2.71164       1.04944       1.33482       1.47322       1.52993       1.55703       1.54377
  29  13 3065.2788    3.8836  1.1155 12.7025  0.0000      0.987297  0.0263   0.0548   0.0486    0.1008   0.0000      0.597702   439.6574       6.73259       17.3460      -2.37220      -1.88433      -4.62136       1.09765       1.42658       1.54591       1.64668       1.69058       1.75060
  29  14 3217.1317    3.7661  1.4827 12.4352 -0.0000       1.49715  0.0308   0.0449   0.0567    0.0796   0.0000      0.406783   438.4638       10.8077       14.2793      -1.62420      0.185139      -5.94758       1.20479       1.58942       1.72781       1.84002       1.82513       1.84328
  29  15 3368.0588    3.2962  2.0644 12.4768  0.0000       1.06077  0.0397   0.0355   0.0705    0.0519   0.0000      0.306601   439.9332       11.4117       10.9267      -3.98551      0.445895      -1.27132       1.52537       1.96924       2.21454       2.31132       2.39352       2.27922
  29  16 3518.4865    2.7719  3.2107 11.9021  0.0000      0.700682  0.0515   0.0245   0.0941    0.0417   0.0000      0.170613   437.9332       10.3051       12.1688       2.89627      -2.34040      -8.04341       1.91314       2.58653       2.73615       2.94604       2.94060       2.91515
  29  17 3668.2689    2.2918  4.7033 11.3362  0.0000      0.645516  0.0655   0.0174   0.1203    0.0350   0.0000      0.106746   439.2269       18.6215       12.2421       2.35937       3.96779      -5.76239       2.44575       3.28488       3.50398       3.82713       3.74628       3.75447
  29  18 3817.4957    1.9270  6.8844 10.8782  0.0000      0.377761  0.0869   0.0123   0.1576    0.0290   0.0000     0.0758172   440.6333       12.7679       14.3193       7.46599      -10.6283      -11.7977       3.07054       4.10001       4.39219       4.76073       4.76753       4.71683
  29  19 3966.3385    1.6345  9.2925 10.6351 -0.0002      0.254150  0.1167   0.0096   0.2065    0.0259   0.0000     0.0633592   441.2987       14.2267      -1.52261       13.4166       8.11471      0.649247       3.86702       5.25060       5.68310       6.06835       6.06322       5.95224
  29  20 4115.1017    1.4034 12.3656 10.3896  0.0010      0.253078  0.1621   0.0074   0.2673    0.0245   0.0000     0.0572428   419.7423       10.8878       8.88776      -8.07929       1.65887      -21.7848       4.96122       6.62774       7.30343       7.79582       7.79627       7.74428
  29  21 4263.9946    1.1071 14.5457 10.2809  0.0001      0.473571  0.2126   0.0060   0.3262    0.0216   0.0000     0.0701183   455.4420       17.3847     -0.136228      -8.16297      -11.1796      -1.24828       5.99523       7.89584       8.86679       9.33305       9.47681       9.26230
  30   3 1376.6204    0.0956  0.0831  9.3966  0.0000       58.6110  0.0191   0.0068   0.0169    0.0245   0.0000       52.9113   442.3807     -0.958458       18.9658      0.135851      -3.16223       1.20007      0.702185      0.720994       1.02363       1.21713      0.883292       1.05337
  30   4 1581.9209    0.1976  0.2051  9.3635  0.0000       13.6981  0.0115   0.0068   0.0212    0.0278   0.0000       7.33278   439.9355     -0.221910       19.9531     -0.165234      -2.46047     -0.453847      0.578061      0.732745      0.802456      0.796582      0.913794      0.882215
  30   5 1770.1010    0.3402  0.4055  9.3502 -0.0003       13.8503  0.0140   0.0080   0.0318    0.0392   0.0000       2.28178   441.6628     -0.111050       18.9513       1.24150      -1.33536     -0.288804      0.616900      0.823652      0.909461      0.965909      0.997301      0.949446
  30   6 1950.0369    0.5498  0.5225  9.4861  0.0000       7.18446  0.0161   0.0105   0.0306    0.0543   0.0000       1.21037   441.2579     -0.430394       18.5485       2.28538      -2.24395      0.916213      0.823952       1.08841       1.19291       1.29061       1.32429       1.25217
  30   7 2126.4686    0.7896  0.7699  9.8229  0.0000       6.33512  0.0200   0.0127   0.0395    0.0702   0.0000      0.876275   440.7043       2.69844       17.9302      -1.96163      -4.59785     -0.453436      0.819119       1.09709       1.16560       1.24375       1.29456       1.26549
  30   8 2297.5006    1.2026  1.0023 10.1096  0.0000       4.56109  0.0235   0.0171   0.0438    0.0972   0.0000      0.670277   441.0127       4.24397       16.2029      0.149837      -2.83036      -1.02612      0.904364       1.20662       1.34146       1.42294       1.40213       1.44875
  30   9 2462.4649    1.6452  1.1214 10.9689 -0.0002       3.27559  0.0264   0.0234   0.0491    0.0963   0.0000      0.670812   441.2483       5.66860       18.4028       2.06186      -3.70360      0.627881       1.04959       1.40460       1.53363       1.60169       1.54582       1.54452
  30  10 2623.7310    2.1720  1.1805 11.2587  0.0000       2.76698  0.0273   0.0291   0.0491    0.1098   0.0000      0.618260   440.4811       3.71583       17.1644      0.988903     -0.885542     -0.823083       1.00436       1.32660       1.44798       1.51910       1.51609       1.47937
  30  11 2782.6966    2.7306  1.0533 12.2774  0.0000       1.53844  0.0247   0.0397   0.0482    0.0806   0.0000      0.680725   440.1623       4.77181       15.7906       1.73724      0.276900     -0.447598      0.997414       1.32300       1.47771       1.51748       1.53516       1.53171
  30  12 2939.3593    3.5070  0.9799 12.6923  0.0000       1.61786  0.0228   0.0513   0.0433    0.0820   0.0000      0.659617   438.6205       8.10782       16.7452      0.827710     -0.289205      -4.16997      0.930481       1.19340       1.26798       1.35920       1.35188       1.37233
  30  13 3093.6234    3.9599  1.2127 12.8232  0.0002      0.548235  0.0278   0.0531   0.0500    0.0943   0.0000      0.555167   440.1457       8.77672       13.5239      0.304013      -6.51982      -2.45087       1.07573       1.42923       1.58923       1.69035       1.70707       1.68491
  30  14 3246.3859    3.7822  1.6001 12.6557  0.0000       1.61470  0.0331   0.0447   0.0585    0.0714   0.0000      0.381941   439.9704       9.27256       9.60193      -3.32683       3.45792      -2.42133       1.27312       1.67432       1.88308       2.00642       1.96848       2.02001
  30  15 3398.0135    3.1954  2.3499 12.2200 -0.0001      0.614409  0.0410   0.0309   0.0742    0.0492   0.0000      0.250153   440.3319       9.19587       15.3617       3.28529       1.16733      -6.21550       1.51422       1.99033       2.17461       2.31806       2.38320       2.37514
  30  16 3549.2532    2.6852  3.6452 11.6832  0.0000      0.627403  0.0536   0.0216   0.0983    0.0396   0.0000      0.134630   440.0643       12.8446       13.7547      -2.22779      -3.57962      -10.5744       1.95225       2.61954       2.86291       3.03142       3.10783       3.07967
  30  17 3699.7980    2.2645  5.3225 11.1556  0.0000      0.499604  0.0694   0.0154   0.1236    0.0334   0.0000     0.0887191   437.5952       14.9945       8.06813     -0.120641       5.70235      -12.7019       2.46442       3.28842       3.57364       3.76527       3.95191       3.82370
  30  18 3849.7182    1.8584  7.6161 10.7774  0.0000      0.349997  0.0943   0.0112   0.1651    0.0281   0.0000     0.0659492   434.2575       8.71460       18.9173      -1.58753      0.838548      -10.4332       3.17868       4.29746       4.65239       4.96605       4.99674       4.91288
  30  19 3999.5234    1.5606  9.5871 10.6252 -0.0000      0.423995  0.1200   0.0089   0.2123    0.0250   0.0000     0.0645900   437.8181       14.1731       14.9376       2.94537      -6.09798      -6.26875       3.77469       5.07694       5.63769       5.95519       6.03603       6.01245
  30  20 4148.2705    1.3222 12.9994 10.4261 -0.0002      0.254007  0.1746   0.0066   0.2795    0.0225   0.0000     0.0662547   427.4426       12.4074       13.1732       4.26811       5.96639      -8.22859       4.98396       6.57734       7.26282       7.75161       7.89136       7.72577
  31   4 1599.3560    0.2170  0.1984  9.3904  0.0002       34.3959  0.0101   0.0072   0.0208    0.0286   0.0000       6.90586   440.9626      0.688269       20.4800     -0.224065      -2.32902     -0.797189      0.495458      0.662076      0.778824      0.867387      0.884275      0.835057
  31   5 1788.2985    0.3811  0.4193  9.3852  0.0002       15.1092  0.0142   0.0085   0.0296    0.0394   0.0000       1.98066   440.9301     0.0755256       18.9246      -2.09103      -1.66833       1.53964      0.653563      0.866724       1.01110       1.00567       1.16389       1.03049
  31   6 1969.5338    0.5777  0.6264  9.5248  0.0000       9.08242  0.0172   0.0103   0.0346    0.0569   0.0000       1.08565   440.2150       1.59214       21.6299      -2.77696      -2.75025     -0.921515      0.724288      0.980245       1.07782       1.13263       1.10529       1.13813
  31   7 2147.2078    0.8365  0.8054 10.0031  0.0000       7.81304  0.0205   0.0132   0.0394    0.0674   0.0000      0.913690   439.7887       1.54362       20.7096     -0.632239      -4.79972     -0.553843      0.775306       1.03988       1.11318       1.25707       1.18481       1.22640
  31   8 2319.0617    1.2361  1.1474 10.2562  0.0000       2.78416  0.0267   0.0167   0.0484    0.0988   0.0000      0.682287   440.0947       3.99560       19.6332      -1.01220      -1.60086     -0.588915      0.971342       1.27057       1.36905       1.52000       1.48797       1.49755
  31   9 2485.2049    1.7204  1.2715 10.9246 -0.0048       2.29208  0.0277   0.0218   0.0517    0.0858   0.0000      0.554246   440.6311       3.62302       18.5041      0.917419      -1.25584      0.686985       1.01333       1.34677       1.42697       1.53750       1.56090       1.53500
  31  10 2648.0172    2.3507  1.1518 11.5816 -0.0000       2.07051  0.0261   0.0320   0.0485    0.1057   0.0000      0.579981   437.6396       3.36468       14.1524      -1.26252      -3.25608      -1.75268      0.992194       1.29980       1.38298       1.49586       1.56391       1.60083
  31  11 2808.6043    3.0560  1.0711 12.2714  0.0000       2.75263  0.0240   0.0423   0.0457    0.0909   0.0000      0.618376   438.6793       6.50850       18.4930      -1.24123      -3.76885      -5.35976      0.901279       1.19043       1.30229       1.36679       1.36366       1.35221
  31  12 2966.3352    3.6956  1.0731 12.6572  0.0000       1.20951  0.0242   0.0506   0.0453    0.0902   0.0000      0.591237   439.0524       6.91289       13.4001     -0.971235     -0.667580      -4.05269      0.909402       1.25430       1.30948       1.39143       1.40126       1.41261
  31  13 3121.6419    3.9528  1.3739 12.6062  0.0038       1.75550  0.0283   0.0493   0.0534    0.0915   0.0000      0.468012   440.0992       7.35113       10.8633       1.64564      -4.18027      -5.52442       1.00284       1.31811       1.45417       1.53335       1.58859       1.54932
  31  14 3275.1550    3.6886  1.7154 12.4643  0.0000      0.879805  0.0334   0.0408   0.0597    0.0706   0.0000      0.363796   439.2292       9.66911       15.1463      0.539675      -3.57192      -8.60473       1.19800       1.60787       1.74024       1.87614       1.82596       1.81095
  31  15 3427.7878    3.0290  2.4493 12.1995 -0.0001      0.561732  0.0414   0.0286   0.0772    0.0463   0.0000      0.231801   434.6704       15.6013       15.7606       1.81070      -2.57139      -7.83736       1.52997       1.99128       2.17443       2.37418       2.47599       2.40994
  31  16 3579.7357    2.5684  3.8888 11.5843  0.0000      0.484592  0.0550   0.0194   0.1010    0.0366   0.0000      0.125829   438.4513       13.9046       15.3765     -0.205418      0.412198      -7.94386       1.92171       2.55929       2.77492       3.01900       3.07931       2.99305
  31  17 3731.0805    2.1569  5.6812 11.1441  0.0000      0.467886  0.0713   0.0142   0.1320    0.0308   0.0000     0.0837472   442.3636       10.6334       11.6231      -1.14167      -5.21675      -10.9473       2.50342       3.27117       3.63344       3.84431       3.85304       3.91113
  31  18 3881.6214    1.7946  7.8159 10.8625  0.0000      0.355851  0.0957   0.0106   0.1723    0.0257   0.0000     0.0687548   440.4314       15.4476       17.1202      -6.11434      -6.58171      -2.78355       3.10872       4.09663       4.56602       4.82462       4.94531       4.96567
  31  19 4031.8828    1.5381 11.1037 10.5436  0.0004      0.329895  0.1395   0.0079   0.2295    0.0242   0.0000     0.0596675   431.5831       10.3115       4.90457      -4.34618      -5.45095      -9.93699       4.02909       5.54398       6.09407       6.41417       6.54911       6.55958
  31  20 4181.4818    1.2386 13.0155 10.4533  0.0000      0.279670  0.1847   0.0063   0.2851    0.0216   0.0000     0.0699029   443.9286       12.7304       14.3268       16.2167       5.49944      -10.3890       5.01659       6.80597       7.45878       8.06568       8.09227       8.06964
  32   2 1179.5220    0.0705  0.0640  9.5588 -0.0000       13.9504  0.0134   0.0067   0.0237    0.0193   0.0000       131.130   441.2115      0.177293       17.5149      0.654255      -1.22040     -0.978955      0.657877      0.855580      0.941386      0.956263      0.961502      0.859948
  32   4 1616.4755    0.2262  0.2263  9.4463  0.0001       31.6857  0.0116   0.0071   0.0219    0.0288   0.0000       5.98655   441.2694      0.473601       20.8336      0.502203     -0.826218     -0.164643      0.547274      0.779125      0.796542      0.875745      0.827304      0.772205
  32   5 1806.2321    0.3885  0.4674  9.3987  0.0000       11.6671  0.0153   0.0080   0.0300    0.0411   0.0000       1.87220   440.5485     -0.850459       18.6901      -1.20113      -2.72791      0.479107      0.662678      0.852128      0.917231       1.01498       1.02168       1.01387
  32   6 1988.7607    0.6180  0.6240  9.5261 -0.0007       7.77573  0.0169   0.0106   0.0326    0.0607   0.0000      0.980508   439.1811     -0.143196       19.0840      -1.63899      -3.24658      0.257864      0.673663      0.926496      0.983797       1.09203       1.10298       1.08537
  32   7 2167.4722    0.8916  0.8123 10.1029  0.0000       6.88089  0.0198   0.0138   0.0397    0.0685   0.0000      0.871743   440.9149      -2.59553       19.2707     -0.193475      -1.96357      -1.99724      0.803691      0.983136       1.07998       1.20971       1.28411       1.22047
  32   8 2340.2142    1.2976  1.2152 10.3319 -0.0008       2.93642  0.0277   0.0170   0.0488    0.1001   0.0000      0.630528   441.1559       4.17473       20.4601       1.41630      -2.85037     -0.305099      0.972613       1.24978       1.37167       1.47309       1.47962       1.47965
  32   9 2507.4846    1.8333  1.2040 11.1412  0.0000       3.14953  0.0278   0.0239   0.0485    0.0925   0.0000      0.631817   439.7035       1.21589       19.0903      -1.90911      -1.66905      -1.06582      0.980767       1.29726       1.38524       1.48766       1.48974       1.48731
  32  10 2671.8335    2.4920  1.1165 11.7801  0.0000       2.13608  0.0253   0.0335   0.0456    0.0963   0.0000      0.622644   439.6391       6.16967       14.8387      -1.16938      -2.21191      -3.83266      0.913533       1.23643       1.31673       1.41081       1.46340       1.50550
  32  11 2833.9807    3.1484  1.0128 12.5142  0.0000       1.93658  0.0230   0.0444   0.0434    0.0842   0.0000      0.626169   441.0509       7.01626       18.5397     -0.630567      0.627054      -1.63488      0.877807       1.14623       1.22181       1.36521       1.38280       1.39325
  32  12 2992.9842    3.7192  1.0944 12.7821  0.0000       1.28936  0.0242   0.0506   0.0460    0.0879   0.0000      0.623329   439.3083       9.18396       12.6959      -3.02969     -0.829473      -2.38863      0.895249       1.17427       1.23144       1.36428       1.36610       1.35240
  32  13 3149.1878    3.9082  1.2500 13.0205 -0.0000      0.751573  0.0275   0.0511   0.0506    0.0793   0.0000      0.560460   440.3566       8.59502       13.9827       1.44090     -0.959228      -6.78925      0.976279       1.33186       1.37575       1.56489       1.58932       1.55678
  32  14 3303.6805    3.6338  1.7727 12.6288 -0.0002      0.738539  0.0337   0.0395   0.0612    0.0631   0.0000      0.324836   438.7524       9.20761       15.1128      0.383423      -3.05386      -6.33369       1.21490       1.59198       1.68525       1.89946       1.89957       1.84841
  32  15 3457.1724    3.0038  2.9179 12.1072  0.0000      0.690698  0.0460   0.0253   0.0825    0.0385   0.0000      0.180252   439.1334       7.90412       18.4866      -2.06042      -9.48368      -3.58672       1.50687       2.02444       2.24916       2.33484       2.41918       2.37041
  32  16 3609.9425    2.4559  4.0646 11.7704  0.0000      0.722839  0.0586   0.0185   0.1047    0.0312   0.0000      0.128062   437.6630       11.3976       14.0624       3.33364       1.95423      -8.63590       1.92707       2.53751       2.78053       3.05624       3.08275       3.17259
  32  17 3761.9577    2.0801  6.1683 11.1378  0.0000      0.539424  0.0762   0.0131   0.1366    0.0284   0.0000     0.0801650   443.5258       8.91712       15.1905       3.84167      -11.1122      -5.34115       2.49353       3.32406       3.61686       3.95151       3.99665       3.91448
  32  18 3913.1005    1.7404  8.7732 10.7400 -0.0005      0.385355  0.1047   0.0095   0.1846    0.0254   0.0000     0.0658237   436.8041       11.8354       15.6816       3.61016      -9.12024      0.579905       3.25582       4.39096       4.78806       5.25622       5.27155       5.19340
  32  20 4214.6542    1.1960 14.3472 10.4483 -0.0007      0.431111  0.2020   0.0059   0.3131    0.0209   0.0000     0.0643119   443.1169       15.3963      -7.00632      -2.77813       13.7701      -12.1152       5.22405       7.08835       7.84283       8.36224       8.51596       8.52124
  33   3 1425.4100    0.1323  0.1587  9.3828  0.0000       3.75484  0.0131   0.0059   0.0225    0.0217   0.0000       17.9946   441.3340       1.19858       20.4003     -0.857912      -2.37316      0.246609      0.692406      0.991143       1.04599       1.21124       1.10479       1.20227
  33   4 1633.2545    0.2375  0.2418  9.3519  0.0000       18.7838  0.0112   0.0069   0.0222    0.0283   0.0000       4.88438   440.5937     -0.586825       18.8007       1.86396      -2.43803     -0.841708      0.506755      0.662553      0.688026      0.743900      0.783431      0.776693
  33   5 1823.8811    0.4180  0.4514  9.3147  0.0000       12.6952  0.0141   0.0084   0.0286    0.0419   0.0000       1.64512   440.5202    -0.0805813       20.3627      0.752932      -2.56403      0.163642      0.578568      0.782165      0.883225      0.992066      0.889945      0.894833
  33   6 2007.7271    0.6328  0.6837  9.4407  0.0000       7.50401  0.0179   0.0102   0.0338    0.0628   0.0000      0.960700   442.7555     -0.317392       20.2732       2.02461     -0.193629     -0.461847      0.689293      0.894301      0.981461       1.07268       1.06721       1.10992
  33   7 2187.4629    0.9761  0.8220 10.1117 -0.0000       5.77013  0.0196   0.0146   0.0375    0.0700   0.0000      0.802863   442.5380     0.0735619       18.8986      -1.59305     -0.403988     -0.861868      0.763218      0.982505       1.05892       1.14182       1.11082       1.19327
  33   8 2361.0249    1.3654  1.1158 10.5781  0.0000       3.75947  0.0253   0.0181   0.0471    0.0825   0.0000      0.698057   440.1483       3.98019       17.6132      -2.04081      -2.43597      -3.07962      0.841578       1.08513       1.21295       1.31389       1.31690       1.31770
  33   9 2529.4097    1.9180  1.2341 11.1544  0.0035       3.63242  0.0268   0.0246   0.0501    0.0890   0.0000      0.622541   440.3893      0.100243       21.1560       1.19703      -2.31966      -2.81513      0.903637       1.20557       1.31457       1.42031       1.45733       1.46530
  33  10 2695.3075    2.4519  1.1820 11.8782  0.0000       3.12336  0.0264   0.0324   0.0484    0.0866   0.0000      0.672355   441.3124       5.05291       16.7299      -1.78907     -0.890769      -4.70937      0.870633       1.15230       1.21539       1.34275       1.36879       1.39989
  33  11 2858.7816    3.2862  1.1320 12.2947  0.0000       1.13957  0.0244   0.0433   0.0462    0.0966   0.0000      0.702989   440.1444       4.42992       15.6808      -1.50882      -3.29360      -3.15240      0.851842       1.12651       1.17709       1.30783       1.31850       1.31008
  33  12 3019.0171    3.9647  1.1823 12.4913  0.0027    -0.0865538  0.0259   0.0499   0.0449    0.1073   0.0000      0.518452   439.9478       5.23580       14.1944    -0.0495368      0.311878      -2.98108      0.852151       1.13654       1.23503       1.33800       1.30802       1.31744
  33  13 3176.4100    3.8691  1.3719 12.9747 -0.0013       1.19732  0.0286   0.0476   0.0536    0.0691   0.0000      0.440542   440.3190       11.6619       17.0586     -0.518453      -5.70265      -3.89964       1.00587       1.32242       1.45403       1.54324       1.57138       1.60879
  33  14 3331.7939    3.4969  1.9428 12.4527  0.0000      0.799009  0.0353   0.0355   0.0627    0.0555   0.0000      0.304335   437.6739       8.80004       13.0902       3.77995     -0.720428      -10.1148       1.18151       1.58673       1.70269       1.93407       1.94204       1.88108
  33  15 3486.1789    2.9495  3.0021 11.9197  0.0003      0.676038  0.0453   0.0246   0.0827    0.0417   0.0000      0.168282   439.8407       8.43986       15.7871      0.118949      -4.11843      -11.2596       1.54001       2.06433       2.26748       2.46066       2.49452       2.47323
  33  16 3639.7854    2.4599  4.6124 11.4590  0.0000      0.536167  0.0601   0.0169   0.1088    0.0314   0.0000      0.103877   440.1723       14.6850       13.5363      -1.99938       1.36573      -10.3200       1.94422       2.58581       2.85470       3.00724       3.10184       3.06910
  33  17 3792.2247    1.9918  6.7147 10.9903  0.0000      0.314578  0.0813   0.0118   0.1444    0.0267   0.0000     0.0736775   438.5539       16.3587       18.0750      0.873878     -0.475494       2.33207       2.52576       3.39338       3.72016       4.02294       4.12093       3.99736
  33  18 3944.4566    1.6867  9.1892 10.6756 -0.0003      0.390482  0.1106   0.0090   0.1895    0.0241   0.0000     0.0623701   442.8286       12.1124       16.9731      -1.71031      -8.06365      -3.59620       3.22502       4.33215       4.80359       5.09858       5.19268       5.17182
  33  19 4095.8522    1.4183 11.7884 10.4652 -0.0003      0.214288  0.1507   0.0067   0.2501    0.0226   0.0000     0.0637032   436.3387       3.00448       15.0868       12.7786      -14.7827      -3.74571       4.06729       5.45643       6.01749       6.59726       6.64116       6.56517
  33  20 4246.9140    1.1907 14.7925 10.2828  0.0002      0.352999  0.2063   0.0055   0.3063    0.0209   0.0000     0.0624760   433.3831       15.8903       26.7497       1.89083      0.757882      -22.2053       4.90752       6.69189       7.39363       7.85594       7.95146       7.95868
  34   2 1208.0272    0.0692  0.0602  9.4590  0.0000       112.817  0.0117   0.0062   0.0178    0.0242   0.0000       126.201   442.3219    -0.0758762       18.6036      -1.38131      -2.86237     -0.491353      0.481630      0.676545      0.785000      0.940793      0.878499      0.789746
  34   3 1441.1644    0.1315  0.1830  9.3838  0.0000       32.4544  0.0241   0.0057   0.0234    0.0236   0.0000       19.8846   441.9785       1.93444       19.5484      0.395569      -2.02894       1.18740      0.960440       2.64213       1.21613       2.74179       1.83681       4.29669
  34   4 1649.7469    0.2585  0.2618  9.3417  0.0000       19.6354  0.0120   0.0071   0.0224    0.0294   0.0000       4.08603   441.4937      0.181152       19.6649    -0.0890772      -1.68378      0.574252      0.460503      0.564818      0.710990      0.692524      0.813591      0.755646
  34   5 1841.3237    0.4452  0.4183  9.4743  0.0000       12.4509  0.0131   0.0092   0.0263    0.0402   0.0000       1.68159   441.8068     -0.578889       20.0288     -0.921963      -2.96755      -2.07164      0.563969      0.747284      0.780795      0.901666      0.907808      0.944114
  34   6 2026.4621    0.6558  0.6430  9.6129  0.0000       8.90667  0.0161   0.0109   0.0335    0.0576   0.0000       1.01684   440.0320       1.15654       20.3551      -1.32326      -3.30106   -0.00495131      0.595819      0.781257      0.883114      0.957880      0.955097      0.956718
  34   7 2207.1359    0.9902  0.9492  9.9076  0.0000       4.60286  0.0208   0.0137   0.0423    0.0836   0.0000      0.728496   440.8274       2.24417       19.5026     -0.921551      -3.15836       1.19672      0.755716      0.965772       1.07640       1.20906       1.19682       1.17679
  34   8 2381.3963    1.3942  1.1634 10.6238 -0.0000       3.58889  0.0264   0.0183   0.0476    0.0901   0.0000      0.667623   440.4573       3.73777       19.4227      -1.76724      -2.67225       1.10853      0.865111       1.12209       1.23950       1.31348       1.34738       1.36513
  34   9 2550.8767    2.0078  1.2819 11.0874  0.0039       3.25728  0.0263   0.0245   0.0502    0.0904   0.0000      0.550524   440.6011       5.25397       18.2275     -0.424582      -1.44610      -1.76208      0.874289       1.17079       1.23487       1.34656       1.38871       1.40027
  34  10 2718.2171    2.5996  1.0520 12.0139  0.0000       3.00433  0.0231   0.0350   0.0448    0.0829   0.0000      0.705003   438.2690       3.58771       18.6046       2.21218      -3.91346      -4.70921      0.807868       1.09861       1.20458       1.29969       1.34180       1.36902
  34  11 2883.1181    3.4084  1.1773 12.1079 -0.0001      0.757618  0.0247   0.0425   0.0463    0.1109   0.0000      0.660804   439.2973       6.82661       17.5987      -2.02656      -1.94541      -1.70425      0.833575       1.08401       1.18853       1.26664       1.28532       1.30304
  34  12 3044.6780    3.8826  1.2050 12.8073  0.0003      0.256112  0.0260   0.0494   0.0479    0.0856   0.0000      0.556884   439.8236       8.08816       16.3488       2.81230      -2.48328      -4.95861      0.887214       1.13146       1.23588       1.36889       1.43311       1.42741
  34  13 3203.1206    3.9404  1.4091 12.7441  0.0001      0.717398  0.0279   0.0454   0.0523    0.0708   0.0000      0.402049   439.7339       8.06108       17.7630      0.879850     -0.834812      -2.77126      0.881097       1.18067       1.21725       1.41217       1.37092       1.42231
  34  14 3359.6599    3.4425  2.1716 12.3235  0.0000       1.16658  0.0368   0.0325   0.0661    0.0520   0.0000      0.258070   442.7962       9.48486       17.8840      -2.87719     -0.125102      -3.35854       1.17432       1.54338       1.72138       1.83696       1.92413       1.92855
  34  15 3514.8661    2.8150  3.3600 11.8709  0.0002      0.428292  0.0481   0.0220   0.0889    0.0365   0.0000      0.148968   440.3488       10.5446       12.2309      -2.41902     -0.159630      -3.56743       1.49964       2.03765       2.20525       2.34227       2.37956       2.40557
  34  16 3669.2965    2.3180  4.8660 11.4538 -0.0000      0.647845  0.0622   0.0158   0.1151    0.0292   0.0000     0.0997648   439.6177       12.2151       10.2266       2.02983       6.19329      -10.5699       1.96886       2.57097       2.79264       3.04995       3.03176       3.07543
  34  17 3822.7434    1.9849  7.2864 10.9733  0.0000      0.327608  0.0846   0.0112   0.1509    0.0250   0.0000     0.0699602   431.4595       14.1965       14.7423      -3.26165      -2.81614     -0.551080       2.56607       3.41780       3.81442       4.11847       4.21137       4.22924
  34  18 3975.3641    1.6410  9.9303 10.6500  0.0007      0.261906  0.1192   0.0083   0.1998    0.0233   0.0000     0.0612978   442.5907       12.4944       9.10983      0.170893      -4.27266      -19.0060       3.32840       4.43715       4.86372       5.22111       5.37576       5.34036
  34  19 4127.4618    1.4025 13.5238 10.4276  0.0000      0.237305  0.1746   0.0061   0.2716    0.0215   0.0000     0.0596543   416.3505       24.9226       18.4841      -5.25687      -14.2822      -4.37126       4.26952       5.70184       6.28825       6.84695       6.82526       6.88804
  35   3 1456.6203    0.1254  0.1404  9.3910  0.0002       13.4695  0.0102   0.0056   0.0211    0.0209   0.0000       21.0153   441.1422      0.511201       21.1092      -1.20734      -2.83181       1.01837      0.394244      0.523593      0.625742      0.743731      0.689524      0.662749
  35   4 1665.9874    0.2741  0.2641  9.3955  0.0000       21.3407  0.0109   0.0073   0.0210    0.0284   0.0000       3.90920   441.0810     -0.287617       20.7629      -1.20557      -2.84886     0.0766347      0.422254      0.584180      0.615984      0.663890      0.689294      0.652025
  35   5 1858.5155    0.4775  0.4642  9.3601  0.0000       10.9022  0.0135   0.0090   0.0267    0.0425   0.0000       1.40597   442.3144      0.283616       20.3768      0.542314      -3.10526     -0.620401      0.564502      0.736330      0.786005      0.825354      0.834156      0.821592
  35   6 2044.9706    0.6958  0.7314  9.5808  0.0000       7.13697  0.0178   0.0107   0.0354    0.0635   0.0000      0.928410   440.4084       2.43575       19.5053      0.102727     -0.649570      -1.65002      0.633260      0.891294      0.932700       1.09072       1.02853       1.09652
  35   7 2226.5564    1.0561  0.9677  9.9753  0.0000       5.12826  0.0220   0.0142   0.0403    0.0840   0.0000      0.715359   440.3290       1.64151       20.8502      0.633571      -1.84270     -0.435882      0.768998       1.08982       1.15842       1.27519       1.28571       1.24017
  35   8 2401.4914    1.5078  1.0910 10.8446 -0.0002       3.07436  0.0240   0.0199   0.0452    0.0836   0.0000      0.669216   440.4880       3.21366       19.9209      -2.60121      -1.30072     -0.339387      0.805496       1.05260       1.12449       1.27393       1.34760       1.32757
  35   9 2572.0875    2.0817  1.2685 11.2888  0.0000       2.57553  0.0262   0.0253   0.0490    0.0855   0.0000      0.554016   443.2525       1.49736       21.4431       2.00299      -4.50632      -2.23999      0.863783       1.10945       1.23357       1.34678       1.36675       1.37709
  35  10 2740.7716    2.7691  1.1757 11.7827 -0.0016       3.39943  0.0241   0.0345   0.0464    0.0948   0.0000      0.574496   441.7589       7.07713       17.8823     -0.953608     -0.552146      -3.85220      0.823099       1.04773       1.16299       1.23089       1.25940       1.25963
  35  11 2907.0639    3.5191  1.1458 12.3999  0.0001       1.20405  0.0241   0.0449   0.0451    0.0972   0.0000      0.589820   441.0193       7.75159       17.8218       1.56652      -1.38344      -2.51148      0.796646       1.08256       1.16739       1.25074       1.36026       1.28771
  35  12 3069.9413    3.9349  1.2570 12.8389  0.0000       1.76154  0.0267   0.0478   0.0471    0.0752   0.0000      0.557968   441.4133       10.4943       19.3443      -1.07429      -3.04555      -4.22498      0.829204       1.05447       1.16297       1.25057       1.31024       1.27302
  35  13 3229.4762    3.7980  1.5868 12.7431  0.0000      0.737109  0.0303   0.0411   0.0552    0.0588   0.0000      0.415211   441.0514       9.52479       14.0438      -2.06547      0.475008      -3.63733      0.956650       1.29368       1.42256       1.52251       1.57144       1.55848
  35  14 3387.0308    3.2950  2.3523 12.1335  0.0000      0.686423  0.0381   0.0290   0.0671    0.0482   0.0000      0.221310   442.1279       13.3128       13.3639      0.280995     -0.117409      -3.37044       1.18734       1.61951       1.77281       1.89841       1.96270       1.97714
  35  15 3543.1419    2.7609  3.5745 11.7384 -0.0003      0.463461  0.0495   0.0204   0.0906    0.0356   0.0000      0.138057   440.5138       12.8023       14.1932      -5.64815       3.08748      -3.21771       1.53308       2.05412       2.25140       2.41848       2.51198       2.56117
  35  16 3698.4057    2.2771  5.2873 11.2786 -0.0006      0.484816  0.0643   0.0143   0.1177    0.0279   0.0000     0.0882652   442.3687       14.8404       17.4088      -1.00880      -3.70027      -9.24740       1.92422       2.61373       2.89679       3.11281       3.18958       3.13057
  35  17 3852.6023    1.8289  7.3354 10.9684 -0.0001      0.346545  0.0895   0.0105   0.1573    0.0248   0.0000     0.0758801   448.2057       14.2446       8.66168       4.26663      -4.54849      -2.61555       2.60817       3.44758       3.79420       4.18460       4.25504       4.29865
  35  19 4158.7981    1.2738 12.8360 10.4801 -0.0013      0.290090  0.1780   0.0059   0.2726    0.0204   0.0000     0.0690133   436.8212       4.90620       25.0305       4.79775       1.20288      -8.40234       4.27086       5.79726       6.40757       6.94741       6.97689       7.02451
  36   3 1471.8549    0.1580  0.1405  9.3779  0.0000       29.7037  0.0100   0.0062   0.0155    0.0218   0.0000       13.8678   441.5573     -0.982844       19.8375      0.758330      -2.59830      0.182633      0.376018      0.486031      0.556382      0.570913      0.550839      0.607036
  36   4 1681.9293    0.2825  0.2830  9.3810 -0.0001       17.2000  0.0107   0.0070   0.0220    0.0290   0.0000       3.61549   441.5489     -0.155779       20.1480     -0.622565      -2.70120     -0.353403      0.446848      0.562181      0.687644      0.827882      0.818288      0.846513
  36   5 1875.5015    0.4786  0.5458  9.4093  0.0002       9.44585  0.0153   0.0085   0.0301    0.0450   0.0000       1.25107   441.4244     -0.282238       18.5838      0.157034      -2.60142      0.960503      0.559373      0.756498      0.816754      0.870384      0.926687      0.939174
  36   6 2063.2191    0.7305  0.7793  9.5661 -0.0001       6.98531  0.0178   0.0107   0.0367    0.0659   0.0000      0.848729   441.3680      0.922015       18.3808       2.14271      -1.79280     -0.690349      0.611487      0.839986      0.929515       1.01882       1.05324       1.01612
  36   7 2245.6823    1.0979  0.9373 10.1349  0.0000       4.36766  0.0206   0.0148   0.0400    0.0810   0.0000      0.722783   441.4492      0.875044       20.9725      0.949972      -3.29464      0.387187      0.698493      0.909027      0.979667       1.11038       1.06961       1.08946
  36   8 2421.3265    1.5871  1.2361 10.7585  0.0000       2.88728  0.0255   0.0194   0.0473    0.0834   0.0000      0.583521   441.0367       3.45720       16.5804      0.104787      -2.49599     -0.811098      0.790759       1.04831       1.17862       1.26743       1.29017       1.29949
  36   9 2592.9350    2.1647  1.2819 11.0897  0.0000       1.83062  0.0256   0.0250   0.0468    0.0956   0.0000      0.502889   441.3517       2.23871       19.2667       2.06616     -0.814790      -3.56300      0.820588       1.06354       1.16397       1.29227       1.30969       1.31382
  36  10 2762.9783    2.8327  1.1026 12.0977 -0.0008       2.37668  0.0236   0.0366   0.0432    0.0883   0.0000      0.616871   439.4687       4.89816       18.8099      -2.46582      -3.81670    -0.0760779      0.780118       1.00365       1.05920       1.21195       1.24654       1.24741
  36  11 2930.4780    3.7520  1.1273 12.4947  0.0000       1.04202  0.0236   0.0469   0.0447    0.0953   0.0000      0.627787   440.8934       6.68463       16.0751     -0.257613      -3.01879     -0.778852      0.745229      0.979028       1.01182       1.16476       1.17732       1.22582
  36  12 3094.5811    4.0298  1.2429 12.8026 -0.0000      0.844982  0.0250   0.0484   0.0469    0.0809   0.0000      0.503343   440.2570       7.47107       16.2808      -1.55552      -1.90388      -3.79749      0.796423       1.07500       1.15981       1.25796       1.27477       1.22850
  36  13 3255.4105    3.8149  1.6643 12.8005  0.0029      0.982952  0.0308   0.0400   0.0567    0.0551   0.0000      0.371890   442.1742       8.02023       15.9947       1.18822     -0.406021      -4.46286      0.922840       1.22597       1.33338       1.48827       1.47373       1.54019
  36  14 3414.1825    3.2195  2.4639 12.2650  0.0000      0.956668  0.0383   0.0277   0.0710    0.0411   0.0000      0.221018   439.9331       8.81965       16.3577       1.84437      -5.06111      -5.08486       1.15913       1.54996       1.71489       1.83805       1.87847       1.87506
  36  15 3571.2217    2.6586  3.9992 11.7050  0.0000      0.457072  0.0531   0.0188   0.0975    0.0326   0.0000      0.128912   437.5707       11.7191       17.8956     -0.957393     -0.815890      -6.80122       1.56336       2.12091       2.34254       2.48644       2.52127       2.58297
  36  16 3727.1769    2.1986  6.0245 11.1503  0.0000      0.348430  0.0698   0.0129   0.1271    0.0271   0.0000     0.0739589   437.8763       8.06250       14.1001      0.106754      -2.12243      -4.56814       2.04487       2.72683       2.98143       3.17374       3.31072       3.35643
  36  17 3882.4594    1.8355  8.3407 10.8176  0.0000      0.519728  0.0953   0.0096   0.1679    0.0244   0.0000     0.0644048   439.5199       6.48338       13.2818     -0.644375       1.97268      -4.90813       2.64791       3.54363       3.93593       4.24100       4.40447       4.37705
  36  18 4036.1943    1.5324 10.7847 10.5853  0.0006      0.225399  0.1321   0.0071   0.2152    0.0219   0.0000     0.0621530   436.7819       15.5878       21.3288      -2.17648      -12.6532      -1.15960       3.32112       4.53732       4.88616       5.38084       5.40026       5.44113
  36  19 4190.2664    1.2708 13.6098 10.4321  0.0004      0.541633  0.1768   0.0058   0.2721    0.0200   0.0000     0.0633803   434.3315       10.9325       8.51109       3.02160       3.39366      -19.3317       4.15092       5.57849       6.17734       6.68211       6.87377       6.84240
  37   2 1249.1920    0.0766  0.0645  9.4678  0.0000       85.1418  0.0190   0.0067   0.0147    0.0211   0.0000       106.064   441.7240    -0.0970343       20.8027      -1.25001      -3.77638      0.702457      0.520406      0.864780      0.671775      0.923742      0.875605      0.964539
  37   3 1486.8225    0.1617  0.1935  9.3955  0.0000       21.2536  0.0113   0.0058   0.0212    0.0220   0.0000       11.0809   441.4548     0.0140836       20.4106      0.348010      -2.78245      -1.28826      0.425183      0.537097      0.587087      0.648440      0.729126      0.743333
  37   4 1697.6223    0.2962  0.3179  9.3840  0.0000       17.8437  0.0116   0.0072   0.0241    0.0301   0.0000       3.15139   440.6347    -0.0833844       20.4720    -0.0224927      -3.04222     -0.591734      0.466525      0.594606      0.688530      0.748885      0.750749      0.694374
  37   5 1892.2662    0.4979  0.5561  9.4108  0.0000       6.88183  0.0143   0.0087   0.0314    0.0466   0.0000       1.17502   441.2337       1.02282       22.3613      0.391959      -2.24356      -2.22430      0.551148      0.703068      0.749834      0.796303      0.884567      0.870874
  37   6 2081.2539    0.7462  0.7817  9.7309  0.0000       7.20767  0.0185   0.0111   0.0355    0.0641   0.0000      0.865446   441.8521     -0.717269       20.4062     -0.246401      -2.68373     -0.308157      0.619574      0.872495      0.903280       1.00921       1.05090       1.06401
  37   7 2264.4976    1.1497  1.0773  9.8329  0.0000       4.86108  0.0227   0.0143   0.0419    0.1012   0.0000      0.653747   441.0297       2.91885       19.7350       1.07405      -4.42127      -1.97977      0.692870      0.970959       1.06888       1.18506       1.19193       1.21404
  37   8 2440.8393    1.6239  1.1948 10.9952  0.0000       2.70202  0.0264   0.0201   0.0456    0.0772   0.0000      0.633961   441.7169       3.94344       21.0208      -2.59673      -3.08152      -1.83546      0.747631       1.01259       1.09707       1.20396       1.19860       1.26070
  37   9 2613.6008    2.2827  1.2522 11.3722 -0.0000       3.21920  0.0252   0.0267   0.0465    0.0873   0.0000      0.563731   442.7416       4.18362       15.6646     -0.261754      -1.81276      -1.54183      0.769570       1.01548       1.08969       1.18471       1.20467       1.24975
  37  10 2784.7688    3.0349  1.1801 11.8775  0.0002       2.14320  0.0240   0.0364   0.0446    0.1043   0.0000      0.564629   440.3956       5.70624       20.6592      -1.19614      -1.77503     -0.686970      0.761978       1.04996       1.13360       1.21688       1.27612       1.29326
  37  11 2953.5878    3.6847  1.2601 12.3925 -0.0000       2.27394  0.0245   0.0436   0.0464    0.0885   0.0000      0.608351   439.8081       5.17517       16.7270     -0.675410      -1.81944      -2.73922      0.739395      0.987896       1.04431       1.11918       1.18153       1.19744
  37  12 3118.7779    4.1309  1.2617 12.9280  0.0000     0.0371408  0.0250   0.0492   0.0474    0.0773   0.0000      0.514098   441.0682       6.58439       16.4960      -1.17493      -3.25105      -3.13981      0.762577       1.01709       1.07554       1.19735       1.17714       1.20033
  37  13 3281.0802    3.6816  1.8319 12.7076  0.0000       1.49991  0.0321   0.0365   0.0593    0.0501   0.0000      0.296247   441.2593       10.2372       15.3575     -0.832701      -2.46580      -4.13719      0.936612       1.27443       1.35964       1.49778       1.51656       1.49720
  37  14 3440.8008    3.1500  2.6310 12.2311 -0.0004      0.631860  0.0403   0.0261   0.0733    0.0382   0.0000      0.218297   438.9854       10.6604       14.2607       1.62158      -5.57299      -10.0506       1.16137       1.55128       1.65130       1.83636       1.80777       1.90135
  37  15 3598.9133    2.5786  4.2068 11.6344  0.0003      0.428092  0.0539   0.0174   0.0982    0.0308   0.0000      0.117014   436.0755       13.0635       17.3671     -0.188618      -3.73661      -3.05822       1.56578       2.07007       2.27598       2.51753       2.58233       2.59105
  37  16 3755.6364    2.1096  6.3250 11.1400 -0.0001      0.277136  0.0733   0.0120   0.1341    0.0258   0.0000     0.0775293   438.1968       11.6470       16.9029       1.69755       1.80209      -6.77687       2.07710       2.80092       3.06265       3.36968       3.42391       3.48940
  37  17 3911.3056    1.7556  8.9121 10.7970 -0.0003      0.291912  0.1042   0.0088   0.1798    0.0233   0.0000     0.0646623   437.0054       15.7283       19.6275      -1.23964      -8.18637      -1.12227       2.69289       3.61768       4.00534       4.31005       4.40259       4.46361
  37  18 4066.5642    1.4580 11.6252 10.5806 -0.0014      0.299314  0.1454   0.0066   0.2325    0.0212   0.0000     0.0676341   441.4970       10.8755       20.0670       14.0002     -0.491410      -10.9914       3.49615       4.62562       5.17021       5.57303       5.67939       5.77925
  38   3 1501.5651    0.1664  0.1487  9.4130 -0.0001       24.2839  0.0088   0.0061   0.0167    0.0216   0.0000       12.4022   441.4287     -0.633597       20.3942      0.785696      -2.77915     0.0561244      0.334767      0.474806      0.585028      0.698165      0.753089      0.743246
  38   4 1713.0776    0.3176  0.3468  9.3659 -0.0001       16.5535  0.0125   0.0071   0.0235    0.0313   0.0000       2.65746   441.3092     -0.768416       19.2406     -0.825121      -1.94833      0.316603      0.451191      0.615544      0.685662      0.705766      0.776570      0.771364
  38   5 1908.8792    0.5199  0.5903  9.5030 -0.0001       7.50034  0.0152   0.0087   0.0314    0.0464   0.0000       1.17281   440.5789     -0.164616       20.5666      0.249971      -3.16883      0.218357      0.537466      0.716569      0.781364      0.862282      0.862202      0.920911
  38   6 2099.0880    0.7879  0.7520  9.8273 -0.0000       6.59417  0.0172   0.0114   0.0348    0.0601   0.0000      0.871590   442.7491     -0.131721       19.9531      0.121076      -1.09372      0.844381      0.574426      0.769075      0.840633      0.919187      0.913629      0.938802
  38   7 2283.0941    1.1853  1.0469 10.3201  0.0000       4.78427  0.0222   0.0155   0.0436    0.0848   0.0000      0.702380   441.1769       1.25413       19.4334     -0.344232      -1.70143     -0.303931      0.691336      0.951757      0.973628       1.14471       1.12720       1.12884
  38   8 2460.1616    1.7055  1.2336 11.0161 -0.0008       2.80920  0.0249   0.0203   0.0466    0.0771   0.0000      0.567236   441.5921       1.04191       19.4398      -1.50541      -3.94679     -0.267779      0.747005      0.972298       1.04698       1.16003       1.21592       1.23669
  38   9 2633.9570    2.3649  1.2902 11.5684  0.0000       2.84728  0.0257   0.0271   0.0465    0.0772   0.0000      0.534001   442.0609       4.70417       20.1887     -0.912682      -3.76623     -0.853870      0.764654       1.01893       1.10184       1.20748       1.20809       1.22480
  38  10 2806.2975    3.0828  1.2024 11.9783 -0.0003       1.95969  0.0235   0.0364   0.0447    0.0971   0.0000      0.566262   441.2964       5.31242       20.7197      0.630283      0.972047      -1.61211      0.721719      0.952922       1.03157       1.15571       1.19669       1.19135
  38  11 2976.1811    3.7999  1.1981 12.6241  0.0000      0.886501  0.0243   0.0454   0.0444    0.0837   0.0000      0.693633   440.3096       7.12179       18.6791       1.74324      -1.75554      -2.20174      0.696950      0.909303      0.987451       1.09364       1.11617       1.14539
  38  12 3142.6021    4.1356  1.3549 12.6224 -0.0000     -0.236132  0.0258   0.0457   0.0470    0.0809   0.0000      0.429391   439.6058       7.63459       16.8624      -1.29795      -2.26394      -5.59233      0.791219       1.04804       1.08297       1.20615       1.22956       1.26424
  38  13 3306.1442    3.6739  1.9384 12.6991  0.0000       1.10583  0.0329   0.0352   0.0596    0.0466   0.0000      0.254096   441.2542       8.90357       17.0484     -0.270721      -1.67338      -4.76674      0.968553       1.27325       1.43212       1.49982       1.55912       1.63779
  38  14 3467.2376    3.0653  2.8976 12.2625 -0.0001      0.731755  0.0427   0.0243   0.0772    0.0339   0.0000      0.194531   440.2127       11.5076       15.1148     -0.139504      -2.32676      -6.08252       1.24276       1.65332       1.86069       1.99178       2.07180       2.08520
  38  15 3626.3990    2.5299  4.4138 11.4994  0.0000      0.405023  0.0541   0.0162   0.0993    0.0301   0.0000      0.103165   441.6182       13.0375       13.4157       1.97294      -4.28308      -13.0136       1.51117       2.09767       2.27273       2.50151       2.51096       2.52333
  38  16 3784.1954    2.0521  6.4799 11.1189 -0.0000      0.580705  0.0739   0.0114   0.1359    0.0248   0.0000     0.0744222   440.9584       9.11668       20.3050      -2.76143      -4.07855      -7.77835       2.00422       2.75545       2.99164       3.23513       3.27605       3.31802
  38  17 3940.7727    1.7014  9.1454 10.7686 -0.0008      0.517003  0.1052   0.0084   0.1838    0.0232   0.0000     0.0678283   440.4008       15.6924       18.4443      0.772139       2.11668      -11.3135       2.68600       3.56647       4.00993       4.35263       4.46294       4.51995
  38  18 4096.1380    1.4245 11.7690 10.5450  0.0006      0.304335  0.1483   0.0063   0.2302    0.0209   0.0000     0.0667909   437.5728       11.5033       9.81462      -8.07324      -16.7292      -9.20491       3.45204       4.61164       5.22825       5.58697       5.71110       5.75646
  39   3 1516.0695    0.1676  0.1737  9.4081 -0.0004       32.4721  0.0094   0.0057   0.0190    0.0222   0.0000       11.0723   441.6979     -0.945349       20.6474     -0.120476      -2.90818      -1.04786      0.324945      0.457702      0.522620      0.580478      0.555704      0.570880
  39   4 1728.3288    0.3356  0.3574  9.4364  0.0000       14.8295  0.0115   0.0073   0.0248    0.0306   0.0000       2.45744   441.7729      0.115281       20.5257     -0.446205      -2.98838     -0.810903      0.422921      0.518671      0.609278      0.675591      0.710602      0.671239
  39   5 1925.2751    0.5352  0.6259  9.3677 -0.0000       9.49163  0.0149   0.0085   0.0322    0.0502   0.0000       1.10989   441.4702      0.587035       20.0555     -0.563752      -2.71468      -2.26861      0.501497      0.628400      0.713807      0.796862      0.793337      0.836303
  39   6 2116.7035    0.8173  0.8005  9.7611  0.0000       6.83397  0.0182   0.0113   0.0342    0.0689   0.0000      0.806598   440.9645      0.790375       19.3719      -1.67439      -2.71271      0.338467      0.565089      0.765819      0.836583      0.915673      0.932299      0.958860
  39   7 2301.3926    1.2438  1.0613 10.5094 -0.0010       4.17807  0.0226   0.0157   0.0421    0.0765   0.0000      0.698859   440.7345       1.91954       18.7522       1.17841      -3.93184     -0.811681      0.684339      0.923895       1.03368       1.10394       1.16002       1.18983
  39   8 2479.2512    1.7843  1.2640 10.9669 -0.0002       2.60546  0.0253   0.0207   0.0460    0.0844   0.0000      0.551230   441.2332       1.89024       20.1923      -1.85506      -2.50641      -2.23557      0.741547      0.979793       1.09461       1.15801       1.23039       1.21006
  39   9 2654.1104    2.4384  1.2209 11.9063  0.0000       2.90913  0.0245   0.0293   0.0469    0.0743   0.0000      0.625006   441.0402       2.99107       19.4388      -1.40096      -3.85050      -3.58827      0.719074      0.929185       1.02737       1.14611       1.17057       1.16478
  39  10 2827.4933    3.2984  1.2311 12.1274  0.0000       1.25358  0.0237   0.0372   0.0441    0.0865   0.0000      0.538228   441.2735       5.60713       18.4390      0.124866      -2.94907      -1.60389      0.667873      0.924152      0.986880       1.07726       1.08862       1.11128
  39  11 2998.3875    3.8968  1.1926 12.8809  0.0001       1.04302  0.0240   0.0463   0.0444    0.0752   0.0000      0.601629   441.1882       5.19245       19.6391       1.57533      -1.44133      -2.61460      0.705150      0.929467       1.03341       1.14950       1.12917       1.17448
  39  12 3165.9958    4.0496  1.4243 12.8828  0.0000      0.393161  0.0271   0.0436   0.0483    0.0647   0.0000      0.489458   441.7784       9.12986       17.5324      -1.04829      -1.97613      -3.45312      0.783921       1.03233       1.15685       1.25516       1.29033       1.27750
  39  13 3330.6705    3.5329  2.0423 12.7766  0.0000     0.0597465  0.0343   0.0333   0.0633    0.0424   0.0000      0.274436   440.8311       10.2678       17.0765   -0.00359262      0.118183      -3.38950      0.970799       1.29329       1.40028       1.50968       1.59242       1.64314
  39  14 3493.0818    2.9571  3.1177 12.1478 -0.0002      0.666497  0.0438   0.0224   0.0799    0.0327   0.0000      0.153804   439.3424       9.10190       16.1720     -0.761233      -5.60786      -10.5633       1.20156       1.61404       1.77991       1.95078       2.00324       2.02176
  39  15 3653.3495    2.4314  4.7218 11.6174  0.0000      0.405227  0.0585   0.0156   0.1043    0.0277   0.0000      0.103532   438.6407       9.45875       15.6883      -2.18963     -0.788703      -8.05554       1.60544       2.13493       2.34504       2.56346       2.60723       2.60966
  39  16 3811.8567    1.9999  7.2908 11.0497  0.0001      0.389742  0.0817   0.0105   0.1453    0.0242   0.0000     0.0690843   440.3255       13.0229       12.4830      0.561189      -2.05565      -8.94482       2.14615       2.83907       3.11674       3.40997       3.49436       3.57122
  39  17 3969.0609    1.6831 10.4030 10.7458  0.0006      0.301660  0.1202   0.0074   0.2004    0.0219   0.0000     0.0636547   440.3051       11.6843       21.6846       2.93917      -11.1678      -18.5835       2.86898       3.79851       4.25556       4.61417       4.69825       4.73704
  39  18 4125.5623    1.3625 12.6417 10.5856  0.0000      0.255370  0.1643   0.0058   0.2502    0.0197   0.0000     0.0671799   438.4919       6.61613       8.20338       7.76652      -8.50427      -14.0999       3.54740       4.76239       5.33319       5.71764       5.93090       6.01214
  40   3 1530.3275    0.1831  0.2091  9.3400  0.0000       24.5219  0.0099   0.0056   0.0211    0.0228   0.0000       8.54010   441.9366      0.132708       20.5712      0.409947      -2.67266     -0.436712      0.324960      0.441767      0.468408      0.518141      0.510113      0.502408
  40   4 1743.2944    0.3461  0.3852  9.3956  0.0001       13.3787  0.0117   0.0071   0.0260    0.0316   0.0000       2.20146   441.4776      0.964670       19.7561      -1.02946      -2.30584     -0.753440      0.408201      0.533664      0.632584      0.654631      0.697780      0.695049
  40   5 1941.5287    0.5682  0.5831  9.5048  0.0000       8.70931  0.0138   0.0091   0.0308    0.0486   0.0000       1.09666   441.7777     -0.371453       21.4309      0.508534      -2.33689     -0.707579      0.462648      0.620447      0.688154      0.745215      0.754435      0.731210
  40   6 2134.0971    0.8629  0.9518  9.7974  0.0000       5.94450  0.0211   0.0112   0.0392    0.0736   0.0000      0.774934   441.7926      0.976708       20.5701     -0.329513      -3.03366     0.0888766      0.626077      0.837909      0.873189      0.993473      0.998565       1.01033
  40   7 2319.4760    1.2867  1.1971 10.3340  0.0000       3.97626  0.0240   0.0152   0.0452    0.0843   0.0000      0.621554   442.4583       3.27029       22.5554       1.52074      -1.75202      0.908605      0.698027      0.959933       1.05358       1.12818       1.13715       1.16192
  40   8 2498.0855    1.7891  1.3211 11.0813 -0.0004       2.59162  0.0265   0.0201   0.0466    0.0705   0.0000      0.551027   442.4713       2.57817       19.2296     -0.257647      -2.07729      -1.41251      0.729575      0.982868       1.07953       1.18917       1.21025       1.19921
  40   9 2673.9839    2.5635  1.2697 11.6975  0.0000       1.65541  0.0247   0.0289   0.0455    0.0829   0.0000      0.528715   441.3314       5.36460       21.1252      0.463547      -2.20536      -4.55446      0.681116      0.908549      0.987201       1.11529       1.09686       1.14942
  40  10 2848.5117    3.3127  1.1768 12.0760  0.0001       2.40677  0.0226   0.0384   0.0430    0.1009   0.0000      0.583946   442.0195       6.18765       18.8906    -0.0340191      -1.11884     -0.388346      0.631544      0.831795      0.918318       1.02232       1.02544       1.05918
  40  11 3020.3368    4.0215  1.2502 12.6575 -0.0002      0.723969  0.0234   0.0455   0.0457    0.0834   0.0000      0.517507   440.1787       6.87000       18.6901      -1.00420     -0.779226      -3.79731      0.665190      0.907737      0.965983       1.06741       1.08342       1.13350
  40  12 3189.1121    4.0765  1.5229 12.9634  0.0000       1.22720  0.0277   0.0428   0.0504    0.0567   0.0000      0.408304   441.5989       7.06515       19.2454       1.64223      0.332977      -5.76333      0.777761       1.01436       1.09457       1.25439       1.23970       1.27279
  40  13 3355.0433    3.5294  2.1589 12.5600 -0.0001      0.649168  0.0340   0.0309   0.0642    0.0431   0.0000      0.282424   440.8512       8.31482       17.6145      -1.67492      -1.54119      -2.87586      0.937002       1.22539       1.33971       1.46370       1.55096       1.54739
  40  14 3518.5448    2.8651  3.5040 11.9050  0.0000      0.411654  0.0460   0.0197   0.0851    0.0312   0.0000      0.144255   441.4470       10.7865       12.8873      -3.50116       1.45065      -2.79362       1.23474       1.68224       1.80802       2.00223       2.12504       2.07312
  40  15 3680.0020    2.3578  5.0806 11.4075 -0.0001      0.409097  0.0603   0.0139   0.1079    0.0268   0.0000     0.0914872   438.7267       14.8695       18.9387     -0.406330      -5.81293      -11.9294       1.60343       2.16751       2.35493       2.60431       2.65354       2.70187
  40  16 3839.5722    1.9594  7.7611 10.9782  0.0000      0.398522  0.0863   0.0099   0.1532    0.0238   0.0000     0.0671877   438.2942       11.3730       11.0499      -1.44013      -6.49905      -13.2045       2.15315       2.96713       3.24279       3.54664       3.64291       3.71142
  40  17 3997.6824    1.5901 10.2428 10.7066 -0.0013      0.388668  0.1243   0.0071   0.2009    0.0219   0.0000     0.0681605   436.7810       13.8694       11.5317      -1.61617      -11.3280      -14.9892       2.83521       3.81426       4.23431       4.57628       4.75650       4.82594
  40  18 4154.5115    1.3130 13.2077 10.5164 -0.0006      0.307939  0.1757   0.0054   0.2562    0.0190   0.0000     0.0681931   436.6236       10.1138       6.73459      -5.51238      0.462012      -17.1135       3.62204       4.85744       5.36635       5.83486       6.00848       6.20444
  41   3 1544.3797    0.1982  0.2200  9.3620  0.0005       30.4930  0.0099   0.0057   0.0215    0.0229   0.0000       7.45081   442.4703      0.196149       19.6817     -0.148229      -2.73662     -0.377584      0.321262      0.411648      0.501574      0.525929      0.566859      0.579005
  41   4 1758.0882    0.3723  0.3628  9.4581  0.0000       12.6492  0.0111   0.0076   0.0233    0.0316   0.0000       2.12052   441.6095     -0.369062       20.3427      -2.07487      -2.47930      0.199747      0.386162      0.514504      0.604104      0.657330      0.733692      0.707547
  41   5 1957.5632    0.5743  0.6070  9.6104 -0.0002       9.88945  0.0155   0.0091   0.0296    0.0479   0.0000       1.16870   441.9638      0.326859       20.8208     -0.267114      -2.61970    -0.0473787      0.501562      0.657449      0.742847      0.792418      0.845122      0.843452
  41   6 2151.3103    0.8930  0.8776  9.8958  0.0000       7.33737  0.0186   0.0119   0.0368    0.0685   0.0000      0.793294   441.9020      0.153378       21.2099    -0.0205822      -3.20719     -0.985716      0.574336      0.787507      0.862347      0.946844      0.979200      0.967450
  41   7 2337.3657    1.3262  1.1396 10.5959  0.0000       3.49523  0.0236   0.0161   0.0441    0.0782   0.0000      0.684364   440.4591       1.99795       21.0142     -0.108025      -2.27641      0.898902      0.653059      0.830067      0.898947       1.01908       1.04068       1.04183
  41   8 2516.7667    1.9176  1.2615 11.1084  0.0000       2.37102  0.0248   0.0214   0.0447    0.0802   0.0000      0.547924   441.5703       2.36582       19.6190      0.789716      -4.35740      0.197711      0.682902      0.942323      0.982258       1.11799       1.14371       1.14490
  41   9 2693.7392    2.5806  1.2517 11.8430  0.0000       2.30232  0.0254   0.0292   0.0439    0.0774   0.0000      0.576507   442.2624       3.70148       18.7386     -0.230759      0.765644      -2.79962      0.687744      0.900937      0.984529       1.07813       1.11690       1.13243
  41  10 2869.1887    3.4021  1.2615 12.2004  0.0000       1.21363  0.0242   0.0377   0.0434    0.0873   0.0000      0.523700   440.8940       5.41768       19.1478       1.08469      -3.95112      -3.16100      0.691103      0.916880       1.01975       1.14705       1.15184       1.17371
  41  11 3041.9491    4.0400  1.3346 12.7676 -0.0001       1.21670  0.0253   0.0442   0.0445    0.0714   0.0000      0.484213   441.0784       5.59103       17.7345     -0.129423      -2.51591      -6.54103      0.703080      0.927156       1.01365       1.11698       1.12828       1.16549
  41  12 3211.6446    3.9930  1.5846 12.8087  0.0000      0.611324  0.0279   0.0398   0.0503    0.0563   0.0000      0.369774   441.9672       6.01337       17.2810      -2.12241      -2.39497      -5.30694      0.755082      0.994174       1.09797       1.17694       1.26386       1.26963
  41  13 3379.0327    3.4445  2.3810 12.3650  0.0000       1.29066  0.0356   0.0281   0.0653    0.0408   0.0000      0.215621   440.5692       7.77678       11.9729       2.00899     -0.555335      -2.33139      0.945356       1.25918       1.39891       1.51512       1.57452       1.55856
  41  14 3543.9399    2.7757  3.6410 11.9088  0.0000      0.981750  0.0467   0.0189   0.0886    0.0301   0.0000      0.147293   441.0780       10.5772       16.6891       1.17724      -3.12080      -5.24922       1.24047       1.62416       1.83029       2.00520       2.05084       2.08730
  41  15 3706.3047    2.2733  5.7725 11.3180 -0.0002      0.550588  0.0657   0.0125   0.1173    0.0243   0.0000     0.0909006   441.9428       11.5288       11.4945      -1.34432       6.85908      -6.10509       1.68158       2.27805       2.50629       2.74524       2.84328       2.81277
  41  16 3866.7593    1.8963  8.4103 10.9508 -0.0002      0.272508  0.0928   0.0089   0.1640    0.0224   0.0000     0.0677197   438.2722       7.08643       19.3503       3.17664     -0.661427      -9.08589       2.21688       2.95592       3.27676       3.57886       3.64097       3.67285
  41  17 4025.8625    1.5774 10.9996 10.6541  0.0004      0.466135  0.1290   0.0067   0.2088    0.0211   0.0000     0.0641358   433.0815       18.2338       20.5556      -14.0154       2.09479      0.287574       2.79486       3.81282       4.26579       4.62582       4.74133       4.82383
  41  18 4183.3642    1.3079 13.6300 10.4857  0.0012      0.260485  0.1772   0.0052   0.2573    0.0183   0.0000     0.0653250   437.7313       22.5440       8.46741       3.42468     -0.507649       1.97924       3.48417       4.82031       5.28090       5.82084       6.02130       6.09833
  42   2 1314.2270    0.0974  0.1239  9.4075  0.0000       39.1433  0.0119   0.0053   0.0213    0.0191   0.0000       38.7881   441.9022      0.220135       21.0375     -0.556383      -2.88064     0.0673000      0.413484      0.474649      0.559256      0.593964      0.620066      0.639108
  42   3 1558.2265    0.1996  0.2376  9.3606  0.0000       24.7510  0.0109   0.0055   0.0211    0.0232   0.0000       6.84284   441.8440      0.124800       19.8939    -0.0219052      -3.25548      0.327231      0.346456      0.518623      0.570220      0.637528      0.679928      0.708008
  42   4 1772.6790    0.3703  0.4398  9.4497  0.0000       11.4589  0.0128   0.0070   0.0265    0.0328   0.0000       1.94274   441.5843      0.413339       20.6439      0.184932      -2.62103      0.330118      0.409957      0.540889      0.582264      0.676515      0.700010      0.707196
  42   5 1973.4561    0.6137  0.6637  9.5357  0.0000       10.0284  0.0153   0.0091   0.0310    0.0505   0.0000       1.04350   441.1485       1.18459       20.6669       1.48988      -4.00687     -0.426413      0.470514      0.617188      0.680299      0.769028      0.754527      0.807996
  42   6 2168.2544    0.9331  0.9209 10.0659  0.0000       5.48175  0.0194   0.0119   0.0379    0.0641   0.0000      0.776981   439.8705       1.15375       21.1340      0.154937      -2.47581     -0.203087      0.547224      0.732247      0.814154      0.921731      0.949120      0.935033
  42   7 2354.9717    1.3949  1.1949 10.5527  0.0000       3.35577  0.0236   0.0160   0.0441    0.0814   0.0000      0.611935   440.9866       3.66484       20.6618      0.349675      -2.76931     -0.534905      0.620256      0.842696      0.915386       1.02155       1.03850       1.07855
  42   8 2535.2784    1.9817  1.2632 11.3719  0.0000       2.58155  0.0247   0.0225   0.0451    0.0750   0.0000      0.566002   440.4126       3.34254       18.3828      0.760850      -2.01752      -1.36718      0.658147      0.856536      0.944590       1.05526       1.06388       1.08928
  42   9 2713.2763    2.7143  1.2998 11.9234 -0.0002       2.24704  0.0250   0.0298   0.0445    0.0741   0.0000      0.517234   440.2776       5.83987       20.2344      0.874094     -0.704076      -1.01328      0.684400      0.916949      0.980614       1.05417       1.10479       1.15003
  42  10 2889.6682    3.5321  1.2367 12.5107  0.0000       1.96720  0.0240   0.0394   0.0424    0.0751   0.0000      0.629851   441.5406       5.70527       18.5950       1.29634      -2.67308      -1.38315      0.659227      0.858455      0.957070       1.07873       1.12361       1.12315
  42  11 3063.2406    4.0572  1.2434 12.8442  0.0000      0.128318  0.0232   0.0454   0.0441    0.0745   0.0000      0.568981   441.8202       6.65241       19.0993      0.276165      -3.97479      -2.71531      0.641252      0.837746      0.916980       1.01532       1.06151       1.04877
  42  12 3233.9812    4.0644  1.6859 12.7688  0.0000      0.375875  0.0282   0.0390   0.0529    0.0554   0.0000      0.318043   439.8953       8.75912       19.3002      0.749268      -2.94453      -4.49230      0.768283       1.00723       1.07577       1.20853       1.25014       1.25894
  42  13 3402.5084    3.4263  2.6947 12.2432 -0.0001      0.756016  0.0372   0.0256   0.0689    0.0373   0.0000      0.173326   442.5645       9.13797       16.8305     -0.307257      -2.97589      -5.99821      0.975301       1.28873       1.43161       1.57045       1.61360       1.63221
  42  14 3568.7316    2.7212  4.0238 11.8315  0.0000      0.939275  0.0504   0.0177   0.0902    0.0289   0.0000      0.122731   441.5661       9.05922       18.4825      0.213539      -1.22314      -1.07386       1.29502       1.70213       1.90782       2.04989       2.13948       2.19245
  42  15 3732.2834    2.2115  6.1158 11.2738  0.0000      0.558057  0.0676   0.0118   0.1237    0.0240   0.0000     0.0862557   440.4911       10.3861       15.3575      -1.88512       2.03923      -5.59196       1.68630       2.23895       2.49978       2.69781       2.76271       2.81595
  42  16 3893.7990    1.8397  8.7674 10.8861 -0.0000      0.380825  0.0983   0.0084   0.1660    0.0225   0.0000     0.0709320   439.7576       11.1056       19.8986       3.77838      -5.15982      -5.32498       2.26899       3.01701       3.37652       3.71211       3.81314       3.88711
  42  17 4053.3348    1.5117 12.4296 10.6401 -0.0004      0.170504  0.1534   0.0058   0.2308    0.0199   0.0000     0.0681772   443.5274       10.2143       23.2674      -4.52668       11.4361       3.70330       3.02731       4.11904       4.54692       4.91222       5.10670       5.13528
  43   2 1326.7463    0.0959  0.1221  9.4134  0.0007       33.5457  0.0111   0.0051   0.0230    0.0183   0.0000       41.1598   442.3803    -0.0490620       20.6934     -0.120814      -3.76112     -0.230610      0.462392      0.599465      0.726609      0.807955      0.817273      0.748320
  43   3 1571.8294    0.2221  0.2354  9.3670  0.0000       23.8310  0.0098   0.0059   0.0193    0.0233   0.0000       5.62103   442.0214     0.0156146       19.9909     -0.161155      -2.51169      0.711801      0.315823      0.458249      0.488326      0.523022      0.540601      0.531196
  43   4 1787.0915    0.3912  0.4585  9.4335  0.0002       12.6175  0.0130   0.0072   0.0270    0.0350   0.0000       1.83632   441.5029      0.133900       21.4922     -0.226852      -2.14415     0.0927679      0.430466      0.531218      0.595065      0.674595      0.710910      0.686744
  43   5 1989.1526    0.6630  0.6834  9.5542 -0.0000       7.35072  0.0150   0.0094   0.0308    0.0533   0.0000      0.915002   441.5123      0.698173       20.6697      -1.00458      -1.97183     -0.617882      0.458927      0.582263      0.643556      0.708555      0.710762      0.747954
  43   6 2185.0079    0.9799  0.9022  9.9385  0.0000       4.73612  0.0184   0.0123   0.0356    0.0736   0.0000      0.710514   441.4716       1.28353       19.9454     -0.786920      -1.65239    -0.0578778      0.527883      0.696813      0.777792      0.879410      0.927493      0.924456
  43   7 2372.4304    1.4094  1.2489 10.7287  0.0000       3.83677  0.0245   0.0161   0.0460    0.0706   0.0000      0.619262   440.4016      0.176600       17.4645      -1.01744      -1.02080     -0.179741      0.649311      0.857296      0.943240       1.01074       1.05235       1.04669
  43   8 2553.5731    2.1176  1.3194 11.3097  0.0000       3.37028  0.0249   0.0229   0.0449    0.0783   0.0000      0.524751   441.0474       2.33569       18.0706      0.256848      -1.92202      -2.69568      0.636017      0.876267      0.947362       1.04231       1.05265       1.07200
  43   9 2732.6254    2.7463  1.2800 12.0168  0.0000       1.88653  0.0240   0.0299   0.0448    0.0687   0.0000      0.540206   442.3698       4.73866       19.7250      0.889812      -2.95461      -2.62233      0.650346      0.868473      0.935132       1.04824       1.09977       1.14010
  43  10 2909.8876    3.6200  1.2427 12.5510  0.0000       1.64442  0.0236   0.0402   0.0426    0.0762   0.0000      0.533728   441.1332       5.72311       20.2055       1.51486      -2.27543      -4.17181      0.624311      0.810734      0.870231      0.980849       1.02328       1.05334
  43  11 3084.2774    4.1670  1.3770 12.7782  0.0002       1.14305  0.0245   0.0432   0.0452    0.0675   0.0000      0.473908   440.6713       5.60212       20.8762     -0.524808      -2.31768      -2.87385      0.652030      0.869783      0.967101       1.03747       1.05728       1.07740
  43  12 3255.9830    3.9256  1.8072 12.8951  0.0009      0.580322  0.0296   0.0363   0.0554    0.0450   0.0000      0.345860   441.2451       5.89893       18.6265      0.349566      -2.04855      -4.33143      0.770414       1.03915       1.14897       1.23390       1.27965       1.29448
  43  13 3425.6183    3.2930  2.7435 12.3405 -0.0006      0.591693  0.0384   0.0245   0.0711    0.0340   0.0000      0.193539   439.5444       10.2647       16.2694      -2.22967      -4.41637      -2.55637      0.960553       1.27400       1.44975       1.55888       1.60898       1.60801
  43  14 3592.9606    2.6954  4.1019 11.8133  0.0000      0.547813  0.0505   0.0170   0.0910    0.0281   0.0000      0.118574   440.5257       11.5982       19.2921      -3.42148      -4.98063      -9.24632       1.25269       1.66837       1.87134       1.99700       2.09055       2.09179
  43  15 3757.8818    2.1595  6.4064 11.2833  0.0002      0.530086  0.0705   0.0113   0.1296    0.0232   0.0000     0.0835423   437.9312       11.6568       16.2697      -5.22481      -3.40264      -4.86409       1.70348       2.29548       2.54891       2.78018       2.86158       2.88960
  43  16 3920.2534    1.7632  9.2310 10.9219 -0.0002      0.268954  0.1060   0.0078   0.1753    0.0214   0.0000     0.0730087   440.2075       7.22292       22.4516      -2.47785      -5.06594      -6.32394       2.31956       3.11704       3.47605       3.83245       3.93856       3.95855
  43  17 4081.0242    1.4514 12.1108 10.6541 -0.0000      0.194743  0.1545   0.0058   0.2311    0.0198   0.0000     0.0706109   437.0424       16.7598       16.7181      -3.21163       8.57373      -7.54454       3.04513       4.13150       4.61545       4.97823       5.07389       5.30578
  44   2 1339.1028    0.1001  0.1375  9.4300  0.0000       31.8978  0.0129   0.0049   0.0212    0.0184   0.0000       35.4178   441.9757     -0.831722       21.0127     -0.955677      -3.48386      0.554966      0.390481      0.492209      0.464194      0.540072      0.643558      0.638075
  44   3 1585.2506    0.2403  0.1959  9.4170  0.0002       22.7565  0.0090   0.0066   0.0172    0.0225   0.0000       5.81271   441.9517     0.0322183       20.3248     0.0862517      -2.98181    -0.0925067      0.222428      0.399965      0.350620      0.446948      0.438384      0.467691
  44   4 1801.3397    0.4225  0.4503  9.4214  0.0000       15.0130  0.0122   0.0074   0.0249    0.0356   0.0000       1.67393   441.5118     -0.511552       20.7623      0.109677      -2.64437      0.542711      0.382496      0.511822      0.563923      0.661618      0.651178      0.679773
  44   5 2004.7127    0.6410  0.6485  9.8030 -0.0000       8.40616  0.0156   0.0095   0.0298    0.0480   0.0000       1.07035   441.5708       1.33604       20.4961     -0.168954      -2.24482      0.579558      0.472716      0.599854      0.653269      0.709376      0.736670      0.757408
  44   6 2201.5912    1.0204  0.9941  9.9485 -0.0001       5.39868  0.0206   0.0123   0.0365    0.0795   0.0000      0.703171   442.1584       1.18596       20.0988     -0.522798      -2.93979       1.09503      0.565884      0.737670      0.840170      0.874875      0.925690      0.954535
  44   7 2389.6512    1.4917  1.3013 10.6836  0.0000       3.68739  0.0243   0.0161   0.0455    0.0710   0.0000      0.568073   440.3201       1.77299       19.9119       2.39686      -3.26244     -0.429278      0.618284      0.835034      0.902658      0.996364       1.04250       1.08196
  44   8 2571.6871    2.1449  1.3255 11.3305  0.0016       2.52233  0.0245   0.0227   0.0442    0.0778   0.0000      0.516403   440.8161       2.08050       19.5882     0.0922385     -0.919369      -1.88921      0.639692      0.835594      0.940599       1.03913       1.09944       1.09256
  44   9 2751.8178    2.8938  1.2271 12.1556  0.0000       2.15950  0.0229   0.0329   0.0440    0.0792   0.0000      0.605713   442.3058       4.16188       20.9887       1.03620      -1.31923     -0.598861      0.606008      0.814349      0.871596      0.991614       1.01248       1.02112
  44  10 2929.8744    3.7178  1.1917 12.5984  0.0000      0.771430  0.0228   0.0412   0.0413    0.0798   0.0000      0.569934   441.3612       3.83990       19.6191      -1.88387      -1.99390      -3.04515      0.588631      0.778985      0.821934      0.925040      0.946363       1.00293
  44  11 3105.1117    4.1240  1.3953 12.8450  0.0000      0.922793  0.0250   0.0420   0.0454    0.0650   0.0000      0.456717   440.8099       6.70515       19.3553       1.11662      -1.51375      -4.47063      0.666157      0.895244      0.947523       1.06521       1.08425       1.11237
  44  13 3448.4900    3.1179  2.9483 12.3448  0.0001       1.12042  0.0413   0.0229   0.0742    0.0322   0.0000      0.184263   440.7542       12.1818       18.7728     -0.597025      -6.37875      -4.73048      0.985173       1.30028       1.46166       1.62598       1.65528       1.66721
  44  14 3616.9217    2.5785  4.6055 11.7346  0.0000      0.558336  0.0542   0.0154   0.0991    0.0266   0.0000      0.113176   440.5924       11.3252       15.5683      -2.33945       5.11212      -4.27345       1.33064       1.74621       1.96213       2.13932       2.22262       2.26593
  44  15 3783.0355    2.0998  7.2954 11.2354  0.0002      0.464875  0.0800   0.0102   0.1417    0.0222   0.0000     0.0775531   438.0929       13.8162       18.4208     -0.983411     -0.484185      -4.27561       1.82365       2.45709       2.75371       2.99100       3.09080       3.12086
  44  16 3946.5911    1.7272  9.6398 10.9506  0.0008      0.273066  0.1119   0.0074   0.1834    0.0208   0.0000     0.0708545   435.0309       18.9545       14.7778      -3.76382      0.717848      -10.4006       2.37429       3.17035       3.55131       3.82599       4.03449       4.06653
  44  17 4108.7439    1.3778 12.7073 10.6724  0.0000      0.480472  0.1646   0.0055   0.2490    0.0190   0.0000     0.0757006   437.2590       4.57712       16.8335       3.35049      -2.60944      -4.49030       3.15119       4.22401       4.77453       5.12875       5.34241       5.48156
  45   2 1351.2766    0.1150  0.1279  9.3798  0.0000       19.1212  0.0092   0.0050   0.0196    0.0182   0.0000       27.9480   441.6165     -0.743967       19.9905      0.300796      -2.77956     -0.395460      0.286554      0.371143      0.468239      0.451804      0.416308      0.460938
  45   3 1598.4475    0.2195  0.2440  9.4179  0.0002       25.2259  0.0104   0.0058   0.0193    0.0233   0.0000       5.73735   441.9532     -0.387956       20.6610     -0.198403      -2.02549      0.460449      0.332052      0.414442      0.476816      0.504740      0.556438      0.559440
  45   4 1815.3810    0.4229  0.4634  9.4391 -0.0002       15.0885  0.0129   0.0075   0.0253    0.0357   0.0000       1.70403   442.1071     -0.186585       20.4575     -0.339482      -2.70377     0.0705650      0.404610      0.541933      0.629754      0.670407      0.720825      0.779460
  45   5 2020.1404    0.6723  0.6620  9.7005  0.0000       9.31665  0.0151   0.0096   0.0296    0.0512   0.0000      0.989777   442.3780      0.551866       20.2629     -0.232434      -1.80870      -1.25112      0.461539      0.621209      0.690289      0.752165      0.804482      0.780351
  45   6 2217.9690    1.0322  0.9682 10.1509  0.0000       5.55366  0.0192   0.0125   0.0384    0.0691   0.0000      0.747463   441.4968     0.0709859       22.2696     -0.179592      -2.05680       1.70555      0.500041      0.673233      0.735191      0.799998      0.828183      0.858267
  45   7 2406.6504    1.5943  1.1356 10.9237  0.0000       3.60816  0.0223   0.0184   0.0420    0.0784   0.0000      0.663472   441.1261       1.34392       19.7644      0.406455      -2.38559      -3.22315      0.559305      0.738910      0.796747      0.899427      0.897635      0.927484
  45   8 2589.6672    2.1853  1.3125 11.5910 -0.0000       2.70097  0.0243   0.0233   0.0458    0.0651   0.0000      0.556180   440.4501       4.11761       19.7572     -0.875275      -2.18475      -4.25292      0.584752      0.786558      0.889456      0.968507      0.972986       1.00108
  45   9 2770.7754    2.9560  1.2675 12.1917  0.0000       2.11846  0.0234   0.0322   0.0438    0.0715   0.0000      0.635437   441.2409       4.53813       17.7079     -0.758026      -1.70295      -3.85248      0.583218      0.781839      0.847087      0.934869      0.964245      0.986961
  45  10 2949.6743    3.9045  1.2423 12.6032 -0.0002      0.151173  0.0233   0.0419   0.0416    0.0790   0.0000      0.544566   441.1602       5.93385       19.7848      0.463162      -4.02920      -1.86889      0.602036      0.822088      0.864802      0.962459       1.01903       1.04038
  45  11 3125.7069    4.1716  1.4439 12.9335 -0.0001      0.814773  0.0251   0.0418   0.0468    0.0576   0.0000      0.386377   442.4138       5.89849       20.5481      -1.06630      -4.26655      -3.28582      0.621331      0.836721      0.915197       1.03327       1.05172       1.06415
  45  12 3299.2980    3.9048  1.9654 12.5864 -0.0004       1.32255  0.0300   0.0331   0.0553    0.0477   0.0000      0.280255   440.6027       7.18585       18.0302     -0.401243      -1.79525      -6.75795      0.733730      0.988197       1.09078       1.20085       1.24236       1.28465
  45  13 3470.9314    3.1495  3.1357 12.2633  0.0000      0.767143  0.0423   0.0221   0.0744    0.0310   0.0000      0.176215   442.8743       8.89201       19.9160      -1.87698      -3.99128      -3.11200       1.02674       1.36706       1.48869       1.66280       1.72046       1.75743
  45  14 3640.6112    2.5479  4.9580 11.4855  0.0001      0.530754  0.0556   0.0140   0.1018    0.0269   0.0000     0.0987663   442.9494       8.63373       15.7914      0.595999      -4.18272      -5.41410       1.30308       1.74387       1.96816       2.12808       2.19419       2.22945
  45  15 3807.8143    2.0211  7.2553 11.2015  0.0000      0.484500  0.0817   0.0098   0.1429    0.0224   0.0000     0.0825660   441.1258       9.38090       13.8599     -0.280835     -0.882663      -8.33615       1.83419       2.48197       2.71919       3.01135       3.11217       3.18623
  45  16 3972.4099    1.6590  9.8442 10.9162 -0.0004      0.290507  0.1186   0.0070   0.1894    0.0202   0.0000     0.0739755   439.2138       9.42188       15.8065      0.300662      -5.94380      -16.6409       2.39151       3.21988       3.61418       3.90601       4.08212       4.12435
  46   2 1363.3214    0.1187  0.1186  9.3648  0.0002       67.6880  0.0080   0.0051   0.0167    0.0199   0.0000       27.7564   441.8766     -0.189350       20.4141      0.577439      -3.17025    -0.0880160      0.262562      0.304815      0.342642      0.407730      0.435074      0.390143
  46   3 1611.4498    0.2578  0.2431  9.4047  0.0000       22.7180  0.0088   0.0064   0.0193    0.0231   0.0000       4.53438   442.1536     -0.298350       20.2823     -0.435145      -3.01937    -0.0528831      0.291439      0.380277      0.447253      0.473850      0.476400      0.492551
  46   4 1829.2607    0.4531  0.5156  9.4096  0.0000       10.4013  0.0129   0.0074   0.0272    0.0392   0.0000       1.44852   441.9412       1.17541       21.2444     -0.149796      -2.24182       1.12065      0.402845      0.522491      0.624194      0.665039      0.745361      0.729623
  46   5 2035.3502    0.7077  0.7432  9.6938  0.0000       7.54363  0.0155   0.0095   0.0327    0.0535   0.0000      0.919269   442.1692       1.32808       21.1447     -0.514072      -1.31727     -0.307484      0.435960      0.570240      0.636879      0.701127      0.725331      0.753209
  46   6 2234.1431    1.0775  1.0693 10.2552  0.0000       6.19056  0.0219   0.0127   0.0401    0.0691   0.0000      0.766074   441.5325     -0.540343       19.7338      0.372687      -2.07953      -2.59916      0.562481      0.743521      0.817487      0.884532      0.932070      0.972441
  46   7 2423.5350    1.6265  1.2890 10.8895  0.0000       3.60584  0.0240   0.0174   0.0439    0.0684   0.0000      0.574270   441.0657       2.74982       20.5821      0.625191      -3.51161      -2.47393      0.579762      0.794612      0.865258      0.990644       1.02283       1.04023
  46   8 2607.4446    2.2736  1.3118 11.5670 -0.0004       2.46219  0.0238   0.0239   0.0447    0.0696   0.0000      0.574390   441.7465       1.38820       21.7825    -0.0924131      -1.94483      -3.17625      0.585134      0.766507      0.842494      0.928684      0.955399      0.962848
  46   9 2789.5514    3.0267  1.2758 12.2779  0.0000      0.949551  0.0233   0.0321   0.0429    0.0635   0.0000      0.540202   440.9459       4.37402       21.6041      -1.91737      -3.15143      -1.81582      0.582983      0.790986      0.863146      0.946605      0.966946       1.01233
  46  10 2969.2985    3.8538  1.2960 12.7270 -0.0039       1.21521  0.0237   0.0406   0.0446    0.0688   0.0000      0.500156   441.4755       4.88043       20.1377     -0.915168      -3.41213      -2.31316      0.603033      0.797944      0.856621      0.960097      0.977057       1.00502
  46  11 3146.0973    4.1897  1.5272 12.8986  0.0012       1.45982  0.0265   0.0406   0.0467    0.0558   0.0000      0.404955   442.0699       7.61044       21.4098      0.888349      -3.03281      -1.89796      0.621312      0.862420      0.896496       1.00158       1.02242       1.08135
  46  12 3320.4775    3.7665  2.1247 12.6374 -0.0001      0.734840  0.0316   0.0308   0.0580    0.0413   0.0000      0.275549   442.7075       8.46481       19.2800      -1.97648     -0.762896      -3.77341      0.754985       1.00949       1.11164       1.23146       1.27189       1.30906
  46  13 3493.1698    3.0553  3.4243 12.0854  0.0002      0.634588  0.0428   0.0201   0.0789    0.0302   0.0000      0.145550   441.4646       9.54954       17.5056     -0.834483      -1.07811      -3.89272       1.02555       1.34442       1.51915       1.64429       1.71510       1.77169
  46  14 3663.9958    2.4847  5.3594 11.4969  0.0000      0.637456  0.0592   0.0133   0.1094    0.0256   0.0000     0.0928905   439.2987       11.7462       18.4115     -0.203278     -0.532902      -3.84202       1.36575       1.84277       2.02962       2.23220       2.30758       2.35834
  46  15 3832.4950    2.0001  8.0758 11.1012  0.0004      0.673462  0.0897   0.0090   0.1544    0.0224   0.0000     0.0776665   439.3730       10.7184       21.3090       2.19517      -4.76996      -8.02663       1.89631       2.57607       2.84628       3.16893       3.23144       3.24879
  46  16 3998.1650    1.6112 10.7440 10.8992 -0.0009      0.419978  0.1308   0.0065   0.2069    0.0195   0.0000     0.0764963   435.3771       8.94006       12.2516       1.71089       1.75087     -0.536371       2.50120       3.37232       3.80348       4.17090       4.32857       4.41321
  47   2 1375.1972    0.1139  0.1446  9.3830  0.0000       27.2266  0.0095   0.0048   0.0204    0.0184   0.0000       25.4625   442.4091     -0.122173       20.7808      0.139950      -3.43038      0.435462      0.275125      0.367902      0.408926      0.426118      0.450549      0.483339
  47   3 1624.2716    0.2401  0.2987  9.4278 -0.0000       16.0766  0.0109   0.0057   0.0221    0.0243   0.0000       4.29050   442.0404     -0.109172       19.4527     0.0340195      -2.41065     -0.729556      0.332542      0.434679      0.478578      0.531670      0.570640      0.587072
  47   4 1843.0080    0.4692  0.5072  9.5255  0.0000       14.5829  0.0131   0.0077   0.0256    0.0366   0.0000       1.50407   442.3554       1.31704       20.8177      0.754363      -2.81763      -1.13312      0.351735      0.487666      0.524003      0.601056      0.614840      0.671249
  47   5 2050.4759    0.7478  0.7926  9.7248  0.0001       8.85881  0.0168   0.0097   0.0320    0.0569   0.0000      0.875036   442.0494       1.12361       20.3209      0.287748      -3.02259      -2.07090      0.429513      0.578848      0.658250      0.730878      0.763269      0.788072
  47   6 2250.0992    1.1475  1.1026 10.2232  0.0000       5.11085  0.0210   0.0131   0.0407    0.0769   0.0000      0.700948   441.6863      0.378266       19.0430       1.33490      -4.17609     -0.843084      0.509917      0.671070      0.744274      0.842638      0.894550      0.906096
  47   7 2440.1593    1.7203  1.3683 10.7908  0.0000       2.34448  0.0246   0.0174   0.0440    0.0776   0.0000      0.498399   441.5114       1.04219       21.8960       1.87992      -1.64726     -0.438584      0.586706      0.789268      0.860644      0.962409      0.977529       1.02071
  47   8 2625.1440    2.3622  1.3223 11.6458  0.0000       2.50355  0.0239   0.0245   0.0434    0.0719   0.0000      0.517545   441.1504       2.09332       20.3023     -0.226243      -4.60920     -0.569031      0.583640      0.778193      0.854480      0.931433      0.961028       1.01292
  47   9 2808.2496    3.2553  1.2601 12.1307 -0.0000       1.69445  0.0224   0.0338   0.0407    0.0819   0.0000      0.485099   440.4994       4.81463       21.7479      -1.86408      -3.20847      -1.73661      0.531582      0.726399      0.782624      0.857845      0.882031      0.923103
  47  10 2988.8028    3.9024  1.2977 12.8201  0.0002       2.24198  0.0234   0.0414   0.0424    0.0677   0.0000      0.389130   442.1251       4.82846       19.7637    0.00386562      -3.12089      -2.52607      0.546816      0.733822      0.787419      0.899859      0.909629      0.956031
  47  11 3166.1629    4.1281  1.5382 13.0929  0.0001     -0.412049  0.0257   0.0402   0.0490    0.0517   0.0000      0.288396   440.5754       6.76472       18.9245     -0.732578      -4.44374      -3.22311      0.618508      0.833159      0.921401      0.977926       1.01067       1.06505
  47  12 3341.5475    3.6381  2.3103 12.5529 -0.0001      0.605380  0.0331   0.0282   0.0611    0.0391   0.0000      0.206221   442.3988       8.85921       19.1018      -1.49811      0.437727      -2.84728      0.768565       1.03879       1.12107       1.28115       1.30321       1.32582
  47  13 3515.2037    2.9375  3.5316 12.1743  0.0000      0.626318  0.0445   0.0194   0.0819    0.0287   0.0000      0.145175   439.1936       10.1388       19.7232       1.66582       1.07627      -6.73481       1.03064       1.38925       1.53053       1.70547       1.77002       1.80706
  47  14 3686.9697    2.4007  5.8879 11.5253 -0.0000      0.661875  0.0652   0.0123   0.1161    0.0241   0.0000     0.0906092   441.2109       11.5586       16.4094      -2.45783      -2.63419      -3.20519       1.46989       1.96010       2.17027       2.37557       2.50277       2.54962
  47  15 3856.4766    1.9527  8.3694 11.1533  0.0010      0.502877  0.0951   0.0085   0.1585    0.0219   0.0000     0.0804069   438.0471       14.0542       16.2059      0.220836      -6.04409      -2.68024       1.94203       2.64719       2.88642       3.17530       3.31977       3.38180
  47  16 4023.3271    1.5737 11.4079 10.9215  0.0002      0.417056  0.1425   0.0062   0.2152    0.0191   0.0000     0.0754724   439.1827       11.8020       21.3807       4.00951       5.99638      -14.5198       2.55728       3.48547       3.87624       4.24473       4.36376       4.50630
  48   2 1386.9387    0.1210  0.1579  9.4438  0.0000       48.8720  0.0105   0.0048   0.0204    0.0194   0.0000       22.2504   441.5076    -0.0818712       21.0027      0.124115      -2.50666     -0.559293      0.294511      0.402079      0.486557      0.518561      0.580316      0.586375
  48   3 1636.9231    0.2555  0.2833  9.4613 -0.0003       21.7916  0.0101   0.0058   0.0207    0.0237   0.0000       4.27297   441.7356      0.394583       20.7415      0.312498      -1.89600     -0.482589      0.285346      0.363407      0.415758      0.478423      0.462109      0.503329
  48   4 1856.6043    0.4976  0.5695  9.4896  0.0000       9.15399  0.0133   0.0076   0.0282    0.0421   0.0000       1.25169   441.6350      0.220107       19.5454     -0.126067      -2.36277    -0.0182131      0.382984      0.488955      0.574563      0.642555      0.665119      0.674040
  48   5 2065.3959    0.7796  0.7790  9.8487  0.0000       6.35719  0.0158   0.0100   0.0319    0.0555   0.0000      0.836581   441.5327      0.524103       20.3766     -0.892215      -1.72389     -0.375562      0.422976      0.549640      0.633239      0.681036      0.714276      0.741653
  48   6 2265.8945    1.1877  1.1093 10.2927  0.0000       4.38644  0.0216   0.0131   0.0390    0.0756   0.0000      0.686126   442.0749       1.25857       21.5739      0.870464      -2.66932    -0.0418488      0.492194      0.681696      0.743615      0.859459      0.860235      0.870436
  48   7 2456.6738    1.7909  1.3104 10.6971  0.0003       2.67035  0.0229   0.0178   0.0421    0.0850   0.0000      0.513637   440.6699       2.61929       20.0243      0.856705      -2.23482     -0.701285      0.541405      0.708631      0.792787      0.871785      0.914063      0.943297
  48   8 2642.6484    2.3967  1.3327 11.7079  0.0000       2.31491  0.0230   0.0241   0.0439    0.0637   0.0000      0.516099   442.1129       3.54483       21.8477      0.476806      -4.15867     -0.958280      0.532782      0.725895      0.809028      0.868011      0.915765      0.953777
  48   9 2826.6975    3.2781  1.3109 12.2267  0.0000      0.962866  0.0226   0.0331   0.0427    0.0753   0.0000      0.560278   441.4926       4.47397       21.0503      0.316365     -0.976943      -2.42641      0.532959      0.697144      0.762236      0.853710      0.836845      0.872247
  48  10 3007.9803    4.0157  1.3367 12.7542  0.0008      0.231168  0.0230   0.0404   0.0418    0.0680   0.0000      0.444354   441.0888       5.11045       20.3952       1.23579      -2.43839      -3.00275      0.535468      0.714766      0.788604      0.864545      0.899105      0.933871
  48  11 3186.1840    4.1582  1.5529 13.0713  0.0000      0.891360  0.0262   0.0394   0.0482    0.0519   0.0000      0.374441   442.5568       4.57019       22.4847     -0.704613      -2.02512      -1.60008      0.611572      0.817625      0.879982      0.979967      0.973781       1.03410
  48  12 3362.2575    3.5774  2.5751 12.5479  0.0000      0.811369  0.0350   0.0260   0.0652    0.0346   0.0000      0.221132   442.9921       7.99231       20.6808       1.45168     -0.692927     -0.226151      0.798692       1.09421       1.20449       1.34162       1.38535       1.41618
  48  13 3536.8386    2.8989  3.9573 12.0069  0.0002      0.375625  0.0472   0.0175   0.0856    0.0277   0.0000      0.125072   439.8662       9.48153       19.1696      -1.52547     -0.742222      -7.32591       1.05490       1.40536       1.57405       1.73329       1.80326       1.85859
  48  14 3709.7911    2.3578  6.2233 11.4416  0.0000      0.698201  0.0675   0.0116   0.1213    0.0245   0.0000     0.0851318   441.4349       7.20950       16.7512       3.60441      -1.05067      -8.94246       1.47882       1.98643       2.19821       2.41198       2.54532       2.56794
  48  15 3879.9887    1.8813  8.5501 11.1790 -0.0017      0.419055  0.1000   0.0081   0.1646    0.0215   0.0000     0.0880728   438.9117       14.6285       13.0965       5.66755      -2.40771      -8.01152       1.97581       2.65152       2.95906       3.23434       3.33733       3.47451
  48  16 4047.9040    1.5454 12.0127 10.8788  0.0007      0.212144  0.1503   0.0058   0.2235    0.0188   0.0000     0.0730057   440.8766       10.1969       7.24721       2.20011       10.8492      -6.82907       2.66842       3.60958       4.03202       4.39964       4.64021       4.69592
  49   2 1398.5127    0.1238  0.1424  9.4051  0.0001       38.3422  0.0092   0.0048   0.0165    0.0184   0.0000       22.4658   442.5761      0.168216       20.4869     -0.798460      -2.05057      0.611105      0.267152      0.367585      0.418500      0.484122      0.494970      0.534274
  49   3 1649.3691    0.2784  0.3147  9.4561  0.0000       19.6604  0.0109   0.0060   0.0202    0.0246   0.0000       3.50289   442.4798     -0.365045       20.7845      0.283003      -2.42079      -1.15699      0.318558      0.441008      0.518900      0.538295      0.581913      0.614300
  49   4 1870.0734    0.4995  0.5441  9.5816  0.0000       12.4138  0.0126   0.0078   0.0274    0.0388   0.0000       1.34484   442.4711     0.0953073       20.8352      0.269742      -1.81069      -1.24925      0.342242      0.462566      0.500709      0.561516      0.565909      0.587967
  49   5 2080.1668    0.7758  0.8747  9.8044  0.0013       6.76991  0.0177   0.0096   0.0344    0.0587   0.0000      0.824878   442.0261       1.41142       19.5117      0.144761      -2.64422     -0.603968      0.460343      0.596693      0.673734      0.746017      0.792984      0.836535
  49   6 2281.4894    1.2275  1.0927 10.3256  0.0000       4.30804  0.0207   0.0136   0.0394    0.0797   0.0000      0.670952   442.2500       1.36156       21.3883     -0.652947      -2.03591     -0.265193      0.479486      0.637175      0.704056      0.770238      0.822584      0.860667
  49   7 2473.0163    1.8154  1.2876 11.1244  0.0000       3.23520  0.0229   0.0187   0.0430    0.0697   0.0000      0.560107   440.7348       3.91879       20.0269      0.334852      -3.51971      -1.14426      0.530918      0.692490      0.773792      0.855126      0.880757      0.925287
  49   8 2660.0326    2.4478  1.3621 11.7748  0.0000       1.60256  0.0237   0.0242   0.0451    0.0638   0.0000      0.524701   441.1206       4.07052       21.6015     -0.795554      -3.35703     0.0260440      0.541082      0.720888      0.813594      0.883991      0.934982      0.950501
  49   9 2845.0874    3.3734  1.2669 12.3894  0.0000       1.59770  0.0227   0.0345   0.0409    0.0727   0.0000      0.542192   442.5826       4.81743       21.0631      0.159435      -1.57856      -3.25671      0.504343      0.684854      0.724256      0.835415      0.836194      0.883194
  49  10 3027.0734    4.0155  1.3714 12.8078 -0.0005      0.985074  0.0232   0.0390   0.0428    0.0600   0.0000      0.467293   441.3224       4.65669       21.4480      -1.67075      -2.85614      -2.90020      0.548964      0.733739      0.796636      0.872994      0.914866      0.949827
  49  11 3205.9798    4.2285  1.6908 12.6902 -0.0049      0.734484  0.0261   0.0364   0.0479    0.0540   0.0000      0.329017   441.3305       6.55079       19.9796      0.103286      -2.33581      -4.09222      0.607356      0.816704      0.880458      0.990218       1.00427       1.04389
  49  12 3382.9921    3.5219  2.6098 12.4249 -0.0001      0.682128  0.0344   0.0251   0.0652    0.0356   0.0000      0.197724   440.0757       7.77699       19.9876      -1.83915      -2.97326      -5.69350      0.777302       1.04588       1.14584       1.25760       1.30299       1.34233
  49  13 3558.4036    2.7982  4.0867 11.9629 -0.0001      0.622903  0.0486   0.0164   0.0873    0.0266   0.0000      0.125344   442.1591       9.91377       20.7596      -4.43618      -1.96939      -5.33275       1.06711       1.43124       1.58028       1.71567       1.84583       1.81832
  49  14 3731.9607    2.3012  6.8311 11.3952 -0.0004      0.647459  0.0744   0.0106   0.1299    0.0236   0.0000     0.0831161   442.7861       7.54173       18.7294       1.32190     0.0599156      -5.17114       1.53948       2.07699       2.26527       2.53637       2.65374       2.68337
  49  15 3903.7860    1.8548  9.3665 11.1465  0.0000      0.709552  0.1090   0.0076   0.1756    0.0209   0.0000     0.0825425   439.2403       4.01485       20.9139       3.84381      0.170582      -2.13120       2.05762       2.78352       3.09753       3.42040       3.53710       3.62552
  49  16 4072.9974    1.4664 12.1506 10.8231 -0.0013      0.433921  0.1576   0.0054   0.2327    0.0186   0.0000     0.0813328   440.3963       10.1739       23.9205      -3.28677       4.64516      -1.47599       2.72641       3.69080       4.12964       4.58242       4.70870       4.89457
  50   1 1110.7756    0.0589  0.0452  9.5729  0.0000       54.7100  0.0129   0.0060   0.0139    0.0155   0.0000       254.901   441.6890     -0.825770       21.5976      0.424889      -4.56330      0.893894      0.286954      0.464211      0.436010      0.543753      0.550384      0.628515
  50   2 1409.9866    0.1267  0.1558  9.3922  0.0000       42.6095  0.0095   0.0046   0.0188    0.0186   0.0000       20.0727   442.3832     -0.583645       21.4419     -0.465089      -3.20710    -0.0728373      0.239190      0.336886      0.385557      0.399931      0.436814      0.437243
  50   3 1661.6408    0.2799  0.3197  9.4023 -0.0001       16.4403  0.0105   0.0059   0.0209    0.0253   0.0000       3.21440   442.2636    -0.0291065       20.2094     -0.647219      -2.52400      0.105522      0.270360      0.396114      0.416412      0.482414      0.526877      0.516626
  50   4 1883.3619    0.5211  0.6074  9.5132  0.0000       10.2551  0.0135   0.0076   0.0284    0.0421   0.0000       1.19201   442.2945      0.146547       20.5475    -0.0527549      -3.73144      0.195946      0.346225      0.473770      0.517227      0.592613      0.618244      0.628790
  50   5 2094.8314    0.8211  0.8469  9.8616  0.0000       6.08919  0.0168   0.0100   0.0328    0.0585   0.0000      0.794418   442.2630      0.787960       19.7017    0.00440379      -2.76693     -0.382380      0.431034      0.577732      0.633075      0.692018      0.722940      0.739324
  50   6 2296.9239    1.2498  1.2177 10.5560  0.0000       4.62012  0.0235   0.0137   0.0424    0.0721   0.0000      0.657877   441.9682       2.61666       19.8553     -0.312170      -2.21959      0.274641      0.529055      0.711115      0.779103      0.885139      0.886772      0.902324
  50   7 2489.2958    1.8429  1.3917 11.2539 -0.0010       3.68880  0.0240   0.0182   0.0457    0.0592   0.0000      0.513615   441.6503       1.98670       18.9165       2.62489      -3.14064      -2.33005      0.530119      0.706323      0.785807      0.855821      0.898390      0.904216
  50   8 2677.2968    2.5658  1.3565 11.8833  0.0001       2.76315  0.0237   0.0254   0.0439    0.0644   0.0000      0.513079   442.5011       4.54557       19.9491      -2.31981      -2.01577      -2.68411      0.527729      0.711759      0.782940      0.827192      0.875152      0.901613
  50   9 2863.2540    3.4112  1.2626 12.5277  0.0000       2.62135  0.0226   0.0353   0.0413    0.0689   0.0000      0.620553   441.0985       3.64631       21.0018      0.546696      -1.83902      -1.55812      0.504410      0.676980      0.721038      0.824612      0.839190      0.860373
  50  10 3045.9643    4.1400  1.2977 13.0263  0.0000      0.319196  0.0230   0.0418   0.0416    0.0615   0.0000      0.541220   440.4335       4.55356       20.1192      0.627315      -2.29756      -2.69316      0.534009      0.692357      0.762424      0.841509      0.880844      0.902734
  50  11 3225.6141    4.1253  1.7036 12.9199  0.0000      0.827010  0.0266   0.0362   0.0496    0.0482   0.0000      0.324747   442.0639       6.82941       18.8548     -0.813060      -2.29909      -4.21170      0.599325      0.790746      0.851926      0.932143      0.972814       1.01491
  50  12 3403.3998    3.4044  2.7552 12.5079  0.0001      0.655710  0.0366   0.0240   0.0668    0.0323   0.0000      0.196151   441.6858       7.82460       20.3070      0.604670     -0.946527      -5.18817      0.787054       1.06666       1.18815       1.29478       1.35638       1.36234
  50  13 3579.6189    2.7986  4.2804 11.9058  0.0000      0.630074  0.0486   0.0160   0.0899    0.0267   0.0000      0.116347   444.1274       8.03755       19.4938     -0.555769      -2.67476      -7.16755       1.05809       1.44053       1.59648       1.75247       1.83013       1.87503
  50  14 3754.1639    2.2675  7.2743 11.3741  0.0013      0.507184  0.0797   0.0101   0.1345    0.0231   0.0000     0.0861419   444.5953       11.6734       25.4467    -0.0770756     -0.641231      -6.82236       1.57586       2.13776       2.36802       2.57781       2.70007       2.77363
  50  15 3926.5344    1.8021  9.5124 11.1318  0.0001      0.293913  0.1125   0.0071   0.1803    0.0203   0.0000     0.0799561   440.8386       11.7630       13.4674      -9.02444     0.0391610      -5.89399       2.04392       2.73201       3.06858       3.33910       3.48451       3.54565
  51   1 1120.1916    0.0628  0.0692  9.5182  0.0005     -0.449981  0.0141   0.0055   0.0195    0.0151   0.0000       173.635   441.2688       1.48559       20.8800     -0.365627      -2.63762       1.04569      0.333222      0.488853      0.492802      0.607516      0.521166      0.538625
  51   2 1421.2914    0.1496  0.1525  9.3621 -0.0003       21.3659  0.0080   0.0049   0.0160    0.0179   0.0000       14.2510   442.5300     -0.275158       21.1572    -0.0349482      -3.42695     -0.414047      0.226295      0.273583      0.319818      0.326496      0.345818      0.380268
  51   3 1673.7609    0.3000  0.3559  9.3788  0.0001       15.6632  0.0111   0.0059   0.0217    0.0262   0.0000       2.80906   442.3773      0.658847       20.7150    -0.0738946      -3.38031     -0.478700      0.295824      0.416978      0.430947      0.488753      0.512491      0.531997
  51   4 1896.5792    0.5301  0.5804  9.6430  0.0000       10.9577  0.0133   0.0078   0.0274    0.0389   0.0000       1.29799   442.5926      0.822782       21.7101     -0.502147      -3.23423     -0.441364      0.352117      0.452731      0.503705      0.577953      0.598912      0.605474
  51   5 2109.3020    0.8517  0.9244  9.7564  0.0000       6.12856  0.0178   0.0099   0.0343    0.0650   0.0000      0.744803   442.4502      0.289087       18.6201      -1.27385      -1.30989      -1.07924      0.425062      0.566035      0.639678      0.686487      0.731506      0.752941
  51   6 2312.2148    1.3035  1.0878 10.7693  0.0000       5.39032  0.0208   0.0148   0.0395    0.0645   0.0000      0.698979   441.0142       2.07562       21.0734      -1.16933      -1.80295      -2.35032      0.471036      0.632102      0.694899      0.772243      0.777317      0.819729
  51   7 2505.2860    1.8912  1.3661 11.2879  0.0000       3.15759  0.0246   0.0187   0.0427    0.0605   0.0000      0.519929   441.1599       1.77633       20.7824      0.234667      -3.56474      -1.41061      0.530172      0.702111      0.788343      0.877791      0.925496      0.945807
  51   8 2694.4072    2.7093  1.3804 11.8507  0.0000       2.99670  0.0229   0.0259   0.0428    0.0604   0.0000      0.476510   442.1494       3.06468       19.4747       2.01633      -3.95484      -2.48666      0.513880      0.688930      0.748395      0.838921      0.879799      0.910698
  51   9 2881.2183    3.5304  1.2181 12.8348  0.0000       1.60826  0.0230   0.0377   0.0400    0.0623   0.0000      0.599632   441.7513       4.48292       20.6156       1.84684      -1.67025      -2.44781      0.502150      0.667909      0.723191      0.789722      0.852523      0.878021
  51  10 3064.7386    4.1802  1.3973 12.9328 -0.0001       1.85146  0.0234   0.0402   0.0433    0.0587   0.0000      0.455639   441.2914       5.74917       20.6144       1.67009      -2.15599      -2.98160      0.513068      0.694806      0.735328      0.831713      0.854827      0.877700
  51  11 3245.1477    3.9815  1.9744 12.6802  0.0000       1.10946  0.0289   0.0319   0.0534    0.0441   0.0000      0.324217   442.6695       6.86744       19.7084       1.60146      0.121227      -2.61141      0.628267      0.849783      0.916560       1.03516       1.06272       1.08707
  51  12 3423.6342    3.3381  2.8461 12.4362 -0.0001      0.421172  0.0366   0.0228   0.0684    0.0310   0.0000      0.193314   441.1579       6.89378       19.7858     -0.843868      -2.86967      -4.58362      0.781561       1.04117       1.16633       1.29449       1.33051       1.37529
  51  13 3600.7280    2.7099  4.7349 11.8276  0.0000      0.545108  0.0519   0.0148   0.0978    0.0250   0.0000      0.106640   438.8466       8.53120       22.0617     -0.396703      -3.21107      -2.37685       1.09547       1.48432       1.65318       1.80713       1.90800       1.94857
  51  14 3776.0854    2.1879  7.3474 11.3332  0.0002      0.389813  0.0834   0.0096   0.1372    0.0231   0.0000     0.0851347   441.7189       12.0905       17.2538       2.28889      -3.24966      -3.83873       1.59961       2.19907       2.47115       2.68547       2.85897       2.91704
  51  15 3950.0153    1.7205 10.0867 11.0603 -0.0003      0.670665  0.1248   0.0068   0.1941    0.0204   0.0000     0.0830155   439.5977       10.6413       16.5681       3.03791       2.71667      -11.2471       2.17585       2.91941       3.27655       3.58207       3.74502       3.83330
  52   1 1129.5269    0.0489  0.0298  9.5521  0.0040       61.9006  0.0162   0.0060   0.0122    0.0147   0.0000       494.411   441.1238     0.0232703       20.0533      0.253941      -2.86090      0.793094      0.401236      0.584380      0.585165      0.694336      0.591316      0.603242
  52   2 1432.4592    0.1542  0.1754  9.3807  0.0000       34.9436  0.0084   0.0048   0.0185    0.0188   0.0000       13.6230   441.9774     -0.370045       20.4824    -0.0444341      -2.98439     -0.641887      0.248920      0.333876      0.387900      0.438144      0.440790      0.454317
  52   3 1685.7349    0.3008  0.4086  9.4279  0.0000       18.0684  0.0120   0.0057   0.0245    0.0269   0.0000       2.66362   442.2719      0.453885       20.9587      0.179495      -2.58197      0.513310      0.301240      0.422904      0.464118      0.531584      0.531149      0.567121
  52   4 1909.6408    0.5394  0.6792  9.6056  0.0000       10.7627  0.0150   0.0075   0.0301    0.0412   0.0000       1.18318   441.6076      0.535305       19.5728     -0.592463      -1.22107     -0.466288      0.356588      0.490992      0.542627      0.596591      0.625366      0.643677
  52   5 2123.6697    0.8768  0.8937 10.0373  0.0000       6.16106  0.0176   0.0103   0.0334    0.0589   0.0000      0.794279   442.2497       1.50476       20.9289     -0.732474      -2.49386      -1.45760      0.402207      0.545521      0.586561      0.667006      0.704698      0.718789
  52   6 2327.3040    1.3671  1.2523 10.6688  0.0000       4.31100  0.0228   0.0142   0.0419    0.0651   0.0000      0.621786   441.9190       2.01772       19.6637       1.69019      -3.12101      -1.62260      0.487407      0.673457      0.716318      0.828601      0.834910      0.877543
  52   7 2521.2071    2.0082  1.3977 11.0286  0.0000       2.53993  0.0227   0.0186   0.0425    0.0695   0.0000      0.480075   441.3699       1.76351       20.0402      -1.18426      -4.16658      -1.68831      0.504401      0.677895      0.746774      0.850472      0.876333      0.897568
  52   8 2711.2858    2.8142  1.3218 11.9198 -0.0020       1.26393  0.0224   0.0272   0.0414    0.0654   0.0000      0.523910   441.5505       3.35863       19.7491     -0.656539      -2.86607      -1.20036      0.488335      0.653477      0.711626      0.785704      0.811852      0.835689
  52   9 2899.0502    3.6946  1.2589 12.4347  0.0005      0.896056  0.0211   0.0365   0.0392    0.0770   0.0000      0.565578   442.5035       2.80442       20.1360      0.525461      -2.60978      -3.47892      0.470128      0.621635      0.673492      0.750306      0.759287      0.795896
  52  10 3083.1806    4.3575  1.4068 12.8801 -0.0018    -0.0825057  0.0237   0.0409   0.0412    0.0633   0.0000      0.406876   441.4206       6.60934       20.4696     -0.533602      -2.81440      -2.50911      0.506521      0.672584      0.712082      0.794133      0.842713      0.889230
  52  11 3264.5366    3.9799  1.9524 12.7473 -0.0003       1.47226  0.0288   0.0318   0.0511    0.0436   0.0000      0.259757   441.0476       8.58794       21.2835     -0.817605       1.28026      -4.34983      0.609554      0.828621      0.912554      0.993611       1.05474       1.08719
  52  12 3443.7087    3.3336  3.0228 12.3112  0.0000      0.519297  0.0376   0.0216   0.0687    0.0316   0.0000      0.182573   440.0840       8.75190       20.9618     -0.406552      -3.74255      -6.20345      0.794876       1.05901       1.18807       1.28761       1.35331       1.38362
  52  13 3621.6692    2.6607  5.1017 11.6997  0.0001      0.503310  0.0548   0.0138   0.1008    0.0257   0.0000     0.0991172   439.8032       12.3302       20.3838      -2.53191      -1.98999      -1.19060       1.12681       1.51637       1.71683       1.85641       1.93575       2.01857
  52  14 3797.7710    2.1116  7.7312 11.3763  0.0002      0.401382  0.0883   0.0090   0.1460    0.0221   0.0000     0.0878867   439.3224       7.66333       18.4722       1.66636      -4.63775      -9.31772       1.66220       2.21762       2.49040       2.70811       2.86687       2.93086
  53   1 1138.7744    0.0539  0.0432  9.5080  0.0000       97.4245  0.0113   0.0054   0.0156    0.0159   0.0000       293.489   441.0888     -0.544476       20.3855     -0.777202      -2.07875      0.670598      0.342679      0.465382      0.515369      0.541328      0.509685      0.549198
  53   2 1443.5079    0.1525  0.1893  9.3339  0.0000       41.3301  0.0120   0.0048   0.0184    0.0192   0.0000       13.1692   442.2772     -0.546875       20.0957      0.234270      -3.62419     -0.463422      0.411286      0.583400      0.655427      0.709018      0.710262      0.734720
  53   3 1697.5218    0.3274  0.3701  9.3634  0.0000       15.7048  0.0103   0.0061   0.0216    0.0275   0.0000       2.48061   442.5167      0.407611       20.6190      0.365762      -3.70458      0.184901      0.284140      0.385085      0.421855      0.462543      0.520911      0.538335
  53   4 1922.6149    0.5638  0.6037  9.5753  0.0000       10.0410  0.0133   0.0078   0.0263    0.0427   0.0000       1.13930   442.2975      0.300359       20.8739      0.217621      -1.57230     -0.902847      0.336947      0.440905      0.483092      0.543944      0.577588      0.582569
  53   5 2137.8731    0.9183  0.9391 10.0504 -0.0000       7.23902  0.0178   0.0107   0.0343    0.0586   0.0000      0.796461   443.0311      0.267612       21.2579      -1.04846      -3.13203      0.890489      0.411473      0.544721      0.613380      0.674849      0.719255      0.718869
  53   6 2342.2007    1.4042  1.3625 10.5948  0.0000       3.45938  0.0239   0.0138   0.0428    0.0640   0.0000      0.541109   441.6658       1.02712       21.6010      0.604329      -1.76965     -0.576672      0.504559      0.680092      0.747715      0.831135      0.872770      0.899330
  53   7 2536.9542    2.0702  1.4323 11.1675  0.0000       2.59598  0.0236   0.0191   0.0427    0.0659   0.0000      0.451824   441.9466       3.06038       20.3897      0.149145      -2.32494    -0.0132781      0.520947      0.664719      0.750577      0.831199      0.868498      0.906174
  53   8 2728.1721    2.8765  1.3458 11.8030  0.0000       1.96953  0.0217   0.0269   0.0406    0.0704   0.0000      0.487874   441.9798       3.15728       20.2636      0.540589      -2.28418      -1.13523      0.475192      0.620564      0.693376      0.774148      0.800280      0.832739
  53   9 2916.7396    3.7219  1.2784 12.7667 -0.0001      0.689722  0.0218   0.0371   0.0403    0.0612   0.0000      0.735585   442.1822       4.39818       20.3047     -0.492799      -2.25805      -4.44667      0.479638      0.637931      0.712410      0.768217      0.806163      0.824450
  53  10 3101.6161    4.2843  1.3834 12.9665  0.0000      -1.44764  0.0226   0.0406   0.0425    0.0593   0.0000      0.796959   441.7529       5.29232       19.4831      0.106933      -2.24925      -4.80330      0.479512      0.625634      0.695932      0.768931      0.791143      0.831697
  53  11 3283.6224    3.9175  2.0453 12.8738 -0.0003       1.24704  0.0296   0.0312   0.0541    0.0383   0.0000      0.406322   441.1988       6.34649       19.9019      0.565402      -1.52732      -5.06432      0.609717      0.840686      0.922080       1.03791       1.03983       1.08804
  53  12 3463.6360    3.2553  3.3412 12.1784  0.0000      0.187940  0.0400   0.0200   0.0723    0.0304   0.0000      0.157224   440.9253       6.61427       18.3155       1.79809      -3.36401      -6.03159      0.829930       1.12576       1.23360       1.35299       1.42737       1.50313
  53  13 3642.3486    2.5250  5.4409 11.7008  0.0000      0.470977  0.0596   0.0126   0.1075    0.0236   0.0000     0.0975836   441.0220       8.42263       22.9878      0.310836       1.66282      -1.99751       1.17872       1.57836       1.78306       1.94457       2.04342       2.05045
  53  14 3819.2887    2.0741  8.2475 11.3234 -0.0009      0.463835  0.0957   0.0083   0.1530    0.0213   0.0000     0.0887479   440.9681       8.93817       23.1331      -1.29642      -3.38275      -9.16762       1.67782       2.27914       2.55424       2.80359       2.93427       3.01609
  54   2 1454.3955    0.1467  0.1677  9.3491 -0.0001       32.1823  0.0091   0.0046   0.0163    0.0189   0.0000       14.4855   442.1271     -0.480024       21.1500     -0.632686      -2.76051      0.398765      0.231448      0.287833      0.376221      0.400343      0.455250      0.478382
  54   3 1709.1728    0.3388  0.4041  9.3908  0.0000       16.7124  0.0112   0.0060   0.0224    0.0285   0.0000       2.25399   442.2330      0.225053       21.2906      0.123840      -2.10537     0.0710893      0.300824      0.391508      0.441206      0.472350      0.495020      0.503804
  54   4 1935.4288    0.5959  0.6815  9.5290  0.0000       10.5681  0.0141   0.0080   0.0287    0.0478   0.0000       1.03662   442.2934     -0.492241       21.0748       1.08426      -3.08512     -0.294830      0.347276      0.446193      0.505811      0.579658      0.628505      0.641064
  54   5 2151.8930    0.9244  0.9673 10.0723  0.0000       6.20855  0.0186   0.0105   0.0346    0.0604   0.0000      0.780379   442.4770       1.25427       20.8139     -0.522312      -3.17330      -1.29125      0.397588      0.547395      0.595829      0.685065      0.699432      0.735345
  54   6 2356.9411    1.4475  1.2803 10.6463  0.0000       3.30989  0.0223   0.0143   0.0403    0.0650   0.0000      0.550263   441.5999       1.11605       20.2034      0.276904      -2.01197     -0.593423      0.466891      0.626721      0.687801      0.772824      0.807972      0.868428
  54   7 2552.6065    2.1266  1.4376 11.3816  0.0002       2.81697  0.0235   0.0198   0.0430    0.0610   0.0000      0.467322   441.9642       1.79406       20.4026     -0.432629      -1.36413     -0.969585      0.498660      0.661221      0.744680      0.837397      0.854072      0.877021
  54   8 2744.8667    2.9137  1.3270 12.1875  0.0003       1.41786  0.0217   0.0278   0.0415    0.0570   0.0000      0.520435   442.5082       3.22756       21.2696       1.33581      -2.01910     -0.607524      0.459182      0.598987      0.677651      0.758682      0.782208      0.812784
  54   9 2934.3249    3.7819  1.3564 12.6710 -0.0006      0.953595  0.0224   0.0361   0.0416    0.0641   0.0000      0.463032   441.3965       5.84680       20.1927      -1.22804      -2.02416      -3.05553      0.476115      0.628687      0.689209      0.752428      0.794869      0.847368
  54  10 3119.9559    4.2668  1.5484 12.8387  0.0009       1.06943  0.0241   0.0370   0.0450    0.0547   0.0000      0.403004   441.1784       5.89747       21.4431      0.871865      -3.44962      -2.15531      0.502121      0.682141      0.756161      0.830523      0.855185      0.865834
  54  11 3302.5761    3.8758  2.1788 12.6415  0.0001      0.625064  0.0300   0.0288   0.0547    0.0395   0.0000      0.252161   442.2611       6.79119       21.0940      0.852459      -1.52459      -4.04333      0.624018      0.845757      0.925202       1.01365       1.05528       1.10198
  54  12 3483.5540    3.1386  3.3096 12.2508 -0.0001      0.621777  0.0404   0.0193   0.0726    0.0287   0.0000      0.152907   441.3671       9.21468       18.7515      -1.78175      -1.10846      -5.22918      0.805403       1.09048       1.20607       1.30342       1.38701       1.44118
  54  13 3662.9596    2.5429  5.7357 11.6224  0.0000      0.631380  0.0611   0.0122   0.1097    0.0243   0.0000     0.0996228   442.9042       8.81134       27.4632       1.82004      -3.73832      -11.7616       1.17152       1.62030       1.78244       1.95727       2.02725       2.09280
  54  14 3840.3316    2.0451  8.8232 11.2584  0.0005      0.266410  0.1021   0.0078   0.1599    0.0216   0.0000     0.0909224   444.1330       10.2574       14.6841       3.70999      -4.06986      -11.0798       1.73870       2.32356       2.57431       2.82512       2.97611       3.04477
  55   1 1156.9659    0.0615  0.0718  9.4493  0.0000       15.7857  0.0115   0.0051   0.0213    0.0147   0.0000       166.600   440.9035     -0.184651       19.9881       1.26150      -2.92155      0.294789      0.278633      0.358789      0.345246      0.462263      0.568054      0.488976
  55   2 1465.1863    0.1614  0.1880  9.3456  0.0000       47.4552  0.0092   0.0047   0.0166    0.0195   0.0000       11.7713   442.4171     -0.885317       21.2281      0.184243      -3.14543     -0.377422      0.245186      0.338295      0.389520      0.422344      0.443034      0.405820
  55   3 1720.6741    0.3406  0.3988  9.3844 -0.0001       16.1407  0.0110   0.0060   0.0217    0.0282   0.0000       2.29505   442.3067      0.559766       21.0009     -0.167787      -3.72941      0.710775      0.290197      0.369907      0.404607      0.481437      0.532800      0.526212
  55   4 1948.1470    0.6081  0.7468  9.5547  0.0000       9.21199  0.0154   0.0076   0.0294    0.0459   0.0000       1.00683   442.8247    -0.0436171       20.2404      0.716892      -2.05229     -0.553688      0.347879      0.465147      0.521312      0.581811      0.620792      0.633519
  55   5 2165.8084    0.9665  1.0835  9.9556  0.0000       6.22885  0.0200   0.0104   0.0371    0.0673   0.0000      0.731095   442.9926      0.639902       20.2990     0.0671679      -3.01664      -1.08588      0.413235      0.568851      0.628251      0.698528      0.731289      0.756116
  55   6 2371.5656    1.5178  1.3295 10.6543  0.0000       2.96632  0.0226   0.0145   0.0405    0.0657   0.0000      0.533614   442.7005       1.35592       20.8581      0.248828      -2.81487     -0.446265      0.481912      0.655924      0.728940      0.798216      0.829210      0.867028
  55   7 2568.0898    2.1752  1.4514 11.4876  0.0000       1.81846  0.0240   0.0198   0.0431    0.0558   0.0000      0.531891   441.4657       3.36952       21.0657      -1.40471      -2.27151      -2.93181      0.489712      0.669595      0.741115      0.804607      0.875977      0.877278
  55   8 2761.3894    3.0364  1.3994 12.1405  0.0000      0.403284  0.0226   0.0279   0.0422    0.0579   0.0000      0.481438   442.2067       3.98269       21.0673      0.529588     -0.726321      -2.30886      0.470255      0.620442      0.671184      0.738991      0.773084      0.799015
  55   9 2951.6885    3.9818  1.3732 12.5337  0.0005      0.921683  0.0215   0.0363   0.0414    0.0666   0.0000      0.410873   441.1374       4.71831       20.8951     -0.615651      -3.79851      -3.18188      0.441328      0.577717      0.640519      0.716320      0.753812      0.772320
  55  10 3138.0934    4.2266  1.5457 12.8591  0.0002       1.49185  0.0236   0.0368   0.0442    0.0528   0.0000      0.399447   442.5741       5.73895       19.4896      -1.03258      -2.01754      -4.58742      0.479297      0.628979      0.707284      0.772948      0.800351      0.832079
  55  11 3321.4677    3.8429  2.2623 12.5979  0.0001      0.409929  0.0305   0.0278   0.0564    0.0388   0.0000      0.258139   443.2277       7.59000       20.5295     -0.106458      0.132246      -3.75189      0.607352      0.817969      0.913273       1.01461       1.05142       1.08684
  55  12 3503.1599    3.1361  3.5615 12.1185  0.0000      0.568663  0.0406   0.0184   0.0756    0.0282   0.0000      0.135219   440.4897       6.31248       20.5247      0.515856      -3.55497      -3.05667      0.821791       1.09354       1.23018       1.33506       1.42564       1.48881
  55  13 3683.3139    2.5113  6.1405 11.5138  0.0002      0.488979  0.0646   0.0114   0.1134    0.0244   0.0000     0.0954360   442.0593       9.05471       20.0218      0.705084      -3.69838      -5.99008       1.21708       1.65369       1.83968       2.01375       2.15036       2.22945
  55  14 3861.4272    1.9931  9.0430 11.2650  0.0002      0.230509  0.1058   0.0075   0.1661    0.0210   0.0000     0.0880635   437.9397       9.31134       21.7218       1.60031      -13.8285      -2.86758       1.76634       2.38689       2.68205       2.91676       3.08698       3.19022
  56   2 1475.8183    0.1617  0.2033  9.3657  0.0005       34.7441  0.0091   0.0046   0.0190    0.0190   0.0000       11.0809   442.2353     -0.448923       19.8913     -0.670100      -2.85603     -0.162770      0.223019      0.295274      0.340908      0.338424      0.379141      0.383204
  56   3 1732.0238    0.3791  0.4063  9.3888  0.0000       16.7035  0.0104   0.0064   0.0212    0.0295   0.0000       2.02740   442.0912      0.420926       21.1831     -0.316343      -2.61506   -0.00184534      0.260845      0.343449      0.390676      0.438218      0.456316      0.470384
  56   4 1960.7570    0.6509  0.7051  9.5937  0.0000       8.56765  0.0142   0.0082   0.0274    0.0481   0.0000      0.947719   442.3875      0.776165       20.2782      0.528047      -3.28844     -0.584750      0.327556      0.433679      0.489410      0.547694      0.565916      0.603541
  56   5 2179.5937    1.0121  1.0471 10.0575  0.0000       5.62389  0.0190   0.0107   0.0357    0.0651   0.0000      0.714598   442.5776      0.719465       20.8549      0.590934      -1.67027     -0.244218      0.384163      0.511960      0.579794      0.640177      0.686992      0.694309
  56   6 2386.0312    1.5816  1.3427 10.6841  0.0001       4.19786  0.0218   0.0149   0.0412    0.0660   0.0000      0.503998   442.2171       1.57936       19.9981      0.446443      -3.27305     -0.636183      0.448084      0.596226      0.656599      0.734545      0.766151      0.806636
  56   7 2583.5493    2.2412  1.4788 11.4482 -0.0000       3.01403  0.0233   0.0200   0.0426    0.0568   0.0000      0.462774   441.8429       3.16552       21.0519     -0.507642      -3.03718      -2.46465      0.465882      0.609584      0.681981      0.770047      0.790700      0.823475
  56   8 2777.8971    3.1031  1.3253 12.0967  0.0000       1.03431  0.0215   0.0286   0.0389    0.0641   0.0000      0.479256   442.4301       4.21228       22.1282       1.58643      -3.51900      -2.17788      0.433164      0.581719      0.631712      0.724673      0.746388      0.773438
  56   9 2968.9730    3.8807  1.3812 12.8567 -0.0001       1.34536  0.0228   0.0361   0.0406    0.0544   0.0000      0.495464   441.5212       4.89158       20.8485       1.14103      -1.65503      -2.83136      0.470608      0.601949      0.673103      0.739662      0.786307      0.789174
  56  10 3156.0115    4.1842  1.5991 13.0679  0.0000      0.294843  0.0255   0.0365   0.0454    0.0471   0.0000      0.406086   440.5840       5.87793       19.7547      0.320043      -3.16984      -4.22675      0.486326      0.661501      0.712477      0.799130      0.791185      0.862369
  56  11 3340.2781    3.7555  2.2492 12.6279 -0.0000      0.874208  0.0309   0.0270   0.0545    0.0371   0.0000      0.231332   441.9665       7.69133       20.3107      -1.40300      -3.03489      -4.37426      0.599035      0.821390      0.898415      0.988692       1.03688       1.06475
  56  12 3522.6884    3.0426  4.1993 11.9908 -0.0002      0.444193  0.0454   0.0165   0.0839    0.0266   0.0000      0.125415   441.7608       7.88492       23.4473     -0.911350      -2.18811      -6.83875      0.873446       1.16920       1.30362       1.43651       1.51257       1.55216
  56  13 3703.3799    2.4609  6.3210 11.5109  0.0001      0.239954  0.0670   0.0108   0.1152    0.0239   0.0000     0.0946110   440.9156       9.27696       18.6737      0.614334      -4.34192      -6.23267       1.23292       1.66694       1.84518       2.04533       2.14685       2.16858
  56  14 3882.4491    1.9185  9.5602 11.2657  0.0002      0.192455  0.1161   0.0070   0.1772    0.0202   0.0000     0.0895684   442.2077       5.31534       26.5604      -3.06236       1.12999      -3.58606       1.83577       2.47716       2.76964       3.06293       3.17135       3.27872
  57   1 1174.7540    0.0699  0.0872  9.4941  0.0000       58.1852  0.0120   0.0050   0.0191    0.0153   0.0000       116.196   440.6641      0.422468       20.3737      0.108675      -3.41636     -0.303790      0.292031      0.342749      0.430910      0.588033      0.697407      0.684003
  57   2 1486.3223    0.1717  0.2161  9.3199 -0.0001       28.8070  0.0088   0.0046   0.0184    0.0191   0.0000       9.03272   442.3720     -0.326410       20.4047     -0.627343      -3.36892     -0.999900      0.219262      0.292810      0.336821      0.365677      0.437324      0.450614
  57   3 1743.2669    0.3844  0.4269  9.3653  0.0000       14.7579  0.0108   0.0062   0.0212    0.0309   0.0000       1.90875   442.6732     0.0109643       21.1410      -1.19639      -3.14194     -0.167289      0.248171      0.342360      0.368292      0.430366      0.454888      0.451381
  57   4 1973.2855    0.6529  0.7807  9.7029  0.0001       8.13841  0.0155   0.0080   0.0305    0.0478   0.0000      0.966717   442.3590     0.0668365       21.3614    -0.0219624      -3.26534      0.204610      0.353171      0.446692      0.502842      0.571451      0.612939      0.623437
  57   5 2193.2290    1.0480  1.0148 10.2517  0.0000       5.61660  0.0185   0.0113   0.0350    0.0620   0.0000      0.744231   442.6190   -0.00238659       21.3311     0.0960298      -2.88725     0.0126195      0.387900      0.507481      0.585507      0.653998      0.665755      0.703541
  57   6 2400.3204    1.6061  1.3655 10.8610 -0.0003       2.78699  0.0225   0.0150   0.0414    0.0614   0.0000      0.547746   442.7205       1.35513       20.8871     -0.604128      -2.28533      -1.12304      0.448109      0.594324      0.659228      0.751475      0.789049      0.799059
  57   7 2598.7790    2.3077  1.4459 11.5708  0.0000       1.25683  0.0229   0.0206   0.0430    0.0568   0.0000      0.507436   442.1131       3.52110       21.2599      0.600727      -2.01215      -1.63145      0.449189      0.602395      0.664007      0.739574      0.754017      0.792201
  57   8 2794.1630    3.2347  1.3105 12.2053  0.0000      0.687930  0.0212   0.0299   0.0388    0.0673   0.0000      0.482386   441.9522       2.41276       20.4772      0.221831      -1.46310      -2.22797      0.427663      0.558069      0.619977      0.690261      0.718592      0.732782
  57   9 2986.0810    4.0902  1.3251 12.6496 -0.0000      0.865622  0.0210   0.0373   0.0391    0.0664   0.0000      0.408412   442.3948       4.18367       20.6316     -0.843935      -3.07137      -2.21312      0.413910      0.559992      0.617547      0.680008      0.715347      0.746217
  57  10 3173.9426    4.2742  1.6806 12.8600 -0.0000       1.75008  0.0242   0.0349   0.0465    0.0485   0.0000      0.352867   442.0020       5.87635       20.6447     0.0434859      -3.24836      -4.13362      0.480741      0.644507      0.714353      0.807663      0.843648      0.867229
  57  11 3358.8514    3.7610  2.5432 12.4986  0.0000      0.533356  0.0318   0.0253   0.0586    0.0363   0.0000      0.217719   442.3147       7.65108       20.9705     -0.555811      -4.10513      -5.34554      0.627396      0.845974      0.930878       1.02778       1.09570       1.13317
  57  12 3542.0482    2.9133  4.1845 12.0499 -0.0002      0.393211  0.0464   0.0159   0.0854    0.0258   0.0000      0.130368   443.2294       8.36733       21.5297      0.170059      -3.53506      -5.36561      0.880569       1.17536       1.31831       1.44030       1.51192       1.53899
  57  13 3723.4746    2.3701  6.9697 11.5145  0.0000      0.181894  0.0759   0.0098   0.1272    0.0228   0.0000     0.0938826   442.0360       11.7332       20.5190      -3.22822      0.297325      -7.12274       1.30595       1.75132       1.97691       2.13615       2.26486       2.33188
  57  14 3903.2521    1.8674  9.8691 11.2331 -0.0005      0.344875  0.1219   0.0067   0.1823    0.0198   0.0000     0.0889102   440.8255       6.72481       19.2183      -1.32844       1.10046      -5.33082       1.90800       2.55849       2.88514       3.16474       3.33557       3.44782
  58   1 1183.5491    0.0624  0.0560  9.4820  0.0000       39.5637  0.0111   0.0050   0.0131    0.0145   0.0000       189.425   440.8145     -0.262165       22.0016     0.0598462      -2.37581       1.03711      0.284075      0.365085      0.493973      0.534562      0.531037      0.536045
  58   2 1496.7353    0.1827  0.2315  9.3792 -0.0000       33.3248  0.0092   0.0047   0.0187    0.0191   0.0000       8.26517   442.3361     -0.506626       21.1279     0.0934735      -3.21433     -0.153441      0.213646      0.280753      0.305590      0.362737      0.359916      0.367565
  58   3 1754.3741    0.3903  0.4604  9.3931  0.0000       16.0566  0.0114   0.0060   0.0225    0.0314   0.0000       1.89314   442.3682     -0.901101       21.0191      0.260011      -2.83696      0.782514      0.261474      0.366243      0.406882      0.459200      0.490906      0.495469
  58   4 1985.7106    0.6601  0.8135  9.6526  0.0001       9.16021  0.0160   0.0078   0.0307    0.0486   0.0000      0.959080   442.3822      0.255528       20.9025     -0.126801      -3.15664      -1.38774      0.328128      0.442660      0.488999      0.542889      0.584906      0.602735
  58   5 2206.6867    1.0845  1.1350 10.1416  0.0000       4.84307  0.0201   0.0112   0.0378    0.0717   0.0000      0.706961   442.9469      0.358404       21.3509      -1.44872      -2.54605      -1.24222      0.400760      0.528209      0.571926      0.645748      0.695640      0.716676
  58   6 2414.5386    1.6462  1.3682 10.8704  0.0000       3.18691  0.0232   0.0151   0.0402    0.0642   0.0000      0.511800   442.1943       1.73068       20.2586      0.813723      -1.11399     -0.545481      0.439650      0.599473      0.664384      0.730034      0.777531      0.788488
  58   7 2614.0198    2.3399  1.4940 11.6060  0.0000       3.28828  0.0232   0.0205   0.0434    0.0546   0.0000      0.471153   441.6714       3.08622       20.5666     0.0976091      -3.24810     -0.969073      0.446827      0.593642      0.662604      0.754400      0.782976      0.792632
  58   8 2810.4116    3.2925  1.3129 12.2464  0.0000       1.08685  0.0209   0.0305   0.0396    0.0686   0.0000      0.512779   441.2867       3.75268       21.0143      0.312835      -2.88643    -0.0338171      0.419411      0.560590      0.605441      0.683019      0.729623      0.747401
  58   9 3003.0475    4.0777  1.3782 12.7029 -0.0000       1.09648  0.0211   0.0365   0.0398    0.0630   0.0000      0.407974   442.4346       3.91996       20.3692     -0.320957      -2.78661      -3.86873      0.414914      0.553152      0.603300      0.676576      0.705702      0.727949
  58  10 3191.5874    4.2511  1.6695 12.9631  0.0000      0.992194  0.0246   0.0351   0.0448    0.0461   0.0000      0.387259   441.1436       6.09560       21.5167      -2.27112      -2.81590      -4.46613      0.476387      0.623462      0.685939      0.767206      0.809006      0.830598
  58  11 3377.2622    3.6077  2.7142 12.5120  0.0000      0.108300  0.0341   0.0233   0.0610    0.0321   0.0000      0.200188   441.7807       6.88417       21.0293    -0.0708272      0.366183      -4.48747      0.635621      0.843351      0.941987       1.03271       1.10161       1.12147
  58  12 3561.2883    2.8460  4.3937 12.0032 -0.0002      0.594507  0.0483   0.0150   0.0883    0.0250   0.0000      0.116577   442.5440       8.22258       19.1100    -0.0952346      -2.35678      -2.81211      0.898454       1.21367       1.35345       1.48019       1.58386       1.59802
  58  13 3743.5332    2.3011  6.9102 11.5549  0.0000      0.358207  0.0770   0.0097   0.1280    0.0226   0.0000     0.0963832   442.2082       12.0879       16.9596      -1.32610       1.66042      -2.11892       1.29781       1.77037       1.98110       2.19282       2.27378       2.33648
  59   1 1192.2360    0.0744  0.0851  9.4947  0.0003       96.5995  0.0100   0.0047   0.0180    0.0161   0.0000       103.569   441.0602      0.455641       21.2469      0.599067      -3.43677     -0.857998      0.220076      0.270446      0.322393      0.374771      0.338899      0.373250
  59   2 1506.9756    0.1835  0.2292  9.3816 -0.0000       26.7555  0.0093   0.0046   0.0183    0.0194   0.0000       8.12062   442.1108     -0.233316       20.8608      0.243187      -2.46030     0.0784732      0.202931      0.267429      0.304981      0.347868      0.344045      0.349685
  59   3 1765.3676    0.4050  0.4548  9.4702 -0.0000       20.0423  0.0109   0.0064   0.0222    0.0302   0.0000       1.92356   442.4411      0.107461       21.3619     -0.383454      -2.24862     -0.824381      0.249590      0.327589      0.384997      0.426974      0.415798      0.443683
  59   4 1997.9899    0.6907  0.7958  9.6548 -0.0001       8.95418  0.0158   0.0080   0.0284    0.0499   0.0000      0.903555   442.2121      0.318573       19.4158     -0.430083      -3.89121     -0.400450      0.324138      0.443086      0.494497      0.522521      0.560486      0.596861
  59   5 2220.0379    1.1076  1.1440 10.2844  0.0000       5.61669  0.0206   0.0114   0.0372    0.0673   0.0000      0.700122   441.9603      0.855896       21.5283     -0.586805      -2.44642      -1.80021      0.383570      0.519526      0.559157      0.646485      0.668640      0.697165
  59   6 2428.6362    1.6938  1.3869 11.0634  0.0000       4.10520  0.0229   0.0154   0.0412    0.0561   0.0000      0.527869   442.0459       1.93253       19.6343    -0.0374630      -2.08771      -1.11705      0.434231      0.588943      0.651236      0.727130      0.758059      0.790359
  59   7 2629.0605    2.4605  1.4252 11.6411 -0.0001       2.15743  0.0222   0.0216   0.0407    0.0591   0.0000      0.445519   442.6880       2.33114       19.9905      0.172797      -1.83820      -2.73392      0.436347      0.590012      0.656353      0.720000      0.768270      0.775594
  59   8 2826.5165    3.3440  1.3633 12.4789  0.0002       1.89560  0.0219   0.0306   0.0399    0.0590   0.0000      0.506364   441.7509       3.69858       21.3814     -0.345481      -1.47492      -1.36269      0.417684      0.559176      0.623404      0.703457      0.727857      0.754169
  59   9 3019.8862    4.1081  1.4068 12.9138  0.0003      0.667946  0.0219   0.0368   0.0408    0.0559   0.0000      0.489298   443.0137       4.00808       20.4503       1.11989      -3.73261      -3.57562      0.415776      0.555833      0.612129      0.682883      0.721595      0.738138
  59  10 3209.1242    4.2112  1.8454 12.8326  0.0001      0.369764  0.0258   0.0325   0.0465    0.0445   0.0000      0.285877   442.3745       6.19396       20.6501      0.692995      -2.71728      -2.37109      0.499528      0.678519      0.737366      0.820833      0.857522      0.879796
  59  11 3395.7520    3.5276  2.8007 12.5020  0.0000      0.631982  0.0340   0.0225   0.0629    0.0313   0.0000      0.174210   441.6913       6.59973       20.5262   -0.00422844      -3.04234      -2.77451      0.632339      0.844794      0.930016       1.04695       1.08017       1.14848
  59  12 3580.5207    2.8404  4.8759 11.8314  0.0001      0.804241  0.0510   0.0139   0.0922    0.0260   0.0000      0.109724   440.8649       5.82243       19.7998     -0.664985      -1.94410      -6.77232      0.922275       1.22059       1.37255       1.53620       1.59753       1.66193
  59  13 3763.2928    2.2295  7.3082 11.5625  0.0000      0.360859  0.0825   0.0091   0.1358    0.0220   0.0000      0.102026   441.3059       7.17597       18.8006      -2.55062      -5.04579      -6.72075       1.34258       1.80852       2.05817       2.25254       2.39511       2.48968
  60   1 1200.8533    0.0763  0.0969  9.4519  0.0002       31.7424  0.0100   0.0045   0.0195    0.0144   0.0000       89.3684   441.0118    -0.0171788       20.5418      0.420355      -2.84439      0.159036      0.202795      0.282101      0.328222      0.358662      0.396726      0.370339
  60   2 1517.1402    0.1867  0.2176  9.4004  0.0000       37.5740  0.0088   0.0047   0.0169    0.0191   0.0000       8.49953   442.3048     -0.399934       20.6677      0.245911      -2.69916     -0.517831      0.213891      0.257927      0.276978      0.317236      0.351334      0.368711
  60   3 1776.2102    0.4086  0.4701  9.4924  0.0000       16.3753  0.0112   0.0063   0.0224    0.0301   0.0000       1.86304   442.5114      0.181791       20.7445     -0.179131      -2.44364     -0.931222      0.252042      0.323890      0.380012      0.417729      0.439699      0.460455
  60   4 2010.1674    0.7065  0.8615  9.7141  0.0004       6.40940  0.0163   0.0080   0.0314    0.0514   0.0000      0.868282   442.2224      0.931455       20.2647     -0.672082      -4.26395     -0.785273      0.340615      0.461594      0.523559      0.574931      0.611102      0.632193
  60   5 2233.2368    1.1468  1.0990 10.3430  0.0000       5.12039  0.0198   0.0118   0.0359    0.0674   0.0000      0.713648   442.5900       1.12315       21.1333     -0.310602      -3.78335      -1.33663      0.379227      0.505221      0.546963      0.621918      0.659002      0.670073
  60   6 2442.4872    1.7497  1.5448 10.8948  0.0000       3.65593  0.0235   0.0149   0.0430    0.0558   0.0000      0.434840   442.2961       2.06957       20.4118      -1.19008      -2.77164      -1.10819      0.446631      0.599685      0.656371      0.733403      0.780951      0.810895
  60   7 2644.0308    2.4970  1.5512 11.5811  0.0005       2.24319  0.0231   0.0208   0.0429    0.0554   0.0000      0.429572   442.0923       3.18024       20.8688     -0.133668      -2.97511      -2.54264      0.427014      0.579029      0.639225      0.720154      0.758927      0.777704
  60   8 2842.4486    3.4603  1.3736 12.4129  0.0000       1.31983  0.0211   0.0306   0.0390    0.0576   0.0000      0.490498   442.7503       3.17820       20.3247      0.662938      -2.27811      -2.63131      0.403439      0.534306      0.591017      0.655033      0.705451      0.746464
  60   9 3036.5793    4.2350  1.4432 12.8937  0.0000      0.424056  0.0219   0.0367   0.0405    0.0541   0.0000      0.459163   442.1388       5.45511       19.6765     -0.661159      -3.06782      -3.02780      0.415387      0.560977      0.608680      0.688689      0.714738      0.744903
  60  10 3226.5456    4.1147  1.9768 12.9093  0.0000      0.232132  0.0273   0.0308   0.0499    0.0391   0.0000      0.280043   441.9028       5.79712       20.8930     -0.530085      -3.91058      -3.37104      0.502122      0.660017      0.733551      0.830809      0.847511      0.893695
  60  11 3413.9580    3.4491  2.9521 12.5282 -0.0001      0.487866  0.0358   0.0215   0.0652    0.0291   0.0000      0.171690   442.3270       7.43601       20.7305       1.91906      -1.79655      -3.57164      0.645471      0.883329      0.974453       1.07232       1.13592       1.14939
  60  12 3599.4093    2.8073  5.1435 11.7801  0.0003      0.537976  0.0534   0.0131   0.0954    0.0252   0.0000      0.103008   442.8516       10.8546       20.4349      -1.71856      -3.39775      -3.12416      0.945057       1.28404       1.44141       1.56365       1.65077       1.71799
  60  13 3782.9843    2.1515  7.7961 11.4770 -0.0017      0.572057  0.0906   0.0083   0.1434    0.0219   0.0000      0.101212   439.0995       8.95930       20.2428       1.83230      -3.30232      -3.58385       1.39094       1.89172       2.13198       2.32226       2.43134       2.52701
  61   1 1209.3962    0.0742  0.1069  9.4769  0.0000       10.3727  0.0122   0.0045   0.0210    0.0143   0.0000       88.9164   441.0347     -0.156807       20.9159      0.263829      -3.03508    -0.0333987      0.257663      0.358388      0.442536      0.574439      0.733089      0.667637
  61   2 1527.1462    0.1922  0.2245  9.3972  0.0000       39.6772  0.0088   0.0047   0.0167    0.0194   0.0000       7.61066   442.3768     -0.142914       21.1379     0.0212557      -3.30133     -0.370934      0.202648      0.271123      0.300303      0.342975      0.365550      0.386932
  61   3 1786.9481    0.4160  0.5150  9.4401  0.0000       13.8414  0.0114   0.0061   0.0243    0.0327   0.0000       1.66868   442.2804    -0.0343393       21.0433      0.698328      -2.64338      -1.04726      0.252971      0.341576      0.392422      0.446602      0.468153      0.510740
  61   4 2022.2937    0.7327  0.8378  9.7366  0.0000       8.44738  0.0153   0.0083   0.0305    0.0523   0.0000      0.876042   442.5975   -0.00905009       21.6252     -0.457078      -2.63501     -0.295188      0.311060      0.424689      0.468252      0.524551      0.539268      0.567087
  61   5 2246.3815    1.1588  1.2310 10.4589  0.0000       6.27693  0.0216   0.0115   0.0388    0.0588   0.0000      0.682277   442.1705      0.718337       20.8433      0.574709      -2.52804      -1.44633      0.389296      0.541825      0.578851      0.664104      0.683614      0.710975
  61   6 2456.2741    1.7858  1.5287 11.0627  0.0000       2.35076  0.0233   0.0151   0.0431    0.0514   0.0000      0.457014   442.2430       1.07838       19.9085      0.599258      -2.45774      -2.04644      0.420049      0.561349      0.612481      0.699340      0.700043      0.763860
  61   7 2658.8529    2.6237  1.4986 11.6693  0.0001       2.04709  0.0220   0.0216   0.0411    0.0569   0.0000      0.463132   441.9231       3.49427       21.6507    -0.0612596      -3.48931      -1.06037      0.414339      0.557204      0.614531      0.687393      0.729915      0.754368
  61   8 2858.2253    3.5068  1.3643 12.5074 -0.0022      0.431078  0.0214   0.0311   0.0388    0.0580   0.0000      0.505425   441.4170       3.34674       20.7430     -0.990334      -2.70486      -2.74017      0.407231      0.543051      0.602563      0.675025      0.707337      0.740176
  61   9 3053.1774    4.2021  1.3993 12.8954 -0.0000      0.297317  0.0217   0.0367   0.0395    0.0586   0.0000      0.404118   443.2173       4.89702       20.6136     -0.690894      -2.31326      -2.79063      0.411530      0.541604      0.586779      0.640999      0.694888      0.717006
  61  10 3243.8989    4.1184  2.0232 12.7761  0.0000      0.588478  0.0268   0.0295   0.0502    0.0408   0.0000      0.252453   441.8038       6.03792       21.1383     -0.594284      -2.15117      -3.77133      0.490095      0.658156      0.717150      0.809569      0.838444      0.856297
  61  11 3432.0772    3.4225  3.1947 12.3319  0.0000      0.842461  0.0361   0.0199   0.0678    0.0299   0.0000      0.157003   441.9165       7.36353       20.8478     -0.297441      -3.77808      -5.14492      0.650506      0.878858      0.988929       1.07035       1.13195       1.18440
  61  12 3618.2455    2.7329  5.3561 11.7513  0.0000      0.578968  0.0559   0.0123   0.0989    0.0251   0.0000      0.109429   441.7926       8.87543       16.0196      -1.83295      -2.19096      -5.76187      0.945902       1.29607       1.44465       1.57495       1.67898       1.73650
  61  13 3802.5447    2.2235  8.5602 11.4109  0.0025      0.414225  0.0929   0.0079   0.1478    0.0214   0.0000     0.0882397   440.3561       9.57413       21.5614       6.29251     -0.397962      -5.96770       1.39258       1.87033       2.10968       2.31973       2.43477       2.52841
  62   2 1537.0399    0.1999  0.2437  9.4110  0.0000       22.7203  0.0090   0.0046   0.0181    0.0192   0.0000       6.95940   442.1946     -0.159080       20.8769    -0.0927141      -3.01743     -0.522063      0.228013      0.316969      0.359565      0.421657      0.436787      0.431734
  62   3 1797.5921    0.4390  0.5278  9.4684  0.0000       15.1449  0.0117   0.0062   0.0235    0.0333   0.0000       1.55243   442.6010    -0.0129969       21.3367     -0.286025      -2.80538      0.176917      0.249885      0.326367      0.366120      0.421810      0.435702      0.474924
  62   4 2034.3046    0.7398  0.9455  9.7955  0.0000       8.42932  0.0171   0.0081   0.0336    0.0526   0.0000      0.873070   442.1510   -0.00932148       20.3250     -0.298761      -2.23112     -0.832702      0.321735      0.430632      0.485317      0.544727      0.584871      0.615217
  62   5 2259.2423    1.2401  1.2314 10.3217 -0.0001       4.30770  0.0201   0.0117   0.0378    0.0678   0.0000      0.606604   442.4850      0.737629       20.1871     -0.397789      -2.41217     -0.316680      0.377147      0.495739      0.553144      0.619201      0.649844      0.672514
  62   6 2469.9510    1.8413  1.5319 11.0820  0.0000       2.70347  0.0231   0.0154   0.0428    0.0544   0.0000      0.439275   442.5343       2.83831       20.8098     -0.466767      -3.45274     -0.993290      0.422368      0.577535      0.630757      0.727590      0.741987      0.773212
  62   7 2673.6604    2.6768  1.4673 11.8358  0.0002       2.15240  0.0217   0.0228   0.0408    0.0585   0.0000      0.442617   443.1415       3.45604       21.2691     -0.414652      -3.20989      -1.37827      0.396920      0.530502      0.583062      0.667759      0.696615      0.723437
  62   8 2873.9753    3.5986  1.3353 12.5663 -0.0001       1.02036  0.0206   0.0319   0.0386    0.0602   0.0000      0.477978   442.2278       4.14991       20.0829     -0.517794      -4.32617      -1.82431      0.369873      0.499131      0.552318      0.614501      0.627842      0.668903
  62   9 3069.6751    4.2682  1.4891 12.8833  0.0000       1.05958  0.0224   0.0354   0.0402    0.0543   0.0000      0.390947   442.1191       5.95003       21.4225      -1.76935      -1.67175      -2.69114      0.411347      0.528369      0.587622      0.668084      0.708435      0.732121
  62  10 3261.1794    4.0592  2.1244 12.7238  0.0000       1.07888  0.0273   0.0284   0.0508    0.0395   0.0000      0.248204   441.7422       5.88390       21.6124     -0.721102     -0.476857      -5.46701      0.495188      0.675098      0.740488      0.825115      0.874478      0.904132
  62  11 3450.1402    3.3423  3.5059 12.2288  0.0000      0.971230  0.0384   0.0185   0.0703    0.0288   0.0000      0.143483   442.5324       7.65308       21.0844      0.276183      -1.95522      -2.69016      0.691958      0.902706       1.00842       1.14640       1.18605       1.22752
  62  12 3637.0525    2.6828  5.7299 11.7370  0.0000      0.798931  0.0597   0.0117   0.1019    0.0242   0.0000      0.118746   442.0492       9.46213       18.5737       1.87282      -1.45096      -5.02525      0.972695       1.31614       1.47477       1.63309       1.71615       1.79348
  62  13 3821.4812    2.0790  8.5287 11.4756  0.0002     -0.193368  0.1002   0.0075   0.1535    0.0206   0.0000      0.100736   442.1651       6.36992       25.0241      -2.02356      -5.85477      -6.05671       1.44100       1.94644       2.18899       2.41633       2.53927       2.59777
  63   1 1226.2357    0.0790  0.0782  9.4452  0.0003       43.7257  0.0085   0.0045   0.0148    0.0143   0.0000       91.7470   441.1909     0.0348210       21.3959      0.395046      -3.28265      0.719798      0.187345      0.249974      0.295840      0.317039      0.328490      0.325810
  63   2 1546.8258    0.2191  0.2466  9.3529  0.0000       33.9245  0.0083   0.0048   0.0172    0.0190   0.0000       5.93572   442.0668      0.318820       20.8465     -0.141579      -3.05111     0.0543189      0.171253      0.241357      0.263188      0.300010      0.323182      0.351635
  63   3 1808.1296    0.4502  0.5588  9.4758  0.0000       15.2312  0.0121   0.0062   0.0247    0.0336   0.0000       1.55403   442.1368      0.482634       20.7020      0.496662      -3.45254     0.0860224      0.257914      0.337249      0.382521      0.422973      0.463962      0.468645
  63   4 2046.1827    0.7932  0.9717  9.5213  0.0000       6.26013  0.0169   0.0082   0.0322    0.0652   0.0000      0.742169   442.8779      0.652405       21.0776     -0.590453      -3.56509      0.711625      0.314183      0.437850      0.480477      0.536230      0.561638      0.576225
  63   5 2272.1029    1.2530  1.2428 10.4080 -0.0001       4.46818  0.0206   0.0118   0.0381    0.0644   0.0000      0.628571   442.4711      0.869453       21.6663      0.140951      -2.69166     -0.682179      0.374128      0.510794      0.566362      0.647917      0.652088      0.702127
  63   6 2483.5365    1.9443  1.5375 11.0437 -0.0001       2.45874  0.0230   0.0157   0.0414    0.0551   0.0000      0.461457   442.3427       1.70758       20.6627      0.214653      -2.59665      -1.66483      0.403029      0.538133      0.599772      0.670051      0.714553      0.750180
  63   7 2688.2561    2.7620  1.5072 11.7993  0.0000       1.03059  0.0222   0.0228   0.0410    0.0573   0.0000      0.403539   442.2454       2.13712       21.4965       1.19955      -2.11968     -0.105956      0.400005      0.536249      0.590165      0.645773      0.696281      0.708225
  63   8 2889.6177    3.6199  1.3767 12.6547  0.0000       2.27732  0.0212   0.0319   0.0389    0.0533   0.0000      0.440190   442.1624       4.16747       20.6931      0.440478      -2.77481      -2.28278      0.392723      0.520088      0.574422      0.651035      0.674192      0.708297
  63   9 3085.9880    4.2897  1.5993 12.8323 -0.0001       1.29018  0.0230   0.0342   0.0417    0.0504   0.0000      0.413363   441.7948       5.27431       20.6512      0.159533      -2.40159      -3.67576      0.399939      0.542151      0.602749      0.646430      0.692945      0.718158
  63  10 3278.1740    4.0551  2.1086 12.8021  0.0000      0.378006  0.0275   0.0284   0.0500    0.0369   0.0000      0.260708   442.2423       6.22917       20.4849     -0.458291      -2.02397      -4.34551      0.483498      0.660200      0.728840      0.823761      0.860143      0.895716
  63  11 3468.0065    3.3077  3.4830 12.2342  0.0000      0.798911  0.0383   0.0182   0.0693    0.0278   0.0000      0.144432   443.8222       8.00155       18.1143       1.12420      -3.72268      -5.00688      0.666673      0.888429      0.988308       1.10791       1.16297       1.19466
  63  12 3655.4794    2.6424  5.9501 11.6948  0.0006      0.253037  0.0613   0.0113   0.1068    0.0242   0.0000      0.101813   441.6065       8.14345       18.7601     -0.294631      -4.06260      -3.87206       1.00328       1.34460       1.51180       1.67425       1.78332       1.83469
  63  13 3841.3413    1.9463  8.5416 11.4714 -0.0020      0.545267  0.1065   0.0072   0.1645    0.0201   0.0000      0.104363   441.6414       10.1929       22.2362     -0.539255      0.901561      -5.66893       1.50468       2.05500       2.29753       2.54829       2.65938       2.76306
  64   1 1234.5198    0.0819  0.0999  9.4450  0.0280      -70.5026  0.0115   0.0049   0.0173    0.0146   0.0000       70.8889   440.6454    -0.0703890       21.2969     -0.180658      -4.09916     -0.710326      0.228819      0.344763      0.405347      0.482013      0.596072      0.544843
  64   2 1556.5059    0.2176  0.2644  9.3916  0.0003       19.1905  0.0085   0.0046   0.0187    0.0191   0.0000       5.50986   441.9803     -0.366443       21.3148     -0.365875      -3.30825     -0.454153      0.184220      0.235868      0.281003      0.308001      0.310917      0.319313
  64   3 1818.5518    0.4655  0.5726  9.5727  0.0000       14.4746  0.0124   0.0064   0.0247    0.0336   0.0000       1.46686   442.3609      0.800011       20.6867     -0.814737      -2.75603     -0.394907      0.256020      0.350764      0.392384      0.427622      0.443249      0.467851
  64   4 2057.9740    0.8017  0.9101  9.7914  0.0000       6.80470  0.0157   0.0085   0.0315    0.0548   0.0000      0.807336   443.4505      0.852882       20.9881     -0.774242      -3.40219      0.694145      0.303915      0.403899      0.458220      0.502463      0.527927      0.562743
  64   5 2284.7642    1.2821  1.3474 10.4212 -0.0001       4.74217  0.0215   0.0113   0.0399    0.0588   0.0000      0.582078   442.1574       1.30709       20.6095      0.147866      -3.17879      -1.20051      0.375531      0.506634      0.566749      0.637992      0.676543      0.677751
  64   6 2497.0292    1.9870  1.5461 11.0828 -0.0002       2.98642  0.0230   0.0160   0.0408    0.0562   0.0000      0.431102   441.9848       1.53357       21.0952     -0.182621      -2.22158      -1.68257      0.405864      0.553276      0.596019      0.678601      0.701770      0.730655
  64   7 2702.8507    2.8519  1.4554 11.9495  0.0000       1.66519  0.0218   0.0238   0.0395    0.0572   0.0000      0.457456   441.7732       2.04473       20.6936     -0.431786      -2.81036      -2.05722      0.390381      0.519067      0.584805      0.662075      0.672432      0.705163
  64   8 2905.0246    3.8083  1.3599 12.7479  0.0000       1.01416  0.0208   0.0331   0.0382    0.0547   0.0000      0.498052   442.3861       3.35452       21.3676      0.404048      -3.20027      -2.68618      0.369206      0.484790      0.547908      0.597939      0.632293      0.670855
  64   9 3102.1664    4.3489  1.5350 13.0460 -0.0001      0.620223  0.0226   0.0354   0.0414    0.0473   0.0000      0.404684   442.2736       6.17155       20.1249     0.0100329      -2.49395      -2.82301      0.396779      0.534671      0.592145      0.658010      0.688989      0.722057
  64  10 3295.2258    3.9103  2.3279 12.7532  0.0000      0.671532  0.0292   0.0258   0.0534    0.0333   0.0000      0.226827   442.5611       5.62199       20.1145      0.164945      -3.25526      -4.56745      0.497149      0.662956      0.734649      0.811409      0.872471      0.902842
  64  11 3485.7678    3.2262  3.6486 12.1994  0.0000      0.713568  0.0395   0.0172   0.0715    0.0271   0.0000      0.141356   443.5851       7.82097       20.4533      -1.61624      -2.88828      -6.47131      0.673111      0.915748       1.00935       1.11960       1.20137       1.24225
  64  12 3674.1037    2.4946  5.9302 11.8197 -0.0012      0.375071  0.0639   0.0108   0.1113    0.0225   0.0000      0.108960   440.7272       7.71211       18.4457       1.18458       2.35165      -3.87700      0.979979       1.34179       1.49294       1.63242       1.73885       1.79400
  65   1 1242.7631    0.0885  0.1061  9.4419  0.0000       4.68529  0.0091   0.0043   0.0165    0.0142   0.0000       60.3911   440.6666      0.191062       21.3908      0.191112      -3.31537     -0.656759      0.190108      0.259996      0.298473      0.321610      0.355025      0.358629
  65   2 1566.0560    0.2216  0.2591  9.4154 -0.0005       23.1734  0.0085   0.0048   0.0178    0.0191   0.0000       5.62950   441.9957      0.109048       21.2512     -0.381617      -2.74876    -0.0629758      0.183040      0.244658      0.270520      0.312885      0.320290      0.322421
  65   3 1828.8742    0.5021  0.5945  9.4057  0.0000       11.5682  0.0122   0.0064   0.0239    0.0381   0.0000       1.22466   442.2113      0.407255       21.2635     -0.395379      -2.85310    -0.0916420      0.243871      0.327227      0.367912      0.412724      0.433286      0.455027
  65   4 2069.6958    0.8034  0.9281  9.8850  0.0000       7.32552  0.0163   0.0086   0.0323    0.0551   0.0000      0.852365   442.6892      0.394408       21.0558     -0.285111      -2.94734     -0.566134      0.303352      0.420232      0.454689      0.504507      0.546951      0.573238
  65   5 2297.3592    1.3348  1.2867 10.5385  0.0000       5.14687  0.0205   0.0121   0.0384    0.0594   0.0000      0.604931   442.1095       1.23916       21.3714     -0.577165      -2.83492     -0.861007      0.358409      0.469329      0.530107      0.589569      0.618077      0.644511
  65   6 2510.3864    1.9742  1.5173 11.4328  0.0000       2.54524  0.0226   0.0165   0.0421    0.0467   0.0000      0.469358   442.7791       2.21772       21.2391      0.436369      -3.06021     -0.170730      0.393354      0.518144      0.583485      0.640495      0.667779      0.708876
  65   7 2717.3071    2.9158  1.4606 11.9691  0.0000       1.59708  0.0215   0.0240   0.0395    0.0570   0.0000      0.455364   442.0892       3.00907       21.0200     -0.914653      -2.58540      -1.60643      0.375680      0.492440      0.554368      0.602631      0.643968      0.661453
  65   8 2920.3807    3.8705  1.4974 12.5201  0.0000      0.845116  0.0214   0.0312   0.0395    0.0548   0.0000      0.386685   442.4191       3.39022       21.0293      -1.07646      -3.26392      -3.63185      0.371462      0.501117      0.555599      0.614433      0.648032      0.675027
  65   9 3118.2942    4.3091  1.5956 12.9754  0.0000       1.29644  0.0229   0.0342   0.0416    0.0474   0.0000      0.392605   441.6571       5.15663       21.3723      0.220640      -1.92594      -3.09059      0.388704      0.518210      0.578475      0.650810      0.682234      0.710082
  65  10 3312.0677    3.9445  2.5115 12.5013  0.0000      0.303869  0.0297   0.0243   0.0538    0.0352   0.0000      0.208856   441.0814       7.72083       20.1869      0.133758      -4.20171      -3.76135      0.502942      0.673763      0.766885      0.845835      0.875934      0.903541
  65  11 3503.3800    3.1872  4.0052 12.1489  0.0000      0.484466  0.0415   0.0162   0.0768    0.0257   0.0000      0.122706   441.7133       7.85310       20.8794      -1.70211      -2.70614      -5.45725      0.683693      0.922001       1.04019       1.15476       1.21327       1.26591
  65  12 3692.4776    2.4890  6.6610 11.7425  0.0009      0.445784  0.0712   0.0100   0.1215    0.0225   0.0000      0.106314   441.1421       10.3371       21.9110     -0.891996      -3.07781      -8.43005       1.06238       1.42657       1.61203       1.78448       1.90085       1.95370
  66   1 1250.9465    0.0875  0.0750  9.4539 -0.0037       76.5930  0.0082   0.0044   0.0119    0.0151   0.0000       72.3196   441.2102     -0.127351       21.1068     -0.203544      -2.77857      0.256540      0.159698      0.243859      0.261665      0.280212      0.273416      0.296750
  66   2 1575.5058    0.2323  0.2621  9.4385 -0.0007       27.2591  0.0087   0.0049   0.0170    0.0196   0.0000       5.30867   442.1794     -0.134174       20.5588     -0.711436      -2.67180      0.273210      0.185035      0.257860      0.297588      0.300448      0.330143      0.343037
  66   3 1839.1101    0.4873  0.6359  9.5538  0.0000       12.6905  0.0131   0.0063   0.0261    0.0363   0.0000       1.33404   442.3528      0.400976       21.5092      0.413447      -3.61736     -0.486584      0.251465      0.341578      0.386449      0.416529      0.421331      0.448884
  66   4 2081.3481    0.8559  0.9352  9.9169  0.0000       8.69725  0.0157   0.0090   0.0318    0.0574   0.0000      0.797098   442.3485       1.36295       20.5429    0.00463874      -2.94123     -0.165319      0.294085      0.397026      0.436668      0.497243      0.524872      0.543796
  66   5 2309.7612    1.3566  1.3421 10.6812  0.0000       4.58569  0.0215   0.0121   0.0396    0.0551   0.0000      0.603155   442.6531       2.27237       21.6730      0.479864      -2.15781     -0.944263      0.356790      0.486976      0.542336      0.614715      0.649577      0.680808
  66   6 2523.6409    2.0660  1.6021 11.3253  0.0000       2.30433  0.0233   0.0165   0.0422    0.0515   0.0000      0.448401   442.5079       1.41000       20.0857      0.537171      -3.11187     -0.482168      0.400141      0.531503      0.594205      0.667989      0.719432      0.747170
  66   7 2731.5888    2.9763  1.4894 11.8855  0.0000       1.05759  0.0212   0.0237   0.0394    0.0603   0.0000      0.466065   442.0954       2.81931       21.1840      0.513881      -1.99206      -2.65479      0.367079      0.496606      0.553360      0.623766      0.657927      0.687513
  66   8 2935.5601    3.8470  1.4732 12.7533 -0.0002      0.142895  0.0214   0.0314   0.0399    0.0485   0.0000      0.418905   441.7612       3.90018       21.3124      0.338533      -3.38999     -0.855655      0.363025      0.500126      0.543225      0.614830      0.649184      0.686207
  66   9 3134.2258    4.3532  1.7156 12.7148  0.0001      0.655139  0.0231   0.0319   0.0420    0.0495   0.0000      0.293334   443.0859       4.87078       21.0976     -0.508340      -3.53329      -3.09442      0.391688      0.520066      0.578504      0.649289      0.681231      0.703445
  66  10 3328.8831    3.8348  2.4003 12.7804 -0.0001      0.631688  0.0295   0.0249   0.0551    0.0329   0.0000      0.234879   442.3435       7.32929       20.3838     -0.156728      -3.17886      -5.46038      0.498823      0.670858      0.743131      0.826861      0.873799      0.892647
  66  11 3520.9202    3.0685  4.0971 12.2273 -0.0000      0.388040  0.0436   0.0157   0.0791    0.0248   0.0000      0.134030   441.9633       6.76491       20.0589      -1.13849      -1.46292      -5.15333      0.703386      0.942595       1.04854       1.16141       1.21324       1.24529
  66  12 3710.5930    2.4192  6.7389 11.7561 -0.0002      0.381259  0.0746   0.0095   0.1211    0.0220   0.0000      0.101981   442.2323       8.38518       21.6454      -3.90836      -1.66540      -3.25965       1.07119       1.47547       1.63301       1.81966       1.91383       2.01635
  67   1 1259.0127    0.0913  0.1084  9.4572 -0.0041      0.862875  0.0091   0.0041   0.0165    0.0141   0.0000       52.8557   441.3012      0.149567       21.4443     -0.484578      -2.59157     -0.570843      0.166749      0.231283      0.285218      0.272673      0.321479      0.330440
  67   2 1584.8307    0.2315  0.3422  9.4207 -0.0000       20.4343  0.0108   0.0046   0.0212    0.0203   0.0000       3.80878   442.0507      0.190686       20.9415    -0.0598031      -3.53132     0.0519748      0.213052      0.287975      0.318135      0.348413      0.356841      0.371913
  67   3 1849.2346    0.5064  0.6530  9.5055  0.0000       11.0940  0.0129   0.0063   0.0264    0.0386   0.0000       1.23006   442.6147      0.445356       21.3639      0.199168      -3.53469     -0.931823      0.245472      0.326587      0.363490      0.403179      0.420537      0.428458
  67   4 2092.8601    0.8524  1.0236  9.9509  0.0000       6.74535  0.0172   0.0086   0.0348    0.0550   0.0000      0.815922   442.5499      0.577344       21.4499     -0.472821      -3.45780      0.922431      0.308090      0.418964      0.465982      0.527292      0.554153      0.578606
  67   5 2322.1225    1.3923  1.4369 10.5809  0.0000       4.49961  0.0218   0.0118   0.0408    0.0551   0.0000      0.529915   441.6525       1.55628       20.4391     0.0732441      -4.04710     -0.665545      0.374117      0.494958      0.565495      0.633265      0.670615      0.679597
  67   6 2536.8293    2.1181  1.6411 11.3315 -0.0004       2.50224  0.0233   0.0164   0.0428    0.0494   0.0000      0.405418   442.4479       2.18352       20.9606     -0.524185      -2.82144     -0.530034      0.387929      0.511975      0.581153      0.639572      0.686549      0.695274
  67   7 2745.9397    3.0412  1.4943 12.0790  0.0001       2.30385  0.0212   0.0244   0.0397    0.0533   0.0000      0.462621   442.2967       3.59850       20.7116      0.220843      -3.62646      -1.56606      0.360643      0.479233      0.532009      0.581853      0.610709      0.645371
  67   8 2950.7024    3.9655  1.5341 12.6918  0.0000      0.404359  0.0214   0.0312   0.0406    0.0490   0.0000      0.396766   442.6566       3.87190       20.9890     -0.514579      -2.15173      -2.98985      0.358212      0.479928      0.533040      0.598508      0.609895      0.656770
  67   9 3150.1260    4.3244  1.7004 12.9962  0.0000       1.40055  0.0234   0.0331   0.0430    0.0449   0.0000      0.323024   442.1055       5.11792       19.9361     -0.189817      -1.08098      -3.15873      0.387711      0.523752      0.573539      0.659663      0.700371      0.719115
  67  10 3345.5114    3.8471  2.6135 12.6658 -0.0001      0.815065  0.0307   0.0237   0.0566    0.0315   0.0000      0.219311   442.4522       5.00019       20.2779     -0.213234      -4.34285      -3.13873      0.509606      0.689998      0.754075      0.841111      0.872106      0.923907
  67  11 3538.3429    3.0468  4.2960 12.0842  0.0004      0.407945  0.0443   0.0148   0.0803    0.0254   0.0000      0.125334   442.6061       6.68196       20.4364       1.94088     -0.218182      -8.30621      0.712968      0.957308       1.07706       1.17981       1.26747       1.29828
  67  12 3728.9142    2.3399  7.1376 11.7312 -0.0004      0.543168  0.0807   0.0089   0.1293    0.0215   0.0000      0.108294   440.8081       8.65686       22.8567       2.49060      -3.98994      -7.78030       1.13133       1.54273       1.73738       1.94006       2.02646       2.11412
  68   1 1267.0640    0.0915  0.1181  9.4661 -0.0011       52.7232  0.0091   0.0041   0.0174    0.0149   0.0000       53.2441   441.0370    -0.0711098       21.1857     -0.420165      -3.86369     0.0748034      0.192270      0.223597      0.233850      0.277497      0.297200      0.289224
  68   2 1594.0686    0.2442  0.3047  9.4767  0.0000       21.3351  0.0091   0.0047   0.0189    0.0197   0.0000       4.49106   441.9590      0.117926       21.2103      0.728896      -2.92909      0.201689      0.180764      0.241572      0.276680      0.310657      0.322868      0.332375
  68   3 1859.3202    0.5278  0.6498  9.4982  0.0000       13.2519  0.0127   0.0065   0.0249    0.0393   0.0000       1.21015   441.9086      0.535630       21.6400     -0.849566      -3.64334     -0.348961      0.242785      0.319855      0.357586      0.409438      0.447163      0.458908
  68   4 2104.2742    0.8878  1.0295 10.0466  0.0002       6.94654  0.0175   0.0090   0.0337    0.0567   0.0000      0.796498   442.7912       1.35936       21.1543      -1.00056      -2.44881     -0.979262      0.309004      0.407104      0.462204      0.505457      0.543236      0.571790
  68   5 2334.3081    1.4556  1.4244 10.6396  0.0000       4.44018  0.0212   0.0121   0.0395    0.0553   0.0000      0.520039   442.9002       1.46955       20.6580     0.0733998      -2.78040     -0.611840      0.354216      0.468149      0.528312      0.583590      0.626978      0.651485
  68   6 2549.8807    2.1625  1.5725 11.5175  0.0000       2.44292  0.0227   0.0170   0.0413    0.0470   0.0000      0.453399   443.4454       2.81007       22.1487     -0.626250      -2.52875      -1.20860      0.372248      0.497017      0.557274      0.617929      0.641775      0.671115
  68   7 2760.0521    3.0475  1.5424 12.1716 -0.0000       1.07501  0.0220   0.0243   0.0405    0.0522   0.0000      0.440962   442.8679       3.11683       20.8944      0.646714      -2.64093      -2.59736      0.363025      0.491222      0.545817      0.611819      0.635451      0.658378
  68   8 2965.7111    4.1456  1.4394 12.7394  0.0001      0.608104  0.0205   0.0334   0.0375    0.0557   0.0000      0.428750   442.4441       4.37402       21.3176     -0.451179      -2.75315      -2.54133      0.347331      0.465574      0.510106      0.578531      0.602011      0.641000
  68   9 3165.8193    4.3686  1.7582 12.8943 -0.0000      0.307459  0.0234   0.0318   0.0425    0.0438   0.0000      0.311189   443.1572       4.87296       22.8484      -1.13138      -2.60824      -3.73753      0.391607      0.532396      0.589092      0.654910      0.675623      0.706971
  68  10 3362.0906    3.7448  2.9078 12.5384  0.0001      0.491784  0.0320   0.0214   0.0604    0.0303   0.0000      0.169036   442.6441       6.75438       19.5424     -0.282757     -0.885592      -5.11888      0.525098      0.692648      0.791354      0.861656      0.917171      0.945646
  68  11 3555.6483    2.9635  4.7015 12.0523  0.0002      0.347551  0.0488   0.0137   0.0855    0.0248   0.0000      0.115483   441.4382       7.97515       22.0891      0.422382      -1.25485      -4.10405      0.756262       1.00143       1.14846       1.27161       1.34635       1.39553
  68  12 3747.0649    2.3097  7.4927 11.7535 -0.0005      0.742646  0.0833   0.0087   0.1341    0.0210   0.0000      0.106291   444.7565       10.1661       24.9455       2.32398     -0.645337      -5.06389       1.11844       1.52870       1.70379       1.89490       1.97258       2.10954
  69   1 1275.0211    0.0940  0.1231  9.4502  0.0001       64.0696  0.0083   0.0040   0.0184    0.0151   0.0000       47.1838   440.9464     -0.195425       21.5668     -0.185727      -3.56874      0.451883      0.165043      0.216549      0.235440      0.274470      0.303113      0.315596
  69   2 1603.1724    0.2674  0.3381  9.4120 -0.0001       14.7205  0.0093   0.0048   0.0197    0.0213   0.0000       3.52227   442.2778      0.228417       21.2138    0.00690928      -2.39577      0.260206      0.174313      0.245529      0.270465      0.296034      0.322182      0.333321
  69   3 1869.2898    0.5320  0.6768  9.6317  0.0000       11.9984  0.0134   0.0064   0.0259    0.0376   0.0000       1.22903   442.3998      0.442106       21.5294      0.459068      -2.98021     -0.915601      0.243498      0.339427      0.381747      0.426157      0.458599      0.466223
  69   4 2115.6193    0.9186  1.0967 10.0551  0.0009       6.25556  0.0185   0.0090   0.0343    0.0586   0.0000      0.773581   442.5761      0.552673       20.4386     -0.804361      -2.69387     -0.684527      0.307995      0.418225      0.460634      0.501710      0.540983      0.554327
  69   5 2346.3912    1.4853  1.4607 10.7201  0.0000       3.98106  0.0216   0.0121   0.0399    0.0533   0.0000      0.512272   442.4233       1.48559       21.6512      0.504615      -2.93907     -0.341820      0.352683      0.471917      0.525723      0.579069      0.618046      0.635803
  69   6 2562.8888    2.2590  1.5251 11.6223  0.0006       2.35765  0.0218   0.0180   0.0404    0.0492   0.0000      0.433676   442.5659       2.10189       20.6720      -1.05308      -2.61053      -1.69970      0.359120      0.475701      0.538180      0.596430      0.639488      0.654175
  69   7 2774.1569    3.1416  1.5009 12.2000 -0.0003       2.11173  0.0214   0.0249   0.0395    0.0533   0.0000      0.484205   442.3825       2.87169       20.6334     -0.353614      -3.78287      -2.13408      0.350095      0.471376      0.526188      0.576445      0.619374      0.638887
  69   8 2980.6259    4.1183  1.4576 12.7756  0.0000      0.192145  0.0208   0.0327   0.0381    0.0553   0.0000      0.426119   443.0556       3.60254       21.0534      0.442302      -2.25887      -1.93442      0.340871      0.457115      0.494461      0.565753      0.582825      0.611301
  69   9 3181.5369    4.2026  1.8156 13.0378 -0.0000      0.790258  0.0245   0.0305   0.0446    0.0392   0.0000      0.304432   442.4742       4.77254       21.2081       1.50653      -2.05831      -4.58308      0.397710      0.531795      0.578777      0.648743      0.691598      0.718713
  69  10 3378.4693    3.6788  2.9622 12.4667 -0.0000      0.542101  0.0328   0.0205   0.0598    0.0305   0.0000      0.176574   441.7441       6.23115       20.9027     -0.131752      -3.82312      -4.15194      0.525260      0.690946      0.782770      0.862166      0.928509      0.950812
  69  11 3572.9166    2.9415  4.9783 12.0313  0.0000      0.475947  0.0508   0.0131   0.0890    0.0242   0.0000      0.120036   440.9871       7.91289       19.7743      -2.24958      -2.32061      -3.79418      0.764376       1.02754       1.15011       1.29231       1.34907       1.41272
  69  12 3764.6616    2.2809  8.0561 11.7019  0.0016      0.129088  0.0914   0.0080   0.1407    0.0206   0.0000      0.105859   444.0336       7.53245       20.6399      -2.57793      0.462391     0.0540099       1.19306       1.63694       1.85126       2.01603       2.14879       2.24138
  70   1 1282.9162    0.0992  0.0958  9.4547 -0.0010       69.3475  0.0073   0.0042   0.0124    0.0148   0.0000       50.6402   440.9424      0.399591       21.0689     0.0263148      -3.09502      0.445381      0.144514      0.203826      0.229762      0.269763      0.298173      0.349584
  70   2 1612.2324    0.2689  0.3154  9.4603  0.0000       29.9047  0.0088   0.0049   0.0180    0.0201   0.0000       3.96026   442.1979     -0.582659       21.2520     -0.332088      -2.96577      0.417171      0.177526      0.234311      0.259447      0.288949      0.310926      0.314236
  70   3 1879.2152    0.5542  0.7173  9.5779  0.0001       12.5497  0.0136   0.0065   0.0267    0.0392   0.0000       1.14791   442.2481      0.577989       21.4092     -0.126769      -3.17638    -0.0403877      0.237301      0.327440      0.362170      0.408710      0.423614      0.440529
  70   4 2126.7985    0.9334  1.1336  9.9875  0.0000       5.12753  0.0186   0.0088   0.0353    0.0615   0.0000      0.754352   442.4194      0.712430       20.0772      0.213921      -2.69266      -1.38168      0.299331      0.406021      0.443834      0.508522      0.541653      0.568347
  70   5 2358.3778    1.5296  1.4782 10.6639 -0.0000       3.63361  0.0214   0.0123   0.0398    0.0557   0.0000      0.489955   442.2485       1.52337       20.8444     -0.189930      -3.26833     -0.630902      0.346938      0.465962      0.503543      0.566399      0.596333      0.635723
  70   6 2575.7522    2.2880  1.5689 11.5043  0.0000       1.84302  0.0218   0.0175   0.0407    0.0496   0.0000      0.414977   442.2923       2.07394       20.8802      0.219457      -3.41911     -0.565177      0.348918      0.465886      0.521085      0.584117      0.605326      0.633594
  70   7 2788.1550    3.1888  1.4869 12.3160  0.0000       2.00866  0.0213   0.0255   0.0384    0.0509   0.0000      0.429251   442.6155       3.19839       21.2074      0.190354      -3.54225      -3.88248      0.350815      0.476043      0.525589      0.599151      0.630454      0.662190
  70   8 2995.4164    4.1922  1.4529 12.8451  0.0000       1.05261  0.0206   0.0336   0.0379    0.0542   0.0000      0.412388   442.2159       3.76906       21.9217     0.0716493      -2.81432      -1.06537      0.340096      0.446560      0.495173      0.544996      0.573989      0.595311
  70   9 3197.1534    4.2286  1.9228 12.8247  0.0000       1.34478  0.0247   0.0291   0.0450    0.0412   0.0000      0.290456   442.3196       5.11355       21.9308     -0.515350      -1.48691      -3.81076      0.397038      0.535847      0.587635      0.666780      0.688383      0.729430
  70  10 3394.8930    3.6012  3.0365 12.5038  0.0000      0.738273  0.0336   0.0199   0.0617    0.0288   0.0000      0.187734   442.1382       6.39499       22.0910      0.542719      -2.33484      -3.87460      0.520204      0.712406      0.786040      0.884893      0.943811       1.00149
  70  11 3590.0014    2.8168  4.9738 12.0762 -0.0002      0.375695  0.0521   0.0126   0.0907    0.0232   0.0000      0.122154   442.5362       5.66834       20.6311      -1.60054      -3.10998      -3.15848      0.776667       1.04663       1.18024       1.30940       1.37670       1.43408
  70  12 3782.7954    2.1925  8.1575 11.6529  0.0005      0.593498  0.0944   0.0077   0.1448    0.0205   0.0000      0.108740   442.9511       8.88202       23.0618       1.12921      -1.26485      -5.30829       1.19920       1.63699       1.83157       2.04176       2.13354       2.23961
  71   1 1290.7659    0.1019  0.1392  9.4649 -0.0000       61.5519  0.0097   0.0041   0.0170    0.0148   0.0000       38.8489   440.9804     -0.407904       20.5755      0.619581      -2.31480      0.386139      0.179299      0.240237      0.244455      0.309150      0.303049      0.303476
  71   2 1621.1052    0.2718  0.3388  9.4355  0.0000       16.0728  0.0092   0.0048   0.0189    0.0212   0.0000       3.54644   441.9823     -0.238975       20.8526      0.279513      -2.93161     -0.199550      0.184755      0.247722      0.276969      0.298770      0.319485      0.330151
  71   3 1889.0064    0.5615  0.7490  9.6216  0.0001       8.93168  0.0137   0.0065   0.0278    0.0403   0.0000       1.07047   442.3502     0.0560063       20.4942     -0.246621      -3.79124     -0.339640      0.247480      0.327932      0.370542      0.420300      0.433385      0.452048
  71   4 2137.9558    0.9642  1.1588 10.0476  0.0000       5.75478  0.0194   0.0092   0.0357    0.0644   0.0000      0.763056   442.3189     -0.204120       20.2888      0.164991      -2.75705     -0.515127      0.304067      0.426655      0.474507      0.533468      0.565375      0.585766
  71   5 2370.2166    1.5740  1.5022 10.7888  0.0000       3.43595  0.0216   0.0125   0.0404    0.0536   0.0000      0.491799   443.0823       1.47366       20.9322      0.999256      -2.34680      -2.83455      0.342611      0.461870      0.515846      0.581535      0.597136      0.622821
  71   6 2588.5534    2.3609  1.6287 11.5691  0.0000       1.98074  0.0224   0.0176   0.0412    0.0478   0.0000      0.404721   443.2932       2.84444       20.8907     -0.167408      -2.11040      -2.00818      0.351984      0.477395      0.516856      0.576738      0.608357      0.636460
  71   7 2802.0265    3.3131  1.4665 12.1559 -0.0000       1.54556  0.0204   0.0259   0.0370    0.0585   0.0000      0.428025   443.1350       3.87873       21.3193     -0.107386      -2.97891      -2.00269      0.326412      0.448828      0.484590      0.549337      0.575868      0.587888
  71   8 3010.0971    4.2518  1.5399 12.8283  0.0000      0.372321  0.0213   0.0326   0.0384    0.0504   0.0000      0.381552   442.4712       4.28661       20.1307      -1.05557      -2.11164      -2.70161      0.340283      0.454963      0.501650      0.546746      0.596021      0.609802
  71   9 3212.5107    4.3264  2.0569 12.8488  0.0000      0.941273  0.0250   0.0286   0.0464    0.0374   0.0000      0.235894   441.8944       4.68744       21.5926     -0.577283      -3.54220      -3.70357      0.398816      0.537686      0.595650      0.652073      0.701463      0.730980
  71  10 3411.1975    3.5980  3.1814 12.5025 -0.0000      0.946647  0.0343   0.0196   0.0629    0.0281   0.0000      0.168889   443.5046       6.40935       20.4188      -1.54723      -1.72615      -4.20507      0.525867      0.716377      0.795325      0.889948      0.927968      0.965740
  71  11 3607.0840    2.8141  5.5300 11.9858  0.0011      0.471346  0.0567   0.0118   0.0972    0.0235   0.0000      0.115425   442.2787       8.98551       20.5412       1.64134      -4.47222      -5.79514      0.826057       1.11384       1.26700       1.39839       1.49058       1.55055
  71  12 3800.4501    2.1226  8.3227 11.6067 -0.0012      0.541132  0.0983   0.0072   0.1492    0.0203   0.0000      0.112594   441.1230       6.19898       23.7201     -0.380183       1.57830      -6.29732       1.24199       1.66246       1.90045       2.07047       2.19670       2.30386
  72   1 1298.5256    0.1050  0.1461  9.4328 -0.0002       11.0559  0.0096   0.0040   0.0171    0.0141   0.0000       34.2252   441.3482     -0.173353       21.0984     0.0651914      -3.32317     -0.446996      0.170706      0.242655      0.250979      0.295760      0.324209      0.337442
  72   2 1629.9419    0.2941  0.3595  9.4644  0.0000       20.9450  0.0093   0.0050   0.0191    0.0214   0.0000       3.19137   442.0176     0.0460505       21.4368    0.00285887      -2.92678     -0.793341      0.179496      0.233158      0.269815      0.303833      0.330410      0.331315
  72   3 1898.7543    0.5795  0.8222  9.5724  0.0003       8.44350  0.0149   0.0064   0.0294    0.0427   0.0000       1.00794   442.1739      0.431521       20.9537     -0.811699      -2.82554     -0.391029      0.251442      0.347292      0.376411      0.421550      0.445271      0.465222
  72   4 2149.0549    0.9811  1.1717 10.1542  0.0000       6.95553  0.0193   0.0093   0.0360    0.0603   0.0000      0.769197   442.6747      0.858586       20.9575     -0.536002      -3.80785      -1.03381      0.298569      0.416757      0.458514      0.530640      0.559996      0.572997
  72   5 2382.0011    1.5683  1.5180 10.9658 -0.0003       3.73665  0.0224   0.0126   0.0406    0.0480   0.0000      0.496958   442.3261      0.962190       20.7530     -0.561635      -2.65557     -0.404789      0.343678      0.460629      0.521829      0.584229      0.623818      0.638673
  72   6 2601.3602    2.3712  1.5665 11.7612  0.0003       2.45639  0.0221   0.0182   0.0407    0.0449   0.0000      0.450322   442.8071       1.23991       21.4566     -0.582551      -2.71428      -3.35785      0.345959      0.461883      0.507272      0.569183      0.590540      0.625463
  72   7 2815.7882    3.2999  1.4928 12.5425  0.0000       1.33171  0.0211   0.0262   0.0392    0.0459   0.0000      0.469838   442.5134       3.13639       21.7628      -1.04487      -3.93799      -1.56730      0.325679      0.448203      0.486156      0.551193      0.571718      0.606145
  72   8 3024.7222    4.1727  1.5424 12.9756  0.0000      0.589599  0.0218   0.0323   0.0394    0.0467   0.0000      0.444784   442.7969       4.98328       21.4707      0.585318      -1.63169      -2.92585      0.339884      0.458567      0.502576      0.579449      0.592118      0.632745
  72   9 3227.8364    4.1989  2.1289 12.9028  0.0002      0.287563  0.0261   0.0274   0.0475    0.0348   0.0000      0.257729   443.1079       5.16326       21.7202     -0.573545      -1.74926      -4.73322      0.405332      0.546851      0.610276      0.673839      0.722128      0.741649
  72  10 3427.3058    3.5222  3.3858 12.4487  0.0000      0.406057  0.0355   0.0185   0.0657    0.0275   0.0000      0.151089   443.4362       7.19869       19.6743       1.97143     -0.175586      -3.70312      0.549671      0.733937      0.831025      0.919318      0.977775       1.02113
  72  11 3623.8601    2.6596  5.5620 12.0673 -0.0020      0.155709  0.0605   0.0112   0.1020    0.0224   0.0000      0.118942   441.5937       7.00299       19.7667       1.53324      -3.72060      -6.83875      0.825036       1.12147       1.26540       1.39591       1.48733       1.54676
  73   1 1306.2197    0.1031  0.1379  9.4307  0.0000       46.8141  0.0088   0.0040   0.0169    0.0143   0.0000       36.7196   440.9294      0.347085       21.0637     -0.149003      -3.17005      0.457064      0.166473      0.224151      0.284472      0.295553      0.321435      0.361072
  73   2 1638.6720    0.2841  0.4010  9.4369  0.0000       17.7076  0.0103   0.0047   0.0216    0.0224   0.0000       3.14482   441.8833     -0.880944       21.2087      0.110906      -3.25674      0.104563      0.188575      0.248378      0.282233      0.318486      0.336375      0.336694
  73   3 1908.4423    0.5970  0.7566  9.6505  0.0001       8.80259  0.0136   0.0067   0.0272    0.0407   0.0000       1.04086   442.0772    0.00478092       21.2726      0.435051      -2.96813      0.180066      0.227763      0.312401      0.345928      0.391250      0.408324      0.427353
  73   4 2160.0084    0.9940  1.0819 10.3902  0.0000       6.99084  0.0181   0.0098   0.0345    0.0534   0.0000      0.814747   442.7883      0.373987       20.7686     -0.508086      -3.11535     -0.386596      0.280317      0.388903      0.428696      0.494351      0.520434      0.534085
  73   5 2393.6405    1.6571  1.5633 10.8263  0.0000       3.35914  0.0217   0.0126   0.0407    0.0519   0.0000      0.466667   442.9810       2.35617       20.0905      0.769090      -1.74906      -1.71585      0.340711      0.455736      0.516905      0.577233      0.617746      0.631926
  73   6 2613.9443    2.4123  1.7171 11.6384  0.0000       1.87368  0.0229   0.0177   0.0426    0.0461   0.0000      0.401438   442.9065       2.84502       20.8866      0.673990      -1.23312      -1.59091      0.358278      0.477134      0.521274      0.583430      0.621814      0.656289
  73   7 2829.4743    3.3845  1.4770 12.6229 -0.0000      0.815446  0.0212   0.0267   0.0387    0.0447   0.0000      0.431933   443.0187       4.26126       21.9112      0.262244      -2.18923      -1.18613      0.331866      0.455754      0.496106      0.558687      0.595983      0.619715
  73   8 3039.2283    4.2978  1.5224 12.9536  0.0000       1.99446  0.0207   0.0329   0.0387    0.0470   0.0000      0.420667   442.5097       4.16102       20.5608      -1.11731      -3.17081      -2.01138      0.324112      0.425278      0.472290      0.533923      0.554626      0.587004
  73   9 3243.0460    4.2415  2.0833 12.7900  0.0004      0.171948  0.0252   0.0273   0.0460    0.0371   0.0000      0.277331   442.7039       5.40752       20.1681      0.414685      -2.82495      -3.85583      0.383334      0.512938      0.567554      0.639023      0.668923      0.697383
  73  10 3443.3140    3.4601  3.5699 12.4435 -0.0000      0.468830  0.0375   0.0178   0.0679    0.0261   0.0000      0.133854   441.6211       6.46022       19.7795     -0.608306     -0.691468      -4.27637      0.558015      0.755966      0.835284      0.942214       1.00894       1.04787
  73  11 3640.9005    2.6654  5.9903 11.9720 -0.0007      0.882559  0.0636   0.0107   0.1067    0.0226   0.0000      0.110866   441.3419       8.05722       16.3304       1.10743      -5.28887      -4.87080      0.861575       1.15710       1.30420       1.46183       1.56030       1.61363
  74   1 1313.8459    0.1108  0.1370  9.4505  0.0000       29.1888  0.0079   0.0039   0.0163    0.0139   0.0000       33.0293   440.8323      0.100590       20.9956     -0.444340      -3.38245      0.374771      0.154148      0.232031      0.251618      0.291005      0.294302      0.302114
  74   2 1647.2747    0.3060  0.3649  9.4658  0.0000       22.0749  0.0089   0.0050   0.0195    0.0219   0.0000       3.10253   441.7578    -0.0250953       21.1338     0.0953302      -2.86465      0.278118      0.163894      0.227480      0.257942      0.283695      0.297004      0.308126
  74   3 1918.0268    0.6164  0.7912  9.7128  0.0000       9.39184  0.0141   0.0068   0.0275    0.0411   0.0000       1.01750   442.0849      0.339784       20.8321      0.171813      -4.08003     0.0278764      0.249951      0.328636      0.379130      0.420531      0.442292      0.477750
  74   4 2170.8543    1.0387  1.1829 10.2330  0.0000       6.08524  0.0195   0.0095   0.0343    0.0584   0.0000      0.732821   442.8702      0.725078       21.0226     -0.218945      -2.41130     -0.298787      0.289319      0.387673      0.429611      0.490280      0.521323      0.535785
  74   5 2405.2519    1.6971  1.6762 10.8323  0.0000       3.70953  0.0229   0.0124   0.0415    0.0495   0.0000      0.432991   442.3838       1.61987       21.1712      0.334920      -3.24143     -0.958385      0.343661      0.463215      0.507432      0.577789      0.615515      0.636725
  74   6 2626.5749    2.5095  1.6745 11.6529  0.0000       1.61467  0.0224   0.0180   0.0405    0.0476   0.0000      0.376294   442.6010       2.41524       21.0181     -0.256430      -3.06381     -0.644651      0.347734      0.453767      0.511549      0.556533      0.594701      0.623895
  74   7 2843.1304    3.5032  1.6028 12.3950  0.0002       2.28877  0.0213   0.0260   0.0400    0.0487   0.0000      0.412381   443.2097       3.95366       21.5936      0.816510      -3.12586      -1.61832      0.315993      0.425454      0.471146      0.531433      0.565796      0.585945
  74   8 3053.5603    4.2643  1.5821 13.0025 -0.0000      0.668470  0.0215   0.0320   0.0399    0.0451   0.0000      0.419771   442.9681       4.32994       20.6372     -0.766595      -1.44780      -3.01283      0.331042      0.435850      0.468001      0.531737      0.563969      0.582439
  74   9 3258.2777    4.1603  2.1953 12.8180 -0.0001      0.579415  0.0263   0.0259   0.0477    0.0345   0.0000      0.248676   441.7854       5.76592       20.9928     -0.608937      -2.97801      -4.24565      0.388140      0.525382      0.587706      0.642572      0.690949      0.719430
  74  10 3459.3142    3.3401  3.5213 12.4152  0.0000      0.472111  0.0371   0.0170   0.0683    0.0264   0.0000      0.157491   442.1763       8.50187       19.3914      0.659212      -3.62708      -3.24399      0.539321      0.740553      0.816994      0.918152      0.975791       1.01195
  74  11 3657.4886    2.6518  6.4431 11.8880  0.0015      0.366412  0.0681   0.0098   0.1107    0.0230   0.0000      0.106766   443.4608       6.24136       21.2171     -0.877412      -2.71219      -5.62247      0.879898       1.19215       1.32725       1.49543       1.57092       1.63908
  75   1 1321.4346    0.1178  0.1478  9.4485  0.0000       47.5489  0.0079   0.0039   0.0153    0.0143   0.0000       27.7567   441.1287     -0.118236       21.2023   -0.00188352      -3.75273      0.250799      0.135212      0.183470      0.213630      0.235875      0.239348      0.255104
  75   2 1655.7975    0.3127  0.3955  9.4409  0.0000       20.5740  0.0097   0.0049   0.0192    0.0231   0.0000       2.76873   441.7434     -0.212659       21.1535      0.178759      -2.87442     -0.614129      0.176017      0.237990      0.271199      0.302624      0.308324      0.331622
  75   3 1927.5535    0.6323  0.8201  9.7244  0.0000       7.71080  0.0144   0.0067   0.0283    0.0424   0.0000      0.980282   442.4861      0.220863       20.7817     -0.216038      -3.41858      0.369466      0.236791      0.331297      0.363477      0.419951      0.440911      0.456235
  75   4 2181.6775    1.0559  1.2269 10.2773 -0.0005       6.69902  0.0196   0.0095   0.0364    0.0587   0.0000      0.730841   442.1591      0.829404       21.0596    -0.0803730      -2.50549    -0.0704768      0.293366      0.397944      0.430793      0.480285      0.513357      0.532114
  75   5 2416.6987    1.7112  1.6702 10.9572  0.0001       3.26328  0.0228   0.0125   0.0417    0.0477   0.0000      0.434293   442.1660       1.44798       20.8321       1.40828      -3.04289      -1.01887      0.342689      0.455507      0.517838      0.566245      0.607607      0.640311
  75   6 2639.0589    2.5688  1.6804 11.7117  0.0002       1.83714  0.0220   0.0184   0.0413    0.0474   0.0000      0.388794   442.7804       3.13320       21.0233      0.557170      -2.25782      -2.29798      0.323558      0.433554      0.485726      0.540129      0.579038      0.599506
  75   7 2856.6166    3.5619  1.5072 12.6105  0.0000       1.40029  0.0209   0.0275   0.0381    0.0483   0.0000      0.422580   442.6617       4.32610       21.8748    -0.0510306      -1.74521      -2.57297      0.312164      0.407621      0.447741      0.517353      0.545312      0.569541
  75   8 3067.8882    4.3131  1.6595 12.9252 -0.0000       1.44570  0.0220   0.0313   0.0395    0.0451   0.0000      0.383076   442.8830       4.79571       20.2459     -0.198609      -3.73158      -2.47691      0.335192      0.445034      0.489538      0.558582      0.597748      0.628763
  75   9 3273.3153    4.1068  2.3782 12.7706 -0.0000      0.214324  0.0273   0.0244   0.0498    0.0326   0.0000      0.232703   442.4774       6.57607       21.4286     -0.482259      -1.89300      -4.06175      0.406845      0.547172      0.609383      0.677800      0.719772      0.745483
  75  10 3475.1802    3.3619  4.0969 12.2301  0.0001      0.558925  0.0406   0.0155   0.0736    0.0261   0.0000      0.122739   443.4927       6.95703       20.9641     -0.958656      -1.62847      -3.59436      0.584694      0.782112      0.893419      0.993505       1.06503       1.10266
  75  11 3674.2354    2.5836  6.5567 11.9176 -0.0002      0.511030  0.0708   0.0095   0.1140    0.0224   0.0000      0.112269   441.7370       7.67697       23.0030       2.66529      -4.70942      -7.61096      0.889270       1.20302       1.36447       1.49156       1.61541       1.68575
  76   1 1328.9719    0.1130  0.1695  9.4670 -0.0001       16.0257  0.0094   0.0038   0.0182    0.0140   0.0000       27.3851   440.8044     0.0907692       21.0658     -0.112781      -2.90442      0.171546      0.171248      0.229427      0.263146      0.276274      0.311675      0.327347
  76   2 1664.2307    0.3201  0.3911  9.4796 -0.0001       20.6578  0.0094   0.0050   0.0194    0.0232   0.0000       2.76694   442.0308      0.293358       20.6695     -0.216392      -3.84456      0.167616      0.167971      0.239424      0.260957      0.293453      0.322708      0.330215
  76   3 1937.0477    0.6364  0.8413  9.7286  0.0000       9.23870  0.0146   0.0067   0.0287    0.0441   0.0000       1.00032   442.5910     -0.100426       20.9185      0.138588      -3.03170     -0.580154      0.232387      0.313757      0.350136      0.402806      0.423415      0.443843
  76   4 2192.3196    1.0657  1.2816 10.3063  0.0002       5.72170  0.0196   0.0093   0.0368    0.0532   0.0000      0.672040   442.8715      0.910926       21.0017      0.144317      -3.33587      0.708213      0.295449      0.380518      0.437441      0.489915      0.526791      0.538634
  76   5 2428.0958    1.7744  1.6873 11.0001  0.0000       3.00499  0.0224   0.0128   0.0421    0.0472   0.0000      0.434343   442.7358       1.14825       20.5965      -1.38056      -1.32742   -0.00148279      0.332395      0.453147      0.502285      0.565515      0.586416      0.616561
  76   6 2651.4711    2.6512  1.7223 11.6457  0.0000       1.43998  0.0220   0.0182   0.0407    0.0482   0.0000      0.367928   442.4476       2.55465       21.4188     -0.167117      -2.06222      -1.65608      0.325395      0.442206      0.489757      0.554867      0.578861      0.596559
  76   7 2870.0036    3.6595  1.5116 12.7064 -0.0000       1.11045  0.0207   0.0277   0.0379    0.0462   0.0000      0.418499   442.9876       2.65429       21.0209      0.219402      -2.80479      -2.96244      0.310573      0.411398      0.452015      0.510432      0.532147      0.558868
  76   8 3082.0893    4.4287  1.6625 12.9806  0.0003       1.16917  0.0211   0.0318   0.0396    0.0442   0.0000      0.354799   442.8334       4.35261       21.4083     -0.228418      -3.06859      -2.71778      0.315715      0.420750      0.473089      0.522030      0.544975      0.581439
  76   9 3288.2914    4.0194  2.3007 13.0273  0.0000      0.404407  0.0271   0.0251   0.0513    0.0305   0.0000      0.267562   442.0693       5.95999       21.1747     -0.741306      -1.52259      -3.16400      0.397663      0.531656      0.600560      0.665304      0.708808      0.727525
  76  10 3490.9564    3.2499  4.0008 12.3423  0.0001      0.400621  0.0408   0.0154   0.0743    0.0255   0.0000      0.144048   442.5894       6.23491       19.3012      -1.61903     -0.215797      -4.44996      0.566240      0.764852      0.856931      0.939093      0.995718       1.03936
  76  11 3690.5037    2.4981  6.9330 11.9335 -0.0003      0.233934  0.0773   0.0089   0.1208    0.0215   0.0000      0.113004   442.9549       6.84244       20.0920      -2.37389      -3.70118      -3.92625      0.936318       1.25633       1.43793       1.59037       1.68711       1.76672
  77   1 1336.4176    0.1099  0.1799  9.4418  0.0000       25.1846  0.0100   0.0039   0.0210    0.0144   0.0000       26.6623   440.9071     0.0437943       21.3661      0.863791      -3.15262      0.161869      0.181406      0.249554      0.289353      0.329489      0.336185      0.348367
  77   2 1672.6018    0.3184  0.4146  9.4762  0.0000       23.2262  0.0100   0.0049   0.0206    0.0232   0.0000       2.77182   441.8681     0.0819693       21.0204    -0.0295813      -2.96690    -0.0771531      0.186787      0.245576      0.269127      0.305620      0.314724      0.344453
  77   3 1946.4440    0.6545  0.8880  9.6701 -0.0009       9.90269  0.0151   0.0067   0.0295    0.0459   0.0000      0.962225   442.3408      0.195071       21.5127     -0.461138      -3.01088     -0.443415      0.232833      0.318737      0.356523      0.387452      0.427633      0.442805
  77   4 2202.9111    1.1324  1.3267 10.3856  0.0000       5.45964  0.0202   0.0096   0.0363    0.0504   0.0000      0.628544   442.7762      0.920491       21.6113       1.17223      -3.29318      -1.03498      0.297522      0.396649      0.445245      0.490922      0.530647      0.556352
  77   5 2439.3521    1.8027  1.6596 11.1043  0.0003       2.36989  0.0225   0.0131   0.0410    0.0452   0.0000      0.429974   442.5110       1.67940       21.1198      0.367271      -2.79711      -1.84424      0.327920      0.437465      0.486192      0.548470      0.585657      0.612121
  77   6 2663.8874    2.6632  1.6736 11.9190  0.0000       1.98528  0.0217   0.0191   0.0412    0.0434   0.0000      0.389271   442.8438       3.30073       21.2548     -0.145202      -2.50244      -1.58651      0.318698      0.436391      0.490356      0.553706      0.570225      0.594634
  77   7 2883.3712    3.7531  1.5304 12.6534  0.0000       1.47022  0.0204   0.0280   0.0376    0.0466   0.0000      0.464011   442.6945       3.52782       21.4182     -0.607355      -2.62351      -2.04920      0.300574      0.405639      0.442833      0.496587      0.526202      0.556152
  77   8 3096.1151    4.3410  1.6464 13.1085  0.0000      0.148102  0.0220   0.0317   0.0395    0.0416   0.0000      0.367690   443.1334       5.00969       21.2229     -0.608875      -2.19679      -2.25520      0.316138      0.427952      0.470653      0.533648      0.558883      0.583396
  77   9 3303.2554    3.9780  2.3860 12.8864  0.0000      0.883522  0.0282   0.0240   0.0508    0.0311   0.0000      0.222587   442.5397       6.36048       21.0739      0.552180      -2.78114      -4.03030      0.400962      0.540641      0.593938      0.682920      0.715171      0.746505
  77  10 3506.6842    3.2052  4.2677 12.2446 -0.0002      0.546856  0.0438   0.0147   0.0764    0.0260   0.0000      0.141743   443.0844       6.62049       19.5853      -2.87504      -2.43874      -3.43651      0.599543      0.800163      0.898521      0.979369       1.05023       1.10032
  77  11 3707.0241    2.4321  6.8618 11.8852 -0.0009      0.442734  0.0773   0.0088   0.1216    0.0219   0.0000      0.117658   439.8982       8.03573       22.6221      -4.05378      -1.24738      -8.76729      0.929810       1.25818       1.42794       1.57565       1.67498       1.76983
  78   1 1343.8486    0.1137  0.1720  9.4805  0.0000       61.0050  0.0089   0.0038   0.0197    0.0148   0.0000       26.7833   440.9100     -0.225649       20.9170      0.546343      -3.52611      0.133386      0.163253      0.198452      0.222244      0.265889      0.296714      0.314660
  78   2 1680.8368    0.3301  0.4351  9.5629  0.0000       17.0383  0.0100   0.0049   0.0207    0.0233   0.0000       2.55411   441.7970     -0.212749       21.1151     0.0399463      -3.12362      0.363674      0.173718      0.230264      0.261271      0.290200      0.299853      0.321135
  78   3 1955.7854    0.6568  0.8651  9.8297  0.0002       9.56978  0.0148   0.0069   0.0291    0.0441   0.0000      0.994285   442.4286      0.241457       20.9460    0.00508934      -2.01672     -0.197684      0.229621      0.306790      0.346168      0.387776      0.427527      0.424883
  78   4 2213.3397    1.1498  1.3025 10.4463  0.0000       3.99437  0.0195   0.0097   0.0367    0.0526   0.0000      0.654446   442.6050       1.13937       20.6960      -1.10650      -2.31411      -1.13947      0.280315      0.375254      0.424229      0.480269      0.533737      0.545691
  78   5 2450.5376    1.8466  1.6242 11.3410 -0.0002       2.58575  0.0225   0.0137   0.0411    0.0432   0.0000      0.472528   442.3847       2.70888       21.0148     -0.964776      -3.22280      -1.35251      0.315106      0.429823      0.468883      0.526953      0.562422      0.595414
  78   6 2676.1378    2.7281  1.6930 11.9749 -0.0005       1.54761  0.0222   0.0193   0.0407    0.0451   0.0000      0.390581   443.0350       2.47992       20.9362    -0.0175184      -2.89206      -3.14556      0.321784      0.434093      0.474056      0.534813      0.566018      0.597261
  78   7 2896.5568    3.7921  1.5754 12.7213 -0.0006       1.23202  0.0208   0.0278   0.0382    0.0450   0.0000      0.432850   442.4761       3.85936       21.0237     -0.318808      -2.68655      -1.97765      0.301791      0.409851      0.456354      0.513363      0.529739      0.559390
  78   8 3110.1318    4.4182  1.6968 13.1071  0.0000      0.286907  0.0216   0.0314   0.0411    0.0427   0.0000      0.341782   443.1991       4.53466       20.4501     -0.825886      -2.05502      -3.02158      0.316179      0.423965      0.460592      0.519421      0.536759      0.565683
  78   9 3318.1260    3.9847  2.6149 12.8400  0.0000       1.17113  0.0291   0.0227   0.0533    0.0297   0.0000      0.194608   443.3055       6.25118       21.0349     -0.421016      -2.78800      -4.13144      0.406618      0.560152      0.614060      0.691098      0.729208      0.783561
  78  10 3522.3161    3.1419  4.6176 12.2453 -0.0004      0.591070  0.0464   0.0136   0.0831    0.0253   0.0000      0.140253   442.7237       8.40808       20.1653     -0.970101      -1.55874      -2.97084      0.625744      0.841449      0.949802       1.04598       1.13363       1.17705
  78  11 3723.4812    2.4306  7.6259 11.8641  0.0016      0.536254  0.0855   0.0082   0.1299    0.0212   0.0000      0.112247   442.5280       4.11610       21.9571      -2.62408      -6.29245      -6.43067       1.00205       1.34282       1.51733       1.67311       1.76079       1.84411
  79   1 1351.1743    0.1282  0.1746  9.4973 -0.0001       20.3368  0.0083   0.0038   0.0171    0.0143   0.0000       21.9067   440.6957    -0.0186650       21.3458    -0.0857794      -3.16840     -0.640545      0.156685      0.192515      0.211542      0.225434      0.264014      0.275306
  79   2 1689.0128    0.3427  0.4844  9.4805 -0.0000       17.2650  0.0107   0.0049   0.0222    0.0259   0.0000       2.18704   441.5084     0.0721373       21.3068      0.200859      -3.39252    -0.0692133      0.188173      0.257483      0.295660      0.327156      0.354080      0.365950
  79   3 1965.0625    0.6665  0.8983  9.8794  0.0000       8.71331  0.0154   0.0068   0.0301    0.0442   0.0000      0.995046   442.6732   -0.00887508       21.1498      0.246395      -3.04543      0.438699      0.237329      0.313967      0.356737      0.395726      0.424519      0.444827
  79   4 2223.8080    1.1923  1.2992 10.4952  0.0001       4.99600  0.0196   0.0100   0.0354    0.0539   0.0000      0.632019   442.3707      0.689288       20.9219     0.0181891      -3.50071     -0.401655      0.278253      0.379547      0.418673      0.475487      0.502488      0.520159
  79   5 2461.7163    1.9070  1.7178 11.1662  0.0000       2.74105  0.0226   0.0132   0.0411    0.0461   0.0000      0.421987   443.4243       1.27430       20.9668      0.108941      -2.58583      -1.94523      0.322325      0.427248      0.486312      0.532653      0.566928      0.599776
  79   6 2688.2985    2.8421  1.5983 12.0349 -0.0005       1.42281  0.0212   0.0204   0.0389    0.0479   0.0000      0.458409   442.6186       2.35803       21.1505     0.0759348      -2.88521      -1.90932      0.300400      0.402674      0.445334      0.500941      0.529047      0.562914
  79   7 2909.7416    3.8678  1.5600 12.7666  0.0014      0.438063  0.0204   0.0280   0.0386    0.0457   0.0000      0.421301   442.6046       3.65925       21.1113     -0.394170      -4.32574      -2.35249      0.288113      0.386925      0.435587      0.474461      0.504761      0.543593
  79   8 3124.0397    4.3616  1.8457 12.9509  0.0000      0.676437  0.0226   0.0286   0.0416    0.0397   0.0000      0.298825   441.9877       5.12160       21.0300     -0.595092      -2.44224      -1.99137      0.320885      0.427099      0.471218      0.532416      0.557408      0.593560
  79   9 3332.7611    3.9756  2.8898 12.6424  0.0000      0.566460  0.0303   0.0209   0.0546    0.0300   0.0000      0.175647   442.7366       5.96986       20.5379     -0.238101      -2.36870      -4.66168      0.424920      0.561927      0.636268      0.709253      0.747018      0.781218
  79  10 3537.7855    3.1398  5.0052 12.1893 -0.0003      0.456257  0.0505   0.0129   0.0858    0.0253   0.0000      0.127451   443.2637       7.01596       21.3025     -0.859569      -1.34188      -8.00654      0.662776      0.886722      0.988164       1.09483       1.17817       1.23230
  80   1 1358.4893    0.1223  0.1884  9.4191  0.0001       50.6913  0.0095   0.0037   0.0180    0.0148   0.0000       21.8859   440.9446     -0.166371       21.3971    -0.0722654      -3.56418    -0.0277246      0.145791      0.206103      0.217603      0.269308      0.284677      0.285946
  80   2 1697.0972    0.3453  0.4782  9.4904  0.0000       18.9789  0.0107   0.0049   0.0218    0.0246   0.0000       2.33007   441.6460     -0.121179       21.1212      0.319850      -3.34149     -0.643953      0.178096      0.246755      0.277073      0.308445      0.330640      0.340199
  80   3 1974.2916    0.6975  0.8766  9.8683  0.0000       10.4784  0.0144   0.0071   0.0297    0.0430   0.0000      0.990493   442.3538      0.265725       21.8364      0.322588      -2.92440     0.0381489      0.213540      0.293753      0.322174      0.366606      0.384778      0.406471
  80   4 2234.1311    1.1875  1.3760 10.3746  0.0000       4.94752  0.0198   0.0095   0.0373    0.0511   0.0000      0.591074   442.5290     0.0902606       20.3559      -1.10604      -3.39390     -0.678916      0.277604      0.370598      0.421936      0.464968      0.503157      0.521432
  80   5 2472.7654    1.9471  1.7032 11.2022  0.0000       2.96036  0.0225   0.0135   0.0404    0.0439   0.0000      0.411512   442.8397       2.25209       20.9276      0.326046      -2.43169      -1.48521      0.311625      0.421212      0.466381      0.523967      0.560809      0.599003
  80   6 2700.5135    2.8440  1.6547 12.1160  0.0004       2.43998  0.0219   0.0201   0.0394    0.0410   0.0000      0.398314   443.1458       2.58254       20.8028     -0.151259      -2.74193      -2.25695      0.299701      0.413735      0.448404      0.510860      0.547475      0.571575
  80   7 2922.8496    3.8805  1.5989 12.6769  0.0000       2.20172  0.0209   0.0278   0.0382    0.0463   0.0000      0.402754   443.1719       3.49911       22.1199       1.03666      -2.52769      -1.24920      0.300998      0.403615      0.454528      0.513577      0.540130      0.564710
  80   8 3137.9237    4.4077  1.8034 12.9909 -0.0001       1.08498  0.0219   0.0297   0.0414    0.0396   0.0000      0.351996   443.3249       4.49553       21.8096     -0.471623      -1.86617      -3.60387      0.311100      0.424830      0.469651      0.536134      0.571393      0.583277
  80   9 3347.2980    3.8623  2.9116 12.6170 -0.0001      0.299524  0.0313   0.0205   0.0561    0.0296   0.0000      0.201446   442.9486       4.48219       21.5453     0.0623285      -1.89485      -5.68837      0.426907      0.582068      0.649196      0.724329      0.758827      0.800331
  80  10 3553.2397    3.0357  4.8785 12.1579  0.0006      0.199927  0.0506   0.0125   0.0848    0.0245   0.0000      0.127600   442.1753       6.56356       20.8584      -1.73008      -2.13426      -4.44458      0.647728      0.863214      0.971081       1.07491       1.15091       1.20062
  80  11 3755.9075    2.3083  7.8308 11.7187 -0.0032      0.549442  0.0909   0.0075   0.1366    0.0211   0.0000      0.112145   443.3002       5.92044       19.9174      -1.27006      -3.41042      -5.78696       1.02780       1.37102       1.59137       1.73286       1.84269       1.92318
  81   1 1365.7210    0.1306  0.1802  9.4280  0.0000       40.5136  0.0083   0.0037   0.0166    0.0145   0.0000       20.5074   440.7101      0.223092       21.4387      0.516714      -3.30076     -0.317017      0.145561      0.183060      0.225989      0.241604      0.270682      0.296221
  81   2 1705.0938    0.3623  0.4992  9.4755  0.0000       16.7520  0.0104   0.0049   0.0222    0.0259   0.0000       2.05252   441.6198     0.0909626       21.6052      0.528577      -3.05938      0.118011      0.172876      0.229603      0.257507      0.292983      0.316628      0.335412
  81   3 1983.4485    0.7247  0.9328  9.8964  0.0000       9.07179  0.0153   0.0071   0.0301    0.0445   0.0000      0.944208   442.0588      0.177770       21.3813    -0.0700934      -3.08595     -0.317638      0.230731      0.305339      0.344856      0.382256      0.418199      0.430722
  81   4 2244.3555    1.2289  1.3984 10.5578  0.0003       4.17171  0.0203   0.0100   0.0375    0.0495   0.0000      0.602833   442.5782      0.705259       21.8186     -0.222564      -3.22187     -0.382424      0.279358      0.374213      0.415227      0.466004      0.489431      0.510303
  81   5 2483.6891    1.9973  1.8115 11.2711  0.0001       2.44351  0.0228   0.0135   0.0424    0.0427   0.0000      0.382829   442.7405       1.12458       21.3653   -0.00288347      -2.92620      0.437471      0.320335      0.427155      0.477518      0.534528      0.573105      0.605921
  81   6 2712.5240    2.9393  1.7160 11.9994  0.0032       1.35529  0.0211   0.0199   0.0395    0.0438   0.0000      0.361509   443.3729       2.66260       21.3431     -0.426118      -2.81416      -2.08882      0.297839      0.395520      0.448532      0.499975      0.533771      0.550603
  81   7 2935.8364    3.9860  1.6303 12.7597 -0.0021       1.12811  0.0209   0.0281   0.0376    0.0437   0.0000      0.383587   443.0728       3.30183       21.4018      0.887973      -1.85009      -1.42465      0.294186      0.392390      0.439102      0.498256      0.528948      0.544438
  81   8 3151.6257    4.4306  1.9300 12.8595  0.0000      0.539500  0.0227   0.0282   0.0422    0.0402   0.0000      0.294205   442.7783       4.10196       21.5086      0.205836      -2.53982      -1.98530      0.315357      0.425050      0.473477      0.535997      0.563972      0.590491
  81   9 3361.8842    3.8393  2.8706 12.6528  0.0000      0.535351  0.0305   0.0202   0.0557    0.0290   0.0000      0.183471   442.9609       4.83294       19.6679     -0.836017      -2.86309      -5.07563      0.408456      0.550045      0.621990      0.689935      0.729169      0.767257
  81  10 3568.7064    2.9682  5.2565 12.1825 -0.0007      0.637523  0.0548   0.0118   0.0919    0.0238   0.0000      0.126058   442.9031       6.89588       19.1165       1.18396     -0.845578      -5.78841      0.676322      0.922597       1.03656       1.16078       1.22527       1.28240
  82   1 1372.9005    0.1287  0.1823  9.4808  0.0000       39.4884  0.0081   0.0037   0.0179    0.0148   0.0000       20.3169   440.6477     -0.194520       21.1310      0.190860      -3.51159     -0.284300      0.137766      0.173573      0.207758      0.220227      0.231220      0.234566
  82   2 1713.0487    0.3730  0.5258  9.5285  0.0001       15.4969  0.0109   0.0049   0.0227    0.0263   0.0000       2.00937   441.9518      0.127076       21.0775    -0.0715319      -2.72128      0.615752      0.177522      0.237893      0.277141      0.302711      0.329495      0.344271
  82   3 1992.5487    0.7109  0.9588  9.9926  0.0000       9.43207  0.0157   0.0070   0.0310    0.0427   0.0000      0.975345   441.9170      0.180483       21.3676     -0.219164      -3.32707     -0.207502      0.226879      0.300035      0.334657      0.378843      0.399081      0.428974
  82   4 2254.5278    1.2596  1.4994 10.5174  0.0001       4.34248  0.0206   0.0096   0.0386    0.0470   0.0000      0.554381   442.9115      0.932008       20.7114     -0.109925      -3.47539      0.207907      0.277249      0.377687      0.417257      0.470705      0.501792      0.518944
  82   5 2494.5906    2.0320  1.6930 11.3754  0.0000       1.74981  0.0221   0.0140   0.0405    0.0451   0.0000      0.438930   442.5849       2.38506       21.3774     -0.797483      -2.73006     -0.578694      0.303357      0.405252      0.448434      0.506659      0.530685      0.557831
  82   6 2724.5409    2.9848  1.7272 12.0509 -0.0002       1.26410  0.0214   0.0202   0.0402    0.0457   0.0000      0.490117   443.0693       2.28282       20.8705    -0.0938415      -1.78285      -1.28985      0.291880      0.392215      0.432605      0.486757      0.514362      0.542482
  82   7 2948.6216    4.0001  1.5669 12.8808  0.0000     -0.795352  0.0204   0.0282   0.0375    0.0427   0.0000      0.421559   442.9441       3.14923       21.0422     -0.264902      -1.97201      -2.45259      0.275825      0.371461      0.417881      0.456108      0.477695      0.509034
  82   8 3165.2677    4.3337  1.9565 13.1213  0.0000      0.317719  0.0236   0.0278   0.0434    0.0345   0.0000      0.252717   442.5344       4.28302       20.4430     -0.340747      -2.02470      -3.92834      0.321668      0.427510      0.486602      0.530383      0.576889      0.597816
  82   9 3376.3652    3.7832  3.2577 12.6019  0.0000      0.374733  0.0334   0.0187   0.0597    0.0276   0.0000      0.162383   443.4913       4.42967       20.6171     -0.516399      -2.94150      -3.00389      0.438852      0.594083      0.671966      0.750391      0.787528      0.839103
  82  10 3583.8092    2.9401  5.5290 12.1802 -0.0006      0.322509  0.0572   0.0112   0.0954    0.0240   0.0000      0.123610   443.0459       6.36683       21.5261       1.20483      -2.88347      -5.43044      0.681853      0.917005       1.04553       1.17042       1.23414       1.28996
  83   1 1380.0317    0.1318  0.1894  9.4267  0.0000       61.4097  0.0083   0.0037   0.0172    0.0152   0.0000       19.2051   440.7477      0.101874       20.9823     0.0211652      -3.14994     -0.559402      0.128632      0.173804      0.204008      0.211984      0.248099      0.259635
  83   2 1720.8737    0.3699  0.5018  9.5234  0.0000       17.6528  0.0105   0.0049   0.0218    0.0262   0.0000       2.14838   441.5439      0.161064       21.3717     0.0461612      -2.99417     -0.371787      0.175374      0.225858      0.251437      0.280403      0.305010      0.317044
  83   3 2001.5466    0.7377  0.9594  9.9086  0.0000       6.10666  0.0157   0.0070   0.0298    0.0457   0.0000      0.925664   442.4165      0.783815       20.3553     -0.721361      -3.15947      0.395356      0.220537      0.297953      0.339961      0.389113      0.412632      0.431950
  83   4 2264.5509    1.2582  1.4364 10.6311  0.0000       3.32206  0.0206   0.0098   0.0379    0.0465   0.0000      0.576521   442.5144       1.26689       21.8337     -0.133612      -3.74947      -1.78366      0.278176      0.372509      0.412926      0.455009      0.494330      0.520197
  83   5 2505.5070    2.0400  1.7424 11.3574  0.0002       3.18736  0.0223   0.0140   0.0423    0.0453   0.0000      0.422685   442.4797       1.70942       20.6301     0.0539653      -3.10768     -0.768549      0.309986      0.418721      0.466612      0.509134      0.553167      0.570514
  83   6 2736.4752    3.0290  1.6622 12.1162 -0.0027       1.53439  0.0212   0.0205   0.0386    0.0445   0.0000      0.392429   442.4423       2.51241       21.8692     -0.821462      -2.95087      -1.21842      0.286426      0.384533      0.430546      0.484902      0.525694      0.552287
  83   7 2961.5426    4.0509  1.6344 12.7670  0.0007       1.41584  0.0210   0.0277   0.0383    0.0451   0.0000      0.394268   443.1289       3.84260       21.4230     0.0121356      -3.20477      -1.98763      0.290125      0.386133      0.429561      0.485613      0.524587      0.546834
  83   8 3178.8611    4.3707  1.9993 13.0289  0.0000      0.888811  0.0238   0.0272   0.0428    0.0347   0.0000      0.304676   443.2306       4.75613       20.9113      0.584962      -2.11102      -3.58823      0.321698      0.428909      0.479022      0.539371      0.569914      0.596136
  83   9 3390.8561    3.6816  3.2512 12.6001  0.0000      0.509237  0.0333   0.0182   0.0616    0.0272   0.0000      0.176921   442.5061       5.93353       18.9177      0.432663      -3.97166      -3.56555      0.443365      0.595000      0.677278      0.743146      0.797265      0.836566
  83  10 3599.1072    2.8862  5.6238 12.1413 -0.0002      0.484942  0.0597   0.0108   0.0965    0.0237   0.0000      0.129296   442.4515       6.60473       20.9647       1.89369      0.828379      -4.58563      0.690145      0.936397       1.05618       1.16050       1.23815       1.28863
  84   1 1387.1111    0.1388  0.2085  9.3940  0.0000       36.1855  0.0088   0.0036   0.0173    0.0152   0.0000       16.2389   440.7440     -0.171006       21.1933    -0.0705027      -3.32715     -0.238420      0.140167      0.183754      0.217486      0.234582      0.246904      0.267331
  84   2 1728.6570    0.3849  0.4913  9.5106  0.0000       19.8921  0.0100   0.0050   0.0210    0.0262   0.0000       2.09511   441.8252      0.121746       21.0879      0.356307      -3.13518     -0.461299      0.162615      0.216409      0.242645      0.270880      0.300771      0.309614
  84   3 2010.5812    0.7498  0.9856  9.9180  0.0000       8.13350  0.0157   0.0072   0.0311    0.0480   0.0000      0.906480   442.1317      0.190021       21.4864     -0.215212      -2.48964      0.270244      0.219015      0.299873      0.328901      0.363498      0.388218      0.414844
  84   4 2274.5601    1.2870  1.4872 10.6889 -0.0002       4.46851  0.0215   0.0099   0.0379    0.0436   0.0000      0.575298   442.6213       1.20337       21.7448     -0.822006      -2.67765      -1.04277      0.276968      0.375478      0.419361      0.475403      0.494959      0.522503
  84   5 2516.1928    2.1003  1.7660 11.4346  0.0000       2.85973  0.0224   0.0139   0.0417    0.0409   0.0000      0.409333   442.6408       2.25496       20.9964      0.517069      -2.69288      -2.08493      0.294395      0.404263      0.445905      0.502430      0.522746      0.554104
  84   6 2748.3124    3.1209  1.6607 12.3101 -0.0001       1.90693  0.0213   0.0214   0.0385    0.0410   0.0000      0.387576   442.5846       3.33989       21.5666     -0.169536      -3.27030      -2.04952      0.291076      0.384416      0.439233      0.479726      0.515517      0.538450
  84   7 2974.3101    4.0687  1.6615 12.8794  0.0001       1.99290  0.0207   0.0281   0.0388    0.0405   0.0000      0.378974   443.0639       3.72667       20.9814    -0.0806012      -2.55834      -2.70299      0.281698      0.373286      0.417969      0.469164      0.494712      0.527295
  84   8 3192.3598    4.3387  2.0786 12.9292  0.0003      0.918345  0.0239   0.0263   0.0445    0.0353   0.0000      0.296979   442.3900       4.99494       21.2728     -0.906349      -4.40058      -4.00597      0.316243      0.425682      0.475372      0.532419      0.565089      0.593956
  84   9 3405.1682    3.6720  3.3934 12.5135  0.0000      0.687326  0.0341   0.0177   0.0631    0.0280   0.0000      0.168858   442.7654       6.52884       20.5294      0.801869      -3.05104      -4.16362      0.444256      0.602134      0.681927      0.756365      0.809686      0.848581
  84  10 3614.1379    2.8123  5.8832 12.1217 -0.0005      0.500044  0.0631   0.0103   0.1026    0.0234   0.0000      0.134131   442.4511       5.21565       20.7085     -0.617868      -2.54927      -5.72721      0.729639      0.978118       1.10669       1.22706       1.32125       1.37105
  85   1 1394.1545    0.1472  0.2006  9.3991 -0.0002       63.5038  0.0079   0.0037   0.0163    0.0153   0.0000       14.9447   440.8666    -0.0567421       21.1047      0.360927      -3.47779     0.0996036      0.132772      0.166256      0.191066      0.218823      0.252382      0.254120
  85   2 1736.3509    0.3877  0.5296  9.5623  0.0000       20.0104  0.0108   0.0050   0.0221    0.0267   0.0000       2.03357   441.6172     -0.282445       21.1177     -0.142676      -2.90998     -0.335076      0.166095      0.221037      0.261574      0.274326      0.291107      0.320548
  85   3 2019.5040    0.7844  1.0352  9.9384  0.0001       7.28285  0.0164   0.0072   0.0310    0.0484   0.0000      0.884802   442.5261      0.250661       20.9536    -0.0702223      -3.45013     -0.276195      0.223063      0.306236      0.345031      0.392238      0.405714      0.429734
  85   4 2284.4311    1.3474  1.4864 10.6719  0.0000       3.79835  0.0207   0.0101   0.0373    0.0473   0.0000      0.538866   443.3073       1.57481       20.8932      0.273563      -2.92890     -0.298537      0.269238      0.366054      0.407945      0.457821      0.480828      0.508858
  85   5 2526.9162    2.1608  1.7929 11.5230  0.0000       3.23851  0.0224   0.0144   0.0422    0.0408   0.0000      0.408908   442.4600       2.26700       20.7882      0.187131      -3.35165      -1.14002      0.288381      0.388462      0.428360      0.482847      0.515245      0.545251
  85   6 2760.1294    3.1558  1.7065 12.2708  0.0000       1.72166  0.0209   0.0211   0.0398    0.0415   0.0000      0.406867   442.7794       2.42266       22.0327    -0.0547597      -2.55430      -3.05252      0.277771      0.366804      0.414268      0.461140      0.491514      0.524105
  85   7 2986.9021    4.2117  1.6978 12.8149 -0.0015      0.622476  0.0206   0.0280   0.0381    0.0418   0.0000      0.342894   442.7580       3.82451       20.8332      0.727348      -3.37451      -2.31639      0.278044      0.375112      0.417302      0.467834      0.491531      0.523903
  85   8 3205.8645    4.3899  2.1637 12.8937 -0.0000       1.04143  0.0247   0.0259   0.0445    0.0360   0.0000      0.252746   443.2949       5.03883       21.5981      0.882027      -2.29652      -4.63972      0.323438      0.433831      0.484707      0.531686      0.560576      0.601493
  85   9 3419.4329    3.6388  3.7579 12.4555  0.0001      0.735759  0.0372   0.0166   0.0660    0.0274   0.0000      0.154303   442.8965       5.09749       21.1777     -0.591971      -2.26667      -3.43690      0.472833      0.635917      0.711266      0.785761      0.843444      0.878915
  85  10 3629.2928    2.7958  6.5063 12.0838  0.0004      0.588364  0.0696   0.0096   0.1102    0.0225   0.0000      0.130046   444.0206       7.18548       21.7961      0.991167      -3.32129      -6.96975      0.759143       1.02620       1.16829       1.29054       1.38195       1.43604
  86   1 1401.1261    0.1462  0.2144  9.4601  0.0001       31.6351  0.0082   0.0036   0.0178    0.0146   0.0000       14.8226   440.8076     -0.187869       21.4289     0.0752322      -3.44488      0.294438      0.137581      0.185119      0.215590      0.231663      0.243840      0.253115
  86   2 1743.9606    0.4070  0.5506  9.5571  0.0000       17.4498  0.0108   0.0051   0.0220    0.0274   0.0000       1.82014   441.5001      0.274443       21.8602      0.244633      -3.17276     -0.374962      0.161454      0.221870      0.252239      0.278294      0.289974      0.304520
  86   3 2028.3699    0.7843  1.0487  9.9990  0.0003       7.47971  0.0167   0.0073   0.0317    0.0495   0.0000      0.889964   442.8660      0.522680       21.5720   -0.00441247      -3.19192     -0.518030      0.224415      0.304174      0.341104      0.375544      0.405071      0.427340
  86   4 2294.2602    1.3844  1.6261 10.5581  0.0000       3.74863  0.0214   0.0097   0.0392    0.0480   0.0000      0.482756   442.2127       1.38848       20.7357    -0.0286620      -2.86999     -0.538893      0.280950      0.382347      0.421303      0.480047      0.512895      0.549052
  86   5 2537.4721    2.1824  1.8521 11.5420  0.0000       2.34236  0.0225   0.0141   0.0425    0.0392   0.0000      0.376972   442.3476       2.44371       21.8177      0.252374      -4.16283      -1.46675      0.295147      0.397662      0.438311      0.501126      0.518347      0.545126
  86   6 2771.8713    3.2232  1.6594 12.3461  0.0029       1.98609  0.0209   0.0216   0.0381    0.0436   0.0000      0.411915   442.5625       2.79376       22.4451      -1.05819      -2.49866      -1.75538      0.273826      0.364913      0.408319      0.440184      0.482498      0.492402
  86   7 2999.4609    4.2026  1.6575 12.9916  0.0000      0.973177  0.0208   0.0283   0.0381    0.0397   0.0000      0.381623   443.1901       4.94923       21.2832      0.355819      -2.59122      -1.32632      0.272662      0.364756      0.397301      0.448828      0.467112      0.499771
  86   8 3219.1838    4.3372  2.1790 12.9683 -0.0001       1.10827  0.0242   0.0256   0.0456    0.0343   0.0000      0.271106   442.1660       5.62899       21.7449     -0.757308      -3.63812      -4.05781      0.319723      0.418184      0.460449      0.520215      0.550152      0.581539
  86   9 3433.5230    3.5653  3.6657 12.5282 -0.0003      0.255666  0.0367   0.0163   0.0663    0.0264   0.0000      0.168759   442.9186       5.15290       20.6371      0.680661      -2.07054      -3.73215      0.456946      0.623759      0.696905      0.788334      0.819919      0.860133
  86  10 3644.1448    2.7065  6.5058 12.1421 -0.0007      0.398998  0.0719   0.0095   0.1119    0.0224   0.0000      0.128629   442.7988       5.87694       20.1988      0.846315     -0.964641      -3.62386      0.766486       1.03798       1.18549       1.29921       1.40220       1.45750
  87   1 1408.0569    0.1444  0.1998  9.3783  0.0000       44.9272  0.0077   0.0036   0.0161    0.0147   0.0000       15.2061   440.7333     -0.122147       21.1325   -0.00565582      -3.23773     -0.170423      0.121250      0.159551      0.186409      0.217318      0.228885      0.243486
  87   2 1751.5217    0.4121  0.5714  9.5218  0.0000       14.2453  0.0108   0.0050   0.0231    0.0278   0.0000       1.73697   441.6079     0.0900041       21.0278    -0.0679925      -3.32034     -0.588403      0.162295      0.221312      0.256999      0.285468      0.295345      0.300996
  87   3 2037.2232    0.8032  1.0182 10.0216 -0.0007       8.80631  0.0159   0.0074   0.0309    0.0470   0.0000      0.883098   442.2162      0.460905       21.0099     -0.153599      -3.89625     -0.448218      0.214737      0.292954      0.326955      0.367595      0.389476      0.405749
  87   4 2304.0001    1.3961  1.6468 10.6535  0.0014       3.88299  0.0220   0.0098   0.0398    0.0451   0.0000      0.509275   442.9606      0.750237       21.1684     -0.203526      -3.28926     -0.708178      0.278428      0.377646      0.430874      0.475102      0.506849      0.522823
  87   5 2548.0649    2.2261  1.9086 11.4718  0.0000       2.14107  0.0230   0.0141   0.0432    0.0408   0.0000      0.361611   442.9658       2.81610       21.3386     -0.274296      -3.62992      -2.14100      0.300153      0.401443      0.449024      0.507167      0.540356      0.564531
  87   6 2783.6064    3.2448  1.7327 12.2633  0.0000       2.41396  0.0214   0.0212   0.0392    0.0425   0.0000      0.394627   443.0732       3.88033       21.8735     -0.727522      -2.25225      -1.60571      0.279252      0.375547      0.406693      0.459436      0.494405      0.515202
  87   7 3011.9472    4.2578  1.6807 13.0063 -0.0001      0.742219  0.0209   0.0285   0.0382    0.0396   0.0000      0.392939   442.6340       3.22651       21.6031     -0.616911      -2.24299      -2.69247      0.269242      0.362948      0.405816      0.458180      0.474379      0.501985
  87   8 3232.4564    4.3647  2.3508 12.9047 -0.0000      0.789459  0.0255   0.0245   0.0472    0.0320   0.0000      0.229152   443.0648       4.72695       21.1833      0.516805      -2.61062      -4.02513      0.322028      0.438451      0.484785      0.543128      0.586476      0.606408
  87   9 3447.7129    3.5265  3.9949 12.3947  0.0000      0.729642  0.0396   0.0154   0.0699    0.0273   0.0000      0.153249   442.4993       4.58412       20.6959       1.40836      -3.16714      -6.15355      0.491828      0.657877      0.736687      0.826985      0.872675      0.910229
  87  10 3659.0760    2.6564  6.7084 12.1026  0.0010      0.490705  0.0741   0.0092   0.1152    0.0218   0.0000      0.135987   443.1340       7.26975       21.3155       1.16115      -6.78884      -4.23168      0.773309       1.04780       1.18785       1.32378       1.39570       1.47630
  88   1 1414.9381    0.1470  0.2282  9.4271  0.0000       40.9267  0.0085   0.0036   0.0185    0.0147   0.0000       13.8851   440.5489      0.104532       21.1490      0.284709      -3.16640     -0.496168      0.136125      0.173338      0.194572      0.222793      0.237399      0.236576
  88   2 1759.0039    0.4160  0.6277  9.6144  0.0000       15.5324  0.0119   0.0050   0.0247    0.0279   0.0000       1.74192   441.3297     -0.236564       21.7090      0.102305      -3.81742    -0.0791267      0.171116      0.227159      0.267948      0.294233      0.305831      0.327350
  88   3 2045.9463    0.8153  1.0706 10.0889  0.0000       6.32675  0.0165   0.0074   0.0329    0.0487   0.0000      0.891967   442.1545      0.165945       21.4488     -0.554335      -3.19696    0.00421972      0.216765      0.292576      0.326016      0.373778      0.383506      0.408282
  88   4 2313.6546    1.4181  1.6098 10.8243  0.0022       4.58388  0.0217   0.0101   0.0396    0.0433   0.0000      0.535816   442.7344      0.903355       21.6309      0.213864      -2.50384     -0.794942      0.269416      0.366649      0.415808      0.458777      0.485278      0.518101
  88   5 2558.5601    2.2808  1.9071 11.5321 -0.0002       2.17640  0.0229   0.0142   0.0425    0.0403   0.0000      0.366019   442.2769       1.51690       21.4503    -0.0868102      -2.76071      -1.69443      0.288962      0.390620      0.431477      0.484511      0.518104      0.546577
  88   6 2795.1308    3.3280  1.6996 12.3979  0.0000       2.07202  0.0210   0.0220   0.0388    0.0419   0.0000      0.389706   442.9485       2.61738       20.0694      0.310609      -2.31702      -2.42683      0.270279      0.360120      0.402737      0.447947      0.473511      0.499325
  88   7 3024.3833    4.2723  1.7831 12.9713 -0.0000       1.39783  0.0216   0.0274   0.0394    0.0379   0.0000      0.384239   443.5965       3.14500       21.2533      0.637562      -2.52818      -2.42832      0.277169      0.373484      0.414664      0.471165      0.498266      0.521481
  88   8 3245.5686    4.2803  2.4746 12.8802  0.0001      0.466650  0.0264   0.0231   0.0482    0.0306   0.0000      0.243924   443.5350       5.42403       20.9183       1.28739      -2.41015      -4.36689      0.327183      0.439673      0.493843      0.551147      0.582570      0.618696
  88   9 3461.6148    3.5005  4.2142 12.4118  0.0003      0.339373  0.0413   0.0148   0.0729    0.0269   0.0000      0.148009   442.6719       5.63813       19.6538    -0.0781931      -1.81027      -6.06550      0.493026      0.664940      0.742302      0.833450      0.887210      0.937962
  88  10 3673.7776    2.5923  6.9150 12.0861  0.0010      0.206306  0.0778   0.0088   0.1178    0.0217   0.0000      0.130145   443.3247       8.95689       24.1307      -1.20344      -2.34525      -1.89532      0.803683       1.08764       1.23737       1.36722       1.47037       1.55312
  89   1 1421.7672    0.1563  0.2479  9.3690  0.0000       35.1123  0.0087   0.0035   0.0185    0.0148   0.0000       11.5136   440.6324      0.234996       20.8802      0.327403      -3.63143      0.164539      0.136208      0.185303      0.222814      0.241423      0.263374      0.274313
  89   2 1766.4038    0.4311  0.6160  9.6079  0.0000       12.1948  0.0116   0.0051   0.0238    0.0283   0.0000       1.62433   441.4266      0.196676       21.0631    -0.0233860      -3.59130     -0.130797      0.169829      0.233083      0.266428      0.303236      0.315644      0.337635
  89   3 2054.7050    0.8113  1.1281 10.1248 -0.0001       8.92211  0.0182   0.0075   0.0336    0.0473   0.0000      0.921679   442.4468      0.256100       21.8663     -0.267634      -2.94137     -0.592299      0.235036      0.319757      0.370777      0.412549      0.432786      0.453838
  89   4 2323.2551    1.4451  1.6652 10.7609  0.0000       4.50814  0.0221   0.0099   0.0398    0.0425   0.0000      0.509841   442.2354       1.06570       21.2791       1.01469      -3.35954     -0.212702      0.272671      0.370899      0.411263      0.467001      0.504392      0.532750
  89   5 2568.9707    2.2894  1.8297 11.6777  0.0000       1.95285  0.0229   0.0148   0.0418    0.0390   0.0000      0.401818   442.5313       2.83363       21.4665      0.611648      -3.30489      -1.98564      0.280174      0.381283      0.428140      0.471207      0.498320      0.522134
  89   6 2806.6680    3.3651  1.6870 12.4549  0.0000       2.18765  0.0208   0.0225   0.0387    0.0413   0.0000      0.423542   442.7045       2.95117       20.7320     0.0339803      -3.22508      -1.87162      0.267241      0.352692      0.400257      0.442285      0.474008      0.492541
  89   7 3036.6820    4.3212  1.8022 12.9731  0.0000      0.486851  0.0216   0.0275   0.0393    0.0373   0.0000      0.388615   442.9923       4.51605       21.5458    -0.0825323      -4.00940      -2.14981      0.267498      0.358866      0.403663      0.449652      0.476610      0.505233
  89   8 3258.6679    4.2420  2.5198 12.8650  0.0000      0.178711  0.0267   0.0227   0.0492    0.0302   0.0000      0.214812   443.2193       4.80694       20.9995      -1.01415      -2.43785      -1.48472      0.331297      0.445841      0.494258      0.559271      0.596002      0.625545
  89   9 3475.7007    3.3445  4.2600 12.4164 -0.0005      0.600962  0.0432   0.0142   0.0754    0.0261   0.0000      0.149089   442.6799       6.64802       22.7998       1.19630      -2.90308      -4.34976      0.503113      0.684473      0.768251      0.854501      0.919930      0.970401
  89  10 3688.5049    2.4793  6.7882 11.9906 -0.0032      0.463126  0.0804   0.0079   0.1219    0.0208   0.0000      0.147511   442.4133       6.59530       22.0669     -0.205988     -0.401631      -4.11341      0.815656       1.10069       1.23506       1.38323       1.47622       1.55305
  90   1 1428.5250    0.1584  0.2466  9.3901  0.0000       23.5497  0.0090   0.0035   0.0175    0.0148   0.0000       11.6284   440.6027      0.475272       20.8162     -0.320626      -3.26344     0.0363349      0.135232      0.185163      0.204230      0.237781      0.254236      0.271049
  90   2 1773.7581    0.4296  0.6174  9.6101 -0.0000       13.5720  0.0118   0.0051   0.0239    0.0288   0.0000       1.68844   441.4506     -0.573562       21.5428   -0.00937373      -3.03335     -0.502170      0.166398      0.228223      0.257568      0.292991      0.303301      0.323799
  90   3 2063.3436    0.8503  1.1220 10.0829  0.0000       7.47838  0.0171   0.0076   0.0329    0.0490   0.0000      0.854842   441.9470      0.229291       21.7666     -0.281871      -3.50029     -0.435149      0.216620      0.293513      0.326152      0.378313      0.375231      0.417763
  90   4 2332.7423    1.5062  1.6684 10.7131  0.0000       4.21090  0.0214   0.0102   0.0396    0.0451   0.0000      0.481315   442.6811      0.877905       21.4365      0.711226      -3.59572     -0.769427      0.265094      0.356062      0.404696      0.449969      0.478511      0.506960
  90   5 2579.3772    2.3292  1.9062 11.7446 -0.0002       2.41465  0.0235   0.0146   0.0424    0.0355   0.0000      0.388503   443.0180       2.21711       20.7741     -0.249472      -2.43044      -2.14935      0.290704      0.388807      0.439307      0.486083      0.525287      0.547058
  90   6 2818.1283    3.4683  1.7128 12.4419 -0.0001       1.99204  0.0205   0.0225   0.0383    0.0399   0.0000      0.380378   442.9094       2.24326       21.0677      0.308059      -2.67038     -0.972233      0.257710      0.340095      0.385763      0.429177      0.457290      0.477912
  90   7 3049.0244    4.3563  1.8091 12.9041  0.0000       1.21377  0.0213   0.0274   0.0393    0.0395   0.0000      0.353570   443.1862       3.20426       21.2670     -0.662671      -1.60185      -2.33366      0.268160      0.362857      0.396832      0.448710      0.475116      0.496591
  90   8 3271.7577    4.1789  2.4812 12.9489  0.0002      0.506358  0.0266   0.0228   0.0497    0.0295   0.0000      0.249016   443.3872       5.39322       20.6545      0.168065      -2.62646      -2.93019      0.324934      0.442583      0.493034      0.553012      0.585359      0.614624
  90   9 3489.5098    3.4034  4.6751 12.3139  0.0015      0.418175  0.0463   0.0134   0.0789    0.0263   0.0000      0.131729   442.8884       6.77457       22.1895     -0.143565      -3.67055      -3.14010      0.526458      0.717497      0.804889      0.911884      0.967865       1.01741
  91   1 1435.2685    0.1628  0.2644  9.3722  0.0000       39.7262  0.0088   0.0035   0.0193    0.0151   0.0000       10.6627   440.6803     -0.204728       21.0692    -0.0847813      -3.50230    -0.0279855      0.130558      0.184163      0.202944      0.227782      0.257278      0.256170
  91   2 1781.0541    0.4455  0.6566  9.5528 -0.0003       13.4013  0.0118   0.0050   0.0245    0.0300   0.0000       1.56882   441.4137      0.105522       21.5460    -0.0451332      -3.59641     -0.384714      0.165626      0.223968      0.253900      0.279607      0.303352      0.311377
  91   3 2071.9533    0.8693  1.1948 10.1531  0.0004       6.40176  0.0180   0.0076   0.0342    0.0473   0.0000      0.816109   442.3130      0.944911       21.6407    -0.0411956      -2.54901      0.164641      0.222936      0.299185      0.343538      0.382761      0.409317      0.434306
  91   4 2342.1280    1.5103  1.7316 10.9487 -0.0003       4.11514  0.0225   0.0103   0.0419    0.0400   0.0000      0.495411   442.0473       1.30708       21.4820     -0.134319      -2.28134     -0.348536      0.276527      0.370207      0.418939      0.461212      0.496764      0.517584
  91   5 2589.6588    2.3928  1.9098 11.7158  0.0000       2.22701  0.0231   0.0149   0.0418    0.0379   0.0000      0.391233   442.8371       1.99661       21.3878      0.256469      -3.20071     -0.875733      0.283019      0.378039      0.417099      0.477698      0.504675      0.527559
  91   6 2829.4746    3.5029  1.8136 12.3750 -0.0000       1.05033  0.0208   0.0218   0.0392    0.0396   0.0000      0.337245   442.7628       3.29322       20.7273     -0.542764      -3.45910      -2.16805      0.257790      0.345284      0.394966      0.433172      0.467376      0.489739
  91   7 3061.2142    4.3911  1.6844 13.1359  0.0000       1.51015  0.0204   0.0290   0.0383    0.0379   0.0000      0.402347   442.9995       4.10465       21.2270      0.764700      -4.03148     -0.714043      0.252327      0.343027      0.379007      0.428958      0.456952      0.485353
  91   8 3284.6939    4.1986  2.8192 12.7263  0.0000      0.201053  0.0284   0.0207   0.0520    0.0294   0.0000      0.209759   442.4851       5.23883       21.0785     -0.134671      -2.47506      -3.40202      0.341107      0.458285      0.508238      0.569703      0.599823      0.629551
  91   9 3503.3362    3.2333  4.4373 12.4012 -0.0024      0.402079  0.0459   0.0131   0.0780    0.0247   0.0000      0.142288   443.3630       6.57489       21.1228     -0.833422      -2.45380      -3.10996      0.505772      0.689915      0.775296      0.869905      0.920008      0.983614
  92   1 1441.9641    0.1674  0.2416  9.4350  0.0000       35.2327  0.0083   0.0036   0.0164    0.0151   0.0000       10.5044   440.3065     -0.512020       20.9326     -0.289394      -3.22247     -0.206013      0.130968      0.171661      0.192384      0.213595      0.227815      0.246574
  92   2 1788.2889    0.4635  0.6403  9.6299  0.0000       15.1849  0.0117   0.0052   0.0232    0.0300   0.0000       1.56785   441.5035    -0.0366829       21.0145     -0.197495      -3.15533     -0.378124      0.160368      0.219448      0.242728      0.276888      0.296897      0.310121
  92   3 2080.4796    0.8874  1.2175 10.1840  0.0001       5.67877  0.0182   0.0075   0.0347    0.0475   0.0000      0.817795   442.1533      0.500387       21.3876      0.479625      -3.61682     0.0337014      0.223434      0.299216      0.335676      0.378802      0.398713      0.424183
  92   4 2351.4897    1.5409  1.7178 11.0812  0.0000       4.43325  0.0222   0.0106   0.0415    0.0385   0.0000      0.492394   442.5377      0.619427       21.8192     -0.336730      -3.86346     -0.559205      0.269167      0.364997      0.408927      0.453088      0.480609      0.517649
  92   5 2599.9579    2.4329  1.9084 11.8389  0.0000       2.38031  0.0229   0.0151   0.0424    0.0363   0.0000      0.437309   442.8917       2.58012       21.0162     0.0742789      -2.08435      -1.40111      0.273841      0.370183      0.415567      0.463774      0.491453      0.523472
  92   6 2840.7656    3.5554  1.6768 12.5689  0.0000      0.410643  0.0205   0.0232   0.0373    0.0415   0.0000      0.393489   442.9750       3.08570       21.9521      0.545929      -3.04598      -1.53583      0.247967      0.342254      0.373460      0.426728      0.453596      0.479639
  92   7 3073.2903    4.3389  1.8582 13.0276 -0.0000      0.969384  0.0213   0.0269   0.0404    0.0363   0.0000      0.321604   442.8950       3.81895       20.9408    -0.0416504      -3.09286      -3.00137      0.259416      0.360684      0.393620      0.445786      0.477976      0.502436
  92   8 3297.6705    4.1165  2.7929 12.7967  0.0000      0.259284  0.0284   0.0205   0.0524    0.0294   0.0000      0.201600   442.2308       5.16602       21.6477      0.344400      -2.82791      -2.66463      0.338030      0.454868      0.505203      0.571774      0.614914      0.645263
  92   9 3517.1164    3.2485  4.8602 12.3832  0.0025      0.725978  0.0492   0.0125   0.0834    0.0247   0.0000      0.139540   443.5846       5.95240       22.8826     -0.497036      -1.89944      -4.33900      0.534334      0.721035      0.815706      0.905214      0.970070       1.00675
  93   1 1448.5800    0.1730  0.2555  9.4107  0.0000       29.1331  0.0083   0.0036   0.0172    0.0153   0.0000       9.65281   440.6187      0.150773       20.9670      0.152626      -3.11586     -0.119253      0.126935      0.170396      0.186000      0.201798      0.216957      0.232904
  93   2 1795.4475    0.4683  0.6600  9.6276  0.0000       12.9845  0.0117   0.0052   0.0238    0.0305   0.0000       1.50806   441.4435      0.183324       21.3749      0.173741      -3.77072     -0.615282      0.164028      0.218811      0.247181      0.278918      0.288193      0.304944
  93   3 2088.9944    0.8769  1.2646 10.2137  0.0003       6.50274  0.0191   0.0074   0.0356    0.0455   0.0000      0.829940   442.2831      0.986873       21.0281      0.991482      -2.68388     -0.269826      0.222648      0.312684      0.344070      0.399234      0.421579      0.442543
  93   4 2360.7581    1.5905  1.8364 10.9726  0.0003       2.68172  0.0225   0.0102   0.0423    0.0385   0.0000      0.446247   442.6258       1.25699       21.0988      0.493878      -1.90238      -1.00357      0.265842      0.360020      0.404033      0.452239      0.479814      0.500800
  93   5 2610.1671    2.5151  1.8923 11.8643  0.0000       2.09569  0.0225   0.0154   0.0410    0.0364   0.0000      0.373546   442.1971       2.20611       20.9116      -1.08587      -2.08562      -1.70626      0.266000      0.354160      0.405143      0.459670      0.471610      0.504645
  93   6 2852.0809    3.5710  1.7402 12.6096 -0.0001       1.31426  0.0211   0.0228   0.0385    0.0389   0.0000      0.413139   442.8631       3.17145       20.9501     -0.187422      -3.26246      -1.74865      0.246701      0.334533      0.373884      0.417280      0.441235      0.460381
  93   7 3085.3209    4.4106  1.8711 13.0541  0.0000      0.648373  0.0214   0.0270   0.0401    0.0358   0.0000      0.345552   442.4824       3.67137       22.3063     -0.390987      -2.45357      -3.07654      0.259339      0.353435      0.386515      0.435202      0.459925      0.485069
  93   8 3310.5328    4.0174  2.9035 12.8423  0.0001      0.396329  0.0300   0.0199   0.0543    0.0281   0.0000      0.218114   443.3961       5.34666       21.4029     -0.500469      -3.22972      -3.69695      0.352200      0.480931      0.542722      0.605638      0.644056      0.673668
  93   9 3530.6300    3.2066  5.1279 12.3692 -0.0017     0.0724873  0.0532   0.0118   0.0870    0.0245   0.0000      0.143768   441.8933       7.14468       20.3850      -1.30613      -4.57171      -3.12666      0.557724      0.748307      0.839424      0.933404       1.00327       1.04307
  94   1 1455.2001    0.1659  0.2475  9.4136  0.0000       53.9396  0.0083   0.0036   0.0167    0.0153   0.0000       10.7087   440.4608    -0.0931091       21.2246     0.0698134      -3.20013     0.0839382      0.121357      0.161281      0.178816      0.203599      0.209324      0.239815
  94   2 1802.5570    0.4778  0.6841  9.6077  0.0003       12.4328  0.0119   0.0051   0.0246    0.0316   0.0000       1.50740   441.6277     0.0433010       21.2931     -0.240144      -3.24440     -0.379097      0.155106      0.213707      0.241981      0.274642      0.280658      0.303883
  94   3 2097.4400    0.9231  1.2571 10.1769 -0.0003       6.36503  0.0184   0.0076   0.0344    0.0474   0.0000      0.816214   442.0500      0.839664       21.3721      0.392811      -3.63755      0.436824      0.216695      0.287307      0.331752      0.373478      0.401278      0.421536
  94   4 2369.9122    1.6221  1.9358 10.8718  0.0000       1.92800  0.0238   0.0100   0.0424    0.0406   0.0000      0.414567   442.5944       1.17520       21.0589      0.731107      -3.11716      -1.09914      0.276496      0.374264      0.416156      0.472261      0.504347      0.527750
  94   5 2620.2951    2.5046  1.8533 11.9835  0.0003       1.90528  0.0222   0.0156   0.0416    0.0348   0.0000      0.383420   442.3535       1.70597       21.4272     -0.523133      -3.31799      -1.20751      0.259235      0.352134      0.396413      0.438617      0.469411      0.489584
  94   6 2863.3376    3.6773  1.8128 12.5137 -0.0000       1.61268  0.0209   0.0226   0.0385    0.0395   0.0000      0.365604   443.1316       2.76375       21.5106     -0.337092      -3.27235      -1.60688      0.249595      0.332637      0.366208      0.409013      0.430825      0.466242
  94   7 3097.2902    4.5130  1.9346 12.9848 -0.0001      0.583791  0.0219   0.0269   0.0397    0.0370   0.0000      0.313815   442.8403       3.90080       21.1937      0.639554      -3.24555      -2.77117      0.261263      0.352788      0.393416      0.439135      0.471021      0.495992
  94   8 3323.3535    4.0483  2.9385 12.7388  0.0002      0.698768  0.0295   0.0194   0.0537    0.0288   0.0000      0.192544   443.0165       4.59900       21.0917     -0.531137      -2.32000      -4.39541      0.346649      0.466444      0.521221      0.573193      0.621213      0.650084
  94   9 3544.3721    3.1513  5.2070 12.3360 -0.0000      0.579786  0.0540   0.0114   0.0889    0.0246   0.0000      0.150930   443.5300       5.84068       20.0796      0.819531      -2.40177      -3.14232      0.566303      0.749514      0.855175      0.951607       1.02156       1.08230
  95   1 1461.7240    0.1719  0.2769  9.3694  0.0000       19.6521  0.0088   0.0035   0.0183    0.0157   0.0000       8.69004   440.4713     -0.138154       21.0989      0.357937      -3.07065     -0.155272      0.120090      0.168854      0.184505      0.210091      0.215577      0.232224
  95   2 1809.6309    0.4874  0.6646  9.6343 -0.0002       15.0998  0.0116   0.0052   0.0235    0.0326   0.0000       1.50400   441.4969      0.268198       20.9522     -0.114730      -2.78491     -0.253613      0.160336      0.209345      0.233246      0.264127      0.281283      0.305105
  95   3 2105.8745    0.9151  1.2577 10.2326  0.0000       6.33928  0.0186   0.0075   0.0350    0.0469   0.0000      0.854411   442.2723      0.814391       21.1565      0.201651      -3.45760     -0.394029      0.219490      0.295002      0.338210      0.371992      0.398670      0.422981
  95   4 2379.0294    1.6465  1.8440 10.9951  0.0000       1.86951  0.0225   0.0103   0.0423    0.0408   0.0000      0.442230   442.1017       1.60220       21.4615      0.453284      -3.73454     -0.499596      0.267748      0.360336      0.409911      0.453548      0.486490      0.514205
  95   5 2630.4114    2.5876  1.9977 11.9025  0.0001       1.69462  0.0229   0.0155   0.0428    0.0366   0.0000      0.367635   443.0498       1.81318       21.5328      0.462490      -3.13624     -0.682673      0.270091      0.360541      0.408561      0.458885      0.491155      0.506994
  95   6 2874.3894    3.7412  1.7642 12.6306  0.0000      0.607367  0.0206   0.0232   0.0381    0.0396   0.0000      0.438673   442.9887       3.15324       20.7673      0.133797      -3.77153      -1.91675      0.245528      0.334120      0.371473      0.417572      0.441424      0.479233
  95   7 3109.1633    4.4429  2.0055 13.0330 -0.0003     -0.208798  0.0227   0.0258   0.0405    0.0346   0.0000      0.292798   443.1831       4.75236       21.4495      0.347878      -2.53721      -3.58295      0.264741      0.353117      0.390858      0.448737      0.465149      0.495604
  95   8 3336.0135    3.9864  3.1937 12.7550  0.0002      0.410419  0.0316   0.0184   0.0572    0.0274   0.0000      0.175115   443.7531       4.72807       22.2812      0.303801      -2.55651      -3.20598      0.355073      0.484786      0.548728      0.613012      0.656733      0.686412
  95   9 3557.8601    3.1443  5.8143 12.3419  0.0030      0.114517  0.0607   0.0107   0.0957    0.0233   0.0000      0.139709   442.8233       4.59507       20.6326     -0.593516      -1.59765      -4.54704      0.595478      0.805660      0.921279       1.02156       1.09221       1.14732
  96   1 1468.2283    0.1820  0.2659  9.3785  0.0000       44.0712  0.0080   0.0036   0.0168    0.0154   0.0000       8.59223   440.5701     -0.144912       21.2801     0.0162211      -3.59603     -0.319545      0.121259      0.157840      0.176179      0.203487      0.216689      0.235509
  96   2 1816.6386    0.4982  0.7509  9.6587  0.0000       15.4026  0.0128   0.0052   0.0260    0.0323   0.0000       1.44127   441.0243    -0.0248359       21.3643      0.101436      -3.12678     -0.429001      0.167125      0.220358      0.256743      0.288445      0.296355      0.325906
  96   3 2114.1991    0.9601  1.3547 10.0557  0.0000       6.42391  0.0190   0.0073   0.0356    0.0504   0.0000      0.711525   441.9298      0.812434       21.6194      0.622372      -3.38033      -1.24740      0.221778      0.292875      0.333982      0.374260      0.398402      0.415206
  96   4 2388.1737    1.6650  1.8157 11.1160  0.0002       3.78170  0.0225   0.0106   0.0419    0.0381   0.0000      0.474285   442.6680       1.39265       22.1073      0.303329      -3.49403     -0.307798      0.260336      0.357190      0.403420      0.450289      0.481971      0.504327
  96   5 2640.4597    2.6032  1.8821 12.0498  0.0001       1.51697  0.0229   0.0162   0.0411    0.0364   0.0000      0.409482   442.2563       2.73694       21.4344      0.291625      -3.35718     -0.817717      0.260071      0.355981      0.397076      0.451149      0.478316      0.501000
  96   6 2885.5041    3.7930  1.8766 12.6443 -0.0000       1.16658  0.0213   0.0226   0.0398    0.0369   0.0000      0.386161   442.8339       3.08018       21.3344     -0.635592      -3.27549      -2.01190      0.247290      0.332980      0.374757      0.414082      0.436380      0.465844
  96   7 3121.0515    4.4721  2.0780 13.0167  0.0001      0.195770  0.0230   0.0256   0.0419    0.0346   0.0000      0.297792   443.1602       3.67394       21.3817     0.0939267      -2.59876      -2.87572      0.262254      0.361063      0.395734      0.451127      0.467877      0.492656
  96   8 3348.7271    3.9650  3.3337 12.6969  0.0000      0.557075  0.0327   0.0177   0.0585    0.0270   0.0000      0.187441   443.4816       5.31479       22.0481      0.936025      -3.25524      -3.90610      0.361108      0.491534      0.554492      0.620664      0.657577      0.702182
  96   9 3571.2197    2.9491  5.4119 12.4063 -0.0019     -0.145751  0.0605   0.0106   0.0956    0.0226   0.0000      0.163195   442.7678       6.72055       22.0029       2.13166      -2.60002      -5.17409      0.589530      0.800355      0.900289       1.00247       1.08600       1.15004
  97   1 1474.6725    0.1850  0.3012  9.4045 -0.0000       27.6729  0.0090   0.0035   0.0188    0.0154   0.0000       7.74640   440.5959   -0.00980756       21.3533      0.225266      -3.22373     0.0764030      0.123443      0.163496      0.180846      0.198997      0.217633      0.226266
  97   2 1823.5539    0.5124  0.7483  9.6301  0.0000       12.3235  0.0124   0.0053   0.0255    0.0335   0.0000       1.32932   441.0510      0.412256       21.5921      0.400130      -3.36001     -0.260154      0.162590      0.214638      0.248558      0.271987      0.290019      0.306559
  97   3 2122.5496    0.9609  1.3136 10.3022  0.0000       8.48728  0.0190   0.0078   0.0358    0.0455   0.0000      0.810379   442.1465      0.191648       21.6125      0.746168      -3.02484      0.187365      0.220255      0.294388      0.324918      0.369871      0.394718      0.414224
  97   4 2397.1157    1.6991  1.9183 11.1749  0.0000       2.62777  0.0235   0.0106   0.0428    0.0366   0.0000      0.452227   442.4510       1.04602       21.5841      0.277732      -2.85865     -0.406852      0.268383      0.361085      0.411678      0.442356      0.486001      0.498905
  97   5 2650.4044    2.7015  1.9578 11.9493  0.0000       1.31139  0.0230   0.0160   0.0406    0.0372   0.0000      0.360566   442.9492       2.33096       21.2798     0.0524082      -2.66037      -1.52109      0.260664      0.355131      0.396858      0.448944      0.478713      0.502213
  97   6 2896.5216    3.8581  1.8183 12.6475  0.0000       1.23830  0.0207   0.0233   0.0382    0.0384   0.0000      0.415780   442.7877       3.70334       20.9492     -0.366090      -3.44585      -1.85595      0.237395      0.322223      0.359618      0.400521      0.433678      0.449011
  97   7 3132.7827    4.5082  1.9958 13.0404 -0.0001     -0.198050  0.0219   0.0260   0.0407    0.0345   0.0000      0.321626   443.6678       4.05983       20.9637      0.586929      -3.24521      -2.57221      0.251734      0.337771      0.375562      0.421878      0.449654      0.476967
  97   8 3361.2301    3.8703  3.3575 12.7315  0.0000      0.189975  0.0334   0.0173   0.0593    0.0265   0.0000      0.158740   443.4733       5.18763       21.1870    -0.0439225      -2.19612      -1.70637      0.374511      0.505692      0.566112      0.631180      0.677742      0.708057
  97   9 3584.9473    2.9043  5.7502 12.3728 -0.0049       1.06550  0.0645   0.0102   0.1006    0.0222   0.0000      0.154340   441.9842       6.48822       20.5680       1.91054      -4.07616      -5.92785      0.626116      0.837877      0.964289       1.06527       1.15631       1.20831
  98   1 1481.0849    0.1914  0.2905  9.4163  0.0000       26.1927  0.0082   0.0036   0.0179    0.0153   0.0000       7.39888   440.3702     -0.107042       21.0883      0.136254      -3.84797      0.534888      0.114564      0.155582      0.180338      0.203309      0.211038      0.221040
  98   2 1830.4277    0.5323  0.8029  9.6105  0.0001       8.92044  0.0130   0.0052   0.0260    0.0355   0.0000       1.22145   441.4558     0.0388745       21.0717      0.163378      -3.51470     -0.205194      0.164350      0.222848      0.250573      0.285106      0.300426      0.314983
  98   3 2130.7279    0.9905  1.3903 10.2596  0.0000       6.39658  0.0193   0.0075   0.0354    0.0442   0.0000      0.699180   441.9759      0.693016       21.2593     -0.168569      -3.45450     -0.101747      0.224916      0.301462      0.335722      0.380865      0.413932      0.430379
  98   4 2406.0661    1.7127  2.0139 11.2114  0.0000       2.43622  0.0241   0.0104   0.0450    0.0360   0.0000      0.437428   442.8539       1.23404       21.2690      0.597848      -3.07085     -0.518008      0.275180      0.363909      0.413096      0.455291      0.497886      0.514215
[truncated: 172,564 more chars]
