# Supplementary material for: Global-Mode Analysis of Full-Disk Data from the Michelson Doppler Imager and the Helioseismic and Magnetic Imager
Source: Sol Phys. 2018 Jan 31;293(2):29. doi: 10.1007/s11207-017-1201-5 (PMC6566312; doi:10.1007/s11207-017-1201-5)
Supplement: Supplementary file 3 — (TAR 230.0 MB) [file 11207_2017_1201_MOESM3_ESM.tar › MDI/mdifdvwap.4830.18]

   0  14 2093.5725    0.8141  0.3489 10.2719  0.0000  0.0858   0.1977   0.2695    0.2999   0.0000    -0.0000       0.00000       0.00000       0.00000       0.00000       0.00000       0.00000       0.00000       0.00000       0.00000       0.00000       0.00000       0.00000       0.00000       0.00000       0.00000       0.00000       0.00000       0.00000       0.00000       0.00000       0.00000       0.00000       0.00000       0.00000       0.00000       0.00000       0.00000       0.00000       0.00000       0.00000       0.00000       0.00000       0.00000       0.00000       0.00000
   0  15 2228.6764    1.1159  0.7151  9.7524  0.0000  0.1164   0.1967   0.9839    1.6920   0.0000    -0.0000       0.00000       0.00000       0.00000       0.00000       0.00000       0.00000       0.00000       0.00000       0.00000       0.00000       0.00000       0.00000       0.00000       0.00000       0.00000       0.00000       0.00000       0.00000       0.00000       0.00000       0.00000       0.00000       0.00000       0.00000       0.00000       0.00000       0.00000       0.00000       0.00000       0.00000       0.00000       0.00000       0.00000       0.00000       0.00000
   0  24 3438.6115    3.8074  1.7750  4.2407  0.0000  0.2684   0.9085   0.8336 1000.0000   0.0000    -0.0000       0.00000       0.00000       0.00000       0.00000       0.00000       0.00000       0.00000       0.00000       0.00000       0.00000       0.00000       0.00000       0.00000       0.00000       0.00000       0.00000       0.00000       0.00000       0.00000       0.00000       0.00000       0.00000       0.00000       0.00000       0.00000       0.00000       0.00000       0.00000       0.00000       0.00000       0.00000       0.00000       0.00000       0.00000       0.00000
   1  13 2020.7545    0.7451  0.9605  9.5862  0.0000  0.1240   0.0698   0.2347    0.4512   0.0000   369.3548      -13.7112       0.00000       0.00000       0.00000       0.00000       0.00000       0.00000       0.00000       0.00000       0.00000       0.00000       0.00000       0.00000       0.00000       0.00000       0.00000       0.00000       154.154       84.3540       0.00000       0.00000       0.00000       0.00000       0.00000       0.00000       0.00000       0.00000       0.00000       0.00000       0.00000       0.00000       0.00000       0.00000       0.00000       0.00000
   1  14 2156.6706    0.8565  1.2218  3.2116  0.0000  0.0947   0.0618   0.2849  185.2665   0.0000   324.5273       59.4179       0.00000       0.00000       0.00000       0.00000       0.00000       0.00000       0.00000       0.00000       0.00000       0.00000       0.00000       0.00000       0.00000       0.00000       0.00000       0.00000       107.317       67.8203       0.00000       0.00000       0.00000       0.00000       0.00000       0.00000       0.00000       0.00000       0.00000       0.00000       0.00000       0.00000       0.00000       0.00000       0.00000       0.00000
   1  15 2291.8957    1.1243  0.7896 10.2143  0.0000  0.0913   0.0997   0.2346    0.4036   0.0000   518.0230       22.5442       0.00000       0.00000       0.00000       0.00000       0.00000       0.00000       0.00000       0.00000       0.00000       0.00000       0.00000       0.00000       0.00000       0.00000       0.00000       0.00000       128.521       53.5785       0.00000       0.00000       0.00000       0.00000       0.00000       0.00000       0.00000       0.00000       0.00000       0.00000       0.00000       0.00000       0.00000       0.00000       0.00000       0.00000
   1  16 2425.5202    1.5621  1.3396 -0.0338  0.0000  0.1071   0.1189   0.3126 1000.0000   0.0000   368.9952      -21.1148       0.00000       0.00000       0.00000       0.00000       0.00000       0.00000       0.00000       0.00000       0.00000       0.00000       0.00000       0.00000       0.00000       0.00000       0.00000       0.00000       113.697       81.3369       0.00000       0.00000       0.00000       0.00000       0.00000       0.00000       0.00000       0.00000       0.00000       0.00000       0.00000       0.00000       0.00000       0.00000       0.00000       0.00000
   1  21 3098.2858    4.3624  0.9234 10.6855  0.0000  0.0929   0.3506   0.3159    3.9629   0.0000   426.4508      -4.07350       0.00000       0.00000       0.00000       0.00000       0.00000       0.00000       0.00000       0.00000       0.00000       0.00000       0.00000       0.00000       0.00000       0.00000       0.00000       0.00000       115.601       66.3180       0.00000       0.00000       0.00000       0.00000       0.00000       0.00000       0.00000       0.00000       0.00000       0.00000       0.00000       0.00000       0.00000       0.00000       0.00000       0.00000
   1  23 3368.6482    4.0865  1.9565  4.4174  0.0000  0.1486   0.2297   0.3677 1000.0000   0.0000   421.7672       45.3852       0.00000       0.00000       0.00000       0.00000       0.00000       0.00000       0.00000       0.00000       0.00000       0.00000       0.00000       0.00000       0.00000       0.00000       0.00000       0.00000       179.793       99.0305       0.00000       0.00000       0.00000       0.00000       0.00000       0.00000       0.00000       0.00000       0.00000       0.00000       0.00000       0.00000       0.00000       0.00000       0.00000       0.00000
   1  24 3503.8469    3.3195  3.1136 -0.3612  0.0000  0.1862   0.1497   0.6099 1000.0000   0.0000   777.7568      -63.0291       0.00000       0.00000       0.00000       0.00000       0.00000       0.00000       0.00000       0.00000       0.00000       0.00000       0.00000       0.00000       0.00000       0.00000       0.00000       0.00000       203.654       138.324       0.00000       0.00000       0.00000       0.00000       0.00000       0.00000       0.00000       0.00000       0.00000       0.00000       0.00000       0.00000       0.00000       0.00000       0.00000       0.00000
   1  26 3776.1479    2.6342  6.7586  0.4897  0.0000  0.3125   0.0719   0.8953 1000.0000   0.0000   882.5539       444.625       0.00000       0.00000       0.00000       0.00000       0.00000       0.00000       0.00000       0.00000       0.00000       0.00000       0.00000       0.00000       0.00000       0.00000       0.00000       0.00000       377.872       220.142       0.00000       0.00000       0.00000       0.00000       0.00000       0.00000       0.00000       0.00000       0.00000       0.00000       0.00000       0.00000       0.00000       0.00000       0.00000       0.00000
   2  13 2081.9888    0.8486  0.6174  9.5331 -0.0067  0.0939   0.0655   0.1422    0.3967   0.0000   376.8710       12.5181     -0.320620       1.85286       0.00000       0.00000       0.00000       0.00000       0.00000       0.00000       0.00000       0.00000       0.00000       0.00000       0.00000       0.00000       0.00000       0.00000       67.7893       51.2017       35.6216       11.1128       0.00000       0.00000       0.00000       0.00000       0.00000       0.00000       0.00000       0.00000       0.00000       0.00000       0.00000       0.00000       0.00000       0.00000
   2  15 2352.1887    1.4609  0.8762 -0.1838  0.0000  0.0754   0.0916   0.1839 1000.0000   0.0000   395.8179      -1.37499      -29.2118     -0.286129       0.00000       0.00000       0.00000       0.00000       0.00000       0.00000       0.00000       0.00000       0.00000       0.00000       0.00000       0.00000       0.00000       0.00000       69.8679       51.6128       23.2646       7.63688       0.00000       0.00000       0.00000       0.00000       0.00000       0.00000       0.00000       0.00000       0.00000       0.00000       0.00000       0.00000       0.00000       0.00000
   2  20 3024.7004    4.1145  1.0910 -3.3108  0.0000  0.0825   0.2939   0.2014 1000.0000   0.0000   426.3588      -9.34266       22.5294       15.1129       0.00000       0.00000       0.00000       0.00000       0.00000       0.00000       0.00000       0.00000       0.00000       0.00000       0.00000       0.00000       0.00000       0.00000       55.9343       46.7349       31.8654       10.4476       0.00000       0.00000       0.00000       0.00000       0.00000       0.00000       0.00000       0.00000       0.00000       0.00000       0.00000       0.00000       0.00000       0.00000
   2  21 3159.8362    4.1123  1.3581  2.5763  0.0000  0.0803   0.2271   0.2801 1000.0000   0.0000   334.6904      -16.0479       4.95332       3.89442       0.00000       0.00000       0.00000       0.00000       0.00000       0.00000       0.00000       0.00000       0.00000       0.00000       0.00000       0.00000       0.00000       0.00000       51.8203       44.0345       27.8322       9.98440       0.00000       0.00000       0.00000       0.00000       0.00000       0.00000       0.00000       0.00000       0.00000       0.00000       0.00000       0.00000       0.00000       0.00000
   2  22 3294.9448    4.0611  1.5989  1.1448  0.0000  0.1028   0.1949   0.2395 1000.0000   0.0000   378.6784       54.1358       15.3556      -5.22230       0.00000       0.00000       0.00000       0.00000       0.00000       0.00000       0.00000       0.00000       0.00000       0.00000       0.00000       0.00000       0.00000       0.00000       82.2374       70.5409       28.7148       12.5033       0.00000       0.00000       0.00000       0.00000       0.00000       0.00000       0.00000       0.00000       0.00000       0.00000       0.00000       0.00000       0.00000       0.00000
   2  23 3430.5220    3.6573  2.2197  8.3508  0.0000  0.1200   0.1549   0.2903   11.9515   0.0000   331.9238       32.6034       55.9870       23.0981       0.00000       0.00000       0.00000       0.00000       0.00000       0.00000       0.00000       0.00000       0.00000       0.00000       0.00000       0.00000       0.00000       0.00000       93.3515       70.6911       44.7280       13.7286       0.00000       0.00000       0.00000       0.00000       0.00000       0.00000       0.00000       0.00000       0.00000       0.00000       0.00000       0.00000       0.00000       0.00000
   3  12 2001.0902    0.5573  0.5775  9.6551  0.0000  0.0796   0.0428   0.1603    0.2240   0.0000   401.0306       82.8171      0.466579      -35.4464      -10.8397       4.48525       0.00000       0.00000       0.00000       0.00000       0.00000       0.00000       0.00000       0.00000       0.00000       0.00000       0.00000       0.00000       32.3379       37.4762       22.9303       13.0398       6.48500       2.57452       0.00000       0.00000       0.00000       0.00000       0.00000       0.00000       0.00000       0.00000       0.00000       0.00000       0.00000       0.00000
   3  13 2137.7876    0.7968  0.4389 10.3965  0.0000  0.0637   0.0686   0.1052    0.1861   0.0000   381.0606       29.0445      -22.5713       3.78592       2.60716      -1.10957       0.00000       0.00000       0.00000       0.00000       0.00000       0.00000       0.00000       0.00000       0.00000       0.00000       0.00000       0.00000       37.5487       37.0805       23.5820       11.8389       4.69309       1.40402       0.00000       0.00000       0.00000       0.00000       0.00000       0.00000       0.00000       0.00000       0.00000       0.00000       0.00000       0.00000
   3  14 2273.3410    0.9812  0.8436 10.1760  0.0000  0.0654   0.0645   0.1636    0.3221   0.0000   431.1633      -3.25175       49.4268       1.88278      -1.56181       2.14929       0.00000       0.00000       0.00000       0.00000       0.00000       0.00000       0.00000       0.00000       0.00000       0.00000       0.00000       0.00000       35.5714       35.0372       23.2752       13.9487       5.59531       1.82591       0.00000       0.00000       0.00000       0.00000       0.00000       0.00000       0.00000       0.00000       0.00000       0.00000       0.00000       0.00000
   3  17 2676.1010    2.7107  0.8928 -0.6361  0.0000  0.0631   0.1561   0.1399 1000.0000   0.0000   431.1646       34.2056       29.7164       10.2065      -10.4098     -0.500014       0.00000       0.00000       0.00000       0.00000       0.00000       0.00000       0.00000       0.00000       0.00000       0.00000       0.00000       0.00000       27.4357       30.1845       23.9979       11.9160       7.03435       2.13226       0.00000       0.00000       0.00000       0.00000       0.00000       0.00000       0.00000       0.00000       0.00000       0.00000       0.00000       0.00000
   3  18 2811.3623    2.8553  0.7738 12.2266  0.0000  0.0686   0.1718   0.1385    0.3340   0.0000   389.3990       22.1638      -2.38818       3.96166     -0.823765      -1.72830       0.00000       0.00000       0.00000       0.00000       0.00000       0.00000       0.00000       0.00000       0.00000       0.00000       0.00000       0.00000       42.9299       39.3123       26.7608       13.4125       5.99050       1.56502       0.00000       0.00000       0.00000       0.00000       0.00000       0.00000       0.00000       0.00000       0.00000       0.00000       0.00000       0.00000
   3  19 2946.8999    3.9593  0.7447 12.0553  0.0000  0.0502   0.2834   0.1721    0.5118   0.0000   446.9623       29.7454       60.0241       13.5617      -4.56099       1.00793       0.00000       0.00000       0.00000       0.00000       0.00000       0.00000       0.00000       0.00000       0.00000       0.00000       0.00000       0.00000       27.2212       26.3997       19.4281       10.6522       4.34354       1.41236       0.00000       0.00000       0.00000       0.00000       0.00000       0.00000       0.00000       0.00000       0.00000       0.00000       0.00000       0.00000
   3  20 3082.1589    3.8458  1.0351 12.2587 -0.0070  0.0784   0.2112   0.1922    0.5249   0.0000   397.6679      -16.9759       37.4142      -11.8830     -0.582671       1.35084       0.00000       0.00000       0.00000       0.00000       0.00000       0.00000       0.00000       0.00000       0.00000       0.00000       0.00000       0.00000       48.3694       46.3777       28.9711       13.9678       5.92558       1.84292       0.00000       0.00000       0.00000       0.00000       0.00000       0.00000       0.00000       0.00000       0.00000       0.00000       0.00000       0.00000
   3  21 3217.5519    4.0675  1.3281 12.1830  0.0000  0.0746   0.2033   0.2173    0.5836   0.0000   436.3647       11.9305       35.4085       10.1307      -12.7823       3.44151       0.00000       0.00000       0.00000       0.00000       0.00000       0.00000       0.00000       0.00000       0.00000       0.00000       0.00000       0.00000       35.9341       37.7577       27.2078       13.6585       7.53458       2.36142       0.00000       0.00000       0.00000       0.00000       0.00000       0.00000       0.00000       0.00000       0.00000       0.00000       0.00000       0.00000
   3  22 3353.3318    3.2166  1.7289 12.4577  0.0000  0.0967   0.1602   0.2599    0.2696   0.0000   422.9104       46.4149       21.9151       13.3733      -8.61105      -7.34931       0.00000       0.00000       0.00000       0.00000       0.00000       0.00000       0.00000       0.00000       0.00000       0.00000       0.00000       0.00000       51.2015       54.2192       34.1648       18.8962       8.38278       2.91847       0.00000       0.00000       0.00000       0.00000       0.00000       0.00000       0.00000       0.00000       0.00000       0.00000       0.00000       0.00000
   3  25 3762.4602    1.8607  4.0159 11.4349  0.0000  0.1756   0.0728   0.4566    0.1569   0.0000   351.1863       23.1792      -29.2909      -6.52201      -22.8673       3.86958       0.00000       0.00000       0.00000       0.00000       0.00000       0.00000       0.00000       0.00000       0.00000       0.00000       0.00000       0.00000       97.9224       93.6845       64.9501       35.5059       15.8347       4.92143       0.00000       0.00000       0.00000       0.00000       0.00000       0.00000       0.00000       0.00000       0.00000       0.00000       0.00000       0.00000
   4  12 2051.6256    0.6313  0.4482  9.5801 -0.0005  0.1101   0.0620   0.1912    0.1567   0.0000   430.2271       12.5889       20.3806       28.2972       13.4540      -2.22262      -1.59755      0.309770       0.00000       0.00000       0.00000       0.00000       0.00000       0.00000       0.00000       0.00000       0.00000       0.00000       57.0999       44.5079       34.8897       32.8287       21.3996       7.78717       1.84103      0.295489       0.00000       0.00000       0.00000       0.00000       0.00000       0.00000       0.00000       0.00000       0.00000       0.00000
   4  13 2188.4239    0.9411  0.5583 10.1123 -0.0102  0.0542   0.0624   0.1193    0.2208   0.0000   398.3708      -7.94787       18.4467      -5.05057       6.17899      -1.79679      -1.50000     -0.321971       0.00000       0.00000       0.00000       0.00000       0.00000       0.00000       0.00000       0.00000       0.00000       0.00000       21.7463       22.6474       20.0703       10.8775       8.28716       2.99744       1.67693      0.368067       0.00000       0.00000       0.00000       0.00000       0.00000       0.00000       0.00000       0.00000       0.00000       0.00000
   4  14 2324.0785    1.3563  0.6503  9.4605 -0.0208  0.1210   0.0822   0.1531    0.8032   0.0000   425.7142      0.128050       3.68667      -5.53455       6.16868       1.26642       1.75427      0.264940       0.00000       0.00000       0.00000       0.00000       0.00000       0.00000       0.00000       0.00000       0.00000       0.00000       62.9797       64.2446       46.9828       26.7386       11.0878       4.22851       1.40047      0.529843       0.00000       0.00000       0.00000       0.00000       0.00000       0.00000       0.00000       0.00000       0.00000       0.00000
   4  18 2864.2468    3.7147  0.6583 11.9815 -0.0004  0.0467   0.2368   0.1268    0.3903   0.0000   446.6754    -0.0653927      -7.03138       5.94814     -0.200854       1.73964    -0.0476936      0.398525       0.00000       0.00000       0.00000       0.00000       0.00000       0.00000       0.00000       0.00000       0.00000       0.00000       19.4937       20.9554       15.6107       11.4035       6.02708       2.72243       1.01407      0.308673       0.00000       0.00000       0.00000       0.00000       0.00000       0.00000       0.00000       0.00000       0.00000       0.00000
   4  19 3000.1034    4.4109  0.6466 12.2713 -0.0019  0.0479   0.2680   0.1033    0.4546   0.0000   425.1685       4.02402       5.22314      -16.5788       2.38787      0.648054      0.150413     -0.255949       0.00000       0.00000       0.00000       0.00000       0.00000       0.00000       0.00000       0.00000       0.00000       0.00000       20.6353       20.7061       17.2802       11.3941       6.11389       3.37768       1.17239      0.275935       0.00000       0.00000       0.00000       0.00000       0.00000       0.00000       0.00000       0.00000       0.00000       0.00000
   4  20 3135.9231    4.2737  1.3309 11.6659  0.0025  0.0771   0.2081   0.1775    0.8695   0.0000   434.5519      -17.2586      -10.4281      -1.03608       9.24656      -6.21548       2.43722      0.547552       0.00000       0.00000       0.00000       0.00000       0.00000       0.00000       0.00000       0.00000       0.00000       0.00000       26.7320       24.8538       25.2051       17.9095       10.9965       6.01061       2.21866      0.493820       0.00000       0.00000       0.00000       0.00000       0.00000       0.00000       0.00000       0.00000       0.00000       0.00000
   4  22 3407.9903    3.2655  1.6733 12.0605  0.0022  0.0844   0.1543   0.2441    0.3814   0.0000   443.7163      -15.4106       21.3450       12.2666      -13.7243      0.213889       1.14906      0.262048       0.00000       0.00000       0.00000       0.00000       0.00000       0.00000       0.00000       0.00000       0.00000       0.00000       35.8310       36.2359       31.2773       19.0223       11.0662       5.62692       2.27797      0.497843       0.00000       0.00000       0.00000       0.00000       0.00000       0.00000       0.00000       0.00000       0.00000       0.00000
   4  23 3544.7542    2.6606  2.4400 11.6403  0.0027  0.1172   0.1023   0.3130    0.2540   0.0000   410.8790      -23.5865      -40.5200       8.42532      -17.9802       1.36144      -1.84210      0.362176       0.00000       0.00000       0.00000       0.00000       0.00000       0.00000       0.00000       0.00000       0.00000       0.00000       36.2382       51.2216       32.4037       29.4537       13.2956       8.91810       2.60855       1.09198       0.00000       0.00000       0.00000       0.00000       0.00000       0.00000       0.00000       0.00000       0.00000       0.00000
   4  24 3681.4610    2.3752  3.8744 10.9617  0.0025  0.1433   0.0743   0.3488    0.2200   0.0000   445.8794       32.8597       4.65821       5.19776       7.10873       1.92568     -0.641918       1.43429       0.00000       0.00000       0.00000       0.00000       0.00000       0.00000       0.00000       0.00000       0.00000       0.00000       49.7082       57.0375       46.3593       33.2909       18.6724       10.3603       3.83293       1.08348       0.00000       0.00000       0.00000       0.00000       0.00000       0.00000       0.00000       0.00000       0.00000       0.00000
   4  25 3818.9911    2.0499  4.2586 10.8374  0.0100  0.1470   0.0636   0.3866    0.1832   0.0000   574.7179       44.5377      -32.4447       48.9858       43.4858      -3.53608      -4.18725      0.220521       0.00000       0.00000       0.00000       0.00000       0.00000       0.00000       0.00000       0.00000       0.00000       0.00000       57.5726       61.8456       51.1373       35.9470       19.7902       10.8589       3.81365       1.02548       0.00000       0.00000       0.00000       0.00000       0.00000       0.00000       0.00000       0.00000       0.00000       0.00000
   5  11 1960.5839    0.5922  0.2707  9.5052  0.0002  0.0375   0.0520   0.0692    0.0960   0.0000   433.3370      -18.7691       9.06024       3.72351      0.695293      -4.19691      0.140495     -0.624185     -0.212559     0.0263140       0.00000       0.00000       0.00000       0.00000       0.00000       0.00000       0.00000       0.00000       10.3143       8.72288       11.7219       8.79136       4.35704       3.15016       2.34588      0.895085      0.256475     0.0546650       0.00000       0.00000       0.00000       0.00000       0.00000       0.00000       0.00000       0.00000
   5  12 2098.4977    0.6829  0.5495  9.6922  0.0034  0.0433   0.0416   0.1020    0.1279   0.0000   431.7693      -20.6561       6.52511       11.6499       6.00456      -4.95976      0.959079      0.253283     -0.180422     0.0436180       0.00000       0.00000       0.00000       0.00000       0.00000       0.00000       0.00000       0.00000       14.1863       15.8790       14.0044       10.2802       6.66963       4.06903       1.85773      0.922880      0.290254     0.0668988       0.00000       0.00000       0.00000       0.00000       0.00000       0.00000       0.00000       0.00000
   5  13 2235.3903    0.9760  0.6225 10.0113  0.0007  0.0621   0.0568   0.1108    0.1601   0.0000   429.7727      -6.68591       18.3898       16.9124      -9.32389      0.697340     -0.315821      0.237650      0.227953     0.0178938       0.00000       0.00000       0.00000       0.00000       0.00000       0.00000       0.00000       0.00000       22.6608       17.7252       11.8477       16.6352       13.8362       8.02323       3.10364       1.06600      0.269870     0.0712467       0.00000       0.00000       0.00000       0.00000       0.00000       0.00000       0.00000       0.00000
   5  14 2371.0710    1.2767  0.8528 10.4641 -0.0341  0.0575   0.0622   0.1190    0.2240   0.0000   432.2067       19.4682       24.9676      -5.30187      -17.3039       4.04640     -0.805224      -3.57959     -0.578487      0.203237       0.00000       0.00000       0.00000       0.00000       0.00000       0.00000       0.00000       0.00000       18.2299       20.3152       17.8249       14.3382       10.0437       5.42279       3.11139       1.16089      0.408535     0.0944846       0.00000       0.00000       0.00000       0.00000       0.00000       0.00000       0.00000       0.00000
   5  15 2506.0250    1.8196  0.9523  9.9374 -0.0054  0.0544   0.0838   0.1197    0.5862   0.0000   437.9271      -31.1783       3.62378       14.6688       5.19369      -4.02295      -3.99894      0.201935      0.354153     0.0907921       0.00000       0.00000       0.00000       0.00000       0.00000       0.00000       0.00000       0.00000       14.6599       17.6988       15.5599       12.1478       9.15881       4.60001       3.05821      0.978063      0.444522      0.100685       0.00000       0.00000       0.00000       0.00000       0.00000       0.00000       0.00000       0.00000
   5  16 2641.0789    2.3028  0.9593 11.0363  0.0012  0.0600   0.1107   0.1368    0.4251   0.0000   437.3616       49.2827       2.11227       18.9075      -4.28942       4.61593      -1.99294     -0.193350      0.418101     0.0540851       0.00000       0.00000       0.00000       0.00000       0.00000       0.00000       0.00000       0.00000       15.5246       19.1287       17.7427       12.5260       8.54844       5.36649       2.58220       1.34664      0.458466      0.105231       0.00000       0.00000       0.00000       0.00000       0.00000       0.00000       0.00000       0.00000
   5  19 3049.8417    4.6321  0.7249 11.8535  0.0108  0.0526   0.2176   0.1427    1.4737   0.0000   413.5711       11.5841       11.0941       12.3446      -3.63842      -3.05353      -1.17766       1.69142      0.444463    -0.0872331       0.00000       0.00000       0.00000       0.00000       0.00000       0.00000       0.00000       0.00000       18.9671       19.9196       16.9010       13.2210       9.36276       4.83080       2.57146      0.924482      0.351317     0.0730732       0.00000       0.00000       0.00000       0.00000       0.00000       0.00000       0.00000       0.00000
   5  23 3596.5988    2.6678  3.2550 10.7125 -0.0048  0.1249   0.0751   0.3027    0.4433   0.0000   423.4776       11.5773       1.73369      -7.60254      -4.11011      -10.9145      0.989876       3.70929      0.303304    -0.0472633       0.00000       0.00000       0.00000       0.00000       0.00000       0.00000       0.00000       0.00000       37.2750       46.1140       38.0248       31.2740       19.2933       12.2562       5.94068       2.81058      0.881260      0.234306       0.00000       0.00000       0.00000       0.00000       0.00000       0.00000       0.00000       0.00000
   6  12 2142.4541    0.6762  0.6862  9.6134 -0.0048  0.0518   0.0355   0.1108    0.1350   0.0000   439.2719       4.25644       14.8442     -0.812079       4.60362       7.73621     -0.391125      0.634538     -0.671581     -0.403885      0.255068    -0.0235441       0.00000       0.00000       0.00000       0.00000       0.00000       0.00000       11.8976       15.9442       15.6800       10.3276       9.40253       5.38064       3.49270       1.79591      0.838822      0.331494      0.128157     0.0216426       0.00000       0.00000       0.00000       0.00000       0.00000       0.00000
   6  13 2279.7359    1.1402  0.6155  9.9379 -0.0088  0.0603   0.0586   0.0861    0.1667   0.0000   431.9763       19.1766       33.9341       11.0772      -10.0874      0.967339       1.30275       2.93219       1.59458    -0.0130666      0.131794     0.0223690       0.00000       0.00000       0.00000       0.00000       0.00000       0.00000       23.7155       28.2425       25.1034       17.8303       10.3378       5.23429       2.80512       1.33819      0.655906      0.207364     0.0691737     0.0132521       0.00000       0.00000       0.00000       0.00000       0.00000       0.00000
   6  14 2415.4372    1.4436  0.6366 10.7131 -0.0051  0.0613   0.0748   0.0868    0.1600   0.0000   423.3514       18.9161       3.81878      -4.73661      -22.1182      -7.92945       4.57926     -0.230823      -2.60720    0.00495858      0.110144   -0.00769125       0.00000       0.00000       0.00000       0.00000       0.00000       0.00000       16.1025       17.9294       16.3813       12.3700       13.4398       7.12100       4.36079       2.56687      0.828159      0.338512      0.134506     0.0212788       0.00000       0.00000       0.00000       0.00000       0.00000       0.00000
   6  16 2687.0574    2.5540  0.6756 11.7588 -0.0044  0.0500   0.1376   0.1212    0.1722   0.0000   436.8779      -9.35808       8.87827       3.88725      -1.21059       9.43310      -2.89381     -0.395733       1.57778      0.258337     -0.157418    -0.0130729       0.00000       0.00000       0.00000       0.00000       0.00000       0.00000       9.22093       13.3240       11.8233       9.36776       8.03428       5.01117       2.85373       1.86325      0.554807      0.311282      0.106326     0.0232408       0.00000       0.00000       0.00000       0.00000       0.00000       0.00000
   6  17 2823.6574    3.1064  0.7761 12.0098 -0.0073  0.0706   0.1521   0.1236    0.1940   0.0000   424.4591      -6.42171       8.30572      -1.54511      -2.01656      -5.26338      0.507367     -0.456068      0.146714    -0.0707869     0.0495220     0.0136555       0.00000       0.00000       0.00000       0.00000       0.00000       0.00000       29.2717       35.4774       29.8589       21.0285       12.8533       7.09780       3.17190       1.33664      0.619593      0.226339     0.0713748     0.0158201       0.00000       0.00000       0.00000       0.00000       0.00000       0.00000
   6  18 2960.6059    3.5098  0.8253 12.1829  0.0112  0.0510   0.1571   0.1025    0.2098   0.0000   430.0679       11.2126       2.63919      -5.20383      -9.18613       6.60543      0.118942      0.195524     -0.420318    -0.0850339    -0.0789705    -0.0510432       0.00000       0.00000       0.00000       0.00000       0.00000       0.00000       11.0507       15.2590       13.1210       11.9221       6.88714       5.98596       2.69676       1.84683      0.716186      0.370717     0.0859600     0.0258050       0.00000       0.00000       0.00000       0.00000       0.00000       0.00000
   6  19 3097.2275    4.2031  0.7944 12.5153 -0.0145  0.0514   0.2041   0.1005    0.2615   0.0000   443.5679       33.5326       6.86554      -1.12231       8.27620     -0.120550      -2.55831      -1.28906     -0.276916    -0.0303349   -0.00616039     0.0318117       0.00000       0.00000       0.00000       0.00000       0.00000       0.00000       11.7470       14.8426       13.2673       11.6589       8.43189       5.73836       3.60558       1.56080      0.886305      0.305185      0.106569     0.0245377       0.00000       0.00000       0.00000       0.00000       0.00000       0.00000
   6  20 3233.9701    4.0619  1.3063 11.7538  0.0001  0.0624   0.1547   0.1487    0.5603   0.0000   436.8727       16.6804      -4.78243      -1.16630      -6.32299      0.238572       4.39608     -0.145575     -0.307969      0.267759    -0.0713328    -0.0244288       0.00000       0.00000       0.00000       0.00000       0.00000       0.00000       13.9363       18.3130       15.6217       13.7033       10.0717       6.65971       4.09498       2.07387       1.03591      0.376842      0.124920     0.0293464       0.00000       0.00000       0.00000       0.00000       0.00000       0.00000
   6  21 3370.9765    3.4388  2.0473 11.1878  0.0096  0.0830   0.1024   0.2127    0.4277   0.0000   447.5580       7.38256      -6.62658      -6.09494       1.60013      -7.21863      -2.96251       1.07483      0.118621     -0.106916     0.0403186     0.0269887       0.00000       0.00000       0.00000       0.00000       0.00000       0.00000       18.3436       24.0041       21.1602       19.1244       14.1262       9.72997       6.56950       2.83545       1.71066      0.547090      0.176793     0.0392793       0.00000       0.00000       0.00000       0.00000       0.00000       0.00000
   6  22 3507.9943    2.8007  2.3962 11.6728 -0.0310  0.0909   0.0849   0.2361    0.2658   0.0000   424.6941       29.1451       65.2925      -6.27482      -11.2949      -6.44820       1.48133   -0.00796282       3.21697      -1.41386     -0.421500     0.0107461       0.00000       0.00000       0.00000       0.00000       0.00000       0.00000       23.5761       25.5545       24.8047       22.3970       16.5816       11.2197       7.37842       3.86229       1.88044      0.653353      0.190091     0.0371710       0.00000       0.00000       0.00000       0.00000       0.00000       0.00000
   6  23 3646.0419    2.4300  3.2948 10.8035  0.0013  0.1129   0.0636   0.3005    0.2777   0.0000   472.8660       1.95554       8.81559       28.6397       10.7636       4.43074       2.18962      -3.28209       1.92245     -0.531264     -0.363915     0.0202223       0.00000       0.00000       0.00000       0.00000       0.00000       0.00000       26.1898       33.5994       32.7331       25.4837       21.2262       14.3765       7.93933       5.23431       1.90526      0.949445      0.283068     0.0507956       0.00000       0.00000       0.00000       0.00000       0.00000       0.00000
   7  12 2184.6092    0.8714  0.6385  9.6227  0.0052  0.0491   0.0429   0.0881    0.1370   0.0000   434.1050       16.9852       22.1384      -21.2660       1.91423       6.60142      -3.74523       1.39995     -0.952395     -0.416330     -0.639971    0.00838954   -0.00617922   -0.00882017       0.00000       0.00000       0.00000       0.00000       13.0484       15.0769       15.0926       12.8671       8.05008       5.58522       3.77934       1.87162       1.13222      0.581852      0.269284     0.0709846     0.0187393    0.00405239       0.00000       0.00000       0.00000       0.00000
   7  13 2322.0492    1.0765  0.8973 10.1318 -0.0205  0.0593   0.0477   0.1206    0.1895   0.0000   426.1637       11.1513       4.50979      0.513932      -3.39673      -1.30505      -2.70137     0.0545159      0.281067    -0.0300653      0.113927    -0.0571461   -0.00724140     0.0186300       0.00000       0.00000       0.00000       0.00000       10.4672       15.4391       13.0318       12.2623       9.82069       6.93956       4.82307       2.42881       1.68322      0.512009      0.342900     0.0986473     0.0350798    0.00774756       0.00000       0.00000       0.00000       0.00000
   7  14 2458.1976    1.6161  0.7804 10.6071  0.0062  0.0435   0.0726   0.1137    0.1705   0.0000   435.1705      -6.09565       24.9687      -6.79772       9.45186       7.21178      -1.28361      -1.52123       2.02071    -0.0528822      0.236522    -0.0396910     0.0256672  -7.55603e-05       0.00000       0.00000       0.00000       0.00000       11.0341       12.2687       9.96570       9.34320       7.59969       6.25430       3.61570       2.24780      0.944748      0.506005      0.176575     0.0769783     0.0173071    0.00442092       0.00000       0.00000       0.00000       0.00000
   7  15 2594.2711    2.0826  0.8335 11.4560 -0.0094  0.0454   0.0945   0.1189    0.1497   0.0000   422.0803      -30.0511       20.9176       1.15989      -2.20691       2.42577       1.82500      -2.30444      0.187856    -0.0887187      0.253545     0.0914783     0.0106616    0.00532276       0.00000       0.00000       0.00000       0.00000       8.95164       11.3716       10.3143       9.50502       7.79471       5.64399       3.94051       2.02846       1.31352      0.502475      0.269699     0.0747802     0.0256728    0.00510819       0.00000       0.00000       0.00000       0.00000
   7  16 2731.1022    2.5900  0.6303 12.0828  0.0006  0.0538   0.1253   0.0879    0.1332   0.0000   435.6694      -4.38189      -2.53380       16.3479       6.50528      -2.40366      -1.00510      0.329207      0.589912    -0.0875546      0.104546    -0.0635442   -0.00612767    0.00646831       0.00000       0.00000       0.00000       0.00000       14.0449       14.0724       9.30175       9.26065       10.4888       8.72113       5.49481       2.84446       1.19101      0.464919      0.170658     0.0671911     0.0192954    0.00432171       0.00000       0.00000       0.00000       0.00000
   7  17 2868.3463    3.2004  0.8305 12.1800  0.0026  0.0445   0.1310   0.1067    0.1511   0.0000   422.7568     -0.721030       13.0888       15.9043       2.24332      -7.80156       4.71269      0.452332      -2.08769     -0.654335      0.173232    -0.0453995    -0.0361445   -0.00184102       0.00000       0.00000       0.00000       0.00000       9.47262       10.6360       10.9411       9.87954       7.67971       5.30378       3.19577       2.21176       1.35533      0.489806      0.242824     0.0830192     0.0222010    0.00413200       0.00000       0.00000       0.00000       0.00000
   7  18 3005.6229    3.7618  0.7864 12.7973  0.0017  0.0431   0.1658   0.1010    0.1383   0.0000   430.3972       2.55894       18.3857      -14.7285      -3.22291       5.39744     -0.917187      -2.44105       1.92116      0.206062     -0.226355     0.0935183     0.0124715   -0.00287781       0.00000       0.00000       0.00000       0.00000       8.42982       11.8389       9.63405       9.49295       7.11750       5.27078       3.30544       2.17918       1.05508      0.546044      0.201382     0.0784780     0.0219537    0.00514368       0.00000       0.00000       0.00000       0.00000
   7  19 3142.7475    4.2577  0.8015 12.5384 -0.0125  0.0415   0.1816   0.0966    0.1888   0.0000   419.7330       15.3775       13.7724       6.92929      -4.09208       2.27557      -1.82220     -0.212181      -1.05801      0.110731      0.292123     -0.104933     0.0100724    0.00616785       0.00000       0.00000       0.00000       0.00000       10.4438       12.3987       10.6199       10.0155       7.20850       5.16664       3.15160       1.94712       1.01062      0.459321      0.182514     0.0621101     0.0160024    0.00402362       0.00000       0.00000       0.00000       0.00000
   7  20 3279.7529    3.9342  1.1788 12.6426 -0.0180  0.0542   0.1528   0.1259    0.2253   0.0000   449.4938       16.3585      -1.27049       7.25000      -9.41352      -1.42077       2.84954       3.32032      -1.24774    -0.0220138      0.563654    -0.0852157    -0.0270991   -0.00628082       0.00000       0.00000       0.00000       0.00000       10.9843       14.5818       13.6999       11.5297       9.18860       6.41130       4.39323       2.35801       1.49789      0.572912      0.315553     0.0980753     0.0304415    0.00577366       0.00000       0.00000       0.00000       0.00000
   7  21 3417.3234    3.2436  1.8702 11.9275 -0.0064  0.0727   0.1096   0.1724    0.1994   0.0000   434.3818       20.0175       39.6912      -44.1773       29.5887       12.6471      -2.99421     -0.536249       1.36624     -0.941354      -1.03298      0.245299      0.138762    -0.0135814       0.00000       0.00000       0.00000       0.00000       14.2960       19.0029       17.8045       15.4036       12.3346       8.54270       5.89328       3.38845       1.96826      0.875832      0.404568      0.134357     0.0415390    0.00797070       0.00000       0.00000       0.00000       0.00000
   7  22 3555.3496    2.7520  2.6705 11.0769 -0.0095  0.0828   0.0683   0.2190    0.2107   0.0000   423.1132       9.08396       11.8039       14.1083       12.9167       30.9605      -12.8899      -2.68662       2.70055      0.875809      -1.37929     -0.158741     0.0412222    -0.0167838       0.00000       0.00000       0.00000       0.00000       17.3233       21.8946       19.8176       18.6181       13.9885       10.9455       6.84855       4.14517       1.97460       1.07907      0.412741      0.165029     0.0428092    0.00921771       0.00000       0.00000       0.00000       0.00000
   7  23 3693.5889    2.2628  3.6834 10.8024 -0.0050  0.1049   0.0499   0.2798    0.1599   0.0000   437.7015       51.2869      -15.1331      0.173609     -0.711194      -1.50672       18.0345      -4.86855      -2.00960      0.849827     0.0780870     -0.381079     -0.103869    0.00346623       0.00000       0.00000       0.00000       0.00000       21.9567       29.1814       25.7695       25.0870       17.2002       14.0992       8.02918       5.53467       2.66677       1.44295      0.538229      0.224088     0.0507541     0.0122169       0.00000       0.00000       0.00000       0.00000
   7  24 3832.0918    1.9252  5.1791 10.5133 -0.0001  0.1316   0.0390   0.3805    0.1256   0.0000   432.3560       2.06788      -8.92153       15.5771       12.0223       11.5946       8.45945      -6.30383      -1.39254     -0.503040      0.172832      0.341965     0.0343187     0.0123846       0.00000       0.00000       0.00000       0.00000       28.1982       32.7557       32.3992       28.1615       23.7443       16.9147       11.5769       6.95020       3.84143       1.79508      0.766810      0.261287     0.0739476     0.0127503       0.00000       0.00000       0.00000       0.00000
   7  26 4109.2453    1.2736  7.6448 10.1342 -0.0027  0.1859   0.0260   0.5355    0.0833   0.0000   387.0444       112.585       51.8876       5.19763      -17.6111      -19.4172      -28.4420       24.0246       6.07424      -6.42924      -2.23974      0.103563     -0.227877    -0.0108233       0.00000       0.00000       0.00000       0.00000       40.2157       47.6248       48.0136       41.8288       34.3113       25.0205       16.6454       10.7823       5.74269       2.91343       1.15555      0.413426      0.107235     0.0184350       0.00000       0.00000       0.00000       0.00000
   8  12 2225.2084    0.9109  0.7088 10.2066 -0.0111  0.0468   0.0445   0.0958    0.1181   0.0000   434.1623      -7.55854       6.56006       6.99627     0.0669424       4.73560    -0.0110369      -1.31509      0.683078      0.499245      0.664543    -0.0935486  -0.000289953   -0.00358468    0.00188254  -0.000795376       0.00000       0.00000       8.64939       10.8702       10.1104       9.76562       7.87642       5.08856       3.64463       2.41107       1.53061      0.802593      0.429327      0.164548     0.0625172     0.0197248    0.00576190    0.00116055       0.00000       0.00000
   8  13 2362.8325    1.2944  0.8795 10.2940 -0.0033  0.0438   0.0515   0.1128    0.1581   0.0000   436.4745      -1.78528      -2.22496      -11.6409       12.2411      0.964473       2.36276      -3.07752       2.23239      0.245907     -0.517763    -0.0708969     0.0589911    -0.0184244   -0.00862776  -0.000623849       0.00000       0.00000       7.95321       9.25277       9.86930       8.28198       6.84193       5.43062       3.54797       2.55804       1.31019      0.767513      0.392591      0.170551     0.0631472     0.0235862    0.00544506   0.000946809       0.00000       0.00000
   8  14 2499.4104    1.7728  0.7661 10.9573 -0.0074  0.0413   0.0737   0.0890    0.1416   0.0000   448.6433       4.27456       8.26157      -19.1558       13.4520       7.08948       2.76157       2.53992      -1.33000   -0.00974569     0.0327392     0.0856702     0.0157080     0.0153629   -0.00754955   -0.00114670       0.00000       0.00000       7.40354       8.90770       9.16356       7.34384       6.95368       5.24352       3.36234       2.41371       1.41948      0.731048      0.397250      0.144738     0.0626569     0.0225292    0.00563936   0.000918462       0.00000       0.00000
   8  16 2773.7534    2.8763  0.7873 11.7395 -0.0011  0.0369   0.1138   0.1089    0.1783   0.0000   441.6552      -6.44683       6.18656       11.3485       5.48195       1.87944     -0.154884      -3.55144      0.463643      0.466030    -0.0536085    -0.0489974    -0.0595574    -0.0100566    0.00659164   0.000781112       0.00000       0.00000       7.30279       8.67662       9.02188       7.64033       5.87466       4.83332       2.95505       1.90134       1.21547      0.630771      0.283840      0.133741     0.0585108     0.0179657    0.00420255   0.000739502       0.00000       0.00000
   8  17 2911.5234    3.5351  0.7511 12.4281 -0.0010  0.0391   0.1385   0.0846    0.1524   0.0000   440.2454       3.09073     -0.272130     -0.929500       4.57125       10.3706      -3.54702      0.192213      0.323586      0.905964      0.419029      0.196905     0.0213445    0.00304667   0.000379451  -0.000892474       0.00000       0.00000       8.60446       10.1490       10.3656       8.75932       7.08749       4.79381       3.13772       2.12394       1.24473      0.703083      0.325462      0.140900     0.0504065     0.0175535    0.00448792   0.000733232       0.00000       0.00000
   8  18 3049.2494    3.8779  0.8280 12.8686 -0.0202  0.0441   0.1582   0.1079    0.1495   0.0000   436.6896      -15.3821      -2.09101       9.01276       11.7343      -5.41559     -0.460985      -1.09227      -1.32050      0.582304     -0.310777    -0.0325682     -0.146622   -0.00324961     0.0134534  -0.000606701       0.00000       0.00000       8.61913       9.25386       10.0843       9.13156       6.92640       5.85040       3.49883       2.36373       1.64429      0.855605      0.374799      0.175507     0.0748665     0.0219114    0.00464498   0.000945505       0.00000       0.00000
   8  19 3186.6938    4.0812  0.7900 13.0147 -0.0054  0.0472   0.1777   0.1078    0.1367   0.0000   447.4962       11.9589       17.4073       7.68785       9.48561       5.39928       1.85384      -2.58612    -0.0132640       1.57902     -0.545609     -0.104699    -0.0477648     0.0120724   -0.00715293  -0.000514916       0.00000       0.00000       8.14072       12.3176       9.92207       10.6440       6.88991       6.38225       3.53323       2.89941       1.26486      0.990815      0.314257      0.217359     0.0555258     0.0271694    0.00529034    0.00148128       0.00000       0.00000
   8  20 3324.3394    3.5179  1.4525 12.4908  0.0073  0.0639   0.1140   0.1572    0.1410   0.0000   462.4637       6.14976       33.7371       4.34332       7.13446       4.62071     -0.606276      -4.34298      0.537947      0.919178     0.0442335      0.247121     0.0719246    -0.0355510   -0.00354397  -0.000806804       0.00000       0.00000       13.0659       16.5872       16.4587       14.1325       11.6766       7.39582       5.51600       3.59479       1.97757       1.12080      0.602518      0.244351     0.0886819     0.0301563    0.00877141    0.00144644       0.00000       0.00000
   8  21 3462.5344    2.9423  1.9273 12.1105 -0.0004  0.0705   0.0855   0.1769    0.1134   0.0000   450.0287      -4.67098       22.8926      -2.32225      0.709240      -7.36172       1.16040       6.21671      -2.11763      -2.62067    -0.0161055     -0.300281   -0.00667210   -0.00688570    0.00252336   -0.00378132       0.00000       0.00000       13.2407       15.1948       14.3557       13.9706       11.9197       9.10802       6.54806       4.40661       2.59030       1.46829      0.663084      0.308353      0.109172     0.0357761    0.00943773    0.00173275       0.00000       0.00000
   8  22 3600.5892    2.4316  2.8198 11.4978 -0.0024  0.0916   0.0608   0.2235    0.1180   0.0000   415.1222       31.9628       10.4681      -30.1298      -2.35221      -1.95314       9.76399      -5.98343     -0.605870      0.115585      -1.09900      0.154697     0.0722003    -0.0212513   -0.00222011    0.00298536       0.00000       0.00000       15.8062       22.8363       19.7729       19.8779       14.9850       12.3896       8.27011       5.67965       3.08429       1.77289      0.866321      0.393993      0.145588     0.0520322     0.0128742    0.00271553       0.00000       0.00000
   8  23 3739.6506    2.0831  3.9873 10.8643 -0.0123  0.1046   0.0425   0.2891    0.1105   0.0000   467.3097      -12.3849       17.8906       31.8806       12.4210       21.9056       3.15401      -2.39664      0.878159      0.701200       1.13399     -0.236625     -0.169489     0.0403959    0.00943484  -0.000166007       0.00000       0.00000       20.4632       24.8616       24.9273       22.0517       18.3478       13.3857       9.43503       6.10140       3.66566       2.00423      0.983845      0.429399      0.163853     0.0548482     0.0145348    0.00242751       0.00000       0.00000
   8  25 4017.4292    1.4647  6.1908 10.3488 -0.0039  0.1624   0.0280   0.4066    0.0823   0.0000   443.5500       78.6306      -3.91531      -15.9108      -29.5988      -20.4396       4.72864      -9.96228       1.77240      -6.22416      -2.36478       1.68439      0.104039    -0.0901234   -0.00669032     0.0142287       0.00000       0.00000       28.1239       35.7749       36.2988       32.6459       28.7537       20.8841       15.1272       9.98562       6.34306       3.26801       1.76955      0.708626      0.304171     0.0951319     0.0254360    0.00418062       0.00000       0.00000
   8  26 4156.3375    1.2359  7.8634  9.9895  0.0007  0.1855   0.0232   0.4908    0.0792   0.0000   457.3239       78.3067       45.1298      -28.3656       29.6139       8.02416      -17.4893       10.2143       3.72736       3.06520       2.00163     -0.546670      0.770701     0.0349438     0.0295498    0.00306644       0.00000       0.00000       34.2901       44.1268       42.3797       38.8153       32.4304       25.2556       17.8724       11.8452       7.19823       3.80939       2.04077      0.828056      0.341176      0.107787     0.0271314    0.00477526       0.00000       0.00000
   9  11 2125.0137    0.7479  0.7175  9.6407 -0.0035  0.0488   0.0327   0.0959    0.1376   0.0000   443.9239       5.90668      -2.83920       6.82478      -2.33332       1.61539      -6.97848      0.248259      -2.02826      0.119899    -0.0199946    -0.0606277     -0.179843    -0.0195753    -0.0246470    0.00434454   0.000542693   2.48708e-05       7.31019       9.36110       10.6668       8.50733       7.27547       6.93105       4.13029       3.34873       2.36624      0.885335      0.765261      0.361435      0.161837     0.0532077     0.0305833    0.00809194    0.00167117   0.000282995
   9  12 2264.5102    1.1207  0.6916 10.1030 -0.0020  0.0417   0.0498   0.0823    0.1267   0.0000   442.8324      -7.04395       4.23047      -2.86689       2.61363     -0.905148      -1.54886       3.42448      0.943541     -0.970125     -0.288206     -0.135433    -0.0459171     0.0275056    0.00396652   -0.00307007  -0.000200914   0.000119093       6.77163       7.64019       9.14204       7.58443       6.23587       5.11982       4.01588       2.32527       1.66816       1.17079      0.521182      0.236937      0.134360     0.0603761     0.0201073    0.00560959    0.00135849   0.000194301
   9  13 2402.3280    1.4620  0.8208 10.3228 -0.0057  0.0521   0.0565   0.0991    0.1490   0.0000   430.7466      -12.9112       12.3053     -0.224491       8.18628      -1.53679      -3.71607      -5.19074      0.688570    -0.0195706     -0.571006     -0.205091    -0.0101212    -0.0388651    -0.0111870    0.00718434   -0.00309458  -1.24744e-05       12.4731       14.5535       13.2383       11.2045       10.1319       8.65470       6.65254       4.14309       2.40783       1.26204      0.553879      0.261450      0.103665     0.0461654     0.0144481    0.00474450    0.00113014   0.000177144
   9  15 2676.9345    2.6245  0.7595 11.3703  0.0100  0.0397   0.0993   0.0782    0.1524   0.0000   438.0710       25.1733       23.1363      -7.42970       8.27212       6.31275      -4.90223      -4.64806       1.60750       1.32215    -0.0217318     -0.232551     -0.170562   -0.00960387   0.000567072  -0.000962735   0.000675490   0.000449355       5.90090       8.23974       7.47187       7.76620       5.98980       5.17549       3.55524       2.31724       1.76701      0.905396      0.591336      0.245791      0.132148     0.0452820     0.0211826    0.00528768    0.00138400   0.000280697
   9  16 2815.1812    3.0284  0.7838 11.7903 -0.0060  0.0380   0.1163   0.0863    0.1642   0.0000   445.4007      -2.19916       7.59510       2.27243      -3.11702       2.97602      -1.68268      0.268625      -2.80381       1.67382    -0.0150630    -0.0760154     -0.118932     0.0498938   -0.00921324   -0.00761748   0.000463405  -0.000232954       7.44240       7.69502       7.19171       7.91091       6.84648       4.96136       3.27437       2.51981       1.67511       1.03026      0.561822      0.280252      0.110299     0.0411217     0.0135190    0.00420096   0.000905079   0.000178254
   9  18 3091.4106    3.9702  0.7521 12.5941 -0.0110  0.0388   0.1658   0.0873    0.1441   0.0000   430.4196      -5.26304       3.03639       10.3865       15.0575      0.524284       2.59446     -0.292222     -0.337294     -0.786259     -0.240143     -0.232308      0.177610     0.0195003     0.0153156     0.0110230   0.000794498   0.000398920       5.92058       8.35070       7.00449       7.32627       5.92292       4.76923       3.60546       2.37233       1.65638      0.818777      0.583312      0.222118      0.135233     0.0383734     0.0186328    0.00453052    0.00133000   0.000271281
   9  19 3229.4854    3.8152  1.1174 12.9769  0.0074  0.0471   0.1338   0.1212    0.1442   0.0000   438.1387       4.64022       1.64879       6.34697      -6.26892       7.90868       10.4460       5.39128      -4.13547     -0.613023       1.90291     -0.687256    -0.0909011     0.0260649     0.0338138   -0.00945433   -0.00229853   1.54965e-05       8.33633       10.3292       9.71096       8.88476       7.94100       6.26832       4.85068       3.34114       1.98645       1.23430      0.627608      0.329926      0.143697     0.0621212     0.0201318    0.00666334    0.00159026   0.000269205
   9  20 3367.6408    3.1891  1.6441 12.5266 -0.0011  0.0630   0.0965   0.1565    0.1055   0.0000   430.5433       6.57555       16.4344      -6.39023       11.9232      -1.12491       5.31983      0.559063     -0.773888      0.740318     -0.901670    -0.0291663     -0.220154     0.0300044     0.0421614    -0.0144538  -3.99142e-05   4.98145e-05       11.0687       12.9743       13.1954       12.1196       10.7907       8.33653       6.04086       3.85250       2.75214       1.72242      0.882646      0.425001      0.186630     0.0802536     0.0285804    0.00831591    0.00209633   0.000332678
   9  21 3506.2497    2.7161  2.1853 12.0514 -0.0067  0.0738   0.0717   0.1935    0.0895   0.0000   449.3008      -25.1092       3.14561       16.7382       14.1390       3.51427     -0.677891      -4.67008       4.36888       1.54156    -0.0313203     -0.833227      0.227453     0.0694770    -0.0746610     0.0165117   -0.00240706   0.000417839       12.5465       15.3462       15.7219       13.9420       12.3837       9.41838       7.23438       4.88084       3.13509       1.88146       1.06262      0.494341      0.255321     0.0960036     0.0351439     0.0106195    0.00266516   0.000405510
   9  22 3645.2193    2.3250  3.0642 11.4739  0.0023  0.0915   0.0538   0.2238    0.0837   0.0000   434.2672       8.57667       10.7471       32.9716       7.02201       4.03133     -0.528226       5.10346      0.519047      -3.30751       1.05756    -0.0501304     -0.451722     -0.127221    -0.0426306   -0.00670025    0.00140901  -0.000633011       13.6546       19.3039       17.2455       17.4175       14.2507       12.1123       8.92288       6.31168       4.03853       2.55971       1.29521      0.748988      0.291662      0.141755     0.0451733     0.0142579    0.00337245   0.000641429
   9  23 3783.9972    1.9382  4.3769 11.0673 -0.0048  0.1042   0.0392   0.2971    0.0769   0.0000   455.2786       7.31380      -6.06291       22.6525       2.51978      -1.22972      0.803481      -2.31100      0.749313      -3.21712       1.12374     -0.848384     0.0179848    -0.0550737    0.00650734    -0.0101789   -0.00716726   0.000876971       18.5367       22.6295       22.7846       20.2057       18.1594       14.0724       10.6945       7.21479       4.87255       2.85166       1.64880      0.774473      0.386975      0.145383     0.0551999     0.0154984    0.00379370   0.000569036
   9  24 3923.3612    1.5916  5.8025 10.6442 -0.0021  0.1414   0.0301   0.3651    0.0732   0.0000   437.9175       62.6619       18.5831       11.2131      -7.99954       4.01289       8.03493      -4.72715      -1.28898       2.14718      0.642645      0.377612      0.121638      0.112186    -0.0385185    -0.0323312    0.00236674  -0.000217155       21.8360       29.0389       29.1137       26.3765       24.1440       18.0874       14.0675       9.65396       6.27461       4.09177       2.10321       1.14426      0.490743      0.219228     0.0722298     0.0233046    0.00576893   0.000880864
  10   9 1879.9434    0.3928  0.4197  9.1023 -0.0184  0.0337   0.0225   0.0793    0.0718   0.0000   438.2043      -3.98725       19.8420       1.94158       3.36042       3.73636       3.95327      -3.25225      0.106616      -1.15883      0.747028     -0.157872    -0.0946489      0.110907     0.0180276   -0.00424847   -0.00632221   -0.00101332       4.86562       5.39916       6.45058       5.80613       4.59515       3.79486       2.93477       1.95773       1.38072      0.910935      0.547004      0.300433      0.145911     0.0792776     0.0311499     0.0135246    0.00424634    0.00106097
  10  10 2021.4220    0.6128  0.5364  9.2440 -0.0104  0.0316   0.0285   0.0712    0.1070   0.0000   430.6358       8.57753       11.3610       1.38756       9.58649       2.45358      -5.12380       2.66818       2.21196     -0.245035    -0.0543376     -0.100442     0.0981863    -0.0448257     0.0259241     0.0109970  -0.000841028   0.000547825       4.72568       5.81018       6.14216       5.39452       4.81876       4.29259       3.03131       2.55397       1.44402      0.995979      0.597541      0.283685      0.170438     0.0652189     0.0363692     0.0114829    0.00442251    0.00133150
  10  11 2162.8429    0.8469  0.5543  9.7978 -0.0110  0.0372   0.0393   0.0733    0.1435   0.0000   436.8477       8.15344       10.1996       12.1267       3.44970       3.13231      -1.39581       2.58010       2.26095       2.00357     -0.279422      -1.06858     -0.357616     0.0484176     0.0193475    0.00635795    0.00569895  -0.000119316       6.88976       8.30481       8.22245       7.92260       7.06901       5.12853       3.47381       2.13630       1.74959       1.14234      0.717918      0.385779      0.176683     0.0728470     0.0281806     0.0123601    0.00359725   0.000986066
  10  12 2302.8368    1.0821  0.6440 10.4939 -0.0279  0.0429   0.0485   0.0861    0.1458   0.0000   441.8891    0.00232617       7.38338       5.86723      -4.65650      -4.43960       4.86649     -0.894097      -1.35928       3.58875     -0.533971     -0.685130    -0.0912119      0.104599    0.00386093   -0.00802814    0.00555791   0.000106613       7.96228       8.21090       6.91257       8.53978       8.04160       6.32207       3.76813       2.61617       2.13931       1.71321      0.980699      0.554806      0.257866      0.100864     0.0402591     0.0153080    0.00432300    0.00123008
  10  14 2578.5928    1.9914  0.7551 11.2370 -0.0055  0.0378   0.0738   0.0787    0.1229   0.0000   433.7701       17.1280       20.3616      -4.26298      -2.10508       4.53303       5.78145     -0.460236      -2.36706      0.865493     0.0612481      0.210652    -0.0121004     0.0502233     0.0361504     0.0138933    0.00460064  -0.000791854       5.97565       6.83536       6.39437       6.58493       6.28903       4.87394       3.50873       2.53912       1.80807       1.24202      0.748332      0.403062      0.187368     0.0927587     0.0343024     0.0134486    0.00440288    0.00135403
  10  15 2716.9529    2.4980  0.7520 11.5099 -0.0029  0.0362   0.0934   0.0770    0.1316   0.0000   432.2352       4.40966       16.0026       5.50924       1.58011     -0.424356     -0.462925       2.06955      -1.91710     -0.133051     -0.333771     0.0885477    -0.0575676     -0.138843    -0.0214880    0.00735000   -0.00510192   3.58630e-05       5.31704       6.02941       6.80672       6.32161       5.31917       4.38981       3.37756       2.48867       1.72398       1.02230      0.517133      0.369665      0.192550     0.0835327     0.0356826     0.0152055    0.00455216    0.00138373
  10  16 2855.6933    3.3239  0.7810 11.9241 -0.0028  0.0387   0.1252   0.0826    0.1375   0.0000   432.7236      -2.91421       13.9539       2.95508       9.20811     -0.756649      -2.33916      0.901611       1.32988      -1.52185      0.285657    -0.0744193     -0.149646      0.116368    -0.0297168    0.00407669   -0.00474816    0.00116060       4.91866       7.58088       7.16375       6.90662       6.15874       5.16569       3.50512       3.25278       1.60888       1.48529      0.717597      0.421952      0.262870     0.0804611     0.0558737     0.0166459    0.00557836    0.00188590
  10  17 2994.4339    4.1443  0.7252 12.3612 -0.0060  0.0322   0.1557   0.0765    0.1416   0.0000   442.3002       7.50376       8.24414       1.59923       5.11607      -2.21134      0.117022     -0.597332       1.53743       1.25912      0.604536     -0.301822     0.0752372     0.0698778     0.0490536   -0.00890654   -0.00703184   0.000458885       4.50947       5.93417       6.50503       5.44034       5.27530       3.90115       3.19702       2.20033       1.48477      0.983339      0.520673      0.322402      0.153862     0.0746254     0.0317490     0.0137782    0.00442340    0.00138985
  10  18 3132.8174    4.0639  0.9481 12.3299 -0.0044  0.0397   0.1338   0.0844    0.1678   0.0000   438.2642     -0.928914       1.76644      0.844007     -0.982294      -5.06155      -1.04567      0.424913       2.46482      -1.45036      0.166022     -0.255322     -0.209699    -0.0335673     0.0364573     0.0146450   -0.00862607  -0.000263422       6.05240       7.09329       7.20037       6.92613       6.05297       5.28655       3.88500       2.86310       1.96620       1.32113      0.759807      0.407394      0.209618     0.0916514     0.0422255     0.0156220    0.00539584    0.00152301
  10  19 3271.2659    3.8088  1.2178 12.4084  0.0019  0.0464   0.1185   0.1036    0.1542   0.0000   421.7118      -5.00678       9.93351       11.1319       4.21274       4.78544       8.21891      -1.63459      0.886647     -0.300075     -0.425291     -0.224091     -0.232004   -0.00449010    -0.0168090   -0.00631000   0.000563277   -0.00223685       6.85480       8.60824       8.57937       8.31099       7.16827       5.88209       4.52364       3.27655       2.23152       1.40725      0.868796      0.459278      0.261484      0.104782     0.0528353     0.0180310    0.00636606    0.00174937
  10  20 3410.0927    3.2625  1.7980 12.2146 -0.0055  0.0570   0.0892   0.1400    0.1056   0.0000   437.3694       16.0713       31.7851       5.27246      -27.4722       3.52269       9.70201      -1.34655       5.51536       2.26280     -0.569184     -0.422522     -0.493420      0.119344    -0.0399770   -0.00657665   -0.00503379   0.000760609       8.78157       10.9795       11.0706       10.4874       9.41666       7.31046       5.89770       4.23035       2.92671       1.79923       1.00926      0.628827      0.306159      0.150136     0.0565637     0.0245956    0.00742164    0.00229758
  10  21 3549.0788    2.5944  2.5741 11.7335 -0.0020  0.0713   0.0587   0.1860    0.0791   0.0000   427.4626      -11.7410       19.2472       14.5518      -6.68532      -1.53556      -6.60745      -2.60103      -2.40022      -2.24570       1.92418      0.903397      -1.24082     -0.267281     0.0928889    0.00837278    -0.0165174   0.000669805       10.8974       13.4033       13.3598       12.6723       10.9779       9.30294       7.56545       5.34028       3.68016       2.34892       1.38772      0.765139      0.426933      0.174829     0.0856215     0.0301250     0.0100120    0.00280088
  10  22 3688.4868    2.0619  3.6503 11.3900 -0.0020  0.0950   0.0435   0.2523    0.0650   0.0000   433.7802      0.332420     -0.898947      -1.14668       16.5951      -9.94901      -16.0709      -3.64115      -5.49880       1.10496     -0.770641     -0.234258      0.385007      0.323869      0.211343    -0.0230658    -0.0117107    0.00525622       13.2588       17.6853       17.2154       16.6101       14.5468       12.3027       9.58304       6.92240       4.74535       3.10667       1.80640       1.02405      0.542671      0.238802      0.109953     0.0418099     0.0133614    0.00393613
  10  23 3827.6512    1.7951  4.7213 10.9992 -0.0043  0.1121   0.0355   0.2926    0.0657   0.0000   427.2511       19.4425       36.4558      -4.23286      -11.8951       35.9588       6.98818       11.1561      0.600952      -1.95182     -0.470302      -1.00377    -0.0487558   -0.00826627      0.191521    -0.0602858     0.0220259    0.00614448       16.7661       20.2813       21.5966       20.2357       17.5152       14.7545       11.6203       8.31748       5.69953       3.72045       2.13892       1.23456      0.618417      0.301593      0.127905     0.0517163     0.0163391    0.00471818
  10  24 3967.6250    1.4612  6.0104 10.5718 -0.0057  0.1414   0.0270   0.3607    0.0635   0.0000   450.4939       50.5119       10.9174      -35.7562       54.4955      -19.4037      -31.4213       16.8833     0.0334724      -4.11210      -2.09383       2.67544      0.671031     -0.259319     -0.366749     0.0218460   -0.00540537    0.00861047       21.6023       25.4584       27.8582       24.4606       23.3084       19.0955       13.7299       11.1688       7.25645       4.72496       2.95953       1.64661      0.793871      0.426165      0.156144     0.0635706     0.0218027    0.00638134
  10  25 4106.9885    1.1904  7.2661 10.3514 -0.0074  0.1594   0.0224   0.4689    0.0564   0.0000   456.6929       54.7985       2.14725      -23.8045       24.6025     -0.620120      -25.0377       15.2580      -3.55879       6.75552      -4.88591       1.63599       1.61506     -0.675687      0.357227     0.0683546    -0.0139052   0.000514261       23.9256       30.5364       30.0504       29.5522       25.6831       21.3891       16.7688       12.4815       8.43565       5.50963       3.38711       1.84703      0.998281      0.457757      0.205417     0.0733572     0.0238200    0.00673608
  11  10 2058.0031    0.6709  0.4983  9.3876 -0.0110  0.0393   0.0302   0.0627    0.0920   0.0000   444.7068     -0.398129       12.8327       7.20837      -1.23341    -0.0959400     -0.991663       2.88435     -0.799280     -0.455146     -0.748664     -0.319290      0.267732    0.00766497     0.0623253    -0.0321873     0.0120724    0.00221419       6.88420       9.05956       10.1096       8.95425       7.44416       5.88446       3.60515       2.68731       1.75137      0.959693      0.811619      0.379840      0.215800      0.118759     0.0480133     0.0242903    0.00925351    0.00310861
  11  11 2199.8354    0.8336  0.6323  9.6686 -0.0017  0.0415   0.0327   0.0702    0.1292   0.0000   435.2350       2.07446       29.2936       5.19370       2.66708      -4.24155      -3.64634     -0.269791       1.23157     0.0109717      0.159735     -0.386465  -5.33174e-05    -0.0620289     0.0516832     0.0204290    0.00937509   -0.00284952       7.50276       10.3655       10.8124       10.3122       8.14711       6.14293       4.13912       2.82599       1.70754       1.21512      0.638104      0.430998      0.210145      0.118242     0.0503975     0.0238400    0.00952835    0.00354634
  11  12 2340.0006    1.2381  0.8809 10.1341 -0.0204  0.0412   0.0463   0.0872    0.2598   0.0000   432.0114       5.39009       10.3599     -0.930461       6.95650      -6.40029       3.99389     -0.111509      -1.91926       1.31690     -0.903051     -0.568034     -0.270798     0.0505952      0.125551     0.0117638    0.00512754   -0.00253719       6.37284       7.26722       9.24638       7.56299       6.62706       5.70228       4.26636       3.08569       2.65600       1.44280      0.907200      0.586955      0.329003      0.175368     0.0958615     0.0363231     0.0144259    0.00755985
  11  13 2478.4315    1.6652  0.7135 10.8527 -0.0160  0.0317   0.0641   0.0753    0.1850   0.0000   442.0769     -0.978880       9.49902       1.84448       2.75246       3.23320      0.867395      0.335910      -4.20647     0.0750580      0.147704     -0.284208      0.651721    -0.0317774     -0.108966    -0.0218017    0.00343822   -0.00243463       4.54090       5.58406       5.21282       5.20350       4.68517       4.12666       3.28873       2.53986       1.80578       1.11462      0.776993      0.393406      0.241176      0.118764     0.0534119     0.0268770    0.00922885    0.00320625
  11  14 2616.8792    2.1329  0.8363 11.4757 -0.0103  0.0349   0.0810   0.0939    0.1351   0.0000   435.0998       5.96803       16.4536       1.27393      -3.21018       5.42884      0.467211      -1.46750      -1.30139      0.525833     -0.426289     -0.292593      0.101041   -0.00929853    -0.0418955    -0.0124963     0.0224795   0.000958229       4.63058       6.19964       6.10275       5.80676       5.13278       4.14691       3.46806       2.43053       1.77201       1.14482      0.674807      0.409685      0.237924      0.120766     0.0583125     0.0237113     0.0116035    0.00372453
  11  15 2756.1249    2.6752  0.6827 11.9950  0.0112  0.0370   0.1093   0.0745    0.1147   0.0000   439.3018       7.50053       18.0319       9.68738      -1.54130      -3.23453      -9.47419       1.15314       5.60786      -1.90671     -0.972382      0.791513     -0.182253   -0.00720784    -0.0487401    -0.0334158     0.0265348   -0.00254776       5.08891       5.56057       6.05960       6.31951       5.89982       3.80574       4.03156       2.72576       2.20041       1.24434      0.765649      0.479494      0.280312      0.155705     0.0691667     0.0305405     0.0124472    0.00376955
  11  16 2895.4040    3.4035  0.7903 12.2727 -0.0011  0.0358   0.1170   0.0776    0.1273   0.0000   437.6228      -5.48367       8.41586      -4.28156      -4.92751     -0.370407      -1.68125      -1.61283       1.33114     -0.843930      0.709975     -0.548853     -0.229950      0.201665    -0.0287035    -0.0223783    0.00309230    0.00311046       4.93920       6.76736       6.52785       6.89588       5.14515       4.99111       3.32334       2.89405       1.81576       1.31031      0.683809      0.470793      0.259587      0.134647     0.0661468     0.0260776     0.0117358    0.00402359
  11  17 3034.4913    3.8667  0.9322 12.2067 -0.0093  0.0361   0.1230   0.0863    0.1558   0.0000   433.4249       4.62845       13.9232      -10.2100       2.01410       6.76313       3.28235     -0.858181      0.738986      -1.87115     -0.815735       1.04518      0.498067     -0.140811   -0.00906131     0.0575268    -0.0106795   -0.00384820       5.07712       6.78789       6.87375       6.53259       5.51329       4.51670       3.60002       2.63960       1.85346       1.18122      0.728879      0.445838      0.247032      0.123950     0.0660319     0.0259831     0.0111564    0.00391423
  11  18 3173.4203    4.2362  0.8575 12.5638 -0.0024  0.0348   0.1477   0.0849    0.1394   0.0000   436.4454       12.8280       14.2433     -0.657911      -4.56315       4.61120      -1.71202      0.120686      -1.71921    -0.0273056      0.432548     -0.651759    -0.0730809     0.0682400    -0.0182565   -0.00375540    -0.0210030   -0.00280122       4.71098       6.20469       5.50820       5.93130       5.42356       4.03818       3.51869       2.60759       2.00402       1.21338      0.747248      0.501567      0.255704      0.167479     0.0594494     0.0344465    0.00925432    0.00410071
  11  19 3312.2508    3.5955  1.3752 12.4474  0.0027  0.0550   0.1013   0.1164    0.1202   0.0000   446.3354      -6.73382       2.72198      -4.77693     -0.754970       5.59555      -2.82828       2.70746      0.972562       1.19403      0.444534     -0.554559     -0.238134      0.347805     0.0451016    0.00116711   -0.00142915   9.19416e-05       6.73315       9.70712       10.1793       8.43689       8.92862       6.18269       5.38757       4.08501       2.45085       2.07381       1.10030      0.702926      0.405446      0.182518     0.0986552     0.0374923     0.0167987    0.00553296
  11  20 3451.4882    3.1954  2.0923 11.7042 -0.0058  0.0572   0.0725   0.1454    0.0989   0.0000   431.6855      -1.92831       14.8695       4.56446       9.46830      -11.3751      -7.28021      -3.45086     -0.632784      -2.37937     -0.252670      0.262635      0.775444    -0.0301820      0.127900    0.00523452    -0.0152189     0.0105608       7.54003       10.0667       9.80699       9.73126       8.69100       6.93445       6.07272       4.30483       3.22838       2.13687       1.23171      0.809555      0.444017      0.234346      0.116508     0.0454840     0.0197187    0.00687313
  11  21 3591.1112    2.5200  3.0093 11.4485  0.0000  0.0735   0.0508   0.1889    0.0721   0.0000   440.4086       12.9374       27.1167       18.8098      0.874630      -14.5725       6.48976      -5.36895       4.19909       4.46040     -0.905526      0.136431      0.910228      0.307740     0.0100426    -0.0416556    -0.0166461    0.00243521       9.83178       12.9485       13.6510       12.7690       11.3435       9.51464       7.49133       5.78489       3.95769       2.74432       1.72276       1.05759      0.583990      0.297219      0.158893     0.0645167     0.0265333    0.00953525
  11  22 3730.6332    1.9987  3.8440 11.3263 -0.0092  0.1011   0.0399   0.2302    0.0611   0.0000   454.1248       10.4618      -25.2739       19.7742       21.9574       12.7075      -6.45766      -5.18656       4.53771      0.640702      -2.03406      0.751360     -0.738916     -0.580610    -0.0488027     0.0891625     0.0604738    -0.0358706       12.7365       18.1175       18.0699       16.8743       16.3076       12.2046       10.5393       7.36505       5.36486       3.68299       2.29378       1.39248      0.767519      0.398171      0.189813     0.0841064     0.0324185     0.0117135
  11  23 3870.9131    1.6609  4.9691 10.8407 -0.0006  0.1061   0.0311   0.2878    0.0607   0.0000   431.4573      -35.4217       29.8442       43.5030      -7.49140     -0.194728      -5.25634       3.26327      -8.71730     -0.207935       2.19105      -1.45953     0.0526393       1.00273      0.159678    -0.0875584    -0.0628519    0.00675688       14.9232       19.1512       19.4524       19.0462       16.9178       13.9585       11.2355       8.49005       5.96738       4.03332       2.58490       1.56054      0.828972      0.444005      0.217166     0.0958632     0.0362930     0.0132876
  11  24 4010.3109    1.3683  6.3907 10.5543 -0.0129  0.1361   0.0247   0.3655    0.0562   0.0000   414.9547       37.4037       67.4458       15.4719      -7.47679      -13.8308      -3.31501      -8.04425      -16.4921       8.84814       3.35360      0.113197      -1.21769      0.309440       1.15365      0.302784    -0.0845811    -0.0266676       18.6208       23.4479       23.9852       23.3541       20.8389       18.1689       14.1791       11.0717       7.78465       5.28019       3.26899       1.98184       1.10567      0.574494      0.280326      0.120695     0.0471836     0.0173533
  12  10 2093.6189    0.6982  0.6221  9.4010 -0.0085  0.0496   0.0323   0.0858    0.0917   0.0000   437.8641       3.73461       20.9451      -7.20922      -4.37618       2.78767     -0.605660       3.22338      -1.31391     0.0698069     0.0734701      0.120319     -0.207906     0.0352743     0.0535083    -0.0654316    0.00844544    0.00192653       5.30080       4.89388       7.56326       6.84321       4.93151       6.08614       4.36866       2.20117       2.15776       1.78939      0.958725      0.595301      0.449069      0.196512     0.0868190     0.0514398     0.0220426     0.0115762
  12  11 2235.8155    0.9300  0.5542 10.0019 -0.0092  0.0345   0.0390   0.0691    0.0949   0.0000   440.8971       6.63197       8.35301      -3.00701      -1.34344       2.01790     -0.643201      0.163157     -0.869805       1.27216      0.737007      0.507719     0.0130539      0.258234   -0.00380775    -0.0239938     0.0207605   -0.00158685       4.45591       6.20754       5.22730       5.36276       4.41159       4.40926       3.91897       3.14231       2.36419       1.40876      0.994195      0.462127      0.313239      0.155082     0.0822853     0.0373217     0.0191389    0.00738402
  12  12 2376.2804    1.3578  0.9162 10.0952 -0.0010  0.0386   0.0429   0.0918    0.1953   0.0000   435.0864       2.78651       13.3724      -6.17612       2.56898       3.34196       2.61229     -0.145384      -2.10991     -0.941533       1.22678      0.243888    -0.0879646     0.0153477    -0.0748984     0.0635103     0.0144731    0.00746784       5.10182       7.19841       6.86421       7.31753       6.01314       5.10557       4.04855       2.67693       2.05402       1.36321      0.997282      0.558379      0.355701      0.185380     0.0959316     0.0453787     0.0202416    0.00891592
  12  13 2515.4338    1.8412  0.9199 10.4319 -0.0059  0.0377   0.0623   0.0833    0.3258   0.0000   441.5983       3.83002       18.5194       4.08972       2.09588      -6.71938       3.67522       1.51922       2.33391       1.06752      0.907022     -0.331783    0.00165485     -0.208970      0.113131     0.0377303    0.00601288    0.00530020       4.43223       6.36409       6.17305       6.48956       5.44677       4.72395       3.87970       2.82764       2.00414       1.45049      0.966189      0.579131      0.361037      0.189199      0.103922     0.0491935     0.0218281    0.00979872
  12  14 2654.5426    2.5758  0.8737 10.7601  0.0066  0.0336   0.0888   0.0809    0.3442   0.0000   433.4944      -7.75368       2.57154       6.12427       6.04880      0.666565      -5.50866       3.84893       2.82903      0.416377       1.46968      0.461008     -0.395929      0.103669     0.0892986     0.0689696    -0.0100521   -0.00659780       4.49675       5.63020       5.67231       5.55550       5.20678       4.25983       3.56481       2.79925       1.79129       1.36583      0.929462      0.664902      0.316122      0.188341     0.0837995     0.0497621     0.0208254    0.00888042
  12  17 3073.7601    3.9472  0.8306 12.6964 -0.0053  0.0406   0.1351   0.0785    0.1165   0.0000   442.3821      -6.14823       14.7196      -3.56228       1.64892       1.16468       6.84948      -1.58216       2.24931     -0.535609       1.81161      0.901895    -0.0114681      0.105687     0.0984340    -0.0586653   -0.00854646    0.00512159       4.12449       6.68432       5.72036       5.73939       5.45770       4.16180       3.98878       2.47897       2.16584       1.26849      0.982156      0.557666      0.336993      0.183688     0.0914433     0.0483096     0.0189502    0.00838123
  12  18 3213.1641    3.9589  0.9844 12.6827  0.0077  0.0398   0.1245   0.0913    0.1269   0.0000   431.7207       5.91621       12.2990      -4.91986       3.12209      -1.17667      -9.59042       1.65661       1.90100     -0.769462       1.04567     -0.591133      0.256823      0.376332     -0.120046   -0.00119185     0.0275764    0.00638050       5.11590       6.64002       6.71260       6.71150       5.76053       4.86758       4.05698       2.74973       2.19764       1.54234      0.938200      0.597438      0.345247      0.215147     0.0962214     0.0504346     0.0207538    0.00979512
  12  19 3352.6997    3.5088  1.4633 12.2312 -0.0069  0.0479   0.0933   0.1112    0.1056   0.0000   449.3740       6.35795       6.22583      -2.93180       2.10435     -0.848038     -0.603576      -4.76672       1.92638       3.02933      -1.80051      -1.80808      0.164565      0.409434     -0.289032     0.0786097     0.0243508    -0.0205824       5.67306       7.30663       7.33808       7.89768       6.72932       5.72855       4.79758       3.71186       2.83068       1.81476       1.35399      0.814946      0.513380      0.255933      0.151794     0.0741781     0.0327641     0.0133160
  12  20 3492.4376    2.9256  2.1590 11.5470 -0.0016  0.0548   0.0630   0.1412    0.0919   0.0000   440.5799       20.0281       1.83310      -5.00034       11.3234      -11.1626      -3.58765      -1.32129      -2.85801       3.71162      -1.14243       1.33905      0.183788     -0.446107      0.186507    -0.0586370  -0.000214155   -0.00488573       7.09325       9.40079       8.72612       9.19315       8.33206       7.21879       5.73501       4.21311       3.25908       2.19933       1.53756      0.947590      0.554147      0.307889      0.150698     0.0739937     0.0309656     0.0131115
  12  21 3632.3606    2.4119  3.3377 11.2641 -0.0008  0.0719   0.0452   0.1966    0.0676   0.0000   424.8067      -1.94224       8.19605       1.69731      -15.8955       15.8499       6.05049      -5.59615      -2.40218      0.969056      0.552648       1.21668      -1.23887     0.0300196      0.265145     0.0862448    -0.0595888    -0.0342962       9.18604       11.4043       11.9233       11.5047       11.0439       8.75621       7.69102       5.78409       4.24056       3.11009       1.91635       1.24944      0.742104      0.416217      0.218934      0.104117     0.0463917     0.0197955
  12  22 3772.7107    1.9462  4.4145 10.9224 -0.0036  0.0898   0.0337   0.2321    0.0611   0.0000   458.5043       6.39564       20.3582      -8.68269       7.61396       7.39938       15.7634       3.94933       1.77964      -1.10152      -5.06890       1.64989     -0.277737     -0.929750     0.0443363     -0.120767    -0.0844470    0.00642554       11.2037       14.1964       14.8413       14.4905       13.3005       11.3462       9.29964       7.37663       5.29351       3.72652       2.54819       1.60569      0.925798      0.546852      0.272294      0.139909     0.0613987     0.0259614
  12  23 3912.7542    1.5389  5.8400 10.6620 -0.0080  0.1188   0.0272   0.3138    0.0574   0.0000   420.4457       73.0980      -1.78998      -47.0673       32.1396       36.3179       21.4174       7.90636       1.06313      -1.56270     -0.684818      -4.46313      -2.23747      0.291121      0.310044     -0.154644    -0.0825582     0.0394162       13.9137       18.7752       19.0819       18.6191       17.7032       14.6907       12.2962       9.53041       7.04491       5.16215       3.23648       2.18580       1.25699      0.747211      0.368955      0.191870     0.0749983     0.0340037
  12  24 4053.2801    1.2751  7.2559 10.4399 -0.0065  0.1374   0.0223   0.4046    0.0520   0.0000   423.0361      -8.05961       41.3309       35.4107      -34.0340      -6.26841       15.5221     -0.256952      -18.7183      -2.02637      -1.72001       2.31081      0.311316       1.08120    -0.0691954     -0.440624      0.230824     0.0379525       17.0950       21.2422       22.5684       22.6461       20.0276       17.8333       14.0975       11.3617       8.35709       5.84710       3.97157       2.56083       1.51751      0.858717      0.462611      0.216468      0.102085     0.0397671
  12  25 4193.9651    1.1156  9.5234  9.9381 -0.0031  0.1663   0.0183   0.4851    0.0579   0.0000   473.5408       17.9702       13.4052       3.76161       22.4322     0.0426279       18.9801       8.93704     -0.717785      -1.00097      -1.09043      0.262545      0.737793      -1.71363      -1.04193     -0.224347      0.193145     0.0755237       20.5639       26.2117       27.5366       26.8414       24.8035       21.3046       17.5708       13.5268       10.0818       7.19562       4.91898       3.04621       1.90398       1.06532      0.569271      0.267949      0.121345     0.0506373
  12  27 4475.8299    0.7717 12.9740  9.7186 -0.0109  0.2805   0.0159   0.7643    0.0489   0.0000   443.3456       38.4192      -39.4880      -5.98707       60.4230       52.1574      -4.28024      -77.0485       20.7361       8.09474       1.96280       8.85527     -0.482887      -3.53266      -2.54020      0.879198      0.635638    -0.0693067       33.3770       44.4279       47.1828       45.2076       42.6131       35.4142       29.3962       23.2554       17.1898       12.2456       8.13025       5.28318       3.19807       1.78774      0.993464      0.453303      0.207786     0.0804648
  13  10 2128.4633    0.7948  0.5122  9.7166 -0.0043  0.0289   0.0324   0.0597    0.0794   0.0000   430.7114      -4.92089       13.8957       2.30552       1.10465      0.112215      -4.23486      -4.24233       1.69334      0.678584      0.551779     -0.231941     -0.106509     0.0204598     -0.216985     0.0520027    -0.0176283    0.00642256       3.66516       3.53316       4.56050       4.85675       3.63884       3.46182       3.09048       2.14964       1.60729       1.22097      0.822356      0.521654      0.335833      0.200267      0.109348     0.0564176     0.0298251     0.0117990
  13  11 2271.1247    1.0472  0.7586  9.9163 -0.0037  0.0343   0.0346   0.0707    0.1071   0.0000   439.4341      -3.10506       5.54721       3.86762       8.65206      -1.35510      -5.22569      0.814573      -1.74997     -0.442591      0.413997      0.578640      0.339281      0.328810     -0.240588     0.0257377     0.0300935   -0.00194328       4.04855       5.30380       5.20861       4.89653       4.56688       3.86948       3.65489       2.76445       2.25124       1.45408      0.987148      0.656233      0.373488      0.213213      0.124011     0.0628802     0.0323787     0.0168976
  13  12 2411.7735    1.4207  0.8218 10.3268 -0.0024  0.0305   0.0456   0.0755    0.1290   0.0000   442.7613       6.00172       12.3569      -5.21698      -7.64056      0.388603      -2.08414      0.852107      0.567929       1.56726      0.121897      0.110384      0.264153     -0.140248    -0.0494654     -0.113830    0.00329345   -0.00371674       3.80870       4.74790       5.11795       4.95476       4.65799       3.71099       3.17205       2.48955       1.74089       1.28594      0.895350      0.585620      0.362394      0.205168      0.128209     0.0604035     0.0314165     0.0163752
  13  13 2551.6814    1.9174  0.7889 10.9968 -0.0162  0.0455   0.0689   0.0818    0.1724   0.0000   432.8158      0.550087       11.7376     -0.520659      -3.33064       6.50754       4.84761     -0.541336      -2.13545     -0.373885      -1.36942      0.383300    -0.0157701     -0.109696     -0.163779    -0.0109158     0.0604978    -0.0247390       5.12006       4.95873       7.62656       6.83013       4.13955       5.35725       4.54529       2.56454       2.25403       2.04575       1.06291      0.649256      0.559827      0.274918      0.120539     0.0877765     0.0407881     0.0151066
  13  14 2691.5853    2.4211  0.8624 11.4629 -0.0001  0.0391   0.0850   0.0777    0.2168   0.0000   437.5987      -2.24721       11.8254       8.04808      -7.43918      0.145593       3.25386       1.36579       2.56389      0.979740      -2.28631     -0.384855      0.436012      0.138856    0.00634084    -0.0151890     0.0152926    -0.0272626       4.39051       5.78180       5.40936       5.10094       5.37514       4.68191       4.02144       2.78153       2.34999       1.61601       1.18564      0.829315      0.495186      0.275896      0.154075     0.0765918     0.0357239     0.0177255
  13  15 2832.0969    3.2798  0.7793 11.6318 -0.0065  0.0325   0.1144   0.0669    0.2560   0.0000   436.3446      -3.37252       22.0556       4.68440      0.507871      -3.34093      -2.18756       1.10937      0.531430      0.325201      0.668690      -1.13734     -0.686468      0.121264    -0.0748122    0.00473159    -0.0340081    0.00222254       4.39435       4.70824       4.54737       5.03995       4.80673       4.35664       3.47783       2.60892       1.97189       1.47419       1.06018      0.708810      0.436506      0.268606      0.144665     0.0724541     0.0343879     0.0164743
  13  16 2972.5422    3.6391  0.9624 12.1557  0.0011  0.0326   0.1066   0.0859    0.1929   0.0000   437.4521       6.13510       10.8948     -0.701863     -0.573973       6.83933      -1.79339      -4.52829      -2.54467       1.59456      0.865481     -0.371617     -0.393903     -0.266867    -0.0320120   0.000437867     0.0219628   -0.00779154       3.76334       4.65888       4.98039       4.49768       4.67199       3.83915       3.14091       2.58401       1.80153       1.44212      0.919672      0.604282      0.384482      0.225619      0.129866     0.0674190     0.0310256     0.0150902
  13  17 3112.4381    3.8919  0.9469 12.6417 -0.0037  0.0345   0.1189   0.0872    0.1258   0.0000   440.3384       6.23917       8.53263       5.53788       3.67209       1.11245      -4.82653      -2.81127     -0.941166      -1.02210      0.275814     -0.211784     -0.339450    -0.0609035     -0.340986    -0.0505544     0.0315358    -0.0101413       3.84008       5.11590       5.36927       4.85645       5.02593       4.20298       3.28088       2.81242       1.84016       1.47446      0.999391      0.661966      0.419237      0.244363      0.128298     0.0699070     0.0325913     0.0146787
  13  18 3252.2987    3.6961  1.0847 12.7446 -0.0140  0.0375   0.1121   0.0992    0.1246   0.0000   440.1045       2.26772       8.79311       7.35505      -4.62113       4.03209       1.22692      0.403535      0.218687      -3.91341       1.15184    -0.0282315     -0.426259    0.00973150     -0.294105     -0.154177     0.0324327    -0.0229038       4.27068       5.56334       5.77301       5.86120       5.34291       4.64728       3.81572       2.91554       2.36490       1.57866       1.15119      0.727714      0.451260      0.276309      0.154520     0.0818227     0.0390065     0.0177604
  13  19 3392.3219    3.3339  1.6194 12.1354 -0.0074  0.0469   0.0811   0.1155    0.1006   0.0000   435.0025       5.03423      -1.98871       13.8220       3.37085      0.135348      0.287289      -1.45255     -0.294744       3.32120      0.895285     0.0427025      0.944583     -0.206047      0.180783     0.0852823    -0.0150029    -0.0304233       5.73477       7.44794       7.81946       7.89281       6.68447       5.99079       4.90576       3.78719       2.96690       2.06469       1.37301      0.932865      0.548189      0.351510      0.178443      0.103916     0.0497063     0.0223927
  13  20 3532.4546    2.7620  2.6377 11.5608 -0.0020  0.0643   0.0540   0.1530    0.0746   0.0000   440.7857      -4.79482       13.1029      -8.46701       18.5306       5.17889      -10.5217       8.45137      -1.45827     -0.159193      -1.14247      0.329293       1.17151     -0.215305      0.471591      0.212524    -0.0133402     0.0421335       7.08241       9.50821       9.64162       9.16833       9.27788       7.53388       6.60099       5.15299       3.92767       2.91477       1.99513       1.23253      0.812701      0.488411      0.272552      0.146819     0.0633324     0.0312386
  13  21 3673.0437    2.2172  3.7665 11.1242 -0.0026  0.0780   0.0386   0.1955    0.0627   0.0000   447.0278       4.61932       1.88035       8.18523      -3.75262      -5.40232     0.0474386      -10.8843      -13.8477      -1.60543       1.23754     -0.792127     -0.879950     -0.224688     -0.453147    -0.0113595      0.104126    0.00502278       8.79830       11.5530       12.2016       12.4554       10.9075       9.40868       8.33683       6.26753       4.95682       3.48404       2.47471       1.57023      0.998769      0.595459      0.342434      0.178972     0.0848116     0.0418454
  13  22 3813.6913    1.8649  5.2507 10.6186 -0.0030  0.0921   0.0286   0.2452    0.0625   0.0000   434.7333       3.83154       57.5394       42.0943       7.16897       2.46332       6.32922      -2.25745      -14.2167      -1.47181     -0.908162      -1.07814      -1.99288     -0.994833     -0.924411      0.438314      0.171443    -0.0689099       10.4429       13.6666       13.9018       14.0378       13.3378       11.7323       9.58830       7.60593       5.74205       4.33646       2.96964       1.97750       1.29798      0.743176      0.409689      0.221991      0.103515     0.0452551
  13  23 3954.4318    1.4956  6.2191 10.5228 -0.0001  0.1120   0.0245   0.3036    0.0562   0.0000   423.9275       25.9618       8.92018       12.9768       46.3496       4.24644      -5.20402       13.6360      -3.37489      -7.03263       7.84496       2.37124     -0.152737    -0.0500178     0.0912492      0.295996      0.168211    -0.0143638       12.7985       16.7256       17.4225       17.3680       16.2588       13.9999       11.5866       9.38865       7.04798       5.15501       3.60684       2.36452       1.51276      0.938431      0.494121      0.280778      0.127214     0.0573235
  13  24 4095.2980    1.2232  7.6877 10.2355 -0.0016  0.1324   0.0203   0.3903    0.0544   0.0000   461.8895     -0.321017      -42.8096       19.2834       48.2433      -7.86700      -8.52638      -7.78208       21.9824      -4.77221      -2.64164      -3.50512       2.87105      0.512026     -0.945998     -0.178767     -0.154004     -0.120052       15.5900       19.9180       21.0995       20.5601       18.8634       16.7747       14.0322       11.4487       8.52808       6.30998       4.29397       2.84935       1.81316       1.06010      0.597912      0.322391      0.152361     0.0710416
  14   9 2017.0059    0.6014  0.4624  9.3870 -0.0014  0.0273   0.0227   0.0490    0.0756   0.0000   436.8809     -0.799659       11.0932      -4.43044      0.983154      -1.22237       3.70032       1.73024     -0.267799     -0.404488    -0.0635931     -0.424839    -0.0198913    -0.0652759     0.0602404     0.0308803    -0.0119042    0.00409528       3.30577       4.46265       4.84689       4.39796       4.17549       3.64728       2.87824       2.35817       1.74097       1.34492      0.863648      0.563251      0.365562      0.215186      0.131779     0.0760609     0.0364589     0.0183586
  14  11 2305.6989    1.0797  0.7693 10.2018 -0.0004  0.0302   0.0349   0.0773    0.0926   0.0000   441.1726       3.24319       13.1641      0.699618       1.62342       1.55245      0.599426      -3.09182       1.29755      -1.03786     0.0381945      0.446413   -0.00188677    -0.0105980      0.223678    -0.0990909    -0.0268327    -0.0100899       3.83903       4.94065       5.10680       5.01528       4.72698       4.07241       3.33016       2.61730       1.83739       1.45125      0.955905      0.692735      0.447234      0.273277      0.149277     0.0826665     0.0457104     0.0209284
  14  12 2446.7599    1.5506  0.7260 10.6569 -0.0099  0.0318   0.0528   0.0696    0.1055   0.0000   435.5988     -0.918561       20.1036       6.88815      -8.52889       8.32375     -0.436994      -3.09333       1.28398     -0.493726      0.228563     -0.749120       1.01773    -0.0563338      0.211239     -0.155677    -0.0238223     0.0312116       3.75884       3.86307       4.32251       4.78874       4.67369       3.27769       3.29798       2.58759       1.82462       1.38977       1.01856      0.712148      0.432633      0.271259      0.180352     0.0913431     0.0505789     0.0248889
  14  13 2587.3450    1.9573  0.9187 11.2442 -0.0067  0.0336   0.0602   0.0839    0.1125   0.0000   442.2940      -2.37689       15.6700      0.317079      -6.41596       2.86888       2.55187     0.0290584     -0.626114      0.784349       1.14883      0.958776     0.0877751    -0.0645907     -0.264992    -0.0259527  -0.000102413    0.00380128       3.93618       4.61645       4.64818       4.77631       4.60110       3.79260       3.49210       2.78945       2.22399       1.65964       1.19430      0.722853      0.479561      0.291576      0.189820     0.0996997     0.0537397     0.0259960
  14  14 2728.1543    2.5354  0.9736 11.2465 -0.0082  0.0353   0.0745   0.0749    0.2349   0.0000   438.8461      -7.20699       14.2900     0.0941707      -5.99496       2.15556       5.30315       2.36294     -0.730834      -1.20233       3.12311     -0.387907     -0.498782      0.114608      0.268162    0.00574913    -0.0338156    -0.0328372       3.90631       5.02737       4.72528       4.76489       4.67922       4.21655       3.59599       3.03767       2.33744       1.99938       1.24660      0.869319      0.492403      0.347280      0.198350      0.112410     0.0629082     0.0261010
  14  15 2869.1954    3.3629  0.8090 11.5646 -0.0101  0.0305   0.1092   0.0750    0.3219   0.0000   429.9215       1.45568       6.27655       8.23728      -1.10067       7.60517      -5.50275       2.28583     -0.188456      -1.48037      -1.28784     -0.267214     -0.824670     -0.481083     0.0384554    -0.0756771    -0.0653944    -0.0161204       3.57259       4.44694       4.59936       4.14426       4.32550       3.80328       3.31317       2.47813       1.75809       1.48697       1.01446      0.716251      0.455586      0.279913      0.172112     0.0912275     0.0438844     0.0202154
  14  16 3010.0997    4.1540  0.8085 12.2132  0.0006  0.0342   0.1297   0.0734    0.2311   0.0000   441.5042       5.24388       17.4756       7.28757       2.90899      -2.54614       1.82929      0.828471      0.209251     0.0702933       1.24622    -0.0424745     -0.557273      0.404728      0.233836   -0.00816129     0.0429093    0.00984948       3.72218       4.70751       4.63056       4.38905       4.78395       3.69784       3.47826       2.35596       2.13201       1.62580       1.02743      0.716884      0.415867      0.307510      0.165053      0.102571     0.0544941     0.0259422
  14  18 3290.7604    3.5671  1.3841 12.4225 -0.0051  0.0408   0.0925   0.1062    0.1281   0.0000   433.0056       6.19766       21.0868      -7.40473       5.53201      0.514499      -5.65630       5.31493      0.418144     -0.495042       1.64381     -0.724201     -0.491056     -0.181796      0.392128      0.183220     0.0237839     0.0411179       4.32950       5.69856       5.83353       5.97572       5.60910       4.76580       4.25042       3.22019       2.62933       1.90855       1.37244      0.909188      0.578391      0.379760      0.217823      0.128541     0.0633665     0.0324755
  14  19 3431.4403    2.9836  1.6998 12.2727 -0.0162  0.0488   0.0738   0.1207    0.0897   0.0000   433.7540       1.44699      -5.15068       11.5640       3.41682       6.34453      -2.12804       5.01978       3.09912       3.50136       3.66744      -1.94597      0.796068     -0.643652     -0.264142     -0.372088      0.180028  -0.000129775       5.48124       6.84810       7.42913       7.08298       6.50726       6.15664       4.83478       4.23001       3.33240       2.44459       1.65579       1.13411      0.743812      0.445120      0.259546      0.141715     0.0822558     0.0397837
  14  20 3572.1589    2.5220  2.9900 11.5309 -0.0054  0.0627   0.0461   0.1664    0.0701   0.0000   426.2001      -2.04000       19.3716       18.0497      -12.1180     -0.628502       10.8561      -3.27265      -8.40514      -4.35722       2.51093       2.70304      0.253053    -0.0281150      0.259130     0.0379672     -0.131125    -0.0246462       6.81283       8.60262       9.32585       8.94751       8.76844       7.60941       6.39772       5.47859       4.05920       3.14550       2.17190       1.54989      0.936676      0.610295      0.360809      0.203614      0.100682     0.0518198
  14  21 3713.1480    2.0602  4.3115 11.0413 -0.0010  0.0790   0.0339   0.2163    0.0606   0.0000   439.9598       19.7391       13.6568      -21.7280      -3.45159      -7.24076       10.1777      -1.13489     -0.578331       3.57959     -0.802188       2.01367     -0.307718      0.784310      0.264766     0.0987865     -0.113187    -0.0254917       8.84556       11.0230       12.0032       11.7969       11.2581       9.97835       8.16954       6.69518       5.33699       3.83692       2.77468       1.90560       1.21206      0.777565      0.449697      0.253413      0.133399     0.0661341
  14  22 3853.9697    1.7138  6.0079 10.4980 -0.0017  0.1014   0.0252   0.2654    0.0607   0.0000   450.3281      -8.07494       27.3265       22.8474      -17.3799       2.62037       15.5582      -6.89606      -13.0477       4.64975       1.43547     -0.312860      -1.45428     -0.494714      -1.00018     -0.365517     0.0571047     -0.119890       10.5129       14.3852       14.3988       14.9460       13.5546       12.7405       10.4952       8.53954       6.67259       5.12611       3.50828       2.48245       1.65332      0.994137      0.591498      0.333415      0.163553     0.0829409
  14  23 3995.0864    1.4016  7.0948 10.4219 -0.0026  0.1199   0.0223   0.3304    0.0540   0.0000   454.5900       13.6515       31.1581      -18.4229      -22.0866      -3.58884       14.0209       24.7469       8.85423      -15.5502      -2.72614      0.306509     -0.179197       1.53555      -2.06435     -0.337484      0.154125     -0.116915       12.8491       17.2318       18.3006       17.8107       16.7517       15.1180       12.4811       10.5091       7.71814       5.86112       4.29183       2.91501       1.93943       1.21164      0.697525      0.403148      0.188553     0.0989395
  14  24 4136.4373    1.1355  8.7851 10.1484  0.0007  0.1523   0.0193   0.4149    0.0559   0.0000   405.9529       25.4902       47.7309       55.4017      -10.5933      -13.4497       2.38643       3.97288      -14.9245      -8.02233       3.28167       4.03668      -2.48424      -2.72998     -0.647656       1.13180      0.271061     -0.183653       15.9235       21.5885       22.4535       22.6311       20.5649       19.1927       15.6472       13.2794       10.1618       7.76561       5.51190       3.74057       2.45992       1.55129      0.899568      0.516828      0.250784      0.127002
  14  25 4277.6336    0.9735 10.6572  9.9283 -0.0055  0.1807   0.0171   0.5237    0.0533   0.0000   405.8069       26.5100       32.0969       38.6378      -2.16694      -70.4905      -21.2427       16.1052      -6.26165      -7.41847       12.0342      -2.06436      -7.51528       2.95572     -0.651488      0.559795      0.253756      0.192409       19.3108       25.4087       27.1557       26.6845       25.1089       22.9955       18.7418       15.3240       12.0655       8.79181       6.51568       4.47065       2.97063       1.86527       1.08236      0.614393      0.307723      0.154639
  14  26 4419.8140    0.7723 12.7192  9.8858 -0.0030  0.2538   0.0159   0.7061    0.0459   0.0000   430.6619      -20.7658       51.9839       7.74129      -20.4329      -18.0715       25.5739       20.1771      -15.0414      -35.8426       5.37735      -4.31035       4.32656     -0.638135      -1.53778       1.16337     -0.107545     -0.100979       26.3394       35.3417       36.5647       37.2097       34.5450       30.8769       26.4163       22.0304       16.7079       12.7963       9.15174       6.44950       4.29561       2.68008       1.60558      0.925203      0.441939      0.233390
  14  27 4560.6629    0.6577 14.2034  9.7284 -0.0038  0.3150   0.0135   0.8112    0.0408   0.0000   371.6599       29.3216       50.2411       35.4148      -4.31278      -34.1164       38.0900       24.7169       1.66577      -23.3784      -7.56085       10.2212       4.58577       3.35324      -6.63826       1.39829       1.04909     -0.533036       33.2972       42.4551       47.1162       45.1608       43.5677       37.7907       33.3722       26.9293       21.4053       15.6541       11.6271       7.95792       5.23119       3.29380       2.02344       1.15757      0.545623      0.292025
  15  11 2339.5126    1.3135  0.6835 10.2205 -0.0014  0.0277   0.0422   0.0600    0.0983   0.0000   441.9985      -3.29334       8.66015      0.688205      0.793885      -1.52844      -3.87979      -5.04460      -2.98401       1.81314     0.0963153      -1.26213     -0.528229      0.218897      0.173503    -0.0143069    -0.0493129    -0.0110273       2.88485       3.55637       3.42598       3.95165       3.73356       3.04972       2.59266       2.30717       1.81125       1.40281      0.951657      0.685756      0.413745      0.289559      0.171249      0.101484     0.0621233     0.0326186
  15  12 2481.0164    1.6844  0.7966 10.9685 -0.0056  0.0304   0.0511   0.0740    0.0946   0.0000   437.6664    -0.0308739       8.51246      -2.73719      -5.24027       5.54694      -8.24612     -0.412868       3.49927     0.0853219      -1.53330      0.256333      0.430258     -0.104022     -0.242855     0.0176916     0.0264174    -0.0738575       3.33852       4.26156       3.96511       4.24521       3.72560       3.44242       3.10985       2.71652       2.11615       1.66373       1.15839      0.770904      0.516208      0.333782      0.180824      0.113210     0.0625970     0.0320796
  15  13 2622.4122    2.0935  0.9005 11.3869 -0.0065  0.0315   0.0601   0.0785    0.1029   0.0000   437.2808       1.94165       13.3910     0.0869000       1.86408       2.62268       5.91822     -0.114458       2.57205      0.394977     -0.619193     -0.476208      0.303970     -0.142271      0.185762   -0.00485449    -0.0636228    -0.0189608       3.41578       4.16196       4.26119       4.26969       4.01928       3.56158       3.20325       2.72431       2.22582       1.74080       1.21555      0.759204      0.551378      0.340785      0.217213      0.113530     0.0726935     0.0400467
  15  14 2764.1250    2.7792  0.8007 11.7692 -0.0040  0.0302   0.0836   0.0647    0.1221   0.0000   441.4532      -7.65719       15.6827       1.04970       1.91473      -1.85112      -5.53445      0.371530       3.73000     -0.304756      0.446019     -0.654778      0.663125      0.188802      0.201279    -0.0877810     -0.109283    -0.0307901       3.11995       4.10068       4.32412       4.44912       4.03218       3.44555       3.12525       2.60988       1.83960       1.50167       1.09986      0.743317      0.463797      0.318643      0.205909      0.106307     0.0637405     0.0330420
  15  15 2905.7330    3.4175  0.8511 11.9588 -0.0020  0.0302   0.0975   0.0685    0.2101   0.0000   433.2784       4.30763       12.8618       1.56338      -3.71276       6.32690     -0.905857       2.55184      0.463012       1.42359       1.14304     -0.592302    -0.0423861     0.0852627     -0.402204     0.0453323    -0.0650437   -0.00724248       2.89534       4.07406       4.21651       4.03860       4.18695       3.37849       2.99780       2.43567       1.98398       1.42379       1.08368      0.695389      0.484209      0.310229      0.186369      0.109476     0.0609551     0.0335449
  15  17 3187.9622    4.0890  1.0774 12.7513  0.0050  0.0351   0.1242   0.0980    0.1916   0.0000   437.8203       7.71092       3.35653       1.82858     -0.720816       2.02213       1.26681     -0.392010       2.43533      0.682829     0.0388661      -1.34260       1.30474      0.359091     -0.324495     0.0179259     0.0470218    -0.0409581       3.77417       4.96326       5.21939       5.29704       5.03246       4.27206       3.66690       2.92454       2.36523       1.72575       1.24167      0.871084      0.593188      0.387414      0.229152      0.130701     0.0756698     0.0402380
  15  18 3328.8007    3.4458  1.5197 12.5049 -0.0046  0.0456   0.0869   0.1122    0.1280   0.0000   439.8187       13.1460       12.1006       5.26135       8.84475       2.27607      0.163049      -4.56052       2.85772       3.15607       2.65307      -2.45436      -1.12010      0.284018     -0.102383     -0.259899     0.0497065   -0.00640852       4.44487       5.87399       6.58166       6.31437       5.99837       5.25574       4.77051       3.71313       2.90288       2.36383       1.56678       1.18241      0.749263      0.501676      0.312365      0.167797     0.0995168     0.0522402
  15  19 3469.8302    2.7965  2.2880 11.8549 -0.0016  0.0518   0.0562   0.1412    0.0881   0.0000   442.6517       7.46786       4.29730      -5.21832       6.04535      -6.33259       5.78999      -8.77238       6.72728       3.07389       2.99569      -1.04615      0.272560      0.977555      0.594435     -0.510062     0.0663067      0.104177       5.40969       6.76643       7.22142       7.50139       6.47923       6.46722       5.27305       4.46018       3.42667       2.74832       1.90810       1.39059      0.918286      0.622001      0.365332      0.221372      0.119317     0.0651413
  15  20 3611.1136    2.4754  3.5221 11.0695 -0.0022  0.0639   0.0400   0.1683    0.0839   0.0000   435.1859       9.44630       10.6747       10.1302      -11.4840       12.0917      0.929375      -8.59638       4.31870      -3.05618     -0.344226       1.84332      -1.92834     -0.453598      0.720186      0.163426     -0.206539     0.0458138       6.36058       8.51030       8.69636       8.98983       8.32920       7.73970       6.56260       5.34770       4.41007       3.25965       2.39935       1.71720       1.12413      0.751481      0.458517      0.265783      0.145129     0.0807653
  15  21 3752.5430    2.0172  4.7513 10.8340  0.0003  0.0857   0.0309   0.2069    0.0651   0.0000   435.6025       3.56767       7.05900       5.48789      -20.3874       5.78230       2.20424      -5.11980       3.17577      -6.73693      -5.27933      0.214280     0.0874476    -0.0214666       1.60329     -0.171748    -0.0226063    -0.0318869       8.41704       11.4998       11.7479       12.3650       11.2900       10.3227       8.95180       7.27563       5.83706       4.41895       3.22034       2.33102       1.53573       1.01282      0.617326      0.366149      0.191161      0.104649
  15  22 3894.0713    1.6688  6.3967 10.4024  0.0006  0.0980   0.0232   0.2704    0.0601   0.0000   453.8533       14.3955       24.4426      -3.01971       7.49474       16.7977      -7.87512      -11.0009       7.46904       3.37317     -0.874506      -5.70435      0.562542      0.664823      -1.15839      0.334206      0.176985     0.0116215       9.94795       12.7776       14.0679       13.4395       13.2419       11.6220       10.2090       8.60486       6.50994       5.31814       3.71626       2.64871       1.76093       1.14375      0.707567      0.417581      0.223670      0.120858
  15  23 4035.5238    1.3373  7.4816 10.3775 -0.0045  0.1198   0.0211   0.3431    0.0531   0.0000   453.5752       11.4404      -23.6717       9.74448       12.4678       7.47207       9.84053      -1.11868     0.0628661     -0.853298       8.68513       1.47994     0.0954916      -2.01194      0.533519       1.19604     -0.419137     -0.347466       12.5333       15.8664       17.1192       16.7828       16.3090       14.5502       12.5425       10.2144       8.45710       6.27409       4.67624       3.26839       2.21328       1.45055      0.894427      0.545348      0.288510      0.157280
  15  24 4177.4136    1.1795  9.7125  9.9829 -0.0031  0.1451   0.0173   0.4276    0.0549   0.0000   434.1782       7.82015       85.4059      -24.5556       6.82755   -0.00620601      -15.9561      0.384814       15.0800      -11.0272     -0.675644       1.70131      -3.66780       2.64895      0.881057    -0.0211085     -0.268793      0.419037       14.4159       18.4553       20.2783       20.0838       19.4139       17.4084       14.8164       12.3734       9.70770       7.53205       5.53267       3.96128       2.74654       1.73705       1.11159      0.670933      0.340600      0.186535
  16   8 1933.1323    0.5023  0.3978  9.1960 -0.0071  0.0244   0.0216   0.0463    0.0597   0.0000   439.7789       3.65213       14.3811      -3.72027      -1.33713     -0.112468      -4.17745      -1.94045     -0.989047       1.02528     -0.592625     -0.883005      0.562532     0.0812786     -0.167341     0.0761717     0.0154698    -0.0525744       2.43358       3.28631       3.45700       3.37851       3.15587       3.13985       2.57788       1.88432       1.76210       1.19572      0.934160      0.695151      0.413881      0.296463      0.192548      0.112692     0.0724997     0.0504014
  16   9 2081.5747    0.7165  0.5412  9.4791 -0.0102  0.0248   0.0259   0.0585    0.0827   0.0000   435.1375      -7.33183       12.3982       3.58663      -7.30077    -0.0751238       1.21942      -3.77594      0.144645       1.10200     -0.369318     -0.576969      0.480998      0.408071      0.154664     -0.138172     0.0315397    -0.0770819       2.76358       3.67015       3.66448       3.48696       3.22153       3.04787       2.74684       2.34434       1.97010       1.50928       1.02934      0.781692      0.533501      0.316552      0.201802      0.114149     0.0682231     0.0350955
  16  11 2372.5442    1.3493  0.8751 10.2951 -0.0016  0.0343   0.0381   0.0687    0.1041   0.0000   440.8695      -5.32960       10.5481     -0.909442      -5.47285       5.31041      -1.70319       1.41908      0.295751       1.73854      -1.16432       1.21759      -1.38004      -1.15711     0.0187889   -0.00613370     -0.138263    -0.0475481       3.50837       4.04028       4.48381       4.29167       4.19032       4.17102       3.34098       2.68622       2.14757       2.03651       1.29396      0.915484      0.719964      0.440395      0.264868      0.203185      0.106844     0.0586982
  16  12 2514.8435    1.7655  0.8963 10.8644  0.0019  0.0321   0.0482   0.0740    0.1026   0.0000   442.5673       1.16981       15.1573      -1.18928       5.67791       7.47506      -4.71946      -4.05501     -0.737509       1.10776     -0.211340      0.298386    -0.0496772      0.237248      0.158954    -0.0181127    -0.0473130     0.0325520       3.64224       4.20247       4.47110       4.72030       4.92230       3.85387       3.17479       2.58811       2.30838       1.65844       1.17473      0.896248      0.582990      0.372754      0.249361      0.158873     0.0945865     0.0634495
  16  13 2656.9230    2.3966  0.8758 11.2288  0.0004  0.0307   0.0646   0.0668    0.1243   0.0000   438.1135      0.921105       2.20362       2.89795      -5.48399      0.724543      -2.60727      -1.24106      -1.57686      -2.42616      0.785363      0.747071     -0.651678     -0.265812     0.0339380    -0.0403898     0.0509154     0.0350397       3.40206       4.31563       4.48648       4.53730       4.38321       4.05618       3.39727       2.58790       2.09057       1.54209       1.16698      0.822080      0.595469      0.391632      0.251771      0.146144     0.0849191     0.0495141
  16  14 2799.4439    2.9281  0.7663 12.0401 -0.0039  0.0264   0.0904   0.0698    0.0932   0.0000   438.4850       2.65852       15.6430       4.24553       4.67661       4.74686      -1.43980     0.0504399      -2.50600      -1.89229      0.260258     0.0543586      0.428098     -0.220369    -0.0410371   -0.00256393     0.0176127    -0.0452820       2.61939       3.20758       3.44875       3.46755       3.07260       2.90928       2.58272       2.25064       1.78904       1.42460       1.03900      0.718329      0.524380      0.332154      0.203026      0.120863     0.0732945     0.0392929
  16  15 2941.7334    3.5841  0.7647 12.3278  0.0007  0.0277   0.1063   0.0686    0.1181   0.0000   439.9128    -0.0444945       9.42311       4.83413       4.35073       2.27933     0.0362007      -2.48662      -3.47066       1.21478       1.74010      0.879588     0.0426671     -0.620239     -0.126547     -0.132987     0.0751875     0.0508560       2.65984       3.45064       3.08672       3.39829       3.30752       3.03643       2.64755       2.22897       1.68068       1.25587       1.02653      0.739068      0.541416      0.360234      0.228051      0.142148     0.0816202     0.0413379
  16  17 3224.9009    4.0528  0.9824 12.7827 -0.0006  0.0339   0.1198   0.0799    0.1773   0.0000   438.0320       6.08028       9.27975       2.02009      -5.47070       12.0806       1.92813     0.0118236      0.259506     0.0118403     -0.536534     -0.252182    -0.0347447      0.573986     -0.186708    -0.0959401    0.00249999    -0.0138457       3.45024       4.81489       4.97629       5.13110       4.94349       4.16377       3.59169       2.83449       2.35186       1.69088       1.32058      0.906561      0.608789      0.410173      0.259389      0.157639     0.0961921     0.0519678
  16  18 3366.2459    3.3496  1.7571 11.8579 -0.0027  0.0433   0.0794   0.1178    0.2027   0.0000   438.0030      -7.72539       2.55373       1.95249      0.919459      -2.66692      -5.72855       7.68376       2.28510      -1.61294     -0.770582      0.728382     -0.628301     0.0745398     -0.880264     -0.198129     0.0137193    -0.0655294       4.52266       5.73379       6.08240       6.14004       5.85572       5.35656       4.57614       3.73781       3.03630       2.30674       1.74780       1.27404      0.842523      0.568766      0.384539      0.219219      0.131390     0.0770112
  16  19 3507.9261    2.7582  2.5533 11.7086 -0.0108  0.0557   0.0535   0.1459    0.0981   0.0000   452.3803       13.7962       13.3539       1.65186      -6.64286      -8.06713       11.0593      -2.42997      -9.63922       3.13036       1.06934      -1.78872      -2.42052      0.773040     -0.194738     -0.699768     -0.167323      0.184733       5.57316       6.60989       7.15060       7.36883       7.48582       6.40250       5.59236       4.73993       3.80543       2.95509       2.21266       1.60013       1.13158      0.712958      0.477964      0.302036      0.178566      0.101751
  16  20 3649.6803    2.2505  3.6156 11.2183 -0.0060  0.0680   0.0376   0.1769    0.0753   0.0000   442.4389       15.8925       5.05623      -1.33803      -1.54919      -2.22496       5.51440       13.3991       4.68422      -3.20178       2.82268      -1.07167     0.0842003      0.478779     -0.403219      0.167832     -0.269568      0.191122       6.58780       8.40861       9.42256       9.10449       9.05454       7.95728       7.02736       5.88101       4.58662       3.59180       2.70191       1.92998       1.39546      0.894932      0.592561      0.362297      0.204364      0.114206
  16  21 3791.6512    1.8815  5.1029 10.6388 -0.0016  0.0826   0.0271   0.2195    0.0655   0.0000   429.9988      -13.9072      -9.61350       6.81339       11.9135       5.81040      -13.0735       7.71451       14.4122       5.85314      -3.71416      0.280906      0.928868      -1.35508       1.41046     -0.253558     -0.222753    0.00478624       7.88473       10.2725       11.0891       11.1605       10.7327       9.41092       8.70837       6.99393       5.83770       4.42976       3.34104       2.42885       1.72403       1.10873      0.715799      0.453641      0.245588      0.136812
  16  22 3933.5236    1.5861  7.0947 10.3004 -0.0045  0.1031   0.0216   0.2890    0.0586   0.0000   442.2143      -10.9611       13.7926      0.855362      -9.37575      -9.33875       6.03451      -12.2849       4.59873      -2.79632       6.12365      -2.02775      -1.50343      -1.94101      0.552902      -1.30012     -0.353686     -0.101816       9.96769       12.8696       13.7200       14.1060       13.7086       11.8733       10.8206       8.83654       7.19340       5.43837       4.07983       3.00551       2.15675       1.43986      0.907678      0.570312      0.308263      0.180299
  16  23 4075.3572    1.2663  8.2067 10.1551 -0.0038  0.1210   0.0182   0.3560    0.0525   0.0000   435.3501       7.26348       21.1805       21.1284       6.01873      -2.58007      -19.3154      -5.75084       6.93414      -10.2653       1.00241       2.75331      0.325730      -1.19549     -0.778980      -1.28204      0.468056   -0.00801205       11.7358       14.5401       16.0080       16.1257       15.2661       13.8724       12.6468       10.1625       8.62587       6.57428       5.07263       3.63589       2.48274       1.66888       1.09245      0.678480      0.383325      0.219048
  16  24 4217.4433    1.0528 10.2264 10.0098 -0.0117  0.1582   0.0161   0.4501    0.0490   0.0000   431.9391      -12.5989      -13.8845      -14.1158       28.0510       16.2897      -41.2598      -21.9869       21.7525      -6.75743      -20.7752       3.19144       1.59911     -0.211539      -2.00444     -0.876206    -0.0893084     -0.254743       14.6762       19.1143       20.5291       21.2221       20.0121       18.3789       16.1022       13.3371       11.1718       8.81230       6.39495       4.69106       3.36944       2.21082       1.44513      0.897449      0.491771      0.291048
  16  25 4360.2059    0.8767 12.1961  9.8560 -0.0010  0.2048   0.0150   0.5628    0.0467   0.0000   425.7211       34.0228       19.2599      -17.0891     -0.284725      -20.7178       17.6126       26.9155      -29.9599      -27.9867       3.19451       8.04241      -2.68601       2.94036      -2.22491      -2.38835      0.728468      0.789084       18.9990       24.5580       26.4007       26.9593       25.9482       23.7440       20.5295       17.7395       13.7424       11.2249       8.31405       6.06842       4.37211       2.89206       1.86748       1.18885      0.654622      0.367080
  17   8 1963.2983    0.5276  0.4817  9.1741 -0.0047  0.0264   0.0209   0.0553    0.0634   0.0000   441.8494      0.339842       15.1253      -1.70754      -2.00277     -0.349467     -0.254356      0.240881      -1.46251       1.80611      0.179260      0.109593      0.133854    -0.0691827     -0.303492     -0.344501     0.0320437    -0.0569995       2.76864       2.77786       2.62669       3.03237       3.59240       3.01536       2.32531       1.97530       1.70229       1.39526      0.962389      0.729493      0.490131      0.373243      0.261498      0.167015     0.0987421     0.0549229
  17  10 2260.3145    1.0090  0.7887 10.0784 -0.0112  0.0293   0.0308   0.0748    0.1013   0.0000   437.4479      -1.40422       12.4349      -5.79180      -4.88795       1.61022       3.69944      0.513451      -2.43872      -4.53186      0.177047       1.35657    -0.0822905      0.188322      0.207146     -0.171329     0.0906571    -0.0214396       2.58559       3.39895       3.86378       3.54381       3.35469       3.13401       2.82567       2.54913       2.01303       1.64853       1.29312      0.843560      0.623751      0.399427      0.260495      0.168767     0.0892296     0.0552857
  17  11 2405.0190    1.4061  0.8835 10.6797 -0.0041  0.0306   0.0404   0.0760    0.0988   0.0000   436.7224      -2.73840       8.47700      -2.88210      -2.73779       3.84956      -1.74999       2.57995     -0.394948     -0.396892     -0.280198    -0.0175379     -0.650245     -0.156630     -0.325810      0.361604    -0.0890406     0.0653848       2.71024       3.95046       3.90121       4.09224       4.01249       3.51557       3.12622       2.54038       2.05343       1.61338       1.24740      0.842603      0.663255      0.400425      0.282361      0.174728      0.106001     0.0626869
  17  12 2548.0875    1.8691  0.8625 10.9546 -0.0045  0.0285   0.0505   0.0638    0.1039   0.0000   438.2041     -0.928133       12.0025      -1.35406     -0.957083      -3.44768      -5.33542      0.494082      -2.09807       1.48904     0.0960387     -0.178528      -1.22525      0.231776      0.174064     -0.135977     0.0815621     -0.119454       2.70727       3.44568       3.47321       3.53058       3.46450       3.29177       3.05986       2.46621       1.92187       1.53881       1.12657      0.907784      0.674531      0.440969      0.299431      0.193549      0.107974     0.0690109
  17  13 2691.0455    2.3108  0.9617 11.3828 -0.0024  0.0318   0.0586   0.0737    0.1086   0.0000   438.5184       1.47756       7.84378      -1.07014       1.15171       3.00682      -3.19407      -1.14751     -0.663222       1.04114       1.03025     -0.901756    -0.0660637      0.940036     -0.124430      0.137111      0.200251   -0.00271452       3.02928       4.02306       4.11447       4.32453       4.17536       4.03532       3.14890       2.66223       2.04820       1.71372       1.36582      0.932508      0.646351      0.410344      0.288600      0.188935      0.125908     0.0735660
  17  14 2834.3149    3.0165  0.6526 12.2411 -0.0114  0.0356   0.1005   0.0564    0.0880   0.0000   441.0911       1.50791       12.7222       4.54636      -3.43219      -3.18087       5.19104      -1.12276      0.472292      -1.49058    -0.0467251     -0.425839      -1.16018     -0.839108     -0.149844     -0.179828      0.144204    -0.0332551       4.20299       3.92667       2.95887       4.24429       5.12730       4.50831       3.01236       1.91453       1.91702       1.89473       1.58306       1.01297      0.629277      0.350285      0.294180      0.261838      0.180700     0.0989916
  17  15 2977.1420    3.6172  0.7335 12.5676  0.0012  0.0254   0.1077   0.0623    0.0903   0.0000   439.0764     -0.238441       15.8826       5.93592      0.784226       5.72972       1.22493      0.706129      0.655435     -0.254783       2.79206     -0.765835      0.237519      0.149959     -0.353314    -0.0526570    -0.0980993     0.0699997       2.22195       3.08210       3.08536       3.25448       3.06408       2.77534       2.59280       1.99550       1.70271       1.31251      0.986612      0.704001      0.550187      0.354316      0.254597      0.146840     0.0887451     0.0486018
  17  16 3119.3011    3.8115  0.9163 12.6349  0.0010  0.0287   0.1014   0.0719    0.1316   0.0000   439.5426       4.82568       12.3623      -6.33333      -10.7089       1.05625       2.76384      -1.90943      -1.60477      0.867015    -0.0353470     -0.788901     -0.518649      0.198253     -0.156521      0.140035     0.0223111    -0.0353199       2.87705       3.52612       3.74563       3.71144       3.66026       3.34282       3.12846       2.58474       1.95047       1.60402       1.17497      0.884293      0.695306      0.450159      0.290410      0.189775      0.116851     0.0649300
  17  17 3261.3410    3.8525  1.1752 12.3007 -0.0057  0.0357   0.0968   0.0804    0.2167   0.0000   444.0509       7.09973       10.3970       4.31727      -5.31520      0.153273     -0.486997       3.32099     -0.466886      -1.95193     -0.785256      0.824540      0.243221      0.393673     -0.216292     -0.131882     -0.138664     0.0325987       3.17778       3.83161       4.49501       4.39452       4.45892       3.90386       3.57181       3.01326       2.27002       1.94668       1.44715       1.02175      0.779367      0.541198      0.344354      0.213838      0.138537     0.0775638
  17  18 3403.3174    3.3531  1.9672 11.7177  0.0014  0.0478   0.0725   0.1180    0.1898   0.0000   430.8435       11.6266       9.11593      0.207285       6.23251       1.85120       6.23380      -4.17350      -3.47195       1.10671       2.47228     -0.178578     -0.415431      0.324015     -0.324924      0.187871    -0.0949254     -0.131726       4.51562       5.97949       6.07603       5.66051       5.92596       5.45404       5.10094       4.08033       3.34591       2.44712       2.04238       1.45331       1.10306      0.738719      0.475613      0.298876      0.181200      0.105015
  17  19 3545.4337    2.6954  2.5810 11.5522 -0.0055  0.0542   0.0517   0.1437    0.1177   0.0000   442.9360       7.94490       19.7042       9.36529      -6.31419      -4.58859      -2.10764       3.07199       6.38046      -1.91305      -4.88841       2.17894      0.433516      0.479729      0.218474     -0.140896     0.0167159    -0.0650254       4.92992       6.40436       6.55891       6.73058       6.66170       6.04043       5.40480       4.71674       3.75721       3.00438       2.37157       1.71529       1.22374      0.811739      0.556973      0.353969      0.205727      0.125016
  17  20 3687.6901    2.1646  4.1164 11.0770 -0.0040  0.0705   0.0342   0.1971    0.0746   0.0000   440.1894       5.29323       7.68811       21.4074       3.51846      -5.62091       3.05473      -6.91607       3.56376      -4.63069      -3.30720       4.01275      0.472904     -0.229985      0.312254      0.208902     -0.459227    -0.0329271       6.30861       8.07891       8.96121       9.23030       8.39793       8.09672       7.05931       5.99688       4.88125       3.83415       2.91549       2.22059       1.53290       1.08764      0.717496      0.461687      0.259267      0.156056
  17  21 3829.7539    1.9039  5.5624 10.5017 -0.0013  0.0819   0.0249   0.2235    0.0670   0.0000   449.2601       2.19281       4.88579       22.1095       2.50122      -9.18944      -8.17925       3.53326       6.00494      -2.87820     -0.368395    -0.0690991      0.593456       1.90120      -1.58099     -0.531013      0.123555      0.143540       7.14048       9.44470       10.0357       10.2744       9.94260       9.14758       8.13142       7.02965       5.53608       4.50807       3.52459       2.55962       1.81976       1.24772      0.836413      0.522531      0.321161      0.186065
  17  22 3972.3014    1.4840  7.6264 10.1954  0.0003  0.1075   0.0195   0.3086    0.0576   0.0000   437.8487      -7.19258      -5.11362       20.7330       18.0920       10.5188       10.5489       4.42647      -16.2046       3.33108       4.37940      -1.36794      -4.45583       1.18825      0.781744     0.0496026     -0.111661      0.123409       9.53019       12.5314       13.4147       13.7200       13.2583       12.2840       10.8526       8.93857       7.81153       5.80946       4.75668       3.31880       2.42985       1.67210       1.11973      0.693449      0.410287      0.245178
  17  23 4114.8878    1.2449  9.8541  9.9689  0.0018  0.1342   0.0166   0.3809    0.0538   0.0000   448.6321      -16.4335       24.0409      -1.33969       18.1354      -26.2724      -37.5296      -12.6353       11.6920      -8.51701       6.09774      -3.96696      -4.69203      0.380938      -1.39605      0.156802      0.269115     -0.290723       11.9108       15.8885       17.0528       17.1503       16.7024       15.0553       14.0522       11.3867       9.55682       7.49306       5.92087       4.28303       3.07494       2.11726       1.38292      0.888535      0.526239      0.307088
  17  24 4257.4916    1.0285 11.1470  9.9838 -0.0037  0.1665   0.0156   0.4793    0.0470   0.0000   469.2717      -9.75313      -1.65512     -0.971867       42.7675       29.5400      -22.6988       21.1182      -1.95146      -2.17422      -22.3203       12.3043      0.976271      -7.15431      -1.42689      0.851362      0.197130     -0.322045       14.6183       19.3805       20.9451       20.9830       20.8271       18.5810       16.7699       14.4392       11.7031       9.37271       7.25610       5.35276       3.83701       2.60568       1.75917       1.11728      0.638768      0.383843
  17  25 4399.6723    0.8035 13.2605  9.9007 -0.0028  0.2285   0.0140   0.6326    0.0424   0.0000   448.9506       26.4004       19.6704      -17.6269      -8.61329       33.0312       23.2662      -15.7696       24.9610       29.0372      -20.2746      -1.79396     -0.175618      0.988387       1.14405      -1.71545      -1.11551     -0.882675       19.3395       26.2815       28.2730       29.1119       27.8094       25.6750       22.8778       19.4342       15.9250       12.8680       9.83580       7.33939       5.25708       3.61379       2.40493       1.55961      0.882167      0.523807
  18   8 1992.7672    0.5717  0.5733  9.1675 -0.0041  0.0281   0.0191   0.0540    0.0718   0.0000   435.6499      -2.36952       12.4770       2.42591      0.632939      -4.83563      0.186315      -3.63374       1.76100      0.955321      0.190658      -1.16619      -1.15778      0.109172      0.706110      0.195716      0.107288    -0.0439383       2.57219       3.36812       2.87986       3.18410       2.92840       3.36046       3.18870       2.80812       2.14903       1.50031       1.05605      0.884648      0.876547      0.627517      0.424707      0.263770      0.158359     0.0767142
  18   9 2143.6922    0.8183  0.5755  9.6041 -0.0077  0.0234   0.0262   0.0490    0.0753   0.0000   437.5003       3.15144       8.28517      0.496836     -0.514490       4.92874      -1.74683     -0.163654      -1.27959     -0.205125     -0.391003      -1.74024    -0.0310188      0.196548     -0.242212    0.00495694      0.135828    -0.0180609       2.22277       2.83307       2.81238       2.72158       2.65534       2.72960       2.43853       2.13687       1.65595       1.38216       1.04921      0.891330      0.593659      0.403113      0.284951      0.179863      0.104420     0.0673611
  18  10 2291.6301    1.1409  0.7626 10.2480 -0.0008  0.0275   0.0333   0.0684    0.0938   0.0000   437.1704      -2.93085       15.2056       5.65202       1.08967       3.43689       2.29116      0.404079     -0.109415      -1.11986     0.0283576       1.13196      -1.45898     -0.260400     -0.230762     0.0318491    -0.0439120     0.0544204       2.31108       3.44321       3.29725       3.45887       3.25318       3.22458       2.79998       2.34711       1.84468       1.45767       1.15578      0.862955      0.663664      0.424281      0.289938      0.183879      0.119734     0.0715919
  18  11 2436.8126    1.4443  0.9918 10.5608 -0.0094  0.0333   0.0386   0.0810    0.1278   0.0000   442.1016      0.109472       14.7905       6.06495      -2.25003     -0.101589     0.0758122       2.03752      -3.75824       1.08064      -1.01152      -2.40372       1.34518      0.519317     -0.293162     -0.407870    -0.0217938     0.0850424       2.73225       3.54168       3.57988       4.13213       3.97706       3.45023       3.14395       2.58173       2.15446       1.71294       1.43067      0.997524      0.686586      0.485242      0.355237      0.223310      0.145989     0.0939416
  18  12 2580.8322    1.9357  0.8137 11.2226 -0.0040  0.0334   0.0522   0.0641    0.0899   0.0000   440.3035     0.0945244       14.1031      -4.11794       6.85852      -1.99042       1.47000      -1.46456      -1.64551      0.104540       3.28849     0.0713708    -0.0203548     -0.232677     -0.513135      0.153528    -0.0311938    -0.0259010       3.74888       5.55736       6.38099       6.59148       6.20648       5.37357       4.43456       3.45795       2.55233       1.82066       1.38469      0.934574      0.626230      0.476351      0.281625      0.198231      0.112797     0.0708596
  18  13 2724.7167    2.5792  0.8665 11.5700 -0.0024  0.0296   0.0668   0.0667    0.0985   0.0000   436.2301       2.58767       12.0758      0.333992    -0.0700714       1.76932      -2.11180      -2.47698       2.73397       2.30986    -0.0713306       1.59821     -0.616384      0.928343     -0.264219     0.0897570     -0.132868     0.0461061       2.12239       3.19874       3.23278       3.22370       3.39997       2.81791       2.78689       2.31855       1.85118       1.50607       1.19098      0.863661      0.683599      0.450653      0.317711      0.203281      0.125679     0.0759144
  18  14 2868.6266    3.1642  0.8610 12.2239  0.0034  0.0283   0.0821   0.0655    0.0941   0.0000   442.2432      0.844160       8.15072       2.81451       2.31908       5.43004       1.31472      0.797137      -1.23031      -1.65015      0.465554       1.02311     -0.239856     -0.552294     -0.407442    -0.0905029     0.0723164     0.0883211       2.56295       3.44398       3.63009       3.63985       3.50241       3.05188       2.86048       2.40011       2.10652       1.61832       1.20987      0.942425      0.665935      0.437832      0.296203      0.191986      0.116932     0.0744009
  18  15 3012.0913    3.8479  0.7522 12.4800 -0.0052  0.0252   0.1084   0.0586    0.1000   0.0000   444.1524       3.95616       15.0315       5.59969       9.25848       2.52501       2.98266       5.34036     -0.309270      0.318716      0.271322     0.0823641      0.817336     -0.396945     -0.705374      0.222473      0.202538     0.0668238       2.30234       2.99415       3.36651       3.10608       3.13266       2.81127       2.57667       2.24673       1.84837       1.45731       1.17211      0.804552      0.614892      0.411051      0.290744      0.173767      0.109719     0.0660907
  18  16 3154.7795    4.0081  0.9020 12.4225  0.0008  0.0267   0.1014   0.0654    0.1167   0.0000   439.3016       5.34363       11.5123       4.90702      0.567299      -2.24990   -0.00713364       1.64619       2.66092      -2.58982      -1.38230      0.431794     -0.313253     -0.767080     -0.352639     -0.142632    -0.0565544    -0.0157472       2.27800       3.05078       3.22432       3.23961       3.15634       2.84534       2.62623       2.27999       1.80414       1.53237       1.07341      0.864605      0.614440      0.445534      0.282803      0.194230      0.114147     0.0703531
  18  17 3297.3102    3.5496  1.3113 12.4443 -0.0099  0.0362   0.0829   0.0880    0.1344   0.0000   439.0230       9.37132       9.51443      -3.69469       1.00949       3.38881      -2.63694       1.90864       4.19151      -1.23272      -1.89232       1.62527      0.462497     -0.498723     -0.793234     -0.370846     -0.128640      0.144431       3.07133       4.12676       4.32645       4.65041       4.49158       3.96486       3.61879       2.98122       2.53213       1.97296       1.52158       1.17173      0.821981      0.552625      0.380680      0.263439      0.155012     0.0989960
  18  18 3439.8660    3.1275  2.0890 11.4364  0.0011  0.0453   0.0606   0.1142    0.1718   0.0000   444.1317       1.03299       12.0961       3.16860       3.02216      -1.70216       6.19342      -3.40579       1.49515       2.77972       1.28805      -2.41933     -0.480185     -0.822545      0.330220      0.816500     0.0549666     -0.189198       4.11648       5.78996       6.03691       6.48358       6.10787       5.46037       4.87224       3.88942       3.36260       2.47182       2.01116       1.41321       1.07853      0.709270      0.492586      0.322705      0.194847      0.122550
  18  19 3582.5096    2.5281  3.3700 11.1548 -0.0038  0.0624   0.0417   0.1612    0.1081   0.0000   444.9973       8.53642       2.30494      -2.48395       16.0862      0.155920       5.52578      -9.52106     -0.999669      -3.63107      0.102048      -2.35940     -0.248702     -0.490561     -0.167895     -0.704397      0.155747     -0.232862       5.06731       7.09440       7.47037       7.63794       7.34548       6.88118       6.25755       5.08802       4.33321       3.45084       2.62622       2.03856       1.46302       1.02742      0.693259      0.449319      0.275900      0.170175
  18  20 3725.2736    2.0965  4.5012 10.8942 -0.0045  0.0724   0.0312   0.1984    0.0764   0.0000   445.3912       5.71072       14.3521       2.60405      0.945609     -0.643424       7.76983       3.26609      -8.60528       1.81439       8.50744       3.93684      0.882689      0.572469      0.218459     -0.126567      0.238530   -0.00862939       6.19199       7.80485       8.52418       8.69898       8.53103       7.81954       7.06763       6.06231       5.12549       4.14804       3.29095       2.42850       1.76713       1.21341      0.845352      0.543822      0.344161      0.211390
  18  21 3867.9520    1.7265  6.5267 10.2867 -0.0015  0.0917   0.0216   0.2465    0.0640   0.0000   438.4033       5.04007       2.73523       22.1732      -9.08863      -3.61429      -16.3929     -0.891686       9.03470       2.26983      -1.97363     -0.627896     -0.355141       1.05396       1.18130      -1.20466      0.184519    -0.0123441       7.56388       10.2367       10.9009       11.0844       10.8309       10.1219       9.16458       7.91651       6.35128       5.16853       4.07907       3.04333       2.29481       1.55660       1.08799      0.709240      0.425350      0.260815
  18  22 4010.9327    1.4409  8.2688 10.1254 -0.0007  0.1110   0.0180   0.3179    0.0532   0.0000   445.7623       7.11841       5.43504       13.9818       6.41352       5.42345      -6.37091      0.185644     -0.604722       3.09624       4.25303       4.03536      -4.28242      -1.31624       2.15091     -0.199635     0.0977195    0.00574633       9.24092       12.3166       13.2429       13.5343       13.1667       11.8877       11.2854       9.31362       7.84530       6.31264       4.99367       3.84199       2.67260       1.96927       1.25375      0.868098      0.525012      0.321715
  18  23 4153.6577    1.1794  9.6433  9.9866 -0.0019  0.1343   0.0160   0.3803    0.0501   0.0000   434.7522      -31.1179       1.46644      -7.49291       26.8772      -2.62938       15.1009      -20.4746       11.4164      -6.37019      -5.26021      -2.02757      0.534123      -2.89872      0.396812      -2.27866      0.293529      0.922632       11.3707       14.9515       16.0897       16.3086       16.0897       14.9303       13.4215       11.4635       9.69670       7.66530       6.04245       4.47347       3.38363       2.34372       1.62585       1.05636      0.633535      0.386197
  18  26 4582.8111    0.6339 16.6570  9.7051 -0.0027  0.3159   0.0101   0.8132    0.0325   0.0000   497.8711       30.5438       98.3674       53.0292       11.9748     -0.981939       29.2115      -54.8936       25.9300       27.7019       3.42323      -1.70947       1.41024      -3.11207       4.81264      0.166696      -1.00090      -1.24560       26.1717       33.2076       37.1076       38.4530       36.2327       34.9352       30.9735       26.6381       22.4019       17.5811       14.0896       10.7615       7.80431       5.65979       3.83574       2.57847       1.55270      0.946239
  19   9 2173.6805    0.8569  0.6770  9.7419 -0.0006  0.0253   0.0266   0.0582    0.0775   0.0000   443.7036      0.100486       15.3350      -3.42915      0.982676      -3.03169      -3.49293       3.69209    -0.0591888     -0.426778       2.99962      0.395649       1.15795      0.680253     -0.303664      0.150018    -0.0842274     -0.173216       2.09532       2.67771       2.65013       2.61580       2.80542       2.69530       2.40032       2.11292       1.74713       1.37906       1.21380      0.868747      0.695565      0.481917      0.298919      0.211530      0.140344     0.0989716
  19  10 2322.3181    1.1398  0.8102 10.3955 -0.0008  0.0300   0.0313   0.0671    0.0791   0.0000   435.1392       3.18921       10.0165      -2.34383       3.94927      0.635435      -1.05401       3.16966       1.84002       1.19099      -1.22817       1.48975     -0.638431     -0.249452    -0.0139110     -0.259214      0.128742   -0.00149168       2.86292       3.26367       3.27390       3.33512       3.90820       3.83471       3.18093       2.37221       1.89396       1.82912       1.54195       1.16067      0.704427      0.462768      0.336864      0.253262      0.190561      0.121328
  19  11 2468.1301    1.6389  0.8178 10.7743 -0.0117  0.0282   0.0439   0.0636    0.1174   0.0000   437.7064     -0.282977       13.5998      0.533063      -4.56217      0.935905       4.47135      -1.54159     -0.151801       3.08903      -2.17683      -1.58963      0.707723     -0.672496     -0.343012     -0.113146   -0.00157629    -0.0403336       2.22564       3.03959       2.92325       3.13582       3.04103       3.05369       2.66808       2.39832       1.94506       1.47379       1.16949      0.892953      0.727092      0.537887      0.348259      0.231674      0.158471     0.0997616
  19  12 2613.1105    2.1836  0.7640 11.5648 -0.0002  0.0271   0.0634   0.0624    0.0932   0.0000   438.3030      -1.81343       18.7016      -6.22027      -2.61576       1.88719      -4.16738       1.97387       1.80979     -0.644303       1.87327      -1.05914     -0.646017     -0.675767     -0.764870    -0.0945621      0.133669    -0.0557459       2.39065       2.77778       3.15802       3.29114       2.77955       2.57168       2.89426       2.21549       1.81984       1.57677       1.26156      0.936803      0.666603      0.475424      0.339782      0.215731      0.137231     0.0906832
  19  13 2757.9181    2.8142  0.9235 11.5606 -0.0026  0.0264   0.0666   0.0635    0.1074   0.0000   439.6240       4.75423       9.63840    -0.0730043      -1.41372       4.28459       1.59007       2.00306      0.515403   -0.00384081      0.129164    -0.0747512      0.804767    -0.0784196      0.316208      0.119040    -0.0277414    -0.0319748       2.24113       2.83720       3.19197       3.38015       3.12319       2.90315       2.66258       2.25510       1.78682       1.49249       1.19573      0.829260      0.655099      0.455367      0.317934      0.212074      0.134455     0.0874343
  19  14 2902.5057    3.4640  0.8099 12.1455  0.0031  0.0252   0.0901   0.0611    0.1037   0.0000   439.7391       1.22844       15.2681     -0.345716       2.79479       3.64563      -4.37552       1.11421      -1.15090      0.386102     -0.545088     -0.515358     -0.670786      0.166980      0.973648     -0.230145     0.0498750     0.0861734       2.22685       2.59272       2.81548       2.89745       2.89797       2.77160       2.47474       1.98399       1.72444       1.55851       1.25444      0.884165      0.602173      0.447116      0.342193      0.212722      0.136886     0.0820049
  19  15 3046.5163    3.8805  0.7865 12.6146 -0.0058  0.0249   0.1022   0.0589    0.0938   0.0000   440.3494       3.25288       12.6784     -0.252174       2.12183      -1.88728     -0.872511      -1.27595       3.12565     -0.172327       1.44878     -0.723248      0.442736      0.575833     -0.347329    -0.0793909     0.0881487     0.0142805       2.10280       2.75458       2.76956       2.84806       2.77741       2.77422       2.49336       2.14665       1.73277       1.27289       1.06537      0.784556      0.652961      0.456568      0.329294      0.220677      0.135470     0.0865163
  19  16 3189.8561    3.9054  1.0006 12.7344  0.0002  0.0304   0.0958   0.0726    0.1043   0.0000   440.4252       3.37219       15.0869     -0.252729       2.68378       4.08661     -0.507408       1.97364      -2.12920      -1.23495     -0.135192      0.150051      0.247547     0.0318013     -0.205211     0.0402245      0.205781      0.111468       2.39251       3.27914       3.45547       3.46296       3.48182       3.00898       2.77571       2.52566       2.16364       1.67536       1.35888      0.968482      0.769745      0.521326      0.365159      0.239030      0.148198     0.0874854
  19  17 3332.8249    3.3801  1.4633 12.5278 -0.0023  0.0380   0.0750   0.0964    0.0937   0.0000   437.8429       2.93746       11.7572       1.71653       4.53606      0.146029       2.90089      -4.95018       4.04651       4.73496       1.49819     -0.192715      -2.17302      0.370817      0.115401      0.178349     0.0239389     0.0859930       3.04388       3.88645       4.23337       4.46436       4.12697       4.08811       3.61003       3.05118       2.55213       2.21036       1.68248       1.33721      0.985549      0.674079      0.472524      0.322706      0.213430      0.133424
  19  18 3476.1001    2.8595  2.0516 11.9406 -0.0079  0.0444   0.0562   0.1178    0.0978   0.0000   445.0020       4.22031       1.35694       11.7508      -4.39134       4.13730      -1.18366      -9.16423      -5.16048       1.91555      -3.47657      -2.51057       1.38731       2.60557     -0.875503      -1.21838      0.152779     0.0638059       3.53600       4.56905       4.93977       4.95678       5.02710       4.64817       4.18568       3.63506       3.21860       2.45249       1.97900       1.48693       1.12206      0.847193      0.547473      0.390673      0.241008      0.151584
  19  19 3619.2818    2.4811  3.8475 10.8673 -0.0009  0.0602   0.0352   0.1614    0.1014   0.0000   445.4877       13.0219       13.1030      -4.04275       11.4491      0.264359      0.857682       3.25392       3.09123       2.41901       3.71957       1.35123     0.0472896       1.14691      0.229264     -0.148568     -0.230759     -0.157285       5.26178       6.74831       7.53770       7.87966       7.52795       7.17732       6.07303       5.23160       4.35188       3.50795       2.77873       2.07950       1.54059       1.10569      0.760566      0.499488      0.337404      0.218590
  19  20 3762.2998    1.9905  5.4183 10.6568 -0.0016  0.0759   0.0255   0.2131    0.0656   0.0000   435.6793       14.0555       22.0505       1.60935      -20.0078      -14.7529       7.70220       1.07382       1.78047       6.40244    -0.0629504       4.57126      0.938741     -0.279066      0.866526     -0.519671      0.204832    -0.0593721       6.15037       7.88946       8.89361       8.95791       8.79143       8.22210       7.41289       6.33612       5.43713       4.31459       3.48991       2.60049       1.98783       1.41612      0.994332      0.653580      0.426332      0.266458
  19  21 3905.5347    1.7054  6.9155 10.2855 -0.0008  0.0931   0.0201   0.2550    0.0584   0.0000   429.7466       24.4456       13.6288      -13.3189      -2.17997      -4.32544     -0.173838      -8.24071      -4.90530       5.74463      -4.56981      0.823298      -2.36074      0.340885      0.828990      0.980553     -0.229624      0.431842       7.23873       9.70337       10.4783       10.6155       10.5610       9.73189       9.00866       7.72155       6.50123       5.54863       4.23365       3.34938       2.43715       1.73921       1.21927      0.834682      0.500466      0.318529
  19  22 4048.8574    1.3437  8.6325 10.1340 -0.0022  0.1166   0.0171   0.3244    0.0506   0.0000   438.2437       5.98784      -2.45228       2.91202       30.3342     -0.434954       7.36026      -4.41546       8.24820     -0.756557       5.68978       1.25056      -3.19712      -1.41745      -2.12170       1.70003       1.02905     -0.454083       9.51739       12.8640       13.6211       14.1751       13.7332       12.8578       11.5053       9.98458       8.61146       6.82110       5.50064       4.13382       3.13124       2.20517       1.50585       1.03468      0.641935      0.407554
  19  23 4192.2856    1.1187 10.6546 10.0041  0.0014  0.1420   0.0149   0.4143    0.0449   0.0000   442.0659      -9.61663      -7.44500       25.5452       15.4961      -9.00653      -20.0712      -15.4952      -5.72048       5.79524      -3.39289      -4.02092     -0.854277      -1.30423      -1.51203     -0.754570     -0.458421      0.186284       11.3753       14.7769       16.4546       16.8740       16.7132       15.1645       13.8472       12.0934       10.1330       8.25167       6.51876       5.00907       3.76977       2.67598       1.86427       1.26245      0.794789      0.499001
  19  24 4335.3469    0.9107 12.6629  9.9010 -0.0052  0.1869   0.0131   0.5309    0.0421   0.0000   416.2417       32.1650       28.3234      -9.79335       21.8515      -48.1943       20.2894       23.6646       13.7457      -7.70984      -1.43682       21.0105      -1.23411     -0.682892      -1.26006      -2.38592      -1.43904       1.43679       14.8965       19.3070       20.8886       21.5483       21.1057       19.7128       18.0642       15.3546       13.6461       10.9613       8.63451       6.60608       5.05609       3.61020       2.52104       1.70494       1.06443      0.673673
  20   7 1893.9013    0.4527  0.4353  9.0452 -0.0159  0.0256   0.0187   0.0463    0.0554   0.0000   438.4038      -2.30322       17.7701       4.82271     -0.286925      -3.50532       1.09519     -0.725360      -3.04417      -2.70034      0.816216       1.46362       1.35558     -0.156228      0.389245      0.428441      0.110598      0.195357       1.82301       2.64919       2.37537       2.81508       2.40731       2.75457       2.18675       2.10018       1.41316       1.37736       1.02311      0.927345      0.589851      0.509582      0.298313      0.241714      0.145952     0.0917091
  20   9 2203.1058    0.9350  0.6433  9.9108 -0.0046  0.0237   0.0273   0.0527    0.0779   0.0000   440.7640      -2.69150       16.0577     -0.528506      -4.64719     -0.213390      -2.18841       4.55966      -1.59200      -1.68908      0.798404       1.86651     -0.196866    -0.0261910     0.0398610     0.0915742      0.230559     -0.102481       1.91528       2.50311       2.62828       2.52879       2.42525       2.20291       2.17101       1.93702       1.76068       1.49029       1.18822      0.953736      0.674607      0.471630      0.329321      0.221948      0.147310     0.0887390
  20  10 2352.3541    1.2007  0.8724 10.3267 -0.0012  0.0287   0.0311   0.0680    0.0836   0.0000   436.9054      0.829494       12.4235     -0.767629       3.59829      0.260240    0.00701636       3.03924      -2.74725      -1.20540       2.72475      0.957632      -1.48508      0.834575     -0.333441      0.126409      0.102678      0.149220       2.41842       3.35396       3.41518       3.43785       3.06600       2.69534       2.53071       2.58005       2.27333       2.00821       1.63037       1.27570      0.908305      0.602514      0.410463      0.260714      0.165789      0.100524
  20  11 2498.9112    1.7058  0.9085 10.9139 -0.0061  0.0293   0.0441   0.0674    0.1064   0.0000   436.9235       4.98814       15.5082     -0.401727      -1.50898      -1.52587     -0.611027      -5.18493       2.63957      -1.41411      -2.21635      0.427443      0.282078     -0.501907     -0.832064      0.151691     -0.247701   -0.00228352       2.27485       3.08037       3.26898       3.11093       3.35688       2.83180       2.75773       2.43857       2.04806       1.79436       1.36274       1.04418      0.763568      0.576575      0.420281      0.275085      0.181769      0.110907
  20  12 2644.8566    2.2601  0.8702 11.2733 -0.0022  0.0253   0.0577   0.0655    0.1280   0.0000   436.7739      -2.14366       16.8658       4.53088       1.77184     -0.870311     -0.787694       1.59034      -1.39932     -0.602580      -1.04482      0.298235      0.311141     -0.319024     -0.138052      0.212294    0.00624936    -0.0969696       2.13713       2.59831       2.65098       2.95652       2.86697       2.61127       2.40775       2.19130       1.84080       1.43599       1.16987      0.883157      0.700498      0.515056      0.356234      0.234666      0.163077      0.112837
  20  13 2790.6386    2.8213  0.8260 11.9901 -0.0035  0.0258   0.0723   0.0603    0.0909   0.0000   437.3629       8.95174       11.3059      0.177404       1.47238      0.773404       1.74520      0.459732      -3.58374     0.0157799      0.992114      0.683230     -0.801647     -0.249559     0.0173047     -0.144644     0.0221077     -0.166017       2.16997       2.76997       3.07751       3.06720       3.01849       2.79010       2.60324       2.11400       1.91061       1.55509       1.22786       1.03300      0.683066      0.531889      0.335100      0.241015      0.162417      0.106312
  20  14 2935.8847    3.6791  0.8239 12.4416 -0.0054  0.0254   0.0950   0.0600    0.0905   0.0000   435.0894      0.979897       13.0961      0.866902       2.63910       1.64523       4.40644       4.12139     0.0950799       1.25492    -0.0833779     -0.904602     -0.964023      0.584144      0.120632      0.329920    -0.0728085     0.0811866       2.04137       2.64923       2.59929       2.80909       2.64477       2.63439       2.40897       2.28655       1.75149       1.38194       1.19496      0.874731      0.704252      0.516633      0.373462      0.266284      0.169950      0.104672
  20  15 3080.4469    4.0091  0.8230 12.4906 -0.0038  0.0238   0.1034   0.0624    0.0992   0.0000   435.2878      -1.95593       12.8129       2.77373      -3.72459      0.292639       2.70555      -1.35931     -0.405656      0.593441     -0.726877      -1.44026      -1.89781      0.204273      0.111944     -0.210404    -0.0769073     0.0503413       1.94663       2.63812       2.76398       2.92659       2.89290       2.59262       2.44460       2.01277       1.71412       1.32104       1.10349      0.864766      0.630247      0.435236      0.308521      0.219388      0.145540     0.0948730
  20  16 3224.3734    3.8180  1.0861 12.8777  0.0021  0.0353   0.0925   0.0802    0.0983   0.0000   436.6444       3.61787       11.4244      -1.77032      -2.38418     -0.675699       2.92184       1.10547     -0.864553      -1.13938       1.56052     -0.324578      -1.86496      0.375642      0.238823    -0.0351575      0.231013    -0.0766391       2.97753       4.12523       3.71913       3.52589       3.67687       3.95046       3.64785       3.42566       2.58752       1.91198       1.44333       1.12146      0.990927      0.836135      0.530437      0.422261      0.271032      0.179850
  20  17 3368.0499    3.2675  1.6202 12.2767  0.0009  0.0366   0.0644   0.1043    0.0777   0.0000   441.0444    -0.0178178       13.8659      -3.48242      0.293300       7.72620      -8.90611       1.06524      0.648224      -2.28157      0.603445      -1.66643      0.508773      0.203250      0.864871     -0.161798     -0.274970    -0.0917981       3.01345       3.81651       4.17517       4.08637       4.24847       3.83481       3.57651       3.04381       2.65459       2.23377       1.75193       1.38191      0.995064      0.753801      0.516655      0.364684      0.237947      0.148207
  20  18 3511.7625    2.6974  2.3318 11.8768 -0.0032  0.0478   0.0487   0.1232    0.0767   0.0000   443.0951       6.83155       19.9682       8.22703       10.0026     -0.218932       2.24214      -2.20199      -6.93839     -0.324204       1.26365      0.768110     -0.279253     -0.997500      0.752080     -0.562348     -0.231391    -0.0203094       3.68968       4.99877       5.13606       5.43705       5.30328       5.03760       4.63086       4.07140       3.40122       2.80783       2.21458       1.67814       1.35283      0.975279      0.684157      0.478581      0.308265      0.206906
  20  19 3655.6952    2.2430  4.0970 10.9104 -0.0011  0.0625   0.0311   0.1691    0.0786   0.0000   442.8727       9.85826       8.07616       9.94913       5.96821       9.67642      -2.17064      -4.91766     -0.226367       6.20704      -1.86146      -1.04297    -0.0530692     -0.325658       1.90035      0.348828     -0.459464     -0.160343       4.76108       6.34979       7.02243       7.14222       6.99613       6.69631       6.01903       5.16735       4.46070       3.61938       3.00573       2.23760       1.71771       1.25306      0.881956      0.604998      0.399680      0.251923
  20  20 3799.2506    1.9010  5.1909 10.6698 -0.0078  0.0772   0.0248   0.2038    0.0632   0.0000   437.2692       10.5592       14.6384      -4.06007      -17.3757      -16.5117       19.7151      -4.04581       1.27963      -8.65824      -2.73306       7.09902       2.01465      -2.17442      -1.92463     -0.731792      0.293901     -0.415480       5.77389       7.75194       8.38549       8.60842       8.49322       8.34889       7.08862       6.36298       5.38644       4.50958       3.60054       2.75402       2.10564       1.52109       1.09923      0.757959      0.477881      0.316811
  20  21 3942.6285    1.5458  7.5303 10.1573 -0.0031  0.0994   0.0179   0.2665    0.0538   0.0000   447.7333       19.0573       11.5665      -2.49947       1.12299       5.81253      -7.33498      -8.32245       12.3168       7.09618     -0.830490      -8.31151       2.98567       4.67431       1.36973     -0.902747      0.411473     -0.246177       7.41872       9.75144       10.7718       10.8960       10.9038       10.3120       9.44926       8.28339       7.06982       5.82220       4.60818       3.62750       2.80430       2.05326       1.43797       1.01214      0.648097      0.428941
  20  22 4086.4559    1.2884  9.5940 10.0630 -0.0018  0.1243   0.0158   0.3496    0.0463   0.0000   445.3326     -0.431588      -16.4584      -17.8627      -7.66856      -1.09642      -2.73403       4.30727      -5.81022      -11.9021       3.48233      -5.47222      -2.40884       2.95436     -0.289129      -4.68067      0.158728      0.767551       9.45945       12.6918       13.7827       14.0847       13.9402       13.1176       11.9858       10.6229       8.86709       7.53711       5.67531       4.57333       3.52240       2.55805       1.81309       1.25942      0.817556      0.523912
  20  23 4230.4136    1.0217 11.2560  9.9969 -0.0003  0.1576   0.0143   0.4547    0.0421   0.0000   439.3529      -15.7697      -13.6422      -21.7530      -3.36790       27.7855      -18.1571      -4.16518       13.2653     -0.461582       6.56583       7.12275       2.84684      -4.05011       2.37880      0.707773      0.350991     -0.279730       11.8770       15.0258       16.9428       17.5241       17.2043       16.3633       14.8225       12.8247       11.2479       9.22736       7.38606       5.85425       4.39694       3.21969       2.31824       1.59353       1.02288      0.674356
  21   6 1758.2196    0.3328  0.2789  9.0575 -0.0142  0.0186   0.0160   0.0354    0.0440   0.0000   441.3653      -2.80885       16.0112      -1.46975      -1.84305       1.73147      0.256034      0.959718     -0.889480       1.09284      0.428873      0.194786      0.309879     -0.329287      0.229499     -0.768455      0.270576     -0.191022       1.50480       1.94443       2.07663       1.97543       2.11162       1.68037       1.79856       1.70989       1.35880       1.26847       1.03189      0.873616      0.684311      0.445186      0.306375      0.231259      0.148780     0.0939042
  21   7 1919.8347    0.5018  0.4515  9.1661 -0.0108  0.0236   0.0177   0.0461    0.0558   0.0000   440.9027      -1.33119       13.6043      -1.02194      -2.38808     -0.625337     -0.541970       2.24245       1.85170      -1.11697     -0.263444      0.495066    -0.0945956     -0.774898      0.534613     0.0806482    0.00264938     -0.174225       1.71903       2.06157       2.39823       2.09773       2.53981       2.42493       1.88234       1.85042       1.38935       1.24210       1.06291      0.889281      0.735028      0.474242      0.284728      0.194275      0.158273      0.123370
  21   8 2077.6923    0.6820  0.5654  9.5882 -0.0047  0.0236   0.0201   0.0496    0.0657   0.0000   437.7921       4.87277       15.4232      -6.63712      -1.18657       1.09244       2.39210      -2.22424     -0.393828      -1.15994     -0.556178    -0.0759754      0.504531      0.200416      0.216434     0.0965292    -0.0835675     -0.116168       2.00096       2.30449       2.61070       2.64665       2.49231       2.31565       2.21072       2.28644       1.82978       1.24311       1.11792       1.00185      0.870622      0.541452      0.362787      0.264178      0.195154      0.135522
  21   9 2231.8945    0.9974  0.8020  9.8955  0.0037  0.0285   0.0253   0.0603    0.0856   0.0000   439.8678      -1.56197       12.6888      -2.93461      0.475526     -0.999165      -1.85331       1.04876       2.66904      -1.54978     -0.560374       1.64732     -0.901665      0.867928      0.407307     -0.152439      0.186747    -0.0272155       2.13227       2.67604       3.01080       2.95934       3.00282       2.56571       2.65641       2.43345       1.87185       1.57769       1.25947      0.923733      0.705620      0.569983      0.443591      0.319564      0.228034      0.135370
  21  10 2381.8576    1.3242  0.8675 10.7276 -0.0055  0.0280   0.0335   0.0662    0.0766   0.0000   439.9273       1.34645       14.0205      -4.74431      -3.26938       1.97886       4.25395       2.69151     -0.849897       2.57306     0.0451072      -1.31370     -0.385331       1.29247     0.0401429     0.0140952     0.0685780     0.0316646       1.94681       2.75845       2.83439       3.24339       2.76816       2.81020       2.53084       2.32545       1.90710       1.58872       1.24275       1.02280      0.735846      0.559673      0.410854      0.287165      0.187162      0.118269
  21  11 2529.3088    1.8075  0.9382 11.0990 -0.0003  0.0289   0.0436   0.0666    0.0872   0.0000   441.3894       1.68852       16.1559     -0.421342      0.384958       2.39463       1.49459      -4.82945      0.198044      -1.24691       1.91234     -0.373174     0.0770128      0.386846      0.166572     -0.323745      0.338995      0.278432       1.97310       2.78851       3.06741       2.98135       3.22492       2.73658       2.75802       2.26539       1.99289       1.62649       1.36332      0.955773      0.829991      0.583387      0.417235      0.282525      0.193573      0.129000
  21  12 2676.2058    2.3450  0.9915 11.5257 -0.0020  0.0281   0.0553   0.0692    0.1228   0.0000   432.7275      -2.57962       16.8037       2.17054      -2.58034      -1.00627      0.227685     -0.252071      0.327900     -0.427896     -0.443333     -0.787824     -0.643498     -0.101016    -0.0527552    -0.0583186     -0.202871     0.0739907       2.07629       2.75477       2.95804       3.15236       3.00277       2.86219       2.49890       2.34743       1.96406       1.67235       1.28506       1.00135      0.782853      0.592472      0.428637      0.290119      0.202407      0.131255
  21  14 2968.8589    3.6962  0.7830 12.5092 -0.0020  0.0230   0.0942   0.0590    0.0849   0.0000   438.8476       4.30893       9.19777      0.973397       1.61050      -1.19625      -1.98312      -3.68823       3.47275      0.757649     -0.847633      0.525544     -0.138322     -0.181229     0.0595548     -0.292372      0.239040    -0.0641935       1.71822       2.39470       2.48778       2.68237       2.60451       2.46264       2.10361       2.04448       1.58848       1.39045       1.05424      0.845579      0.600431      0.491894      0.345310      0.243787      0.159229      0.104873
  21  15 3113.9242    3.9652  0.9715 12.8529 -0.0031  0.0271   0.0941   0.0686    0.0888   0.0000   438.4662       5.11431       13.9088       2.28272       1.43720      0.793903       1.65310     0.0888936      0.641089      -1.63239     -0.914380      0.168466     -0.523611      0.862159      0.145047   0.000709377     0.0673723     -0.232780       2.05032       2.68022       2.98199       3.14288       3.02070       2.68126       2.53562       2.32699       1.91973       1.60025       1.26473       1.01719      0.744164      0.584722      0.387712      0.294104      0.189785      0.121773
  21  16 3258.4635    3.6823  1.2961 12.5587  0.0040  0.0330   0.0776   0.0840    0.0916   0.0000   441.2596      0.934518       16.6970      -5.97038  -0.000789071       2.81168     -0.263184      -1.36354      -1.00694       1.04397      0.626220       1.63098      -2.42595      0.193960      0.702464      0.744912     0.0102628    -0.0818025       2.43062       3.14470       3.68893       3.52928       3.64433       3.45561       3.06776       2.70793       2.34570       1.92526       1.56860       1.21791      0.918240      0.686937      0.512978      0.354533      0.229961      0.148879
  21  17 3402.7733    3.0683  1.8445 12.3838 -0.0079  0.0407   0.0569   0.1048    0.0631   0.0000   434.6221      -3.69354       7.32709       4.82513       3.81695       7.21010      -8.37082       2.98892      -3.09037     -0.584180       3.38529     -0.786742       1.45310      0.698364      -1.45826       1.00428     0.0624378     -0.212917       2.93025       4.01664       4.30354       4.47963       4.34498       3.98549       3.81636       3.40034       2.93491       2.42502       2.07546       1.52327       1.19652      0.912406      0.622288      0.441887      0.286144      0.195777
  21  18 3547.0430    2.5854  2.6908 11.7182 -0.0016  0.0500   0.0414   0.1308    0.0647   0.0000   436.5005       1.28552       9.32338      -1.78734       5.75995       6.11388     -0.512960      -13.3742      -8.34351       4.69125      0.893725      0.580135       1.50236     -0.722590     -0.647878      0.251404      0.522478      0.201384       3.56417       4.80045       5.19955       5.45131       5.42470       4.95240       4.64884       4.14837       3.55982       2.90784       2.40162       1.89334       1.45456       1.08877      0.743365      0.554087      0.348206      0.240859
  21  19 3691.4318    2.1170  4.3032 10.9645 -0.0025  0.0646   0.0281   0.1737    0.0636   0.0000   435.0817      -13.0161       26.9767       3.52389      -7.77716      -12.9003       1.27706       4.56979      -1.53342      -9.15737       3.38409       5.89482     -0.905053     -0.788181      -1.33172     0.0772135     -0.572419     -0.492329       4.71475       6.08008       7.13006       7.07229       6.96500       6.67155       5.98262       5.39761       4.66807       3.71659       3.18786       2.43869       1.88432       1.39444       1.01219      0.694469      0.461326      0.309837
  21  20 3835.4949    1.7923  6.3283 10.4949 -0.0019  0.0829   0.0209   0.2284    0.0544   0.0000   435.9055       6.60336       15.1332       14.1786      -4.80058      -7.38294       4.10790      -8.93409       4.21345     -0.913355       1.18722      -1.77685      -4.15278      -4.11585      0.423571    -0.0627528       1.37188     0.0318658       5.99895       7.83469       8.74696       8.93558       8.90002       8.38273       7.72054       6.74372       5.98599       4.89344       4.04791       3.14999       2.43758       1.82785       1.30755      0.916597      0.606791      0.404022
  21  21 3979.5600    1.4698  8.1487 10.2187 -0.0011  0.1017   0.0167   0.2878    0.0472   0.0000   434.7586       12.0608       17.1162       2.28945       16.1144       4.52718      -8.53352      0.625434      -2.67506     -0.186560       6.35452       2.31907      -1.62538       3.76090       1.67958      -1.40747     -0.807676     -0.119379       7.50182       10.0035       11.0830       11.3532       11.2616       10.5374       9.64072       8.56439       7.45171       6.09500       5.01389       3.92450       3.01220       2.23812       1.61466       1.13024      0.742153      0.495724
  21  22 4123.6816    1.2288  9.7973 10.0791 -0.0033  0.1277   0.0149   0.3488    0.0441   0.0000   444.7027       17.5673       13.7482       4.55539      0.567753       16.2756      -10.6678      -3.47129      -5.60414       7.21538       3.64951      -9.21660      -4.05685       1.77216       2.17790      -1.85115      -1.70644      -1.08876       9.10857       11.9571       13.0304       13.7264       13.3995       13.1223       11.6407       10.5175       8.94218       7.58278       6.11082       4.86826       3.74127       2.85371       2.00415       1.42820      0.939591      0.649062
  21  23 4268.1214    0.9763 12.0066  9.9782 -0.0026  0.1674   0.0130   0.4671    0.0405   0.0000   448.9807       8.94711       9.22610       3.22315      -18.7166     -0.971056       20.8870      -9.95240      -4.70127       15.0395      -1.11525      -3.86945      -2.02018       6.18681     -0.188982       1.74805       2.38339     -0.105012       11.8098       15.9096       17.1734       17.9822       17.6822       16.6881       15.7418       13.7678       11.7668       9.99165       8.16465       6.31601       5.00234       3.70660       2.66043       1.89182       1.25139      0.826611
  21  24 4412.5440    0.7968 14.6502  9.8626 -0.0012  0.2178   0.0104   0.6079    0.0346   0.0000   451.6855      -15.5437       31.9409       2.87165       6.16340      -10.7121       15.8988      -18.2574      -18.4382       1.06557       10.4041      -1.15595      -12.1118      0.619666      -2.79696       1.69467       3.82865       1.17707       15.7825       20.3245       22.5562       23.3745       22.5365       22.0817       20.0943       17.8051       15.7006       12.9170       10.6920       8.59148       6.54185       4.89832       3.49998       2.47229       1.63251       1.11644
  22   6 1781.5466    0.3595  0.3866  8.9648 -0.0056  0.0208   0.0134   0.0405    0.0464   0.0000   439.0214      -4.04019       13.8909      0.203963      -3.09857      -2.32135      -1.33162       1.34617      0.239126     -0.178131      0.172672      0.805018     -0.687559     -0.528144     -0.471974      0.158649      0.140808     0.0873059       1.77523       2.06121       1.92006       1.95001       2.29621       2.16619       2.17771       1.63151       1.33924       1.10885      0.993442      0.871706      0.693997      0.506113      0.320825      0.231845      0.187211      0.136948
  22   8 2104.7533    0.7528  0.6036  9.6374 -0.0046  0.0226   0.0212   0.0488    0.0628   0.0000   442.6663     -0.499618       18.6453       2.72039     -0.495956       2.18552      -1.95178     -0.592018      0.386290     -0.512366       1.31218     -0.643869    -0.0868654    -0.0746635      0.219528    0.00219976     -0.162599     -0.143213       1.61997       2.13561       2.33685       2.58279       2.52143       2.33611       2.24690       1.77791       1.59477       1.30236       1.09623      0.759959      0.669202      0.475686      0.335457      0.240393      0.170008      0.119198
  22   9 2260.0259    1.0368  0.8077 10.0763 -0.0028  0.0268   0.0253   0.0631    0.0768   0.0000   438.0167      -1.46161       13.4660       2.08402      -5.03272      -3.12209       2.01062      0.572336      -2.99454      0.215891     -0.614043      0.478231     -0.873003     -0.549623     -0.403691     -0.324461     -0.195599     -0.101448       1.81436       2.49784       2.79741       2.70251       2.75880       2.47452       2.28206       2.15558       1.84850       1.50510       1.24733       1.00775      0.751156      0.580272      0.397568      0.286442      0.204539      0.130579
  22  11 2559.1975    1.9696  0.8889 11.2164 -0.0001  0.0260   0.0472   0.0618    0.0854   0.0000   437.0379      0.361003       14.5632     -0.740794       5.68586       1.70893      -2.77645      -4.44424       6.08199     -0.168937      -1.73439      0.582556     -0.592385     -0.514938     -0.388228     0.0975822    -0.0664331     -0.228301       1.93926       2.50135       2.65616       2.67275       2.96331       2.60353       2.37286       2.06570       1.90076       1.63933       1.24952      0.973177      0.769901      0.584637      0.440816      0.298378      0.206424      0.132941
  22  12 2707.0552    2.4947  0.8988 11.6660  0.0032  0.0256   0.0609   0.0673    0.1014   0.0000   438.7630       1.65573       15.9598      -2.57009      -2.16225       3.85076      -1.27124      0.478322      -2.32555      -1.64693      0.880964     -0.236770     -0.243511      0.901961     -0.487737     -0.236575     0.0584381      0.350256       1.68756       2.39058       2.60785       2.71237       2.59906       2.57768       2.28427       2.11791       1.74093       1.48959       1.16981      0.999318      0.695011      0.582885      0.391093      0.301509      0.201377      0.133669
  22  13 2854.6960    3.4079  0.7955 11.9346 -0.0042  0.0229   0.0845   0.0571    0.1305   0.0000   436.7461       1.70783       15.9779       4.67768      0.515743       1.15920     0.0116543      0.241558     0.0228778      -1.86919       1.27506       1.15557      0.294704     -0.818202     -0.257374     -0.239578     -0.157619     -0.128076       1.52353       2.10120       2.21640       2.36501       2.20096       2.25673       1.95585       1.79732       1.53271       1.35845       1.11344      0.889792      0.705640      0.510397      0.368678      0.259346      0.172387      0.117464
  22  15 3146.9517    3.9094  0.9807 12.7503 -0.0020  0.0281   0.0897   0.0654    0.0937   0.0000   438.6344       4.15278       6.85045       4.94014      0.902150      0.730195      -2.22935      -2.74679      0.624381      0.913617       1.88878     -0.429822      0.398596      0.723805      0.140505     -0.308064      0.331293      0.274100       2.16158       2.64809       2.88120       2.96313       2.93748       2.72158       2.61005       2.49849       1.99144       1.60751       1.30126       1.08380      0.838876      0.666339      0.454415      0.352862      0.236670      0.166468
  22  16 3292.1293    3.5447  1.4607 12.3435 -0.0016  0.0358   0.0686   0.0824    0.0850   0.0000   437.8766       4.08610       11.7826       6.23053       1.02029      0.138836      -8.15713      -3.18049       1.37043     -0.830975     -0.445459      -2.12518       1.39001      0.304237     -0.103791     -0.817728      0.542994      0.261722       2.39601       3.12791       3.62927       3.60873       3.63647       3.39401       3.25051       2.80776       2.50298       2.03135       1.66931       1.39371       1.05501      0.810511      0.566253      0.416084      0.283150      0.180690
  22  17 3437.1754    3.0153  2.0874 12.1046 -0.0040  0.0427   0.0517   0.1122    0.0604   0.0000   437.6651       4.61748       11.4739       1.82186      -7.68043      0.684908      0.795801      -9.06238     -0.515190      0.932725      -1.03895      -3.92231       2.54964      -1.14300      -1.30798      0.562091     -0.636714     -0.236363       2.80291       3.90352       4.26033       4.26451       4.38986       3.87759       3.76517       3.42815       2.99477       2.53982       2.10576       1.74840       1.28965      0.994487      0.715730      0.500611      0.335236      0.224835
  22  18 3581.9779    2.4450  3.2511 11.4478 -0.0049  0.0557   0.0342   0.1371    0.0561   0.0000   434.1640       11.0398       13.3207      -8.78592      -7.46701       3.95633       3.74991      -1.83113      -8.30206     -0.185686       1.15169       5.18029      0.419896      -2.69388       2.31457      0.159352      0.498792     0.0638562       3.69800       5.08339       5.61000       5.46895       5.92148       5.32459       4.84484       4.56035       3.70462       3.40470       2.73755       2.16208       1.71106       1.25386      0.931698      0.654750      0.434256      0.292263
  22  19 3726.9258    2.0205  4.7216 11.0045 -0.0014  0.0661   0.0253   0.1891    0.0503   0.0000   431.3128       1.88566       14.8479       5.54203      -7.94500      -6.75295     -0.360007      -8.66657       5.75757      -4.74784      -2.89828      -2.28395       1.40177     -0.744736     -0.396771     -0.715191      0.947843      0.517307       4.65742       5.96090       6.84048       6.89611       6.55690       6.63065       5.73487       5.42249       4.74301       4.00065       3.33037       2.72700       2.09336       1.54188       1.14034      0.794649      0.545736      0.368144
  22  20 3871.5397    1.6954  6.4375 10.4500 -0.0007  0.0831   0.0193   0.2227    0.0507   0.0000   441.2014      -19.6337       23.3509      -1.29126       10.2095       1.23584       11.2961      -12.1455      -2.40458       3.38829      0.768044      -1.35353       3.78295      -1.99390     -0.148995      0.743354     -0.106502      0.100699       5.78791       7.66779       8.69740       8.86791       8.90001       8.38462       7.85056       6.91381       5.87763       4.96455       4.07231       3.24127       2.53413       1.87186       1.42625       1.01079      0.675429      0.459345
  22  22 4160.8444    1.1267 10.5420 10.0840 -0.0032  0.1360   0.0140   0.3882    0.0402   0.0000   433.0917       12.1223       42.5368       11.0781       5.65119       8.42093      -20.0479      -7.01193       18.7168       4.40251      -13.7059      -4.33539       4.27827       5.21637       3.83350      -4.64920      -1.04747       1.24702       9.40378       12.3477       13.7726       14.3771       14.2611       13.3610       12.6600       11.1472       9.92556       7.90399       6.83767       5.37613       4.20065       3.19777       2.31281       1.70234       1.13183      0.775236
  22  23 4305.5091    0.9618 12.9034  9.9686  0.0038  0.1767   0.0122   0.4858    0.0368   0.0000   431.7101       15.8862       56.3260       38.0966       18.7409      -42.3922       4.57550       5.69643       11.4990      -11.2708      -3.00618       7.24541       5.89685      -5.41874      -1.61893     -0.464100      0.161099      -1.06304       11.9787       15.7074       17.5749       17.6161       18.3646       17.3990       15.7471       14.2361       12.3778       10.5665       8.61034       6.91713       5.39349       4.08893       3.06277       2.18618       1.45665       1.00573
  22  25 4594.1029    0.5772 16.3818  9.7694 -0.0009  0.3148   0.0086   0.7808    0.0278   0.0000   407.0433      -22.1759       49.8082       18.8580      -35.9156      -13.7176       71.9925       35.2154       16.8901      -27.6400       5.72874      -9.27538       17.6021      -14.6109      0.484809     -0.442797      -1.79861       1.39188       20.8433       28.1706       31.3974       32.9430       32.5821       30.9936       28.7178       25.8493       21.8016       18.9346       15.4845       12.4057       9.68735       7.44268       5.36715       3.90809       2.60138       1.74421
  23   7 1969.6519    0.6026  0.4697  9.3433 -0.0022  0.0174   0.0188   0.0418    0.0541   0.0000   438.0951     -0.619112       17.3185     -0.481840     -0.474175     0.0607931      -1.57855      -1.65113    -0.0184638     -0.547156      0.334843    -0.0454799     -0.173699      0.339843      0.415893     -0.145444     0.0552306     0.0418384       1.25385       1.59855       1.74004       1.86151       1.78147       1.69889       1.68098       1.50134       1.28606       1.05431      0.879105      0.698130      0.538341      0.416857      0.331912      0.240673      0.174607      0.129981
  23   8 2131.0645    0.8011  0.6619  9.6405 -0.0029  0.0225   0.0213   0.0503    0.0677   0.0000   436.1726     -0.351604       18.2442       1.43497       1.44021     -0.798179      0.924920      -2.50539      0.580184       1.54775     -0.480076      -1.71011     0.0386210      0.540648     -0.224547     -0.378364      0.124039      0.380894       1.66326       2.11814       2.13067       2.35353       2.55221       2.41187       2.18937       1.77190       1.57883       1.33752       1.20722      0.896255      0.650026      0.507297      0.385861      0.295300      0.198145      0.138680
  23   9 2287.4545    1.1309  0.8161 10.1560 -0.0015  0.0249   0.0270   0.0594    0.0823   0.0000   439.2650      -2.61405       17.6238     -0.264580      -3.28218       3.34587      0.599430      0.923315      -2.26305       1.55401       1.03098      0.163126     -0.573046     -0.298995     -0.501160      0.323260      0.369826    -0.0544695       1.65351       2.33981       2.57252       2.67103       2.61621       2.52137       2.34077       2.05300       1.69176       1.56931       1.18882      0.955146      0.738310      0.583183      0.409565      0.316196      0.217981      0.142395
  23  10 2439.1668    1.5729  0.9470 10.5518  0.0002  0.0261   0.0351   0.0614    0.1020   0.0000   437.9799      -5.16040       13.3455       2.26314      -1.20582      0.103451      0.823170       2.49075     -0.177606    -0.0138394      0.980667      -2.34494     -0.936458      0.313543      0.240705     0.0448201      0.205312   -0.00794318       1.72821       2.35487       2.54135       2.77201       2.75135       2.56697       2.43009       2.16218       1.80113       1.59851       1.17894       1.07320      0.782860      0.617723      0.470325      0.315615      0.226716      0.161716
  23  11 2588.5603    1.9421  0.9434 11.3327  0.0007  0.0251   0.0450   0.0665    0.0830   0.0000   438.4833      -1.74481       11.9850      -2.75615      -3.82549     -0.883385     -0.549241      -3.38078     -0.622372       1.16576      0.772787      -1.24212     -0.786021     -0.957957    -0.0585815     -0.184811     0.0668892      0.201223       1.74645       2.31333       2.43219       2.52566       2.56943       2.42717       2.25009       2.12567       1.86956       1.55302       1.25516      0.932649      0.788369      0.613531      0.484526      0.348944      0.246234      0.172489
  23  12 2737.5513    2.7942  0.8761 11.6113 -0.0023  0.0231   0.0639   0.0586    0.0935   0.0000   438.7255      -1.99340       11.9094       1.58721      -4.77344      0.194416       2.37275       2.40517       1.29338      -2.63957      0.167236      0.169966     -0.184446     -0.315662     -0.689941     -0.181731     0.0326067     -0.312978       1.60819       2.23342       2.42282       2.46794       2.60712       2.39241       2.28272       1.94586       1.62827       1.46530       1.05486      0.942703      0.681186      0.543766      0.401743      0.278913      0.199732      0.142840
  23  13 2886.0210    3.4419  0.7827 12.1122  0.0001  0.0226   0.0858   0.0562    0.1173   0.0000   437.5053       4.07520       16.6363     -0.987439       5.13945       1.49927      -2.39636      -1.70824     -0.141894       1.62384      0.286179      0.543992      -1.20536       2.03927     -0.262584     0.0510622      0.262812     -0.117556       1.55335       2.17988       2.31103       2.28258       2.35237       1.98183       1.99144       1.83018       1.62678       1.46700       1.19526      0.987259      0.775553      0.602736      0.407231      0.295253      0.205086      0.133758
  23  14 3033.3738    3.8365  0.8844 12.5645 -0.0123  0.0259   0.0923   0.0607    0.1181   0.0000   436.7256      0.268935       10.3131       2.68158       1.25868      -3.08560      -1.83376       1.33825      -3.59473       1.57863    -0.0562656      0.367749      0.982760     -0.140531      0.282044     -0.686143     -0.529278      0.187241       1.89215       2.52537       2.69546       2.70730       2.59391       2.45420       2.23648       2.11512       1.86471       1.63707       1.40596       1.13860      0.898799      0.657645      0.473253      0.332026      0.225342      0.156771
  23  15 3179.6187    3.8546  1.0618 12.8160 -0.0039  0.0281   0.0860   0.0698    0.0895   0.0000   438.9812       4.11643       19.9608       3.85874     -0.974303       4.63558     -0.356386       4.81135    -0.0253497      0.303073     -0.736888      -2.33026     -0.157753     -0.542816      0.362254      0.315656     0.0635087    -0.0718099       1.98157       2.36321       2.70670       2.88952       2.67048       2.76498       2.54555       2.24573       1.82507       1.70826       1.37303       1.14074      0.864927      0.667042      0.481588      0.360532      0.264939      0.178605
  23  16 3325.5199    3.4902  1.3780 12.5707 -0.0026  0.0339   0.0700   0.0825    0.0804   0.0000   437.6022       2.69233       11.4433       1.15626       4.29046       1.75447     -0.367375      -3.94041      -2.88309       4.38151      -1.30931      0.545337     -0.370719      0.132670     -0.291717     -0.303129     0.0875124      0.154928       2.17084       3.09727       3.12049       3.38294       3.14357       3.13492       2.94302       2.74090       2.30226       2.09174       1.63647       1.34795       1.08610      0.823002      0.599360      0.430167      0.302798      0.210362
  23  17 3471.1194    2.8465  2.3537 11.8024 -0.0011  0.0431   0.0432   0.1088    0.0599   0.0000   440.8256       6.07087       8.55433       10.3931       1.29253       3.55323       1.72309     0.0957368      -1.82916     -0.314257       2.89391      0.151947     -0.826155     -0.953644      -1.26629     -0.696712      0.826304     -0.111114       2.88918       3.77027       4.05784       4.08367       4.32877       4.01880       3.85102       3.48943       3.00994       2.53529       2.09928       1.69172       1.34959       1.06351      0.773977      0.567759      0.409929      0.284460
  23  18 3616.6467    2.3032  3.5772 11.3345 -0.0016  0.0571   0.0305   0.1492    0.0509   0.0000   438.0609      -4.87105       20.2889       7.06398       12.2304      -2.83396       6.32339       1.20412      -4.39248       1.77463     -0.212137    0.00544010      -1.64135     -0.978600      -1.19716      0.663522      0.158463     -0.539805       3.59700       5.06642       5.24643       5.69612       5.52610       5.44398       5.07618       4.67843       3.88801       3.31748       2.80972       2.24712       1.76876       1.38760       1.04388      0.711501      0.510658      0.356795
  23  19 3762.0102    1.9575  5.0858 10.8097  0.0004  0.0685   0.0235   0.1838    0.0522   0.0000   445.5743      0.391307       18.8746       6.79527      -9.75868       3.72168       5.02002      -6.67564       6.94270      -1.23123       1.94784     0.0535216      -1.23886       1.13175       1.68907      -2.19775      -1.33935      0.384699       4.52528       5.84948       6.61514       6.90775       6.82685       6.45343       6.21572       5.50890       4.75828       4.07168       3.51790       2.68090       2.18820       1.65947       1.25066      0.900010      0.635553      0.431880
  23  20 3907.3309    1.6251  6.9538 10.4435 -0.0015  0.0865   0.0182   0.2410    0.0465   0.0000   435.2027       5.11226       21.0425      -11.4498      -4.96369       2.42820       10.8996      -1.63973      -2.26631       6.66427      0.179786       1.92476      -2.94906      0.679064       1.33424     -0.965686     -0.158102      0.810253       5.60885       7.61528       8.27437       8.75703       8.65266       8.31195       7.81622       7.00991       5.98824       5.20076       4.36182       3.50475       2.73423       2.11659       1.55139       1.14319      0.782316      0.538792
  23  21 4052.3071    1.3213  8.8969 10.2237 -0.0023  0.1123   0.0148   0.3097    0.0402   0.0000   422.3978       13.4125       20.8407      -21.4001      0.442637       5.57725      0.135874      -9.89335       3.46584       8.81517       2.31522      -1.72852      -2.80469       1.56846    -0.0859778      -2.52291      0.211672     -0.388113       7.09310       9.93499       10.6637       11.3914       11.2572       10.7502       9.82354       9.11462       7.83704       6.69142       5.63779       4.48585       3.61738       2.72522       2.02380       1.48544      0.984610      0.689952
  23  22 4197.5529    1.0928 11.4089 10.0815 -0.0024  0.1457   0.0129   0.4114    0.0368   0.0000   433.7178       18.4909       4.12183       9.61796      -31.8638      -11.8430       24.2961       2.34289       8.63609       9.11529      -6.40214       3.77816       1.27443       4.58208      -5.19503      0.459129     -0.765731       1.77799       9.57958       12.2256       13.9718       14.5153       14.3426       13.9751       12.8537       11.7885       10.2879       8.69917       7.32706       5.81269       4.62003       3.58936       2.68851       1.98223       1.39218      0.940257
  23  23 4342.9095    0.8841 13.0220  9.9657 -0.0002  0.1862   0.0111   0.5046    0.0339   0.0000   437.3638       2.91430       15.0479       21.0058       1.41106      -7.81709      -6.08866      -10.5269      -1.04381      -3.40608      0.730438      -14.3646      -5.68133       8.81634      -4.12001      -3.24730     -0.589673    -0.0233647       11.6897       16.0950       17.4647       18.3052       18.1214       17.4255       16.3375       14.8307       12.9949       11.1645       9.23463       7.57442       5.99593       4.54770       3.46560       2.45811       1.70623       1.16044
  23  24 4487.0706    0.7053 14.6870  9.8003 -0.0019  0.2402   0.0090   0.6172    0.0307   0.0000   402.2905      -49.2240      -4.24794      -35.7592       71.2945      -7.61894      -1.98655       34.6994       39.6706       8.39849      -11.7882       17.4274       23.8553      -7.97226       2.89940     -0.474886      0.437087      0.879810       14.9771       20.1802       22.6809       23.0759       23.1437       22.7470       20.3799       19.2803       16.4186       14.2981       11.9373       9.57401       7.72823       5.84361       4.43059       3.22647       2.15146       1.50398
  23  25 4632.2078    0.5641 17.7414  9.7240 -0.0029  0.3208   0.0081   0.8209    0.0261   0.0000   422.6902      -12.9104      -4.31429      -56.9249       64.0534       2.56215      -4.60004      -9.81243       20.9508      -13.9370       17.8225       24.8241      -14.0420      0.154780       3.59296       4.81953       1.23150    -0.0638374       20.9341       27.0213       30.9476       31.7818       31.7321       31.1882       28.3404       25.9669       22.4865       19.3731       15.9871       13.1682       10.3365       7.90998       6.00236       4.48436       2.98979       2.10396
  24   5 1653.7072    0.2286  0.1997  8.9805 -0.0176  0.0187   0.0126   0.0295    0.0338   0.0000   440.1433     -0.765365       18.7440       2.50785     -0.813327      -1.18442     -0.824455       2.54449      -1.20660      0.338312      0.191058      0.176821     -0.691063      0.197947     -0.126727     -0.207255     -0.264111      0.246245       1.07225       1.40971       1.61659       1.29201       1.72582       1.70427       1.32756       1.61257       1.04323      0.970963      0.840004      0.630898      0.532080      0.420179      0.275578      0.256986      0.174695      0.142714
  24   6 1826.2582    0.3920  0.4075  8.9743 -0.0025  0.0193   0.0134   0.0440    0.0465   0.0000   439.7055      0.993894       19.7726       2.97187      -2.93216     0.0125389       1.55322    -0.0336629      -1.08494       1.22873     0.0779430      -1.07059     -0.234770     -0.382363      0.111647     -0.104739    -0.0306864      0.104721       1.27899       1.72853       1.82262       2.07753       1.91871       1.86619       1.82284       1.58292       1.30102       1.11668      0.976462      0.731678      0.605760      0.442640      0.357115      0.254663      0.184252      0.125240
  24   7 1993.5537    0.6307  0.5507  9.3535 -0.0010  0.0194   0.0180   0.0464    0.0577   0.0000   439.1873       1.46094       21.2279       2.53899      -2.31346      -2.34232       1.83586      -1.29989      0.739238     0.0521443      0.368930       1.13319      0.580896      0.280862      0.140584     0.0928738    -0.0538563    -0.0845605       1.26308       1.74515       1.88259       1.91676       1.93678       1.83427       1.70838       1.58373       1.37956       1.21884      0.944293      0.869589      0.607974      0.550964      0.358551      0.284802      0.184620      0.141178
  24   8 2156.6824    0.8664  0.6311  9.8486 -0.0095  0.0212   0.0229   0.0453    0.0644   0.0000   437.6911       3.18088       18.8412      -3.12721      -7.68212      -1.53644       5.56043       1.59667      0.186057      -2.45768      0.884513       1.56817       1.11398     -0.465024     -0.530035     0.0398667    -0.0325503      0.415534       1.37456       1.91846       2.06225       2.17891       2.21434       2.13245       2.01635       1.75480       1.45945       1.35290       1.01196      0.839336      0.684152      0.510667      0.410262      0.290828      0.200626      0.147137
  24   9 2314.2602    1.1971  0.7888 10.5278 -0.0064  0.0243   0.0297   0.0604    0.0672   0.0000   439.0789       1.34895       15.1925      -2.29774       1.58253       1.19073     -0.495379     -0.971739     -0.737744      0.279917      -1.58847      0.237828      0.864102     -0.297573      0.789167      0.547278     -0.405365     -0.359851       1.68723       2.30367       2.40475       2.56017       2.24119       2.16437       1.95687       1.95570       1.77641       1.56883       1.40355       1.12068      0.944147      0.694879      0.523582      0.367452      0.241520      0.168577
  24  10 2467.0267    1.6210  0.9577 10.9759  0.0027  0.0268   0.0368   0.0650    0.0870   0.0000   440.1259      -2.93162       14.7754       1.76022       2.84902      -3.20895     -0.734566      0.175273      -2.97526      0.929303       1.98979     -0.421738      -1.65701       1.23626     -0.634891   0.000263028      0.124199     0.0536100       1.78255       2.35984       2.65770       2.63085       2.70073       2.56900       2.43354       2.20957       1.89792       1.61024       1.35588       1.08646      0.826709      0.635278      0.515886      0.385809      0.275984      0.178484
  24  12 2767.6503    2.8361  0.8025 11.8908  0.0015  0.0223   0.0656   0.0535    0.0852   0.0000   441.0754       2.10967       14.1541       2.65549      0.692718      -4.57124     -0.983166      0.296647      0.952031     -0.402283     -0.500175     -0.783882     -0.601591     -0.167106      0.217282     0.0365881     -0.167278    -0.0208939       1.57312       2.10448       2.45449       2.59004       2.62567       2.44320       2.22306       2.04227       1.64356       1.37586       1.14684      0.916325      0.659938      0.527893      0.411291      0.301471      0.209483      0.152807
  24  13 2916.9004    3.4845  0.7977 12.4419 -0.0041  0.0258   0.0836   0.0513    0.0897   0.0000   437.8910       4.02817       15.6394       5.10232      -1.23407     -0.304661      -1.58078       1.23111       2.55462       1.22535      0.546605      0.699663       2.34295      0.202959     -0.277675     -0.264779      0.502984     -0.127010       1.49419       2.28441       2.36484       2.40741       2.59504       2.07088       2.39818       1.81796       1.89886       1.44083       1.31057       1.11737      0.784901      0.690207      0.454320      0.357123      0.230010      0.165375
  24  14 3065.0297    3.9192  0.8944 12.7288 -0.0036  0.0256   0.0905   0.0610    0.1025   0.0000   436.4192      0.297900       15.6873       2.19289      -1.12030       1.53014     0.0543163      -2.91647      -1.46186      0.771531       1.45970      0.783296      -2.11582      -1.10868      0.562732      0.231002      0.304480     -0.465991       1.52618       2.18149       2.18903       2.37083       2.43462       2.21116       2.20020       1.83178       1.70535       1.47883       1.25898       1.00891      0.814195      0.622379      0.483902      0.339877      0.236103      0.172747
  24  15 3211.9444    4.0419  1.1386 12.5400 -0.0041  0.0278   0.0837   0.0690    0.1213   0.0000   439.2116       1.32651       13.7430       2.54317       1.45307       2.84776      -1.34505      0.269367      -1.00720      0.374342    -0.0957859      0.527241     0.0889519     0.0684756      0.570224     -0.788104     -0.643824      0.478496       1.72826       2.35176       2.68290       2.63139       2.75756       2.48960       2.36627       2.18015       1.93258       1.70358       1.37604       1.12387      0.909657      0.641754      0.538999      0.386355      0.284104      0.193475
  24  16 3358.4537    3.3320  1.6289 12.4288 -0.0049  0.0350   0.0605   0.0885    0.0717   0.0000   441.5092      -5.52648       6.58633       3.79800      -1.20335      -1.80450       1.48433      -1.82320     -0.909659      -1.23654      -1.48916       1.44748     -0.644816      -2.06458     0.0619493      0.127293      0.595882    -0.0122646       2.30861       3.15109       3.33899       3.42999       3.38691       3.15272       3.03464       2.84711       2.56854       2.20381       1.81406       1.44337       1.12295      0.896697      0.678147      0.507204      0.380456      0.266849
  24  17 3504.7600    2.7442  2.4430 11.8224 -0.0029  0.0443   0.0407   0.1107    0.0555   0.0000   440.9436       1.20404       11.0786       8.29183       6.93793      -1.90037      -1.34121      -2.04997      -2.59098      -4.94293      -1.82718       5.12218     -0.704400      -1.54755      -1.36837      0.950948     -0.175539     -0.211782       2.69492       3.75130       4.02901       4.26084       4.11047       4.09578       3.71922       3.45343       3.05819       2.55153       2.28015       1.78313       1.45331       1.11982      0.821432      0.622827      0.430480      0.308802
  24  18 3650.9155    2.2387  3.9403 11.1330 -0.0013  0.0570   0.0272   0.1484    0.0501   0.0000   443.9558       5.06783       9.19951       3.23214       2.53055      -6.20769      -6.67798       1.50133      -2.66560      0.227028       1.43473     0.0580383      0.957040      -1.30561     -0.820593     -0.798925     -0.149038     -0.161773       3.66054       4.97291       5.50550       5.83574       5.79859       5.47603       5.24811       4.59045       4.02466       3.45553       2.84002       2.29236       1.81571       1.40661       1.06441      0.786547      0.580922      0.398411
  24  19 3796.6898    1.8102  5.3131 10.8883  0.0014  0.0715   0.0225   0.1968    0.0465   0.0000   449.1780      -1.62894       12.1510       19.4184       4.51046       8.72089      -16.7474       2.63693       7.91418       3.31025      0.802885      -8.29445      -3.41350      0.999693    -0.0582406       3.00025     -0.756863     -0.684208       4.71662       6.17006       6.98637       7.23846       7.14812       6.96674       6.40550       5.81088       5.06701       4.41219       3.76192       3.05896       2.34690       1.84342       1.39925       1.05048      0.714351      0.498183
  24  20 3942.5531    1.5195  7.7437 10.3879 -0.0015  0.0909   0.0167   0.2621    0.0436   0.0000   437.1079       2.21675       17.7112       22.6474      -2.62968       13.3005     -0.123135       4.73798       2.97914       3.41153       2.54265      0.863901      -2.54420     -0.955411       1.56730      -2.20340     -0.112286       1.23300       5.86228       7.63832       8.55010       8.91490       8.77657       8.56804       7.98699       7.16595       6.36288       5.61448       4.73056       3.88105       3.03557       2.39854       1.76494       1.34143      0.923506      0.645224
  24  21 4087.9692    1.2454 10.0463 10.1537  0.0004  0.1194   0.0139   0.3441    0.0400   0.0000   441.5503       3.80133      -3.87705      -18.2957      -5.77690      -13.3676       4.31941       5.94356       11.0759      -10.0076      -9.44580      0.100238      0.379059      -2.42634      -4.45585      -2.05034       1.89041     -0.599060       7.51452       10.0170       11.0383       11.6178       11.6220       11.3028       10.4757       9.56826       8.43430       7.17387       6.06293       4.88812       3.92374       3.03586       2.33490       1.72230       1.20824      0.856894
  24  22 4233.6227    1.0149 11.3466 10.0948 -0.0013  0.1508   0.0123   0.4261    0.0358   0.0000   440.0796      -4.96304      0.325157      -6.35912       18.9162       20.6375      -15.0637       3.26491       12.6733       1.14324      -13.6650       5.79410      -3.46911      -4.85123       7.16608      -4.90098    -0.0717242       2.87337       9.17587       12.4575       13.9946       14.4953       14.4236       14.0608       12.8002       11.9138       10.5117       9.06775       7.64800       6.28475       5.02775       3.88085       2.97607       2.19653       1.45105       1.05527
  24  23 4379.0862    0.8401 13.8414  9.9724  0.0033  0.1967   0.0102   0.5347    0.0313   0.0000   428.9370      -21.4647       24.8233     -0.896413      -16.8455      -1.34710       21.4108     -0.970130      -3.33304      -32.2769      -1.52773       1.98676       5.41825      -5.79578      -3.86654     -0.560226       2.18359      0.838931       12.4047       16.0700       18.5511       18.7388       19.2982       18.3498       17.1505       15.8536       13.8322       11.6831       9.96908       8.19308       6.58371       5.08071       3.86928       2.88454       1.96137       1.41231
  24  24 4524.6602    0.7058 16.5614  9.8124  0.0036  0.2499   0.0087   0.6656    0.0281   0.0000   436.6752       22.3384       36.8331       6.95148       26.8935      -18.7521      -53.4088       21.6623      -11.7666       8.52029      -1.21861       11.9877       6.20089      -7.84146      -4.18942      -4.29207      -4.42080       1.12777       15.2935       20.6293       22.9984       24.0143       23.8421       23.4872       21.6826       19.6825       17.3316       14.8878       12.9433       10.2546       8.41855       6.37115       4.95968       3.60896       2.49510       1.76856
  25   6 1847.8963    0.4423  0.3860  9.0871 -0.0034  0.0180   0.0145   0.0378    0.0461   0.0000   440.4425      -2.29961       20.4612     -0.747642      -2.58424     -0.498429     -0.535478    -0.0648056       2.44299    -0.0680521      0.691859     -0.599008     -0.151986      0.276401      0.345553      0.132415  -0.000589224     -0.220291       1.15540       1.44630       1.54314       1.66823       1.67775       1.79171       1.50461       1.25842       1.28353       1.00594      0.881166      0.700551      0.567761      0.412429      0.333136      0.254099      0.178920      0.132801
  25   7 2016.9004    0.6481  0.5870  9.4214 -0.0024  0.0212   0.0176   0.0478    0.0570   0.0000   438.3084      0.542601       17.3510     -0.609546      -1.70507      -2.62702     -0.170362      0.427037       1.55484     -0.156696      -1.10672       1.21841    -0.0600685     0.0602353      0.180151     -0.181890     -0.406628      0.192922       1.18747       1.82603       1.83821       2.08194       1.99203       1.92430       1.80121       1.63328       1.44655       1.25321      0.998890      0.830759      0.646215      0.517782      0.402072      0.280001      0.207905      0.156206
  25   8 2181.7247    0.8947  0.8027  9.7354  0.0000  0.0240   0.0212   0.0529    0.0718   0.0000   439.7802      -1.96471       17.9552      -5.26466     0.0862458     -0.541968      0.294486       3.85861       4.33840      0.442835     -0.211196      -1.13818     0.0424320      0.631024     -0.325444     -0.254759      0.799104     0.0885665       1.53705       1.97815       2.11465       2.19629       2.38503       2.05068       2.02057       1.84455       1.66779       1.42299       1.25281       1.05448      0.850787      0.660869      0.490186      0.354883      0.263907      0.188645
  25   9 2340.4671    1.2510  0.9167 10.2831  0.0001  0.0246   0.0277   0.0601    0.0801   0.0000   440.6025       2.65009       11.3018      -1.02180      0.841513       6.20734       1.67898      -2.52843     -0.271745       3.01377       1.79257      0.509688    -0.0844631      0.117202      0.455888     0.0672702    -0.0377744      0.156232       1.56331       2.10344       2.32597       2.29952       2.30926       2.21066       2.03695       1.94565       1.78262       1.54217       1.31755       1.07458      0.814573      0.641838      0.485958      0.382774      0.276893      0.207230
  25  10 2494.3708    1.7471  0.8593 10.9079 -0.0003  0.0243   0.0390   0.0561    0.0851   0.0000   441.8406       1.36816       16.6494       1.24548      0.608936     -0.451446       2.57612      -1.22613      -3.89328       1.03363       2.17282      -1.53185      -1.60231     -0.469619     -0.601486     0.0870975      0.281950     -0.139261       1.59404       2.20581       2.35130       2.33134       2.29424       2.02385       2.00900       1.89890       1.73501       1.66613       1.39576       1.14948      0.949978      0.707750      0.517318      0.383184      0.288180      0.191990
  25  11 2646.2075    2.2590  0.9027 11.4773 -0.0031  0.0267   0.0510   0.0649    0.0935   0.0000   440.8335       1.13104       15.1527       1.76027     -0.723011      -2.73940       1.93115       2.41181     -0.384034      -1.47579      -1.01177    -0.0257491      0.552308     -0.692875     -0.831697    -0.0145418    -0.0585898     -0.200446       1.87188       2.71908       2.71645       2.72397       2.40970       2.22245       2.05704       2.07004       1.98447       1.92090       1.65678       1.38553       1.17565      0.877948      0.611252      0.412182      0.290131      0.209551
  25  12 2797.2921    2.8649  0.8464 11.9871 -0.0060  0.0222   0.0644   0.0568    0.0805   0.0000   438.1778       2.66260       13.2626       4.45912      -3.56470      -2.50705       2.66447       1.61606       2.44988       2.04953      0.353556      -1.34095     -0.257134     -0.343021     -0.735399      0.356440      0.508174      0.335478       1.41195       1.82658       1.96384       2.13854       2.12675       2.00027       1.97181       1.73419       1.58396       1.29211       1.13229      0.920146      0.723486      0.554251      0.447606      0.339535      0.248841      0.174172
  25  13 2947.3790    3.7553  0.7299 12.4646  0.0004  0.0201   0.0889   0.0504    0.0750   0.0000   438.8136       1.38566       16.3518       3.48400     -0.178551     -0.322861      0.133488      -1.04267     0.0593095       1.34230     -0.417697     -0.214607      0.166969      0.429790     -0.466321     0.0238026     0.0763452    -0.0617539       1.20275       1.72724       1.78721       1.80230       1.91348       1.72186       1.74503       1.53515       1.42138       1.25903      0.971685      0.864945      0.640309      0.540196      0.392266      0.295227      0.223694      0.146927
  25  14 3096.0877    3.9166  0.8874 12.7660 -0.0083  0.0227   0.0917   0.0597    0.1068   0.0000   437.7588       3.36786       12.3463       2.77369       1.93129       2.86797       3.80381      -1.39423      -2.19112       2.08542       2.10188      -1.00479      -1.18386     -0.943065      0.447896      0.615037     -0.397136    -0.0160404       1.48686       1.98496       2.12519       2.27283       2.26872       2.22127       2.07167       1.86237       1.69760       1.46176       1.16152      0.949670      0.757958      0.607428      0.460504      0.355796      0.268378      0.187906
  25  15 3243.7631    3.7031  1.2017 12.6923 -0.0118  0.0309   0.0781   0.0731    0.1110   0.0000   436.3720       5.42749       17.1076      0.248148       4.03003      -1.07444     -0.422180      -2.20180       2.33108      0.287995      0.334308      -2.59358       2.36037       1.36919      0.995899     -0.211238     -0.187024     -0.146205       1.77456       2.56044       2.79230       2.87561       3.02861       2.84179       2.67913       2.42097       2.14622       1.79702       1.54993       1.23800      0.970373      0.810430      0.567464      0.460981      0.320718      0.240378
  25  16 3391.0084    3.2409  1.5786 12.4639  0.0041  0.0350   0.0601   0.0877    0.0723   0.0000   436.8479       6.99160       15.7828      -1.21805       3.18180     -0.342285       2.19368      -4.70793      -3.33733     -0.713497       2.24014      -1.51018      0.132155      -1.52973     -0.498504      0.696232      0.561948    -0.0365954       2.21490       2.86533       3.16391       3.49000       3.46692       3.15842       3.00010       2.85888       2.52594       2.06097       1.75947       1.44432       1.17786      0.880161      0.712114      0.527601      0.383027      0.261854
  25  17 3537.9674    2.5975  2.9185 11.7731 -0.0014  0.0475   0.0361   0.1278    0.0490   0.0000   440.5891       5.42581       13.4845       8.55228      -4.78463       2.35655      -4.68968       2.98168     -0.233601       1.98889       1.88146      -1.13949      0.290771      0.273173     -0.604126     -0.859461     -0.152528      0.738438       2.87092       3.96755       4.37447       4.64525       4.62205       4.56057       3.99799       3.93096       3.26715       2.87312       2.37380       1.97365       1.60924       1.24159      0.944735      0.703363      0.498389      0.348019
  25  18 3684.7194    2.1495  4.6373 11.0026 -0.0003  0.0607   0.0241   0.1632    0.0450   0.0000   439.1959       6.26497       11.5684      -3.06676      -4.02486       4.05509      -6.67644      -2.02753      -2.40783     -0.317063      -3.18663      -2.61917      0.813837      -1.60193      -1.91584       1.58705      0.473522     0.0339643       3.78625       5.10564       5.68838       5.85025       5.92678       5.77986       5.31797       4.85187       4.26087       3.65930       3.24651       2.56981       2.11172       1.65663       1.23160      0.928130      0.656037      0.465605
  25  19 3831.2258    1.7612  5.9764 10.6594 -0.0005  0.0744   0.0197   0.1989    0.0452   0.0000   437.9136      -6.91502       9.78573      -8.03696      -2.49878       3.60057      -4.68233       7.21815       4.99506      -2.02581      -3.92448     -0.953946      0.641506      -1.75602      0.575016      0.417168     -0.126200     -0.746358       4.50730       5.96336       6.64899       7.09378       6.96235       6.84709       6.30938       5.82046       5.23117       4.39982       3.80209       3.11723       2.54019       1.97815       1.49919       1.15269      0.786707      0.579921
  25  20 3977.4201    1.4068  7.8771 10.3866 -0.0028  0.0956   0.0160   0.2645    0.0413   0.0000   428.3006       9.65304       8.91504      -10.4552      -4.18122      -20.3445      -3.73074       1.39750       3.10332      -1.79591     -0.928101       5.42614      -5.16319      -1.37748       3.75993       1.34330      0.184706     -0.801136       5.96142       7.83265       8.78601       9.32671       9.23751       9.07668       8.45897       7.69001       6.69615       5.81114       4.86763       4.02729       3.34212       2.50947       1.95020       1.45028       1.04476      0.749109
  25  22 4269.4839    1.0136 13.3859 10.0023 -0.0007  0.1682   0.0107   0.4595    0.0332   0.0000   416.4999      -9.39699       26.7246       1.18065       3.86755       3.91541       8.08117      -24.9658       9.24733       18.0063      -9.92400      0.942416      -4.28593      -3.80175       3.40229       8.11688      -3.72854      0.763026       10.1239       13.1286       15.0846       15.2185       15.8215       15.4273       14.2949       13.0053       11.6370       10.2207       8.37597       7.02451       5.73356       4.48244       3.45348       2.60709       1.82203       1.32140
  25  24 4561.1585    0.6113 15.8411  9.8414 -0.0083  0.2733   0.0084   0.7043    0.0267   0.0000   470.8671       68.3314      -8.48817      -13.2274       12.8061      -18.1675       6.07582      -15.8298       9.59054      -2.18683       13.6599      -18.8513      -34.2544       6.45312      -5.99082      -5.98019       1.54635       1.19342       16.0140       21.5083       24.0816       25.3338       25.2089       24.8724       23.1638       21.1490       18.7117       16.5479       13.9238       11.4382       9.44705       7.32534       5.69511       4.22875       2.96584       2.13523
  26   6 1869.0212    0.4639  0.4526  8.9825 -0.0036  0.0176   0.0139   0.0399    0.0501   0.0000   441.2083      0.281181       18.6145      -1.45871     -0.789917     -0.250997       2.69901    -0.0663750      0.257988      -1.68346      0.334733      0.778959      0.919504      0.342463     0.0921145     -0.174402    -0.0311782    -0.0830027       1.10024       1.47224       1.62671       1.80184       1.75923       1.69319       1.57756       1.48611       1.29941       1.08122      0.937733      0.723812      0.651939      0.467645      0.369156      0.288966      0.210864      0.148907
  26   7 2039.7210    0.6749  0.6095  9.4068 -0.0016  0.0202   0.0178   0.0474    0.0582   0.0000   439.8062     -0.171966       21.5003       2.19622      -4.46473      0.759244       1.27291      -1.13425      0.244189      -1.27526      -1.51967     -0.536539       1.49867    -0.0786568     0.0669911     -0.219523      0.306890    -0.0677801       1.25361       1.68795       1.71771       1.86656       1.89290       1.87923       1.85495       1.58535       1.40986       1.14927       1.01668      0.831620      0.727643      0.563611      0.412712      0.302361      0.217175      0.160358
  26   8 2206.0505    0.9834  0.7767  9.9594 -0.0001  0.0233   0.0235   0.0541    0.0708   0.0000   441.5286      0.375811       18.1746       2.48437       2.31353      -1.55610     -0.868746       1.09790      -1.32531      -1.11368       2.57593    -0.0566580     -0.799435      0.563705     -0.457688     0.0748131     -0.254723      0.771127       1.38147       1.80527       2.05420       2.16133       2.08204       2.09893       2.02172       1.73381       1.58794       1.41531       1.21157      0.935589      0.796627      0.582060      0.477888      0.371942      0.272299      0.200151
  26   9 2366.0188    1.3200  0.9815 10.3485 -0.0019  0.0257   0.0279   0.0673    0.0839   0.0000   439.2887     -0.816979       16.7097       1.94179      0.102034      -3.17319      0.101818       1.40387      -3.14263     -0.653204      0.598488      -2.25002     0.0444754      0.204576     -0.100718       1.25016     0.0389161    -0.0658032       1.52882       2.08419       2.15016       2.41629       2.22807       2.17671       2.11136       1.97417       1.75692       1.55438       1.34879       1.05558      0.858852      0.691106      0.545384      0.417023      0.298680      0.208371
  26  10 2521.1355    1.8824  1.0051 10.9162 -0.0021  0.0257   0.0384   0.0601    0.0872   0.0000   439.4668      0.769060       14.7281     -0.647998      -3.16898      0.610739       1.02031       1.40852     -0.827798     0.0901656      -1.61339      0.816759     -0.438619      -1.25398      0.257652     -0.849578      0.887573    -0.0390982       1.62480       2.12819       2.17414       2.36864       2.33148       2.17070       2.23777       1.96238       1.79583       1.49836       1.40620       1.11503      0.890307      0.653458      0.525537      0.422168      0.315091      0.241354
  26  11 2674.3025    2.4178  1.0103 11.4272 -0.0025  0.0247   0.0501   0.0635    0.1074   0.0000   439.6551     -0.524534       15.4503      0.160885      -7.61297      -4.47790      0.104223      -2.34314       1.02428      -1.79467      -2.04273     -0.148762      0.200877      0.262386    -0.0865508      0.400244    -0.0931379    -0.0795894       1.44945       1.95702       2.17038       2.29055       2.27787       2.19076       2.13953       1.92652       1.67048       1.42355       1.26757       1.01661      0.812667      0.655724      0.506966      0.367937      0.285657      0.201460
  26  13 2977.3785    3.8537  0.8389 12.6149 -0.0031  0.0217   0.0850   0.0521    0.0796   0.0000   440.9324       1.71371       12.0793      0.631725      -2.81961     -0.688801       1.73486       1.73716      -2.89948     -0.339337      0.547049     -0.477999    -0.0398917     -0.840615      0.331479     -0.524959     -0.117841     0.0747528       1.31082       1.69529       1.90064       1.97926       1.95048       1.77449       1.86026       1.64650       1.46517       1.34416       1.21066      0.920241      0.790314      0.634843      0.476886      0.358593      0.265410      0.187899
  26  14 3126.8282    3.8577  0.9629 12.9634 -0.0011  0.0265   0.0841   0.0645    0.0829   0.0000   436.5815     -0.234604       14.7655     -0.221272      -3.34495    -0.0446832      -1.49743     -0.381929       3.31122      -1.35351      -1.81680     -0.761742     -0.301678      0.614313      0.827487     -0.347480     -0.106683     -0.334734       1.46996       2.01158       2.30647       2.39783       2.44252       2.10832       2.22271       1.97434       1.72552       1.56691       1.27707       1.11943      0.900577      0.682768      0.556706      0.402459      0.283288      0.201550
  26  15 3275.3112    3.6386  1.3121 12.6940 -0.0023  0.0317   0.0733   0.0800    0.0984   0.0000   439.5635       1.25082       10.0389       3.35430       3.62803      -1.82197       3.18094      -1.28403      -2.39242      -3.46371       1.44336       3.53179     -0.155042     -0.488707      0.437739     -0.108825      0.152300    -0.0421997       1.81306       2.62213       2.65410       2.90743       2.86125       2.77524       2.73915       2.47551       2.16590       1.89882       1.59778       1.30089       1.06578      0.846186      0.651881      0.496294      0.360436      0.278095
  26  16 3423.2922    3.1066  1.7879 12.2756 -0.0032  0.0368   0.0540   0.0906    0.0746   0.0000   437.5806       3.46879       11.6375      -2.21026      -1.27246       3.75113      0.561853      -4.24306      0.966674      -2.35367       4.81948     -0.112864      -1.76309      -2.10138      -1.21561    -0.0580219      0.470887     -0.270596       2.13645       2.78702       3.17391       3.22823       3.33579       3.34428       3.10002       2.82781       2.45986       2.16897       1.82740       1.58077       1.26647      0.997045      0.765673      0.582582      0.426690      0.311562
  26  17 3570.8786    2.4603  3.1089 11.7312 -0.0016  0.0507   0.0330   0.1278    0.0477   0.0000   437.1130       3.77004       6.73719       5.19514       5.09361      -5.05042     -0.762481       2.52915       4.49661      -1.02205     0.0195895      -2.40510       1.01260      -1.11766     -0.779181      0.768704     0.0198743      0.152564       2.80307       3.99673       4.26109       4.52182       4.62091       4.45658       4.19345       3.89207       3.44822       3.02184       2.54693       2.12791       1.74367       1.37958       1.06416      0.798330      0.576843      0.406623
  26  18 3718.1310    2.0248  4.9402 11.0091  0.0002  0.0641   0.0226   0.1696    0.0431   0.0000   441.1067       2.56164       6.87493       5.66878       3.97542       3.72971      -7.57031      -14.5284       4.92566       6.22113     -0.558606       3.62838      0.907043      -1.62052      0.373008     -0.745231   -0.00240911      0.185724       3.77843       5.01304       5.57334       5.82136       5.96135       5.84119       5.38273       4.87812       4.40494       3.90814       3.35282       2.74430       2.24202       1.73085       1.35216       1.04144      0.770136      0.537152
  26  19 3865.1055    1.6662  6.6467 10.6324 -0.0014  0.0776   0.0178   0.2200    0.0412   0.0000   431.9283       4.54333       24.1627       6.82366      -9.28152       21.9134       3.95230      -2.25155      -7.49751       11.4174       4.21598      -2.01319      -8.85066      -1.79986      0.616975      -1.72226      0.639814     -0.295497       4.47351       5.96706       6.71936       6.95567       7.17846       6.72948       6.45617       5.88011       5.31862       4.68513       3.98833       3.31041       2.72413       2.14770       1.64050       1.26601      0.910852      0.647104
  26  20 4011.9351    1.3795  9.0338 10.3750 -0.0019  0.1037   0.0153   0.2976    0.0389   0.0000   439.4623      -14.6156       15.3751       25.3574       13.3627      -10.1774     -0.804822     -0.275255       5.10615       16.7603      -2.73807      -14.9655     -0.101451       7.50867      0.553950      -1.70319       1.10420      0.388443       6.11332       7.82594       8.89163       9.31639       9.37278       9.32007       8.67061       7.91528       7.22178       6.20010       5.26543       4.54017       3.55941       2.88748       2.23060       1.70132       1.23532      0.909099
  26  21 4158.9991    1.1153 10.9094 10.1912 -0.0027  0.1313   0.0127   0.3751    0.0358   0.0000   424.5545       5.38068       14.1083       14.7864       21.9020       10.3445      -3.03429      -8.56720     -0.535316      -13.5954      -13.1422      0.868721       6.83678      -9.31659       1.01678       2.86745      0.592974      -2.15271       7.65639       10.2787       11.5109       11.9650       12.0240       11.8109       11.0662       10.2343       9.14662       8.01710       6.79910       5.71192       4.55056       3.69520       2.89678       2.16676       1.55290       1.13359
  27   5 1713.5832    0.3127  0.2628  8.9374 -0.0015  0.0157   0.0121   0.0293    0.0368   0.0000   440.1967      0.678356       19.7836      -1.37213      -2.04434      -1.45456      -1.20044      0.443761      0.216475    -0.0346809      0.559958      0.784403      0.421026      0.238415      0.217662     -0.160031    -0.0381318     0.0584376      0.973714       1.22845       1.58140       1.52950       1.60515       1.45579       1.44225       1.34985       1.04263       1.05425      0.878227      0.698024      0.596610      0.472379      0.352102      0.304061      0.191779      0.149228
  27   6 1889.7341    0.4860  0.5377  9.0142 -0.0087  0.0207   0.0140   0.0462    0.0548   0.0000   440.4663      -2.16841       18.5641       2.55572     -0.998272      -2.54921      0.736854      0.509263       1.60665     -0.853603       1.96384     -0.852967     -0.778748     0.0255092      0.381238     0.0169045      0.137966     -0.207801       1.12622       1.61554       1.86325       1.92342       1.99794       1.90956       1.72814       1.69149       1.38567       1.20335       1.07806      0.830122      0.682222      0.548880      0.406210      0.317825      0.233634      0.169124
  27   7 2062.0157    0.7019  0.6279  9.5190  0.0009  0.0199   0.0180   0.0479    0.0562   0.0000   439.4371      0.789251       17.3703       3.29826       1.74067     -0.313412     -0.406670      -1.43810     -0.554056       3.00169     -0.812845      -1.42395      0.460532      0.404570      0.522195      0.499102     0.0656380     -0.116674       1.17283       1.58543       1.65010       1.92578       1.82492       1.78611       1.77040       1.57183       1.37465       1.19739       1.01206      0.813129      0.712525      0.544535      0.444111      0.315522      0.235859      0.171224
  27   9 2390.9926    1.4765  0.9786 10.4257 -0.0016  0.0231   0.0302   0.0603    0.0871   0.0000   438.7596      -2.65676       17.7469       1.79238      -4.18870      -3.50842      -1.84250      0.782655       2.31447      0.148957      -1.59960       1.76548     -0.160754     -0.881145      0.253607      0.141827     -0.231222     0.0257358       1.36383       1.84870       2.07229       2.12710       2.20423       2.13559       1.99497       1.82112       1.66351       1.41558       1.28362       1.01310      0.858255      0.630341      0.510514      0.410947      0.307086      0.212805
  27  10 2547.4240    1.8836  1.0531 11.2215 -0.0024  0.0269   0.0384   0.0664    0.0818   0.0000   438.9418      0.335698       12.8593      -1.94569      -2.00013      0.269942       3.31839     -0.719578     -0.562062      -3.06594       2.27935      0.936395      -1.75098      -2.30080     -0.147510      0.170878      0.307542      0.111158       1.66860       2.31056       2.61436       2.85236       2.97415       2.75136       2.55834       2.33232       1.94160       1.75761       1.43874       1.13634      0.964164      0.751671      0.599624      0.422810      0.320686      0.236435
  27  11 2701.9891    2.5023  0.9341 11.7007 -0.0009  0.0233   0.0523   0.0603    0.0834   0.0000   438.9176       3.27004       11.9924      0.213851     -0.805108       1.45312      0.147059      -1.24503       2.96139      0.143779       1.06582     -0.257380      0.614813     -0.443991      0.284319      0.138884     -0.417242    -0.0506339       1.34222       1.92031       2.11464       2.17133       2.24005       2.13869       2.09563       1.92729       1.69273       1.46852       1.13286      0.946261      0.802309      0.643038      0.511707      0.384740      0.284112      0.208056
  27  12 2855.3264    3.1712  0.7688 12.3451 -0.0034  0.0203   0.0715   0.0517    0.0797   0.0000   438.9827     -0.405258       12.1012       4.31877      0.934199      -2.61642     -0.151623       1.25427       2.04373      -2.17046      -1.88211      0.358230     -0.700462      -1.26250     -0.302297     -0.392105     -0.303835      0.277873       1.19214       1.58122       1.70358       1.86943       1.83271       1.77745       1.68987       1.61450       1.36648       1.22762       1.06768      0.891009      0.778551      0.599780      0.456310      0.344925      0.255870      0.180641
  27  13 3006.9672    4.0241  0.8067 12.5536 -0.0025  0.0206   0.0885   0.0479    0.0829   0.0000   441.6420      0.905649       10.3126      0.670429      -1.63798      0.789188      -1.24779       1.06834      -2.97912      -3.37525       2.19622      0.380805      0.850469      0.419159      0.758252     -0.556276     -0.380128     0.0822659       1.21695       1.57840       1.77013       1.72420       1.94033       1.83772       1.72644       1.63585       1.36031       1.27473       1.04738      0.898078      0.735887      0.579513      0.442510      0.341121      0.263506      0.205246
  27  14 3157.1981    4.0556  1.0386 12.7762 -0.0023  0.0245   0.0823   0.0619    0.0838   0.0000   438.2750       2.72404       15.2718       1.35696      -1.15111       2.09673      -1.42754     -0.375225     -0.714563      -2.49958       1.53389      -2.79606       1.62298      0.531667      0.583044     -0.548586     0.0690208     -0.132336       1.57888       2.11543       2.28264       2.47134       2.36752       2.36297       2.13867       1.94523       1.75380       1.64683       1.40465       1.17544      0.925672      0.768789      0.552512      0.448623      0.335190      0.232267
  27  15 3306.4129    3.5095  1.5003 12.3931 -0.0047  0.0322   0.0633   0.0798    0.0903   0.0000   442.0969       1.83707       10.9537       3.21387      -6.40266       3.99920      -2.84556     -0.150277     -0.740431      -1.15356      0.243458      0.524639      -1.30133      -1.77893      -1.03877     -0.426699     -0.123547      -1.01818       1.76574       2.43519       2.70882       2.76176       2.87610       2.72566       2.68774       2.35726       2.27967       1.79584       1.68722       1.35245       1.12314      0.939240      0.707277      0.531870      0.384078      0.296159
  27  16 3455.1063    2.9350  2.0368 12.1658 -0.0022  0.0395   0.0486   0.1029    0.0720   0.0000   440.9821       5.30804       9.11300       1.97962       7.89796       5.28869      -6.26861      0.670357       1.96254      0.743750      -2.93902      -2.00328       2.86962     -0.359754      -1.19212      -1.08911      0.345352   -0.00247040       2.12094       3.00204       3.16139       3.35735       3.46438       3.31633       3.20321       2.98737       2.64725       2.26567       2.02780       1.62707       1.39402       1.10760      0.861272      0.683322      0.463028      0.340072
  27  17 3603.4179    2.3528  3.3788 11.5383 -0.0019  0.0507   0.0301   0.1329    0.0491   0.0000   432.9522      0.793302       20.4668       8.94619      -6.21275       2.40438       4.93565       4.40210       4.31709       3.10433      -2.80239      -1.96513      0.858642     -0.541798      0.205649      0.370131    -0.0344409     -0.620291       2.88422       3.82856       4.33733       4.37162       4.40408       4.45458       4.16522       3.84396       3.48997       2.98442       2.66251       2.16794       1.86068       1.46384       1.13864      0.885429      0.624910      0.474819
  27  18 3751.5647    1.9805  5.2508 10.8799 -0.0017  0.0645   0.0211   0.1757    0.0439   0.0000   435.7427      -6.06737       8.98509       3.68865      -9.04778       2.67833      -6.25429      -3.99603      -4.55592       2.55852       4.11930      -3.09222      -3.06933     0.0399730      0.103090      -1.04395     -0.804694       1.45284       3.63740       4.85709       5.61152       5.80509       5.88194       5.75078       5.32078       4.97369       4.48901       3.88955       3.35469       2.79315       2.30268       1.78920       1.45110       1.09835      0.792940      0.590561
  27  19 3898.8451    1.5818  7.2351 10.6359 -0.0038  0.0852   0.0172   0.2346    0.0393   0.0000   442.0420       6.76328       23.7123       11.5208       6.51576       6.84774      -15.8552      -6.87669       4.17398      -8.12613      0.707897      -6.69692       3.86834       5.49054     -0.215108      -1.86441      -1.00659       1.35332       4.80861       6.22920       7.07271       7.37036       7.65852       7.33689       6.85360       6.47007       5.73261       5.11814       4.38788       3.68314       3.04053       2.41466       1.91090       1.48086       1.05440      0.796079
  27  20 4046.3553    1.2604  8.7324 10.4451 -0.0017  0.1040   0.0149   0.3041    0.0368   0.0000   424.0010   -0.00164187       6.98546      -1.79623       8.32714      -18.8270      -4.04252       2.73267      -5.52000       1.36774       16.8553      -3.90648      -2.48109       3.26472      0.157194       2.99107     -0.744496    -0.0191757       6.08899       7.67722       9.00311       9.14868       9.31039       9.24177       8.61441       7.96685       7.24606       6.38761       5.49563       4.49204       3.73396       3.02188       2.35745       1.85036       1.34518      0.991745
  27  22 4340.4498    0.8519 13.1184 10.0985 -0.0023  0.1824   0.0102   0.4944    0.0298   0.0000   420.1452      -9.11213       37.5240      -18.5034       12.7416      -18.3492      -9.87238      -8.66936     0.0433043       13.7994      -9.35855      -15.2768      -8.13809       12.8627       3.87391    -0.0197545       3.30365      -2.12868       9.85096       13.3847       15.1417       15.7265       16.2333       15.9248       14.9593       13.9279       12.3207       10.8478       9.48260       7.73226       6.44379       5.23755       4.01468       3.16174       2.26302       1.63228
  27  23 4487.6249    0.6774 14.2898  9.9509 -0.0046  0.2253   0.0089   0.5890    0.0273   0.0000   439.7462      -8.41867       29.1098       13.8345       17.4931      -31.3214       9.29677       7.13211       5.42662      -33.6397     0.0491849      -13.7397       5.24858       2.98461      -6.62840     -0.458072       8.16340      -2.32532       12.1963       16.5088       18.5882       19.5133       19.2840       19.2767       18.2082       16.7958       15.2479       13.4446       11.6213       9.82076       8.08037       6.49041       5.16033       3.92952       2.81765       2.06618
  27  24 4633.0288    0.5474 17.4371  9.7701 -0.0029  0.3169   0.0077   0.7665    0.0249   0.0000   440.3406       30.3032       9.08318       13.1744       2.32803       20.1914       21.0978      -34.7262       31.4636       60.1678      -21.3001      -1.61830      -16.4836      -14.8668       13.5861      -3.27561       2.88633      -3.59424       17.1088       22.9860       26.6864       27.3126       27.9504       27.7809       25.6557       23.8528       21.4496       18.9739       16.4505       13.7266       11.3497       9.13811       7.16296       5.62303       3.86063       2.85566
  28   5 1732.7372    0.3233  0.2967  8.9940 -0.0106  0.0161   0.0127   0.0352    0.0371   0.0000   439.4005      0.667718       21.3866      -3.06432      -2.29748     -0.505039      0.591157     -0.655098       2.13299      0.895970       1.22238     0.0495143     -0.895435      0.841811      0.520644      0.104785     0.0253731    0.00773755       1.05542       1.42221       1.83463       1.64189       1.61479       1.43216       1.44821       1.27702       1.26563       1.07993       1.10981      0.901492      0.792397      0.608115      0.430128      0.331802      0.244715      0.206983
  28   7 2083.8748    0.7492  0.6535  9.4720 -0.0044  0.0198   0.0184   0.0466    0.0610   0.0000   440.7549      -1.73210       19.6702      0.907919      -2.37988     0.0506023      0.133714       3.37426     -0.552395      -2.37005       1.26066    -0.0610907     -0.429548     -0.398909      -1.12330      0.394262    -0.0117105     -0.216633       1.12064       1.56636       1.69554       1.99397       1.95197       1.84718       1.78273       1.62318       1.39550       1.19856       1.02757      0.846184      0.681577      0.550762      0.429452      0.346768      0.237155      0.173007
  28   8 2252.7326    1.0626  0.8092 10.1248 -0.0039  0.0223   0.0231   0.0505    0.0702   0.0000   440.7394       2.98226       15.5880       1.57428      -1.63174      -1.53323       2.53723      -2.25782     -0.473157    -0.0926211    0.00511551      0.379751     -0.146470     0.0159151     -0.316095     0.0689684     0.0520146      0.140004       1.26083       1.60353       1.77593       2.00552       1.85715       1.87117       1.81871       1.69551       1.51545       1.33725       1.13338      0.994591      0.897357      0.668282      0.532753      0.422586      0.296450      0.227273
  28   9 2415.2535    1.5574  1.0607 10.4468 -0.0026  0.0247   0.0307   0.0609    0.0992   0.0000   438.0824       1.09132       18.5055     -0.766669      -6.52053       5.16682      -1.01864      0.311791      -4.09957      -1.38049     -0.170561     -0.271013      -1.08960    -0.0119809      0.960691    0.00615258    -0.0276210      0.447290       1.37650       1.84545       2.01339       2.14830       2.25590       2.16327       1.97953       1.86919       1.69476       1.53963       1.26682       1.06679      0.880306      0.741936      0.584117      0.439632      0.314500      0.243596
  28  10 2573.3142    2.1132  1.0156 11.1824 -0.0005  0.0253   0.0414   0.0578    0.0880   0.0000   438.0294       1.41078       14.0070       1.61101     -0.865884     -0.230613       2.61185      -1.15151      -1.66001     -0.368589       1.18126       1.77185     -0.510305      0.473739      0.245757      0.924157     0.0220582     -0.196733       1.42358       1.99482       2.10512       2.32205       2.26411       2.25458       2.10387       1.91813       1.83107       1.48151       1.33231       1.10902      0.939683      0.736811      0.590741      0.432584      0.335405      0.248908
  28  11 2729.2619    2.6554  0.9373 11.7614  0.0003  0.0222   0.0544   0.0579    0.0781   0.0000   440.5217       2.27865       15.8137       2.59885       1.48737      0.757027      -1.72210      -1.08885     -0.844000       2.15938      -1.77557      0.437173     -0.358860     -0.469569      0.188072      0.332497     0.0470484     -0.131321       1.29135       1.79121       1.92279       2.05002       2.04435       1.85304       1.85549       1.60122       1.52336       1.41247       1.24159       1.05064      0.872323      0.723881      0.561229      0.434470      0.307223      0.238903
  28  12 2883.6490    3.3121  0.9373 12.3858 -0.0048  0.0257   0.0681   0.0588    0.0862   0.0000   436.7099      -1.02789       15.8101      0.286441      0.105001       2.67057     -0.809460      -1.78526      0.390955       3.08228      0.508576       1.84325     -0.149105     -0.295814       1.22683      0.366324     -0.468459     -0.161668       1.41040       2.05918       2.32020       2.52463       2.58341       2.38306       2.38462       1.96111       1.84462       1.56976       1.37514       1.07683      0.887760      0.722730      0.551152      0.424747      0.313132      0.225509
  28  13 3036.1963    3.8707  0.8360 12.7113  0.0002  0.0231   0.0814   0.0539    0.0817   0.0000   439.3639      0.310843       19.6251       2.90571      0.735366      -2.08789      -2.02186      0.946514     -0.133671     -0.991590      0.178344      0.760236     -0.153492      0.147243      0.541966      0.225377      0.260386    -0.0729705       1.42448       2.07616       2.22858       2.24870       2.22244       1.98439       1.89073       1.62460       1.65635       1.57960       1.57419       1.44177       1.26918       1.00655      0.739373      0.524900      0.371451      0.262165
  28  14 3187.1004    4.0185  1.1560 12.6385  0.0016  0.0272   0.0764   0.0658    0.0958   0.0000   441.5135     -0.438875       14.9022     0.0680768      -3.14835      0.505078       1.47081      -1.38950      -1.17677      0.510379       1.99418    -0.0966918     -0.180092       1.19140     -0.334060      0.308070     -0.112451     -0.165771       1.45511       2.01263       2.25552       2.30086       2.41975       2.22024       2.12664       1.94241       1.81270       1.63373       1.36527       1.19220       1.00175      0.788965      0.616674      0.462703      0.370425      0.258960
  28  15 3337.2047    3.3905  1.6261 12.5852 -0.0012  0.0319   0.0578   0.0906    0.0654   0.0000   436.3158       5.52415       14.8055       5.87705      -3.04604       2.25729      0.957281      -2.30051      -1.88710      -3.87409       2.81745     -0.731412     -0.355167     -0.945667      0.239907      -1.01417     -0.106473     -0.107536       1.78934       2.46072       2.76408       2.78383       2.91363       2.63038       2.57074       2.37664       2.15975       1.97625       1.71910       1.44495       1.22687      0.964160      0.761234      0.596986      0.451548      0.323123
  28  16 3486.7478    2.8488  2.5976 11.8000 -0.0009  0.0413   0.0396   0.1131    0.0671   0.0000   437.3243       2.57703       4.42443       4.31541       8.03895      -5.27344      -2.28251       1.42602       2.06814      0.665113       2.29233       2.41125     -0.681551     -0.355443     -0.107711      0.125031     -0.292352     0.0165815       2.35866       3.10133       3.56720       3.46242       3.73340       3.55764       3.43343       3.31030       2.87465       2.55537       2.15460       1.79615       1.47740       1.18497      0.977035      0.759289      0.576577      0.418749
  28  17 3635.6323    2.2190  3.7962 11.5200 -0.0011  0.0538   0.0282   0.1510    0.0445   0.0000   442.2173       3.86371       9.49567       6.13349       5.14823       6.67832      -2.32076      -3.27156      -5.39267      0.165592     -0.943863      0.140731      0.266250      0.671317      -1.53760     -0.279310      0.162248      0.713910       3.00843       3.99245       4.45458       4.73354       4.65022       4.63372       4.43017       4.06522       3.71411       3.30076       2.91083       2.33728       2.00140       1.61427       1.27225      0.992606      0.736957      0.541349
  28  18 3784.1831    1.8980  5.4969 10.8503 -0.0033  0.0655   0.0199   0.1791    0.0411   0.0000   441.6981       1.04531       14.3204       2.30231       1.91393      -17.7772      -2.34484       11.0613      -4.71241       2.93567       2.15589     -0.289003      0.429853      0.762140      -1.07099      -2.56932      -1.41131       1.20627       3.64600       4.67511       5.19101       5.52637       5.65132       5.61435       5.15590       4.94152       4.34891       3.93682       3.35821       2.90104       2.33603       1.95932       1.51766       1.19316      0.873864      0.660355
  28  19 3932.6448    1.5643  7.5993 10.5301  0.0012  0.0850   0.0162   0.2377    0.0387   0.0000   441.5021       3.12409       20.2616       6.09415      -8.84171      -2.18496       8.99286       9.50682     -0.436419      -4.96876      -6.32929     -0.847905       3.76748      -2.43771       1.05401      0.360394     -0.362100     -0.626440       4.67840       6.16442       6.90390       7.31386       7.29178       7.18159       6.96904       6.29950       5.85115       5.07079       4.47719       3.76356       3.12398       2.46968       2.00442       1.55504       1.17195      0.853297
  28  20 4080.1744    1.2468  9.5620 10.3928 -0.0041  0.1094   0.0140   0.3163    0.0348   0.0000   448.2216       9.49499       24.8505       2.85510       7.09241      -5.08798      -3.73119      -21.0714       1.18694       3.64266       6.04548      -10.5634      -2.49625       1.28225       2.51147     -0.193090      -3.24080     -0.178095       5.89964       7.98801       8.75735       9.38770       9.39272       9.19320       8.86977       8.15887       7.37276       6.56904       5.86034       4.78356       4.02272       3.26817       2.56238       2.02292       1.48247       1.10843
  28  21 4227.5039    1.0139 11.8691 10.1798  0.0025  0.1473   0.0117   0.4077    0.0329   0.0000   433.8108       36.3501       57.1001     -0.953284      -12.1313       7.96608       4.19572       31.5508       3.10274     0.0245463       5.68441       11.2201       4.89256      -1.55915       3.02247       2.15050       1.38363      -1.10466       7.72855       10.7277       11.6497       12.4973       12.5973       12.4363       11.6897       10.9843       9.98515       8.82540       7.63117       6.51438       5.33978       4.35418       3.45537       2.68182       1.98374       1.46764
  28  22 4375.7006    0.8045 14.0522 10.0815 -0.0018  0.1968   0.0094   0.5278    0.0277   0.0000   450.3686      -2.49751       23.4308      -12.7907       7.15328       24.1164       11.1297       7.01085      -5.50576       10.5799       15.0276      -9.90744      -20.5253      -6.23792      -2.15856      -5.27427       3.22277       2.74864       10.6335       14.0931       16.1961       16.8475       17.1569       16.7570       16.0494       14.9040       13.4751       11.8727       10.1858       8.72195       7.22837       5.82367       4.73130       3.63690       2.62811       1.96715
  28  23 4522.4629    0.6788 16.2450  9.8789 -0.0002  0.2374   0.0079   0.6183    0.0250   0.0000   410.0020      -6.67806     -0.855477       20.3034       23.7744      -14.6944      -27.3208       14.1486       17.9505      -21.0447       17.0544       1.41227       3.53270       2.87741       3.13328      -3.18204      0.766855      0.187787       12.7845       16.9851       19.2360       20.2406       20.3538       19.8476       18.7579       17.6636       16.0491       14.4867       12.3034       10.8327       8.86493       7.29035       5.66917       4.47158       3.25440       2.41742
  29   6 1930.2202    0.5452  0.4611  9.3734 -0.0022  0.0161   0.0155   0.0402    0.0450   0.0000   440.4112       2.09603       18.4271      0.668741      -3.17783     -0.381997      -2.60795       1.67901      0.587678     -0.202759     -0.381867     -0.755720      0.229563      0.235625     -0.254460      0.348237     0.0856519      0.133453      0.943604       1.11156       1.30056       1.47646       1.32152       1.36848       1.35206       1.24594       1.07044       1.00162      0.819179      0.693995      0.596513      0.496597      0.363792      0.292899      0.229976      0.185934
  29   7 2105.3309    0.8067  0.6180  9.7178  0.0023  0.0185   0.0194   0.0435    0.0568   0.0000   439.6508       1.33247       18.8140      -3.42222     -0.674406      0.959683      0.887659      0.103821       2.28788      -2.20070      0.708516       1.21916      -1.51401     -0.818943      0.372347      0.580233     -0.108973   -0.00408711       1.00542       1.36070       1.50136       1.52877       1.65465       1.56263       1.50855       1.41059       1.20969       1.12952      0.953511      0.924946      0.770254      0.575372      0.490532      0.353193      0.273367      0.200794
  29   8 2275.2371    1.1892  0.8081 10.1379 -0.0032  0.0222   0.0259   0.0498    0.0726   0.0000   441.8591     -0.390213       18.9240     -0.763293      -2.16640       3.71675     -0.302627       2.09072     -0.436030      -1.22297     -0.561065      -2.49314      0.449192       1.57527      0.808515     -0.628106     -0.296463      0.308175       1.17798       1.68575       1.76639       2.04360       2.01016       1.97840       1.78131       1.71062       1.58050       1.27183       1.21887      0.956511      0.866340      0.637862      0.555021      0.386493      0.304075      0.225575
  29   9 2438.9926    1.6104  1.0033 10.7511 -0.0016  0.0243   0.0311   0.0572    0.0791   0.0000   442.5884       1.03601       18.6978       5.30800      -1.91882     -0.942426       1.03441       1.47180       1.69840      0.547993      0.884489      0.572797     -0.318595      0.597085      0.184382      0.134778    -0.0834963     0.0971446       1.35403       1.83686       2.03854       2.05400       2.13746       2.06229       2.03189       1.92236       1.67703       1.52280       1.24484       1.09060      0.892630      0.731084      0.609397      0.460715      0.346745      0.256283
  29  10 2598.6528    2.1271  1.0360 11.3969 -0.0065  0.0267   0.0417   0.0621    0.0806   0.0000   439.1823     0.0193768       16.9134       3.61150      -1.50153       4.09527       1.48376      -1.19150      0.794267       2.97450      0.387174      0.424411     0.0426933       1.11158     -0.302025     -0.782585     -0.304424     -0.654637       1.57978       2.30143       2.65933       2.58491       2.54239       2.33708       2.08406       2.05934       1.76744       1.68042       1.60771       1.40872       1.20884      0.995573      0.779928      0.597174      0.458851      0.312847
  29  11 2756.1286    2.9212  0.8264 11.9698 -0.0005  0.0211   0.0606   0.0490    0.0752   0.0000   439.9275      -1.54827       15.9424       2.37137      0.230872      -1.36436      -1.15777      0.757171    -0.0893632     -0.923266     -0.695766      0.237289      0.825573      0.875378      0.349169     -0.814225     0.0921594      0.116324       1.17563       1.61584       1.79161       1.92374       2.01556       1.92096       1.82013       1.69676       1.51672       1.30863       1.12670      0.912270      0.790352      0.614301      0.472694      0.386874      0.285326      0.213636
  29  13 3064.9375    3.9466  0.9102 12.8505 -0.0026  0.0227   0.0799   0.0568    0.0831   0.0000   442.9005     -0.334391       14.5585       1.80248       1.20933      0.198791       1.33993       2.42458       1.67674     -0.173333      -1.06887     -0.477506      -1.01068     -0.375721    -0.0920704     -0.504599     -0.125433      0.210673       1.28758       1.69780       1.98714       2.11030       2.14160       2.02916       1.95497       1.70483       1.57178       1.46833       1.29811       1.14314      0.985581      0.801529      0.632901      0.461023      0.350590      0.250949
  29  14 3216.7355    3.9939  1.1585 12.7493 -0.0005  0.0269   0.0741   0.0689    0.0908   0.0000   439.4112       1.16750       16.6819      0.960200      -2.24562       3.59233      0.135609      -3.03534      -2.38921       1.34561       1.99754      -1.11455     -0.678741      0.438318     -0.259684     0.0697683      0.971382      0.405101       1.30146       1.98374       1.98689       2.25857       2.28929       2.19272       2.07678       2.01769       1.78172       1.68239       1.30595       1.15386      0.988699      0.780009      0.623945      0.477991      0.370489      0.264836
  29  15 3367.5459    3.2677  1.6840 12.4421 -0.0005  0.0325   0.0533   0.0839    0.0606   0.0000   439.3968      0.621594       13.9129       2.76677     -0.480964       1.02370      0.781738      0.265388      -3.12110      -5.44089       1.91109      -2.52755       2.11620     -0.234971      0.777180      0.680070     -0.240979      0.260489       1.74800       2.29440       2.62053       2.69567       2.72239       2.77864       2.54712       2.38241       2.18407       1.95819       1.70428       1.47030       1.20836       1.00771      0.791073      0.602296      0.484675      0.343614
  29  16 3517.7590    2.6635  2.8608 11.7060  0.0003  0.0428   0.0344   0.1172    0.0554   0.0000   444.0404       1.15238       2.06560       3.32562       2.00806      -1.33673      -8.79944      -5.57195     -0.925852      0.764735      -1.43112      -1.49109      -1.51953      -1.50137       1.52397     -0.363147      0.427366     -0.597615       2.29598       3.05102       3.53220       3.53290       3.67537       3.61945       3.52580       3.29219       2.92717       2.58468       2.22861       1.86733       1.55305       1.30281       1.03900      0.800304      0.607622      0.454824
  29  17 3667.5422    2.1383  4.3316 11.1743 -0.0006  0.0556   0.0243   0.1541    0.0452   0.0000   438.5188     -0.830869       18.5631      0.505199     -0.418578      0.309974      0.668052       2.66263       2.66108     -0.978561       1.70228      -2.51022     -0.497236      0.130056       1.60864     -0.139005      -1.41522      0.161064       2.96433       3.91525       4.40482       4.52041       4.80952       4.59061       4.39673       4.14119       3.72359       3.34290       2.91475       2.42718       2.11904       1.66876       1.38446       1.06285      0.785922      0.590501
  29  18 3816.6433    1.7871  5.7955 10.7811 -0.0011  0.0671   0.0184   0.1878    0.0394   0.0000   443.1150      -2.52061       26.0879       11.0103      -14.2710       5.70753       3.48869       1.79375      -1.94638       2.57251       1.50428     -0.551288     -0.541069      -4.58351       1.50261      0.762957     -0.359095     -0.222734       3.61633       4.78539       5.31575       5.53868       5.74445       5.39838       5.32457       4.93469       4.55860       4.03918       3.54455       3.01575       2.57695       2.07896       1.64223       1.28758      0.979376      0.745215
  29  19 3965.3988    1.4119  7.5745 10.5992 -0.0044  0.0876   0.0154   0.2488    0.0348   0.0000   444.4968      -1.61001       21.5035       10.1307      0.347300       3.77323      -1.89828       5.96408      -15.5361    -0.0909948       19.4642      0.527840      -2.40583       1.93006       1.10765      -1.06267       2.79625     -0.670076       4.78497       6.31979       7.15731       7.48876       7.75354       7.57221       7.19186       6.64322       5.91072       5.35800       4.74294       4.01047       3.32061       2.72139       2.17775       1.68028       1.28063      0.948299
  29  21 4262.4926    0.9522 12.0739 10.1659  0.0011  0.1484   0.0110   0.4215    0.0312   0.0000   461.9089      -10.9788       1.67214       17.2496       2.61708       16.2940       11.4453      -17.5496      -12.4041      -11.8576       7.21032      0.666203      0.982217       2.93600       4.11707       1.59842       3.90268      0.970189       7.90470       10.1869       11.5685       12.0020       12.6777       12.1987       11.6933       10.9211       10.1424       8.76305       7.81667       6.65530       5.56987       4.48463       3.61076       2.86243       2.17425       1.65855
  30   3 1376.6207    0.1210  0.0442  8.8300  0.1030  0.0173   0.0213   0.0295    0.0252   0.0000   440.3856     -0.808461       21.6756     0.0532115      -4.73994      0.966801     -0.287055     -0.873454      0.676642     -0.433559      0.213546      0.313115      0.396353    -0.0415684     -0.185531     0.0663631     -0.351314    -0.0158261      0.989083       1.35628       1.53819       1.05689       1.13398       1.16415       1.40369       1.35566       1.51518       1.00112      0.700841      0.715721      0.479165      0.431825      0.471988      0.332597      0.296832      0.182385
  30   5 1770.0657    0.3783  0.3555  8.9864 -0.0011  0.0177   0.0117   0.0344    0.0396   0.0000   440.0608      -1.82337       18.6209       1.93868      -3.56582      -2.37628       1.09989     0.0891708      0.919924      0.359186      0.509382      0.120659     0.0726918    -0.0604383     0.0887663    -0.0895113     -0.154935     0.0882193       1.04056       1.11923       1.44623       1.71492       1.46794       1.44603       1.57330       1.29930       1.13722       1.09639      0.895678      0.759308      0.637761      0.499167      0.422550      0.302857      0.235416      0.177071
  30   6 1949.9604    0.5610  0.4964  9.3349 -0.0023  0.0172   0.0149   0.0391    0.0474   0.0000   440.9714      -1.79597       18.7698     -0.683108      -5.59416       1.29777     -0.364573      0.721724      0.685790     -0.785260     -0.861805     -0.822826      0.237821    -0.0180204     -0.157650     -0.125367    -0.0281909      0.226653      0.903906       1.27871       1.36084       1.41344       1.47292       1.32221       1.34007       1.17038       1.16497       1.00266      0.935388      0.811690      0.642573      0.562333      0.433399      0.341654      0.271975      0.200647
  30   7 2126.3511    0.7974  0.6995  9.8372 -0.0012  0.0196   0.0185   0.0504    0.0582   0.0000   442.5220       1.00348       17.1710       1.91059      -4.93876       2.91230      0.545159     -0.771014      -1.35840      0.697243      -1.33298      0.129317      -1.12380     -0.417336     -0.444289     -0.229252    -0.0281164      0.101975       1.08673       1.33833       1.51465       1.61449       1.64813       1.58294       1.59747       1.45126       1.27555       1.19679       1.06386      0.878270      0.746504      0.621784      0.506783      0.402209      0.300334      0.221295
  30   8 2297.3198    1.2109  0.8632 10.3038 -0.0001  0.0213   0.0246   0.0536    0.0699   0.0000   439.9019     -0.396671       19.0884      -1.24065      -3.97130      -1.20132       2.06799       1.37160      0.511644     -0.472097     -0.221273      0.422788     -0.721282     -0.278125     -0.227543    -0.0736655      0.172730    -0.0232465       1.09322       1.55731       1.63868       1.69448       1.75443       1.69872       1.70441       1.55037       1.46583       1.24327       1.12802      0.948914      0.859967      0.667571      0.540189      0.427523      0.325312      0.243299
  30   9 2462.2147    1.7225  0.9908 10.9998 -0.0023  0.0234   0.0341   0.0596    0.0773   0.0000   441.5634       1.03790       15.4509      -2.16388      -2.53055       2.82788     -0.595264     -0.944627     -0.934862      -2.90904      0.417752      -1.04345      0.903823     -0.670999     -0.459149      0.681036    0.00503452     -0.186878       1.23250       1.68848       1.91940       1.96553       2.07860       1.97755       1.92377       1.78965       1.65314       1.44373       1.27349       1.03767      0.860385      0.684257      0.536336      0.445956      0.358401      0.273575
  30  10 2623.4403    2.2121  1.0134 11.5302 -0.0010  0.0242   0.0430   0.0599    0.0755   0.0000   438.7962       2.44718       14.3509     -0.769421     -0.908783       2.48813      -3.85740      -2.05704     -0.658675      -2.16080      0.320189       1.19223      0.708740      0.660513      0.212427     -0.141337      0.291424      0.358026       1.27330       1.77854       1.91999       2.11562       2.09573       2.02403       1.85297       1.88852       1.68467       1.49570       1.27222       1.11694      0.887600      0.796885      0.597151      0.505115      0.381623      0.268879
  30  11 2782.4309    2.9795  0.9029 12.0399 -0.0024  0.0212   0.0603   0.0542    0.0766   0.0000   439.1552       2.80438       17.6066      0.762794      -1.52603      0.591783     -0.312430      0.451371      -1.66126       1.86439      -1.86266     -0.723265     -0.874431     -0.359866    -0.0844776     -0.342830     -0.286524    0.00444576       1.16990       1.64287       1.75122       1.94649       1.86864       1.78730       1.66309       1.53499       1.41652       1.36122       1.21690       1.05107      0.919898      0.757120      0.579278      0.460070      0.349884      0.259888
  30  12 2939.0786    3.6965  0.8296 12.4444 -0.0010  0.0205   0.0760   0.0497    0.0765   0.0000   438.9620      -1.04640       18.0651       1.71127      -2.06501      -2.41807     -0.845683       1.79555      0.979250     -0.546383      0.432171     -0.295002      -1.33137      -1.48823    -0.0861559      0.246932     -0.379479     0.0127721       1.11408       1.41896       1.61856       1.74285       1.72919       1.63281       1.55089       1.50190       1.38709       1.24597       1.11789      0.955019      0.827765      0.656324      0.495544      0.418116      0.319748      0.248106
  30  13 3093.3212    4.0364  1.0003 12.5885 -0.0013  0.0235   0.0765   0.0565    0.1003   0.0000   440.1823      0.477733       21.7986      -2.73954      0.126957      -2.24860       4.80133      -2.75345       1.10250      -2.61175     -0.453617      0.536874     -0.177858     -0.609878      0.341516     -0.347770      0.266026     -0.252701       1.24150       1.71246       1.88936       1.95736       2.04168       1.96301       1.90168       1.74579       1.60418       1.45295       1.26969       1.05520      0.910244      0.717872      0.574356      0.440026      0.354686      0.284770
  30  14 3245.8967    3.7609  1.3189 12.6465  0.0018  0.0284   0.0651   0.0725    0.0762   0.0000   438.0790       2.29741       12.9714       4.85960      -1.02766       3.94136       1.21993       1.77407      -1.82548     -0.608528       1.22197      0.199315      -1.06781       1.06725      0.462599      0.162876     -0.262889      0.369855       1.40528       1.97563       2.16001       2.30096       2.48645       2.30831       2.32110       1.96617       1.96231       1.69667       1.48517       1.23097       1.00954      0.905775      0.663795      0.570456      0.393729      0.311653
  30  15 3397.5607    3.2524  1.9576 12.1684  0.0002  0.0329   0.0462   0.0869    0.0575   0.0000   440.1754     -0.627384       12.8304       4.32675      -2.99938       1.14576      -2.81380      0.404626       1.29096      0.918424      0.739006      0.340406      0.393998      0.323736     -0.135533      0.397999      0.557707    -0.0381077       1.73712       2.33596       2.58082       2.70753       2.79428       2.77292       2.63387       2.47546       2.30896       1.93048       1.73583       1.46491       1.27292       1.02698      0.832841      0.649620      0.499825      0.374217
  30  16 3548.6634    2.6234  2.9821 11.6576 -0.0006  0.0427   0.0320   0.1133    0.0499   0.0000   441.1930       2.26427       12.7921       11.6243       5.02663      -9.83520      -2.82226       5.54126       3.89168      -4.64440     -0.995329     0.0926232      -1.41335     -0.201001      0.278186     -0.283359     -0.942224     -0.281001       2.19752       2.87338       3.27389       3.49390       3.56937       3.45755       3.33497       3.16527       2.81509       2.50736       2.24705       1.92258       1.58430       1.32469       1.07295      0.832142      0.638318      0.485289
  30  17 3698.9812    2.1034  4.4766 11.1358 -0.0010  0.0572   0.0230   0.1510    0.0440   0.0000   437.0652       5.16297       16.4157       5.81082       3.27248       14.5551       4.17399       1.50861       7.32248      -1.44685      -2.32851     -0.380994       1.03329       2.08192     -0.266316      -2.30149      0.356754      0.721738       2.85929       3.88191       4.43549       4.65448       4.76057       4.74480       4.51690       4.15723       3.81645       3.42215       2.94674       2.56008       2.14685       1.74666       1.41806       1.11467      0.831926      0.639100
  30  18 3848.8305    1.7096  6.4303 10.7495 -0.0017  0.0744   0.0173   0.2004    0.0365   0.0000   443.8067       4.80347       14.7495     -0.111756       5.48692      -5.99697      -1.72160      -12.6864       6.97007       3.02242       1.36611      -9.96880       1.46812       2.58739       1.03028     -0.285710     -0.906556     -0.833008       3.73986       5.03630       5.66203       5.98052       6.05471       5.97827       5.70177       5.40080       4.85740       4.38122       3.94916       3.31614       2.83024       2.31296       1.86891       1.47058       1.10823      0.844360
  30  19 3998.4065    1.3780  8.6862 10.5301 -0.0022  0.0952   0.0142   0.2770    0.0327   0.0000   433.5373       2.16809       6.21939     -0.525252      -13.7843       14.3927       20.9044      -12.7115      -9.85598     -0.778770      -2.11436      -5.56588       4.34344       1.67614       1.42182       1.30733      0.886373      0.556522       4.98902       6.47173       7.15202       7.51157       7.86128       7.70468       7.51387       7.01094       6.33745       5.66311       5.05509       4.26789       3.54523       2.94354       2.39284       1.88973       1.46899       1.12355
  30  20 4147.4281    1.0968 10.5341 10.3600 -0.0032  0.1274   0.0126   0.3557    0.0325   0.0000   429.8073      -2.18605       33.0190       6.66102    -0.0363855       6.06465      -8.11323      -12.7794       8.09483       6.31531      -3.80286      -7.42638       1.22476       5.76545     -0.813996      -3.35987       2.09367      -3.28424       6.50710       8.42809       9.75977       10.2616       10.5461       10.3044       9.97121       9.19158       8.50234       7.63039       6.78926       5.61883       4.81096       3.94468       3.20567       2.55389       1.91634       1.46752
  30  21 4296.5394    0.9352 12.9121 10.1401 -0.0013  0.1600   0.0098   0.4298    0.0290   0.0000   450.4147       16.6009       13.4175       10.3996       21.3931      -10.1619     -0.121190       7.13285      -4.63058      -20.9435       9.41401      -8.51825      -2.76274       1.35877      -2.49458      -2.90189       2.32020      0.412682       8.07848       10.8706       12.1297       13.0088       13.2661       12.8931       12.6194       11.7359       10.7800       9.59129       8.22508       7.29610       6.04014       4.96818       4.05673       3.18664       2.39146       1.85896
  31   4 1599.3219    0.2108  0.2403  8.8854 -0.0169  0.0158   0.0092   0.0333    0.0303   0.0000   440.1226      -1.55013       20.6479       1.13951      -2.60901     -0.684670       1.20805      -1.47192       1.85940     -0.336323      0.773871      0.497165      0.471128     0.0617681      0.305152     -0.321300      0.178556      0.281898      0.734892      0.998762       1.07259       1.14366       1.22447       1.14766       1.23819      0.904763       1.00122      0.831773      0.835686      0.623411      0.603636      0.421289      0.349252      0.308637      0.242945      0.179146
  31   5 1788.2156    0.3736  0.4305  9.0320 -0.0021  0.0200   0.0114   0.0386    0.0406   0.0000   440.9710      0.892018       19.2190      -1.12329      -1.66425     -0.812203     -0.811587       1.26548       1.16726      -1.83623      0.289380       1.25707      0.507621      0.445309     -0.463745     0.0223520      0.192281     0.0776398       1.06114       1.39308       1.52124       1.51249       1.58635       1.55776       1.38988       1.31098       1.27574       1.10141       1.08221      0.850670      0.796489      0.642918      0.570607      0.411725      0.329988      0.250248
  31   6 1969.4322    0.5885  0.5437  9.3791 -0.0031  0.0187   0.0148   0.0406    0.0511   0.0000   439.8635     -0.879315       19.2210      -2.58567      -4.71081      -1.32257      0.218770      -1.94226      -1.34924     -0.481157      0.292718     -0.825483      0.696803     0.0970123      0.197578     -0.269806      0.314594     0.0429780      0.914918       1.19328       1.37962       1.54536       1.48031       1.46520       1.36026       1.33389       1.13157       1.07318      0.968193      0.833335      0.725888      0.613588      0.498866      0.410869      0.289791      0.220120
  31   8 2318.9233    1.3073  0.9324 10.1949 -0.0008  0.0226   0.0253   0.0566    0.0785   0.0000   439.9534      -1.44636       19.7281     -0.378675      -1.93779       1.63122     -0.383131      -2.22921       2.84901      -2.08038     -0.925458      0.812417      -1.08928      0.454686    -0.0539522      0.873006      0.256419     0.0744711       1.10437       1.55531       1.72954       1.75425       1.86105       1.67267       1.65992       1.50399       1.40913       1.32906       1.23356       1.05666      0.940078      0.777739      0.594574      0.493259      0.377109      0.299613
  31   9 2484.9342    1.8071  1.0286 10.9242 -0.0019  0.0238   0.0341   0.0578    0.0822   0.0000   441.0384       2.19778       19.0380      -1.96683      -1.03212       1.23796      0.984929       1.19078      -3.15679     -0.294198      -1.13041       1.39307      0.817726     -0.615643       1.27908      0.301229     -0.580214     0.0424254       1.18414       1.63689       1.69176       1.96887       1.90579       1.91189       1.75579       1.65421       1.56136       1.39053       1.28497       1.05821      0.928230      0.745091      0.630094      0.475632      0.386983      0.276186
  31  10 2647.7184    2.3747  1.0265 11.5850 -0.0006  0.0242   0.0449   0.0566    0.0833   0.0000   438.9517      -1.94389       19.1017       2.89815      -6.53783     -0.566716       1.96869      -1.40957      -1.54754    -0.0384802     0.0667198      0.807998    -0.0477220       1.40579     -0.506629     0.0679371      0.240351     -0.124179       1.25532       1.77213       1.83785       1.99994       1.98688       1.98741       1.86601       1.78360       1.62102       1.48077       1.32500       1.16708      0.950895      0.810714      0.590453      0.501768      0.382245      0.304432
  31  11 2808.2930    3.1064  0.8834 12.1512 -0.0007  0.0232   0.0631   0.0525    0.0742   0.0000   439.0238       1.43079       16.6097       2.71733     0.0231222     -0.597584      0.325882     -0.370770      -1.34379      0.178631      0.441229      -1.15439      -2.28374     -0.757727      0.319481     -0.314285     -0.165828      0.142439       1.44854       2.07360       2.23247       2.35907       2.16935       2.02422       1.79011       1.71532       1.69704       1.65522       1.50778       1.38239       1.22309      0.949658      0.713041      0.564250      0.438881      0.313445
  31  12 2966.0459    3.7709  0.8788 12.5051 -0.0019  0.0210   0.0731   0.0494    0.0780   0.0000   440.7211       3.15968       13.2731       2.38016      -1.60801       2.86469     -0.244011     -0.800761     -0.159552      -1.01003       1.82480       1.34189     -0.484065      0.100692      0.638441     -0.465807      0.383081     -0.389230       1.07163       1.41631       1.58567       1.59164       1.72662       1.68655       1.59779       1.49428       1.38473       1.29644       1.13171      0.923163      0.792611      0.665790      0.575082      0.442179      0.327679      0.257850
  31  13 3121.2510    4.0505  0.9916 12.8940 -0.0062  0.0220   0.0795   0.0603    0.0864   0.0000   441.5048       2.51857       12.5214      0.216065       1.26699      -1.25266       3.71375       1.93168      -1.14594      -1.23423      -1.87910      0.601561       1.74302       1.07297      -1.26106     -0.225474     -0.267385      0.258515       1.12292       1.46692       1.64057       1.76059       1.80735       1.71569       1.75893       1.60045       1.42462       1.32001       1.16925      0.968693      0.844046      0.698790      0.569583      0.450116      0.351807      0.263165
  31  14 3274.7073    3.7226  1.3639 12.6951 -0.0002  0.0285   0.0633   0.0718    0.0738   0.0000   438.3616       4.74805       9.62179       3.08989     -0.240186       6.10083      -4.93684     0.0171401    -0.0459781       3.18450      0.992537       1.00948     -0.240909      -1.00525      0.146688     0.0675231      0.803156     -0.218490       1.36806       1.92685       2.00400       2.23729       2.21860       2.27885       2.23181       1.98445       1.89424       1.55580       1.48431       1.26285       1.08927      0.876836      0.723511      0.569807      0.440096      0.335857
  31  15 3427.2027    3.0719  2.2690 12.0195 -0.0006  0.0371   0.0400   0.0925    0.0525   0.0000   438.7527       5.89779       17.1873      -1.86729      -4.44119       9.76569       2.25454       1.02680       3.26572       2.32057      -1.51094      -1.54214      -1.25874    -0.0452532      0.271452      0.847421      0.317904    -0.0603662       1.76469       2.49637       2.76617       2.82382       3.02418       2.95765       2.82486       2.70801       2.38917       2.18326       1.94486       1.57784       1.44716       1.15143      0.932121      0.762702      0.560369      0.433706
  31  16 3579.0964    2.4558  3.4288 11.5546 -0.0010  0.0464   0.0280   0.1239    0.0440   0.0000   436.7202       5.22216       9.66301      -5.55669       4.74854      0.577898      -3.00426      0.233022       6.17723       3.14817      -3.19732      0.451667      -3.43178       1.48380      0.557130     0.0884500     -0.399976    -0.0981734       2.33666       3.19437       3.58341       3.85638       3.77583       3.81260       3.62490       3.33053       3.17168       2.75472       2.48254       2.18993       1.84752       1.53669       1.24215      0.961091      0.746439      0.577990
  31  17 3730.3155    2.0158  4.9464 11.0325 -0.0006  0.0595   0.0208   0.1598    0.0405   0.0000   437.3030      -1.47458       16.0586       3.31553      -7.96723      -1.53093       2.04704       2.25829      -6.02687     -0.310537       3.63708      -3.61644      -2.77735      0.225802       4.60381     -0.134614      0.418527     -0.273483       2.94107       4.02593       4.52716       4.71538       4.94612       4.79608       4.64275       4.37350       4.05571       3.48270       3.14812       2.68331       2.25414       1.86510       1.48663       1.20705      0.923876      0.724139
  31  18 3880.6426    1.6329  7.1649 10.6057 -0.0009  0.0768   0.0154   0.2172    0.0351   0.0000   433.9067      -2.96689       15.1556       15.8850      -2.80647      -1.03100      -4.84676       7.72860      0.383660       5.31855       2.16539      -2.00969      0.797605      -1.54154       1.09972     -0.664026      0.617392      0.687136       3.80251       5.16111       5.65758       6.07476       6.20961       6.10777       5.90528       5.51498       5.05073       4.65463       4.03066       3.50889       2.93158       2.48955       1.97591       1.58506       1.22847      0.955737
  31  19 4030.7582    1.3512  8.8925 10.4258 -0.0025  0.0971   0.0131   0.2672    0.0324   0.0000   443.9312       4.52747       17.9009      -3.48270      -9.42625      0.510949       7.33177      -5.67601      -3.99165       5.80173    -0.0534022      -1.83439      -11.2908     -0.547679      -3.67964       2.16053       1.19480      0.616596       4.84166       6.28276       7.22514       7.63900       7.90917       7.64224       7.44893       7.16150       6.36367       5.79928       5.02476       4.40579       3.71772       3.05387       2.52514       2.01865       1.52325       1.17148
  31  20 4180.5116    1.0790 11.6358 10.2667  0.0003  0.1365   0.0110   0.3727    0.0310   0.0000   436.4155       15.9956       33.2131       2.31811      -21.8722       8.18698      -9.70938      -17.8392      0.328031      -7.30320      -4.67185    -0.0221179       4.84827      -11.7430      -1.80410     0.0446847      -3.70106       3.08249       6.69422       8.85999       10.1851       10.5129       11.0305       10.8199       10.4463       9.76408       9.08997       8.05804       7.12852       6.16857       5.17225       4.40503       3.46967       2.82611       2.14384       1.67168
  31  21 4329.3981    0.8806 13.6517 10.1240 -0.0016  0.1765   0.0088   0.4570    0.0266   0.0000   426.5826       6.80525       24.0561       29.9973       2.13440      -37.6207       30.6665       19.6610      -16.7482      -14.0618      -7.68504      0.893397       7.65297      -1.80666      0.583007       3.38387      -1.01551      -3.01795       8.61368       11.5078       12.8255       13.6794       14.2281       13.9197       13.5179       12.7231       11.5650       10.3556       9.18670       7.98357       6.78143       5.71635       4.50078       3.68345       2.79020       2.11108
  32   5 1806.1528    0.4154  0.3593  9.0014 -0.0108  0.0145   0.0132   0.0325    0.0396   0.0000   439.2758     -0.117376       20.7253     -0.663464      -5.41791     -0.381702      0.200421       1.43036     0.0635646       1.45818    -0.0637743       1.10195       1.64083     0.0986897     -0.340701     -0.842483     -0.866043     -0.235757      0.700689      0.856907       1.04995       1.11218       1.09599       1.09313       1.07476      0.994028      0.969162      0.835388      0.744895      0.610308      0.590221      0.468814      0.342628      0.336494      0.280768      0.175804
  32   7 2167.2936    0.9162  0.7473  9.9131 -0.0021  0.0207   0.0195   0.0480    0.0598   0.0000   441.9018      -2.10003       21.3522       3.63379      0.330055     -0.774223       3.15253       2.45237      0.393477     -0.515875      0.804140      -1.35233     -0.691425     0.0805822      0.144272     -0.394922    -0.0162078    -0.0931994       1.10284       1.51744       1.66021       1.72065       1.66331       1.74487       1.67472       1.58630       1.49342       1.29383       1.15557      0.993183      0.812931      0.662579      0.536544      0.443951      0.336727      0.268210
  32   8 2339.9831    1.2979  1.0030 10.3189 -0.0015  0.0234   0.0243   0.0566    0.0743   0.0000   441.2656     -0.955770       16.6446       3.72764      -1.22506     0.0804940      0.710667      0.330135      -2.09301     -0.175534     -0.467016       1.96704      -1.38067      0.594630    -0.0426728      0.715731      0.283411     0.0690053       1.12665       1.46589       1.58579       1.72801       1.86267       1.79094       1.74906       1.55641       1.56866       1.31636       1.20868       1.00582      0.869144      0.727624      0.581332      0.461916      0.365809      0.302351
  32   9 2507.2452    1.8640  1.0182 11.0979 -0.0032  0.0227   0.0347   0.0567    0.0745   0.0000   438.9599      -1.80032       17.3732       3.51784     -0.847011     -0.386369     -0.281623      -1.52342      0.735289      -1.96342      0.110122     -0.578139      -1.11089      0.738205     -0.414009    -0.0367643     -0.457906     -0.118840       1.13851       1.52079       1.68292       1.78700       1.79654       1.75178       1.70810       1.55806       1.41348       1.35390       1.22633       1.09756      0.935496      0.766598      0.634271      0.517781      0.392654      0.302487
  32  10 2671.6112    2.3809  0.9722 11.8067 -0.0028  0.0232   0.0462   0.0570    0.0717   0.0000   440.3671      -1.71663       13.4822       2.90022      -2.94264      -2.18290     -0.988285      0.713675      0.771967       1.86888     -0.808344     -0.623380     -0.728862     -0.183597     -0.165991     -0.969048    -0.0246412    -0.0111931       1.05035       1.56424       1.59784       1.84446       1.80036       1.72196       1.78978       1.60397       1.52867       1.31045       1.22304       1.02134      0.859827      0.716296      0.572151      0.455651      0.360799      0.289594
  32  11 2833.6497    3.1596  0.8496 12.4215 -0.0019  0.0205   0.0629   0.0500    0.0672   0.0000   438.5819     -0.473540       20.4154       2.11663      -1.85263      -1.62387     -0.618164     -0.579145     -0.520008       1.86906     -0.515072     -0.925848     0.0365508       1.12094     -0.434031     -0.206261     0.0731228     -0.301006       1.01847       1.32830       1.47929       1.60733       1.69054       1.58788       1.59445       1.46740       1.28916       1.24620       1.06940      0.903412      0.776027      0.674372      0.544660      0.424975      0.332530      0.265757
  32  12 2992.6406    4.0970  0.7654 12.4742 -0.0045  0.0181   0.0839   0.0455    0.0789   0.0000   439.3083      0.282836       15.9811       4.80781     -0.605831      0.123344     -0.932694       1.22656      -1.58975     -0.603214      0.640235      -1.95253      0.821632     -0.140369     -0.689504     -0.438754      0.177262     -0.445336      0.876731       1.20325       1.25441       1.39180       1.41860       1.38599       1.31944       1.30462       1.20272       1.10231      0.948203      0.818174      0.661937      0.551351      0.478309      0.376776      0.301672      0.237515
  32  13 3148.7967    4.0197  1.0843 12.8615 -0.0049  0.0239   0.0748   0.0585    0.0798   0.0000   439.3340      0.962983       15.2557       4.91703      -4.39259       1.76591      -1.09041      -3.35270      -1.17913      0.281716      -1.07454      -1.49158       1.48998     -0.954982      0.202289      0.419229    -0.0451616     0.0162211       1.27419       1.72067       1.92473       2.11714       2.25800       2.12579       2.06907       1.90110       1.71375       1.51826       1.29498       1.14055      0.973540      0.764588      0.653697      0.511573      0.380096      0.312923
  32  14 3303.1438    3.5858  1.5867 12.3156 -0.0006  0.0291   0.0544   0.0738    0.0766   0.0000   436.6619       4.21519       13.3079       1.60425      -1.03807     -0.450106      -1.87427     -0.559852      -1.49127     0.0199694      -2.24009     -0.451021      -1.26308      -1.11869     -0.584690     -0.546271      0.364895     0.0211524       1.38753       1.86333       2.06926       2.23720       2.28826       2.26897       2.26083       2.05125       1.86781       1.73909       1.49535       1.34913       1.08376      0.931866      0.750493      0.616817      0.469001      0.364832
  32  15 3456.5290    2.9087  2.3337 12.0535 -0.0002  0.0367   0.0381   0.0977    0.0485   0.0000   440.0709      -3.05446       11.9366       6.50186       3.31890      -1.08017      -3.59318      0.942853       2.45426      -2.53012       1.63177      -1.05179      0.689577     -0.561009      0.743173       1.80010     -0.287213      -1.39153       1.76068       2.38548       2.64908       2.79224       2.88116       2.79783       2.80689       2.53459       2.43933       2.16383       1.92212       1.65658       1.39068       1.20943      0.946761      0.771082      0.612236      0.471711
  32  16 3609.1866    2.3179  3.7877 11.4147 -0.0007  0.0487   0.0249   0.1307    0.0399   0.0000   442.6157     -0.425493       16.2915       1.55255     -0.425028       3.42254      -3.59911      -1.87144       5.02132      0.546926      -3.70211      -2.09764       1.06281       1.20431      0.983822      -2.73248      0.295366     -0.813579       2.40376       3.17692       3.71860       3.83403       4.00844       3.93020       3.84291       3.70525       3.27540       2.95355       2.60538       2.15620       1.86244       1.55988       1.21554       1.01332      0.786491      0.628486
  32  17 3761.0764    1.9288  5.1728 11.0064 -0.0004  0.0617   0.0195   0.1663    0.0374   0.0000   442.0317       5.04390       9.33085       7.92909      -4.28786       7.31147      -1.25582       3.80522     -0.868741     -0.121953      -1.24206     -0.868136       2.47043     -0.552839      -2.19193     -0.307055     -0.314893     -0.447669       2.87627       3.92841       4.50683       4.61043       4.87703       4.77486       4.55949       4.34394       3.99025       3.55165       3.23426       2.76233       2.37433       2.00646       1.59877       1.32504      0.989842      0.777938
  32  18 3912.1032    1.5999  7.4815 10.5553 -0.0019  0.0788   0.0146   0.2193    0.0339   0.0000   434.8467       3.08139       19.6807       1.95592      -5.33674      -6.71684       1.39861      -7.74160      -10.2497       2.81051       5.01277     -0.703875     -0.873859       4.22764       1.22732       2.82324      0.252970      -1.58018       3.78833       4.98224       5.66920       5.92446       6.13086       6.14880       5.85994       5.62431       5.04924       4.59397       4.15875       3.56141       3.06795       2.54415       2.11474       1.69380       1.29641       1.01651
  32  19 4062.7030    1.2859  9.4869 10.4071 -0.0012  0.1059   0.0125   0.2863    0.0308   0.0000   441.3328      -6.62869       7.58174      -2.70293       6.67621       3.87317      -2.26579      -7.00347       1.08430      0.918252      -17.2128       1.73149      0.603519      -5.29669      -5.69682       2.55106       2.27451       2.76092       4.92551       6.77866       7.55380       8.07047       8.29066       8.31160       8.06961       7.57970       6.88590       6.17411       5.51593       4.70775       4.06280       3.39727       2.78207       2.17815       1.71027       1.31676
  32  20 4213.1184    1.0551 12.7513 10.2058 -0.0011  0.1498   0.0095   0.3954    0.0287   0.0000   435.9972       6.90900       24.0658      -19.7147      -15.2498       19.2997       6.07074      -2.77385      -8.47554      -6.53552       1.61217      -5.81831      -1.83933       3.60887       4.94260       4.07992     -0.862450       2.51186       6.88196       9.34381       10.7732       11.2618       11.5924       11.7627       10.9444       10.6126       9.74394       8.64842       7.71622       6.77803       5.74255       4.81244       3.93462       3.13415       2.40439       1.87197
  32  21 4362.9015    0.8084 14.2319 10.1129 -0.0030  0.1924   0.0083   0.4942    0.0254   0.0000   416.5279       3.72705       16.1165       8.12535       5.77746       11.7389       17.5359      -6.43807      -3.46236       12.8285       3.64468       4.69969       18.2726       2.29040       9.38972     -0.577862       2.35181       2.04039       8.96368       12.1382       13.6939       14.4009       14.7567       14.9173       14.0847       13.3184       12.3058       11.2249       10.0002       8.82795       7.56086       6.45630       5.26223       4.18535       3.20415       2.48068
  33   5 1823.8148    0.4233  0.4064  9.0582 -0.0048  0.0147   0.0124   0.0344    0.0405   0.0000   440.2520      -1.08194       20.5419      -1.00955      -1.67367       1.15494      0.588079      -1.15452      0.617700     -0.673842      -1.24257    0.00688922     -0.608317      -1.04817     -0.787515      0.236425     -0.161720      0.218438      0.739774      0.929078       1.12399       1.15180       1.21129       1.23588       1.10920       1.07517       1.00281      0.873813      0.776061      0.705704      0.586670      0.513342      0.385582      0.323155      0.250277      0.198772
  33   6 2007.5838    0.6821  0.6001  9.3980 -0.0019  0.0173   0.0159   0.0401    0.0521   0.0000   441.4695     -0.489808       19.7936      0.825575      -2.73117     -0.431589       1.08063       2.35837      0.367397      -2.01480     -0.703684      0.251268      0.541366     -0.205153     -0.117994      0.722162      0.659585     0.0100900      0.834685       1.12702       1.26301       1.33258       1.37929       1.40945       1.34363       1.21615       1.15482       1.02913      0.891671      0.809939      0.696092      0.551920      0.486549      0.385107      0.311391      0.231338
  33   7 2187.2956    0.9448  0.8275  9.7921 -0.0011  0.0198   0.0189   0.0490    0.0635   0.0000   439.2267      -1.98526       19.7469      0.368892      -3.98489      -1.73027       2.74841      -1.60737       1.08679     -0.951818     -0.326660     -0.653659      0.218537     -0.225194     -0.455595     -0.397412      0.556703     -0.515741      0.918081       1.25653       1.34217       1.46459       1.52592       1.48943       1.47269       1.36942       1.26016       1.19034      0.982587      0.892743      0.780580      0.648404      0.526011      0.416770      0.351543      0.260550
  33   8 2360.7808    1.3914  1.0205 10.4879 -0.0017  0.0231   0.0256   0.0569    0.0731   0.0000   439.0643       1.38429       19.7365      -4.28595      0.154328     -0.808648      0.704512     -0.202070     -0.756633      -1.04100      0.568892       2.02197    -0.0981137      0.693489       1.12079     -0.192332      0.457528   -0.00944105       1.04614       1.48832       1.57669       1.72870       1.76824       1.69057       1.64502       1.58052       1.42493       1.39062       1.20292       1.05082      0.889058      0.768558      0.605437      0.503118      0.394308      0.312477
  33   9 2529.1268    1.9528  0.9688 11.2263 -0.0033  0.0233   0.0374   0.0542    0.0743   0.0000   439.1289      0.172794       18.5730       3.04334      -2.36279       1.24167      0.703219     -0.920903     0.0284813     -0.568799       1.35117      -2.19516     -0.372374     -0.306805      -1.88902     0.0239675     -0.259358     -0.458148       1.09457       1.49450       1.80536       1.76779       1.95095       1.84941       1.75186       1.78773       1.46756       1.41057       1.23826       1.04840      0.952103      0.744818      0.645998      0.494345      0.393362      0.311697
  33  10 2694.9751    2.5431  1.0002 11.7248 -0.0001  0.0235   0.0465   0.0524    0.0766   0.0000   438.9394       3.13405       15.4820      0.292025      -4.06996       3.21462      -1.82098       1.77005   -0.00430969      -1.62194      0.952123     -0.314000     -0.339848      -1.05051      0.624680     0.0349063     -0.384192     -0.459935       1.15121       1.63962       1.82160       1.92011       1.91995       1.77621       1.70931       1.59399       1.49758       1.44332       1.28703       1.18338       1.04293      0.861133      0.701224      0.553025      0.454531      0.336326
  33  11 2858.4775    3.3536  0.9523 12.2854 -0.0010  0.0210   0.0625   0.0533    0.0769   0.0000   440.6897       1.53222       15.6144      0.326028      -1.01168       2.65008     -0.479741     -0.830428      0.449772     -0.995882       1.13046      -1.08309      -1.37072      0.511221     -0.338281     -0.353903      0.201183   -0.00670195      0.976715       1.34351       1.50703       1.56816       1.61568       1.60813       1.56077       1.48101       1.38545       1.21435       1.11712      0.960438      0.817685      0.677288      0.576718      0.469223      0.367485      0.277371
  33  12 3018.7163    4.0163  0.9552 12.6414  0.0001  0.0213   0.0742   0.0525    0.0742   0.0000   438.1145       1.93401       16.1124      0.893364     -0.831623       3.20780       2.14960       1.39220       3.82902      -1.67177     -0.902737     -0.483750     -0.399772      0.186672     -0.648634     -0.415973    -0.0476311    -0.0395183      0.969178       1.38729       1.44028       1.66252       1.63770       1.57639       1.55190       1.45639       1.32430       1.26767       1.07609       1.00528      0.841253      0.715597      0.569563      0.462084      0.379789      0.285371
  33  13 3175.9427    4.0786  1.0767 12.8209 -0.0000  0.0234   0.0737   0.0581    0.0788   0.0000   440.6612       3.90731       12.5817       1.48556       2.06561       1.17507       2.92537      -1.25877      -3.19835     -0.505711       2.07094      -1.92375     -0.685385     -0.895025     0.0757774     -0.604459    -0.0147114      0.350322       1.12256       1.51530       1.59049       1.72004       1.78838       1.77903       1.66963       1.60540       1.43999       1.39608       1.23260       1.08219      0.927968      0.753914      0.651785      0.504568      0.409849      0.321910
  33  14 3331.3341    3.4655  1.5544 12.5647 -0.0005  0.0300   0.0559   0.0779    0.0706   0.0000   440.5910       2.26325       8.19508      -1.21740      -3.52010       1.31050      -2.55476      -3.09691      0.473638       1.25470      0.195973     -0.824520      -1.50542      0.739317     -0.162788      0.471851     -0.119816      0.116129       1.36401       1.85074       2.09166       2.24845       2.31792       2.23907       2.25261       2.11356       1.96663       1.73996       1.49908       1.37326       1.10157      0.972670      0.782033      0.654186      0.481995      0.381809
  33  15 3485.6560    2.7803  2.6475 11.8491  0.0002  0.0382   0.0335   0.1023    0.0481   0.0000   443.2810       1.01251       12.3831       1.56390       2.43734     -0.649837      -2.72606       5.49781     -0.112974     -0.914259       1.17370     -0.605988     0.0492402      -1.95460       1.21866     -0.728737      0.185472      0.148497       1.86111       2.50114       2.80776       2.97687       3.01937       2.98695       2.93781       2.80744       2.49673       2.30092       2.04320       1.77801       1.53124       1.26811       1.03982      0.845482      0.669105      0.533543
  33  16 3638.9854    2.2479  4.1413 11.2963 -0.0014  0.0498   0.0228   0.1363    0.0379   0.0000   439.6693       6.79321       10.3791       5.65499       4.94735       3.98144       4.31393      -1.69806       5.38600       3.03440     -0.595986      -4.75690      0.185283      -1.92423      0.389848      -1.01370       1.24669     -0.282592       2.31967       3.12590       3.46140       3.65383       3.75416       3.86144       3.69198       3.44782       3.12996       2.90015       2.60719       2.27456       1.95267       1.66865       1.34600       1.11841      0.859497      0.669617
  33  17 3791.6177    1.8139  5.9348 10.8298 -0.0012  0.0668   0.0169   0.1795    0.0343   0.0000   444.4287       2.55519       16.7421       5.67354      -1.85628      0.599233      -11.4083      -6.17540       10.3276      -5.09176      -1.49086      -4.46567      -2.59533      -1.70861       2.01322       3.38641      -1.30135       1.42969       3.02850       4.21069       4.72680       4.97570       5.30291       5.16973       4.98733       4.71403       4.30751       3.91158       3.48712       3.01857       2.59026       2.19992       1.79374       1.47019       1.11896      0.873918
  33  18 3943.2795    1.5364  7.9232 10.4801  0.0001  0.0822   0.0138   0.2267    0.0333   0.0000   440.0040     -0.864715       3.90668       14.9735       3.57549       2.69269       12.9589       2.27392      -3.29863      -2.71586     -0.746847      -2.47438      -3.52271       1.49859       3.14824      -2.26218   -0.00161707      0.656604       3.81568       5.12661       5.74520       6.12626       6.36008       6.22594       6.17622       5.65607       5.42338       4.82121       4.25888       3.78685       3.20424       2.71341       2.20017       1.79306       1.41310       1.11261
  33  19 4094.9532    1.2559 10.0411 10.3490 -0.0003  0.1091   0.0116   0.2992    0.0301   0.0000   434.9249       2.98193       16.9514       9.57652      -12.9533      -3.12141       3.88632       1.34022      -4.34966      -15.9855       13.3899       2.39333      -9.94598      0.765680       1.95305      -3.38013       4.86798     -0.651264       4.96782       6.85212       7.62504       8.07008       8.48629       8.18764       8.07389       7.54135       7.10556       6.38740       5.71115       4.91976       4.32842       3.58159       2.97319       2.43243       1.85096       1.45551
  33  20 4245.4528    1.0176 12.9772 10.1831  0.0015  0.1474   0.0091   0.3984    0.0273   0.0000   437.1891      -3.09138       4.87732      -10.1939      -8.08929       2.26140       3.20692       10.2387      -7.54805       16.0308      -8.87360   -0.00793897      -20.5444       2.66249       7.01211      -6.50581      -1.81996      0.827706       6.75778       9.01990       10.2982       10.8248       11.1531       11.1630       10.7476       10.2250       9.46332       8.64693       7.67764       6.71584       5.75522       4.84824       4.02293       3.20346       2.53601       1.98729
  33  21 4395.7797    0.8060 16.0735 10.0572  0.0025  0.2075   0.0078   0.5286    0.0235   0.0000   439.0087       8.63706       9.68166      -1.28440       43.0159      -14.6231      -10.2846      -7.61466       13.2898     -0.241185      -9.23376       10.4600     -0.487067      -16.2063      0.595723       11.6889      -1.02811      -5.15096       9.49322       12.6102       14.4303       15.3079       15.8543       15.6173       15.1749       14.5086       13.3434       12.2164       10.8000       9.48737       8.07835       6.78852       5.60384       4.61594       3.55396       2.78194
  34   4 1649.7322    0.2712  0.2621  8.8671 -0.0168  0.0152   0.0108   0.0317    0.0308   0.0000   440.3165     -0.321511       18.9969      -2.02367      -1.80072       1.01588     -0.946249      -1.51124     -0.789023     -0.560994      0.206496     0.0916031      0.894414     -0.479619      0.381664     0.0856521     -0.199692      0.325299      0.745384       1.06103       1.13307       1.14686       1.15086       1.01800       1.02670       1.00182       1.06186      0.919730      0.893435      0.701805      0.651397      0.470808      0.402148      0.307469      0.250206      0.203542
  34   5 1841.2425    0.4571  0.4232  9.0610 -0.0097  0.0163   0.0127   0.0344    0.0435   0.0000   440.4590      -1.88848       19.0519       1.28581      -1.59300    -0.0722385      0.863465     -0.857438       2.83546       1.12316     -0.158451     -0.616661      -1.75112      0.766897     0.0246879   -0.00674874     -0.205828     -0.460630      0.700459       1.02246       1.05482       1.15747       1.20984       1.14098       1.19711       1.12732       1.09152      0.906305      0.788938      0.708663      0.600911      0.491426      0.419182      0.327409      0.270726      0.210232
  34   6 2026.3166    0.6802  0.6639  9.3130 -0.0025  0.0177   0.0148   0.0437    0.0568   0.0000   439.9579      -1.50586       21.8515       2.84403      -1.85791      -1.44575      0.358456     -0.145685      0.299913     -0.692359     -0.583160     0.0285165     -0.447630     -0.397120     -0.470516     -0.652098     -0.177909      0.156407      0.817256       1.08073       1.17898       1.24100       1.41214       1.35808       1.30919       1.23226       1.11417      0.989107      0.904839      0.786433      0.667084      0.575322      0.471722      0.380528      0.296623      0.236234
  34   7 2206.9831    1.0048  0.8680  9.8883 -0.0007  0.0213   0.0192   0.0488    0.0647   0.0000   441.0168      -1.38308       24.3492     -0.453767     0.0573227     -0.673827      0.352537     -0.797013       1.63458      -1.92182     -0.688429      0.117336      -1.30198     -0.209355      0.261732      0.591062     -0.787260    -0.0200663       1.01862       1.44231       1.58367       1.79685       1.87638       1.86708       1.76065       1.62386       1.50617       1.32933       1.20973       1.01786      0.861468      0.708750      0.560690      0.466877      0.372124      0.283241
  34   8 2381.2436    1.5169  0.9082 10.7482 -0.0001  0.0209   0.0288   0.0529    0.0653   0.0000   442.3125      -1.16578       18.8095     -0.536622      -3.42596      -2.07737     -0.389777       1.33582     -0.943428      -1.35235      -1.10747       1.04076     -0.816034     -0.675331     -0.126354     -0.125996   -0.00310207      0.225541      0.944660       1.29350       1.39735       1.46113       1.52963       1.49675       1.47372       1.45105       1.30087       1.20351       1.09843      0.915109      0.812309      0.645874      0.573880      0.457958      0.354802      0.294692
  34   9 2550.5872    1.9919  1.1596 11.0525 -0.0005  0.0236   0.0345   0.0619    0.0845   0.0000   439.0949       1.35126       20.9500    -0.0272878      -4.83243      0.284538     -0.136092      0.323743      0.579133       2.56238       1.35660    -0.0461455      -1.91203    -0.0570689      0.253519     -0.466063      0.331831     -0.184274       1.11139       1.46986       1.63896       1.79420       1.85726       1.87491       1.77603       1.66248       1.56258       1.41418       1.28816       1.07850      0.930078      0.762243      0.632825      0.521933      0.405292      0.334552
  34  10 2717.9557    2.7696  0.9949 11.7145  0.0014  0.0208   0.0494   0.0532    0.0756   0.0000   441.1799     -0.379636       19.8151       2.12593     -0.556621       3.00883      -1.21313      0.103007       1.78900      0.268731     -0.760917      -1.52734      -1.07028      0.380387    -0.0121022      0.227875     0.0569095      0.132610      0.930284       1.27019       1.32406       1.56694       1.56107       1.56595       1.50079       1.40345       1.30733       1.21852       1.10565      0.932234      0.784062      0.671799      0.545361      0.453339      0.362699      0.287593
  34  11 2882.8728    3.5252  0.8855 12.4157 -0.0003  0.0205   0.0658   0.0488    0.0711   0.0000   440.0423       1.95684       17.8716      0.692301      -1.55156       2.01847     -0.826507     -0.154372     -0.236320       1.30173      0.323057       1.21164      -1.05485     -0.643092     -0.114103     -0.149013     -0.282920     0.0547983       1.02452       1.44795       1.67580       1.83583       1.94102       1.93117       1.84425       1.72838       1.54871       1.34272       1.20108      0.965577      0.849918      0.691441      0.551178      0.449032      0.331919      0.281398
  34  12 3044.3661    4.0393  0.9765 12.5814 -0.0049  0.0212   0.0739   0.0523    0.0824   0.0000   439.7264      0.264043       15.2582       2.79691     -0.548394     -0.273484      0.978039      -1.22247      0.892723      0.264445      0.652037      0.262232      0.862802      -1.23677     -0.108495     -0.704185     -0.759652     -0.120041      0.940591       1.27848       1.34056       1.45429       1.51670       1.56573       1.49150       1.44594       1.29777       1.18823       1.09418      0.918606      0.810662      0.673711      0.567638      0.468702      0.359830      0.293236
  34  13 3202.7255    4.0642  1.1611 12.7153 -0.0018  0.0243   0.0707   0.0611    0.0858   0.0000   440.1020     -0.469540       16.8993      -1.87063      -2.77206      0.794405      -1.36990       1.93244       1.76671      -2.31219       2.59965     0.0592644     -0.369627     -0.200997     -0.653415      0.350980      0.414832     -0.462587       1.10828       1.57292       1.65539       1.82776       1.83921       1.86831       1.77586       1.61960       1.60572       1.40227       1.33129       1.09459      0.985433      0.791043      0.682640      0.551252      0.434077      0.348920
  34  14 3359.1378    3.3373  1.7416 12.3341 -0.0008  0.0305   0.0486   0.0759    0.0609   0.0000   440.4914       3.70635       13.6512      0.889636      0.350938      -2.11489     -0.734059      0.310648       4.98376      -4.12586      -1.04364     -0.959554       1.66955     -0.200933      0.278366      -1.03907      0.622071     0.0111152       1.37543       1.95242       2.15523       2.37323       2.36948       2.36976       2.26811       2.21339       2.03899       1.80882       1.65918       1.39312       1.20646       1.00207      0.817817      0.676452      0.537757      0.429611
  34  15 3514.3662    2.6944  2.8558 11.7836  0.0006  0.0398   0.0310   0.1062    0.0457   0.0000   440.2027       1.93988       10.6149      -2.83409       8.13947      -1.64628      -2.89169      -1.74576       4.91135      -4.23282     -0.840310       4.36292      -1.45653      -1.84657     -0.550887     0.0259387     -0.183357     -0.355655       1.79332       2.44512       2.85451       2.96333       3.16945       3.06984       3.03796       2.78006       2.63274       2.32916       2.11786       1.81191       1.54053       1.31429       1.06366      0.876176      0.691502      0.539932
  34  16 3668.4145    2.1470  4.1133 11.3028 -0.0006  0.0492   0.0218   0.1358    0.0356   0.0000   438.9372       4.19300       14.8176      -4.95699       4.46201      -3.65848       3.54286       1.88478    -0.0238002      -3.88352      -3.10992       1.60629      0.311616     -0.656225      -1.40737      -1.13578       1.34588     -0.434219       2.21645       2.97765       3.39188       3.59635       3.77061       3.70772       3.66455       3.39327       3.10496       2.91253       2.53831       2.27288       1.91188       1.65299       1.34034       1.12800      0.854547      0.683929
  34  17 3821.7878    1.7284  6.0963 10.8604 -0.0015  0.0668   0.0163   0.1837    0.0325   0.0000   442.9517       2.10782       8.85551       11.6181      -7.10600      -10.1402      -1.95757       5.82924      -1.25082      -2.40836       2.06464       3.15670      0.203553       1.66367     0.0983056    -0.0567912      -2.25512      -2.54637       3.09057       4.10755       4.53503       4.80570       5.14661       5.14640       4.83026       4.60108       4.24288       3.93489       3.57507       3.07332       2.68641       2.20299       1.87210       1.51008       1.21052      0.950631
  34  18 3974.4976    1.4688  9.1022 10.4431 -0.0001  0.0920   0.0128   0.2554    0.0314   0.0000   436.0244       1.25790       26.6597       2.11056      -8.26932      -6.30022      -9.83505      -1.09205      -4.54188      -6.20891      -9.97741      -4.04700       5.41897      -1.32530     -0.261734      -1.38867      -1.05733       1.08950       4.17714       5.54360       6.37519       6.63106       6.96703       7.06342       6.68504       6.40643       5.96602       5.37454       4.87845       4.15294       3.66300       3.06427       2.55427       2.08088       1.64556       1.28659
  34  19 4126.1767    1.1737 11.0205 10.3547  0.0002  0.1218   0.0106   0.3399    0.0283   0.0000   433.4180      -8.80355       31.6503       1.51518      -13.2369      0.111360      -2.87996      -4.04123       21.1148       5.48867       2.51603       1.57021       1.44041      -1.76121      -2.07757       4.68434      -1.56222     -0.256882       5.34343       7.22333       8.14857       8.70539       8.96933       9.06041       8.70722       8.33985       7.63983       7.14928       6.19610       5.49500       4.83888       4.06012       3.32834       2.80216       2.12555       1.67398
  34  20 4277.8757    0.9102 12.5771 10.2092 -0.0006  0.1596   0.0091   0.4140    0.0265   0.0000   433.4246      -2.78405       28.7352      -4.90639       6.49449      -14.3486    -0.0764227      -3.85188      -13.8734       7.88340       12.9757      -6.78878       3.29909      -6.87003      -5.40634       5.58186     -0.239031     -0.246544       7.05980       9.39563       10.9234       11.3437       11.9124       11.7835       11.4955       10.8171       10.1030       9.26053       8.28805       7.29769       6.23595       5.38293       4.42431       3.61235       2.81048       2.23687
  35   4 1665.9301    0.2761  0.2506  8.9832 -0.0161  0.0150   0.0103   0.0252    0.0306   0.0000   441.7284   -0.00915682       21.2869     -0.490455      -3.02332     -0.270225     -0.742548     -0.483118      0.277811     -0.212207      -1.05212      -1.08230       1.20940     -0.276506     -0.302761      0.483303      0.232926      0.166248      0.788122       1.04090       1.21578       1.16353       1.10611       1.03690      0.967653      0.897704      0.769290      0.882693      0.914479      0.891181      0.799143      0.691573      0.592513      0.430574      0.364642      0.289169
  35   5 1858.4273    0.4927  0.3834  9.1371 -0.0036  0.0132   0.0136   0.0318    0.0407   0.0000   441.0849    -0.0991588       19.6622      -1.48408     -0.570185      0.252084      -1.05395      0.333754       1.61079      0.817236     -0.352451    -0.0391357      0.384280      0.218776     -0.491629      0.121754     -0.112697      0.358227      0.639041      0.840486      0.904278       1.01875       1.06964       1.09497       1.03193      0.953723      0.884395      0.794114      0.739735      0.602103      0.522890      0.439600      0.361401      0.302037      0.245057      0.193232
  35   6 2044.8129    0.7222  0.7431  9.2855 -0.0016  0.0190   0.0147   0.0453    0.0594   0.0000   440.5674      0.173085       18.6056     -0.455455      -1.18502      -1.87592      0.954063     -0.616981       1.62884       1.23377       1.35434     -0.471313    -0.0317862     -0.622814     -0.288824      0.163130     -0.105251     -0.188613      0.911482       1.25097       1.37263       1.48461       1.53345       1.57527       1.50618       1.48034       1.34874       1.19572       1.04367      0.875211      0.726770      0.642390      0.532080      0.445343      0.351591      0.257853
  35   7 2226.3633    1.0452  0.8288 10.1150 -0.0046  0.0202   0.0205   0.0485    0.0607   0.0000   441.5443    -0.0833252       18.2822      0.175748     -0.246627       1.64068       1.68437      0.153292      -2.51514      -2.19471      -1.32464      0.541268      0.575503      -1.18332      0.201968     -0.319644     -0.526711     -0.213020      0.907732       1.27054       1.44274       1.49199       1.59881       1.49986       1.41758       1.37722       1.22465       1.14902       1.09940      0.956779      0.857373      0.742614      0.599743      0.501420      0.430377      0.324724
  35   8 2401.2760    1.4876  0.9554 10.8976 -0.0021  0.0229   0.0279   0.0548    0.0635   0.0000   442.1439     -0.121560       18.1371      -1.87963      -1.30715     -0.186564      -1.01260      0.416726       1.51127     0.0627917     -0.422221      -2.41817     -0.574105     -0.281002     -0.171275      0.506024      -1.08534     -0.350214      0.982764       1.46582       1.54206       1.71827       1.77897       1.76189       1.71135       1.57628       1.50945       1.34384       1.21568       1.04488      0.898079      0.761470      0.612063      0.529786      0.405322      0.314350
  35   9 2571.7865    2.1659  1.0717 11.3148 -0.0020  0.0219   0.0381   0.0577    0.0780   0.0000   440.0731      0.536773       21.7411      0.483108      -1.63321      0.813751      0.645257     -0.208588       1.40301       1.80415     -0.349050      -1.79649      0.607498      -1.31559     -0.300352    0.00287164      0.137489     -0.543637       1.03882       1.33621       1.45819       1.58022       1.72349       1.67154       1.64101       1.54771       1.45447       1.31787       1.13887       1.00775      0.879275      0.742098      0.599976      0.497784      0.392507      0.320217
  35  10 2740.4556    2.8716  1.0342 11.7441 -0.0029  0.0217   0.0498   0.0540    0.0848   0.0000   441.3216       2.27034       17.0133      0.980095      -1.72371     -0.975807       1.64280     -0.290761       1.42555      -2.53757       2.14657    0.00313267      0.269638      0.473999     -0.319282     -0.121572     -0.324227      0.313981      0.964025       1.36042       1.44107       1.57362       1.58017       1.62543       1.51547       1.43998       1.31244       1.21828       1.18100       1.03031      0.900327      0.761151      0.625876      0.521604      0.424574      0.338059
  35  11 2906.7613    3.5881  0.9421 12.5338 -0.0036  0.0216   0.0657   0.0508    0.0739   0.0000   439.8226       1.39383       17.3405       2.40213      -3.94339       2.51243       1.96491     -0.757987      -1.27943     -0.160032     -0.361956     -0.800391      0.869109      0.217915      0.181157     -0.659737    -0.0147596      0.386582       1.00734       1.39542       1.45494       1.58292       1.68477       1.77019       1.67579       1.57474       1.37105       1.23497       1.16191       1.02165      0.867415      0.731721      0.589639      0.470849      0.397771      0.329410
  35  12 3069.4768    4.0856  1.0382 12.5847 -0.0035  0.0215   0.0707   0.0527    0.0842   0.0000   439.1399       3.36481       15.8714       1.25049      0.802084       1.92869       2.23083      0.758207      -2.40154      -1.27121     0.0293076      -2.48905      0.637891     -0.463928   -0.00102938    -0.0532900     -0.717568      0.236383      0.954354       1.31770       1.46695       1.58266       1.62923       1.65077       1.55639       1.48435       1.37126       1.24028       1.14804       1.01587      0.863475      0.725780      0.600364      0.496343      0.399115      0.313983
  35  13 3229.0625    3.8617  1.3528 12.7028 -0.0015  0.0252   0.0625   0.0682    0.0652   0.0000   439.5355       2.45786       17.4439      0.475677      -1.53111       1.22199       4.39902       2.15137       1.66117    -0.0557523     -0.248431     0.0492911      0.499836     -0.229283      0.338205      0.270985      0.160080      0.752798       1.14294       1.54205       1.69712       1.79466       1.89293       1.83721       1.83546       1.66125       1.62484       1.49028       1.32617       1.17944       1.00917      0.849471      0.697283      0.587115      0.465504      0.377282
  35  14 3386.5025    3.3676  1.8266 12.4170 -0.0021  0.0312   0.0476   0.0802    0.0545   0.0000   441.4726       2.98054       11.6544       5.17143      -2.99792       3.81099       1.09995    -0.0173379      0.772068     -0.640960      0.901284      -1.21996      -1.73918      -1.70594     -0.344270      0.193794    -0.0627599     -0.227732       1.33046       1.85086       1.98496       2.19729       2.28011       2.33083       2.17560       2.12156       1.93395       1.80567       1.60245       1.41627       1.24202       1.03893      0.856663      0.707868      0.564637      0.448218
  35  15 3542.6435    2.5749  2.9964 11.8754 -0.0017  0.0418   0.0301   0.1110    0.0422   0.0000   439.4362       2.11791       12.5198      -2.52773      -10.4058       9.47982       3.01271      -1.10299       1.84268       1.74587      -2.70324      -2.75259      0.376409      -2.13146       1.91871       1.65878     -0.544258    -0.0759076       1.78599       2.45986       2.82786       2.99729       3.04398       3.11928       2.97482       2.82606       2.62893       2.42248       2.13438       1.93817       1.63940       1.40641       1.15385      0.946312      0.756034      0.592052
  35  16 3697.6607    2.0709  4.4104 11.3170 -0.0014  0.0528   0.0209   0.1394    0.0340   0.0000   437.8662       2.70336       19.3792      0.130584      -2.13515       7.33523       1.68942      -1.54075      -4.43694       2.14131      -3.35186       3.02854       1.10392       1.66415      -1.26047      -1.48549     -0.296043     -0.257185       2.33088       3.03882       3.53293       3.68469       3.89409       3.80043       3.71531       3.51333       3.38910       3.00953       2.77927       2.45182       2.07882       1.78408       1.46831       1.23855      0.967028      0.781162
  35  17 3851.6081    1.6339  6.5647 10.8539 -0.0003  0.0712   0.0154   0.1972    0.0305   0.0000   439.6988       2.81182       14.3227       2.17077      -2.68428      -9.71558      -12.1769       3.00629       6.10450    -0.0480523      -2.66310      -1.82385      -4.24545       1.18133      0.525715     -0.723405      0.848051      -1.38328       3.13464       4.17136       4.77741       4.99766       5.32958       5.20710       5.19599       4.88137       4.54022       4.05741       3.73794       3.21885       2.84988       2.39750       2.01566       1.63671       1.28591       1.03649
  35  18 4004.8261    1.3649  8.7396 10.5341 -0.0025  0.0943   0.0126   0.2532    0.0298   0.0000   432.4352       17.2171       26.1344      -5.64478      -2.59519       5.32941       9.38900       9.95921      -4.19116      -5.38676       8.61326       15.8937       1.97202      -2.97100       1.88089       1.25122      0.876554     -0.629524       4.15965       5.40326       6.32970       6.59045       6.92934       6.92480       6.69028       6.35714       6.03094       5.35881       4.99278       4.33862       3.70408       3.19760       2.67471       2.18697       1.74089       1.38818
  35  19 4157.2686    1.1254 11.2577 10.3565  0.0016  0.1288   0.0102   0.3398    0.0274   0.0000   438.0566       9.81456       23.7362       4.68268       1.99433       7.41136      -23.1991       10.7871     -0.263292      0.294273      -11.5029      -2.72718       14.7746       1.85374      -3.98985      -4.65121      -1.36035     -0.889790       5.50276       7.23657       8.43565       8.69669       9.41701       9.25200       8.92821       8.63523       8.10552       7.20398       6.57746       5.90430       4.98776       4.31003       3.55660       2.95413       2.34534       1.82351
  35  20 4309.5658    0.8876 13.9156 10.2077  0.0008  0.1725   0.0083   0.4497    0.0243   0.0000   429.7761      -7.04732       16.8175       3.03678      -5.52369       2.94333      -3.09813       7.67787       12.6654      -9.66875      -14.2513       2.36938       6.24363       2.32688      -3.33808      -1.63100      -2.70583      -3.60221       7.37517       9.86884       11.1616       11.9881       12.5339       12.4320       12.0164       11.6680       10.8303       9.93871       8.84914       7.75433       6.81144       5.76751       4.83844       3.96268       3.10440       2.50275
  36   4 1681.8945    0.3048  0.2525  8.9266 -0.0092  0.0124   0.0110   0.0255    0.0305   0.0000   440.4774     -0.486654       20.1259     -0.789277      -3.17616      0.472557       1.51305      0.446464       1.15063    -0.0240761     -0.201065      0.300308      0.469681     -0.112141     -0.328478     -0.355392      0.137839      0.283326      0.601364      0.841773      0.955875       1.01476      0.966268      0.912270      0.918897      0.811537      0.881678      0.788927      0.751293      0.721741      0.606624      0.492700      0.378970      0.293285      0.223948      0.176968
  36   5 1875.4307    0.5043  0.4235  9.1427 -0.0015  0.0134   0.0131   0.0326    0.0406   0.0000   442.8419      -1.93812       21.0610      -2.28250     -0.239414       1.77098      0.479337     -0.435725     -0.188193       1.61266      0.105281      0.633407     -0.446576     -0.747024      0.398010     -0.602193    -0.0742291      0.199917      0.643792      0.831572      0.909813      0.975117      0.969048      0.946108      0.927107      0.892472      0.868869      0.821905      0.727697      0.663923      0.589320      0.503514      0.385322      0.315218      0.277315      0.216317
  36   6 2063.0989    0.7358  0.6525  9.5776 -0.0030  0.0176   0.0158   0.0415    0.0502   0.0000   440.8125     -0.851261       20.2414    -0.0885189      0.159551      0.578645     -0.762687      -1.67839       1.33653       1.00183      0.732894     -0.898704     -0.242282    -0.0609933     -0.966220      0.267318     -0.113166      0.256231      0.798227       1.08941       1.27933       1.40837       1.42569       1.38244       1.39663       1.31997       1.17038       1.12134      0.944021      0.813024      0.748443      0.613310      0.501052      0.428556      0.339386      0.257850
  36   7 2245.4582    1.1136  0.9523  9.9602 -0.0053  0.0204   0.0203   0.0516    0.0703   0.0000   440.2409       1.27565       20.0195       1.74345      -1.94776      0.909319      0.654419      -3.86974      -1.10150      0.456575       1.81421      0.526526     -0.229241      0.668337     -0.233958     -0.410399     -0.562566      0.183041      0.903120       1.22912       1.34435       1.43659       1.49917       1.44510       1.45890       1.37808       1.27295       1.18986       1.07342      0.922798      0.849488      0.726607      0.598479      0.511813      0.412982      0.324547
  36   8 2421.0787    1.5818  1.1130 10.6186 -0.0016  0.0220   0.0271   0.0601    0.0756   0.0000   439.6320       2.50076       18.0027       2.80970      -2.99110      -1.21411      0.124052     -0.397685       1.73692     -0.326071      0.889348     -0.712390      0.311274      0.286174       1.14409      0.958876     -0.651046     -0.393142      0.958830       1.31505       1.47465       1.56187       1.59223       1.51803       1.50928       1.44098       1.40197       1.29329       1.14303       1.03540      0.896628      0.750364      0.630081      0.515313      0.429116      0.335011
  36   9 2592.6912    2.1852  1.1063 11.4862 -0.0018  0.0238   0.0381   0.0590    0.0746   0.0000   440.1491      0.830926       17.4554      0.991813     -0.939481     -0.212622       3.57991    -0.0985128      -1.03959     -0.333903      0.793666       1.90568      0.298781      0.347121     -0.930526     -0.121201      0.456819     -0.449761       1.03931       1.31439       1.64334       1.77960       1.74009       1.80130       1.78240       1.61866       1.49782       1.43022       1.25032       1.06575      0.955487      0.792738      0.675569      0.596114      0.434534      0.343935
  36  10 2762.6785    2.9564  0.9924 12.0001 -0.0043  0.0217   0.0528   0.0521    0.0746   0.0000   441.8746       1.34927       17.4441       3.10387      0.106118      -1.09566     -0.322085     -0.454613       3.27012     -0.275096      -1.82307       1.35846      0.190323     -0.293778     -0.487377     -0.279417      0.355267     -0.579240       1.02564       1.46876       1.65750       1.78593       1.90006       1.78739       1.82696       1.62968       1.58249       1.42314       1.27992       1.09741      0.926509      0.807613      0.642601      0.495398      0.411347      0.330763
  36  11 2930.1779    3.8112  0.9124 12.5837  0.0004  0.0190   0.0689   0.0508    0.0681   0.0000   441.9390       3.41146       19.1815       1.55922      -1.55707    -0.0108094     -0.801179      0.313720     0.0419828      -1.48943      0.988504      0.708228      -2.00824      0.511912     0.0328168     -0.673810      0.128940      0.313491      0.834339       1.07615       1.17698       1.26488       1.34646       1.35577       1.33784       1.24407       1.17988       1.04389      0.980580      0.843555      0.749226      0.631412      0.517441      0.452828      0.366082      0.276258
  36  12 3094.2411    4.2358  0.9414 12.9819 -0.0009  0.0211   0.0772   0.0500    0.0680   0.0000   440.3879     -0.163059       18.7257       2.03026      -2.67062     -0.933119     -0.707281      -1.57633      -1.51999      -1.05364     -0.345867     -0.679399     -0.935748  -0.000939056     -0.796769      -1.25134       1.09876    -0.0204513      0.984762       1.37609       1.44326       1.58101       1.58118       1.60255       1.55895       1.50278       1.37078       1.28436       1.13215       1.00711      0.887589      0.734294      0.630493      0.518304      0.417171      0.321371
  36  13 3254.9674    3.8692  1.3702 12.4733  0.0050  0.0259   0.0597   0.0656    0.0724   0.0000   439.0100       2.09505       16.8700       2.67599     -0.114271      -1.64628      -1.79701     0.0946218      -4.60513     0.0482786       1.72772      0.376147      0.306825       1.00871      -1.14499      -1.43232      0.886809      0.812584       1.07228       1.56725       1.59898       1.80491       1.85567       1.86535       1.88682       1.74881       1.62600       1.45337       1.31524       1.16316       1.01211      0.841743      0.727842      0.581118      0.459388      0.377566
  36  14 3413.6432    3.1070  1.9799 12.3077 -0.0047  0.0321   0.0429   0.0848    0.0492   0.0000   440.6326       1.05154       12.6125      -1.27768     -0.311880       2.65721       1.01388      -5.44825     -0.561248       2.93362      0.730649     -0.615932      0.429710     -0.102551       2.10503      -2.03196      0.489074     -0.542266       1.35698       1.83931       2.07046       2.20467       2.25775       2.29821       2.24065       2.18510       2.00736       1.81593       1.66598       1.40326       1.28955       1.08169      0.920045      0.757663      0.595885      0.476900
  36  15 3570.5984    2.4755  3.4821 11.5955  0.0008  0.0427   0.0261   0.1179    0.0404   0.0000   444.0436       1.70323       10.9688       5.53161       2.63584      0.372212      -3.24434      0.790662       2.12908     -0.745841     -0.119554       1.50549      -1.87796     -0.527897       1.98509      0.690454       1.47623     -0.426577       1.82084       2.47352       2.79276       2.95941       3.13258       3.08878       2.99688       2.84728       2.71371       2.46086       2.25449       1.95127       1.68818       1.46692       1.22118       1.02047      0.817232      0.655543
  36  16 3726.5239    2.0449  5.0158 10.9955 -0.0006  0.0538   0.0185   0.1456    0.0350   0.0000   438.1290      -1.28529       18.6155       5.41614      -5.35380       2.73485   0.000179500      -3.64587      -3.24496      -1.53609      -1.33183     -0.987642      -2.74025       2.92308      -2.51457     -0.677693     -0.267758      0.171739       2.30503       3.08466       3.49486       3.75615       3.87810       3.92023       3.85966       3.63466       3.40507       3.14608       2.75631       2.50336       2.13763       1.83485       1.51452       1.27481       1.00600      0.812600
  36  17 3881.3437    1.6268  7.5789 10.6772  0.0009  0.0762   0.0142   0.2133    0.0308   0.0000   436.6414       8.72837       15.8557      -3.75861      -6.51704     -0.196320      -3.07251       14.5670       1.11020      -6.83780      -8.15279      -7.19076       6.33876      -3.38342     -0.232782       2.47009      -1.46742     0.0970391       3.22997       4.37505       4.94461       5.13524       5.46181       5.37087       5.32187       5.06350       4.78917       4.38690       3.94827       3.52002       3.00900       2.65698       2.15598       1.83411       1.42523       1.16926
  36  18 4035.2090    1.3089  9.0474 10.5045 -0.0011  0.0978   0.0122   0.2663    0.0292   0.0000   443.3417       2.08010       25.5151       2.48052       6.38268     -0.299345      -3.91139       2.66538      -4.14993       6.04332       3.27081       3.53913      -2.14129      -4.65380       2.60591     -0.597743       3.30785     -0.553253       4.10257       5.48224       6.39509       6.50385       7.06740       7.01677       6.78536       6.50361       6.13107       5.53760       5.12884       4.41390       3.87270       3.31630       2.80108       2.30198       1.82562       1.45415
  36  19 4188.2708    1.0827 11.5508 10.3277 -0.0005  0.1289   0.0097   0.3526    0.0263   0.0000   444.4261       7.46137       14.0174      -5.96005       2.47621     -0.349143       12.6868      -1.98189       4.57449      -3.27026       3.54810       5.04726       1.16567      -2.61994      -3.17923     -0.504088      -1.29656       4.72801       5.37134       7.17855       8.22672       8.79901       9.00947       9.21523       8.89245       8.56982       7.95161       7.43724       6.56070       5.82813       5.14557       4.35042       3.69518       3.05033       2.41801       1.92903
  36  20 4340.8760    0.8623 13.8785 10.1669 -0.0005  0.1757   0.0081   0.4485    0.0239   0.0000   430.3863      0.960038       28.2151     -0.291181      -13.5515       15.0458      -21.0850      -10.2683       5.30059      -5.97540      -5.24604       22.7367      -2.75287      -2.10716      -5.64851       2.91633       5.54127       2.07856       7.31478       9.83409       11.1719       11.6557       12.6001       12.4682       12.1056       11.7642       10.8896       10.1289       8.95152       7.92100       6.96244       5.91408       4.98725       4.14381       3.26460       2.63905
  37   5 1892.2025    0.5104  0.4629  9.2276 -0.0028  0.0154   0.0130   0.0321    0.0415   0.0000   440.4900     -0.187984       20.4956       1.42576      -1.05932      0.123378      -1.51370     -0.252703       2.48391      0.795723     -0.416564     0.0737882     0.0844111      0.499810     0.0346364     -0.268839    -0.0436240      0.637013      0.727099      0.940043       1.04912       1.09948       1.10701       1.00640       1.00357       1.01806      0.978046      0.930974      0.882626      0.766810      0.645182      0.562467      0.471517      0.379631      0.316592      0.255661
  37   6 2081.0686    0.7607  0.8397  9.3844 -0.0007  0.0190   0.0145   0.0504    0.0600   0.0000   440.8607       1.11037       19.0951      -3.56389      -3.18971       3.24463     -0.199946      0.406977      0.490410     0.0120431      0.110768     -0.380302     0.0226241     -0.874948    -0.0910883      0.386794     -0.215645      0.101048      0.773347       1.03238       1.17143       1.27663       1.26216       1.27460       1.32520       1.21533       1.14806       1.02943      0.968246      0.811147      0.742079      0.635934      0.524550      0.467047      0.355678      0.290454
  37   7 2264.2738    1.1745  0.9578 10.0624  0.0000  0.0209   0.0207   0.0506    0.0689   0.0000   439.3279       1.47781       20.1012      -1.57089      -2.25460      0.359012      -1.58481     -0.683498       1.23720      0.163810     -0.663938     -0.370719      0.179945       1.43960    0.00169149      0.294553    -0.0233614      0.519780      0.875621       1.19973       1.32140       1.44792       1.46940       1.41922       1.34152       1.33074       1.25948       1.22931       1.05011      0.986232      0.838048      0.747096      0.605540      0.516067      0.408418      0.342566
  37   8 2440.6502    1.6867  1.0379 10.9134 -0.0020  0.0220   0.0303   0.0563    0.0740   0.0000   440.6294       1.25105       18.8047       1.26766      -1.95941       2.13274       1.17207     -0.649613      -1.53272      -3.29860      0.400094    -0.0348442    -0.0780846       1.95052      0.206925      0.101251      0.739272     -0.395729      0.926329       1.26629       1.29953       1.49822       1.57578       1.59155       1.48613       1.45119       1.30837       1.22323       1.15569      0.995316      0.871703      0.756200      0.616359      0.543786      0.427455      0.348147
  37   9 2613.3368    2.3513  1.0578 11.3217 -0.0017  0.0222   0.0401   0.0537    0.0824   0.0000   441.4041       1.43314       19.5165       2.30104     -0.580818      0.844676     -0.526227      -1.72237     -0.112303       1.90135       3.25669     -0.588337     -0.825420      -2.26268     -0.212012     -0.103692      0.386854   -0.00991525      0.913938       1.31551       1.33587       1.50039       1.53149       1.50397       1.52410       1.47728       1.34090       1.20500       1.14632       1.00797      0.897817      0.777899      0.636300      0.528464      0.418952      0.360817
  37  10 2784.4720    3.0498  0.9667 12.1036 -0.0026  0.0195   0.0532   0.0511    0.0705   0.0000   440.4556       2.35080       17.0715     -0.992441      -3.92245       1.81396      0.527362       1.92800      0.983302      -2.14034       1.15432      0.761803     -0.684382      -1.16064     -0.793046     -0.296804      0.437144     -0.118052      0.851191       1.07284       1.21684       1.32032       1.37441       1.38650       1.37563       1.32695       1.19553       1.09970       1.00656      0.911484      0.777898      0.687430      0.549054      0.460506      0.385433      0.309635
  37  11 2953.2071    3.7698  0.8802 12.5427 -0.0004  0.0199   0.0680   0.0457    0.0732   0.0000   441.1159       3.68681       19.0886      0.116934      -3.40829       1.34555      -1.31572      0.902617       1.71466      -1.07065      0.752571       1.11140     -0.696067     -0.106071     -0.358040     -0.591511    -0.0176146     -0.244267      0.801668       1.17309       1.20106       1.40618       1.36576       1.40424       1.34983       1.32312       1.20271       1.17139      0.984055      0.923319      0.767875      0.666188      0.574722      0.456906      0.378809      0.313030
  37  12 3118.4840    4.2920  1.0390 12.8817 -0.0017  0.0219   0.0749   0.0537    0.0764   0.0000   439.9406       3.42550       17.8030       4.59539     -0.819027       3.73411      0.872488      -4.37765     -0.271068       1.17656       2.19772     -0.329908       1.59991     -0.968418     -0.271278      0.456232      -1.09778      0.301804      0.987862       1.35632       1.41652       1.57452       1.50271       1.53617       1.50344       1.54028       1.41531       1.28389       1.21213       1.02110      0.881791      0.751195      0.651822      0.521121      0.453087      0.360482
  37  13 3280.4718    3.8123  1.4753 12.5496  0.0025  0.0260   0.0569   0.0694    0.0626   0.0000   438.7865       2.52234       15.8330       1.37512     -0.509230     0.0108290      -3.84031       2.38583     -0.469237      -4.15322       2.60342      0.383764     -0.415343     -0.666520     -0.711931      0.749491     0.0258870     -0.240648       1.10374       1.49443       1.65222       1.74385       1.81206       1.83140       1.73526       1.71390       1.61180       1.52195       1.35413       1.21105       1.04388      0.897939      0.757794      0.630730      0.511288      0.419000
  37  14 3440.2543    3.1020  2.1912 12.0877  0.0006  0.0324   0.0385   0.0851    0.0473   0.0000   442.5955       1.76908       13.6496      -1.53827       1.89976       3.94805      -3.35235      -1.18312       1.15558       2.06121      0.304655      0.391262     -0.208730      -3.41635      0.680259       1.77231      -1.04013      0.184073       1.35944       1.81156       2.04773       2.19321       2.32506       2.18370       2.28705       2.11790       1.95151       1.85432       1.67636       1.50593       1.27477       1.10915      0.929524      0.745615      0.634439      0.518720
  37  15 3598.3211    2.4162  3.9582 11.3231 -0.0005  0.0453   0.0231   0.1187    0.0396   0.0000   443.2375      0.168602       14.6815       2.94877      -3.16434       3.11787       4.67969       6.43720       1.30915       2.70717      0.439071      -2.82168      -2.18289     -0.848254     -0.425376    -0.0716502     -0.266021     -0.345004       1.87474       2.50671       2.84075       2.92914       3.22980       3.10423       3.11923       2.97018       2.80634       2.56930       2.30562       2.03143       1.77067       1.53377       1.29282       1.08297      0.874000      0.706622
  37  16 3755.0461    1.9282  5.5732 11.0510 -0.0015  0.0592   0.0174   0.1617    0.0308   0.0000   439.5297       6.87506       20.4962       4.94490       1.27513      -8.74865      -3.75203       4.30493       3.92929      -6.74078      -1.17883      -1.52145      -2.61566      -4.80524      -2.62099     -0.881697      0.981608      0.219873       2.49295       3.34534       3.80136       4.01973       4.16865       4.27496       4.12253       4.00593       3.73347       3.43825       3.07880       2.71965       2.38798       2.05590       1.70731       1.43613       1.15505      0.938209
  37  17 3910.3906    1.5845  7.8008 10.6717 -0.0012  0.0780   0.0135   0.2144    0.0296   0.0000   434.7537       4.67437       15.3080       7.07710      -2.54309      -3.47124       2.64310       14.9947      -3.67876      -7.69088      -1.47086       4.70974       1.74724      0.933568       5.41040       1.52652       1.74280      -1.43743       3.23196       4.31440       4.89168       5.24812       5.44582       5.49104       5.41398       5.24916       4.83163       4.48844       3.95165       3.56893       3.11844       2.70455       2.23385       1.90198       1.49373       1.21954
  37  18 4065.3056    1.2701  9.9180 10.4598  0.0002  0.1040   0.0114   0.2916    0.0289   0.0000   444.3613       9.85068       20.4040      -10.4504      -3.79321       16.3133       1.98700       1.44558      -13.2661      -9.45254       3.53903       6.39020      -3.23736      0.428509      0.574696      0.479717       4.49595       1.02748       4.26793       5.70713       6.59081       7.08767       7.36751       7.30683       7.29738       6.90195       6.45103       5.90233       5.45246       4.78619       4.16019       3.57762       3.03717       2.48656       2.02366       1.62663
  37  19 4219.1400    1.0455 12.2812 10.2815 -0.0008  0.1377   0.0088   0.3662    0.0253   0.0000   429.1220       7.17529       31.7231       3.85314      -14.0736       10.7996      -15.1939      -16.8382     -0.564434      -8.85953       2.42044     -0.848031      0.864503       2.53523       4.96535      -2.01649     -0.460556      -1.83246       5.65683       7.57458       8.67088       9.41683       9.74505       9.66682       9.58199       9.23772       8.44582       7.78062       7.29375       6.27474       5.52301       4.78943       3.98102       3.40681       2.64728       2.15690
  38   3 1501.5516    0.1712  0.1690  8.8509 -0.0125  0.0128   0.0102   0.0336    0.0255   0.0000   441.1153     -0.497597       20.4677      0.960879      -2.88147     -0.597710       1.05655     -0.245330      0.317512     0.0770557    -0.0277989      0.847207     -0.948257     -0.254514      0.383264     -0.141252      0.327085      0.359798      0.607991      0.710508      0.903081      0.839698      0.979275      0.963203      0.903395      0.870130      0.894925      0.843385      0.714070      0.665582      0.609213      0.534316      0.451258      0.374429      0.307508      0.293687
  38   5 1908.7738    0.5190  0.5353  9.2413 -0.0031  0.0155   0.0124   0.0386    0.0422   0.0000   441.0332      -1.52027       19.8031       1.14591      -3.17133       1.55128      0.950479      -1.40599       1.09478    -0.0427059     -0.638306     -0.365410      -1.41310     -0.101769     -0.538989      0.300712      0.317747      0.334173      0.654715      0.919018      0.983318       1.08951       1.09683       1.02820       1.10133       1.03599       1.02723      0.904725      0.868823      0.747701      0.645071      0.522509      0.451840      0.376133      0.313729      0.271128
  38   6 2098.9106    0.8370  0.7465  9.5140 -0.0018  0.0177   0.0160   0.0427    0.0604   0.0000   441.2871      0.834903       20.2388       1.72608      -2.30724       1.17939     -0.863149       3.20960      0.107558     -0.829330      -1.66301      0.135694     -0.346259       1.05730     0.0594170    0.00710221     -0.284552     -0.270680      0.767002      0.979821       1.15445       1.21660       1.19195       1.24825       1.19995       1.12135       1.07601      0.994344      0.948715      0.832460      0.716199      0.664904      0.575105      0.489983      0.396747      0.311452
  38   7 2282.8851    1.2345  0.9909 10.1080 -0.0005  0.0207   0.0212   0.0517    0.0724   0.0000   441.9797      -1.23671       19.4180     -0.344666      -2.11264    -0.0752196     -0.790482       1.08876     -0.290931      -1.23588      0.386608     -0.635077     -0.890508     -0.377232      0.611847      0.527466     -0.219421      0.347625      0.846517       1.15731       1.20994       1.44439       1.41356       1.40501       1.39229       1.37254       1.24626       1.13173       1.06037      0.937269      0.819127      0.724853      0.612433      0.509250      0.404932      0.339280
  38   8 2459.9142    1.7400  1.1835 10.8147 -0.0004  0.0241   0.0281   0.0590    0.0771   0.0000   439.9596       1.07742       21.0241      0.238533     -0.396504      -2.33848     -0.411665     0.0653819    -0.0957503      -3.28699      0.928318      0.558567    -0.0387301   -0.00207320      0.688429     -0.360382     -0.310875    0.00821226      0.905097       1.36002       1.42012       1.59505       1.60924       1.57417       1.60377       1.54798       1.47687       1.34695       1.22749       1.04608      0.923371      0.806741      0.672275      0.554961      0.447011      0.379359
  38   9 2633.6903    2.3505  1.0707 11.6337 -0.0013  0.0223   0.0399   0.0539    0.0699   0.0000   441.5705     -0.108698       18.1847       3.69177      -2.43361       2.03845       1.70593      0.972691      -3.74696    -0.0157674       3.00360      -1.42683      -1.65048      0.394013     -0.221518     -0.394593     -0.690084      0.543834      0.867605       1.26825       1.37237       1.52162       1.60058       1.59724       1.55243       1.47365       1.42245       1.29639       1.16248       1.02775      0.875560      0.761722      0.626225      0.513276      0.425983      0.347038
  38  10 2805.9982    3.1721  1.0419 12.1870 -0.0042  0.0205   0.0536   0.0528    0.0737   0.0000   440.8702       1.19217       18.9721       1.80771      -2.80161      -3.31935       1.32384      0.677211     -0.636138     -0.121449      0.990912       1.86037       1.20637      -2.00999     -0.224375     -0.252513     0.0678498     -0.130226      0.881681       1.14284       1.27119       1.43088       1.48907       1.50069       1.47139       1.34285       1.27616       1.19479       1.07582      0.957899      0.822439      0.754125      0.620757      0.516092      0.410553      0.340639
  38  11 2975.8499    3.9718  0.9131 12.6093 -0.0005  0.0194   0.0691   0.0459    0.0722   0.0000   441.2234      0.818398       15.5386       2.71786      -2.47640      0.952601       2.04513      0.937536      -2.71807     -0.157079       1.48728     -0.278524      -1.14650      0.110545      0.371215      0.106093    -0.0179236     -0.562853      0.753134       1.07045       1.16713       1.22441       1.33642       1.25518       1.29079       1.22631       1.14195       1.06465      0.979600      0.862743      0.770139      0.652555      0.562532      0.465838      0.377441      0.311992
  38  12 3142.1807    4.1851  1.1066 12.9281 -0.0023  0.0217   0.0700   0.0571    0.0726   0.0000   440.7868       1.36506       17.3924       1.04097      -3.34664       3.54935      0.530078      -2.90734      -3.98659       1.73680      0.968143     -0.216731      -2.75471     -0.793799      0.917154      0.525041      0.200995     -0.529999      0.894089       1.24060       1.35907       1.47585       1.49012       1.53276       1.50323       1.45926       1.35874       1.27852       1.12949       1.00332      0.910946      0.744821      0.650948      0.543516      0.431920      0.351791
  38  13 3305.6151    3.7878  1.4895 12.5506 -0.0007  0.0264   0.0550   0.0667    0.0601   0.0000   442.0189       3.98523       13.2500       2.18893       2.74541       1.72377      -3.77299       2.21914       1.11115     0.0465846      -3.98441      0.439338     -0.685926     -0.676791      0.968596      -1.15000     -0.621906     -0.323139       1.04571       1.48509       1.62816       1.81178       1.79975       1.75675       1.80842       1.65091       1.57204       1.45735       1.36410       1.19283       1.08044      0.933043      0.791333      0.643304      0.537938      0.440281
  38  14 3466.6067    2.9407  2.4671 12.0350  0.0004  0.0340   0.0340   0.0901    0.0415   0.0000   442.1400       2.55652       7.22060       2.10795       3.21628      -2.14231      -4.28228       2.79481      -1.10924       1.38833       5.99121      0.305649       1.08465      0.196170     -0.498917     -0.509641     0.0663782      -2.11191       1.37123       1.86635       2.13049       2.22578       2.39373       2.36378       2.35121       2.27127       2.07013       1.91351       1.75732       1.56110       1.34234       1.18705       1.00080      0.833365      0.674620      0.548511
  38  15 3625.5935    2.3195  4.3243 11.3359 -0.0007  0.0467   0.0210   0.1269    0.0338   0.0000   438.3211       5.24178       21.4233      0.905702       3.17713     -0.462568     -0.929769     -0.701813      -1.22020      -5.36754      -5.90549     -0.389273      0.513591     -0.954433      -1.60933       1.56240     -0.163277      -2.02491       1.89635       2.50337       2.89770       3.01274       3.18603       3.17138       3.08600       2.99530       2.79703       2.64261       2.41356       2.14292       1.85948       1.65886       1.38239       1.16349      0.950322      0.765055
  38  16 3783.1844    1.8648  5.6263 10.9865 -0.0007  0.0582   0.0162   0.1602    0.0306   0.0000   435.0016       4.46748       25.1986       4.10890       1.66427       8.53153     -0.319059      -1.73052      -5.70135      -1.83639       3.86141      0.967296      0.729985       1.20317       2.06488     -0.137174     -0.345720     -0.795418       2.34444       3.13059       3.54946       3.74900       3.99251       4.03458       3.89973       3.83359       3.56109       3.26227       3.02643       2.63385       2.32520       1.98101       1.72118       1.41797       1.15178      0.938609
  38  17 3939.2951    1.5187  7.9403 10.6712 -0.0005  0.0791   0.0128   0.2219    0.0285   0.0000   433.6236       10.7085       22.0915      -19.6129       2.64891       7.93853      -3.70009      0.328781     -0.842868       3.09078      -1.55258      -1.72161      -1.06335      -4.41593      -4.58844      0.903426       1.21008      0.527643       3.18151       4.30566       4.93163       5.20229       5.51553       5.57395       5.40301       5.20669       4.94140       4.52611       4.09443       3.64524       3.16554       2.72692       2.35339       1.94682       1.55866       1.27792
  38  18 4094.7218    1.2173 10.4421 10.5018 -0.0021  0.1148   0.0104   0.3057    0.0264   0.0000   445.6567     -0.385567       22.4609      0.971222      -1.91065       15.8532       3.30337      -1.31734       6.72476      -7.18810     -0.247644      -16.8374       5.72645       7.01590      -5.68018       2.42727      -1.12767       2.27070       4.46244       6.11192       7.06883       7.34898       7.85155       7.71388       7.59698       7.38343       6.81711       6.38989       5.81127       5.22995       4.57909       4.00010       3.39005       2.85484       2.26448       1.85961
  38  19 4249.6083    0.9919 13.6682 10.2754  0.0008  0.1558   0.0078   0.4028    0.0234   0.0000   425.3328      -8.63793       43.6323       7.81185      -29.0051      -5.16693       22.7772      -1.79362       14.8999      -9.37785      -1.61744       7.70144       10.4600      -1.46929      -1.82535      -5.12025     -0.511474     -0.146882       6.22717       8.35921       9.41893       10.1616       10.6506       10.6786       10.5749       10.0507       9.49981       8.73095       8.04773       7.21400       6.20639       5.46479       4.56143       3.86059       3.11166       2.52761
  39   3 1516.0333    0.1780  0.1467  8.8418  0.0123  0.0137   0.0090   0.0262    0.0245   0.0000   440.8419      0.703754       21.7567      0.690756     -0.459940       1.26929     -0.740009     -0.507746      0.635544     -0.207634     0.0871887      0.737409      0.623396     -0.538969     -0.670028     0.0965109      0.445244     0.0496275      0.546218      0.697792      0.873794       1.03135      0.884631       1.13295       1.00365      0.804450      0.865987      0.830550      0.663409      0.604965      0.561877      0.454438      0.349140      0.295309      0.245810      0.170831
  39   4 1728.2662    0.3513  0.2967  8.9905 -0.0028  0.0129   0.0108   0.0274    0.0318   0.0000   441.7900     -0.625642       19.9034       1.85140      -1.94793     -0.180665     -0.330284      0.838664     -0.817054     -0.302046       1.28644     -0.300094      0.685514     -0.265295    -0.0362809    -0.0509587     -0.103461      0.321082      0.528321      0.756452      0.703943      0.797042      0.789031      0.857106      0.898957      0.812077      0.796114      0.685399      0.666684      0.520176      0.511665      0.417628      0.377067      0.304805      0.257677      0.199375
  39   5 1925.2144    0.5635  0.4931  9.2548 -0.0031  0.0140   0.0131   0.0350    0.0428   0.0000   442.2516      -1.05589       21.9968     -0.635296      -2.98711      0.110642       2.06261      0.193322       1.52959      -1.35378      0.376466     0.0607636      0.576348     -0.568036      0.162042     -0.444005      0.397056      0.154385      0.576709      0.793645      0.899491      0.918273      0.955070      0.939157      0.909580      0.841357      0.850212      0.757607      0.723321      0.696492      0.590386      0.536330      0.452079      0.396423      0.325909      0.252386
  39   6 2116.5491    0.8379  0.7835  9.5226 -0.0045  0.0183   0.0158   0.0450    0.0626   0.0000   440.0335      0.698076       20.8880     -0.946879      -1.75545      -1.41554      -2.10742     -0.684840      -2.24124      -1.05271     -0.770683      -1.84088      0.544019       1.04301     -0.920913     -0.656344     -0.140016     -0.324690      0.706516      0.954818       1.05096       1.15027       1.26427       1.21811       1.15817       1.12539       1.10282       1.02267      0.875997      0.824652      0.734613      0.605953      0.529704      0.453144      0.354146      0.294121
  39   7 2301.2433    1.2830  0.9589 10.2551  0.0003  0.0206   0.0220   0.0491    0.0685   0.0000   440.8650     -0.576938       19.6141      0.812104      -4.31007     -0.107118     -0.303423      -1.30839     -0.761207     -0.350911       1.15059     -0.301208     -0.259632     -0.473148     -0.426836      0.358306      0.246844      0.145300      0.834325       1.21764       1.31229       1.40079       1.46071       1.47804       1.45328       1.46255       1.35762       1.21601       1.10789      0.926782      0.829543      0.730258      0.599357      0.520929      0.429895      0.350642
  39   8 2479.0230    1.8410  1.1471 10.7985  0.0012  0.0222   0.0298   0.0545    0.0826   0.0000   441.8886       1.22009       22.8156       1.24722      -1.86793     0.0320111      -1.30936       1.59907       1.38936      -2.23746      0.401011     0.0892626      0.401308     -0.695625     -0.238758      0.264246      0.719875    0.00392225      0.925780       1.27592       1.37585       1.50049       1.56191       1.50734       1.52302       1.48673       1.40423       1.26121       1.19329       1.11969      0.948978      0.810032      0.655061      0.541967      0.478319      0.391514
  39   9 2653.8546    2.5631  1.0461 11.6403 -0.0008  0.0214   0.0420   0.0509    0.0732   0.0000   440.1037       1.49955       20.2461       3.87535     -0.855241     -0.548822     -0.290917      -1.00347      0.297807      0.730214     -0.566827     -0.386371      0.313565      0.111218      0.678166      0.379731     0.0533904      0.527877      0.841977       1.13217       1.31121       1.37743       1.45670       1.39263       1.46567       1.38063       1.28463       1.19783       1.11976      0.961429      0.821050      0.731144      0.632404      0.532401      0.437117      0.355103
  39  10 2827.2628    3.2760  0.9818 12.3501 -0.0045  0.0203   0.0563   0.0501    0.0663   0.0000   442.0334      -1.51922       18.9879     -0.571962      -5.47264      -1.05957      -1.15508      -1.62233     -0.763040      -3.77704     -0.411118     -0.926656      0.708380     -0.344667      -1.47884     -0.641913     -0.242594    -0.0132556      0.821221       1.12151       1.28729       1.32322       1.48442       1.43781       1.41094       1.36877       1.23122       1.16761       1.01928      0.941505      0.842650      0.721887      0.616281      0.508685      0.433533      0.346667
  39  11 2998.0491    4.0519  0.9562 12.6878 -0.0005  0.0189   0.0702   0.0512    0.0681   0.0000   441.4969       1.22271       18.1122       2.27562      -2.18473       2.18518     0.0229898      -1.13185       1.93383      0.787879       1.45689     -0.858630     -0.310537      0.961762      0.408332     -0.570030     -0.277345     -0.633585      0.743981       1.03457       1.15237       1.28429       1.31862       1.31331       1.29429       1.21759       1.19017       1.06319       1.01122      0.873916      0.740614      0.676526      0.545836      0.485294      0.383238      0.312707
  39  12 3165.6587    4.3517  1.1759 12.7991  0.0003  0.0222   0.0698   0.0575    0.0784   0.0000   440.5514       1.10751       15.2102      0.317785     -0.767599      -1.43405      -1.41866       1.50689      0.752519     0.0377375      0.291415      0.683330      0.727673     -0.563863      -1.02179     -0.105455      0.396718    0.00413498      0.875190       1.21502       1.35154       1.43641       1.53091       1.47348       1.48028       1.49084       1.33753       1.25915       1.14053      0.990116      0.896172      0.774113      0.664044      0.549356      0.460602      0.362825
  39  13 3330.2949    3.6261  1.7249 12.4846 -0.0009  0.0283   0.0490   0.0715    0.0528   0.0000   441.7291       1.82835       16.8559       1.80185       1.43758     -0.686898     -0.622375    -0.0311079       1.32718      0.912163      -1.32532      -2.05651      0.281511      0.281743      -1.38571     -0.252605     0.0657393      0.133133       1.10792       1.56199       1.66158       1.84736       1.90833       1.91178       1.87644       1.83560       1.71504       1.59669       1.42359       1.30803       1.12329      0.999827      0.836551      0.710156      0.583251      0.470657
  39  14 3492.5506    2.8005  2.8061 11.9028 -0.0011  0.0362   0.0304   0.0968    0.0401   0.0000   443.6079    -0.0451551       10.5198       7.77563       2.81422      -1.53363      -1.88666      0.950765      -1.88712       2.09825      -1.12157      0.819389       1.38669     0.0431537      0.629987       1.82531     -0.384611      0.647641       1.48041       1.96531       2.28814       2.39955       2.53206       2.53046       2.46992       2.38468       2.22470       2.07192       1.90555       1.67591       1.48068       1.28961       1.09542      0.929525      0.776089      0.636752
  39  15 3652.6136    2.2231  4.4758 11.3001 -0.0006  0.0480   0.0198   0.1326    0.0315   0.0000   441.4652     -0.543650       18.4912      -2.41260      -9.39733       2.93827      -2.69927       1.73771      0.278527      -1.88612       1.84393      -2.00539       2.91533     -0.813580     -0.870538     -0.285381       1.35252      0.214999       1.83517       2.47646       2.82004       2.99953       3.19780       3.14740       3.15042       2.97814       2.88807       2.65453       2.39160       2.14776       1.89410       1.65600       1.41058       1.18690      0.960929      0.779948
  39  16 3810.9071    1.7790  6.2282 10.9072 -0.0009  0.0640   0.0154   0.1725    0.0298   0.0000   438.2967       5.17097       11.0013       6.36245      -6.66423       4.38084      -4.84439      -1.74608       2.31893       2.79316      -5.06403       1.37159      -2.29510      -3.14254      0.788216       2.01557      0.797102     -0.562617       2.47708       3.42565       3.81682       4.20321       4.28497       4.30840       4.23252       4.02818       3.84615       3.51524       3.28942       2.91653       2.60087       2.28299       1.94756       1.66216       1.36729       1.09949
  39  17 3968.2099    1.4598  8.7582 10.6071 -0.0016  0.0884   0.0120   0.2398    0.0274   0.0000   439.0652       11.0504       10.9486      -2.90568      -8.05351      -3.40088      -6.52628      -10.0082       5.69201      -5.22252      -8.25174      -5.87407      0.687357      -4.12434      -4.10696      -6.52908      -1.11828       3.37337       3.42840       4.56055       5.26258       5.47647       5.89284       5.70962       5.88456       5.52821       5.26467       4.91855       4.46645       3.98071       3.49928       3.11313       2.60605       2.21715       1.78248       1.47879
  39  18 4124.4304    1.1599 10.8877 10.4876 -0.0005  0.1185   0.0098   0.3214    0.0252   0.0000   443.6004       2.49304       5.88098      -14.7848       1.05400       11.8000       4.53850      -2.28663    -0.0594979      -7.91499      -1.33152       8.94429      -2.61563      -4.11825      -1.57865       1.20813      -4.07762      0.164590       4.61370       6.14971       7.08034       7.47926       7.93513       7.94848       7.81177       7.50927       7.12530       6.61789       6.05135       5.32486       4.79087       4.19425       3.56186       3.01326       2.40296       1.97984
  39  19 4279.2618    0.9350 13.8224 10.2773  0.0011  0.1595   0.0078   0.4190    0.0224   0.0000   446.4704       7.21377       19.3415       1.51649       12.5184      -4.54137      -1.80389      -3.04055      -15.4712       7.86281      -5.05736      -8.29797      -10.2811      -1.98657       3.88585     -0.791228       1.48626      -5.34678       6.14740       8.19206       9.36888       10.0582       10.5807       10.6633       10.4389       10.1271       9.48779       8.89452       8.06664       7.19869       6.38997       5.57731       4.72351       4.07503       3.21138       2.62338
  40   3 1530.3223    0.1991  0.1760  8.7844 -0.0046  0.0102   0.0087   0.0262    0.0255   0.0000   441.0478     -0.339472       20.4542     -0.271308      -3.54190      0.241933     -0.126519     0.0309273     -0.113225      0.799934      0.161592     0.0615564    -0.0699238   -0.00661510      0.484985      0.332367      0.243071     0.0657820      0.440175      0.610489      0.700768      0.745908      0.736231      0.819426      0.729192      0.722172      0.638209      0.613683      0.574101      0.554413      0.494973      0.386844      0.370422      0.270978      0.257265      0.195024
  40   4 1743.2362    0.3441  0.3328  8.9455 -0.0003  0.0122   0.0097   0.0286    0.0317   0.0000   441.3371      0.430627       20.6068      0.677210      -3.46041     -0.631398     -0.238294      0.825458     -0.640235     0.0842127     -0.462853      0.272789      0.755276      0.448281     -0.328969     -0.106242      0.208484     0.0683343      0.475267      0.657366      0.706306      0.819946      0.822149      0.865052      0.848303      0.800619      0.740454      0.690701      0.621409      0.567207      0.491634      0.416559      0.369079      0.310196      0.238998      0.206676
  40   5 1941.4244    0.5807  0.5427  9.3058 -0.0041  0.0154   0.0130   0.0358    0.0443   0.0000   440.4593     -0.791675       20.5404      0.406335      -2.83009     0.0765437      0.597909       1.12779      0.521762      -1.51151     -0.706201     -0.132622      0.564701      0.464557      0.461253      0.207995      0.534750      0.138092      0.600734      0.824161      0.922992      0.983626      0.996367      0.986226       1.01978      0.937699      0.896317      0.848093      0.770083      0.703282      0.624891      0.551075      0.474306      0.410772      0.320953      0.271169
  40   6 2133.9229    0.8450  0.8358  9.6607 -0.0019  0.0191   0.0158   0.0475    0.0600   0.0000   439.9837      0.760000       21.1029       1.85546      -4.26703    -0.0971191       2.66963      -1.26018      -3.29011       1.69031      -1.27149      0.331360     -0.108389     -0.533059    -0.0850124     -0.610035     -0.742392      0.339984      0.855637       1.15428       1.36948       1.54037       1.62896       1.62291       1.60939       1.52564       1.38617       1.23057       1.09306      0.971441      0.816823      0.724486      0.590609      0.499896      0.411020      0.322645
  40   7 2319.2734    1.2620  1.0706 10.3328 -0.0012  0.0216   0.0207   0.0535    0.0668   0.0000   440.3778     -0.662929       20.6046       2.67771      -5.98688      0.889110       1.41682       1.15053      -1.81601      0.265290      0.753785      0.701320     -0.654259     -0.642920      0.765565     0.0322478    -0.0650076     -0.237961      0.830820       1.15836       1.28400       1.38976       1.49898       1.47210       1.52795       1.40379       1.30505       1.24174       1.06881       1.00967      0.862029      0.765061      0.639514      0.557536      0.443200      0.374579
  40   8 2497.8606    1.8206  1.1735 11.0486 -0.0021  0.0222   0.0293   0.0584    0.0712   0.0000   440.8532      0.489055       18.1717       1.62836      -3.74324      0.296267      0.874008      0.322825      0.328733      0.329378     0.0754772     -0.494955      0.495750     -0.820192     -0.557483      0.868488     -0.380020      0.116545      0.871865       1.17537       1.28959       1.40555       1.45304       1.41846       1.46160       1.35315       1.28475       1.22727       1.14082       1.04612      0.930964      0.804589      0.646269      0.563340      0.486357      0.383548
  40   9 2673.8004    2.5575  1.1460 11.5374  0.0007  0.0220   0.0407   0.0559    0.0806   0.0000   441.8531      0.855427       19.7016     -0.437463      -2.05373      0.386685     -0.831978      0.884042       1.82975       2.45209       1.48820       1.20822     -0.188786     -0.137694      0.380633      0.472793     -0.735319      0.394146      0.818594       1.19257       1.26318       1.44121       1.46106       1.48300       1.41126       1.40413       1.33699       1.21227       1.09733       1.02334      0.908697      0.786364      0.640519      0.548892      0.462690      0.378283
  40  10 2848.2150    3.4115  0.9592 12.3239 -0.0012  0.0193   0.0577   0.0480    0.0704   0.0000   441.0496      0.592117       17.8757       2.16791      -3.72777      -1.08699      0.151569      0.961433     -0.243329      0.694776       3.22306     -0.566363      0.433358      -1.28061     0.0729305      0.202626      0.675286     -0.701402      0.771700       1.07417       1.22014       1.29204       1.39628       1.41084       1.32280       1.31058       1.24048       1.11252       1.05366      0.915454      0.820088      0.692454      0.594482      0.484483      0.409575      0.347908
  40  11 3019.9715    4.1285  0.9410 12.7905 -0.0004  0.0198   0.0703   0.0474    0.0665   0.0000   441.5158       2.87508       20.8909      0.607940      -2.04595    -0.0278296      -1.42514       2.41793      0.883743      0.441562       1.91518     -0.392749     -0.238874       1.17937      0.259774      0.245050     -0.102730     -0.109649      0.853595       1.21741       1.29903       1.36960       1.29869       1.27471       1.19841       1.27560       1.14892       1.20286       1.09589       1.00755      0.865293      0.749002      0.630407      0.526633      0.436135      0.360387
  40  12 3188.6368    4.1912  1.2939 12.8431 -0.0019  0.0241   0.0629   0.0592    0.0634   0.0000   440.7676      0.675508       16.8238       3.92751      -1.85746       2.76904      -1.41734      -1.23242      0.224948      0.307079      0.334135      -2.34917       1.40708      0.714011     -0.119040      0.271827      0.627127      0.446763      0.876535       1.24532       1.38182       1.42393       1.58911       1.50083       1.57625       1.49517       1.39611       1.30588       1.17467       1.07648      0.957965      0.791572      0.717469      0.577623      0.475415      0.401291
  40  13 3354.5391    3.5656  1.8387 12.4319 -0.0014  0.0277   0.0461   0.0762    0.0504   0.0000   440.0235       5.67926       13.4202       4.05627    -0.0234939       1.31453       1.39015      -5.49062      -2.76203      -1.56938       3.42049       2.08089      0.686242      0.986310  -0.000661029     -0.237694     -0.400102     -0.300922       1.06182       1.46185       1.61372       1.77419       1.87213       1.85316       1.79447       1.74549       1.68640       1.48955       1.40643       1.28953       1.17821       1.00096      0.848645      0.715530      0.588895      0.492542
  40  14 3518.0322    2.6983  3.0589 11.8965  0.0000  0.0380   0.0279   0.1025    0.0358   0.0000   440.0393       1.43190       12.7363       4.62178       1.45670      -5.66053      -1.24054      -8.62291       2.14397     -0.100219      -1.34544      -1.98610       2.27447     -0.117100      -2.16756      0.817504       1.18761      -1.03283       1.48028       1.95707       2.20752       2.39980       2.49708       2.49984       2.48966       2.34503       2.28827       2.12195       1.89611       1.71854       1.58785       1.36552       1.15837       1.00265      0.809049      0.663847
  40  15 3679.2465    2.1716  4.7409 11.2300 -0.0007  0.0491   0.0185   0.1348    0.0306   0.0000   441.9481       2.09421       20.5994      -2.78676      -7.90204      0.725440       1.74257       3.19256       3.48063       2.82267      -2.05398     -0.551858       2.24708      0.321969      -2.41410      -1.10297      -1.51254     -0.965357       1.86113       2.50949       2.94975       3.01627       3.24090       3.20609       3.16243       3.08805       2.90465       2.75021       2.49617       2.22359       1.96795       1.72055       1.47278       1.25221       1.02698      0.840678
  40  16 3838.4201    1.7396  7.1174 10.8514  0.0003  0.0701   0.0141   0.1882    0.0283   0.0000   439.4552       8.10957       16.3319       10.4965      -1.20290     -0.245296     -0.512207      -2.99231       1.00224       3.79757      -6.01892      -2.33891       4.17998      -1.13004     -0.647666     -0.101709     -0.954022     -0.948431       2.61122       3.63357       3.99146       4.43727       4.62386       4.63205       4.62226       4.39374       4.18908       3.92312       3.52825       3.18023       2.78306       2.44034       2.08445       1.77445       1.44103       1.18641
  40  17 3996.5008    1.3797  9.0196 10.6702 -0.0009  0.0927   0.0113   0.2585    0.0260   0.0000   440.8165       3.55122       9.12141       12.5961      -2.29657      -6.27632      -4.16246       6.65040       9.82519      -12.9722       1.75937      -4.08250      -3.33768       4.72115       2.61472      0.584896       1.43064      0.282663       3.46320       4.72549       5.41814       5.83594       6.04917       6.17078       5.91122       5.92645       5.45149       5.17476       4.71410       4.19750       3.76195       3.26071       2.77931       2.37299       1.91844       1.58116
  40  18 4153.3683    1.1488 11.9297 10.4588 -0.0000  0.1269   0.0088   0.3375    0.0241   0.0000   440.9643     -0.839710       14.5772      -31.6503       4.51862       9.66910       11.1064      -1.71862       9.70043       1.41524     -0.229065       3.70335       2.05510      -2.66076      -5.78633      -1.20889       2.78183     -0.876998       4.85818       6.46534       7.51172       7.88041       8.34145       8.37114       8.28452       7.97820       7.58590       7.02507       6.46247       5.83367       5.21683       4.49618       3.91421       3.23997       2.67481       2.19851
  40  19 4309.3230    0.8710 13.4205 10.3079 -0.0001  0.1687   0.0075   0.4220    0.0219   0.0000   438.7806       1.68816       7.20209       1.99380       12.8682      -19.8888       21.5191       12.1745      -11.5004      -27.6518       8.33241       5.60453    -0.0803537      -6.24272       9.04644      -5.24545      -5.59835       1.27293       6.27212       8.50351       9.74785       10.5149       10.8255       11.0951       10.9562       10.4475       10.0392       9.24868       8.56756       7.59580       6.78013       5.90834       5.10295       4.27208       3.49265       2.87196
  41   5 1957.4226    0.6019  0.5839  9.2356  0.0018  0.0154   0.0127   0.0371    0.0460   0.0000   441.5354       1.09820       20.1470      0.991466      -2.71993      0.111809     -0.787283      -1.55190      0.458578       1.45053      0.873756      -1.93336      -1.22117      0.740236       1.04701      -1.06728     0.0209287      0.357720      0.592034      0.809950      0.925553       1.00873       1.01400       1.07424      0.976998      0.980292      0.913126      0.839512      0.802748      0.706490      0.644693      0.549521      0.475210      0.396038      0.334198      0.276204
  41   6 2151.0947    0.8872  0.8436  9.7256 -0.0029  0.0175   0.0161   0.0483    0.0587   0.0000   441.1269     -0.212850       19.4562    -0.0801247      -1.17224      0.488557      0.732039      0.325924      -1.28586      0.687038       2.17372     -0.741372     -0.751044     -0.664464      0.332968     -0.320401     0.0627414     -0.321870      0.685637      0.880674      0.996519       1.12711       1.13808       1.14881       1.17304       1.11234       1.02927      0.950148      0.919283      0.798235      0.735554      0.633653      0.540440      0.448007      0.380867      0.312127
  41   7 2337.1583    1.3694  0.9773 10.5177  0.0011  0.0200   0.0231   0.0495    0.0640   0.0000   440.1780     -0.936110       20.6259       1.87912      -2.50588       3.86979     -0.723632      -1.11492       1.75921       1.88452      -1.48137     -0.873762      -2.75928     -0.426361      0.612911      0.271130     0.0964499     -0.191521      0.777991       1.01205       1.12853       1.26611       1.32306       1.32796       1.29174       1.21442       1.18590       1.11078       1.03265      0.917362      0.790718      0.727305      0.598819      0.545992      0.426337      0.357315
  41   8 2516.5699    1.9693  1.0643 11.0992  0.0026  0.0214   0.0325   0.0521    0.0753   0.0000   440.9225      -1.46717       19.4780      -1.14363      -3.20082      0.383909      0.612388       1.90474     -0.743259     -0.384033       2.21763       2.12676      -2.27178      -1.62970      -1.45628     -0.872932     0.0587177      0.498413      0.771059       1.10131       1.16904       1.31786       1.37450       1.34344       1.34988       1.30576       1.24455       1.14031       1.05184      0.981131      0.865436      0.745423      0.655821      0.549362      0.451632      0.379145
  41   9 2693.4768    2.6300  1.0569 11.7534 -0.0034  0.0206   0.0426   0.0518    0.0740   0.0000   441.9429      0.152580       20.0718    -0.0461692      -1.70621      0.447194    -0.0901456      -1.92733    -0.0339791     -0.131914      0.294524      0.336923      0.262940     -0.952220      -1.61791    -0.0511841     -0.264197      0.381895      0.782681       1.07748       1.19983       1.25880       1.31502       1.33517       1.26863       1.26498       1.17494       1.16819       1.08384      0.951188      0.857936      0.714906      0.636939      0.529976      0.452591      0.377613
  41  10 2868.8374    3.4723  1.0009 12.5378  0.0005  0.0192   0.0576   0.0514    0.0617   0.0000   440.8096       2.34540       20.1678      0.716628      -3.41860       1.17145      0.513064       1.08320      0.222328      0.749155      0.494044     -0.674958     -0.671541     -0.758844      0.215391     -0.595600      0.517777     -0.110708      0.770200       1.06569       1.14929       1.28752       1.36989       1.38061       1.34110       1.34529       1.23748       1.18337       1.04538      0.964593      0.830480      0.690172      0.573969      0.503008      0.407231      0.357146
  41  11 3041.5640    4.2605  0.9798 12.6944 -0.0017  0.0189   0.0698   0.0474    0.0723   0.0000   439.4920      0.470623       20.9670       2.43801      -2.32400       1.64779      0.492639      0.852928     -0.943230       1.87856      0.291013     -0.433621       1.02706    0.00474642     -0.776391      0.226451      0.227976    -0.0819068      0.745724       1.04946       1.14717       1.30010       1.37891       1.32997       1.31602       1.25373       1.18329       1.07092      0.973902      0.866009      0.820762      0.716338      0.647909      0.552945      0.463038      0.380409
  41  12 3211.2647    4.2847  1.2779 12.8259 -0.0015  0.0228   0.0645   0.0598    0.0664   0.0000   440.7579       1.85112       18.5672       3.84070      -1.13438     -0.618373      -1.48200     -0.552073      -2.09464     0.0900322       1.77231      0.119123      -1.09706       1.20999      0.432355     -0.536249     -0.720048      0.434073      0.876591       1.23134       1.36325       1.49931       1.52657       1.56405       1.53870       1.47742       1.38797       1.31043       1.23279       1.06334      0.975863      0.821693      0.685900      0.590327      0.495147      0.402657
  41  13 3378.4360    3.4188  2.1145 12.1366 -0.0003  0.0291   0.0395   0.0760    0.0481   0.0000   439.9660       1.28040       16.0187     -0.618658       1.34108       5.21344     -0.644532     -0.492995       2.66967      -2.34260      0.285429     -0.453662       1.47640      -1.59154     -0.187039     -0.306520      0.164216      0.275833       1.12895       1.52456       1.66865       1.79699       1.89620       1.92121       1.92437       1.87318       1.76845       1.65666       1.49723       1.35556       1.13844       1.04655      0.895503      0.780110      0.635842      0.516243
  41  14 3543.2177    2.6319  3.3213 11.7109 -0.0009  0.0383   0.0254   0.1059    0.0347   0.0000   441.1422     -0.234396       14.5729       7.57071      0.895177      -2.05109       3.00045     -0.619631      -1.53417       1.12011       3.79417     -0.177330     -0.737067       1.18350      -1.68502     -0.608318      0.628999   -0.00436346       1.44026       1.93598       2.20553       2.37194       2.53400       2.52432       2.52141       2.40947       2.28475       2.11052       1.96516       1.72610       1.53704       1.36407       1.17713       1.01742      0.817681      0.679473
  41  15 3705.4494    2.1266  5.1940 11.1542 -0.0007  0.0527   0.0173   0.1403    0.0284   0.0000   441.3080       1.54856       15.9362       1.26465       1.63192      -5.68991       6.27327       9.87195      -3.52072      -5.57020    -0.0437725       2.49205     -0.151814      0.834174      -2.43213     -0.836437      0.708625     -0.293450       1.93088       2.62311       3.06154       3.17286       3.37682       3.44734       3.36431       3.22139       3.11314       2.82156       2.61902       2.43880       2.12435       1.84882       1.62373       1.33774       1.14908      0.937479
  41  16 3865.8992    1.7227  7.2151 10.7911 -0.0009  0.0691   0.0135   0.1865    0.0278   0.0000   441.7058       1.44206       15.8743       1.21775      -9.00793       2.95783       4.39819       2.74025      -2.47835       7.76165       1.14557      -4.90380      -2.88464      -4.33073     -0.965954    -0.0939931     0.0603205      0.204466       2.55259       3.44937       3.97678       4.29820       4.46689       4.59711       4.44834       4.36868       4.08791       3.87259       3.50699       3.16674       2.74881       2.46666       2.10875       1.79632       1.43831       1.19618
  41  17 4024.6601    1.3798 10.1317 10.5641  0.0008  0.1004   0.0101   0.2715    0.0253   0.0000   441.6117      -1.03882       14.7066       14.7292      -6.92021      -5.55923       12.7378      0.267315      -2.08835      0.915019       2.70269       7.96854      -3.07295      -7.97922       3.06570     -0.461895      -1.36472    -0.0323877       3.74348       4.93728       5.67848       6.00934       6.40269       6.48310       6.30582       6.21503       5.88513       5.48947       5.01971       4.57877       4.03378       3.56545       3.02883       2.62420       2.13764       1.75581
  42   3 1558.1911    0.1956  0.2051  8.8388 -0.0128  0.0123   0.0081   0.0249    0.0251   0.0000   441.8796     0.0637142       20.4776     -0.883091      -2.68032       1.26004      0.616199    -0.0988794      0.110269      0.992163      0.593160    -0.0143194      0.193025     -0.711021     0.0336146    -0.0999271      0.280668      0.246472      0.449628      0.565190      0.745109      0.680285      0.787583      0.791309      0.769649      0.776477      0.692935      0.641961      0.603888      0.522156      0.486698      0.451688      0.371094      0.310853      0.251058      0.222631
  42   5 1973.3288    0.6183  0.5656  9.4554 -0.0035  0.0154   0.0135   0.0373    0.0440   0.0000   441.4639      0.815791       20.0441      -1.28830      -3.13574       1.92883     -0.784559     -0.393101     -0.384196     -0.326087      0.868789     -0.302706     -0.989165     -0.757020      0.648608      0.827785     -0.148500     -0.263062      0.571988      0.738698      0.834070      0.909730      0.977691      0.997474      0.955531      0.989387      0.887297      0.791432      0.759062      0.668609      0.612171      0.529135      0.460607      0.402346      0.354393      0.285732
  42   6 2168.0660    0.9547  0.8404  9.7825 -0.0023  0.0177   0.0167   0.0453    0.0593   0.0000   441.7041     -0.865711       17.9324      -3.12203      -2.14918       1.79824     -0.492651     -0.996886      0.875171       1.11638     -0.420275    -0.0107625      0.739651    0.00353859      -1.04529     -0.963638      0.126128     -0.402172      0.651071      0.876024      0.991691       1.05321       1.10436       1.13633       1.09202       1.08907       1.05023      0.988237      0.889131      0.837668      0.682318      0.615961      0.532156      0.461202      0.372835      0.317595
  42   7 2354.7475    1.4458  1.0439 10.4932 -0.0016  0.0201   0.0237   0.0519    0.0708   0.0000   440.6033      0.691603       23.4818      0.721167      -1.92336      0.380917     -0.190261      0.440412       1.33250       1.75743      0.791356      -2.22428       1.32198      0.996829      0.317147     -0.117875       1.05914     0.0806877      0.763503       1.02251       1.11691       1.25372       1.32408       1.26839       1.27786       1.25588       1.20668       1.14546       1.00790      0.921020      0.804633      0.738346      0.603225      0.545928      0.451009      0.366760
  42   8 2535.0013    2.0573  1.1671 10.9068 -0.0012  0.0204   0.0309   0.0543    0.0833   0.0000   442.0301       1.28306       20.6632      -2.01615     -0.570193      0.867084       1.74054      -1.15803      0.930052      0.268985      -1.52993      0.196180     -0.834517      0.569974    -0.0628928     -0.141240     0.0806872    -0.0779056      0.775866       1.04117       1.16234       1.23564       1.32376       1.33427       1.28603       1.30146       1.20558       1.13200       1.04920      0.941077      0.852523      0.729275      0.619325      0.543518      0.445515      0.374686
  42   9 2712.9573    2.7096  1.1117 11.7946 -0.0008  0.0207   0.0422   0.0532    0.0709   0.0000   441.3711      0.803852       19.4516     -0.188079      -2.71783      0.137266     -0.907135     -0.320563       1.78115       1.84961       1.10437     -0.114257     -0.689027      -1.49312       1.35527     -0.779705      0.151618     -0.234685      0.759229       1.04303       1.15172       1.29122       1.34726       1.31636       1.37800       1.28719       1.26643       1.17144       1.07169      0.952463      0.829096      0.711270      0.631253      0.555515      0.439128      0.376945
  42  10 2889.3329    3.5831  0.9454 12.5676 -0.0039  0.0197   0.0607   0.0462    0.0645   0.0000   439.5790     0.0941839       20.5282       2.63480      -2.79329       2.45415       1.42668      -2.20520       2.95269      -2.35734     -0.390517       2.36512     -0.316465      -1.02149      0.445694     -0.850556       1.09794    -0.0918285      0.689863       1.01718       1.07138       1.22070       1.30059       1.25284       1.26872       1.18729       1.18890       1.04152      0.987435      0.882013      0.803994      0.695278      0.603022      0.517892      0.418123      0.345922
  42  11 3062.8850    4.3956  1.0467 12.7000 -0.0034  0.0198   0.0703   0.0497    0.0773   0.0000   439.7276       2.07244       20.0290       1.32492      -3.97801       2.33618      -2.50052      0.221378      -2.44020       1.38980       1.12601      -1.24560       1.60072     -0.670506       1.28183      0.468921      0.736419     -0.208787      0.756092       1.06727       1.17800       1.22767       1.30196       1.24167       1.22710       1.17301       1.15704       1.08733       1.04817      0.940209      0.855082      0.761701      0.615035      0.559907      0.480034      0.382014
  42  12 3233.5609    3.9950  1.4805 12.6102  0.0021  0.0236   0.0550   0.0649    0.0562   0.0000   440.7694       2.12898       21.2015      0.962856      -1.24244      -1.08809      -2.00718       2.20056     -0.679914      -1.13204       2.21828       1.55367     -0.626542      0.227406     -0.984575      -1.32808    -0.0332280    0.00812102      0.894184       1.21988       1.36519       1.45834       1.53152       1.53851       1.53104       1.50862       1.41971       1.30663       1.21358       1.07191      0.997946      0.875650      0.772988      0.635341      0.562830      0.456546
  42  13 3401.9713    3.3407  2.1164 12.2714  0.0003  0.0295   0.0391   0.0785    0.0455   0.0000   440.2962       1.96569       14.8903       6.56947      -2.51625      -1.26695    -0.0434298      0.417233       6.52975       1.80426      -1.18021      0.624154     -0.326726     -0.764912       1.40663     -0.807240      -1.10637      0.386064       1.09202       1.49408       1.68745       1.83936       1.97105       1.90455       1.89744       1.85371       1.75376       1.66101       1.50393       1.34699       1.24217       1.05595      0.913158      0.792778      0.645446      0.538781
  42  14 3567.9438    2.5689  3.7185 11.6216 -0.0013  0.0418   0.0233   0.1093    0.0324   0.0000   441.6924       2.28644       15.7650       2.19151       3.83818      0.743982      0.488781      0.464231       5.02059       3.43588       3.95528      0.807618      -1.76695      -2.64589      0.746205      0.343095      0.230496      -1.43232       1.50269       2.04553       2.31821       2.43604       2.68379       2.60606       2.61008       2.60315       2.36127       2.22668       2.06259       1.86612       1.70223       1.47145       1.28496       1.07664      0.916585      0.749967
  42  15 3731.3997    2.0539  5.5198 11.1478 -0.0008  0.0543   0.0164   0.1485    0.0272   0.0000   438.1942      0.559432       20.8249       3.63785      -7.44416       5.89999       5.93579       4.21418       4.21374      -4.21491      -2.04389      -4.55711     -0.821499      -1.03208     -0.968799     -0.250491     -0.577843     -0.928877       1.98326       2.68662       3.07005       3.26101       3.45434       3.58176       3.46732       3.39848       3.15624       2.97484       2.76090       2.49379       2.23410       1.94154       1.66549       1.42147       1.17719      0.986133
  42  16 3892.7338    1.6094  7.7460 10.8084 -0.0003  0.0752   0.0125   0.2049    0.0265   0.0000   438.1458      0.929395       20.3363      0.896747      -6.95122      -4.48411       4.33591       4.58694      -3.62959       1.73710    -0.0506572     -0.875173       2.07324       2.64841     -0.670248      -1.25586      0.556867       1.04297       2.66479       3.65980       4.12689       4.45725       4.66534       4.73029       4.68139       4.52169       4.32668       4.04400       3.70444       3.38598       3.00911       2.68494       2.32170       1.96478       1.62574       1.33420
  42  17 4052.4278    1.3381 10.3355 10.5576  0.0011  0.1055   0.0096   0.2772    0.0252   0.0000   444.8640       7.47055       21.4561       1.15060      -8.53845       7.78616     -0.145227     -0.976564      -15.1685      -8.05705      -5.23379      -3.54671      0.319492      -2.40034      -3.27684   -0.00237926       4.81373      0.176011       3.73008       5.10756       5.74149       6.19737       6.40522       6.59744       6.54827       6.33553       6.12579       5.52147       5.29043       4.68879       4.27056       3.73842       3.23473       2.75401       2.24985       1.86729
  42  18 4210.9199    1.0799 13.2493 10.3369  0.0006  0.1401   0.0075   0.3588    0.0227   0.0000   437.5048       2.85349       13.1276       3.59861      -2.66476       8.47285       5.61813      -4.80283      -6.53993       9.22481       3.70117      -2.29053      -11.3435       3.82585      -2.56208       3.81327    -0.0787419      0.995625       5.03266       6.85584       7.69159       8.43976       8.66520       8.96903       8.82864       8.52150       8.17784       7.53444       7.03631       6.30169       5.65573       5.02328       4.36982       3.71455       3.08443       2.53199
  43   3 1571.7856    0.2315  0.2081  8.8513 -0.0067  0.0103   0.0082   0.0222    0.0251   0.0000   441.6748     -0.615519       21.1153     -0.359221      -4.26477     -0.447540      0.794332      0.823106      0.365455      0.922893     -0.132477      0.327445     -0.230620      0.424396     -0.227055     -0.107526     -0.107300     0.0289867      0.401659      0.473909      0.561785      0.578311      0.592091      0.660607      0.672579      0.640462      0.599277      0.567500      0.497062      0.467329      0.389142      0.380594      0.349524      0.297929      0.235233      0.190248
  43   4 1787.0243    0.4112  0.3834  9.0362 -0.0010  0.0127   0.0103   0.0276    0.0341   0.0000   440.8010      -1.64261       19.7501     -0.857434      -3.01967      0.694837     0.0518555     -0.257033       1.24932     -0.673506     -0.729320      0.197426      0.760127      0.260274      0.276271     -0.240659   -0.00591639      0.243636      0.483984      0.658160      0.736564      0.805930      0.803794      0.788723      0.775919      0.783337      0.722504      0.690888      0.673353      0.615097      0.545290      0.519696      0.421767      0.355306      0.296384      0.253538
  43   5 1988.9992    0.6378  0.7044  9.3272 -0.0052  0.0181   0.0124   0.0408    0.0498   0.0000   440.4941      0.515921       21.4722     -0.520317      -4.85000     -0.200881       2.00864       1.94913     -0.509129     -0.439048     -0.494214     -0.760330       1.17632     -0.388112     -0.693363     -0.281257     -0.392907     -0.230889      0.620025      0.826732       1.00099       1.04141       1.05352       1.15418       1.10734       1.05842       1.00509      0.951067      0.847567      0.808971      0.687701      0.618212      0.520877      0.447888      0.382830      0.318578
  43   6 2184.8566    0.9682  0.9247  9.9351 -0.0034  0.0196   0.0166   0.0474    0.0588   0.0000   440.8883     -0.546729       19.9395      -1.10009      -2.24557     0.0223987      -1.04037      -3.03440     -0.194274     -0.431973      0.278147     -0.625102       2.18753      0.106073     0.0915902    -0.0431632     -0.269273      0.577725      0.740861       1.04773       1.16521       1.26193       1.30859       1.26651       1.21636       1.18142       1.11802       1.05508      0.989856      0.946765      0.906228      0.793859      0.678420      0.580607      0.488470      0.407127
  43   7 2372.2420    1.4921  1.0650 10.5639 -0.0015  0.0198   0.0241   0.0531    0.0683   0.0000   441.4247      -1.15062       19.9928       2.00870      -3.04736       1.36789      -1.42530     -0.937723      0.534063       2.40145      0.455914      0.584320     -0.434519     -0.232837      0.466872      0.486820      -1.15157     -0.363892      0.730331       1.04549       1.10490       1.21430       1.31198       1.29401       1.31067       1.24355       1.15252       1.06789      0.996074      0.912838      0.856147      0.755368      0.637955      0.571685      0.465434      0.391105
  43   8 2553.2477    2.1017  1.2345 11.1621 -0.0011  0.0222   0.0313   0.0573    0.0722   0.0000   442.7671      0.453676       21.0600      0.197652      -2.45424      -2.42208      0.809767     -0.990663      0.289679     -0.603930     -0.483161     -0.615096      0.645173       1.14003    -0.0478821     -0.334191    0.00679034      0.192382      0.790858       1.09752       1.25420       1.29703       1.44393       1.39278       1.41836       1.31470       1.29145       1.19968       1.13457       1.03901      0.882401      0.805102      0.686139      0.576181      0.478214      0.403230
  43   9 2732.3731    2.8847  1.1238 11.8581 -0.0010  0.0212   0.0445   0.0520    0.0731   0.0000   441.0183       1.65722       20.8732      0.678678      -2.81505      0.761046       2.33421      0.801537       1.06330      -2.12349     -0.215724      -1.83293      -1.38303     -0.576534      0.154965     -0.793049      0.848799     -0.461992      0.817892       1.12976       1.28545       1.38969       1.47041       1.51893       1.50792       1.43337       1.31499       1.19362       1.12652      0.975691      0.916048      0.806661      0.691562      0.584644      0.470231      0.393850
  43  10 2909.5721    3.8200  1.0831 12.2744 -0.0012  0.0188   0.0583   0.0513    0.0791   0.0000   441.5688      0.637485       18.9717       2.52345      -5.66904     -0.703228      0.196919     -0.418410      0.491863      -1.44154     -0.628737     -0.820937      0.130029      -1.07001     -0.514747     -0.958736      0.142377    -0.0187870      0.718041      0.944073       1.07225       1.14471       1.25998       1.21231       1.20567       1.18092       1.12302       1.05725      0.985447      0.873604      0.780383      0.697556      0.595890      0.489117      0.431430      0.354050
  43  11 3083.9275    4.3048  1.0873 12.8413 -0.0023  0.0202   0.0681   0.0519    0.0718   0.0000   441.6399       2.08358       20.3508    -0.0929659      -3.86484       1.98995      -1.33754      -1.03595     -0.701931      0.237367       2.38546     -0.713262      0.679886      -1.13507     0.0843865     -0.852027     -0.835297    -0.0756145      0.755625       1.05053       1.13877       1.19037       1.27067       1.24367       1.29036       1.27860       1.22926       1.15740       1.04900      0.909066      0.804605      0.717761      0.650166      0.543261      0.464218      0.387544
  43  12 3255.5470    4.0217  1.3859 12.8057 -0.0006  0.0245   0.0583   0.0601    0.0619   0.0000   439.9021       2.38391       17.7149       3.09049      -3.75340       1.02259      0.864086      -1.21050      -2.48826      0.811043    -0.0986623     -0.104713       1.56027    -0.0153371     -0.691497     -0.191518   -0.00491479    -0.0176134      0.872335       1.21925       1.30833       1.46489       1.52391       1.56267       1.52044       1.50923       1.40074       1.30251       1.21861       1.08845       1.00739      0.876907      0.755668      0.639251      0.542124      0.461618
  43  13 3425.0628    3.2284  2.3792 12.0795 -0.0013  0.0307   0.0347   0.0815    0.0412   0.0000   443.8291       3.10375       14.0672      0.617170       7.14942       2.08220      -5.56602       1.86141      0.532274       3.77978     -0.930192       1.70132       3.35346      -1.37531      0.244964       2.32845      -1.75493      0.238765       1.09306       1.48665       1.66996       1.75046       1.92500       1.88506       1.91937       1.87252       1.75951       1.63972       1.51484       1.36936       1.25510       1.07597      0.959780      0.812204      0.678757      0.564544
  43  14 3592.2942    2.4981  4.0959 11.4020 -0.0015  0.0425   0.0209   0.1142    0.0319   0.0000   439.7257       3.83568       16.4918     -0.545500     -0.960246       3.67819      -3.16734       2.63950      0.634915    0.00643068       1.41817      -2.51678      -1.60852     -0.705273      -2.45792       1.15983      0.673577      -1.04804       1.49180       2.07682       2.32772       2.51538       2.61576       2.66407       2.63534       2.55410       2.47334       2.27138       2.11771       1.96603       1.70536       1.53132       1.30933       1.13728      0.937328      0.798199
  43  15 3756.9866    1.9413  5.6826 11.1530 -0.0005  0.0565   0.0157   0.1551    0.0260   0.0000   440.1224       7.69953       15.9250      0.360774      -7.66500    -0.0184138       4.14201       2.42847      -1.45788      0.583369      -1.27490       4.30834     -0.736029      -4.32386      0.915288       1.42025     -0.507864       1.20935       2.00805       2.68310       3.08157       3.31384       3.44123       3.52974       3.50668       3.37153       3.28544       3.04238       2.78801       2.55484       2.29331       2.00789       1.78157       1.51064       1.22169       1.02576
  43  16 3919.3636    1.5818  8.0455 10.7658  0.0003  0.0789   0.0121   0.2083    0.0261   0.0000   439.1274      0.645230       18.0783      -3.39504      -4.91954       9.65186     -0.534387    -0.0766991     0.0455809       1.16881      -7.58231       3.51131      -2.47921      -3.89729      -3.40074       2.66772       2.92126      -3.58230       2.73056       3.73579       4.29412       4.50827       4.85246       4.88689       4.85433       4.66744       4.57276       4.18193       3.90098       3.58332       3.13492       2.80659       2.39339       2.11159       1.67898       1.43034
  43  17 4079.7711    1.2781 11.1640 10.5219 -0.0019  0.1130   0.0086   0.2944    0.0234   0.0000   436.8512       4.49629       25.2353       4.05086      -2.26681      -3.45264      -2.32200      -10.8057       2.04675       10.7270      -4.02390      -7.01853       4.51916      -1.92540      -6.39724     -0.381074      0.454346      -2.47863       3.99975       5.33605       6.11879       6.62159       7.00014       7.09212       7.00119       6.80873       6.41542       6.01910       5.68888       5.09988       4.62949       4.02536       3.51338       3.03088       2.48214       2.09502
  43  18 4238.8398    1.0365 13.2612 10.2963  0.0004  0.1436   0.0071   0.3638    0.0217   0.0000   441.2947      -2.46979       23.0623       5.83292       5.36477      -7.62791       5.00979       4.78818      -1.19355       6.08521      -6.82080       3.45756       7.53637      -1.78756       9.36144      -7.30781       2.24874       4.19943       4.98129       6.82614       7.71502       8.37500       8.76577       8.92712       8.84040       8.60445       8.12558       7.74411       7.05247       6.44271       5.81734       5.19077       4.47386       3.85062       3.16157       2.64076
  44   4 1801.2469    0.4201  0.3963  9.0908 -0.0022  0.0140   0.0103   0.0281    0.0348   0.0000   441.2949     -0.710319       22.1358    -0.0297661      -2.76098      0.234375      0.665646      0.394452     -0.305719     -0.411613     -0.751234      0.425573      0.191180      0.498884      0.247571     -0.145444    -0.0632430     -0.442726      0.465090      0.686025      0.772144      0.828372      0.880010      0.823751      0.856681      0.807261      0.776511      0.723487      0.732907      0.617335      0.574583      0.513914      0.433582      0.384036      0.284628      0.259510
  44   5 2004.5707    0.6761  0.6427  9.3313 -0.0034  0.0168   0.0132   0.0377    0.0504   0.0000   441.3778       1.35556       21.4464     -0.193078      -2.85460     -0.112762      0.358050     -0.355547     0.0482341      0.812812      0.416444      0.978986    -0.0579291     -0.237365     -0.644812      0.402194     -0.714943    -0.0681081      0.730664       1.03170       1.23548       1.23637       1.22090       1.08494      0.991335      0.931908      0.925219      0.977950       1.02797       1.01852      0.896352      0.801180      0.658400      0.530524      0.448994      0.339648
  44   6 2201.3623    1.0643  0.9000  9.9197 -0.0026  0.0191   0.0178   0.0452    0.0618   0.0000   440.8077      0.491178       21.7851      -1.44301      -2.71929     -0.496184     -0.124010      -2.91252     -0.119855      -2.61436     -0.510429      0.119278     -0.589289      0.819860      0.215013      0.520478     -0.729591      0.408722      0.679104      0.977591       1.10170       1.16559       1.26505       1.20417       1.19495       1.10063       1.06892       1.01178      0.976439      0.863571      0.781447      0.738712      0.596803      0.534163      0.475983      0.386022
  44   7 2389.4282    1.5629  1.0744 10.6849 -0.0011  0.0202   0.0243   0.0520    0.0669   0.0000   441.3916      0.220259       22.4299     -0.896054      -2.60413      0.899372     -0.858462     -0.373263      0.279095     -0.667448     -0.545350     -0.113233     -0.554706     -0.848687     0.0678409     -0.635295     -0.140567    -0.0639783      0.720665      0.988113       1.08550       1.19847       1.23480       1.22124       1.24033       1.23707       1.14951       1.09330       1.02784      0.935881      0.814196      0.727038      0.604602      0.560513      0.478596      0.393770
  44   8 2571.4517    2.1479  1.1422 11.4278 -0.0032  0.0206   0.0333   0.0551    0.0660   0.0000   440.9925      0.139799       20.9570       2.36077      -4.11262      0.488703       1.35273      0.240800     -0.383297      -1.86668     -0.105533      0.703691     -0.813841     -0.310974      0.408191      -1.30223     -0.865326     -0.313484      0.727549       1.00039       1.10158       1.17384       1.24667       1.25248       1.27504       1.27809       1.17676       1.12484      0.994378      0.946212      0.820114      0.748705      0.640568      0.553615      0.468283      0.406313
  44   9 2751.4982    2.9135  1.1078 12.0425 -0.0014  0.0195   0.0451   0.0547    0.0676   0.0000   440.4226      -1.28476       21.1967       1.04360      -1.62245     0.0252162     -0.371545      -3.16896      -2.82689      0.309037      0.324226      -1.64066      0.370850     0.0426646      0.832907     -0.564050     -0.497995      0.378851      0.696241      0.931300       1.06982       1.16789       1.22494       1.21711       1.23683       1.18470       1.14200       1.06500      0.975054      0.883744      0.819679      0.689657      0.617873      0.535666      0.447939      0.373801
  44  10 2929.5758    3.8658  1.0127 12.5142  0.0004  0.0188   0.0603   0.0472    0.0700   0.0000   441.1340       1.32541       19.0989       2.02366      -2.23354     -0.574175     -0.550855     -0.281822      0.475571     -0.577381       1.64129      0.505780     -0.783136      0.528921      0.413411     -0.159180     0.0151212      0.372511      0.671446      0.902246       1.01942       1.06898       1.19126       1.14533       1.18061       1.15725       1.05251       1.04294      0.900418      0.869918      0.755380      0.659793      0.600936      0.506709      0.439170      0.368504
  44  11 3104.7160    4.2236  1.1501 12.8430 -0.0021  0.0209   0.0655   0.0528    0.0725   0.0000   442.0954       2.80668       21.0755       1.22982      -3.23636      0.791598      -2.02747     0.0771984       2.31128      -3.02860     -0.750754      0.142287     -0.477707      0.351884      0.777483      0.660790      0.634392     -0.843905      0.732164       1.01042       1.12909       1.19641       1.27371       1.25788       1.28576       1.27920       1.18186       1.14074       1.01435      0.949220      0.861717      0.772304      0.641709      0.555992      0.462399      0.403388
  44  12 3277.3187    3.9098  1.6465 12.5753 -0.0014  0.0254   0.0503   0.0642    0.0529   0.0000   442.8081     -0.831002       20.2730       4.02630     -0.976270       3.10119     -0.961788       1.31021       1.61631       1.01511     -0.768787      -1.01251       1.72355     -0.372769      -1.52938      0.803488      0.411704     -0.284216      0.905893       1.25952       1.40833       1.52957       1.60009       1.61319       1.55613       1.54946       1.43550       1.38335       1.26780       1.21955       1.05432      0.957196      0.814249      0.711757      0.613794      0.500474
  44  13 3447.8629    3.1241  2.5706 12.0993  0.0009  0.0320   0.0327   0.0856    0.0399   0.0000   443.9120      0.474730       15.7420       1.28693       4.34825       2.13335      -4.12285       2.81835      0.636349     -0.818646      -1.55440      -1.20403      -1.11213      -1.39601      -1.14990      0.747700     -0.310381     -0.133727       1.14390       1.53428       1.75444       1.83287       1.95742       1.96556       1.97420       1.96123       1.89741       1.74178       1.60649       1.47740       1.29802       1.13669      0.998448      0.844003      0.728703      0.598811
  44  14 3616.2950    2.4287  4.1972 11.4533 -0.0000  0.0435   0.0203   0.1141    0.0309   0.0000   442.7193      -1.23693       16.9252      -4.91845       4.03324      0.178620      -1.20700       2.34237     -0.558524      -1.13038      0.817960      -1.98232     0.0195277      0.797370      0.145701     -0.499904      0.126007      0.347460       1.53265       2.07980       2.30129       2.53274       2.65178       2.69008       2.68009       2.63619       2.47541       2.33950       2.18136       1.95668       1.75866       1.57621       1.36276       1.16245      0.993624      0.820385
  44  15 3782.1527    1.9120  6.2997 11.0872 -0.0003  0.0617   0.0147   0.1631    0.0254   0.0000   440.4411       3.45275       19.0722       4.76698      -1.13347      -3.64764     -0.143647      -4.26775       5.30278     0.0467927      -2.73643      -4.10267      -1.10732      -2.12257      -1.08396    -0.0348822     -0.399020       1.24143       2.08103       2.92741       3.25270       3.58062       3.72131       3.79722       3.72149       3.70842       3.53459       3.27822       3.04950       2.74386       2.48674       2.21774       1.88285       1.64894       1.37566       1.15285
  44  16 3945.4849    1.5326  8.4023 10.7921 -0.0005  0.0817   0.0114   0.2221    0.0250   0.0000   433.4440       3.32952       25.5950       3.81177      -2.87525      -2.22057     -0.286503       6.79716       3.43394      -7.42281       4.88432      0.971593      -2.99485       2.09331      -1.24086      -4.30046      0.435518     -0.815151       2.84889       3.80243       4.36303       4.74684       4.87734       4.99174       4.98548       4.95344       4.67416       4.38773       4.03899       3.64204       3.32657       2.93146       2.55519       2.21814       1.79329       1.53564
  44  17 4106.9834    1.2244 11.5256 10.5416  0.0012  0.1189   0.0082   0.3087    0.0227   0.0000   442.5882      -5.55657       19.9708      -1.96983      -7.27503      -1.38937      -2.48313      -3.63648       11.9727      -4.08337      -3.80685      0.926274       5.66253       6.14605       2.34561      -4.49092       4.00467       2.66136       4.09966       5.45567       6.37769       6.80164       7.26391       7.28538       7.30612       7.10881       6.82511       6.24604       5.94843       5.34239       4.81738       4.24849       3.73879       3.23937       2.62865       2.19087
  45   3 1598.3968    0.2374  0.2684  8.8320 -0.0014  0.0114   0.0076   0.0282    0.0259   0.0000   442.1411     -0.370244       20.9938      0.280914      -3.30499       1.58352     -0.193813      0.205506      -1.08784      0.604089     -0.143824     -0.273068    -0.0209731     -0.769335     -0.376223     0.0793443      0.106576     -0.587421      0.402227      0.565148      0.555368      0.670949      0.667268      0.686299      0.670343      0.693903      0.674959      0.600168      0.536915      0.531548      0.470784      0.419814      0.356971      0.292317      0.277005      0.223603
  45   4 1815.2959    0.4597  0.5008  9.0490 -0.0033  0.0147   0.0102   0.0340    0.0380   0.0000   441.6255     -0.537769       21.0945     -0.654727      -2.07991      0.827075     -0.226875       1.31872     -0.709854      0.886142      -1.16797     -0.120799    -0.0172152     -0.322607     -0.209416     -0.445272     0.0702597     -0.292312      0.481836      0.689692      0.721041      0.744787      0.834666      0.804826      0.867399      0.799123      0.831619      0.750623      0.694641      0.612280      0.540994      0.508905      0.445847      0.403473      0.307259      0.268617
  45   5 2019.9944    0.6817  0.7125  9.3740 -0.0015  0.0170   0.0127   0.0408    0.0492   0.0000   441.5458      0.344404       21.9022       2.83535      -1.60768      -1.57119      0.904573      0.491506      0.994127      0.387227      0.318343      0.722145    -0.0274322     -0.815499   -0.00438590      0.697829    -0.0326091      0.325421      0.585131      0.816224      0.919906       1.00385       1.01470      0.953802       1.01452      0.939424      0.916874      0.841846      0.849407      0.806749      0.722214      0.636959      0.550868      0.465857      0.400359      0.342543
  45   6 2217.7804    1.0766  0.9273  9.8964 -0.0001  0.0193   0.0173   0.0451    0.0629   0.0000   440.6544      -1.04031       19.5679      -1.08210      -2.57540      -1.01907     -0.104241     -0.421899      -1.54728       2.28070      0.567163      0.112096     -0.396243       1.12490       1.55181     -0.105124      0.509204      0.187892      0.619303      0.892528      0.990644       1.08681       1.11133       1.18248       1.12886       1.15115       1.07488       1.01399      0.929238      0.852386      0.789795      0.671948      0.573653      0.511347      0.427093      0.370952
[truncated: 716,405 more chars]
