# Supplementary material for: Global-Mode Analysis of Full-Disk Data from the Michelson Doppler Imager and the Helioseismic and Magnetic Imager
Source: Sol Phys. 2018 Jan 31;293(2):29. doi: 10.1007/s11207-017-1201-5 (PMC6566312; doi:10.1007/s11207-017-1201-5)
Supplement: Supplementary file 3 — (TAR 230.0 MB) [file 11207_2017_1201_MOESM3_ESM.tar › MDI/mdivwcomm.2980]

   0  24 3439.1823    3.6949  3.5103 14.7071 -0.0116  0.7970   0.7879   1.9314    0.2627   0.0000    -0.0000       0.00000       0.00000       0.00000       0.00000       0.00000       0.00000       0.00000       0.00000       0.00000       0.00000       0.00000
   1  14 2156.7856    1.2871  1.9597 14.4942  0.0337  0.3154   0.0819   0.3613    0.1094   0.0000   -93.5121       50.5584       0.00000       0.00000       0.00000       0.00000       584.691       167.175       0.00000       0.00000       0.00000       0.00000
   1  16 2425.7810    1.9323  1.0520 14.4932  0.0000  0.1996   0.1371   0.2332    0.1602   0.0000   529.0588       58.1720       0.00000       0.00000       0.00000       0.00000       335.853       112.689       0.00000       0.00000       0.00000       0.00000
   1  17 2559.1227    2.0957  0.7696 14.4492  0.0000  0.0807   0.1610   0.1808    0.1622   0.0000   536.3916       10.4507       0.00000       0.00000       0.00000       0.00000       107.138       58.7649       0.00000       0.00000       0.00000       0.00000
   1  18 2693.2805    2.8525  0.9023 14.5219  0.0000  0.0749   0.2204   0.2232    0.1934   0.0000   321.6717       167.962       0.00000       0.00000       0.00000       0.00000       103.178       48.8137       0.00000       0.00000       0.00000       0.00000
   1  19 2828.3633    3.0158  0.9196 14.4749  0.0000  0.0811   0.1962   0.2106    0.2002   0.0000   414.8291       159.711       0.00000       0.00000       0.00000       0.00000       107.923       51.8092       0.00000       0.00000       0.00000       0.00000
   1  20 2963.4519    3.7761  1.3387 14.5356  0.0000  0.1353   0.2003   0.2568    0.1993   0.0000   453.4053       76.6425       0.00000       0.00000       0.00000       0.00000       217.249       79.2747       0.00000       0.00000       0.00000       0.00000
   1  21 3098.3587    4.0987  1.6037 14.0882  0.0000  0.1107   0.2000   0.3117    0.2343   0.0000   328.3120       81.8080       0.00000       0.00000       0.00000       0.00000       139.801       78.2925       0.00000       0.00000       0.00000       0.00000
   1  22 3233.3553    4.2974  1.6405 14.1447  0.0088  0.1434   0.2024   0.2725    0.2507   0.0000   248.4446       74.7443       0.00000       0.00000       0.00000       0.00000       195.301       87.3200       0.00000       0.00000       0.00000       0.00000
   1  23 3368.8105    3.8618  2.3614 13.9715  0.0000  0.1820   0.1529   0.3674    0.1851   0.0000   220.0418       217.814       0.00000       0.00000       0.00000       0.00000       221.814       122.934       0.00000       0.00000       0.00000       0.00000
   1  24 3504.6195    3.2067  3.8811 13.9403  0.0056  0.2333   0.0997   0.5992    0.1165   0.0000   201.9924      -209.850       0.00000       0.00000       0.00000       0.00000       324.916       150.387       0.00000       0.00000       0.00000       0.00000
   1  25 3640.7292    2.5667  3.5244 13.9078 -0.0027  0.2691   0.0839   0.6212    0.1098   0.0000   602.0461       25.7355       0.00000       0.00000       0.00000       0.00000       385.165       160.059       0.00000       0.00000       0.00000       0.00000
   1  26 3777.2844    2.1786  5.6353 13.7306 -0.0204  0.3827   0.0562   0.7772    0.0826   0.0000   396.1180     -0.595818       0.00000       0.00000       0.00000       0.00000       566.173       248.521       0.00000       0.00000       0.00000       0.00000
   2  17 2619.7366    2.6743  1.2378 13.7809 -0.0031  0.1170   0.1183   0.1728    0.1685   0.0000   433.4760       113.781       17.6331       5.67315       0.00000       0.00000       110.125       85.0448       33.4131       8.51099       0.00000       0.00000
   2  18 2754.5188    3.3407  1.2828 13.3572  0.0000  0.0937   0.1438   0.1611    0.2250   0.0000   375.2359       75.4174      -14.6233       28.3570       0.00000       0.00000       88.3824       61.1435       31.3123       8.56069       0.00000       0.00000
   2  19 2889.6444    3.7594  1.1738 14.0245  0.0000  0.0716   0.1689   0.1567    0.2136   0.0000   467.1562       50.9025      -15.4790     -0.490767       0.00000       0.00000       71.4085       45.2381       26.4673       8.18807       0.00000       0.00000
   2  20 3025.0681    4.2118  1.0557 13.3889  0.0113  0.1148   0.1928   0.1323    0.2879   0.0000   384.9019       107.187      -26.5090      -5.06497       0.00000       0.00000       102.818       79.7712       30.5766       7.67860       0.00000       0.00000
   2  21 3159.9839    4.3622  1.3725 13.5176  0.0000  0.0929   0.1860   0.2005    0.2728   0.0000   461.1357       53.6829       4.05951      -2.91340       0.00000       0.00000       83.6146       57.9394       32.6452       9.10836       0.00000       0.00000
   2  22 3295.1598    4.2402  1.8686 13.5206 -0.0011  0.0924   0.1510   0.2208    0.1935   0.0000   421.2324       182.630       28.4047      -1.42574       0.00000       0.00000       74.7274       58.5068       29.4215       9.69136       0.00000       0.00000
   3  12 2001.0957    0.6143  0.8671 11.1312  0.0000  0.1059   0.0364   0.1847    0.1724   0.0000   403.2936       12.1270       12.1071       8.68908      -3.86652     -0.896476       67.1667       58.7259       44.6912       23.1121       8.21447       2.12542
   3  14 2273.4540    1.1597  0.5973 11.6633  0.0000  0.0566   0.0680   0.1052    0.1818   0.0000   393.6585       37.5483       8.59316     -0.880416       9.09621      0.422223       35.5346       34.2489       20.7840       10.5640       3.94189       1.14547
   3  15 2407.6573    1.5162  1.1900 11.6836  0.0000  0.0700   0.0719   0.1698    0.3060   0.0000   444.9275      -47.1189      -16.0827       6.22056      -1.50636     -0.991810       40.4060       37.2281       26.0402       15.5987       6.03951       1.72660
   3  16 2541.7982    2.1799  1.0133 10.7303 -0.0023  0.0559   0.0879   0.1355    1.0041   0.0000   412.5277       23.9528       20.4998       32.4462       1.66799      -2.05618       26.8489       29.6080       18.4914       13.0244       4.69565       1.90562
   3  17 2676.2388    2.3796  1.1002 11.1159  0.0000  0.0561   0.0941   0.1440    0.8907   0.0000   422.5736       33.7933       36.9863       11.0208      -4.59111     -0.438167       27.8889       27.5423       21.3259       12.3133       5.81904       1.68083
   3  18 2811.5967    2.9989  0.9043 12.4765  0.0000  0.0585   0.1338   0.1136    0.4203   0.0000   411.5447      -10.9753      -6.25551       7.32486       1.35614      -2.07915       27.2879       29.0128       19.8222       13.4686       5.42102       1.91233
   3  19 2947.1088    3.9372  0.7870 12.9274  0.0000  0.0498   0.1921   0.1214    0.3612   0.0000   423.9921       11.1851       6.54177      -9.40927      0.310124      -3.80389       29.4914       28.6954       17.8127       9.52780       3.91878       1.30529
   3  20 3082.5269    4.1382  1.2970 11.3849 -0.0007  0.0590   0.1578   0.1516    1.5052   0.0000   417.8178       47.8435       1.48018       13.0560     -0.599092      -2.68220       33.1137       30.3749       21.8279       11.9598       5.26713       1.48641
   3  21 3217.9693    4.4722  1.2772 12.0118  0.0000  0.0573   0.1804   0.1709    1.2895   0.0000   441.6729       56.5124       9.50666      -7.93325       9.21796      -1.67943       34.0015       30.8828       21.3240       11.5204       4.71363       1.31397
   3  22 3353.7116    3.9308  2.1979 12.0946  0.0127  0.0874   0.1296   0.2121    0.4739   0.0000   405.8929       33.5311       47.5720       12.6805       5.39056      -1.18095       49.4029       46.7974       32.1973       15.8713       7.65044       2.15817
   3  23 3489.7787    3.4586  2.8978 11.5232  0.0000  0.0975   0.1016   0.2540    0.5700   0.0000   417.2395       88.5091       19.1115       19.9535       5.22380      -1.61515       54.7531       49.7751       36.2052       20.4342       8.65462       2.36272
   3  24 3626.4924    2.8096  3.7557 11.6923 -0.0011  0.1240   0.0726   0.3092    0.2691   0.0000   427.1313       27.1760       45.5082      -17.3263      0.397242      -3.28928       71.1845       66.8445       45.6775       24.3610       10.5476       3.11778
   4   9 1640.8597    0.1909  0.0795 11.4888  0.0000  0.0203   0.0410   0.0574    0.0542   0.0000   426.6298       13.5343       46.8233       10.3315      -9.07619      -4.67503       7.32511       8.22533       6.94833       4.75720       2.91516       1.34083
   4  12 2051.6377    0.6341  0.3691 11.9530  0.0000  0.0356   0.0468   0.1030    0.0754   0.0000   446.3270       22.9895      -1.42471      -3.38275       1.51421       6.59425       10.1097       14.5315       8.82622       7.73369       4.24747       1.87690
   4  13 2188.4032    0.8659  0.5111 12.1044  0.0000  0.0429   0.0452   0.0986    0.0990   0.0000   429.2520       37.3873      -1.93308      -11.1438      -4.43423      -1.12218       15.5797       17.7923       12.6763       9.54136       5.45136       2.02031
   4  15 2458.6041    1.5398  0.9030 12.3573  0.0000  0.0565   0.0561   0.1289    0.1695   0.0000   408.3873       4.70406       18.0262      -8.81109      -1.51068      -1.66749       21.1463       23.6950       20.8392       12.9148       7.85321       4.09377
   4  16 2593.1637    2.1486  0.9616 12.4637  0.0000  0.0688   0.0785   0.1570    0.2167   0.0000   451.6018       13.1059       42.6099      -5.91282       4.20932      -5.66683       29.4199       35.8125       25.7750       16.5369       8.60259       3.63523
   4  17 2728.5944    2.6515  1.0333 12.6971  0.0000  0.0595   0.0914   0.1377    0.2324   0.0000   474.1041       30.2008       8.43052       22.8266       22.3053      -5.18996       20.4564       23.7274       20.5790       13.2355       7.87458       4.14962
   4  18 2864.3906    3.3845  0.9099 12.6691  0.0000  0.1278   0.1324   0.1092    0.3291   0.0000   393.8066       1.70026      -28.1175      -14.6456      -7.56416       1.91707       71.6406       74.6585       54.6391       27.2956       10.7106       4.15127
   4  19 3000.2607    4.1459  0.9291 12.6093  0.0000  0.0470   0.1536   0.1162    0.4362   0.0000   377.5199       19.3093      -10.2740     -0.960513      -4.52441       1.86292       20.2297       21.9335       15.6919       10.6528       6.12538       2.48217
   4  20 3136.1462    4.3286  1.1597 12.5233  0.0062  0.0543   0.1498   0.1358    0.4811   0.0000   427.3729       21.4198       10.4872       1.45978       2.16221      -5.98098       22.4057       22.3970       18.4590       13.0138       7.32361       3.66214
   4  21 3271.7943    4.1668  1.5112 12.1160  0.0000  0.0669   0.1264   0.1708    0.5730   0.0000   435.9863       35.2764       17.2890      -4.29799      -13.9537     -0.389713       24.9521       22.6250       19.0973       17.0371       10.8263       4.64555
   4  22 3408.2945    3.6599  2.1200 12.2801  0.0000  0.0789   0.0962   0.2042    0.2835   0.0000   454.5181       62.7637       32.4900      -4.07362       5.45759      -1.76918       31.9581       33.9008       27.6863       17.9339       10.3058       5.03327
   4  23 3544.8392    3.0414  2.8645 12.2683  0.0000  0.0940   0.0705   0.2438    0.1806   0.0000   440.2353       63.4192       43.6186       31.9377      -18.0117      -2.78580       39.2865       40.0987       33.1155       22.2801       12.9401       6.19144
   4  24 3681.8029    2.5282  3.9660 12.2359  0.0056  0.1212   0.0517   0.3140    0.1235   0.0000   445.1359       86.0124       24.7497       37.6846       11.1488      -2.36670       46.8422       52.3877       42.0271       27.3008       14.8429       7.55100
   4  26 3956.6077    1.6851  7.3975 11.9047 -0.0018  0.1908   0.0272   0.4796    0.0733   0.0000   463.8093       34.3745      -18.0478       20.3322       21.5400      -20.6844       74.6171       85.4750       71.5083       45.8083       25.6332       14.1334
   5  10 1823.3689    0.2957  0.2771 11.8312  0.0000  0.0335   0.0230   0.0706    0.0576   0.0000   437.0870      -7.24069       12.4667       6.63570       7.92051       2.76253       10.4227       14.6027       10.0043       10.4537       4.16893       3.24785
   5  12 2098.4965    0.6875  0.6192 12.2446  0.0000  0.0414   0.0352   0.1069    0.0788   0.0000   423.6803      -34.5161      -5.57943       9.36801       9.96696       1.15409       14.7203       14.3085       11.9210       10.5511       8.23826       4.48932
   5  13 2235.4045    0.9602  0.7303 12.3740  0.0000  0.0414   0.0424   0.0933    0.0941   0.0000   414.2210      -6.57825       10.8673      -12.3918      -3.87467      -6.34737       13.6867       15.8873       13.0344       9.78563       6.18375       3.80111
   5  14 2371.0651    1.3581  0.8360 12.4758  0.0000  0.0426   0.0537   0.1034    0.1198   0.0000   435.5319       11.7877       7.59016      -4.54721       8.94836       4.08975       12.2345       15.0064       11.4301       10.7271       6.19625       3.86231
   5  15 2506.0304    1.8987  0.9495 12.4390  0.0000  0.0442   0.0670   0.1001    0.1609   0.0000   424.0925       25.2133       37.7402      -12.5072      -4.47871      -3.11682       16.7568       18.7830       15.7509       11.2799       7.37908       4.12087
   5  16 2641.3534    2.3438  1.1176 12.5899  0.0000  0.0456   0.0752   0.1232    0.1938   0.0000   422.8763      0.670652       20.7840      -4.10746      -14.6581      -4.74611       14.3248       15.8127       14.2725       10.7866       7.85447       4.34620
   5  17 2777.4615    3.0496  0.8138 12.3262  0.0000  0.0376   0.0994   0.0888    0.2605   0.0000   435.1424       16.2070      -2.68340       15.5963      -3.09782      -3.19615       11.3029       12.7737       10.7887       8.63304       6.23131       3.57392
   5  18 2913.8402    3.6041  1.2045 12.2881  0.0000  0.0551   0.1001   0.1272    0.4165   0.0000   455.5781       68.2233       6.52436      -13.3988       4.42915       7.90341       15.4701       18.3487       15.5723       11.7802       8.90491       4.99584
   5  19 3050.0977    3.8720  1.1468 11.8360 -0.0037  0.0638   0.1069   0.1233    0.6903   0.0000   450.8600       66.0393       15.1415       7.65549      -6.17476     -0.568903       16.2607       20.1017       17.6674       13.9760       9.41707       5.61952
   5  20 3186.4440    4.3353  1.3351 12.8036  0.0000  0.0583   0.1142   0.1398    0.3410   0.0000   457.1015       30.2530      -12.3393      0.140522       2.19549      -2.41255       16.6328       18.4448       17.6755       14.1774       8.53732       5.92223
   5  21 3322.7320    3.9920  1.4139 12.3314  0.0000  0.0654   0.1020   0.1445    0.4117   0.0000   441.3444       82.1155       22.2606       3.78088       6.02949      -7.02670       19.3721       22.6844       20.2972       16.0229       11.8637       6.77264
   5  22 3459.4522    3.4660  2.4763 12.2314  0.0004  0.0800   0.0666   0.1982    0.2043   0.0000   456.5912       82.0699      -21.3130       19.4804       8.14570      -3.68076       24.0782       26.6555       24.3827       19.4417       12.8125       8.01263
   5  23 3596.6434    2.9640  3.4101 12.0616  0.0010  0.1052   0.0496   0.2573    0.1488   0.0000   400.4369       62.0952      -32.3390       11.1278       15.3694      -1.00997       33.9717       40.5713       34.6880       25.1217       16.2181       9.44319
   5  24 3734.3016    2.3740  4.9071 12.1248 -0.0006  0.1307   0.0344   0.3135    0.0952   0.0000   425.6040       67.9673       35.5372       3.00332     -0.178908      -4.28547       38.7799       47.0211       41.2600       33.0730       20.4429       12.5347
   5  25 3871.7221    1.9902  6.8993 12.0321  0.0008  0.1562   0.0265   0.4079    0.0742   0.0000   421.7535      -13.2675      -7.27631       66.3582      -16.6814       8.68694       47.9008       57.1334       50.5452       39.7224       26.2793       16.3717
   6   9 1727.7532    0.3385  0.1925 10.3542  0.0000  0.0220   0.0262   0.0527    0.0545   0.0000   437.6608      -4.47762       3.23323      -5.17853       4.49250      0.714155       5.21563       6.79122       5.59115       4.43421       4.71727       2.92693
   6  10 1866.1291    0.4064  0.2509 10.4873  0.0000  0.0265   0.0256   0.0503    0.0627   0.0000   433.2461      -1.10234       20.7221      -10.0407      -2.01023     -0.343187       7.36349       8.54156       7.47220       6.22340       4.89784       2.92054
   6  11 2004.0636    0.5937  0.4210 10.5898  0.0000  0.0287   0.0308   0.0738    0.0824   0.0000   434.0290       9.29296       3.81130      -5.75367      -5.89657       2.13824       7.17640       7.64124       7.98428       6.18845       4.85209       2.95498
   6  13 2279.7992    1.1273  0.8560 11.2084  0.0000  0.0374   0.0437   0.1001    0.1213   0.0000   427.0295       3.86785       5.10062       8.28280       12.0390      -3.03496       9.55106       12.1350       10.8033       8.97126       5.91407       3.93345
   6  14 2415.5253    1.5126  0.7369 11.5488  0.0000  0.0357   0.0576   0.0820    0.1321   0.0000   431.3308       15.8083     -0.654852      -17.2647      0.323053       2.13821       9.55565       12.1136       9.76888       8.13608       5.99049       3.89080
   6  15 2551.1346    2.0074  0.7289 12.1870  0.0000  0.0632   0.0789   0.0843    0.1294   0.0000   444.8815       13.7242       9.70865       2.55512       2.44172       5.35021       24.8992       30.1422       25.9973       18.2903       10.8021       5.12906
   6  16 2687.2443    2.6369  0.8651 12.4778  0.0000  0.0389   0.0970   0.0908    0.1596   0.0000   436.3671       9.90327       11.6370       12.2838       5.19877    -0.0538616       11.9630       14.3007       12.3653       9.73893       6.39625       4.01324
   6  17 2823.8038    3.3856  0.7274 12.5345  0.0000  0.0298   0.1281   0.0765    0.1953   0.0000   424.8115       17.9673       11.4915      -13.1587      -4.78077      -5.23097       8.62284       9.57304       8.75553       7.13993       5.26832       3.50293
   6  18 2960.7744    3.7828  0.7989 13.2856  0.0000  0.0474   0.1424   0.0877    0.1777   0.0000   434.1910       26.0926      -1.55181       12.2035      -4.76540      -1.16909       15.8836       16.8297       13.5857       11.8149       8.18127       5.34413
   6  19 3097.4264    4.0103  0.9457 13.6624  0.0000  0.0412   0.1538   0.1004    0.1951   0.0000   435.2652       47.4546       12.9729       3.76314    -0.0310794      -6.33514       11.5534       12.6437       11.3335       9.57639       6.95015       4.85614
   6  20 3234.1931    4.1038  1.1971 13.2588  0.0000  0.0472   0.1423   0.1173    0.3137   0.0000   438.1433       36.7286      -1.16546      -12.8025      -3.55972       3.30243       13.1446       14.9041       13.4397       10.8403       8.76443       5.28364
   6  21 3371.2693    3.7560  2.0128 12.2400  0.0000  0.0654   0.0918   0.1717    0.3479   0.0000   450.5049       27.0064       9.56493       33.3007       2.72220       1.15633       16.9254       20.8257       19.2777       15.2025       10.7260       6.94434
   6  22 3508.4174    3.2055  2.5388 11.3949  0.0001  0.0747   0.0719   0.2110    0.4875   0.0000   413.3986       14.0730      -10.9807     -0.371639      -16.8610      -2.48383       19.6349       23.3026       21.3028       17.3592       13.1256       8.56845
   6  23 3646.2362    2.7506  3.7377 11.1694  0.0014  0.1009   0.0536   0.2580    0.2916   0.0000   390.6504      -2.59580       6.94965       29.3118      -36.8544      -6.22930       29.7759       34.6351       32.7039       25.7076       17.5063       11.3993
   6  26 4060.5105    1.5439  8.0871 10.9583  0.0012  0.1838   0.0254   0.4844    0.0892   0.0000   431.2129       64.9826       59.5507      -68.2112      -18.3067      -15.8257       44.6875       55.7351       51.7548       42.7559       31.0634       20.3850
   7   8 1627.4968    0.1916  0.1203 10.4243  0.0000  0.0220   0.0200   0.0429    0.0449   0.0000   425.3576      -1.49028       13.0560       1.88596      0.204991      0.211499       5.28222       5.82988       8.38724       6.70092       3.87456       2.16688
   7   9 1767.7397    0.3474  0.2013 10.5439  0.0000  0.0220   0.0225   0.0405    0.0512   0.0000   431.3492       4.83997       6.45311     -0.134586      -2.71637       2.24669       4.36380       6.21769       5.07163       4.34404       3.33662       2.25463
   7  10 1906.8592    0.4557  0.3037 10.6585  0.0000  0.0314   0.0249   0.0474    0.0562   0.0000   433.3363     -0.941973       7.62800      -5.56211      -1.53309       3.23606       9.76704       13.5599       13.9039       11.2149       7.17452       3.60297
   7  11 2045.8828    0.6846  0.5047 10.7916  0.0000  0.0294   0.0297   0.0637    0.0745   0.0000   426.1815      -14.5200       20.0360       8.82771      -1.58621      0.143831       6.63312       7.08068       6.47706       5.92592       5.23703       3.49514
   7  13 2322.2902    1.1823  0.6730 11.4546  0.0000  0.0350   0.0433   0.0693    0.1021   0.0000   428.2165      0.743899       5.69533       2.13054     -0.779229      -1.66981       7.67562       10.0934       8.27385       7.86902       5.87619       3.79594
   7  14 2458.2148    1.5465  0.8884 11.7407  0.0027  0.0360   0.0515   0.0966    0.1181   0.0000   446.3056       8.93476       9.98120       2.33230      -7.60371      -3.78324       8.56136       10.9845       9.74541       9.09271       6.37623       4.04600
   7  15 2594.3098    1.9571  0.9933 12.1886  0.0000  0.0413   0.0640   0.1005    0.1290   0.0000   434.5220       22.8347       23.5700      -2.74384       10.8808     -0.774795       11.0373       13.6033       12.3327       10.6383       7.94742       4.94550
   7  16 2731.2699    2.8773  0.7762 12.9009  0.0000  0.0328   0.0994   0.0783    0.1259   0.0000   440.1531       11.1763       15.8723     -0.452321       3.75546      -1.35140       7.63619       9.18354       8.46354       7.66017       5.40603       3.94451
   7  17 2868.4833    3.0392  0.7008 13.4834  0.0000  0.0315   0.1133   0.0770    0.1063   0.0000   447.0115       19.4425       10.7723       18.7224      0.723440      -5.36059       7.61714       8.97514       8.19325       7.24444       5.24998       3.79408
   7  18 3005.7754    3.9121  0.8090 13.7175  0.0000  0.0371   0.1364   0.0808    0.1207   0.0000   429.9558       26.9811       26.4947      -23.4073       9.23615       9.97113       9.43139       11.7318       10.7696       8.88725       6.43882       4.18699
   7  19 3142.9126    4.0774  1.0345 13.6833  0.0000  0.0420   0.1330   0.0981    0.1484   0.0000   437.2539       28.5727       13.8740      -8.67478    -0.0117390      0.215783       10.1313       12.4659       11.6186       10.6318       7.70017       4.72933
   7  20 3280.1747    3.8887  1.2265 13.0462  0.0000  0.0418   0.1159   0.1039    0.2204   0.0000   433.9714       26.4830       8.85764      -3.71047    -0.0941843       6.91839       9.80953       11.7691       11.4677       9.32022       7.10839       5.33420
   7  21 3417.7444    3.3475  1.8652 12.9145  0.0000  0.0549   0.0864   0.1445    0.1406   0.0000   451.9447       53.8851      -2.08560       2.65683       19.8011      -8.09869       12.4987       15.8676       14.6412       12.7102       9.45714       6.16164
   7  22 3555.6065    2.9034  2.8096 12.1012  0.0002  0.0719   0.0588   0.1879    0.1563   0.0000   429.7485       29.5693      0.942963       27.4451       11.6183      -14.6737       16.2237       19.8366       18.4997       16.1274       12.2640       8.91822
   7  23 3693.6981    2.4364  3.9910 11.7864  0.0000  0.0959   0.0422   0.2575    0.1186   0.0000   401.0267       51.7012       50.4931       27.1439       7.14278       19.9881       21.4550       25.6530       25.1892       22.2088       16.1895       11.8153
   7  24 3831.9457    2.0784  5.5201 11.2865  0.0013  0.1164   0.0318   0.3346    0.1072   0.0000   424.2978       62.2799      -5.99160       6.72517      -6.28459      -22.2841       25.7439       32.5371       30.7957       27.1397       19.6887       14.1368
   7  25 3970.6930    1.7345  6.9880 11.1982  0.0004  0.1421   0.0253   0.4039    0.0782   0.0000   410.8001       68.5682       37.1424       47.7943       16.0184       10.8783       30.3754       36.9638       36.4491       32.8039       23.8924       17.6958
   7  28 4387.6005    0.9956 13.6978 10.8178 -0.0008  0.2831   0.0151   0.7994    0.0482   0.0000   406.0922       204.302       17.5431      -35.3928      -18.2974       2.13845       61.2520       76.7908       76.3019       65.2266       49.0479       34.8981
   8   9 1806.2007    0.3473  0.2609 10.9726  0.0000  0.0275   0.0190   0.0423    0.0505   0.0000   430.7855       7.18285       18.0148       5.17178       1.37999       2.59570       8.07843       8.66579       8.57923       7.09186       4.79464       3.68723
   8  10 1946.1121    0.4838  0.3089 11.1959  0.0000  0.0227   0.0232   0.0431    0.0561   0.0000   438.2315       2.86993       15.6166      -9.85190       7.71317      -2.91559       4.58711       5.59938       5.31225       4.74984       4.59805       2.86170
   8  11 2086.1726    0.6610  0.5136 11.3639  0.0000  0.0261   0.0284   0.0820    0.0657   0.0000   427.3006      -1.91208       12.7022       5.43632       1.03380       3.81948       5.33442       6.78947       6.08311       5.48825       4.83611       3.21151
   8  12 2225.0989    0.9936  0.6975 11.5068  0.0000  0.0321   0.0347   0.0730    0.0819   0.0000   432.1805       2.03360       3.10943      -3.00366      -5.97157    -0.0448467       6.18369       7.90620       7.53709       6.54111       4.99245       3.72979
   8  13 2362.9544    1.4321  0.8688 11.5770  0.0000  0.0443   0.0442   0.0793    0.1168   0.0000   442.6467       19.0036       4.30643      -2.27587       4.03235       6.66083       11.5210       15.0458       15.0211       13.0127       9.44332       5.63748
   8  14 2499.4823    1.7517  0.9596 12.1428  0.0000  0.0399   0.0547   0.0848    0.1214   0.0000   437.5492       5.46637       10.7880       5.60490      0.168655      -6.20753       7.14326       9.78778       7.94720       8.33788       5.98057       4.94519
   8  15 2636.2450    2.4302  0.9185 12.2421  0.0000  0.0314   0.0737   0.0809    0.1492   0.0000   443.3077     -0.517122       13.9137       1.20663       2.24990      -3.62024       6.09592       7.54936       6.82958       6.91551       5.09097       4.11865
   8  16 2773.8466    3.0299  0.8462 12.8585  0.0000  0.0319   0.0931   0.0765    0.1445   0.0000   433.3430       28.4937       8.17788      -3.65949       3.43861      -6.62425       6.79921       8.40959       7.65435       6.94024       5.36068       4.04049
   8  17 2911.6813    3.6355  0.8191 13.4586  0.0000  0.0304   0.1121   0.0761    0.1226   0.0000   424.3838       15.9064       16.1735       9.55685      -2.02453      -2.25689       5.97420       7.45132       6.82538       6.42057       5.17716       3.71415
   8  18 3049.3209    4.1216  0.9360 13.9351  0.0000  0.0335   0.1261   0.0922    0.1226   0.0000   425.6647       27.1092       9.97110       4.82116      -1.39569      -2.83112       7.39517       8.73080       8.42875       7.44907       6.31629       4.22293
   8  19 3186.8818    3.8351  1.0470 14.3080  0.0000  0.0428   0.1223   0.0984    0.1128   0.0000   441.6595      -2.90036      -1.86636      -2.12549      -3.39956    -0.0803750       8.56416       11.4092       10.2245       9.95392       7.11567       5.35711
   8  20 3324.5374    3.8026  1.4586 13.7396  0.0000  0.0478   0.0990   0.1181    0.1110   0.0000   409.6391       35.8530      -5.94150       34.9090       9.68689      -3.50849       9.11922       11.8904       10.1163       10.1025       7.84881       5.94946
   8  21 3462.6469    3.1196  2.3767 13.1462  0.0030  0.0636   0.0666   0.1629    0.0903   0.0000   410.4928       43.8945       42.5822      -26.2567      -8.32758      -4.50403       11.4766       14.9661       13.8018       12.4777       10.3991       8.00574
   8  22 3601.1508    2.6648  3.3469 12.4495  0.0000  0.0756   0.0468   0.1982    0.0904   0.0000   450.8841       26.5133      -1.54264       22.6366       34.4894      -2.95999       14.6221       18.3409       17.2480       15.4057       12.9727       9.36869
   8  24 3878.3300    1.9746  5.7706 11.7349  0.0023  0.1205   0.0281   0.3178    0.0768   0.0000   421.7764       35.6085      -25.9082       15.9834       35.9961      -3.67847       21.7080       29.0404       26.9782       24.9525       19.8744       14.4322
   8  25 4017.8868    1.5975  7.5062 11.5011  0.0000  0.1453   0.0207   0.3889    0.0598   0.0000   442.9172       79.9241      -15.3449      -1.23403      -2.85422      -5.52150       29.2983       35.8264       36.0978       30.9410       25.6579       19.4811
   8  26 4157.2061    1.3744  9.5043 11.3201 -0.0000  0.1724   0.0175   0.4885    0.0516   0.0000   407.1774      -5.12411       106.917      -53.4961       43.0487       4.92520       33.7104       41.1924       41.5059       37.9514       29.3418       22.2989
   8  27 4296.5645    1.1526 11.8135 11.2461  0.0000  0.2307   0.0153   0.6124    0.0449   0.0000   432.6409      -12.7989      -24.0696      -1.51603       13.3249      -13.3124       42.0370       54.8123       53.6285       47.2045       39.1366       29.5271
   9   7 1557.6733    0.1735  0.1179  9.9142  0.0000  0.0192   0.0173   0.0443    0.0390   0.0000   437.0565      -3.95010       14.8619       2.87945      -1.11319      -2.77660       3.44050       4.26149       3.94499       3.42812       2.89689       2.72439
   9   8 1702.4077    0.2739  0.2061 10.0000  0.0000  0.0194   0.0175   0.0409    0.0436   0.0000   433.7628      0.742602       5.64962       4.28320      0.515616      0.962120       4.10190       3.90631       4.36080       3.70907       3.30238       3.00057
   9   9 1843.6069    0.3873  0.3605  9.9805  0.0000  0.0250   0.0178   0.0501    0.0565   0.0000   442.6101       6.19104       13.8095       4.51776       10.2299       2.36969       5.07227       7.67533       6.95141       7.06426       5.15850       3.78111
   9  10 1984.2254    0.5673  0.4698 10.2721  0.0000  0.0230   0.0236   0.0623    0.0768   0.0000   433.3988      -4.16629       20.7287       7.33418       2.42162       1.77133       4.28454       5.14105       5.26416       4.55695       3.70551       3.01763
   9  11 2125.0763    0.7589  0.6511 10.4150  0.0000  0.0289   0.0257   0.0704    0.1021   0.0000   438.8128       16.0394       16.1910      -1.29125      -5.13718      -5.20131       5.76560       7.27803       6.91995       6.23986       5.02751       3.60480
   9  12 2264.6095    1.1227  0.6695 10.9748  0.0000  0.0261   0.0384   0.0692    0.0934   0.0000   437.9611       7.98006       5.04259      -3.83974      -4.35067     -0.851015       4.63775       5.77836       5.58853       5.42597       4.52892       3.40317
   9  13 2402.3538    1.4138  0.7985 11.3700  0.0000  0.0298   0.0444   0.0745    0.0995   0.0000   445.6949       6.20711       17.2703       13.8043      -1.51809      -6.87982       5.11660       5.84675       6.19153       5.92700       4.69922       3.72001
   9  14 2539.6012    1.8207  0.8245 11.8271  0.0000  0.0329   0.0565   0.0762    0.1120   0.0000   441.5024       12.4996       4.33078       12.2803       1.75939       4.39851       5.90536       7.76123       6.83481       6.45781       5.54594       4.12328
   9  15 2677.1373    2.4668  0.8728 12.2422  0.0000  0.0282   0.0748   0.0794    0.1090   0.0000   430.1058       16.8963      -1.25365       3.40379      -6.06263       2.18630       5.04071       5.97449       6.02525       5.81374       4.58038       3.78659
   9  16 2815.3769    3.0715  0.7531 12.6372  0.0000  0.0275   0.0978   0.0698    0.1140   0.0000   439.4238       21.2701       14.2608       1.83588     -0.272955      -2.65107       5.03641       6.13557       5.44469       5.51748       4.59293       3.53885
   9  17 2953.7072    3.7288  0.8677 12.7077  0.0000  0.0300   0.1077   0.0710    0.1411   0.0000   435.4458       33.1800       18.5344      0.581674       6.85775    -0.0842869       5.09170       6.56859       5.92943       5.59501       4.93807       3.74194
   9  18 3091.6584    3.9491  0.9387 13.3097  0.0000  0.0308   0.1144   0.0827    0.1200   0.0000   442.7692       21.7227       11.5352      -4.08213      -3.64835      -1.63762       5.58906       6.75296       6.44980       6.41922       5.15319       3.96413
   9  19 3229.8046    3.7709  1.1349 13.6208  0.0000  0.0385   0.1093   0.1052    0.1123   0.0000   449.4181       13.9015       8.56595      -8.27467       1.74414      -4.69177       7.14649       9.43132       8.99517       8.18992       6.53741       5.11600
   9  20 3367.9071    3.2276  1.6633 13.3290  0.0000  0.0508   0.0798   0.1397    0.0815   0.0000   443.9490       33.8549       16.0278      -15.0562       2.77104     -0.451906       9.67235       12.1458       12.2271       10.8639       8.68601       6.82198
   9  21 3506.5340    2.8069  2.2234 12.8606  0.0000  0.0613   0.0628   0.1616    0.0725   0.0000   448.5952       27.3020       8.42741       17.4218       15.3052      -8.29492       9.70503       13.3272       12.3344       11.9130       9.58536       7.41096
   9  22 3645.4440    2.3539  3.1642 12.3349  0.0000  0.0756   0.0464   0.2048    0.0650   0.0000   455.8250       56.6432       10.6850       28.3253       17.6848       17.1085       12.5899       16.7691       15.8204       14.4237       12.5026       9.67565
   9  23 3784.5112    1.9142  4.5671 11.7767  0.0000  0.0956   0.0336   0.2660    0.0630   0.0000   446.6335       58.9561      -13.2049       9.69408       20.1052      -2.66503       16.4733       20.4554       20.0001       18.8087       15.7518       12.5480
   9  25 4063.1757    1.3859  7.5434 11.0324  0.0001  0.1413   0.0209   0.4120    0.0530   0.0000   449.0907       132.200       40.2655      -6.17582      -20.7399      -34.9997       23.7687       29.4896       29.7795       27.4699       23.3492       18.3800
   9  26 4203.1538    1.1403  9.6350 10.7243  0.0002  0.1747   0.0170   0.5292    0.0485   0.0000   433.9871       91.4735       68.9931      -63.2452      -3.51754      -37.7797       29.4293       37.8786       37.6802       34.5668       28.9489       22.6468
   9  27 4343.2737    0.9441 11.0033 10.6611  0.0000  0.2245   0.0162   0.6244    0.0454   0.0000   402.3801       59.4747       50.7223       47.5230      -15.6673      -6.55580       35.7223       47.0986       46.4967       43.6534       36.3424       27.9615
   9  28 4482.9598    0.8070 13.0489 10.4636  0.0000  0.2686   0.0146   0.7463    0.0446   0.0000   507.2513       64.1770       42.5068       78.7388      -5.80023      -29.0491       45.2187       58.0374       59.0284       53.3979       45.4266       34.4537
  10   6 1443.3870    0.1179  0.1292  9.7128  0.0000  0.0227   0.0129   0.0583    0.0371   0.0000   437.6586      -5.26480       18.6178       3.60502      0.450820      -2.88517       4.94769       5.24324       5.32089       4.60398       3.65272       3.05431
  10   7 1592.9304    0.2005  0.1025  9.8286  0.0000  0.0185   0.0177   0.0283    0.0379   0.0000   435.2531      -1.21297       10.0275     -0.737845      -2.09246       1.52233       2.44230       3.12889       3.50818       3.08430       2.25104       1.68728
  10   8 1737.8429    0.3144  0.1998  9.8931  0.0000  0.0146   0.0195   0.0416    0.0429   0.0000   436.9802      -2.34035       11.7009      0.570156      -2.65459       3.11742       2.16670       2.78851       2.53821       2.46544       2.15071       1.92613
  10   9 1879.9681    0.4515  0.4027  9.9319  0.0000  0.0200   0.0193   0.0573    0.0552   0.0000   443.6052       4.58390       9.15066      -5.79152      -3.54973       1.19318       3.13564       3.53139       3.72997       3.75541       2.91802       2.51137
  10  10 2021.4993    0.6175  0.4761 10.2797  0.0000  0.0232   0.0231   0.0567    0.0733   0.0000   447.2652       1.14087       12.6328      -6.84401       1.91865       2.59816       3.61102       4.19221       3.97709       3.74979       3.63027       3.01862
  10  11 2162.9829    0.8945  0.6294 10.3807  0.0000  0.0274   0.0307   0.0642    0.1292   0.0000   435.1753       2.05403       14.2257      -1.07468     0.0329045      0.521615       3.72315       5.11663       4.55188       4.77475       3.85929       3.28985
  10  12 2302.8431    1.1815  0.7812 10.6743  0.0000  0.0272   0.0364   0.0735    0.1551   0.0000   428.7747       11.2197       6.63085       4.10718       2.20763      -5.91992       4.53792       5.75092       5.59375       5.27378       4.55816       3.54395
  10  13 2440.8818    1.5905  0.8715 11.2423  0.0000  0.0291   0.0459   0.0725    0.1326   0.0000   444.0299       3.29289       14.5622       3.56450       1.05476      -5.68374       4.62906       5.50952       5.77525       5.16017       4.82094       3.71089
  10  14 2578.7285    2.0182  0.9018 11.8109  0.0000  0.0304   0.0572   0.0739    0.1117   0.0000   442.4051      -10.0561       15.4901       5.98722      -1.96194      -10.6670       5.19844       6.59217       6.39400       5.73073       5.18542       4.30685
  10  15 2717.1487    2.6564  0.7621 12.3158  0.0000  0.0253   0.0811   0.0680    0.1064   0.0000   433.9729       20.1907       12.5644       8.73708       1.26214      -4.41117       4.25209       5.24832       5.34140       4.88891       4.10172       3.34385
  10  16 2855.7872    3.1539  0.8976 12.7353  0.0000  0.0286   0.0889   0.0759    0.1082   0.0000   444.2717       18.9279       9.63155       1.32498       6.77008      -3.87110       4.57035       5.49816       5.27907       5.30628       4.53079       3.59237
  10  17 2994.6500    3.7765  0.9041 13.0657  0.0000  0.0280   0.1080   0.0756    0.1116   0.0000   439.9802       9.54558       10.1089       3.62792      0.238308       1.76361       4.75229       5.97485       5.98334       5.68594       4.78109       3.65359
  10  18 3133.1390    4.0621  1.0616 13.0577  0.0000  0.0323   0.1058   0.0848    0.1418   0.0000   441.2049       24.1529       6.60121       5.24967      -2.79832       1.99408       4.74016       6.21047       6.15380       5.59800       5.05100       4.01835
  10  19 3271.5182    3.6721  1.5063 13.0015  0.0000  0.0401   0.0859   0.1095    0.0990   0.0000   447.1812       29.1104       2.76527       7.30636    -0.0449030      -5.12733       6.54767       8.09225       8.18455       7.60945       6.51898       5.15214
  10  20 3410.3539    3.2718  1.7219 12.7983  0.0000  0.0449   0.0729   0.1176    0.0895   0.0000   431.4502       30.9891       16.2734       16.4418      -1.09848      -16.2567       6.63946       8.56316       8.34365       8.08724       6.86388       5.63694
  10  21 3549.3464    2.5896  2.8435 12.4594  0.0019  0.0629   0.0490   0.1741    0.0620   0.0000   434.6223       17.8166     -0.529440      -1.80590       5.53723       5.61516       10.0614       12.8152       12.8336       11.9500       9.96323       8.58723
  10  22 3688.4499    2.1651  3.6090 12.0878  0.0000  0.0750   0.0384   0.2138    0.0558   0.0000   448.5982       47.8949      -11.1300     -0.512538       22.3236      -15.2498       11.3674       14.5148       14.2631       13.8878       11.7202       9.72008
  10  23 3828.1380    1.8386  5.3325 11.6010  0.0000  0.0973   0.0288   0.2837    0.0521   0.0000   460.8997       45.6302       4.67386      -5.31635       27.7791       1.60799       14.7179       19.0529       18.7232       17.9079       15.2786       12.4161
  10  24 3967.7462    1.4839  6.0265 11.3381  0.0000  0.1140   0.0240   0.3094    0.0510   0.0000   440.2277       48.4086       59.6786      -27.2623      -22.8563      -6.55695       17.5847       21.7651       21.8777       21.0292       18.5597       14.8830
  11   6 1477.1600    0.1631  0.0510 10.0536  0.0000  0.0144   0.0353   0.0346    0.0333   0.0000   434.2569      -1.70119       7.66891     -0.581805      -1.55978       1.90252       1.81661       2.46617       2.41778       1.97052       2.07470       1.96525
  11   7 1627.0936    0.1913  0.1450 10.1608  0.0000  0.0199   0.0146   0.0425    0.0364   0.0000   430.7227      -4.53362       11.0558       3.93546      0.150955      -1.13493       2.74195       3.37952       3.82105       3.17081       3.06871       2.15977
  11   8 1772.2423    0.3345  0.2297 10.2829  0.0000  0.0203   0.0188   0.0434    0.0408   0.0000   434.4234      -6.11915       8.79888       1.63861      -5.81376      -2.29816       3.50355       3.82187       3.94539       3.35425       3.24698       2.43658
  11   9 1915.4560    0.4660  0.3030 10.4583  0.0000  0.0183   0.0213   0.0427    0.0454   0.0000   440.8905      -2.86378       12.6669      -2.46176      -4.57179      -2.21018       2.56404       3.49647       3.51608       3.64512       3.11086       2.16855
  11  10 2058.0126    0.6251  0.5954 10.5208  0.0000  0.0272   0.0220   0.0658    0.0630   0.0000   438.0776      -2.54337       12.0498     -0.322345     0.0211655       2.98413       3.58052       4.55631       4.85310       4.70266       3.90822       3.24426
  11  11 2199.8765    0.9062  0.7313 10.6676  0.0000  0.0251   0.0277   0.0711    0.0942   0.0000   439.9931      -8.28646      0.915828      -2.75030       6.67281      -1.37995       3.57887       4.39829       4.32736       4.13013       4.03716       3.20384
  11  12 2340.0414    1.3311  0.7855 11.2266  0.0000  0.0287   0.0397   0.0728    0.1338   0.0000   439.9108       4.46668       8.95738      -10.8249      -6.97619       1.31565       3.95010       5.29108       5.13472       4.88138       4.41228       3.51396
  11  13 2478.5457    1.6435  0.9047 11.5946  0.0000  0.0300   0.0466   0.0810    0.1428   0.0000   429.4044       4.23752       1.41505       9.61301       3.57149    -0.0686286       4.46871       5.81859       5.57373       5.11155       4.56876       3.67764
  11  14 2617.0355    2.1250  0.8596 12.3212  0.0000  0.0278   0.0618   0.0748    0.1035   0.0000   428.5389       3.10651       16.0149       7.97043       6.73720       3.62994       3.91584       5.11690       5.02299       4.96365       4.26927       3.49234
  11  15 2756.2622    2.7446  0.8341 12.5687  0.0000  0.0258   0.0781   0.0742    0.0992   0.0000   436.7954       2.29328       3.91904      -4.03429      -1.71015       9.15182       4.00992       4.90486       4.72066       4.72414       4.24824       3.23482
  11  16 2895.5331    3.3322  0.8223 12.8593  0.0000  0.0268   0.0899   0.0621    0.0993   0.0000   438.9442       13.5227       13.0216       7.03032       2.52348      -3.45448       3.98515       4.76920       5.08577       4.87245       4.24486       3.56055
  11  17 3034.6770    4.1703  0.9728 12.6920  0.0000  0.0275   0.1044   0.0717    0.1469   0.0000   438.7598       20.1739       9.83961       12.5024      -1.38491      -3.57202       4.28667       5.48916       5.62581       5.09876       4.46932       3.73329
  11  18 3173.6514    3.9563  1.1328 13.3184  0.0011  0.0343   0.1008   0.0869    0.1103   0.0000   439.3236       16.2884       10.5722      -4.53148       11.0489      -1.74512       4.78330       6.74283       6.08123       6.04188       5.19804       4.26132
  11  19 3312.6052    3.7492  1.4673 12.9835  0.0000  0.0375   0.0823   0.0989    0.0962   0.0000   428.5013       18.2154       17.4584       13.3351      -1.37764      0.156164       5.38963       6.88722       7.15057       6.66081       5.98714       4.85824
  11  20 3451.9055    3.0858  2.1841 12.4056  0.0000  0.0462   0.0572   0.1291    0.0766   0.0000   443.6011       44.6078       13.3277       2.57117      -6.20962      -7.44696       6.37378       8.00431       8.48469       7.98740       6.93998       6.00273
  11  21 3591.3244    2.4682  3.0977 12.2269  0.0000  0.0602   0.0414   0.1688    0.0557   0.0000   447.8826       46.2887       10.3853       16.8033       19.2645      -5.78828       8.89056       10.8735       11.3348       10.8563       9.60183       8.06299
  11  22 3731.1082    2.0397  4.1077 12.0167  0.0000  0.0770   0.0329   0.2143    0.0486   0.0000   459.3861       47.9029      -8.89686       12.7924       25.0215       16.2736       10.7974       13.6717       13.7868       13.2871       12.0632       10.0876
  11  23 3871.0994    1.7484  5.5034 11.6286  0.0002  0.0958   0.0262   0.2771    0.0464   0.0000   448.7620       48.8925       40.9528      0.983667       7.19106      -1.58073       13.4748       16.5719       17.7492       16.6474       14.5992       12.2854
  11  24 4011.2236    1.4843  7.0165 11.2871  0.0000  0.1157   0.0206   0.3232    0.0432   0.0000   444.5038       24.9319       26.9155       17.4503      -23.9657      -9.59525       16.1943       20.5107       21.7040       20.1650       17.7228       15.3297
  11  25 4151.5301    1.2173  8.7449 11.0378  0.0000  0.1461   0.0172   0.4305    0.0394   0.0000   446.1593       16.8549      -48.8208      -5.83888       13.9841       9.76471       19.6037       25.5074       25.6650       25.4213       22.2192       18.1604
  12   6 1509.6802    0.1507  0.0995  9.6683  0.0000  0.0143   0.0140   0.0326    0.0336   0.0000   437.9860      -3.18596       13.6370      -3.73299     -0.637945     -0.687408       2.29709       2.77032       2.66585       2.25979       2.12686       1.54181
  12   7 1660.2760    0.2369  0.1140  9.7271  0.0000  0.0124   0.0172   0.0261    0.0362   0.0000   435.3363      -2.36724       11.4680       2.61735      -3.51368      0.917293       1.83927       2.86498       2.54255       2.47556       2.82602       2.36798
  12   8 1805.8145    0.3916  0.3790  9.7084  0.0000  0.0279   0.0160   0.0487    0.0520   0.0000   438.3124     -0.341939       12.3909       5.78616      -5.61147       3.10468       4.70140       5.66382       5.14388       4.28216       3.49935       2.66036
  12   9 1949.9726    0.5210  0.5655  9.8878  0.0000  0.0230   0.0175   0.0654    0.0623   0.0000   436.0182    -0.0322757       24.9523       5.28272      -3.70991      -2.58159       3.01696       3.63560       3.87704       3.61650       3.25602       2.96353
  12  10 2093.6918    0.6939  0.6049 10.1738  0.0000  0.0231   0.0226   0.0615    0.0724   0.0000   438.1098       4.17576      0.639790      -5.96619       3.70360      -2.62085       3.12281       3.86321       3.95006       3.82964       3.37745       2.88468
  12  11 2235.9277    1.0017  0.7687 10.4976  0.0000  0.0330   0.0288   0.0622    0.0906   0.0000   438.3205      -2.85062       26.4980      -4.53247      -2.36729      -3.14904       5.35946       6.86371       7.36412       6.95267       6.21137       4.34672
  12  12 2376.3349    1.3915  0.8279 11.0301  0.0000  0.0273   0.0383   0.0659    0.1330   0.0000   433.8367       8.44662       14.2301      -12.1840      -4.70588      0.256244       3.52173       4.44260       4.44881       4.21771       4.13942       3.29917
  12  13 2515.5240    1.8753  0.9420 11.2390  0.0000  0.0274   0.0540   0.0756    0.2082   0.0000   434.7157       6.50926       8.47615      -2.76813       2.32347      -7.33637       3.67976       4.92608       4.83092       5.20659       4.49631       3.64281
  12  14 2654.7168    2.3414  0.9513 11.8340  0.0000  0.0308   0.0625   0.0769    0.1943   0.0000   435.2665       6.33292       1.96675      0.521875      -7.24227      0.611181       4.18609       5.65340       5.53085       5.47864       4.73772       3.90942
  12  15 2794.6335    2.9636  0.8534 12.5299  0.0000  0.0255   0.0791   0.0648    0.1245   0.0000   434.9829      0.817844       6.97230     -0.373325      -1.24462       5.63810       3.59572       4.56909       4.59500       4.35832       3.80956       3.49660
  12  16 2934.4572    3.6169  0.7637 13.0229  0.0000  0.0230   0.0999   0.0628    0.0920   0.0000   441.2576       10.7497       13.4514      -3.59060      -1.94649     -0.935597       2.93461       3.79034       3.87758       3.49671       3.47965       2.90057
  12  17 3074.0293    3.8609  0.9347 13.2914  0.0000  0.0274   0.1021   0.0741    0.0987   0.0000   435.5382       22.2335       1.68466      -2.70777       7.43299      -5.03463       3.49812       4.59802       4.38467       4.24373       3.86564       3.55915
  12  18 3213.3644    4.0190  1.1745 12.9803 -0.0038  0.0327   0.0925   0.0830    0.1186   0.0000   436.2614       20.9411       2.94294      -1.44703       7.40673      -6.03504       3.90494       5.35215       5.36115       5.13017       4.52045       3.83177
  12  19 3352.8912    3.4043  1.5316 13.0565  0.0000  0.0382   0.0765   0.1039    0.0853   0.0000   446.9729       13.8876       13.1791       5.56854      -5.32992       1.98456       5.02334       6.39436       6.68971       6.26865       5.58315       4.82960
  12  20 3492.6121    2.9545  2.3945 12.2884  0.0004  0.0498   0.0523   0.1226    0.0685   0.0000   430.3559       36.9334       12.3487       7.52049       12.7813     0.0334508       6.12157       8.08918       8.18490       7.95865       7.17753       6.08102
  12  21 3632.6858    2.4030  3.3710 11.9150  0.0000  0.0613   0.0379   0.1612    0.0542   0.0000   431.6184       10.6733       28.2388       8.29232     -0.487267      -9.30483       7.75413       10.0692       10.2566       9.93813       8.83524       7.59473
  12  22 3772.8148    1.9884  4.6652 11.5312  0.0000  0.0754   0.0282   0.2052    0.0488   0.0000   442.7296       14.6778       13.3330      0.747017      -3.27994      0.574922       9.68554       12.1630       12.6939       12.1218       11.1069       9.66902
  12  24 4053.8578    1.3656  7.2009 11.0570  0.0000  0.1137   0.0201   0.3358    0.0449   0.0000   443.1741       2.70379      -19.0753       25.3014       16.3253      -23.3832       14.2698       18.1585       19.6941       18.2973       16.6791       14.2309
  12  25 4194.1415    1.1276  9.0496 10.7548  0.0000  0.1428   0.0171   0.4243    0.0434   0.0000   475.7192       47.5271       24.9545      -3.26968       83.1018       23.1814       18.0638       23.4978       24.2465       23.3604       21.4106       17.8662
  12  26 4335.2874    0.9607 10.8684 10.5748  0.0000  0.1817   0.0160   0.5215    0.0426   0.0000   393.5971      -2.83914       73.3837      -10.4287       22.2249       20.7488       22.1544       29.1942       29.8975       29.5417       26.3191       22.2729
  13   6 1541.1413    0.1615  0.1163  9.4671  0.0000  0.0143   0.0137   0.0418    0.0335   0.0000   435.1402     -0.226230       12.9293       1.43357      -4.00493     -0.690299       1.60563       1.62759       2.09821       3.01811       2.02109       2.10564
  13   8 1838.6298    0.4231  0.3691  9.6556  0.0000  0.0175   0.0163   0.0448    0.0510   0.0000   437.9194      0.296542       12.0113      -2.53188      0.123371      -4.64732       2.18670       2.79995       3.07803       3.29723       3.08403       2.40712
  13   9 1983.8126    0.5556  0.4988  9.9927  0.0000  0.0208   0.0187   0.0541    0.0571   0.0000   435.9131      -1.81168       17.2170       1.94708     -0.637577      -3.48341       2.50675       3.09482       3.09509       3.23381       2.99289       2.44418
  13  10 2128.5109    0.8110  0.6529  9.8925  0.0000  0.0223   0.0229   0.0551    0.0790   0.0000   437.7843       4.63919       8.39737      -4.66749       4.67721       2.94623       2.79505       3.45040       3.36293       3.49912       3.17625       2.73724
  13  11 2271.1797    1.1395  0.8128 10.3159  0.0000  0.0239   0.0296   0.0625    0.0958   0.0000   439.9301       1.20919       21.2007       4.22666      -2.56487      0.219962       2.92038       3.76681       3.90625       3.87959       3.40295       2.85508
  13  12 2411.9132    1.4871  0.8792 10.7884  0.0000  0.0281   0.0371   0.0630    0.1077   0.0000   441.0726       1.67773       16.9952       16.7318      -2.70455      0.245003       4.02789       5.16802       5.33287       4.68133       4.29048       3.46003
  13  13 2551.8389    1.9721  0.9231 11.3160  0.0000  0.0251   0.0508   0.0717    0.1565   0.0000   438.3080       11.3790       8.55485      -6.02299       4.99947      0.899363       3.08605       4.09437       4.06332       4.14620       3.72282       3.09629
  13  14 2691.7561    2.5633  0.9130 11.7196  0.0000  0.0268   0.0693   0.0640    0.2162   0.0000   435.0053      -6.23355       7.93162       2.76048     -0.666324       2.74330       3.35279       4.07040       4.47406       4.34180       3.89012       3.30859
  13  15 2832.2958    3.2659  0.7897 12.0276 -0.0019  0.0237   0.0854   0.0552    0.2140   0.0000   439.8727       8.91091       11.3070       9.50462       4.40015      -8.59863       3.25872       4.06843       4.18266       3.97250       3.57544       3.06674
  13  16 2972.7881    3.6058  0.8178 13.0142  0.0000  0.0244   0.0951   0.0656    0.1159   0.0000   435.7061       12.2391       15.9336       4.82634      -6.02916      -7.64318       3.08878       4.04810       4.22042       4.11239       3.55761       3.09093
  13  17 3112.6724    4.0709  0.9425 13.1641  0.0000  0.0257   0.1019   0.0689    0.1021   0.0000   435.0640       12.0780       10.4068       5.39750       9.23673      -3.10359       3.12602       3.91134       4.12100       4.21321       3.88379       3.15727
  13  18 3252.5471    3.5294  1.2209 13.2115  0.0000  0.0333   0.0844   0.0872    0.0968   0.0000   440.1689       17.8579       14.3076       9.74296      -1.63040      -2.28900       4.21987       5.40740       5.64471       5.18712       4.93763       4.29826
  13  19 3392.5617    3.2673  1.6748 12.7472  0.0000  0.0394   0.0662   0.1009    0.0786   0.0000   442.5804       22.8783       16.6133       13.7002      0.573976      -15.5543       4.82030       6.24768       6.01246       6.27771       5.59562       4.86752
  13  20 3532.8853    2.7290  2.8309 12.0654  0.0000  0.0527   0.0432   0.1367    0.0565   0.0000   438.7846       26.5006       20.2436       12.0380      -1.97765     -0.795131       5.91703       7.87937       8.05571       7.93632       7.59379       6.27298
  13  21 3673.3127    2.2920  4.0017 11.4490  0.0000  0.0630   0.0313   0.1668    0.0549   0.0000   433.6845       32.5420       9.30965      0.486545      -13.0666      0.458927       7.48425       9.54887       10.1129       9.67350       8.89037       7.73343
  13  22 3814.0138    1.9044  5.0044 11.2650  0.0000  0.0750   0.0254   0.2041    0.0479   0.0000   453.9460       25.2712       14.1096      -2.14285     -0.182630       4.37638       8.90338       11.1007       11.9394       11.7952       10.7094       9.28763
  13  23 3954.7875    1.5367  6.8575 11.0060  0.0000  0.0993   0.0206   0.2879    0.0454   0.0000   448.1375       17.9261      -2.98837      -15.0295       11.9918      -29.1558       11.2802       14.3106       15.7427       14.8815       13.7252       11.8049
  13  24 4095.7450    1.3029  8.4281 10.7802  0.0000  0.1184   0.0180   0.3585    0.0442   0.0000   448.0224       23.0204      -10.5404     -0.580755       18.9460      -22.8431       14.1468       17.5624       18.8697       18.5567       16.9269       15.0213
  13  26 4378.1034    0.9169 13.3850 10.4054  0.0000  0.2120   0.0151   0.6081    0.0403   0.0000   486.0292       46.2854       58.7109      -12.3162     -0.517361       38.2891       23.9524       31.4315       32.9962       32.5704       29.6598       25.6052
  14   6 1571.5481    0.1898  0.1768  9.8519  0.0000  0.0153   0.0124   0.0404    0.0332   0.0000   435.9184       1.12393       17.8108      0.669468      -2.28561      -2.16882       2.07195       2.48652       2.48886       2.63772       2.33425       1.81803
  14   7 1723.5277    0.2929  0.2785  9.8721  0.0000  0.0205   0.0137   0.0421    0.0373   0.0000   438.1076     -0.299872       7.85767      -4.58671       1.30691     -0.314447       2.09790       2.63619       2.87725       2.74014       2.27005       2.13999
  14   8 1870.8266    0.4390  0.3929 10.0105  0.0000  0.0193   0.0166   0.0495    0.0479   0.0000   440.1288      -2.44998       13.2049      0.697194       3.47862      -1.97743       2.09207       2.40409       2.82598       2.59092       2.43302       2.07085
  14   9 2017.0470    0.6334  0.4785 10.1942  0.0000  0.0197   0.0204   0.0457    0.0590   0.0000   437.3825     -0.409901       11.3227      0.222810       1.81127     0.0389573       2.27062       2.66358       2.92165       2.86471       2.52174       2.44457
  14  10 2162.5424    0.8747  0.7316 10.1977  0.0000  0.0260   0.0230   0.0554    0.0802   0.0000   438.1304      0.269107       17.1359      -4.32157       1.11096      0.173555       2.62101       3.28359       3.64791       3.48926       3.24832       2.70374
  14  11 2305.7512    1.2187  0.7427 10.7800  0.0000  0.0230   0.0324   0.0588    0.0821   0.0000   436.2553      -4.55929       13.8439       2.17773       2.11389      -4.66903       2.51289       3.50254       3.47433       3.57174       3.22320       2.66070
  14  12 2446.7710    1.5468  0.9384 10.9643  0.0000  0.0254   0.0363   0.0658    0.0999   0.0000   435.3007       6.25796       13.5876       1.68421       6.89842      -2.36640       2.99870       3.55437       3.83662       3.78186       3.37623       2.95371
  14  13 2587.4370    2.0840  0.9378 11.6809  0.0000  0.0257   0.0499   0.0664    0.1050   0.0000   437.2018      -1.00476       9.95782       3.89397       1.77672      -1.91492       2.85826       3.68865       3.79429       3.97749       3.63406       3.05847
  14  14 2728.2684    2.7235  0.8417 12.1509  0.0000  0.0242   0.0686   0.0609    0.1408   0.0000   439.3822       6.27932       13.8807      -4.12172      0.458048      -1.32329       2.79419       3.57604       3.56876       3.56463       3.34137       2.96692
  14  15 2869.3347    3.2892  1.0125 12.0359  0.0000  0.0277   0.0813   0.0715    0.2709   0.0000   436.4719       11.3845       10.6689      -3.83566      -3.37281      -4.75056       2.92065       3.99640       4.18543       4.06232       3.81702       3.20235
  14  16 3010.3458    3.9312  0.8623 12.8851  0.0000  0.0256   0.1029   0.0665    0.1745   0.0000   439.4171       20.3139       10.9125       1.01805     -0.306299       5.95776       2.86526       3.83613       3.86965       4.12920       3.82644       3.25033
  14  17 3150.7266    4.0117  1.1484 13.3292  0.0000  0.0309   0.0967   0.0810    0.1359   0.0000   441.8109       11.7141       5.92139       4.00871       1.44473       6.08007       3.19832       4.45173       4.51399       4.33153       3.94974       3.48906
  14  18 3291.0764    3.7343  1.3677 12.9859  0.0000  0.0339   0.0812   0.0852    0.1044   0.0000   440.8138       21.4737       1.52110       1.28880       2.03139    -0.0413815       3.59305       4.87345       4.80572       5.16283       4.62097       3.96927
  14  19 3431.6863    3.0668  2.0457 12.5851  0.0000  0.0417   0.0565   0.1170    0.0729   0.0000   444.5595       24.0390       1.56397       10.9009       6.17280      -2.92536       4.50794       5.75504       5.92333       6.33444       5.73094       4.88161
  14  20 3572.3721    2.5919  3.0853 12.0445  0.0000  0.0529   0.0397   0.1459    0.0574   0.0000   434.5139       28.3739       2.91383       7.54508      -17.6243      -2.98371       5.75632       7.49596       7.67374       7.84471       7.17607       6.30066
  14  21 3713.5444    2.1644  4.3691 11.5608  0.0000  0.0673   0.0294   0.1810    0.0511   0.0000   426.1225       18.0036       20.5842       11.9633      0.126644      -14.8568       7.17429       9.70192       9.97542       9.89435       9.01884       8.13796
  14  22 3854.6687    1.7919  6.0157 11.1850  0.0000  0.0840   0.0231   0.2312    0.0476   0.0000   443.6989       36.0000       34.5763     -0.612803       12.4286      -2.41537       9.03320       11.6945       12.1305       12.2287       11.3593       10.0083
  14  23 3995.7001    1.4653  7.1783 11.0125  0.0000  0.1002   0.0196   0.2866    0.0436   0.0000   429.6875       15.6686       24.4514       31.7519      -1.59973      -26.6968       10.6889       14.0514       15.0481       14.7826       13.7740       12.0868
  14  24 4136.9990    1.1709  8.5257 10.8964 -0.0001  0.1294   0.0181   0.3751    0.0418   0.0000   417.1967       53.2869       19.5353      -7.84415      -4.39548       14.3924       13.4368       17.9127       18.8830       18.7948       16.9722       14.9866
  14  25 4278.6528    1.0264 10.9195 10.6209  0.0000  0.1569   0.0154   0.4683    0.0390   0.0000   396.2997       52.2715       58.0030       2.22591      -20.1733      -16.9800       16.3446       21.1157       22.7439       22.6689       20.6084       18.0514
  15   6 1601.0133    0.2238  0.1843  9.5945  0.0000  0.0145   0.0122   0.0308    0.0330   0.0000   437.9095      0.734093       11.0275      -2.40930     -0.519046      0.593725       1.69880       2.16282       2.15338       2.06657       1.65949       1.69238
  15   7 1753.7760    0.3258  0.3403  9.6605  0.0000  0.0186   0.0132   0.0418    0.0416   0.0000   437.7203      -2.11999       11.1602     -0.902506      -6.91818       1.33004       2.14050       2.73962       3.03320       3.09433       3.02746       2.59469
  15   8 1902.2856    0.4830  0.4069  9.8705  0.0000  0.0190   0.0167   0.0413    0.0491   0.0000   438.4944       3.44166       6.68151      -2.35271       4.54116      -3.73943       2.18520       2.75993       2.78608       2.68974       2.53193       2.39608
  15   9 2049.6277    0.6549  0.5694 10.0348  0.0000  0.0208   0.0192   0.0512    0.0650   0.0000   434.0929      0.723971       12.8178      -5.98893     -0.434744      -1.49137       2.17686       2.80075       3.11687       2.98475       2.64200       2.71865
  15  10 2195.8510    0.9198  0.7666 10.3028  0.0000  0.0239   0.0233   0.0599    0.0771   0.0000   440.8897     -0.476152       20.0270      0.986203       2.16117      -2.01550       2.64252       3.58965       3.50396       3.56638       3.36618       2.72085
  15  11 2339.5451    1.3027  0.7802 10.6775  0.0000  0.0245   0.0310   0.0545    0.0844   0.0000   436.1019       2.74465       16.6342      -3.28615      -3.90345      -4.59008       2.24151       3.36331       3.01252       3.36420       2.92830       2.68666
  15  12 2481.1145    1.7100  0.8603 11.2480  0.0000  0.0240   0.0398   0.0588    0.0883   0.0000   436.5033       2.54958       6.22494      -3.13780     -0.995825      -2.71972       2.48819       3.13715       3.12617       3.46566       3.06873       2.78447
  15  13 2622.4810    2.1963  0.9602 11.7602 -0.0005  0.0275   0.0497   0.0646    0.0929   0.0000   438.2931      -3.47763       11.5660       5.00704      -4.85763      -4.45008       2.48383       3.82740       3.48267       3.70403       3.22254       3.04197
  15  14 2764.2870    2.7677  0.8257 12.2480  0.0000  0.0220   0.0666   0.0581    0.0979   0.0000   436.9048       13.1372       15.0187       4.73319     -0.514244       1.85290       2.31901       2.81035       3.06573       3.01000       2.87987       2.54356
  15  15 2905.9252    3.2385  0.9381 12.4157  0.0000  0.0242   0.0743   0.0610    0.1606   0.0000   436.7094       10.5284       12.3432       3.29794       1.22063     -0.419621       2.85107       3.54539       3.79366       3.47507       3.34609       2.92445
  15  16 3047.2098    3.9778  0.9968 12.8409  0.0000  0.0263   0.0986   0.0695    0.1872   0.0000   437.0610       13.4715       14.7059     -0.482562      -2.88609      -5.34575       2.74914       3.59460       3.54254       3.63830       3.60024       2.92418
  15  17 3188.2487    3.9826  1.1814 13.2713  0.0000  0.0299   0.1021   0.0913    0.1611   0.0000   438.3851       14.7781       6.24324       1.17189     -0.327434     -0.274109       3.13831       4.13802       4.17125       4.26914       3.92553       3.60848
  15  18 3329.1038    3.3766  1.6158 13.0237  0.0000  0.0379   0.0715   0.0974    0.0979   0.0000   435.8096       16.8397       12.1940       2.99821       5.05518      0.357306       3.82653       5.18091       5.24014       5.49931       5.02559       4.51535
  15  19 3470.2560    2.9378  2.0908 12.5847  0.0000  0.0439   0.0527   0.1072    0.0735   0.0000   433.9199       24.5599       9.80984       3.55126     -0.638662       1.13886       4.40071       5.77228       6.37508       6.37619       5.74751       5.06483
  15  20 3611.5152    2.4601  3.3569 11.8809  0.0000  0.0546   0.0359   0.1498    0.0598   0.0000   433.6875       18.1519       9.99732       1.42429       9.92316      0.283287       5.48586       7.39866       7.62371       7.84201       6.98855       6.36361
  15  21 3752.7947    2.0605  4.8007 11.2719  0.0000  0.0672   0.0258   0.1829    0.0547   0.0000   442.2381      -2.76313       3.87901       7.02925       10.6183      -13.9636       6.75728       8.98243       9.41477       9.55758       8.67413       7.80158
  15  22 3894.3855    1.6937  6.1957 11.0633  0.0000  0.0844   0.0213   0.2343    0.0479   0.0000   429.0489       36.0262      -7.89670       2.05544       15.9664      0.170066       8.43233       10.9524       11.7145       11.6708       10.9093       9.89075
  15  23 4036.2003    1.4361  8.1741 10.8074  0.0000  0.1029   0.0179   0.3023    0.0445   0.0000   425.5853       13.4318       22.4005      -10.5819     -0.804016       10.6868       10.2285       13.4610       14.2122       14.1614       13.3347       11.9771
  15  24 4177.6278    1.1550  9.4709 10.6985  0.0000  0.1293   0.0168   0.3856    0.0425   0.0000   459.3649       23.0417     0.0640581      -8.35973      -8.67265      -3.85252       12.8223       16.7483       17.7186       18.0681       16.6186       14.9230
  15  25 4319.9430    0.9444 11.7811 10.5247  0.0006  0.1677   0.0149   0.5095    0.0397   0.0000   425.7544       20.0463      -6.00362       11.6155       1.21983       8.40679       16.6768       21.6225       23.2060       23.1319       21.8836       19.4708
  15  26 4461.7503    0.8269 15.2832 10.3988 -0.0010  0.2304   0.0126   0.6783    0.0335   0.0000   381.1986       29.5900       39.7440      -6.77099      -9.60718      -32.9677       22.7540       29.4503       31.7651       32.1310       28.9087       26.5984
  16   6 1629.5087    0.2436  0.1585  9.4584  0.0000  0.0113   0.0125   0.0243    0.0324   0.0000   439.3723     -0.440842       14.7989      0.255636      -1.27201      0.622287       1.12714       1.49307       1.61021       1.58869       1.55467       1.19942
  16   8 1933.1739    0.5044  0.4758  9.6187  0.0000  0.0221   0.0152   0.0414    0.0529   0.0000   438.2237      0.967894       10.5541      -1.62591       3.11605      -2.84734       2.41548       3.60300       3.66886       3.88213       3.70537       3.03150
  16   9 2081.6194    0.7285  0.5553  9.9871  0.0000  0.0196   0.0208   0.0451    0.0683   0.0000   441.9701    -0.0988826       9.28026      -2.70620       2.37795       1.13130       2.02654       2.62304       2.75362       2.96693       2.55307       2.30697
  16  10 2228.4453    0.9738  0.7432 10.3853  0.0000  0.0220   0.0241   0.0541    0.0838   0.0000   436.4004      -3.56814       15.8695      0.868794       5.90521     -0.603057       2.09851       2.74841       2.85964       3.00518       2.73753       2.40911
  16  11 2372.6050    1.3403  0.9424 10.6777  0.0000  0.0254   0.0290   0.0598    0.0916   0.0000   437.5114       3.82326       8.87895      0.278648     -0.549708       1.90570       2.57800       3.45891       3.54548       3.46722       3.40510       3.04718
  16  12 2514.9222    1.7818  0.8477 11.3737  0.0000  0.0234   0.0403   0.0587    0.0820   0.0000   437.4194       3.63314       11.0584     -0.855713      -3.34924      -6.16389       2.02524       2.86114       2.83304       3.10612       2.69541       2.44993
  16  13 2657.0230    2.4121  0.8807 11.6262 -0.0004  0.0222   0.0528   0.0563    0.0963   0.0000   435.2341       8.17029       14.9708      -1.46686       6.84011      -3.13646       2.14590       2.89732       2.89564       3.08601       2.63953       2.60479
  16  14 2799.6389    2.9295  0.8512 12.3179  0.0000  0.0220   0.0665   0.0557    0.0913   0.0000   433.9567       6.23732       12.8837       4.00649   -0.00130205      -2.33358       2.25182       2.72641       2.88178       3.05973       2.80973       2.50029
  16  15 2941.9749    3.4873  0.8028 13.0140  0.0000  0.0224   0.0836   0.0532    0.0855   0.0000   439.6882       4.25907       13.0334       2.88173      0.555290      -3.08406       2.15506       2.91545       2.98751       2.94176       2.76571       2.56253
  16  16 3083.6786    3.9523  1.0201 12.8717  0.0000  0.0258   0.0871   0.0646    0.1605   0.0000   440.0116       18.6364       14.1768      -1.53930      0.636975      -1.31280       2.46319       3.20817       3.42557       3.28628       3.23023       2.87583
  16  17 3225.1895    4.0632  1.3623 12.6804  0.0000  0.0302   0.0884   0.0838    0.2021   0.0000   445.3920       8.98881       17.3829      -2.47585       1.15728       2.53452       3.03275       4.02568       4.15479       4.19019       3.81944       3.55142
  16  18 3366.5979    3.3128  1.7850 12.6905  0.0000  0.0378   0.0662   0.1008    0.1183   0.0000   438.9833       27.3521       8.31995       5.57116       9.32232      -5.84067       3.43029       4.72733       4.97533       4.90343       4.77500       4.34656
  16  19 3508.1136    2.8570  2.7443 12.1427  0.0000  0.0457   0.0453   0.1295    0.0811   0.0000   446.6144       26.1062       17.9936      -1.36281       1.73781       4.01838       4.48781       5.79789       6.29399       6.25119       5.79002       5.27657
  16  20 3650.0203    2.3593  3.7357 11.7246  0.0000  0.0565   0.0326   0.1560    0.0611   0.0000   431.6623       36.5445       2.84810      -9.91636      0.346997      -7.38350       5.40060       7.07547       7.54890       7.56006       7.27547       6.50767
  16  21 3791.9236    1.9777  5.1588 11.1622 -0.0003  0.0683   0.0236   0.1902    0.0549   0.0000   428.4799       20.7522       17.8365       21.4501       9.98580      -15.5579       6.66713       8.76099       9.28999       9.24247       8.83775       8.14690
  16  22 3933.8584    1.6584  6.7473 10.8803  0.0000  0.0861   0.0192   0.2335    0.0476   0.0000   437.7710       24.9332       1.85491      -12.4525       3.60579       20.1736       7.95299       10.5547       11.4263       11.2938       10.6553       9.64059
  16  23 4076.1012    1.3390  8.7940 10.6794  0.0000  0.1068   0.0161   0.3132    0.0434   0.0000   440.6640       12.3863       35.6073      -6.97028       18.8567       5.12170       9.95221       12.7671       14.2143       14.0895       13.1905       11.9216
  16  24 4217.9326    1.0772 10.0802 10.5801  0.0000  0.1317   0.0149   0.3977    0.0409   0.0000   451.0501       81.3180      -10.6223      -4.36537       38.8881       2.61231       12.3051       16.1601       17.1904       17.6368       16.2551       14.9073
  16  25 4360.3183    0.9203 12.5776 10.4395  0.0000  0.1720   0.0136   0.5216    0.0376   0.0000   454.5175       71.4491       33.4599      -29.9358      -5.43057      -14.9327       15.9374       21.2486       22.5878       22.8061       21.6514       19.5967
  16  26 4503.0173    0.7156 13.2910 10.3487 -0.0032  0.2155   0.0125   0.6247    0.0352   0.0000   479.7367      -8.63623      -34.3973       8.81446       17.9814      -14.1301       19.9280       26.0215       28.2708       28.4488       25.9447       23.8434
  16  27 4645.0934    0.6080 17.1871 10.2019 -0.0009  0.3109   0.0091   0.7944    0.0274   0.0000   440.9530      -11.1748       4.00160       7.75724       5.67253      -32.1338       28.2307       37.4449       40.2794       40.4524       37.0217       34.4875
  17   4 1318.0351    0.1114  0.0487  9.5951  0.0000  0.0158   0.0189   0.0256    0.0267   0.0000   437.4529      0.940149       20.5528     -0.114019      -1.64668      0.667298       1.35524       2.10447       1.92560       3.20408       1.67908       1.82669
  17   5 1493.4919    0.1487  0.1125  9.6086  0.0000  0.0221   0.0154   0.0601    0.0292   0.0000   437.4759      -1.14080       14.0612      -1.51852     0.0311983     -0.549574       4.29447       2.76078       1.34055       1.64647       3.83466       3.07323
  17   6 1657.0530    0.2501  0.1939  9.6690  0.0000  0.0143   0.0121   0.0298    0.0323   0.0000   440.1369      -2.28657       17.0901      -3.40277    -0.0516508     0.0643734       1.46699       1.70119       1.83256       1.84577       1.73966       1.63582
  17   7 1811.9710    0.3722  0.3916  9.7737  0.0000  0.0198   0.0134   0.0449    0.0413   0.0000   435.1715      -7.09858       9.41589      -6.56623      -6.54079      -2.58570       1.78723       2.33797       2.44307       2.51373       2.39567       2.05267
  17   8 1963.3242    0.5772  0.4748  9.8958  0.0000  0.0189   0.0171   0.0414    0.0524   0.0000   437.9914      -2.40639       13.5108      -1.02260     -0.292901      -1.49299       1.77119       2.26700       2.16525       2.30357       2.40875       2.20372
  17   9 2113.0002    0.7703  0.7223 10.0126  0.0000  0.0220   0.0189   0.0536    0.0687   0.0000   439.3874      -1.40199       6.51553       4.74521       4.48630       2.38849       2.03714       2.60841       2.85902       2.78880       2.73872       2.30999
  17  10 2260.3041    1.0590  0.8738 10.3176  0.0000  0.0249   0.0238   0.0598    0.1002   0.0000   439.3336     -0.198259       16.5015     -0.775830      -5.17827      -3.87620       2.19665       3.16833       3.12328       3.24875       3.15547       2.75567
  17  11 2405.0654    1.4761  0.7824 11.1151  0.0000  0.0216   0.0334   0.0533    0.0769   0.0000   437.5489       1.68582       15.8474      0.869813       1.65778       1.90551       1.89804       2.52306       2.67191       2.71130       2.50833       2.26856
  17  12 2548.1615    1.9703  0.8715 11.4207  0.0000  0.0218   0.0431   0.0598    0.0850   0.0000   442.7562       1.68995       15.4062       4.08141       6.52423      -1.60385       1.85015       2.61243       2.69202       2.91947       2.65778       2.41194
  17  13 2691.1264    2.3514  0.9254 12.1802  0.0000  0.0241   0.0517   0.0601    0.0767   0.0000   441.0876       2.38442       13.7555      -4.89253       6.38906      -1.23220       2.28263       2.93430       3.08925       3.13557       2.98350       2.69813
  17  14 2834.4809    2.9799  1.0328 12.3278  0.0000  0.0245   0.0611   0.0648    0.0924   0.0000   435.6686       9.84322       14.4940      -1.14487      -1.41297      -6.28379       2.35843       3.01733       3.12512       3.34222       3.08983       2.88053
  17  15 2977.3783    3.7212  0.8691 12.7843  0.0000  0.0218   0.0813   0.0562    0.0912   0.0000   438.0714       5.19006       9.94376       4.20779      -4.05878     -0.434888       1.97435       2.58885       2.70139       2.76400       2.58874       2.30277
  17  16 3119.5507    4.0094  0.8566 13.4097  0.0000  0.0238   0.0927   0.0576    0.0873   0.0000   435.8955       10.3603       4.36127       2.48147      -5.81395      -1.09558       2.45030       3.38770       3.47053       3.48194       3.18020       2.64367
  17  17 3261.6049    3.6564  1.4615 12.7837  0.0000  0.0318   0.0732   0.0842    0.1379   0.0000   436.7350       18.8988       12.3473       11.4038      0.882026      -8.55867       2.88458       3.90638       4.05525       4.06867       3.98638       3.58648
  17  18 3403.6462    3.3306  2.0100 12.4804 -0.0008  0.0383   0.0623   0.1067    0.1175   0.0000   439.2090       18.0716       13.1184       5.14581      0.831900       7.70504       3.54995       4.68812       4.92577       4.84219       4.79037       4.31186
  17  19 3545.7693    2.7472  2.8096 12.0515  0.0000  0.0466   0.0444   0.1316    0.0896   0.0000   432.1109       21.5031       22.5378       5.49053      -4.87225       2.75247       4.24063       5.21838       5.94337       5.79247       5.42146       5.06003
  17  20 3687.8913    2.2852  4.2381 11.3397  0.0000  0.0580   0.0286   0.1620    0.0679   0.0000   443.9968       33.2610      -9.80125      -3.34735       7.75650      -7.79336       5.20734       6.70828       7.16146       7.11093       6.99727       6.43677
  17  21 3830.4141    1.8787  5.8075 10.9677  0.0000  0.0713   0.0215   0.2009    0.0548   0.0000   442.7458       18.9657       16.3612      -30.1034       8.80676      -14.1358       6.45398       8.44627       8.86213       9.04281       8.78378       8.08165
  17  23 4115.4837    1.2988  9.2385 10.6319  0.0000  0.1097   0.0159   0.3234    0.0424   0.0000   461.0452       48.6027      -7.58073      -40.5666       19.4045       20.7524       9.92553       13.2112       14.0045       14.1672       13.3318       12.1233
  17  24 4257.7717    1.0595 11.8771 10.5261  0.0000  0.1490   0.0143   0.4484    0.0382   0.0000   444.1976       6.00097       21.2506       3.87211       2.36899       1.29586       12.9893       16.9045       18.4138       18.7552       17.3988       15.9246
  17  26 4542.9424    0.6899 14.9091 10.3513  0.0003  0.2462   0.0119   0.6954    0.0317   0.0000   403.3129       65.5495       13.3572      -26.3977       26.6337       5.80209       21.1427       27.4786       30.3284       30.4808       28.1312       26.2421
  18   5 1518.7458    0.1846  0.1595  9.4435  0.0000  0.0185   0.0100   0.0239    0.0294   0.0000   439.4171      -2.54788       15.8876       1.71101       1.58520       2.35195       1.31553       2.02867       2.17555       2.09110       2.04366       1.59236
  18   6 1683.6477    0.2906  0.1838  9.5423  0.0000  0.0119   0.0130   0.0240    0.0327   0.0000   437.8365      0.185465       15.7371      -2.04827      -3.38161     -0.169802       1.07023       1.24992       1.23754       1.45061       1.30521       1.18014
  18   7 1839.9843    0.4306  0.3581  9.6979 -0.0019  0.0152   0.0141   0.0365    0.0415   0.0000   440.5322       3.24048       8.35032    -0.0714610      -1.45741     -0.383234       1.23787       1.59986       1.84069       1.83035       1.89900       1.61549
  18   8 1992.8586    0.6030  0.4801  9.8185  0.0000  0.0164   0.0168   0.0396    0.0531   0.0000   439.5933       1.99303       13.6324       3.67711      -3.40876      -1.21277       1.36213       1.77528       1.85322       1.98952       1.74751       1.67362
  18   9 2143.7204    0.8079  0.6653 10.1855  0.0000  0.0207   0.0196   0.0456    0.0626   0.0000   438.9898     -0.545966       12.2317       2.14870       2.98387      0.714277       1.79064       2.39729       2.47890       2.51790       2.46036       2.18876
  18  10 2291.6958    1.1651  0.8323 10.5664  0.0000  0.0221   0.0259   0.0547    0.0850   0.0000   438.5906       2.28144       10.3427      -2.02675     -0.323543      -2.20097       2.04147       2.57393       3.01644       3.01815       2.80045       2.51587
  18  11 2436.8753    1.5928  0.9416 11.1854  0.0000  0.0238   0.0344   0.0605    0.0979   0.0000   435.7044       2.26124       11.2006       1.47407       1.05736       1.37827       2.19007       2.71551       2.83724       2.89476       2.87395       2.63290
  18  12 2580.9262    2.0622  1.0027 11.6199  0.0002  0.0233   0.0414   0.0627    0.0831   0.0000   441.3798       5.90357       13.2111       2.29454     -0.408082       6.48874       2.01026       2.66239       2.83718       2.89401       2.73398       2.59461
  18  13 2724.8407    2.6256  0.9081 12.2735  0.0000  0.0228   0.0555   0.0582    0.0787   0.0000   435.5169       5.39350       11.0042       1.51265       5.67627      -2.53551       2.15733       2.79796       2.76491       2.89966       2.77029       2.52358
  18  14 2868.8377    3.3383  0.8727 12.4025  0.0000  0.0212   0.0689   0.0523    0.0893   0.0000   438.8214      0.830340       15.2634       2.69264       4.53915       3.09488       1.78649       2.50422       2.53646       2.59751       2.51953       2.32228
  18  15 3012.3185    3.8676  0.9370 12.9629  0.0000  0.0226   0.0812   0.0581    0.0854   0.0000   438.8726       17.4101       11.2663       1.05946       5.46431      -6.78944       2.19397       2.89179       3.03382       3.06513       2.81995       2.51209
  18  16 3155.0182    4.0155  0.9996 13.1658  0.0000  0.0231   0.0827   0.0624    0.0910   0.0000   437.4576       11.9766       17.1212      0.957708       2.22764       1.49344       2.12615       2.74546       2.91624       2.85184       2.77681       2.50158
  18  17 3297.5878    3.5850  1.3664 13.0963  0.0000  0.0298   0.0713   0.0778    0.0987   0.0000   438.0400       9.53240       12.4268       1.90007     -0.412479      -4.74452       2.59617       3.44250       3.61835       3.88130       3.65511       3.21154
  18  18 3440.1870    3.1070  2.3670 12.1001  0.0000  0.0388   0.0487   0.1068    0.1079   0.0000   437.3619       19.2648       5.95940      0.959263      -5.30103       4.45711       3.41868       4.51056       4.76986       4.86382       4.69045       4.36105
  18  19 3583.0005    2.6296  3.5271 11.5415  0.0000  0.0487   0.0346   0.1382    0.0898   0.0000   443.7557       18.4816       14.4654      -5.60266      -2.89802       5.28704       4.25299       5.48727       5.82178       5.93309       5.71437       5.42311
  18  20 3725.6369    2.1530  4.6507 11.2485  0.0000  0.0594   0.0257   0.1688    0.0652   0.0000   431.2020       26.5031       15.6058       6.14535       5.04291      -5.05136       5.03842       6.67988       7.17601       7.21934       6.90767       6.36778
  18  21 3868.2908    1.7933  6.1645 11.0039  0.0000  0.0728   0.0201   0.2089    0.0493   0.0000   429.5886       41.7922       13.3562       18.2208      -5.09565     -0.984765       6.31512       8.04665       8.95515       8.96743       8.56406       7.94544
  18  22 4011.4472    1.5179  8.1548 10.6297  0.0000  0.0908   0.0158   0.2586    0.0444   0.0000   424.0538      -3.87896       19.1799      -5.27880       22.5858      -2.44774       7.51136       9.92758       10.7568       10.8439       10.4894       9.61803
  18  23 4154.3695    1.2270  9.9707 10.5848 -0.0000  0.1135   0.0141   0.3410    0.0380   0.0000   425.9361       3.41620       24.8256       4.12078      -2.02345       12.9801       9.57661       12.1704       13.6918       13.6368       13.0873       12.1806
  18  24 4297.6506    1.0234 11.9631 10.4863  0.0000  0.1492   0.0131   0.4345    0.0359   0.0000   473.6045       24.7708      -2.74971      -6.61639       9.34910      -10.1495       12.1282       16.0530       17.8482       17.8093       16.7786       15.5457
  18  25 4440.1555    0.8212 14.9614 10.4131 -0.0021  0.2095   0.0109   0.5883    0.0309   0.0000   440.6478       51.7489       28.1985       14.1586       43.5001      -10.4735       17.2835       22.3774       24.8631       24.8730       24.0853       22.0902
  19   4 1364.2833    0.0852  0.1159  9.3093  0.0000  0.0171   0.0081   0.0416    0.0264   0.0000   439.1553       1.97804       16.5325      -1.36539       1.17693      0.493752       1.63395       2.12076       2.49328       2.34761       1.97756       1.58796
  19   5 1543.0555    0.1878  0.1044  9.3305  0.0000  0.0102   0.0109   0.0172    0.0277   0.0000   438.2346      0.163225       16.7603      0.400212      -1.02696      0.929493      0.909773       1.36316       1.38954       1.42567       1.40157       1.53596
  19   6 1709.3660    0.2962  0.2756  9.3743  0.0000  0.0130   0.0112   0.0345    0.0341   0.0000   438.9220      -1.90623       16.1089     -0.567337       2.55307       1.26206       1.12928       1.51131       1.63415       1.52638       1.67185       1.63782
  19   7 1867.2989    0.4242  0.4926  9.5171  0.0000  0.0177   0.0121   0.0458    0.0459   0.0000   437.2571      0.532645       16.6911       1.76675      -2.08613      -2.79592       1.60375       2.08599       2.35066       2.17938       2.12538       1.88577
  19   8 2021.7747    0.6180  0.5934  9.6826  0.0000  0.0187   0.0154   0.0444    0.0620   0.0000   439.0395       2.47885       11.3831       3.54971      -1.95429      -1.97960       1.48341       2.00459       2.11973       2.11107       2.07109       1.91454
  19   9 2173.7615    0.8546  0.6523 10.2517  0.0000  0.0188   0.0207   0.0478    0.0595   0.0000   438.7652       2.33809       13.5947       2.49019       6.25686      0.957773       1.52008       1.97501       2.25308       2.07179       2.11553       1.90196
  19  10 2322.3605    1.2376  0.8512 10.6571  0.0000  0.0212   0.0264   0.0540    0.0735   0.0000   441.3183       2.36478       13.3711      -3.94382      -5.00012       4.33968       1.75732       2.37186       2.48256       2.52070       2.50827       2.25013
  19  11 2468.1306    1.6171  1.0360 11.1649  0.0000  0.0246   0.0335   0.0641    0.1037   0.0000   440.2353       4.61188       6.08811      -1.17279      -1.60111      -5.08806       2.03857       2.62152       2.87691       2.85714       2.86556       2.62350
  19  12 2613.1421    2.1555  0.8438 11.9015  0.0000  0.0220   0.0468   0.0514    0.0843   0.0000   434.4746       4.89114       9.76466       1.81994      -2.69314       1.41255       1.89008       2.56459       2.81197       2.75880       2.72959       2.55292
  19  13 2758.0044    2.7286  0.9564 12.1473  0.0000  0.0222   0.0547   0.0554    0.0842   0.0000   437.1359       6.75318       8.86229     -0.609378    -0.0325917      -1.96795       1.76859       2.40447       2.44774       2.56693       2.48827       2.23245
  19  14 2902.6577    3.4117  0.8456 12.6243  0.0000  0.0196   0.0707   0.0536    0.0779   0.0000   440.5725       6.81424       8.19102      0.452862      -1.52988      -3.43045       1.62909       2.01822       2.17517       2.35958       2.26575       2.01328
  19  15 3046.7355    3.7976  1.0502 13.0587  0.0000  0.0252   0.0745   0.0601    0.0839   0.0000   435.4195       4.49865       8.80631       8.27531      0.316488      -1.24514       2.06846       2.72257       2.81084       2.89201       2.78051       2.65816
  19  16 3190.0594    3.9078  1.2581 12.9688  0.0000  0.0278   0.0718   0.0701    0.0866   0.0000   438.3218       13.2919       3.51531       1.01378    -0.0155823      -2.08905       2.35466       3.09516       3.34954       3.44833       3.23879       2.97411
  19  17 3333.1225    3.4322  1.6194 12.9173  0.0000  0.0328   0.0597   0.0836    0.0715   0.0000   439.1087       13.7639       9.27680      -4.98405      -5.28147       2.65124       2.63000       3.55323       3.59922       3.79033       3.71470       3.28412
  19  18 3476.4557    2.8710  2.3604 12.3137  0.0000  0.0399   0.0436   0.1079    0.0751   0.0000   437.2121       14.9549       21.1213       4.57355       2.42451      -2.45234       3.10917       4.21217       4.54875       4.66680       4.49440       4.02255
  19  19 3619.7190    2.4167  3.7281 11.5426  0.0000  0.0509   0.0310   0.1419    0.0729   0.0000   431.6517       10.8783       13.4050      -2.43285     -0.269077      -3.89140       4.09940       5.36106       5.99245       5.90514       5.79150       5.40850
  19  20 3762.7369    2.0638  5.3127 10.9943  0.0000  0.0627   0.0220   0.1715    0.0604   0.0000   432.5409       27.9012       8.91859       10.8892      -4.44151      -17.6295       4.98166       6.51958       7.08462       7.31370       6.96628       6.55823
  19  21 3906.0631    1.7390  6.8122 10.7392  0.0011  0.0753   0.0175   0.2141    0.0486   0.0000   438.9350       28.2001       6.46017       7.56616      -6.68503       4.61860       6.01258       8.08061       8.57431       8.87635       8.67130       7.99297
  19  22 4049.4233    1.3934  8.5001 10.5201 -0.0000  0.0936   0.0141   0.2658    0.0419   0.0000   429.9029       15.4758       40.2494      -32.3263      -14.8805       1.71253       7.42458       9.71859       10.7241       11.0932       10.4842       9.77302
  19  23 4192.9530    1.1460 10.6601 10.5049  0.0002  0.1207   0.0128   0.3567    0.0355   0.0000   451.9050       1.00157       24.0510      -15.5214     -0.269304       4.95443       9.49808       12.4910       13.7743       14.2296       13.3377       12.4467
  19  26 4623.1367    0.6202 18.2531 10.2118  0.0000  0.3009   0.0079   0.7526    0.0235   0.0000   432.2426       42.5581       41.8141      -16.8896       9.20070       14.0365       23.4012       31.0172       34.1711       35.1736       32.6852       31.2128
  20   3 1193.6466    0.0713  0.0232  9.4999  0.0000  0.0144   0.0143   0.0140    0.0240   0.0000   438.9991      -1.60174       17.7633      0.606537      -2.96096      -1.01012       1.09794       1.09704       2.11485       1.33255       1.47657       1.35525
  20   4 1386.4753    0.1337  0.1005  9.4374  0.0000  0.0129   0.0096   0.0235    0.0260   0.0000   438.3209       2.01520       17.3097       1.07906      -2.64622     -0.143213       1.36679       1.78397       1.53780       1.97884       2.07903       1.44397
  20   5 1566.5465    0.2090  0.1454  9.5102  0.0000  0.0130   0.0114   0.0271    0.0282   0.0000   437.9399      0.863862       14.8895      0.125031      -4.40329       2.01280       1.13258       1.22992       1.11896       1.29367       1.32163       1.20265
  20   6 1734.1939    0.3338  0.3557  9.5580  0.0000  0.0173   0.0112   0.0362    0.0364   0.0000   439.6329      -2.78357       16.3119      -2.82212      -2.14299      -1.60323       1.19152       1.71706       1.59213       1.77365       1.76712       1.63891
  20   7 1893.9410    0.5017  0.3818  9.6708  0.0000  0.0147   0.0147   0.0314    0.0426   0.0000   439.5070    -0.0862379       14.5610     -0.124950      -2.22309      0.994616       1.17886       1.51706       1.58112       1.60447       1.58661       1.58190
  20   8 2050.1039    0.7046  0.5563  9.9249  0.0000  0.0170   0.0174   0.0408    0.0538   0.0000   438.8179       3.44550       15.7508      0.809258      0.475326      0.866578       1.32423       1.74506       1.93357       2.00495       1.91479       1.70128
  20   9 2203.1757    0.9375  0.7323 10.3902  0.0000  0.0194   0.0211   0.0490    0.0657   0.0000   438.7328     -0.334537       11.8599      0.454995       2.07594     -0.159413       1.56641       2.07630       2.19583       2.32903       2.19968       2.11826
  20  10 2352.4828    1.3416  0.9250 10.7266  0.0000  0.0217   0.0267   0.0558    0.0775   0.0000   437.2720       1.43161       13.1752      -1.59204     -0.226582      -1.63452       1.71678       2.31637       2.41643       2.42107       2.42433       2.30464
  20  11 2499.0641    1.7016  0.9281 11.4000  0.0000  0.0216   0.0355   0.0600    0.0860   0.0000   435.5596       5.31436       15.6029     -0.738563       4.53655      -6.93862       1.80044       2.32883       2.45570       2.51634       2.51815       2.38828
  20  12 2644.9250    2.2849  1.0456 11.8035 -0.0021  0.0235   0.0444   0.0645    0.1008   0.0000   437.1949       4.05518       13.6425       4.18763      -3.63619      -6.56602       1.80604       2.38251       2.41201       2.59473       2.49378       2.31490
  20  13 2790.8274    2.9201  0.9025 12.2349  0.0000  0.0197   0.0581   0.0537    0.0800   0.0000   437.5340       6.83216       15.2829       2.05222     -0.418285      -5.35796       1.57730       2.01456       2.22114       2.26624       2.18297       2.01705
  20  14 2936.1002    3.5397  0.7810 12.8425  0.0000  0.0190   0.0751   0.0483    0.0743   0.0000   438.0917       8.30881       15.9704      -1.30225      -1.03587     -0.691738       1.46614       1.97106       2.05245       2.12235       2.05853       1.84802
  20  15 3080.6741    3.9647  0.9126 13.1049  0.0000  0.0219   0.0786   0.0527    0.0796   0.0000   438.0150       7.05952       11.2326      0.663633     -0.848029      -3.19706       1.73606       2.30290       2.35933       2.54253       2.48018       2.31621
  20  16 3224.6377    3.8803  1.2170 12.9939  0.0000  0.0266   0.0693   0.0686    0.0830   0.0000   438.2611       8.07558       11.3075       1.22129      -2.08632      0.407532       1.89955       2.67805       2.85634       2.88370       2.71463       2.55334
  20  17 3368.3185    3.3658  1.9008 12.5767  0.0000  0.0333   0.0508   0.0872    0.0636   0.0000   438.0589       15.9858       10.9293       2.45511       5.35558       1.67254       2.59871       3.47171       3.60728       3.69959       3.67713       3.47851
  20  18 3512.1731    2.8013  2.8835 12.0106  0.0000  0.0408   0.0359   0.1140    0.0595   0.0000   435.3028       14.0888       6.37811       14.5988       3.16056     -0.445542       3.15290       4.09491       4.28486       4.64227       4.54728       4.24202
  20  19 3655.8850    2.3090  4.1631 11.5346  0.0027  0.0542   0.0273   0.1449    0.0560   0.0000   437.8196       13.4836       11.3335      -1.93274      -5.07716      -2.41093       4.23428       5.58781       6.01026       6.22041       6.07561       5.64319
  20  20 3799.5251    1.9836  5.2650 11.1555  0.0000  0.0624   0.0218   0.1752    0.0518   0.0000   440.7619       20.4572       3.73213       3.06006       23.1005      -11.7559       4.87397       6.25595       6.88782       7.06572       6.82355       6.32890
  20  21 3943.3930    1.6050  6.9044 10.8493  0.0000  0.0788   0.0170   0.2242    0.0431   0.0000   429.5591       20.0062      -2.02971       26.1075       2.79930      -3.56954       5.96958       7.78856       8.69102       8.80280       8.50776       8.05926
  20  22 4087.0273    1.3593  9.4867 10.5547  0.0000  0.1011   0.0136   0.2884    0.0365   0.0000   434.3837       26.3844       17.3601      -11.0733      -2.77567      -16.9917       7.60680       10.0120       10.9721       11.1627       10.7866       10.2545
  20  23 4231.0810    1.0802 11.2237 10.5140  0.0002  0.1320   0.0126   0.3794    0.0337   0.0000   435.0147       25.8134       40.9517       24.0427      -8.52437      -11.6109       9.76850       12.6918       14.1979       14.5919       13.6744       13.1979
  20  24 4374.6458    0.8850 13.1720 10.4474  0.0000  0.1715   0.0114   0.4832    0.0310   0.0000   427.2263       38.7086       46.9074     -0.192563       24.9711      -8.87564       12.6175       16.6415       18.0327       19.0367       17.7156       16.9812
  20  25 4518.3783    0.7575 16.5569 10.2984  0.0006  0.2312   0.0087   0.6104    0.0252   0.0000   404.1595       48.4270       23.3710       18.2747       32.0520       4.98130       16.7047       22.1046       24.8439       25.3820       23.7871       22.7496
  21   4 1408.0793    0.1271  0.0801  9.3961  0.0000  0.0127   0.0094   0.0191    0.0252   0.0000   440.8293     -0.728262       18.1092     -0.112614      -1.64461      -1.65062      0.744438       1.28708       1.07614       1.55514       1.41968       1.13706
  21   6 1758.2231    0.3655  0.2978  9.4892  0.0000  0.0127   0.0122   0.0290    0.0360   0.0000   438.1760      -1.33124       17.7506      0.492667      -2.02539    -0.0499109       1.05332       1.29020       1.46436       1.49538       1.44863       1.38412
  21   7 1919.8226    0.5289  0.4518  9.7289  0.0000  0.0170   0.0144   0.0342    0.0440   0.0000   439.1279       2.01602       14.1661     -0.697067      -3.09841       2.21238       1.17520       1.60080       1.72593       1.84163       1.82130       1.62211
  21   8 2077.7437    0.7620  0.5703  9.9955  0.0000  0.0169   0.0180   0.0396    0.0554   0.0000   439.5249       1.27667       16.2616       2.22789     -0.280519       2.18889       1.28300       1.75325       1.88254       1.97391       2.00125       1.83583
  21   9 2231.9202    0.9708  0.8217 10.3694  0.0000  0.0209   0.0208   0.0548    0.0721   0.0000   438.4547      0.307046       12.0184     -0.129498     -0.896369       2.96135       1.53231       2.02170       2.07554       2.14355       2.14241       1.97211
  21  10 2381.9620    1.3781  0.8609 11.0542  0.0000  0.0219   0.0285   0.0521    0.0690   0.0000   439.1506     -0.403120       15.2099      -1.33643      0.207986     -0.184041       1.73280       2.38260       2.43072       2.52593       2.51297       2.45505
  21  11 2529.3481    1.9064  0.9165 11.4384  0.0000  0.0207   0.0366   0.0532    0.0763   0.0000   439.4307       2.65887       13.4354      -3.45265      -1.73077       1.14222       1.55560       2.00773       2.14123       2.20773       2.23144       2.01052
  21  12 2676.2722    2.4195  0.9566 11.8927  0.0000  0.0208   0.0470   0.0574    0.0980   0.0000   443.6157       9.40885       11.1370      -2.39150      -2.23071      -1.49139       1.57992       2.05841       2.20514       2.39535       2.27831       2.15977
  21  13 2823.0839    3.0422  0.8475 12.6329  0.0000  0.0207   0.0615   0.0508    0.0805   0.0000   439.5824       6.77991       15.8223      0.552595       1.83513       3.05935       1.55886       1.98790       2.17252       2.19863       2.15392       1.94792
  21  14 2969.0509    3.7714  0.9235 12.7983  0.0000  0.0201   0.0711   0.0523    0.0770   0.0000   439.1670       3.19351       9.30544       2.54201      -4.57052     -0.832704       1.61326       2.08310       2.23042       2.28044       2.22384       2.09527
  21  15 3114.1354    3.9737  1.1142 13.1248  0.0000  0.0232   0.0736   0.0636    0.0829   0.0000   439.1694       8.19571       14.8421       5.33707       2.56796      -7.03771       1.73398       2.27337       2.36422       2.55684       2.54342       2.32096
  21  16 3258.7433    3.7883  1.3998 12.8310  0.0000  0.0263   0.0616   0.0713    0.0723   0.0000   441.6769       11.2845       12.0158       2.58738      0.460771      -1.72035       1.96947       2.51317       2.71199       2.83086       2.80088       2.64888
  21  17 3403.0791    3.0656  2.0677 12.5967  0.0000  0.0350   0.0445   0.0968    0.0516   0.0000   445.8757       18.3174       9.95553       6.36669       3.07296      -10.4857       2.52436       3.34390       3.68186       3.62433       3.59873       3.33921
  21  18 3547.4660    2.5899  3.0301 12.1445  0.0000  0.0438   0.0329   0.1193    0.0480   0.0000   438.6028       20.9053       13.7899       1.49964       4.20838       7.67247       3.16471       4.27466       4.48341       4.81418       4.71632       4.41592
  21  19 3691.7267    2.2077  4.6899 11.3851  0.0000  0.0553   0.0239   0.1554    0.0507   0.0000   434.8600       19.4654       2.79691       1.83783       5.51114      -3.05924       4.01442       5.26642       5.83572       5.92273       5.66585       5.38715
  21  20 3836.0214    1.8308  6.2070 11.0454  0.0000  0.0674   0.0183   0.1990    0.0419   0.0000   443.5271       25.4349       17.6241       2.12316       3.99819      -18.1543       4.94582       6.36424       7.19076       7.16986       7.19455       6.85856
  21  21 3980.1208    1.5475  7.9079 10.7395  0.0000  0.0825   0.0151   0.2388    0.0387   0.0000   433.3089       20.3237       27.9342       8.29907       2.55396       1.92376       6.02689       7.83289       8.70380       8.90287       8.63665       8.29216
  21  22 4124.6372    1.2569 10.3018 10.5949  0.0000  0.1090   0.0126   0.3202    0.0323   0.0000   428.0678       41.0675       12.8464      -17.6844       4.35387      -10.6584       7.78362       10.2755       11.3154       11.6574       11.3601       10.7861
  21  24 4412.9889    0.8706 14.3956 10.4230 -0.0024  0.1816   0.0099   0.5047    0.0275   0.0000   448.0736       18.6249       7.86259       21.8409       17.5946      -39.3179       12.7160       16.9096       18.6936       19.2125       18.3354       17.6624
  21  25 4557.2092    0.6866 15.4573 10.2956  0.0000  0.2267   0.0086   0.5984    0.0246   0.0000   447.8495       46.3789      -2.93779      -21.3106       40.3703      -9.32789       15.9357       20.6668       23.3618       23.8667       22.6303       22.0080
  21  26 4701.0913    0.5493 18.1644 10.1965  0.0013  0.3166   0.0077   0.7932    0.0218   0.0000   480.6455       58.5578       62.8843       30.5946       62.2096      -15.8839       21.7777       29.3110       32.5781       33.2936       31.8672       30.4531
  22   4 1429.1240    0.1293  0.1221  9.2631  0.0000  0.0112   0.0081   0.0314    0.0254   0.0000   439.4003     0.0900808       19.9037       1.25732      -2.33931     -0.550336       1.36714       2.23305       2.14649       2.15807       2.49611       1.96554
  22   5 1611.3574    0.2343  0.1808  9.3250  0.0000  0.0098   0.0102   0.0247    0.0280   0.0000   439.8608     -0.446543       18.9723       1.58666      -2.14365      0.659633      0.725044      0.790356      0.935641       1.06138       1.03714       1.01873
  22   6 1781.5401    0.3713  0.3283  9.4458  0.0000  0.0125   0.0118   0.0329    0.0344   0.0000   440.9158      -2.48557       14.7143       1.27233      -3.03256    -0.0193610      0.863644       1.08165       1.29146       1.14036       1.21700       1.13105
  22   7 1945.0760    0.5658  0.4566  9.7851  0.0000  0.0147   0.0151   0.0376    0.0432   0.0000   440.2872       2.50166       13.4728      0.942456      -2.86731      -1.84018       1.04737       1.32925       1.47292       1.51516       1.50959       1.38943
  22   8 2104.8074    0.7762  0.6289  9.9599  0.0000  0.0177   0.0170   0.0395    0.0545   0.0000   439.7224       1.58188       15.6647       3.11105      -4.58419       1.16609       1.19697       1.61770       1.75169       1.84016       1.65996       1.67988
  22   9 2260.0090    1.1484  0.7917 10.3756  0.0000  0.0185   0.0227   0.0479    0.0690   0.0000   438.2915       2.07758       10.6419      -3.82965      -3.35588       2.73620       1.39795       1.84329       1.93522       2.04698       2.16402       1.99036
  22  10 2410.8512    1.5847  0.8441 10.9632  0.0000  0.0199   0.0308   0.0478    0.0802   0.0000   437.3205       3.53396       11.5962       1.84748      -2.85002     -0.160426       1.49806       2.15758       2.15685       2.31132       2.15076       2.09867
  22  11 2559.3163    2.0209  0.8974 11.6497  0.0000  0.0199   0.0391   0.0515    0.0692   0.0000   439.5578      0.823085       11.5121       4.22567       1.49205      -1.21075       1.42574       1.88041       1.91833       2.15772       2.18817       2.02605
  22  12 2707.2276    2.5320  0.8552 12.0904  0.0000  0.0193   0.0499   0.0510    0.0814   0.0000   437.9732       6.66610       16.1227     -0.528505       2.71168       1.17791       1.54212       2.03715       2.19637       2.27350       2.23208       2.06315
  22  13 2854.9016    3.2521  0.8827 12.6685  0.0000  0.0194   0.0641   0.0539    0.0850   0.0000   439.8455       5.46172       14.7711      -3.93124     -0.630674      0.317949       1.38665       1.89690       1.98342       2.07222       2.02374       1.88263
  22  14 3001.5590    3.7975  0.8745 12.9699  0.0000  0.0211   0.0728   0.0484    0.0769   0.0000   438.4721       10.7337       15.3922       4.68762      -2.01015     0.0126147       1.53048       2.24905       2.21573       2.39425       2.28875       2.12962
  22  15 3147.2066    3.9848  1.1933 13.0520  0.0000  0.0239   0.0698   0.0628    0.0776   0.0000   440.8531       9.37113       12.5425      -2.41906       2.33623      0.322480       1.72947       2.26887       2.41426       2.51400       2.51408       2.34881
  22  16 3292.4706    3.7806  1.5033 12.7876  0.0000  0.0266   0.0591   0.0740    0.0699   0.0000   440.4188       16.9195       15.4764       2.90427      -2.42327       2.11679       1.94065       2.52078       2.71297       2.82238       2.81175       2.61787
  22  17 3437.5100    3.0999  2.1198 12.4467  0.0000  0.0336   0.0422   0.0880    0.0515   0.0000   441.4387       12.6889       4.30011       3.29123       1.55115      -8.92054       2.42615       3.26641       3.48664       3.60475       3.52235       3.41753
  22  18 3582.3406    2.4784  3.4252 11.8410  0.0000  0.0458   0.0283   0.1192    0.0449   0.0000   437.8221       9.90620       12.0042      -4.66278       4.51852      -2.41050       3.10964       4.22382       4.43991       4.76007       4.46297       4.46688
  22  19 3727.2429    2.1179  4.6931 11.3790 -0.0001  0.0543   0.0220   0.1546    0.0436   0.0000   448.5946       31.9088       19.5194     -0.345097       3.37189      -7.13323       3.71227       5.00246       5.45477       5.73454       5.54070       5.24414
  22  20 3872.0645    1.7399  6.5234 10.8937  0.0000  0.0690   0.0165   0.1885    0.0407   0.0000   432.5205       19.1752      -6.94381       8.36478      -14.2726      -2.17736       4.77094       6.44996       6.93250       7.25873       7.04337       6.86179
  22  21 4016.7427    1.4646  8.2882 10.6802  0.0002  0.0842   0.0138   0.2449    0.0354   0.0000   433.5989       11.8572       19.5482      -1.49746      -10.6266       6.78208       5.87338       7.64511       8.47669       8.84813       8.56997       8.34739
  22  22 4161.4633    1.1550  9.6927 10.5839  0.0000  0.1067   0.0122   0.3076    0.0315   0.0000   434.2536       30.5635      -10.5537       12.0374      -4.01577      -16.4036       7.24609       9.64941       10.6273       10.8897       10.6136       10.1940
  22  23 4305.9388    0.9664 12.3060 10.4879  0.0000  0.1439   0.0109   0.4198    0.0290   0.0000   439.7275       28.6973       27.4611       48.0288       15.4809      -18.1225       9.81365       13.1877       14.5122       15.0484       14.6652       13.9416
  22  24 4450.7122    0.7716 14.1804 10.3855 -0.0017  0.1884   0.0091   0.5230    0.0259   0.0000   444.9445       21.1736       10.0481       6.39199       35.4349       22.8700       12.7960       16.9728       19.1428       19.4295       19.3956       18.3054
  23   4 1449.6740    0.1439  0.1187  9.3607  0.0000  0.0101   0.0084   0.0233    0.0248   0.0000   437.5568      0.271646       18.3818      -1.11281      -2.40204      -1.34141      0.794636      0.986442       1.15224       1.22452       1.67070       1.20398
  23   5 1632.7989    0.2318  0.2386  9.4883  0.0000  0.0149   0.0091   0.0297    0.0284   0.0000   439.6182      0.596187       19.9514      0.479558      0.268828     -0.680735      0.770556       1.26384       1.30672       1.25888       1.18891       1.07148
  23   6 1804.2065    0.3926  0.3667  9.4967  0.0000  0.0144   0.0115   0.0330    0.0370   0.0000   440.5746      0.356134       17.7302      0.492622      -2.18266      0.795290      0.880041       1.34347       1.32035       1.52414       1.29770       1.32412
  23   7 1969.6227    0.5834  0.6419  9.6531  0.0000  0.0191   0.0133   0.0459    0.0525   0.0000   438.7960      -1.89630       17.9887       3.38506      -1.49347       1.26526       1.18716       1.69628       1.65685       1.81192       1.76925       1.76741
  23   8 2131.1384    0.8405  0.6631 10.1392  0.0000  0.0178   0.0180   0.0415    0.0526   0.0000   438.9062       1.92297       15.8470      -2.74194      -1.78333      -1.19898       1.11229       1.59477       1.60650       1.80952       1.81815       1.66933
  23   9 2287.5534    1.1526  0.7370 10.6745  0.0000  0.0183   0.0235   0.0447    0.0635   0.0000   438.6267      0.559287       17.9028     -0.408699      -1.37648       3.11896       1.21077       1.69512       1.73893       1.83440       1.95841       1.77628
  23  10 2439.2346    1.5934  0.9141 11.1029  0.0000  0.0222   0.0300   0.0498    0.0806   0.0000   439.9305       4.84018       14.7551      0.854341     -0.186397      -2.04984       1.41906       1.93951       1.99319       2.19091       2.12547       1.92690
  23  11 2588.7516    2.1053  0.9826 11.7885  0.0000  0.0201   0.0390   0.0574    0.0702   0.0000   438.9480       5.93289       14.2375      -1.53202      -4.63648      0.875988       1.44046       1.86311       2.09303       2.18535       2.28193       2.01408
  23  12 2737.7512    2.7050  0.9064 12.1891  0.0000  0.0193   0.0502   0.0497    0.0710   0.0000   437.4946       1.82188       18.2614      -2.15137      -4.66115      0.820339       1.36337       1.81291       1.91789       1.99577       2.01533       1.83047
  23  13 2886.2068    3.2853  0.9478 12.7512  0.0000  0.0205   0.0607   0.0548    0.0836   0.0000   437.5843       5.33842       11.2261       3.35243       1.79263      -2.01012       1.33355       1.76613       1.96345       1.96140       1.97454       1.81896
  23  14 3033.5994    3.8539  0.9442 13.0572  0.0000  0.0206   0.0715   0.0522    0.0869   0.0000   435.9476       9.07292       13.6621       3.08579      -3.63083       2.23460       1.37352       1.93133       1.97170       2.14445       2.15752       1.94120
  23  15 3179.9394    3.8752  1.0785 13.3695  0.0000  0.0232   0.0719   0.0614    0.0706   0.0000   438.2791       9.32109       7.50027       1.10461     -0.972500      -1.30372       1.62024       2.21362       2.36093       2.43598       2.51016       2.31053
  23  16 3325.7760    3.6203  1.6437 12.7119  0.0000  0.0288   0.0533   0.0747    0.0618   0.0000   437.5404       12.3240       7.79195       4.14903       4.98921      -5.31361       1.91182       2.65500       2.82184       2.91909       2.93840       2.81341
  23  17 3471.4969    2.9045  2.3951 12.3561  0.0000  0.0355   0.0368   0.0962    0.0470   0.0000   441.6464       15.5516       6.73632       1.44125       7.17823      -3.56249       2.47201       3.25767       3.52014       3.55940       3.53458       3.37701
  23  18 3616.9719    2.3676  3.6694 11.7977  0.0000  0.0464   0.0257   0.1252    0.0402   0.0000   440.0959       11.5530       8.91021      -4.21887      -5.03570      -7.37315       3.03860       4.03803       4.44045       4.59532       4.42601       4.35542
  23  19 3762.2941    2.0315  5.4118 11.1983  0.0000  0.0569   0.0190   0.1597    0.0400   0.0000   437.5480       17.7319       22.9696      0.185166      -10.9654       4.28862       3.75083       4.95671       5.46601       5.69430       5.62829       5.29489
  23  20 3907.6977    1.6747  6.8967 10.9275  0.0000  0.0703   0.0158   0.2005    0.0370   0.0000   435.2245       20.5982       12.8663       6.09091      -12.4495      -11.8752       4.71086       6.19167       6.91401       7.01106       7.02047       6.70759
  23  22 4198.0434    1.1366 11.0392 10.6281  0.0000  0.1163   0.0119   0.3466    0.0286   0.0000   423.7572       17.3800       21.0548      -7.88843      -2.62831       17.0898       7.69314       9.97131       11.0716       11.6127       11.2890       11.0090
  24   3 1271.0057    0.0978  0.0582  9.4022  0.0000  0.0102   0.0090   0.0189    0.0226   0.0000   439.0016     -0.537707       17.7905     -0.639224      -1.74817      0.661216      0.783771      0.876147       1.12937       1.05509      0.986564      0.869851
  24   4 1469.7844    0.1671  0.1091  9.3799  0.0000  0.0109   0.0099   0.0222    0.0245   0.0000   440.1171      0.839930       19.6870     -0.233536      -1.07492      -2.36027      0.868085      0.893977      0.874596      0.993273      0.959558       1.18777
  24   5 1653.7087    0.2716  0.2044  9.4185  0.0000  0.0120   0.0102   0.0210    0.0286   0.0000   440.0109      -1.11535       18.9944       1.28392      -3.15572     -0.224465      0.720005       1.02541       1.09866       1.18091       1.08059      0.994244
  24   6 1826.3306    0.4421  0.3525  9.5791  0.0000  0.0126   0.0126   0.0298    0.0361   0.0000   440.3212      0.964657       18.3658      -1.58808     -0.352575      -2.59224      0.879606       1.10336       1.19892       1.33614       1.20843       1.19795
  24   7 1993.5903    0.6293  0.5445  9.7204  0.0000  0.0150   0.0145   0.0384    0.0476   0.0000   439.4818      -1.70394       14.5067      0.714715       1.56648      -1.00099      0.957239       1.22756       1.36169       1.41861       1.36607       1.29822
  24   8 2156.7779    0.9262  0.6551 10.1528  0.0000  0.0164   0.0190   0.0396    0.0573   0.0000   438.3723       3.02030       14.8624      0.117330     -0.436578      0.944740       1.04460       1.45071       1.53018       1.67827       1.65136       1.47382
  24   9 2314.3921    1.2171  0.8686 10.6949  0.0000  0.0188   0.0231   0.0518    0.0631   0.0000   438.7034       1.48978       14.6086       2.91398      -1.70402       2.70812       1.22352       1.63454       1.75322       1.87284       1.87075       1.74045
  24  10 2467.1005    1.7134  0.9449 11.2463  0.0000  0.0211   0.0310   0.0498    0.0810   0.0000   438.3486       5.12181       13.4259       3.25863      0.306108     -0.257088       1.38746       1.91817       1.93107       1.99290       2.02446       1.86585
  24  11 2617.8084    2.1319  1.0424 11.6923  0.0000  0.0218   0.0373   0.0549    0.0823   0.0000   436.2853       2.15670       14.1047       2.08397      -2.42372      -1.09200       1.41609       1.93567       1.93609       2.07845       2.08928       2.05672
  24  12 2767.8124    2.9225  0.9399 12.1490  0.0001  0.0190   0.0512   0.0495    0.0777   0.0000   436.6895       5.32657       14.3504       2.04184       1.17263      -4.19654       1.28788       1.63885       1.84630       1.87528       1.94975       1.82496
  24  13 2917.1087    3.4689  0.8329 12.8879  0.0000  0.0182   0.0662   0.0467    0.0698   0.0000   439.6169       5.43379       13.0481       2.59802       1.70016      -1.63996       1.23278       1.63536       1.76156       1.91290       1.93449       1.73501
  24  14 3065.1747    3.8368  1.0854 13.1734  0.0000  0.0230   0.0697   0.0604    0.0833   0.0000   440.8677       8.25817       12.5776       4.94459       5.96085     -0.503762       1.41352       1.98754       2.04129       2.23549       2.18610       2.10489
  24  15 3212.2129    3.8432  1.2590 13.2655  0.0024  0.0247   0.0662   0.0661    0.0746   0.0000   441.9824       8.10383       16.5798       5.87623      -2.29491      -1.72222       1.65598       2.27476       2.35433       2.55999       2.57836       2.45114
  24  16 3358.7016    3.4683  1.7439 12.8028  0.0027  0.0295   0.0502   0.0789    0.0539   0.0000   439.6634       11.7645       11.3998      -1.89592      -1.15767      -3.00532       1.86884       2.56214       2.66726       2.89594       2.90528       2.63875
  24  17 3505.0952    2.7474  2.8015 12.1099  0.0000  0.0373   0.0310   0.1005    0.0427   0.0000   440.7277       12.0797       6.90734       3.16203      -1.16914      -5.68942       2.44309       3.16192       3.52853       3.49007       3.61177       3.33624
  24  18 3651.2415    2.2872  3.9718 11.6123  0.0000  0.0458   0.0232   0.1280    0.0393   0.0000   440.8209       17.0827       15.6054       13.6481       5.05505      0.742354       3.03470       3.99461       4.46148       4.55242       4.67813       4.40659
  24  19 3797.1043    1.8741  5.6885 11.2964  0.0000  0.0606   0.0183   0.1697    0.0354   0.0000   432.4608       19.6822       10.5458      -5.62167      -5.98538      -8.81228       3.85621       5.08676       5.68683       5.73328       5.73878       5.46608
  24  20 3942.9459    1.5810  7.5899 10.9069  0.0000  0.0756   0.0147   0.2146    0.0337   0.0000   441.6773       21.7090       11.2209      0.570825      -3.68700      -4.41131       4.75342       6.32132       6.93917       7.30388       7.06364       6.86706
  24  21 4088.8520    1.2794  8.8125 10.7749  0.0000  0.0931   0.0131   0.2621    0.0303   0.0000   430.5205       30.3798       19.1567       10.8807      -2.35429      -12.5305       5.84290       7.77562       8.54711       8.81520       8.85063       8.47387
  24  22 4234.4834    1.0441 10.6659 10.6802  0.0000  0.1196   0.0118   0.3494    0.0273   0.0000   433.7960       23.6252       11.8826       25.4734       17.9556      -10.4725       7.53502       9.92511       11.1318       11.5533       11.3662       10.8209
  24  23 4379.8825    0.8518 13.4712 10.5092  0.0006  0.1687   0.0097   0.4648    0.0252   0.0000   419.2654       24.1905       24.8574       6.45129      -6.17817      0.270623       10.3889       13.7913       15.4913       16.0929       15.7273       15.4051
  24  24 4525.3691    0.6728 15.7747 10.3839 -0.0021  0.2210   0.0082   0.5985    0.0226   0.0000   462.1241       24.4241   -0.00966806       78.6344       29.0396      -5.46542       13.6004       18.1809       19.8928       21.1344       20.3070       19.8500
  24  25 4670.1649    0.5314 15.9724 10.2484  0.0000  0.2664   0.0081   0.6947    0.0221   0.0000   425.9085      -28.5780      -16.6921       30.4792       34.8167       17.0098       16.3001       21.5847       23.7370       25.7280       24.3462       23.5335
  25   4 1489.4589    0.1795  0.0994  9.2863  0.0000  0.0089   0.0103   0.0182    0.0240   0.0000   440.4449   -0.00865094       18.8377      0.468116      -3.02362      0.306294      0.708234      0.931379      0.808461      0.704871      0.855761      0.843227
  25   5 1674.1014    0.2908  0.2096  9.3661  0.0000  0.0092   0.0105   0.0235    0.0283   0.0000   440.8154     -0.718029       19.0340      0.987410      -1.20166     0.0980203      0.621473      0.744438      0.943080       1.09295       1.08991      0.947921
  25   6 1847.8835    0.4722  0.3858  9.5097  0.0000  0.0132   0.0125   0.0299    0.0383   0.0000   439.6825       1.05358       18.3270     -0.686818      -3.23710     -0.711326      0.871387       1.16481       1.26604       1.26641       1.36274       1.19113
  25   7 2016.9466    0.6466  0.6094  9.7270  0.0000  0.0161   0.0139   0.0409    0.0496   0.0000   439.5056     -0.544945       18.6191     -0.685817      -3.95370     0.0474893      0.994347       1.23191       1.45578       1.44895       1.52027       1.40799
  25   8 2181.7848    0.9580  0.7214 10.2472  0.0000  0.0171   0.0189   0.0432    0.0559   0.0000   438.7565      0.731513       12.1313      0.198065      -4.33868       1.20702       1.01914       1.44916       1.44454       1.57821       1.57309       1.52458
  25   9 2340.5359    1.3030  0.9738 10.7145  0.0000  0.0205   0.0229   0.0511    0.0683   0.0000   441.6877       5.97072       13.3700       1.01457      0.957928       1.00178       1.29532       1.73910       1.93594       2.03819       2.02152       1.98005
  25  10 2494.3973    1.7741  1.0501 11.2480  0.0000  0.0204   0.0298   0.0553    0.0750   0.0000   440.6677       4.34366       10.7847       1.24124      -5.22388      -2.24716       1.33095       1.72706       1.82863       1.99086       2.03485       1.93776
  25  11 2646.3135    2.2910  0.9639 12.0225  0.0000  0.0207   0.0409   0.0538    0.0719   0.0000   439.5607       4.51788       12.8050     -0.647315      -1.81807       1.83842       1.34814       1.78678       1.77675       1.98792       2.01007       1.93663
  25  12 2797.4755    2.9394  0.9243 12.3642  0.0000  0.0186   0.0522   0.0498    0.0691   0.0000   438.2198       6.89556       11.5516       2.76280       1.06813     -0.575944       1.22319       1.56521       1.70644       1.79148       1.85502       1.74509
  25  13 2947.5283    3.7222  0.8651 12.8158  0.0000  0.0178   0.0671   0.0468    0.0701   0.0000   440.2850       9.43958       10.8387      -1.10887       2.75731       1.02687       1.08775       1.51869       1.54606       1.70719       1.76388       1.65315
  25  14 3096.3556    3.9380  1.0340 13.3009  0.0000  0.0211   0.0715   0.0564    0.0800   0.0000   436.6725       5.19438       15.0030      -3.94438      -2.64438      -5.22287       1.37179       1.80057       1.95933       2.09787       2.03991       1.94177
  25  15 3244.1275    3.8286  1.2980 13.2147  0.0000  0.0249   0.0650   0.0672    0.0782   0.0000   441.3547       7.86327       13.8739      0.230266      0.997766      -1.40617       1.62043       2.14752       2.22202       2.44122       2.43294       2.33072
  25  16 3391.3356    3.2396  1.8900 12.7612  0.0004  0.0305   0.0444   0.0818    0.0521   0.0000   440.0323       12.0052       15.6014       6.60723     -0.241955      -4.44408       1.81844       2.51775       2.60471       2.77942       2.75614       2.64151
  25  17 3538.3489    2.6389  2.9002 12.1932  0.0000  0.0378   0.0298   0.1056    0.0392   0.0000   440.5415       14.7876    -0.0596650      0.499886       7.84928       3.59081       2.32787       3.08921       3.39293       3.56088       3.50836       3.40151
  25  18 3685.1382    2.1884  4.5378 11.5031  0.0000  0.0494   0.0205   0.1339    0.0358   0.0000   444.8291       15.5577       7.09973       3.02452       8.53527      -13.4520       3.03315       3.97688       4.48413       4.51665       4.48810       4.39087
  25  19 3831.6157    1.7396  5.9399 11.2538  0.0000  0.0624   0.0168   0.1782    0.0333   0.0000   435.2376       16.8321       9.23689       4.03258     -0.363951      -10.1153       3.80143       5.07188       5.69325       5.75022       5.91821       5.65350
  25  20 3977.8316    1.4557  7.8909 10.8732  0.0000  0.0775   0.0138   0.2233    0.0326   0.0000   440.7553       16.7044       13.0803       1.41036      -10.2791      -2.81765       4.73568       6.29550       6.98504       7.30396       7.17792       6.99677
  25  21 4124.1650    1.1786  9.5315 10.7770  0.0000  0.1007   0.0125   0.2912    0.0290   0.0000   430.3649       18.3844       44.3309       15.1796       9.07080      -26.0057       6.09777       7.97288       9.18752       9.44835       9.38089       9.09527
  25  22 4270.2386    0.9802 11.8605 10.6618 -0.0007  0.1332   0.0110   0.3912    0.0263   0.0000   435.5263       35.0962      -13.3534      -26.2386       19.5432       7.89310       8.08766       10.4703       11.8233       12.2011       12.2485       11.8649
  25  23 4416.0237    0.7812 13.6731 10.5177 -0.0026  0.1737   0.0094   0.4874    0.0245   0.0000   443.8217       59.3044      -1.81893       6.50857      -10.7196      -6.33827       10.3106       13.8456       15.4148       15.9909       15.6696       15.2965
  26   3 1307.4662    0.0899  0.0907  9.3771  0.0000  0.0127   0.0079   0.0255    0.0224   0.0000   440.4669      0.112920       16.7856       2.29451      -2.09950      -2.92388      0.859966       1.21645       1.55335       1.81586       1.87012       1.91165
  26   4 1508.6986    0.1734  0.1349  9.3653  0.0000  0.0093   0.0084   0.0198    0.0242   0.0000   439.7973       2.59429       18.0546      -1.09486      -2.93192      0.544483      0.594257      0.764713      0.932877      0.805422      0.926466      0.920916
  26   5 1694.0273    0.3227  0.2838  9.3679  0.0000  0.0115   0.0100   0.0263    0.0315   0.0000   439.8513      -1.14736       18.0960      -1.10192      -4.04714      0.911537      0.743725      0.934342       1.11836       1.09418       1.15166       1.02474
  26   6 1869.0302    0.5012  0.4346  9.4768  0.0000  0.0141   0.0123   0.0316    0.0414   0.0000   440.6301      0.806240       18.2184      -1.65814      -2.37375      0.628743      0.799288       1.09480       1.23166       1.21384       1.17470       1.22656
  26   7 2039.7668    0.7039  0.6030  9.8593  0.0000  0.0166   0.0149   0.0376    0.0494   0.0000   441.1411     -0.777957       15.1377       1.00450      -2.42782      0.580549      0.934465       1.26966       1.36222       1.44926       1.45824       1.37628
  26   8 2206.0667    1.0283  0.7285 10.3652  0.0000  0.0167   0.0198   0.0422    0.0564   0.0000   442.9903      -1.15755       16.0200      0.280340      -2.11501       1.42218      0.971191       1.36265       1.40954       1.57398       1.57769       1.48189
  26   9 2366.1249    1.4232  0.9503 10.8580 -0.0008  0.0189   0.0248   0.0531    0.0657   0.0000   439.1374       2.56094       16.7225      0.347384     0.0607582       3.50181       1.12995       1.51641       1.59939       1.78454       1.79438       1.76102
  26  10 2521.2465    1.8620  0.9635 11.5247  0.0000  0.0199   0.0326   0.0516    0.0648   0.0000   438.7925      0.239687       18.8439       2.69727     -0.742132      -3.61041       1.16256       1.65253       1.63385       1.87869       1.84791       1.79756
  26  11 2674.4741    2.5572  0.9782 11.7900  0.0000  0.0190   0.0428   0.0487    0.0866   0.0000   440.2985       2.51598       15.6933       2.24366      -2.04736     -0.157556       1.13729       1.51935       1.65281       1.69951       1.81674       1.71058
  26  12 2826.6774    3.1238  0.9291 12.6248  0.0000  0.0187   0.0543   0.0499    0.0658   0.0000   437.2099       5.04429       14.3116       3.04938       1.32292      -1.10372       1.15137       1.61405       1.65968       1.80158       1.80990       1.67495
  26  13 2977.5825    3.7413  1.0070 12.7450  0.0000  0.0202   0.0626   0.0499    0.0761   0.0000   438.9710       6.13711       14.3210       1.73116      -3.46029     -0.897006       1.20214       1.70650       1.75164       1.89769       1.86682       1.77114
  26  14 3127.1005    3.9715  1.1225 13.2446  0.0000  0.0221   0.0675   0.0592    0.0729   0.0000   442.6187       7.52164       13.6186     -0.437788     -0.258732       1.93807       1.38006       1.92303       1.96401       2.11335       2.03509       1.92418
  26  15 3275.5784    3.7600  1.4587 12.8333  0.0000  0.0257   0.0572   0.0671    0.0835   0.0000   439.5385       11.7560       13.5390      -2.10565     -0.832462     -0.191660       1.54543       1.99671       2.24440       2.39406       2.34016       2.31809
  26  16 3423.6035    3.1068  2.0012 12.7051  0.0000  0.0311   0.0432   0.0841    0.0560   0.0000   443.2647       9.97484       14.3627       1.37571      -3.19843      -2.83109       1.92782       2.49605       2.75563       2.79330       2.81882       2.70656
  26  17 3571.2363    2.5680  3.2277 11.9781  0.0000  0.0385   0.0268   0.1107    0.0401   0.0000   436.5627       14.3987       7.60041       5.64136      -1.01902      -6.19952       2.28981       2.96570       3.35319       3.45463       3.39543       3.38275
  26  18 3718.6856    2.0695  4.7447 11.4833  0.0000  0.0503   0.0196   0.1420    0.0351   0.0000   440.4244       14.7515       11.0410       6.51598      -1.23671     -0.384202       3.02316       3.96145       4.44897       4.56069       4.58196       4.38995
  26  19 3865.8020    1.7240  6.5278 11.1042  0.0000  0.0639   0.0157   0.1818    0.0335   0.0000   437.5948       20.5490       8.44134       2.78060       1.97094      -7.40847       3.78918       5.05953       5.61634       5.90403       5.84481       5.74863
  26  20 4012.6234    1.4275  8.0725 10.8803  0.0000  0.0778   0.0135   0.2271    0.0310   0.0000   440.6899       13.8793       13.2852      -8.91394       1.67596      -10.2406       4.58663       6.03981       6.81992       6.99271       6.99462       6.82657
  26  21 4159.1321    1.1578 10.6159 10.7293  0.0000  0.1086   0.0122   0.3207    0.0286   0.0000   441.7387       23.0899       1.03949      -23.7974       16.9410      -4.63526       6.32144       8.17517       9.35279       9.54267       9.71742       9.30204
  26  22 4305.7880    0.9576 12.0997 10.6081  0.0003  0.1382   0.0108   0.3855    0.0263   0.0000   459.3331       25.3559      -5.65695       11.2064      -7.34410      -17.4473       7.85795       10.5153       11.8892       12.1487       12.3212       11.7590
  26  23 4451.5552    0.7487 14.3888 10.4941  0.0020  0.1870   0.0087   0.5160    0.0226   0.0000   429.2652       31.8202       27.4991       12.8705       8.15055       3.04987       10.6101       14.0764       15.9353       16.5987       16.1901       16.1480
  26  24 4598.9085    0.5931 15.1557 10.3552  0.0000  0.2264   0.0080   0.6080    0.0212   0.0000   441.9073      -12.7531       15.1319       27.8844       13.5335      -46.8763       12.7495       17.2792       19.1820       20.2815       19.8907       19.3656
  27   4 1527.5465    0.2003  0.1572  9.3606  0.0000  0.0093   0.0087   0.0216    0.0244   0.0000   440.4621      -1.44330       20.9216      0.542981      -1.84629     0.0780711      0.562783      0.673094      0.711423      0.778741      0.807336      0.767579
  27   5 1713.5905    0.3366  0.2749  9.4040  0.0000  0.0117   0.0102   0.0238    0.0303   0.0000   440.8423      -2.16947       18.7506      0.733997      -1.46834      0.371492      0.781372      0.971638       1.08011       1.18909       1.13802       1.07172
  27   6 1889.7391    0.5105  0.4913  9.5630  0.0000  0.0141   0.0119   0.0348    0.0406   0.0000   440.5197       1.22978       19.0360      -2.32172      -2.20459       1.86080      0.834931       1.02668       1.19121       1.22433       1.28513       1.21843
  27   7 2062.0852    0.7601  0.6049  9.8465  0.0000  0.0152   0.0153   0.0353    0.0485   0.0000   439.7587      0.575818       18.1114       2.14372    -0.0910343       2.32268      0.926806       1.21038       1.32828       1.40687       1.41888       1.35403
  27   8 2229.7581    1.0653  0.7855 10.4927  0.0000  0.0172   0.0199   0.0451    0.0545   0.0000   440.6382       3.03079       17.3467     -0.831350     -0.389543      0.334892      0.964942       1.32379       1.39038       1.45926       1.44689       1.50303
  27   9 2391.0389    1.4550  0.9843 10.9831  0.0000  0.0200   0.0250   0.0535    0.0634   0.0000   439.6263       2.97253       15.6828      -1.60301    -0.0719827       1.73543       1.14222       1.54289       1.60585       1.71612       1.73658       1.64436
  27  10 2547.6061    1.9828  0.9818 11.4707 -0.0001  0.0197   0.0330   0.0492    0.0701   0.0000   440.0466      0.849862       15.7525     0.0689186      -1.87534     -0.504260       1.12497       1.50337       1.58669       1.78467       1.70904       1.64724
  27  11 2702.1454    2.5468  0.9976 11.9577  0.0000  0.0194   0.0418   0.0485    0.0742   0.0000   440.4174       3.49903       13.4350      0.193000     -0.950603      0.775498       1.13584       1.51776       1.63123       1.74903       1.81847       1.70842
  27  12 2855.4624    3.3008  0.9111 12.6657  0.0000  0.0182   0.0566   0.0485    0.0685   0.0000   437.2637       5.59160       16.5348       2.50268    -0.0710029      0.184218       1.06793       1.45674       1.51541       1.65720       1.65621       1.58266
  27  13 3007.2378    3.9487  0.8591 12.9705  0.0000  0.0172   0.0685   0.0439    0.0664   0.0000   439.6285       5.84165       12.2110       1.44767       1.07964      -4.38700       1.06993       1.36461       1.48235       1.61520       1.66944       1.58673
  27  14 3157.4581    3.9770  1.1375 13.1659  0.0000  0.0207   0.0651   0.0592    0.0698   0.0000   438.5577       9.49934       12.5250       3.04854      -4.14573      -2.57635       1.21384       1.62030       1.76430       1.84772       1.86230       1.80789
  27  15 3306.7322    3.4179  1.5985 12.9883  0.0000  0.0283   0.0520   0.0711    0.0623   0.0000   438.1649       8.31838       13.3312       3.22967      -2.17516      -4.36803       1.61852       2.19250       2.28033       2.45432       2.47076       2.39697
  27  16 3455.5563    2.9879  2.2320 12.5059  0.0000  0.0322   0.0387   0.0886    0.0537   0.0000   440.5901       7.04749       9.94424       5.84496       5.65718       2.29420       1.86719       2.44232       2.70387       2.92802       2.84899       2.75798
  27  17 3603.7944    2.4092  3.6615 11.7849  0.0000  0.0416   0.0239   0.1163    0.0389   0.0000   440.7342       13.8108       11.5008      0.566493       2.42847      -2.12366       2.37845       3.13007       3.52409       3.62785       3.80243       3.56951
  27  18 3751.8378    1.9892  5.1381 11.3880  0.0000  0.0532   0.0180   0.1481    0.0331   0.0000   438.9275       18.6268       10.1896       2.22468       1.72486      -3.98115       3.00304       3.92485       4.44776       4.66622       4.72407       4.63026
  27  19 3899.6310    1.6238  6.8676 11.0614  0.0000  0.0666   0.0147   0.1909    0.0310   0.0000   438.2982       14.0902       16.3994      -3.37524      -4.36789       8.59698       3.78179       5.02151       5.62452       5.68739       5.84370       5.67285
  27  20 4046.8538    1.3255  8.9737 10.8575  0.0000  0.0892   0.0131   0.2555    0.0295   0.0000   433.9536       19.9021       8.07171      -1.50248      -10.3676      -18.0827       4.88295       6.65493       7.25264       7.68960       7.60325       7.37193
  27  21 4194.0772    1.0967 10.8925 10.7270  0.0000  0.1136   0.0118   0.3316    0.0269   0.0000   431.7062       23.4675       23.2996     -0.735535       7.09132      -20.7585       6.27243       8.36596       9.31928       9.82124       9.75010       9.51857
  27  22 4341.0553    0.8881 12.8550 10.5735  0.0000  0.1489   0.0098   0.4166    0.0242   0.0000   441.9853       33.5328       19.6944       2.06063     -0.717024      -8.95822       8.21769       10.8111       12.1027       12.7616       12.6834       12.2029
  27  23 4487.5240    0.7273 15.7894 10.4219  0.0012  0.1992   0.0077   0.5391    0.0204   0.0000   441.7291       14.6300       32.0607       14.2411      -15.2300      -27.8078       10.8798       14.4268       16.3137       17.1219       16.7060       16.3652
  28   3 1342.6624    0.0992  0.0955  9.2130  0.0000  0.0107   0.0068   0.0231    0.0216   0.0000   442.1595      0.472652       20.5990       1.81743      -1.94631      0.810275      0.602423      0.735304      0.979726      0.861095       1.14595      0.886062
  28   4 1546.0269    0.1959  0.1424  9.2601  0.0000  0.0090   0.0085   0.0181    0.0238   0.0000   440.3358     -0.135043       19.5823      0.382741      -2.71290      0.731301      0.552948      0.666843      0.763370      0.728795      0.813914      0.745539
  28   5 1732.7672    0.3321  0.2878  9.3708  0.0000  0.0108   0.0097   0.0251    0.0299   0.0000   441.1902     -0.510766       18.5823     -0.233012      -2.65578      -1.48907      0.628847      0.829160      0.933429       1.00384      0.992397      0.962815
  28   6 1910.1518    0.5426  0.4997  9.5769  0.0000  0.0136   0.0125   0.0363    0.0402   0.0000   440.1958       1.48490       18.3137      0.900915      -3.53820      -1.62447      0.795180       1.01970       1.10088       1.19317       1.21312       1.15126
  28   7 2083.9150    0.7445  0.7060  9.9057  0.0000  0.0171   0.0143   0.0401    0.0506   0.0000   440.2077     -0.739105       19.7552     -0.730834      -2.76007      0.946826      0.931258       1.19471       1.32560       1.39207       1.36409       1.35780
  28   8 2252.8453    1.1182  0.7416 10.5256  0.0000  0.0162   0.0207   0.0400    0.0551   0.0000   440.9384    -0.0224933       16.8547     -0.858661      -1.83958      -2.33446      0.970020       1.23472       1.32796       1.41576       1.43928       1.39908
  28   9 2415.3676    1.4920  0.9754 11.3408  0.0000  0.0201   0.0260   0.0514    0.0561   0.0000   441.3529       3.73100       19.6557     -0.351342      -4.04636      0.674074       1.10582       1.49625       1.55176       1.71862       1.68735       1.62431
  28  10 2573.4160    2.1012  0.9673 11.7581  0.0000  0.0192   0.0351   0.0481    0.0620   0.0000   439.3464       2.24167       14.4399       1.19142       1.62330      -2.42927       1.10335       1.48245       1.56272       1.65452       1.67966       1.66246
  28  11 2729.4489    2.6342  0.9739 12.1992  0.0000  0.0195   0.0436   0.0498    0.0631   0.0000   439.4693       7.97932       15.4810      -1.14442      -3.92545       1.58888      0.987311       1.46022       1.44145       1.66211       1.62366       1.59666
  28  12 2883.8624    3.3913  0.8964 12.7425  0.0000  0.0179   0.0571   0.0450    0.0678   0.0000   438.8772       5.89874       17.4274      -1.22745     -0.170753      -1.25128       1.02335       1.34690       1.49385       1.56203       1.55361       1.50614
  28  13 3036.3792    3.9923  1.1079 12.7960  0.0000  0.0202   0.0618   0.0519    0.0823   0.0000   437.7933       11.0632       13.1792       2.42812      -2.47176       2.62584       1.16828       1.56387       1.71173       1.76113       1.78906       1.78991
  28  14 3187.3892    4.0509  1.2154 13.2685 -0.0011  0.0226   0.0630   0.0581    0.0628   0.0000   439.0300       7.72071       11.7835       3.44005       1.58664      -2.06758       1.23952       1.74081       1.80000       1.93223       1.98463       1.86677
  28  15 3337.4877    3.4231  1.6566 12.8661  0.0000  0.0272   0.0476   0.0705    0.0560   0.0000   440.7794       8.90716       15.0395      -4.43325      -2.53531     -0.545511       1.48019       2.08672       2.18902       2.39871       2.36810       2.33793
  28  16 3486.9826    2.8586  2.4550 12.4037  0.0000  0.0341   0.0355   0.0928    0.0502   0.0000   438.0869       14.3912       12.1913       3.67359       9.38810      -5.00044       1.88017       2.50183       2.72008       2.79788       2.81552       2.75918
  28  17 3636.0229    2.3233  3.8124 11.8238 -0.0001  0.0433   0.0235   0.1216    0.0372   0.0000   438.2827       9.66258       13.6175      -1.20994       6.34044      -3.21475       2.38503       3.17294       3.47256       3.71052       3.71888       3.58966
  28  18 3784.7262    1.9188  5.6874 11.2437  0.0000  0.0557   0.0166   0.1535    0.0324   0.0000   435.7552       6.15282       10.5662       5.03738       3.67280      -1.82864       3.07983       4.00594       4.53567       4.68737       4.75365       4.59162
  28  19 3932.8098    1.5254  7.0933 11.0398  0.0000  0.0685   0.0137   0.1965    0.0290   0.0000   443.1945       29.6336       16.0438      -3.46067      -3.49371       7.02611       3.75191       4.83366       5.59819       5.73880       5.83974       5.73103
  28  20 4080.8713    1.2489  8.9730 10.8724  0.0000  0.0881   0.0125   0.2585    0.0275   0.0000   440.7971       18.4007       10.3443       5.33684       12.5130      -11.1082       4.87883       6.29111       7.14507       7.53262       7.53980       7.45176
  28  21 4228.3995    0.9873 10.7043 10.7359 -0.0010  0.1165   0.0115   0.3495    0.0266   0.0000   433.0880       15.0701       38.7185      -3.01846      -18.7577      -23.1773       6.23354       8.31284       9.31400       9.81728       9.67477       9.57591
  28  22 4376.0323    0.8174 12.9275 10.5515 -0.0044  0.1562   0.0089   0.4277    0.0231   0.0000   411.7409       20.3067       51.6607      -8.36512      -14.0559      -3.71038       8.30838       11.0285       12.5666       13.0390       13.1750       12.8813
  29   3 1359.7730    0.0997  0.0882  9.2285  0.0000  0.0097   0.0069   0.0218    0.0212   0.0000   440.1801     -0.685869       21.0276      -1.70466      -2.67383       1.68926      0.592768      0.694352      0.774793      0.941509      0.827342      0.768901
  29   4 1564.1335    0.2102  0.2049  9.2672  0.0000  0.0106   0.0079   0.0231    0.0248   0.0000   440.6014     -0.133284       18.4086    -0.0725902     -0.848943     -0.197419      0.578323      0.786025      0.858770      0.907088      0.882971      0.884684
  29   5 1751.5541    0.3600  0.3423  9.4351  0.0000  0.0119   0.0098   0.0296    0.0309   0.0000   440.1788    -0.0948545       18.4374      0.794109      -1.29182      0.759954      0.624396      0.838520      0.942559      0.959601       1.06577      0.964479
  29   6 1930.1886    0.5720  0.5162  9.5111 -0.0000  0.0140   0.0122   0.0324    0.0439   0.0000   439.8634      -1.05358       18.3806     -0.646877      -5.04153     -0.507257      0.804737       1.00727       1.20741       1.20930       1.22680       1.16107
  29   7 2105.3298    0.7788  0.6625 10.1688  0.0000  0.0158   0.0153   0.0399    0.0451   0.0000   441.9082      0.190072       17.3769       1.01706      -3.11557      -1.21468      0.854719       1.16865       1.24863       1.32727       1.29534       1.27254
  29   8 2275.4134    1.1331  0.8468 10.5539  0.0000  0.0176   0.0196   0.0444    0.0558   0.0000   441.1833       1.66809       18.8385     -0.839181      -2.24361      -3.40306      0.951419       1.22343       1.34837       1.49146       1.46303       1.43962
  29   9 2439.1188    1.7008  0.9627 11.1954  0.0000  0.0189   0.0276   0.0477    0.0648   0.0000   441.6436       2.27425       14.3791      0.397046      -2.52049     -0.809095       1.04212       1.36207       1.57417       1.62298       1.69791       1.60171
  29  10 2598.7345    2.1738  1.0305 11.7081  0.0000  0.0197   0.0347   0.0500    0.0661   0.0000   436.7054       3.89794       18.6680      -1.92754      -1.43930     -0.684868       1.08089       1.41817       1.52542       1.65954       1.69808       1.64892
  29  11 2756.2670    2.7837  1.0113 12.3501  0.0000  0.0188   0.0451   0.0508    0.0596   0.0000   438.3203       4.14102       15.8985       1.41546      -2.03634     0.0479572      0.984892       1.35765       1.43000       1.56697       1.62335       1.55474
  29  12 2911.7753    3.4428  0.9579 12.8529  0.0000  0.0182   0.0561   0.0478    0.0660   0.0000   436.7902       8.12263       12.4223       5.03219      -2.14796     -0.935309       1.00096       1.33445       1.44127       1.52741       1.57163       1.53728
  29  13 3065.1202    3.9389  1.0571 13.0476  0.0000  0.0204   0.0616   0.0509    0.0741   0.0000   438.0861       6.87137       13.2026      -1.38242      0.782132      -2.55170       1.05468       1.47237       1.60461       1.68650       1.70920       1.67763
  29  14 3217.0368    3.9161  1.3418 12.8750  0.0001  0.0228   0.0552   0.0587    0.0649   0.0000   439.8768       8.08059       14.1998       3.25592      0.227861    -0.0989191       1.15052       1.61098       1.71595       1.82505       1.81749       1.78726
  29  15 3367.8360    3.4459  1.9234 12.6370  0.0000  0.0273   0.0425   0.0766    0.0484   0.0000   438.1226       9.76734       12.5483       1.80729       1.19483      -2.85752       1.46596       1.97815       2.15523       2.28141       2.40083       2.24464
  29  16 3518.1668    2.7440  2.8671 12.2285  0.0000  0.0361   0.0302   0.0980    0.0424   0.0000   442.0705       10.6489       3.53849     0.0299255       4.40232      -1.30605       1.89336       2.52110       2.83871       2.93086       3.05799       2.91131
  29  17 3667.8238    2.2395  4.1888 11.6370  0.0000  0.0445   0.0215   0.1278    0.0369   0.0000   439.2759       16.4189       9.02125       9.19121      -2.82457      0.930658       2.35592       3.08608       3.56496       3.58073       3.68484       3.59773
  29  18 3817.1878    1.8569  5.7547 11.2208  0.0001  0.0555   0.0160   0.1576    0.0311   0.0000   443.8828       10.0704       13.8661       3.48279      -7.91768      -8.39292       2.91522       3.93098       4.33355       4.54065       4.58501       4.49224
  29  19 3966.1227    1.5169  7.8241 10.9168  0.0000  0.0715   0.0129   0.2036    0.0282   0.0000   442.2455       17.0441       20.3644      -10.6908      -8.69547       5.86684       3.80742       4.89128       5.70313       5.88702       5.99278       5.82968
  29  20 4114.5162    1.1928  9.2315 10.8093 -0.0003  0.0910   0.0121   0.2691    0.0273   0.0000   433.2506       20.6056       17.2858      -2.93059       10.9192       8.02879       4.79198       6.40931       7.14111       7.46984       7.60233       7.46190
  29  21 4262.7184    0.9849 12.0482 10.6640  0.0019  0.1302   0.0105   0.3646    0.0250   0.0000   441.4312       34.3047       14.9414      -10.5802       9.29270      -24.7697       6.59288       8.84300       9.96050       10.4744       10.1772       10.1326
  29  22 4410.7259    0.8449 15.1304 10.4746  0.0005  0.1675   0.0078   0.4498    0.0207   0.0000   456.2368      -7.30258       22.7695       5.68154       2.08610       4.60265       8.69787       11.4894       13.0379       13.8288       13.5098       13.6134
  29  23 4558.5098    0.6308 15.7784 10.3617  0.0000  0.2186   0.0073   0.5618    0.0194   0.0000   431.4303       40.9664       75.5636      -16.7102      -10.2329       30.2989       11.0986       14.7733       16.8887       17.5178       17.3649       17.3029
  30   4 1581.8878    0.2149  0.2007  9.2897  0.0000  0.0096   0.0079   0.0233    0.0244   0.0000   440.6937     -0.367357       20.4768     -0.450102      -2.16381      0.800066      0.536853      0.633139      0.767935      0.781189      0.810626      0.766310
  30   5 1770.0432    0.3885  0.3729  9.4131  0.0000  0.0119   0.0099   0.0296    0.0326   0.0000   440.2151     -0.546595       19.7043       1.23718      -2.20007     -0.290998      0.657358      0.829000      0.921292      0.979680      0.997230      0.957182
  30   6 1949.9618    0.5757  0.5954  9.6291  0.0000  0.0151   0.0116   0.0365    0.0424   0.0000   440.0417     -0.816880       18.4816      0.745180      -2.79959       1.14968      0.823759       1.05426       1.18264       1.21567       1.29013       1.25811
  30   7 2126.3794    0.8469  0.7799  9.9863  0.0000  0.0172   0.0149   0.0412    0.0536   0.0000   440.8311      0.794658       22.0057      0.550080      -3.76060     -0.641517      0.874649       1.21747       1.25321       1.37912       1.33776       1.33661
  30   8 2297.3811    1.1754  0.9853 10.7334  0.0000  0.0196   0.0193   0.0499    0.0562   0.0000   441.0013       2.69948       15.5488      -1.84739      -2.30840     -0.469493       1.01632       1.35960       1.49379       1.60600       1.60021       1.56815
  30   9 2462.3473    1.7064  1.1399 11.1492  0.0000  0.0202   0.0260   0.0554    0.0691   0.0000   439.6966      0.168079       16.4470      0.169938      -1.12504     -0.315377       1.00495       1.35381       1.49066       1.57954       1.63270       1.53046
  30  10 2623.5992    2.2404  0.9917 11.9339  0.0000  0.0186   0.0363   0.0501    0.0596   0.0000   439.9971       3.11064       18.4366       2.36987      -1.46523      -4.46985      0.922207       1.28251       1.36052       1.48427       1.48347       1.40276
  30  11 2782.6236    3.0114  0.9605 12.3018  0.0000  0.0172   0.0477   0.0474    0.0657   0.0000   438.1636       4.66044       13.0208      0.261960      -2.68249      0.189338      0.938021       1.23857       1.35383       1.43446       1.52571       1.44737
  30  12 2939.2248    3.6583  0.9934 12.7604  0.0000  0.0185   0.0570   0.0461    0.0675   0.0000   437.7834       6.34934       11.3595      0.662874      -1.57349      -2.55705      0.953175       1.28733       1.40834       1.43766       1.46714       1.50176
  30  13 3093.5470    4.0174  1.0155 13.3254  0.0000  0.0197   0.0646   0.0509    0.0664   0.0000   440.0654       7.39966       14.7417       1.14694      -1.05073      -2.89841       1.03931       1.39125       1.40608       1.53302       1.56605       1.48462
  30  14 3246.1803    3.8503  1.3822 12.9998 -0.0011  0.0234   0.0540   0.0610    0.0605   0.0000   441.7468       8.52388       12.0498       1.30655      0.359590       1.84163       1.19964       1.64884       1.78235       1.90254       1.93976       1.91170
  30  15 3397.8700    3.3163  1.9101 12.5949  0.0000  0.0270   0.0404   0.0712    0.0492   0.0000   437.5075       8.65692       14.0648      0.948347       1.19522      -1.76155       1.42283       1.89081       2.11019       2.22670       2.22481       2.16209
  30  16 3549.0024    2.5951  3.1990 12.1096  0.0000  0.0380   0.0262   0.1020    0.0374   0.0000   442.4607       7.09113       8.17458     -0.446965       9.17829      -6.99665       1.92485       2.66093       2.88801       3.02612       3.05462       2.97616
  30  17 3699.5281    2.1684  4.6727 11.4539  0.0000  0.0464   0.0194   0.1306    0.0365   0.0000   434.5250       10.0751       14.5360       3.48036      -8.50503       1.97217       2.43058       3.18994       3.65431       3.75721       3.87524       3.79491
  30  18 3849.3438    1.7804  6.5120 11.1352  0.0000  0.0593   0.0148   0.1696    0.0299   0.0000   438.3183       13.9229       14.6024       5.81012      -10.4004      -5.10849       3.11307       4.04851       4.61336       4.80595       4.93243       4.89598
  30  19 3998.8096    1.3962  8.5680 10.9228 -0.0000  0.0801   0.0125   0.2292    0.0278   0.0000   438.2009       17.7408       11.7316      -1.45684      -15.6212       11.6584       4.06671       5.40437       6.19315       6.38094       6.43380       6.40199
  30  20 4147.9160    1.1568 10.6010 10.8082  0.0012  0.1040   0.0118   0.3055    0.0270   0.0000   445.5752       16.9706       16.0830       8.00118       3.69511      -15.2354       5.24971       6.92461       7.89754       8.24429       8.38871       8.25767
  30  21 4296.5456    0.9458 12.5191 10.6784 -0.0013  0.1384   0.0095   0.3742    0.0235   0.0000   441.7405       25.6791       11.6682      -26.5089       18.2586      -15.8227       6.84282       8.94545       10.4791       10.7754       10.7330       10.5053
  30  22 4445.3962    0.7481 14.1431 10.5061 -0.0048  0.1738   0.0079   0.4618    0.0209   0.0000   421.4508       25.9228       52.7406       3.12333      -18.8279       8.45052       8.50442       11.4923       12.8940       13.7476       13.4744       13.3612
  30  23 4592.5885    0.5850 15.7813 10.3603  0.0007  0.2266   0.0072   0.5842    0.0192   0.0000   424.7002       44.3476       33.2151       18.4201       18.6359      -20.5112       11.1143       14.7325       16.9750       17.7577       17.6688       17.5262
  31   2 1164.9833    0.0696  0.0673  9.3096  0.0000  0.0160   0.0076   0.0264    0.0198   0.0000   440.4387      0.924981       20.2936     0.0904086      -1.57622      0.973354      0.831271       1.08975       1.26493       1.42660       1.46136       1.49058
  31   4 1599.3127    0.2243  0.1707  9.2654  0.0000  0.0093   0.0082   0.0182    0.0236   0.0000   441.1922     -0.334616       20.9376      0.307151      -2.31146      -1.10100      0.431003      0.677004      0.658553      0.750548      0.837127      0.820257
  31   5 1788.2552    0.4161  0.3537  9.4799  0.0000  0.0115   0.0105   0.0266    0.0314   0.0000   440.2381     -0.109734       21.1252       1.08526      -2.41194      -1.08155      0.598571      0.820546      0.882519       1.00094      0.978228      0.954315
  31   6 1969.4708    0.6266  0.5467  9.5882  0.0000  0.0133   0.0127   0.0340    0.0428   0.0000   440.5791      -1.04567       19.4359      0.731376      -3.45507     -0.852650      0.667189      0.881918       1.02093       1.06977       1.05788       1.08435
  31   7 2147.0392    0.8908  0.7963 10.0432  0.0000  0.0165   0.0154   0.0415    0.0548   0.0000   441.7450     -0.705122       19.4693       1.55368      0.392737      -1.34464      0.855645       1.16709       1.22907       1.32601       1.34780       1.33248
  31   8 2318.9418    1.3334  0.9552 10.7065  0.0000  0.0179   0.0211   0.0464    0.0607   0.0000   440.2898      0.238066       20.0925    -0.0313131     -0.597220      0.608377      0.875105       1.22920       1.26772       1.46796       1.49748       1.43418
  31   9 2485.0820    1.7714  1.1323 11.2500  0.0000  0.0199   0.0266   0.0542    0.0656   0.0000   438.3107       2.65218       15.9458      0.446796       1.21952      0.295298      0.968280       1.30953       1.45062       1.53332       1.62544       1.62706
  31  10 2647.9354    2.3703  0.9892 11.9469  0.0000  0.0183   0.0368   0.0466    0.0614   0.0000   441.1793       3.88145       17.2256       1.15381      0.425069       2.18848      0.971516       1.26450       1.44593       1.53567       1.57992       1.48677
  31  11 2808.4392    3.0869  0.9674 12.5346  0.0000  0.0180   0.0489   0.0458    0.0608   0.0000   441.0415       5.75716       13.3437       1.57442      -2.35122      -1.03557      0.914961       1.24657       1.32443       1.44468       1.48347       1.50228
  31  12 2966.2915    3.9075  0.8842 12.7899  0.0000  0.0158   0.0627   0.0428    0.0650   0.0000   440.4383       6.57190       16.5616      0.694438    -0.0367523      -3.13807      0.847454       1.08309       1.20314       1.21670       1.32686       1.23914
  31  13 3121.4911    3.9604  1.0915 13.2743  0.0000  0.0207   0.0616   0.0516    0.0678   0.0000   440.1978       9.58026       15.9854      -1.03646      -1.14419       1.39537       1.00040       1.38851       1.46476       1.64365       1.61836       1.61438
  31  14 3275.0264    3.7497  1.4767 12.9827  0.0000  0.0231   0.0501   0.0632    0.0565   0.0000   442.8927       6.92627       15.5065       1.10185     -0.843182      0.420569       1.17939       1.55216       1.74318       1.78224       1.87620       1.86155
  31  15 3427.5997    3.0636  2.2807 12.4286  0.0000  0.0300   0.0334   0.0803    0.0409   0.0000   438.1869       10.7218       8.58466       3.76614       5.23269      -1.65639       1.44006       2.00133       2.21251       2.27005       2.37038       2.29008
  31  16 3579.4406    2.5365  3.4953 11.8939  0.0000  0.0379   0.0233   0.1031    0.0362   0.0000   437.6036       10.3857       13.3733       6.82604      0.880442     -0.888372       1.88683       2.53030       2.78623       2.92307       3.02508       2.93732
  31  17 3730.5154    2.0573  5.2075 11.4043  0.0000  0.0505   0.0174   0.1385    0.0318   0.0000   436.4793       18.2681       19.9940   -0.00954543      -2.23819     -0.679368       2.50595       3.34370       3.78268       3.92445       4.00770       3.94068
  31  18 3881.0351    1.6981  6.5265 11.0665  0.0000  0.0602   0.0142   0.1690    0.0301   0.0000   443.8675       18.7975       17.1579      -3.02130      -10.3717      -10.0407       2.99477       4.08082       4.45637       4.75858       4.85275       4.83347
  31  19 4031.1502    1.3806  8.8667 10.8253  0.0000  0.0808   0.0116   0.2245    0.0268   0.0000   450.2484       18.5723       5.40909       15.1345      -3.56779      -4.66947       3.99631       5.19968       6.05935       6.19998       6.41267       6.26724
  31  20 4180.6444    1.0666 10.7024 10.7875  0.0007  0.1094   0.0109   0.3187    0.0256   0.0000   435.0109       38.6913       20.9097      -7.24310      -14.7911      -6.58661       5.30833       7.08162       7.93818       8.48516       8.56674       8.53508
  31  22 4479.2377    0.6985 14.3593 10.4756 -0.0001  0.1805   0.0076   0.4835    0.0199   0.0000   451.8484       36.4432       10.6134       19.6259      -1.95467      -25.9463       8.72309       11.4135       13.1154       13.8103       13.6579       13.6018
  32   3 1409.4262    0.1374  0.1124  9.2477  0.0000  0.0080   0.0070   0.0177    0.0209   0.0000   441.4814     -0.776379       19.8839      0.287503      -2.59855    -0.0301037      0.423283      0.537273      0.616524      0.628492      0.662297      0.641463
  32   4 1616.4431    0.2532  0.1992  9.3065  0.0000  0.0084   0.0087   0.0223    0.0244   0.0000   440.6683      0.289108       19.6462     -0.770729      -2.20082    -0.0695508      0.436594      0.581264      0.623411      0.637452      0.629852      0.608361
  32   5 1806.1712    0.4265  0.4054  9.4301  0.0000  0.0123   0.0101   0.0284    0.0329   0.0000   441.4842     -0.845691       20.6724     -0.126561      -1.54283     -0.498162      0.633749      0.833942      0.960978       1.03220       1.08856      0.976936
  32   6 1988.6710    0.6333  0.5853  9.6908  0.0000  0.0141   0.0122   0.0338    0.0430   0.0000   441.2700       1.50955       18.8496      -1.57683      -4.21571      -1.18232      0.699404      0.917211      0.968929       1.08000       1.07873       1.08928
  32   7 2167.3769    0.9551  0.7297 10.1528  0.0000  0.0151   0.0165   0.0379    0.0515   0.0000   439.7464       1.75512       18.3818      -2.07671      -1.80810       2.55576      0.730101      0.997414       1.10103       1.16061       1.20507       1.19439
  32   8 2340.0763    1.3734  1.0218 10.7062 -0.0002  0.0189   0.0210   0.0476    0.0656   0.0000   439.3777       3.91332       17.2167      -3.62422      -1.13062       1.51416      0.899581       1.23747       1.31086       1.37083       1.47491       1.35902
  32   9 2507.3704    1.8844  1.0967 11.3226  0.0000  0.0196   0.0279   0.0494    0.0674   0.0000   439.5974       4.02836       16.3296       2.66934       1.29462      -3.43996      0.926569       1.24134       1.38661       1.49985       1.49753       1.45939
  32  10 2671.7270    2.5378  1.1003 11.8719  0.0002  0.0190   0.0373   0.0496    0.0720   0.0000   439.4529       1.58930       16.2011      0.970403     -0.851438       1.78543      0.940339       1.24314       1.38096       1.46162       1.46819       1.45708
  32  11 2833.8691    3.2481  0.9368 12.6757  0.0004  0.0169   0.0512   0.0451    0.0567   0.0000   438.9766       4.23124       18.1627       1.03917     -0.318581      0.127378      0.877173       1.13423       1.23666       1.33464       1.39981       1.35664
  32  12 2992.8457    3.8324  1.0012 12.9983 -0.0000  0.0175   0.0587   0.0476    0.0607   0.0000   441.4772       6.75895       14.6653      0.726423       1.35765      -3.21703      0.894318       1.17438       1.26894       1.38232       1.39845       1.39006
  32  13 3149.0697    3.9072  1.1728 13.3589  0.0000  0.0210   0.0598   0.0556    0.0611   0.0000   441.1797       8.73762       13.3386      -1.10969      -1.58141       1.00237       1.02911       1.41537       1.53543       1.61604       1.62098       1.63207
  32  14 3303.5346    3.6348  1.6257 12.8077  0.0000  0.0250   0.0456   0.0643    0.0578   0.0000   439.6739       8.18302       13.1536     -0.846309      -1.92020     -0.944947       1.14299       1.61950       1.72477       1.85347       1.86605       1.87204
  32  15 3456.9400    3.0034  2.4858 12.2460  0.0000  0.0307   0.0305   0.0798    0.0409   0.0000   441.1964       12.5481       12.1092       3.94213       8.94710      -4.38055       1.44683       1.96436       2.16712       2.31343       2.34917       2.25177
  32  16 3609.6067    2.4306  3.8244 11.7419 -0.0001  0.0395   0.0208   0.1055    0.0335   0.0000   438.8289       9.80078       13.8795     0.0787090       3.59137      -6.32575       1.87814       2.51982       2.88044       2.97241       3.10883       3.04242
  32  17 3761.4145    1.9385  5.2879 11.4067  0.0000  0.0507   0.0161   0.1419    0.0295   0.0000   434.9871       13.7019       16.9584       1.83252      -2.24324      -3.14145       2.42102       3.17866       3.66698       3.85567       3.94645       3.78294
  32  18 3912.5918    1.6127  7.2897 11.0042  0.0000  0.0635   0.0127   0.1834    0.0270   0.0000   435.0703       18.9967       15.8934      -5.89432      -9.19874       1.68696       3.08411       4.03614       4.58172       4.81709       5.01364       4.90683
  32  19 4063.3102    1.3148  9.3800 10.8499  0.0000  0.0857   0.0113   0.2450    0.0257   0.0000   432.6703       11.6156       22.6853      -1.19591      -12.0427    -0.0223070       4.07428       5.41478       6.20789       6.46022       6.50552       6.45838
  32  20 4213.5125    1.0936 12.1818 10.7319  0.0006  0.1191   0.0094   0.3316    0.0232   0.0000   437.9049       20.9628       7.53339     -0.202284       9.14108       5.90121       5.55044       7.47605       8.47405       8.94790       8.96385       8.95215
  32  21 4363.5303    0.8395 13.6210 10.6280  0.0000  0.1551   0.0083   0.4180    0.0211   0.0000   426.6382       18.1749       41.4029      -14.5097      -28.1910       4.91137       7.10970       9.60892       10.8813       11.4487       11.3409       11.3278
  33   2 1193.8573    0.0686  0.0847  9.3079  0.0000  0.0165   0.0069   0.0267    0.0194   0.0000   441.3770      0.404944       18.7316      0.145341      -2.78210      -1.54169      0.691637       1.04843       1.15889       1.31334       1.33307       1.32012
  33   3 1425.4184    0.1380  0.1495  9.2294  0.0000  0.0095   0.0065   0.0224    0.0212   0.0000   441.4150     -0.443481       21.5607     0.0488437      -3.64480      0.981102      0.462243      0.707219      0.766332      0.904007      0.889963      0.980369
  33   4 1633.2236    0.2545  0.2108  9.3088  0.0000  0.0085   0.0085   0.0229    0.0240   0.0000   440.7405     -0.804753       19.6717      -1.26517      -1.73807      -1.35486      0.405248      0.526773      0.644024      0.673932      0.642414      0.671979
  33   5 1823.8489    0.4480  0.4364  9.4203  0.0000  0.0134   0.0100   0.0289    0.0349   0.0000   441.1432    -0.0423379       18.6860      0.218135      -3.11862       1.42037      0.657835      0.877263      0.841838      0.941892      0.970922      0.978823
  33   6 2007.6255    0.6702  0.6689  9.6780  0.0000  0.0154   0.0121   0.0366    0.0452   0.0000   441.0734     -0.904062       19.7043     -0.642575      -1.68154      -1.72975      0.667455      0.929672      0.991514       1.07344       1.10631       1.07789
  33   7 2187.3672    0.9861  0.7718 10.3998  0.0001  0.0158   0.0169   0.0403    0.0487   0.0000   440.0274      0.926791       18.7615       2.66245      -3.05289       1.02154      0.766896       1.01709       1.10646       1.15418       1.23980       1.17365
  33   8 2360.8383    1.4062  1.1482 10.8177  0.0000  0.0209   0.0207   0.0525    0.0655   0.0000   440.6667       3.76483       18.1149     -0.454855      0.447989      -1.09966      0.912712       1.30947       1.31434       1.47153       1.47215       1.47246
  33   9 2529.2137    1.9128  1.0525 11.6479  0.0000  0.0193   0.0291   0.0495    0.0572   0.0000   439.8082       5.70131       19.1184      0.599322      -1.11148      0.406404      0.906548       1.31514       1.35305       1.49878       1.52799       1.52806
  33  10 2695.1324    2.7324  1.0517 11.9140  0.0000  0.0175   0.0395   0.0467    0.0716   0.0000   439.9743       3.73753       16.3093     -0.550249      -1.03611      0.368209      0.844665       1.10993       1.22749       1.30578       1.35136       1.30781
  33  11 2858.7253    3.3922  0.8946 12.7669  0.0000  0.0163   0.0538   0.0438    0.0582   0.0000   439.5139       6.55361       14.4051       2.32810     -0.933104      0.253257      0.823422       1.13814       1.17082       1.32227       1.36112       1.31824
  33  12 3018.9899    3.8163  0.9761 13.2977  0.0000  0.0179   0.0605   0.0469    0.0536   0.0000   439.6113       8.55670       15.2406     -0.538207      -2.10962      -1.69689      0.881194       1.17899       1.22704       1.39607       1.40367       1.31822
  33  13 3176.2577    3.9697  1.2296 13.1563  0.0000  0.0206   0.0568   0.0539    0.0628   0.0000   439.0467       6.77961       13.0650       3.73203       2.94048      -3.37538       1.00865       1.33231       1.48543       1.58246       1.64600       1.61697
  33  14 3331.6801    3.5744  1.7330 12.7816  0.0000  0.0254   0.0431   0.0643    0.0534   0.0000   440.5125       8.33427       14.1886       4.40523       2.65892       1.86514       1.13501       1.55426       1.74623       1.82303       1.84185       1.82998
  33  15 3486.0125    2.8351  2.6817 12.3155  0.0003  0.0319   0.0283   0.0876    0.0368   0.0000   443.0938       10.6189       5.65551      0.712224       4.77824       3.68953       1.46248       1.99954       2.17937       2.38396       2.39192       2.35708
  33  16 3639.5009    2.2888  4.0665 11.8119  0.0000  0.0417   0.0196   0.1132    0.0294   0.0000   436.8875       10.5302       15.7677       5.15175       5.46751      -2.97081       1.88979       2.56755       2.83008       3.02938       3.08692       2.99296
  33  17 3792.0426    1.9117  5.7842 11.3237 -0.0000  0.0521   0.0151   0.1481    0.0281   0.0000   434.1397       11.0058       19.6667       1.78596     -0.922064      -8.09898       2.43748       3.25530       3.66563       3.88453       4.00008       3.93324
  33  18 3943.8139    1.5647  7.7528 10.9770  0.0000  0.0673   0.0121   0.1882    0.0259   0.0000   433.3408       24.0696       16.3108      -1.59002      -4.23480      -7.11813       3.15451       4.11473       4.74999       4.89880       5.04233       4.93882
  33  19 4095.1724    1.2503  9.4217 10.8641 -0.0003  0.0870   0.0109   0.2504    0.0246   0.0000   444.7287       11.6505       17.6836       4.96329      -2.41333      -12.5871       4.01358       5.39422       6.11820       6.49623       6.49142       6.53155
  33  20 4246.0374    1.0535 12.6146 10.6982  0.0000  0.1225   0.0086   0.3387    0.0221   0.0000   417.6742       18.9816       34.4972      -4.95979      -19.6500      -12.4991       5.63301       7.32397       8.46368       8.97443       8.95358       9.00278
  33  21 4396.2914    0.7990 13.6930 10.6385  0.0012  0.1607   0.0081   0.4280    0.0198   0.0000   436.5224       16.3233       31.6342      -23.2057       17.6770       1.30084       7.19558       9.68458       11.0719       11.5030       11.6734       11.5683
  34   2 1207.9955    0.0775  0.0645  9.2441  0.0000  0.0105   0.0070   0.0182    0.0192   0.0000   441.3089     -0.841818       19.4185       1.00753      -1.00854     -0.154407      0.519916      0.688178      0.756390      0.805942      0.903385      0.853314
  34   3 1441.1426    0.1509  0.1477  9.2256  0.0000  0.0095   0.0067   0.0201    0.0211   0.0000   441.7756     -0.287288       19.5028     -0.228059     -0.929303     -0.184934      0.494331      0.617024      0.754298      0.789478      0.803122      0.702305
  34   4 1649.7141    0.2834  0.2412  9.3098  0.0000  0.0096   0.0084   0.0215    0.0253   0.0000   441.8424      0.480838       20.3542     -0.209058      -3.34853    -0.0932035      0.471885      0.580400      0.641550      0.680656      0.727434      0.681574
  34   5 1841.2731    0.4708  0.4217  9.4143  0.0002  0.0113   0.0102   0.0277    0.0341   0.0000   441.0072      0.128707       20.1788      0.710936      -2.25617     -0.518104      0.544378      0.737367      0.821337      0.873172      0.891315      0.882997
  34   6 2026.3734    0.6946  0.5627  9.8420  0.0000  0.0128   0.0133   0.0324    0.0410   0.0000   441.8428       1.06487       18.5939      0.331544      -4.17857      -1.28886      0.615639      0.765975      0.867229      0.906335      0.930118      0.955031
  34   7 2207.0516    1.0164  0.9005 10.2936  0.0000  0.0172   0.0163   0.0443    0.0550   0.0000   441.4069       2.12692       18.5399     -0.652412      -1.70477      -1.38774      0.769690       1.03545       1.08131       1.20924       1.27082       1.26771
  34   8 2381.2816    1.4649  1.0606 11.1306  0.0000  0.0190   0.0221   0.0501    0.0548   0.0000   442.3199       4.56437       17.5282     -0.796170      -3.08197     0.0311491      0.844821       1.16325       1.25966       1.34536       1.40568       1.36609
  34   9 2550.7277    2.0467  1.1045 11.5848  0.0000  0.0191   0.0297   0.0484    0.0637   0.0000   440.5202       3.42114       19.7422    -0.0672668      0.557090     -0.273493      0.910110       1.23340       1.38762       1.42972       1.51253       1.50354
  34  10 2718.0895    2.7186  1.0610 12.3536  0.0000  0.0185   0.0404   0.0487    0.0565   0.0000   441.6173       7.06159       17.2235     -0.692887     -0.567667     -0.812610      0.824245       1.17850       1.22912       1.40672       1.41294       1.38908
  34  11 2883.0692    3.4389  0.9697 12.8565  0.0000  0.0175   0.0518   0.0435    0.0560   0.0000   440.0923       4.85599       15.5229      0.868594      0.729975      0.189699      0.805059       1.09783       1.15352       1.29317       1.26460       1.29135
  34  12 3044.6563    3.9912  1.0837 13.0549  0.0000  0.0185   0.0582   0.0484    0.0615   0.0000   439.1841       5.52636       16.4174       4.56674     -0.100644      -3.76030      0.929257       1.31214       1.44774       1.60935       1.67531       1.52197
  34  13 3203.0061    4.0493  1.2565 13.1197  0.0000  0.0200   0.0555   0.0534    0.0568   0.0000   440.1243       9.56053       17.5693      0.711444      -4.09283       1.64512      0.909593       1.24088       1.34787       1.48035       1.49546       1.47156
  34  14 3359.4104    3.3770  1.8135 12.9406  0.0000  0.0256   0.0414   0.0705    0.0430   0.0000   439.2848       10.5261       14.3527       2.66171     -0.589990      0.935900       1.15994       1.63619       1.71651       1.84501       1.87826       1.84441
  34  15 3514.6316    2.7366  3.0747 12.1206  0.0000  0.0336   0.0255   0.0933    0.0368   0.0000   440.4513       9.14352       9.19081       2.59785       6.80385     -0.650486       1.52790       2.02024       2.34625       2.44366       2.61950       2.51003
  34  16 3668.9086    2.2266  4.6238 11.5536  0.0000  0.0430   0.0175   0.1191    0.0294   0.0000   439.1463       11.6069       10.7781     -0.915161      -2.01451      -7.61210       1.92671       2.56987       2.96753       3.06051       3.15495       3.10907
  34  17 3822.2402    1.7945  6.1391 11.2757  0.0000  0.0557   0.0142   0.1539    0.0268   0.0000   441.9148       14.6346       13.2676      0.750010      -2.71305      -8.79516       2.49603       3.34956       3.83465       3.97917       4.10578       4.08873
  34  18 3974.9479    1.4818  8.1359 10.9792 -0.0001  0.0711   0.0114   0.2004    0.0243   0.0000   438.3915       18.4555       21.8582       6.73419      -6.64491      -11.1229       3.20869       4.24840       4.89334       5.12795       5.28439       5.20534
  34  19 4126.8353    1.2394 10.7102 10.7743 -0.0010  0.0972   0.0100   0.2715    0.0243   0.0000   426.1716       24.2740       33.8835      -2.93497      -14.6071      -5.56349       4.36137       5.76600       6.67974       6.92887       7.16441       7.12216
  34  20 4278.1446    0.9407 11.9805 10.7130  0.0025  0.1259   0.0086   0.3493    0.0216   0.0000   443.6249       15.2652       29.1201       5.56850      -26.3640      -6.14341       5.61782       7.45151       8.55731       9.05035       9.16851       9.12161
  34  21 4429.3058    0.7346 13.6569 10.6358 -0.0003  0.1713   0.0081   0.4490    0.0193   0.0000   447.2187      -6.46870       12.1091      -9.80540       27.8578      -8.22084       7.43926       9.90820       11.4918       11.9989       12.1795       12.0919
  35   2 1221.9204    0.0803  0.0549  9.3011  0.0000  0.0115   0.0069   0.0146    0.0187   0.0000   441.2978     -0.704247       19.4466      0.781399      -1.98749     -0.637891      0.435803      0.623544      0.765906      0.879392      0.734849      0.812119
  35   3 1456.6278    0.1513  0.1200  9.2813  0.0000  0.0080   0.0069   0.0170    0.0203   0.0000   441.2493     -0.939075       19.9810    -0.0203811      -3.33558     -0.397257      0.377423      0.516125      0.579371      0.590316      0.644153      0.705217
  35   4 1665.9498    0.2852  0.2664  9.3291  0.0000  0.0103   0.0080   0.0225    0.0254   0.0000   441.2584     -0.901158       21.0711     -0.511459      -2.72277       1.38596      0.522297      0.626278      0.726325      0.709145      0.752892      0.768841
  35   5 1858.4641    0.4696  0.5185  9.5014  0.0000  0.0133   0.0095   0.0319    0.0359   0.0000   440.9804     -0.809383       20.4087      0.217905      -3.31636      0.198049      0.613876      0.819405      0.937476       1.01017       1.11898       1.12730
  35   6 2044.8686    0.7317  0.6157  9.9068  0.0000  0.0133   0.0133   0.0337    0.0428   0.0000   441.2846       1.09571       20.0638      0.270806     -0.717141     -0.885204      0.620701      0.813646      0.888975      0.999000       1.01278       1.02995
  35   7 2226.4695    1.0734  0.9044 10.3987  0.0000  0.0171   0.0167   0.0429    0.0560   0.0000   440.1113       3.54674       19.9084       4.41642      -4.05569      0.683692      0.816520       1.10844       1.26006       1.36937       1.43768       1.36193
  35   8 2401.3870    1.5545  1.0716 11.0937  0.0000  0.0180   0.0225   0.0488    0.0587   0.0000   439.9919       2.97709       19.9669      0.713920      -1.64978      0.315725      0.793303       1.06761       1.20269       1.29100       1.32417       1.29778
  35   9 2571.9365    2.1584  1.1826 11.6081  0.0020  0.0190   0.0297   0.0514    0.0624   0.0000   440.4973       2.88019       19.5179       1.14481      -2.87814      -3.14643      0.854328       1.15536       1.29921       1.37292       1.43324       1.36627
  35  10 2740.6171    2.8291  1.0470 12.3715  0.0000  0.0179   0.0408   0.0460    0.0580   0.0000   440.3550       3.66857       16.8832     -0.897432      -1.21712      -2.76023      0.798241       1.11558       1.21531       1.25263       1.29021       1.30526
  35  11 2907.0148    3.6839  0.9447 12.9161  0.0000  0.0166   0.0550   0.0420    0.0592   0.0000   441.7597       4.68353       15.6159       2.08611      -1.70795      -2.85610      0.743300       1.04349       1.11105       1.18332       1.21102       1.23106
  35  12 3069.8081    4.0375  1.0770 13.3243  0.0000  0.0179   0.0595   0.0495    0.0569   0.0000   440.5163       7.98938       16.3005       3.51820      -1.63429      -2.15478      0.815926       1.03850       1.14733       1.26925       1.24496       1.26654
  35  13 3229.3714    3.9207  1.4192 13.0557 -0.0000  0.0211   0.0503   0.0572    0.0519   0.0000   442.1941       7.82005       15.8733       1.52881      0.953228      -2.74650      0.956909       1.28619       1.40289       1.52099       1.53587       1.54516
  35  14 3386.8553    3.3441  1.9598 12.6704  0.0000  0.0251   0.0368   0.0681    0.0429   0.0000   439.8380       10.7080       13.3170      -1.97783      0.525172      -2.19680       1.12020       1.50329       1.68258       1.73836       1.86764       1.86352
  35  15 3542.9634    2.6362  3.3147 12.1315  0.0000  0.0345   0.0236   0.0971    0.0338   0.0000   438.5500       11.5065       11.5968      -1.12422       1.36552      -5.48777       1.52426       2.09566       2.31789       2.46726       2.62176       2.58615
  35  16 3698.1276    2.1345  4.7420 11.6415  0.0000  0.0444   0.0172   0.1212    0.0284   0.0000   441.0921       10.3309       15.3549       7.94406      -1.45795      -6.27607       1.98396       2.63544       2.97534       3.21612       3.28209       3.24722
  35  17 3852.1972    1.7233  6.3481 11.3058  0.0000  0.0571   0.0135   0.1571    0.0258   0.0000   434.6945       23.3992       16.9452     -0.519762       2.49426      -1.00157       2.47991       3.39721       3.84276       3.99724       4.12718       4.06952
  35  18 4005.2731    1.3988  8.6986 11.0398  0.0000  0.0769   0.0111   0.2189    0.0237   0.0000   427.6860       9.94860       12.6114      -8.15677     -0.635334      -9.13869       3.33076       4.48110       5.13743       5.38354       5.47519       5.42592
  35  19 4158.1188    1.1456 10.9333 10.8812 -0.0018  0.1031   0.0096   0.2899    0.0226   0.0000   437.5249       23.3038       29.6813       5.17593      -7.56976      -4.36352       4.48982       5.92020       6.80720       7.19708       7.41845       7.37863
  35  20 4310.0967    0.9396 13.0379 10.7370  0.0024  0.1325   0.0081   0.3658    0.0207   0.0000   438.7974       1.02351       20.8657       21.5790      -20.1889     -0.638264       5.65962       7.56483       8.77952       9.14977       9.38467       9.20150
  35  21 4461.3168    0.6780 13.9345 10.6675  0.0010  0.1838   0.0079   0.4815    0.0194   0.0000   446.6622     -0.376105       17.0418       12.7252      -26.5238     -0.626272       7.84980       10.3705       11.9138       12.8507       12.9490       12.8456
  36   2 1235.6491    0.0851  0.0850  9.2897  0.0000  0.0145   0.0066   0.0180    0.0188   0.0000   441.5404      0.149474       19.9027      0.649103      -2.89177      -1.47771      0.644174      0.712198       1.02142      0.804156       1.05534      0.977638
  36   3 1471.8477    0.1647  0.1416  9.2336  0.0000  0.0081   0.0068   0.0178    0.0206   0.0000   440.9186      -1.04786       20.1084      -1.43478      -3.24572      0.504828      0.352107      0.490023      0.520548      0.572250      0.557715      0.567691
  36   4 1681.8904    0.2889  0.3692  9.3540  0.0000  0.0134   0.0074   0.0297    0.0266   0.0000   441.4608      0.269093       20.1323     -0.880507      -3.12237      0.582508      0.509893      0.737566      0.807888      0.863383      0.951008      0.867459
  36   5 1875.4438    0.5247  0.4922  9.5715  0.0000  0.0122   0.0105   0.0300    0.0352   0.0000   442.3600     -0.770125       19.9078       1.31344      -3.09991     0.0273105      0.519385      0.692693      0.770796      0.845848      0.858237      0.846583
  36   6 2063.0999    0.7460  0.6292  9.9625 -0.0002  0.0137   0.0132   0.0329    0.0424   0.0000   441.4454     -0.913090       20.5454     -0.101249      -2.55749      0.106839      0.623422      0.862408      0.942499       1.05938       1.11818       1.13957
  36   7 2245.5477    1.1270  0.8966 10.4598  0.0000  0.0164   0.0172   0.0424    0.0540   0.0000   442.5956       2.10920       19.7110      0.783486      -3.77015      0.870140      0.700801      0.960443       1.04989       1.17030       1.17726       1.22731
  36   8 2421.2076    1.6330  1.0728 11.1034  0.0000  0.0182   0.0233   0.0476    0.0609   0.0000   440.8428       2.93185       17.8661      -1.43833      -2.48607      -3.44895      0.761948       1.09278       1.10944       1.24897       1.28422       1.29526
  36   9 2592.8234    2.2227  1.1373 11.7412  0.0000  0.0187   0.0309   0.0494    0.0619   0.0000   441.8560       3.67067       15.9223      0.807208      -1.60968      -1.04503      0.784220       1.12802       1.18043       1.28926       1.35364       1.33077
  36  10 2762.8269    2.8720  1.0970 12.3711  0.0000  0.0180   0.0408   0.0486    0.0595   0.0000   440.9913       5.16059       16.2737      0.767384      -1.01853      -1.06688      0.785093       1.08836       1.19418       1.31710       1.36125       1.29292
  36  11 2930.4076    3.7746  1.0526 12.8523  0.0000  0.0176   0.0536   0.0457    0.0611   0.0000   440.8529       5.11779       16.3649       2.71866      -2.57618      -3.50632      0.726022       1.03451       1.07785       1.21047       1.26816       1.20239
  36  12 3094.4665    4.0691  1.0767 13.2595  0.0000  0.0182   0.0584   0.0476    0.0586   0.0000   442.3060       4.91042       11.5911       2.13945      -1.64307      -2.22145      0.767623       1.07560       1.15135       1.24928       1.28630       1.25119
  36  13 3255.3309    3.8966  1.4758 13.0565  0.0001  0.0219   0.0486   0.0589    0.0495   0.0000   441.3958       5.32715       13.8043       2.83206      0.605722      -1.93709      0.920455       1.31674       1.41279       1.51765       1.57311       1.55461
  36  14 3413.8954    3.1846  2.1400 12.5926  0.0000  0.0268   0.0341   0.0722    0.0390   0.0000   441.8012       9.73624       10.0246      -1.70387       3.81095      -2.41280       1.14464       1.57680       1.74632       1.85076       1.96561       1.88267
  36  15 3571.0667    2.5260  3.6105 11.9779  0.0000  0.0358   0.0214   0.0997    0.0318   0.0000   440.7717       14.3854       8.08036      0.825726      -4.96815       1.97629       1.53978       2.07975       2.37732       2.49086       2.55023       2.55430
  36  16 3726.9793    2.0396  4.9159 11.6184 -0.0001  0.0464   0.0161   0.1247    0.0262   0.0000   439.8484       3.46259       16.1372       3.48603       2.92360      -1.93883       1.93381       2.61611       2.94838       3.10360       3.19874       3.15989
  36  17 3881.8362    1.6685  6.6676 11.2519  0.0001  0.0587   0.0129   0.1635    0.0247   0.0000   439.1220       12.0836       8.48919       5.14640      -3.95891      -4.09621       2.47001       3.33985       3.76828       3.94456       4.09759       4.12534
  36  18 4035.7180    1.3591  9.1940 11.0021  0.0001  0.0807   0.0109   0.2294    0.0234   0.0000   441.9851       12.9117       18.8292      -2.29614      -3.11567      -16.0799       3.42653       4.56599       5.22781       5.53361       5.68835       5.64144
  36  19 4189.0765    1.0759 11.3156 10.8874 -0.0003  0.1123   0.0092   0.3084    0.0212   0.0000   443.8932       18.3081       3.98944       13.3950       4.18845      -26.8135       4.74851       6.36798       7.29424       7.56830       8.01497       7.86526
  36  20 4341.2083    0.8830 13.2270 10.6846 -0.0014  0.1401   0.0077   0.3735    0.0201   0.0000   424.2458       25.5715       16.9847      0.626192      -9.99706      -15.3841       5.78343       7.73006       9.00093       9.34387       9.56769       9.69603
  36  21 4493.1716    0.6806 14.7884 10.5983  0.0002  0.1870   0.0076   0.4871    0.0184   0.0000   423.8576       6.71306       15.8685       36.2800      -17.1656      -23.8495       7.66831       10.2142       11.8297       12.3659       12.5787       12.4634
  37   2 1249.1883    0.0677  0.0565  9.2852  0.0000  0.0118   0.0064   0.0166    0.0182   0.0000   442.3333     -0.328176       20.6471     -0.203334      -2.71107     0.0658637      0.486275      0.717295      0.670449      0.729375      0.755394      0.809185
  37   3 1486.8135    0.1800  0.1376  9.2267  0.0000  0.0074   0.0070   0.0169    0.0204   0.0000   440.9075      -1.12733       19.7894      0.197471      -2.35370      0.699118      0.280248      0.382714      0.449158      0.443846      0.461740      0.451241
  37   4 1697.6175    0.3150  0.2807  9.3805  0.0000  0.0094   0.0083   0.0226    0.0251   0.0000   440.6019     -0.528032       19.3728    -0.0144528      -2.14443     0.0688688      0.407804      0.530688      0.567510      0.672028      0.704511      0.693686
  37   5 1892.2287    0.5190  0.4673  9.6124  0.0000  0.0115   0.0104   0.0288    0.0332   0.0000   440.6491       1.75877       19.5242     -0.998999     -0.681916       1.53646      0.487558      0.612112      0.723773      0.745770      0.818912      0.809762
  37   6 2081.1548    0.7773  0.7222  9.9574  0.0000  0.0147   0.0129   0.0365    0.0444   0.0000   441.1119      0.605859       20.7139      0.166955      -3.57341       2.45941      0.618009      0.879268      0.951402       1.04869       1.03589       1.03597
  37   7 2264.3862    1.1630  0.9375 10.6149  0.0000  0.0169   0.0174   0.0429    0.0523   0.0000   441.8005       1.11756       19.6309      -2.04035       1.40948      -1.67050      0.696138      0.991951       1.04047       1.14702       1.15113       1.14969
  37   8 2440.7456    1.7332  1.1220 11.1172  0.0000  0.0185   0.0236   0.0475    0.0631   0.0000   442.0093       6.03302       18.4327     -0.848652      -1.43043       1.87391      0.745827       1.05786       1.10984       1.24306       1.29729       1.28071
  37   9 2613.4477    2.2813  1.1763 11.8870 -0.0049  0.0189   0.0311   0.0513    0.0567   0.0000   440.8069       4.67504       18.4888      0.688261     -0.850156    0.00388989      0.803027       1.08596       1.18433       1.29281       1.36858       1.41935
  37  10 2784.6850    3.0448  0.9769 12.5500  0.0000  0.0167   0.0447   0.0430    0.0585   0.0000   440.7110       4.18100       16.3551      0.963480     -0.444039      -1.29693      0.730012      0.976678       1.02437       1.13964       1.19762       1.18894
  37  11 2953.4731    3.8675  0.9900 12.9634  0.0000  0.0165   0.0550   0.0423    0.0575   0.0000   440.3071       6.85268       18.6496       1.53027      -2.47455      -2.08192      0.696491      0.958281       1.04632       1.14862       1.18503       1.16371
  37  12 3118.7261    4.1829  1.1897 13.1236  0.0000  0.0186   0.0557   0.0497    0.0611   0.0000   439.8179       5.60473       17.7921       2.49919    -0.0435816      0.601916      0.784732       1.03921       1.18058       1.26354       1.25978       1.31402
  37  13 3280.8452    3.7806  1.5430 13.0661  0.0011  0.0228   0.0466   0.0596    0.0472   0.0000   440.6621       8.57563       14.9783       1.94725      -1.76347      -2.76571      0.923172       1.26982       1.41627       1.47816       1.54883       1.49889
  37  14 3440.6188    3.0911  2.2919 12.5205  0.0000  0.0276   0.0315   0.0740    0.0372   0.0000   442.9117       7.01316       9.02756       6.00540       5.04816      -5.28193       1.20202       1.66691       1.82284       1.98342       2.04853       2.03886
  37  15 3598.7576    2.4617  3.9585 11.8811 -0.0003  0.0371   0.0198   0.1052    0.0296   0.0000   441.2808       5.05515       13.7631       5.35982      -2.17341      -8.82436       1.53481       2.06239       2.32299       2.46629       2.58465       2.55622
  37  16 3755.4789    1.9907  5.3839 11.4675  0.0001  0.0474   0.0150   0.1323    0.0261   0.0000   437.8230       11.2366       21.9423      -2.66959      -1.61405     -0.949149       1.95078       2.67256       2.95961       3.16823       3.30805       3.24446
  37  17 3911.0895    1.5980  7.5103 11.1597  0.0001  0.0635   0.0120   0.1793    0.0238   0.0000   432.7561       12.9203       13.1566       3.18123       1.89298      -9.39681       2.60433       3.47676       3.93886       4.18398       4.32365       4.24308
  37  18 4065.9529    1.2925  9.7045 10.9965 -0.0005  0.0866   0.0104   0.2477    0.0229   0.0000   445.9298       14.1614      0.210596       7.87666       6.88249      -3.33918       3.53563       4.70193       5.38715       5.74306       5.82028       5.93331
  37  19 4220.0853    1.0422 11.9383 10.8482  0.0008  0.1182   0.0085   0.3196    0.0202   0.0000   430.5915       7.13003       10.6198      0.544890      0.181085       3.76277       4.71303       6.38862       7.35434       7.83071       8.04286       8.09722
  37  20 4372.8496    0.8184 13.5074 10.6787  0.0002  0.1521   0.0076   0.3945    0.0193   0.0000   434.7895       22.3371       18.9764      -3.48055      -7.14243       12.8664       5.99901       8.14145       9.35142       9.84141       10.1762       10.0091
  37  21 4525.4883    0.6627 15.5138 10.5405  0.0013  0.1918   0.0073   0.5036    0.0178   0.0000   438.0515       6.23220       19.4159       11.0184      -16.0752      -6.80747       7.61156       10.2501       11.7116       12.5963       12.5439       12.7473
  38   2 1262.5568    0.0830  0.0837  9.2096  0.0000  0.0104   0.0060   0.0232    0.0183   0.0000   441.5524     -0.675471       20.4915     -0.367452      -1.65819      0.663731      0.414887      0.513482      0.593397      0.681849      0.677913      0.651891
  38   3 1501.5417    0.1922  0.1533  9.2261  0.0000  0.0070   0.0072   0.0197    0.0206   0.0000   441.1940    -0.0195296       20.5689      0.700053      -3.22940      0.154792      0.294242      0.392676      0.437427      0.494054      0.562985      0.530448
  38   4 1713.0363    0.3551  0.3122  9.3396  0.0000  0.0103   0.0086   0.0218    0.0266   0.0000   441.7110      0.376766       20.7406      0.246856      -2.80400      0.392779      0.403872      0.564763      0.645607      0.624002      0.669840      0.642465
  38   5 1908.7936    0.5352  0.5775  9.5832  0.0000  0.0137   0.0098   0.0327    0.0364   0.0000   441.5528     -0.195994       20.6703       1.07306      -1.82300     -0.548060      0.565334      0.791675      0.848122      0.939166      0.999751      0.945001
  38   6 2098.9887    0.8429  0.7599  9.9952  0.0000  0.0144   0.0134   0.0373    0.0453   0.0000   440.6984       1.37378       18.2941      -1.29280      -1.23304       2.17016      0.581371      0.816732      0.856979      0.953200      0.989182      0.970694
  38   7 2282.9436    1.2426  0.9798 10.5988  0.0000  0.0169   0.0178   0.0439    0.0530   0.0000   440.3927     -0.474429       19.6833      -1.50230      -1.95780     -0.824179      0.684764      0.965839       1.04885       1.17037       1.20239       1.15766
  38   8 2460.0352    1.7782  1.1811 11.1872  0.0000  0.0187   0.0239   0.0499    0.0627   0.0000   440.0955      0.728956       19.8600       2.93971     -0.736537      -1.67709      0.762970       1.08711       1.18040       1.24144       1.30181       1.32555
  38   9 2633.8109    2.4488  1.1054 11.8881  0.0000  0.0176   0.0332   0.0476    0.0606   0.0000   441.3267       2.52487       19.9040      0.672929      -3.89596      -1.02634      0.710725      0.994883       1.05392       1.16895       1.16940       1.14902
  38  10 2806.1762    3.2307  1.0843 12.4837  0.0000  0.0170   0.0441   0.0464    0.0601   0.0000   440.3353       3.98526       18.1757      0.963173      -1.46660      -1.37349      0.698141      0.963802       1.02767       1.12175       1.17677       1.14719
  38  11 2976.1179    3.9054  1.0078 13.0778  0.0000  0.0162   0.0553   0.0451    0.0540   0.0000   440.4559       5.32686       17.8377      0.964542      -2.27870      -1.25992      0.677127      0.928443      0.992346       1.09278       1.14272       1.12332
  38  12 3142.5424    4.1534  1.1708 13.2730  0.0000  0.0181   0.0568   0.0506    0.0590   0.0000   440.9754       7.11713       17.6401       3.93927      -1.05518     -0.907569      0.763142       1.00369       1.14303       1.23854       1.31276       1.32871
  38  13 3305.9114    3.6814  1.6966 12.9106 -0.0004  0.0232   0.0426   0.0620    0.0462   0.0000   441.5331       11.4978       14.8910     -0.958412      -3.59216      -1.44652      0.946283       1.30039       1.45345       1.53453       1.64939       1.59940
  38  14 3466.9895    2.9417  2.6590 12.3708 -0.0008  0.0290   0.0275   0.0800    0.0336   0.0000   443.9656       8.19580       9.43779       1.48671       3.60453      -1.09557       1.21225       1.58589       1.81560       1.96730       2.02659       2.01856
  38  15 3626.0257    2.3514  4.1638 11.7347  0.0000  0.0381   0.0180   0.1036    0.0281   0.0000   442.2279       8.90420       14.9140       2.38993       4.28256      -10.3309       1.54256       2.10369       2.35288       2.56195       2.56813       2.56983
  38  16 3783.6130    1.8852  5.8759 11.3728  0.0000  0.0506   0.0140   0.1414    0.0250   0.0000   440.7826       13.6795       18.8831       2.32907      -2.79232      -1.71337       2.03573       2.68507       3.13823       3.25506       3.39994       3.32693
  38  17 3939.9720    1.5270  7.8023 11.1654  0.0000  0.0662   0.0117   0.1899    0.0227   0.0000   438.2162       9.40047       13.5994       5.20358       1.50346       7.79009       2.66535       3.61001       4.04715       4.34298       4.58627       4.54499
  38  18 4095.3219    1.2361 10.4035 10.9606  0.0002  0.0956   0.0096   0.2647    0.0217   0.0000   443.9678       21.5511       23.3866       7.49020       5.46625      -2.25715       3.72798       5.14794       5.77415       6.10905       6.30577       6.26069
  38  19 4250.0175    0.9734 12.2255 10.8163 -0.0000  0.1268   0.0079   0.3347    0.0195   0.0000   429.7864       10.7908       19.9644       10.5764      -4.96174       6.06151       4.90650       6.73459       7.63531       8.09202       8.31205       8.25512
  38  20 4403.9077    0.7708 14.1226 10.6467 -0.0017  0.1640   0.0072   0.4189    0.0185   0.0000   436.3862       29.3229       5.24533      -13.5210       1.53252       9.25195       6.36636       8.55813       9.88644       10.4670       10.5478       10.6744
  38  21 4556.9368    0.6073 15.3066 10.4963  0.0004  0.2076   0.0070   0.5204    0.0179   0.0000   426.1452       53.7882       59.7356     -0.612341       4.12174       9.67350       8.02781       10.8346       12.5396       13.1789       13.4479       13.5732
  39   2 1275.7268    0.0982  0.0790  9.2178  0.0000  0.0098   0.0063   0.0207    0.0182   0.0000   441.7396     0.0521630       20.2856     -0.263155      -2.50910      0.496364      0.408209      0.517135      0.441355      0.602509      0.589059      0.659023
  39   3 1516.0456    0.1858  0.1447  9.2622  0.0000  0.0069   0.0070   0.0170    0.0201   0.0000   441.9190     -0.630593       19.3951      0.149314      -2.59395     -0.394614      0.295534      0.388696      0.432011      0.447734      0.486194      0.490358
  39   4 1728.2487    0.3529  0.3429  9.3788  0.0000  0.0101   0.0083   0.0250    0.0265   0.0000   441.7836      0.571130       20.8242     0.0718342      -1.39498      0.330395      0.423477      0.549764      0.624906      0.643699      0.697663      0.721777
  39   5 1925.1985    0.5732  0.5592  9.5818  0.0000  0.0126   0.0104   0.0308    0.0366   0.0000   440.7536      0.544395       20.7125      -1.22365      -1.80748      0.144240      0.501417      0.666069      0.720329      0.774901      0.816496      0.810606
  39   6 2116.5836    0.8641  0.7463 10.0521  0.0000  0.0141   0.0136   0.0364    0.0457   0.0000   441.8990       1.48211       18.6948      0.677430      -1.07370     -0.828710      0.564908      0.786512      0.855461      0.911646       1.00181      0.968348
  39   7 2301.3029    1.2671  0.9457 10.7913  0.0000  0.0162   0.0186   0.0436    0.0517   0.0000   440.5780       2.61123       19.8682      0.749559      -2.21802      -1.21317      0.661289      0.913220      0.978504       1.07924       1.11917       1.08854
  39   8 2479.1101    1.8342  1.2059 11.2565 -0.0001  0.0184   0.0239   0.0492    0.0593   0.0000   441.0583       2.29044       20.8431       1.93772      -3.93672     -0.233157      0.739156       1.00209       1.12039       1.15913       1.26028       1.23096
  39   9 2653.9894    2.4522  1.1517 12.1003  0.0000  0.0186   0.0333   0.0489    0.0566   0.0000   442.5629       4.19788       17.3598       1.78605      -4.01073      -1.25783      0.729152       1.02735       1.11227       1.19492       1.20277       1.22880
  39  10 2827.4450    3.2503  1.0270 12.7851  0.0000  0.0169   0.0455   0.0454    0.0508   0.0000   443.1996       2.99398       19.0085      0.199023      -2.78648       1.15608      0.685419      0.900773      0.977469       1.07605       1.14343       1.12221
  39  11 2998.2897    3.9337  1.1300 12.8675  0.0000  0.0179   0.0518   0.0447    0.0637   0.0000   441.3870       7.76255       15.6797       2.97156       1.82969     -0.272477      0.690206      0.962439       1.03944       1.14160       1.14177       1.14340
  39  12 3165.9284    4.3063  1.3335 12.9792  0.0000  0.0191   0.0525   0.0508    0.0575   0.0000   441.2263       5.59303       15.9968      0.493077     -0.469980     -0.444794      0.755484       1.05006       1.15213       1.26593       1.26553       1.28330
  39  13 3330.6474    3.6488  1.7461 12.8296 -0.0014  0.0232   0.0407   0.0612    0.0447   0.0000   442.1559       4.94944       18.3306       2.61374       1.83202      -3.11032      0.933677       1.29588       1.43490       1.53964       1.63779       1.63488
  39  14 3492.9457    2.8136  2.8294 12.4329  0.0000  0.0305   0.0257   0.0851    0.0299   0.0000   446.3145       13.6712       7.79241      0.571179       5.88839      -1.22151       1.21225       1.61942       1.86850       1.98686       2.03303       2.05324
  39  15 3653.0804    2.2560  4.5722 11.7380  0.0000  0.0410   0.0171   0.1122    0.0259   0.0000   440.2041       11.0596       15.7992       3.15572      -1.33873       1.16183       1.59293       2.20629       2.45155       2.62129       2.72792       2.73699
  39  16 3811.5643    1.8305  6.1214 11.3556  0.0000  0.0518   0.0135   0.1441    0.0245   0.0000   435.9094       7.40737       22.8390      -2.28017      -8.13836      -8.20203       2.04701       2.76578       3.17634       3.37501       3.46008       3.50071
  39  17 3968.7376    1.4664  8.3112 11.1251 -0.0000  0.0716   0.0113   0.2038    0.0228   0.0000   439.1353       16.3612       4.56985       13.5139      -1.28615      -16.7351       2.77878       3.75031       4.29112       4.52630       4.69718       4.64925
  39  18 4124.9928    1.2012 10.6239 10.9404 -0.0003  0.0972   0.0093   0.2652    0.0217   0.0000   441.5588       11.9037       29.9982       3.80224       5.99170      -1.06641       3.76199       5.05768       5.75347       6.20148       6.36513       6.37286
  39  19 4280.1528    0.9447 12.6244 10.7991  0.0000  0.1307   0.0077   0.3433    0.0190   0.0000   435.0289       24.8095       2.40497       6.98286      -3.40027       3.20532       4.88737       6.74111       7.63237       8.26703       8.30908       8.36687
  39  20 4434.5501    0.7532 14.9007 10.6096  0.0013  0.1716   0.0069   0.4332    0.0178   0.0000   422.8380       24.9194       35.5606      -8.82954      -16.9327       8.27972       6.44575       8.69499       9.98715       10.6716       10.8048       10.7644
  40   3 1530.3390    0.1821  0.1960  9.1835  0.0000  0.0253   0.0065   0.0254    0.0208   0.0000   441.8306     -0.577706       21.0561     -0.265728     -0.895482     -0.163248       1.71124       2.45111       2.65824       2.43390       1.87329       1.10075
  40   4 1743.2575    0.3799  0.3239  9.3053  0.0000  0.0093   0.0087   0.0219    0.0272   0.0000   441.4396     -0.233741       20.2473      0.216672      -1.82194     -0.148345      0.390569      0.513759      0.567550      0.637229      0.632136      0.657931
  40   5 1941.4117    0.5882  0.6033  9.5680  0.0000  0.0131   0.0103   0.0318    0.0388   0.0000   440.7751     -0.434606       19.5423      0.542933      -1.91468     -0.166522      0.513333      0.718435      0.774383      0.842972      0.895448      0.882837
  40   6 2133.9518    0.9104  0.7763 10.0152  0.0000  0.0139   0.0138   0.0358    0.0480   0.0000   441.5929      0.434191       19.0652    -0.0250267      -2.55269      0.136216      0.586299      0.749781      0.850608      0.905955      0.952778      0.952649
  40   7 2319.4052    1.3429  1.1104 10.6605  0.0000  0.0179   0.0182   0.0468    0.0590   0.0000   440.2180      0.311607       19.4292       2.16357     -0.193943      -1.94716      0.679884      0.936337      0.993776       1.11251       1.11362       1.13114
  40   8 2497.9727    1.8288  1.1539 11.4545  0.0000  0.0185   0.0245   0.0480    0.0564   0.0000   441.5397       3.00765       19.0096     -0.473385      -3.22990      -1.40232      0.744799      0.986858       1.06431       1.15741       1.22417       1.21686
  40   9 2673.9280    2.5569  1.1519 12.1401  0.0000  0.0181   0.0342   0.0479    0.0573   0.0000   441.6442       4.65182       18.3050       3.15861      -1.51128      -1.12752      0.709446      0.961410       1.09538       1.15405       1.21226       1.17831
  40  10 2848.4004    3.3318  1.0712 12.5972  0.0000  0.0166   0.0447   0.0456    0.0566   0.0000   442.7970       4.97246       18.6529     -0.273584      -3.14528      0.971666      0.649835      0.897758      0.956420       1.04768       1.13838       1.09043
  40  11 3020.2378    4.1365  1.1207 13.0575  0.0000  0.0168   0.0549   0.0475    0.0579   0.0000   441.6972       6.07102       18.2864       1.54985      -2.01053      -2.37728      0.649616      0.900495      0.955591       1.06787       1.08707       1.09141
  40  12 3188.9015    4.0829  1.3570 13.1173  0.0000  0.0198   0.0500   0.0516    0.0493   0.0000   441.1550       8.92460       17.8746      0.556126     -0.614889      -1.43606      0.768485       1.05779       1.12318       1.24518       1.30470       1.28864
  40  13 3354.9387    3.5287  1.8562 12.7392  0.0000  0.0228   0.0374   0.0625    0.0408   0.0000   441.4417       7.41948       17.8548       1.84025      -1.82405      -6.24637      0.900999       1.19482       1.35660       1.44720       1.48909       1.46141
  40  14 3518.3933    2.7085  3.2882 12.2899  0.0002  0.0333   0.0230   0.0934    0.0272   0.0000   442.7886       11.3791       15.2318       3.80075       2.84344      -5.71236       1.25614       1.73721       1.94048       2.00797       2.10755       2.11907
  40  15 3679.7959    2.2132  4.6287 11.6465 -0.0004  0.0405   0.0162   0.1115    0.0249   0.0000   437.3047       8.70157       13.6115       1.45714     -0.414400      -2.27732       1.57769       2.10647       2.41898       2.51833       2.69636       2.66281
  40  16 3839.1424    1.7707  6.5051 11.2855  0.0000  0.0538   0.0128   0.1511    0.0237   0.0000   442.9770       6.17389       25.3655       2.80878      -8.05450      -2.85750       2.07117       2.81487       3.20777       3.33461       3.51172       3.53493
  40  17 3997.1829    1.4211  8.8526 11.0572 -0.0010  0.0768   0.0105   0.2104    0.0220   0.0000   437.3477       16.1469       20.9752       6.13519      -12.2967      -3.03083       2.86572       3.89336       4.45206       4.73127       4.84054       4.90382
  40  18 4153.9654    1.1776 11.3029 10.8879  0.0008  0.1034   0.0085   0.2792    0.0200   0.0000   435.7867       11.7347       26.0142      0.944000     -0.667937       7.62419       3.81122       5.23859       6.02074       6.35559       6.49374       6.61554
  40  19 4310.0720    0.9330 13.0428 10.7282  0.0001  0.1300   0.0074   0.3448    0.0185   0.0000   437.0215       14.9811       34.4548       12.8051      -7.60675      -11.2087       4.88900       6.55043       7.46826       8.08833       8.18180       8.27346
  41   2 1301.5772    0.0971  0.1068  9.2402  0.0000  0.0098   0.0058   0.0203    0.0180   0.0000   441.5133     -0.516873       21.8023      0.709345      -3.32841      0.585359      0.376621      0.470868      0.604283      0.619713      0.699849      0.604211
  41   3 1544.3581    0.1931  0.1845  9.2015  0.0000  0.0081   0.0064   0.0184    0.0204   0.0000   441.8825     -0.272402       20.9111     -0.236699      -2.34306     -0.802501      0.329233      0.447418      0.490226      0.535200      0.523321      0.535229
  41   4 1758.0505    0.3811  0.3608  9.4062  0.0000  0.0100   0.0084   0.0240    0.0271   0.0000   441.7394     -0.641356       20.5042     -0.960357      -3.38002     -0.427096      0.392375      0.515607      0.563619      0.615041      0.634324      0.695699
  41   5 1957.4757    0.6116  0.5853  9.7250  0.0000  0.0134   0.0106   0.0296    0.0375   0.0000   441.0510     -0.580964       19.8769      -1.09385     -0.950627      0.977277      0.491151      0.675523      0.728325      0.822920      0.883967      0.874783
  41   6 2151.1783    0.9535  0.7831 10.1993  0.0000  0.0140   0.0143   0.0358    0.0453   0.0000   441.7211       1.02671       22.0283       1.34888      -2.70971      0.787578      0.526091      0.711602      0.794398      0.866793      0.930857      0.889999
  41   7 2337.2272    1.3861  1.0301 10.8578  0.0000  0.0163   0.0190   0.0450    0.0523   0.0000   439.3979       2.31089       22.1509     -0.402861      -1.82896      -1.85086      0.630115      0.893058      0.945100       1.05395       1.11985       1.12844
  41   8 2516.6555    1.9490  1.1670 11.5974  0.0000  0.0183   0.0259   0.0473    0.0564   0.0000   441.8248       1.92397       16.7423     -0.677686      -1.69382       1.42710      0.693161      0.962993       1.04233       1.16468       1.19284       1.18949
  41   9 2693.6513    2.7493  1.1224 12.0383  0.0000  0.0169   0.0352   0.0448    0.0622   0.0000   441.8515       4.19219       19.4101       2.66224      -3.44847       2.02287      0.675590      0.886395      0.988462       1.04224       1.11959       1.14840
  41  10 2869.1072    3.4894  1.0634 12.8062  0.0000  0.0164   0.0468   0.0445    0.0542   0.0000   442.2446       3.99877       19.9487       2.30317      -2.33670      -1.41488      0.637919      0.864572      0.959393       1.01863       1.07839       1.05367
  41  11 3041.8301    4.1030  1.1678 12.9850  0.0000  0.0175   0.0522   0.0462    0.0619   0.0000   441.2558       7.51270       18.9716    -0.0985684      -3.74141      -1.89337      0.660773      0.909709      0.999010       1.07438       1.10198       1.10418
  41  12 3211.5432    4.0633  1.4393 13.0607 -0.0000  0.0196   0.0478   0.0539    0.0486   0.0000   441.5089       6.93808       18.9834       1.95428      -1.85444      -1.07108      0.762289       1.01584       1.13723       1.23411       1.27793       1.28814
  41  13 3378.8409    3.3695  2.0532 12.8023  0.0000  0.0252   0.0347   0.0683    0.0362   0.0000   442.4592       6.72640       13.8003       3.84123    -0.0623172      -2.96670      0.915125       1.26813       1.43104       1.52231       1.56143       1.56927
  41  14 3543.5451    2.6501  3.4528 12.1315 -0.0000  0.0329   0.0213   0.0925    0.0275   0.0000   442.4544       11.6036       13.4536     -0.918040      -1.84142      -1.94214       1.24504       1.67424       1.87964       2.03108       2.10459       2.11741
  41  15 3705.9811    2.1151  5.1405 11.6542 -0.0006  0.0446   0.0150   0.1219    0.0225   0.0000   437.7319       9.38146       12.3261      -6.80457      -2.57522     -0.336343       1.62019       2.24325       2.52261       2.69279       2.76975       2.82888
  41  16 3866.2587    1.6951  7.2512 11.2873  0.0001  0.0596   0.0120   0.1658    0.0223   0.0000   439.8976       16.0848       20.4725       1.72863      -1.88080       2.14535       2.18631       2.97525       3.36872       3.60084       3.74664       3.76377
  41  17 4025.2663    1.3864  9.4840 11.0735 -0.0014  0.0822   0.0097   0.2243    0.0212   0.0000   437.9921       11.1675       20.2067      0.918999     -0.992132      -10.3823       3.00676       4.08202       4.62551       4.94587       5.08280       5.06708
  41  18 4182.9058    1.0681 11.0071 10.9454  0.0006  0.1075   0.0084   0.2901    0.0195   0.0000   429.8983       11.0707       24.0727       12.2763      -19.0152       1.58398       3.94235       5.27530       6.11330       6.53028       6.60296       6.68758
  41  19 4339.4865    0.8797 13.5655 10.7312  0.0000  0.1414   0.0068   0.3647    0.0178   0.0000   452.0274       20.6570       5.67054       6.34264       4.14332       11.4725       5.10345       6.98757       7.80390       8.53060       8.68252       8.77853
  42   2 1314.2439    0.1048  0.0839  9.1575  0.0000  0.0091   0.0059   0.0158    0.0177   0.0000   441.6392      0.302462       20.6876     -0.653962      -1.93174     -0.763244      0.364381      0.335779      0.442195      0.537013      0.526656      0.551945
  42   3 1558.1866    0.2202  0.1910  9.2015  0.0000  0.0083   0.0068   0.0183    0.0206   0.0000   442.0411      -1.11926       20.8599     -0.537710      -1.82333     -0.577601      0.321764      0.416602      0.523658      0.527041      0.564263      0.536036
  42   4 1772.6180    0.3885  0.4224  9.3580  0.0000  0.0114   0.0080   0.0269    0.0284   0.0000   442.3874     -0.886784       20.3372     0.0999500      -2.28782      0.764745      0.413179      0.603359      0.632594      0.723819      0.703185      0.730436
  42   5 1973.3481    0.6361  0.5963  9.6657  0.0000  0.0121   0.0108   0.0313    0.0376   0.0000   441.1410      0.500534       20.6795      -1.64518     -0.282449     -0.141781      0.453524      0.614027      0.676693      0.750221      0.763690      0.776667
  42   6 2168.1393    0.9432  0.8667 10.1717  0.0000  0.0149   0.0137   0.0391    0.0473   0.0000   441.4936      0.651120       18.7232      0.151750      -1.35206      -1.30263      0.568048      0.760245      0.830461      0.901200      0.924753      0.901093
  42   7 2354.8697    1.4466  1.0446 10.9110  0.0000  0.0170   0.0195   0.0434    0.0539   0.0000   441.3371       2.36958       20.1864      0.775474      -1.21871      0.871454      0.622106      0.869034      0.935425       1.03132       1.08459       1.07922
  42   8 2535.1012    2.0128  1.2507 11.3961  0.0000  0.0177   0.0246   0.0491    0.0533   0.0000   441.1364       3.52113       21.0158      0.585621      -1.76876     -0.228115      0.653721      0.863757      0.988461       1.07421       1.08364       1.06714
  42   9 2713.1486    2.7708  1.0691 12.2077 -0.0002  0.0163   0.0364   0.0430    0.0562   0.0000   442.2736       4.06613       18.0131     0.0264520      -3.06745      0.640841      0.629296      0.825484      0.937651       1.02475       1.05116       1.02665
  42  10 2889.5695    3.4939  1.0615 12.8249 -0.0000  0.0166   0.0462   0.0444    0.0523   0.0000   441.7924       4.80071       20.7192       1.57274      -2.31743     -0.226326      0.593471      0.850002      0.884221      0.979113       1.00814       1.02250
  42  11 3063.1649    4.1474  1.1593 13.1990 -0.0001  0.0178   0.0541   0.0464    0.0565   0.0000   440.2638       4.44948       17.0993       2.32144      -2.75330      -2.40840      0.656774      0.903370      0.989411       1.06608       1.09899       1.10584
  42  12 3233.8902    4.0637  1.4501 13.1281  0.0000  0.0195   0.0477   0.0543    0.0451   0.0000   440.6486       7.57083       19.7609      0.841317      -2.72632      -1.20618      0.752408       1.01544       1.12935       1.18401       1.24118       1.24618
  42  13 3402.2528    3.3578  2.1864 12.5195  0.0000  0.0247   0.0322   0.0669    0.0372   0.0000   444.3551       7.15096       15.7479       3.19054       3.90643      -2.92402      0.894948       1.25247       1.36266       1.47427       1.56600       1.54300
  42  14 3568.4013    2.5722  3.8665 11.9856  0.0000  0.0351   0.0194   0.0964    0.0257   0.0000   442.2513       14.3363       17.0438       3.75931       2.39668      -5.57598       1.29650       1.73818       1.95234       2.08833       2.23753       2.21321
  42  15 3731.9122    2.0724  5.6002 11.5254  0.0000  0.0460   0.0141   0.1266    0.0222   0.0000   442.1923       12.8499       15.8962      -3.12657       1.28609      -2.33933       1.68365       2.28824       2.55866       2.74586       2.84903       2.85076
  42  16 3893.3180    1.6490  7.4218 11.2480  0.0000  0.0606   0.0116   0.1683    0.0218   0.0000   436.6208       16.2367       26.4708       1.40807       6.28273      -5.88043       2.23188       2.94494       3.41847       3.63691       3.80003       3.79204
  42  17 4052.7120    1.3788 10.2332 11.0034  0.0024  0.0860   0.0091   0.2359    0.0208   0.0000   437.6629       19.9293       22.9318       5.45989      -15.5886       10.0939       3.11817       4.23736       4.85064       5.14695       5.36205       5.38909
  42  18 4211.2741    1.0409 11.5380 10.9043  0.0014  0.1133   0.0081   0.2971    0.0187   0.0000   434.2008       17.3330       30.3979       10.8528      -4.49399       1.33113       4.02294       5.40876       6.22356       6.62740       6.86802       6.99528
  43   2 1326.7300    0.1155  0.0830  9.1973  0.0000  0.0072   0.0062   0.0171    0.0176   0.0000   441.7092     -0.633942       21.2976      0.564821      -3.82340     -0.186232      0.296919      0.289444      0.406730      0.489881      0.486878      0.480415
  43   3 1571.8056    0.2235  0.2002  9.2267  0.0000  0.0075   0.0067   0.0187    0.0205   0.0000   441.8709      0.141131       21.0011    -0.0709368      -3.65139     -0.509388      0.296097      0.389324      0.446184      0.487887      0.503192      0.522969
  43   4 1787.0419    0.4132  0.3924  9.4105  0.0000  0.0101   0.0085   0.0249    0.0280   0.0000   441.7107      0.351630       20.0882      0.152226      -2.69800      -1.04288      0.386926      0.527292      0.613619      0.644727      0.663234      0.684824
  43   5 1989.1048    0.6790  0.5886  9.7442  0.0000  0.0120   0.0112   0.0291    0.0377   0.0000   441.6418     -0.151700       20.0010     -0.353851      -3.10125     -0.536998      0.428951      0.583210      0.638909      0.686871      0.719423      0.732680
  43   6 2184.9111    1.0032  0.8924 10.2836  0.0000  0.0149   0.0142   0.0401    0.0474   0.0000   441.3882       2.01373       20.4221      0.292015     -0.417257     -0.718035      0.543592      0.754226      0.825702      0.895523      0.942660      0.954453
  43   7 2372.3014    1.5078  1.1550 10.8508  0.0000  0.0172   0.0192   0.0470    0.0592   0.0000   440.4087       2.35401       20.7575      0.220366      -1.50254      0.398674      0.639366      0.884761      0.953552       1.06221       1.07652       1.10081
  43   8 2553.3816    2.0326  1.2322 11.5405 -0.0029  0.0183   0.0249   0.0469    0.0528   0.0000   441.8765       3.73135       19.6304       1.80719     -0.919850      0.849740      0.678165      0.920754       1.03385       1.10399       1.17562       1.18464
  43   9 2732.5205    2.7968  1.1011 12.4192  0.0000  0.0169   0.0366   0.0448    0.0521   0.0000   441.7238       3.25403       21.3554      0.470354      -1.36921     -0.291275      0.615967      0.847805      0.919820      0.984936       1.05182       1.04965
  43  10 2909.7998    3.7295  1.0893 12.9490  0.0000  0.0163   0.0489   0.0447    0.0552   0.0000   441.1893       4.54837       20.3802       1.83445      -2.52571      -1.16039      0.609788      0.827399      0.908500       1.01317       1.04857       1.02657
  43  11 3084.1531    4.2742  1.2634 12.8826  0.0000  0.0175   0.0503   0.0464    0.0588   0.0000   442.3763       5.00630       17.7368       2.77827      -1.02041     -0.853741      0.626371      0.871328      0.971109       1.03880       1.02640       1.07524
  43  12 3255.8802    4.0206  1.5860 13.0715 -0.0000  0.0208   0.0446   0.0549    0.0437   0.0000   442.4651       7.83842       17.7370       2.07385      0.980314      -1.89962      0.764798       1.04891       1.15113       1.25261       1.32748       1.31937
  43  13 3425.4785    3.2165  2.5297 12.5166 -0.0000  0.0266   0.0281   0.0725    0.0314   0.0000   443.5211       6.08969       12.3576      -1.03027       6.71765      -3.02123      0.939720       1.28008       1.43844       1.54881       1.57876       1.61528
  43  14 3592.7709    2.4903  3.9255 11.9988  0.0000  0.0350   0.0186   0.1004    0.0250   0.0000   439.5440       10.8252       16.0307       3.23509       3.18471      -3.97457       1.23313       1.68782       1.91485       2.03555       2.11958       2.17952
  43  15 3757.4416    1.9810  5.9080 11.5263  0.0000  0.0478   0.0134   0.1366    0.0216   0.0000   439.8209       12.0899       13.8202       6.78204      -4.47902      -2.23551       1.70452       2.32180       2.64398       2.81608       2.93552       2.93707
  43  16 3919.9285    1.6201  8.2781 11.1967  0.0001  0.0667   0.0107   0.1842    0.0218   0.0000   438.1055       12.6764       22.2972     -0.456989      -4.99815      -6.53081       2.33108       3.17068       3.60526       3.87661       4.02553       4.06188
  43  17 4080.2551    1.2633 10.2474 11.0592 -0.0016  0.0908   0.0087   0.2488    0.0203   0.0000   439.6472       10.0641       18.3635       2.67821      -1.87263      -20.8763       3.22340       4.31859       5.01073       5.24871       5.53287       5.53362
  43  18 4239.7411    1.0026 12.5589 10.9030 -0.0003  0.1231   0.0073   0.3250    0.0179   0.0000   440.1568       17.5154       38.7757      -6.61738      -10.5012      -7.25572       4.26190       5.78516       6.73254       7.09586       7.31878       7.33783
  44   2 1339.0872    0.1094  0.0923  9.1662 -0.0011  0.0087   0.0058   0.0169    0.0174   0.0000   442.1635     -0.582547       21.2848     0.0331183      -3.04152    -0.0386363      0.371308      0.436455      0.414115      0.442416      0.543722      0.493119
  44   3 1585.2213    0.2369  0.2387  9.2104  0.0000  0.0084   0.0066   0.0211    0.0212   0.0000   441.9011     -0.394269       20.4904     -0.676627      -2.62648      0.848282      0.314899      0.415043      0.474008      0.501850      0.504316      0.503604
  44   4 1801.2414    0.4370  0.4630  9.3810  0.0000  0.0111   0.0083   0.0269    0.0296   0.0000   441.6153      0.198148       20.5345      -1.11982      -2.14009     -0.352226      0.409535      0.549329      0.613120      0.688976      0.719880      0.736505
  44   5 2004.6707    0.6988  0.6291  9.7957  0.0000  0.0127   0.0113   0.0307    0.0381   0.0000   441.6065     -0.207306       21.3209     -0.185463      -2.73186     -0.632116      0.428191      0.602367      0.649859      0.744283      0.762471      0.775233
  44   6 2201.4798    1.0605  0.8435 10.3357  0.0000  0.0142   0.0149   0.0364    0.0471   0.0000   442.1168       2.30373       19.8035     -0.210704     -0.900592      0.677206      0.509259      0.696520      0.758862      0.838655      0.898348      0.906139
  44   7 2389.4962    1.5629  1.1692 10.9100  0.0000  0.0179   0.0197   0.0445    0.0589   0.0000   441.9745       2.27459       20.3450      -1.51103     -0.340330       2.12023      0.630771      0.886531      0.941364       1.06533       1.08094       1.07166
  44   8 2571.5666    2.1736  1.2026 11.5972  0.0000  0.0176   0.0265   0.0458    0.0548   0.0000   441.1717       3.39394       19.4974      0.857906      -1.78926     -0.129272      0.613182      0.844902      0.954598       1.00702       1.07869       1.08316
  44   9 2751.6875    2.9584  1.0692 12.2487 -0.0000  0.0161   0.0377   0.0426    0.0572   0.0000   441.3727       3.65954       21.6059      -1.13252      -2.48332    -0.0221101      0.576985      0.819315      0.872633      0.923897      0.962480      0.973015
  44  10 2929.8266    3.7990  1.0808 12.8539  0.0000  0.0161   0.0482   0.0421    0.0554   0.0000   441.5340       4.74693       20.0787       1.08121     -0.223454    -0.0441220      0.587652      0.808413      0.877152      0.957510       1.05518       1.01151
  44  11 3105.0138    4.1902  1.2005 13.2044 -0.0001  0.0177   0.0518   0.0459    0.0513   0.0000   442.3165       6.17126       18.8366      0.757781      -1.58369       3.01342      0.633485      0.863130      0.961828       1.05094       1.09323       1.11515
  44  12 3277.6119    3.9830  1.6678 12.8385  0.0000  0.0205   0.0415   0.0549    0.0433   0.0000   442.0451       6.42318       18.1832      -1.48979     -0.788848     -0.583037      0.727672      0.993946       1.07350       1.18525       1.22253       1.22748
  44  13 3448.2604    3.1013  2.7391 12.4178  0.0000  0.0277   0.0261   0.0750    0.0300   0.0000   442.3134       8.11436       14.3428       1.89279       2.33579      -1.55469      0.969358       1.31423       1.49146       1.57557       1.67958       1.71794
  44  14 3616.6670    2.4123  4.3136 11.7897  0.0000  0.0373   0.0170   0.1014    0.0247   0.0000   440.8510       11.5699       14.8481      0.908800       4.68545      -3.17786       1.28365       1.75184       1.98711       2.13366       2.15855       2.21667
  44  15 3782.5236    1.9289  6.0478 11.4825  0.0000  0.0503   0.0131   0.1372    0.0212   0.0000   437.9568       13.6229       18.6651       1.00152      -8.53504      -7.73619       1.70603       2.38706       2.65568       2.88091       2.95332       3.00539
  44  16 3946.1091    1.5667  8.5711 11.1783 -0.0002  0.0702   0.0102   0.1941    0.0208   0.0000   443.1784       17.7655       13.2979     -0.476302      -4.43341      -5.67017       2.41223       3.30808       3.73196       3.98912       4.18418       4.19513
  44  17 4107.4394    1.2638 11.2745 10.9536  0.0000  0.0977   0.0079   0.2622    0.0195   0.0000   436.7629       16.9102       15.9414       5.18763      0.504792       3.42460       3.34115       4.54146       5.17072       5.47150       5.83144       5.87386
  44  18 4267.5585    0.9583 13.0406 10.8339 -0.0008  0.1326   0.0069   0.3375    0.0173   0.0000   448.0121       10.4798       25.6234       9.55646      -14.1304      -8.48355       4.40254       6.03401       6.93297       7.38881       7.58240       7.72307
  45   2 1351.2665    0.1091  0.1069  9.1728  0.0000  0.0085   0.0054   0.0173    0.0173   0.0000   442.1766     -0.281070       20.4887    -0.0388126      -2.53969     -0.730676      0.286350      0.374657      0.508322      0.428079      0.492940      0.557166
  45   3 1598.4045    0.2494  0.2232  9.1991  0.0000  0.0085   0.0068   0.0184    0.0208   0.0000   442.6594     -0.239012       20.2610      0.943805      -2.47105     -0.229210      0.324117      0.442663      0.536644      0.563536      0.575126      0.604487
  45   4 1815.2872    0.4504  0.4501  9.4310  0.0000  0.0109   0.0085   0.0258    0.0299   0.0000   441.7092      0.885355       20.4871     -0.699526      -2.11928      0.444053      0.383309      0.530630      0.589149      0.632943      0.666399      0.666933
  45   5 2020.0305    0.7073  0.6813  9.7777  0.0000  0.0131   0.0109   0.0314    0.0380   0.0000   441.6482     -0.100397       21.2180      0.259385      -2.92041     -0.118003      0.432840      0.611223      0.651242      0.715465      0.745339      0.743518
  45   6 2217.8352    1.0954  0.9316 10.3268  0.0000  0.0150   0.0146   0.0388    0.0488   0.0000   442.4449      0.172575       19.9508      0.787109      -3.05885      0.904991      0.508747      0.703402      0.772135      0.835451      0.856666      0.875172
  45   7 2406.5433    1.6003  1.1799 11.0847 -0.0029  0.0171   0.0198   0.0475    0.0506   0.0000   442.3062       2.16593       20.1159       1.26890      -1.97906     -0.453729      0.591811      0.809615      0.903402      0.959014       1.02558       1.03468
  45   8 2589.5516    2.2970  1.1380 11.8993  0.0000  0.0169   0.0292   0.0448    0.0532   0.0000   441.4419       2.80175       18.5920       1.12601    -0.0934173     -0.645863      0.607101      0.815173      0.890588      0.975167       1.04304       1.02116
  45   9 2770.6796    3.0854  1.1607 12.4627  0.0000  0.0172   0.0385   0.0451    0.0547   0.0000   442.9841       3.33907       20.8901      0.170425      -1.61917      -1.17028      0.584199      0.825926      0.876477      0.941082       1.04989       1.05510
  45  10 2949.6254    3.9816  1.1525 12.8794  0.0000  0.0168   0.0488   0.0438    0.0585   0.0000   442.1004       4.80337       19.2963      0.646150      -2.00838     -0.821552      0.569081      0.773778      0.885177      0.926778      0.950141      0.974357
  45  11 3125.6329    4.1546  1.3035 13.2509  0.0000  0.0183   0.0497   0.0492    0.0469   0.0000   441.9442       7.47135       18.2016      0.786367      -3.21137     -0.218693      0.649345      0.888207      0.971966       1.05890       1.14568       1.15321
  45  12 3299.1320    3.8623  1.5990 12.9389 -0.0000  0.0203   0.0414   0.0542    0.0416   0.0000   442.4294       4.06164       17.9061      0.780038      -1.37119      0.195567      0.694990      0.970360       1.05935       1.12369       1.17823       1.18043
  45  13 3470.7111    3.0642  3.1031 12.1426  0.0000  0.0286   0.0232   0.0776    0.0300   0.0000   441.4432       9.81271       13.2029       3.73904      0.257872      -5.08556      0.973752       1.32992       1.48170       1.59832       1.64170       1.67814
  45  14 3640.2769    2.3572  4.7846 11.7116 -0.0000  0.0394   0.0157   0.1080    0.0231   0.0000   441.3862       13.4706       14.2153      -1.96112     -0.551531      0.418441       1.32321       1.83678       2.05480       2.19557       2.27874       2.32220
  45  15 3807.4596    1.9004  6.9207 11.3786  0.0000  0.0554   0.0121   0.1496    0.0211   0.0000   441.8747       11.8338       22.0015       2.39989      -8.78078      -5.36341       1.84701       2.52378       2.87317       3.09221       3.22441       3.29073
  45  16 3971.9395    1.5354  8.9413 11.1564  0.0005  0.0728   0.0095   0.2027    0.0200   0.0000   435.8554       13.7257       15.2254       2.26095      -8.49863       2.77268       2.44374       3.34450       3.77467       4.10881       4.21939       4.30505
  45  17 4134.4695    1.2428 11.8738 10.9173  0.0031  0.1018   0.0074   0.2647    0.0184   0.0000   437.5661       18.4134       19.7464      -19.2801       6.83848     -0.268107       3.37450       4.64535       5.26528       5.74265       5.77416       5.92284
  46   3 1611.4355    0.2603  0.2342  9.2201  0.0000  0.0080   0.0068   0.0187    0.0211   0.0000   442.1209      0.160564       20.4368      0.479356      -2.62530      0.815296      0.264239      0.356472      0.408902      0.408304      0.453374      0.423974
  46   4 1829.2023    0.4724  0.4710  9.3945  0.0001  0.0107   0.0086   0.0261    0.0315   0.0000   441.5253     -0.330586       21.3820     -0.655449      -3.13466      0.621542      0.372462      0.491427      0.564866      0.610566      0.628911      0.658989
  46   5 2035.2829    0.7327  0.7119  9.8397  0.0000  0.0129   0.0110   0.0332    0.0394   0.0000   441.6091      0.306741       19.4842     -0.625452      -1.68401      0.500511      0.429953      0.604775      0.660839      0.746179      0.786759      0.769254
  46   6 2234.0035    1.1427  0.9271 10.4942  0.0000  0.0150   0.0154   0.0384    0.0477   0.0000   441.7472       1.07985       19.9044      0.152367      -1.80031      0.641208      0.512705      0.706214      0.761555      0.821335      0.875157      0.894094
  46   7 2423.3998    1.6862  1.1657 11.1647  0.0000  0.0168   0.0210   0.0459    0.0547   0.0000   441.2331       1.22999       19.8871      0.312712      -2.66129     -0.112926      0.580952      0.781920      0.839420      0.921960      0.969674      0.993283
  46   8 2607.3419    2.4028  1.2252 11.6715 -0.0001  0.0171   0.0281   0.0449    0.0576   0.0000   442.4612       2.69215       20.7735      0.337422      -1.05321     -0.311515      0.570438      0.784555      0.865169      0.931641       1.01490       1.00474
  46   9 2789.5138    3.1497  1.1556 12.4020  0.0000  0.0161   0.0384   0.0449    0.0561   0.0000   442.4285       2.76389       18.2247      0.527928     -0.863779      -1.35254      0.569497      0.749903      0.823403      0.910561      0.911463      0.918021
  46  10 2969.2184    4.0063  1.1848 12.7348  0.0000  0.0163   0.0473   0.0435    0.0587   0.0000   442.3309       4.94300       20.0946      0.992660      -2.25928      -2.43916      0.571647      0.788789      0.856522      0.924725      0.979239      0.980861
  46  11 3145.9049    4.2862  1.3183 13.0423  0.0000  0.0179   0.0489   0.0475    0.0516   0.0000   441.1422       7.73343       18.7946      0.259182     -0.855516      -1.53777      0.605287      0.832393      0.921874       1.00697       1.04253       1.07180
  46  12 3320.2915    3.7514  1.8070 12.9273  0.0000  0.0214   0.0380   0.0591    0.0371   0.0000   441.9138       9.39072       18.1093       3.55002     -0.944589      -1.58939      0.722194      0.999193       1.08714       1.17641       1.23204       1.23847
  46  13 3492.9618    2.9259  3.2560 12.2548 -0.0000  0.0305   0.0226   0.0838    0.0278   0.0000   443.1398       9.66498       12.6684       4.18633       2.02139      -3.85594      0.996039       1.40052       1.54542       1.68141       1.75834       1.77603
  46  14 3663.6199    2.3314  4.8867 11.7018  0.0000  0.0397   0.0153   0.1101    0.0231   0.0000   441.1028       6.33355       15.9652      -1.68383      -1.32618       2.14838       1.30039       1.79824       2.01869       2.18090       2.27644       2.31690
  46  15 3831.8755    1.8524  7.1783 11.3670  0.0000  0.0575   0.0116   0.1557    0.0212   0.0000   438.6761       5.95504       15.9206       3.05811      -7.24916      -2.10820       1.88051       2.59867       2.92448       3.17062       3.30069       3.30477
  46  16 3997.4624    1.4813  9.7185 11.1128 -0.0013  0.0810   0.0084   0.2154    0.0192   0.0000   437.5462       11.7169       19.6313      -1.26983      -8.02936       4.64177       2.63984       3.63732       4.10528       4.43585       4.53624       4.63748
  46  17 4160.9343    1.1216 11.8218 10.9769 -0.0061  0.1117   0.0070   0.2860    0.0176   0.0000   437.3888       20.5566       11.1153      -12.5090       2.20879       4.05037       3.60411       4.90100       5.65536       6.03702       6.20822       6.35281
  47   2 1375.1881    0.1289  0.0918  9.1667  0.0000  0.0072   0.0059   0.0126    0.0170   0.0000   441.9158     -0.187422       21.1286     0.0115984      -3.06756     -0.583085      0.228026      0.299457      0.325909      0.364840      0.404414      0.398666
  47   3 1624.2437    0.2579  0.2510  9.2199  0.0000  0.0082   0.0066   0.0201    0.0211   0.0000   441.9673      0.320056       20.5004     -0.355058      -2.08315      0.156974      0.285043      0.386699      0.417083      0.444170      0.466445      0.458086
  47   4 1842.9442    0.4813  0.4990  9.3979  0.0001  0.0114   0.0085   0.0271    0.0312   0.0000   441.9814      0.525699       20.4115      0.289522      -2.61677     -0.346301      0.389005      0.577102      0.593590      0.683411      0.714406      0.734975
  47   5 2050.3268    0.7821  0.7083  9.7531  0.0000  0.0124   0.0113   0.0315    0.0412   0.0000   442.0258      0.608964       20.7896     0.0365413      -1.44498     -0.503655      0.399667      0.545721      0.601957      0.633266      0.704746      0.675612
  47   6 2249.9869    1.1532  0.9923 10.5490  0.0000  0.0155   0.0150   0.0402    0.0463   0.0000   442.0116      0.673811       19.5501     -0.171833      -2.06787      0.773683      0.515647      0.709083      0.806335      0.860441      0.904184      0.903996
  47   7 2440.0506    1.7067  1.1777 11.2104  0.0000  0.0175   0.0212   0.0465    0.0552   0.0000   441.3659       2.61693       18.9032      0.218202      -2.79339      -1.20329      0.587343      0.851988      0.910286       1.02322       1.07452       1.06789
  47   8 2625.0234    2.4441  1.1817 11.8881 -0.0000  0.0165   0.0296   0.0455    0.0561   0.0000   441.5127       2.32086       21.6360      0.914392      -2.08601      0.689435      0.558209      0.758787      0.847758      0.919526      0.973485      0.969899
  47   9 2808.1436    3.2716  1.1738 12.3854  0.0000  0.0160   0.0391   0.0445    0.0589   0.0000   441.8137       4.53367       20.6471      0.433730      -1.79907      -1.24965      0.548188      0.736123      0.821276      0.910523      0.937972      0.948808
  47  10 2988.6546    4.0307  1.1355 13.0764 -0.0001  0.0167   0.0498   0.0429    0.0542   0.0000   441.9408       4.35317       20.3785      0.763037      -1.85715      -2.27985      0.545503      0.778267      0.830819      0.912076      0.951799      0.964927
  47  11 3166.0746    4.1427  1.4236 13.0197  0.0002  0.0180   0.0459   0.0506    0.0458   0.0000   441.7444       6.27384       17.1340       1.07991      -2.58443      -1.98891      0.617723      0.841764      0.918881      0.982560       1.07224       1.04589
  47  12 3341.3264    3.7008  2.0046 12.7268  0.0000  0.0222   0.0347   0.0617    0.0367   0.0000   442.4521       5.97376       17.6587       1.94363       1.97752     -0.304497      0.726219       1.00615       1.12113       1.22513       1.27846       1.29045
  47  13 3514.9217    2.8494  3.3749 12.2311  0.0001  0.0307   0.0213   0.0845    0.0258   0.0000   443.2391       8.29352       16.0858       4.76534       1.04856      -2.26340      0.992517       1.37663       1.52396       1.65565       1.77673       1.76068
  47  14 3686.5431    2.2546  5.3268 11.6827 -0.0003  0.0433   0.0146   0.1174    0.0220   0.0000   442.5403       5.71146       23.3327       2.91583      -5.05173     -0.293904       1.38031       1.92563       2.15661       2.36634       2.42632       2.46926
  47  15 3855.9286    1.7727  7.4176 11.3626 -0.0001  0.0596   0.0110   0.1642    0.0207   0.0000   438.9359       10.2440       22.6538       1.84117      -7.35655       4.73043       1.93420       2.62603       3.00961       3.22225       3.34150       3.41718
  47  16 4022.7268    1.4205 10.1830 11.0788 -0.0003  0.0866   0.0079   0.2242    0.0187   0.0000   440.1022       9.10553       29.7048       6.56706      -6.56082      -8.40078       2.73711       3.76999       4.25644       4.59453       4.77615       4.83944
  47  17 4187.0592    1.1321 12.6395 10.9060  0.0027  0.1132   0.0068   0.2944    0.0170   0.0000   437.6640       27.1613       13.9969      -9.61551      -4.71011      -6.05260       3.59382       4.87446       5.61462       6.00570       6.18612       6.32567
  48   2 1386.9168    0.1358  0.1240  9.1544  0.0000  0.0065   0.0055   0.0164    0.0173   0.0000   442.2955     -0.208891       20.9702     -0.386923      -2.65093     0.0886017      0.221206      0.285285      0.304484      0.375567      0.326828      0.360019
  48   3 1636.8760    0.2870  0.3068  9.1850  0.0000  0.0095   0.0066   0.0208    0.0227   0.0000   442.0757      0.276122       20.2417      0.481234      -2.56421      0.102110      0.310303      0.416779      0.445833      0.506613      0.536393      0.546604
  48   4 1856.5416    0.5026  0.4972  9.4958  0.0000  0.0108   0.0088   0.0263    0.0306   0.0000   441.9485    -0.0735555       21.7107      0.489566      -2.86657      0.527590      0.356354      0.462989      0.539135      0.557424      0.602466      0.620117
  48   5 2065.2775    0.8194  0.7628  9.7277  0.0000  0.0126   0.0114   0.0325    0.0448   0.0000   441.5321       1.07577       19.1057     -0.110911     -0.823931     -0.741052      0.420061      0.562940      0.637643      0.689290      0.727697      0.726930
  48   6 2265.8054    1.1873  0.9854 10.6995 -0.0002  0.0151   0.0156   0.0408    0.0450   0.0000   441.6798       1.70864       20.2463       1.29148      -2.65494      -1.67095      0.507928      0.687079      0.762926      0.818227      0.874377      0.853290
  48   7 2456.5437    1.7868  1.2115 11.1915 -0.0000  0.0171   0.0210   0.0441    0.0526   0.0000   441.6137       1.12611       19.3489      0.243921      -1.21366     -0.619697      0.548553      0.757940      0.822437      0.934259      0.934369      0.998768
  48   8 2642.5827    2.4518  1.2092 12.0557 -0.0000  0.0172   0.0295   0.0452    0.0489   0.0000   442.1734       1.87088       20.4249      -1.33578      -3.50990      -1.13791      0.543472      0.745992      0.816555      0.915086      0.946967      0.940159
  48   9 2826.6207    3.4058  1.1653 12.4704  0.0000  0.0158   0.0400   0.0434    0.0567   0.0000   440.8938       3.87226       20.1857       1.84617      -1.37162     -0.807221      0.536577      0.719649      0.811921      0.862918      0.933164      0.916267
  48  10 3007.8976    4.1763  1.1063 13.1277  0.0000  0.0158   0.0514   0.0417    0.0532   0.0000   441.8116       4.29553       19.2654      0.902304      -1.62321      -3.20062      0.536135      0.727176      0.808317      0.863000      0.916177      0.902623
  48  11 3186.0921    4.1012  1.4337 13.1083  0.0000  0.0188   0.0452   0.0498    0.0442   0.0000   441.5120       5.90070       17.9426      0.902890      -1.57096      -1.25302      0.603573      0.838522      0.950573       1.02478       1.10215       1.07631
  48  12 3362.0947    3.5768  2.1313 12.6439  0.0000  0.0227   0.0321   0.0621    0.0351   0.0000   442.3924       8.22210       15.0874       3.34016       1.86776      -7.40760      0.732915       1.00851       1.14030       1.22248       1.26830       1.28556
  48  13 3536.6710    2.7944  3.6566 12.1180 -0.0000  0.0316   0.0198   0.0878    0.0248   0.0000   442.2702       11.0257       14.2535       2.60531       3.27905       1.22122       1.00603       1.39236       1.56723       1.68150       1.81319       1.81372
  48  14 3709.1886    2.1976  5.8108 11.5643 -0.0005  0.0456   0.0135   0.1227    0.0220   0.0000   438.8850       12.7437       20.2263      -5.23852      -6.45618     -0.263019       1.44092       1.96241       2.23310       2.39031       2.54613       2.55041
  48  15 3879.6120    1.7586  8.2584 11.3264  0.0003  0.0662   0.0101   0.1795    0.0202   0.0000   439.0259       9.20478       19.9659       1.48548      -5.74349     -0.451182       2.05288       2.85356       3.20172       3.47054       3.65354       3.73604
  48  16 4047.5518    1.3915 10.7651 11.0771  0.0003  0.0923   0.0076   0.2335    0.0181   0.0000   439.7930       10.3656       17.3845       12.4766      -8.24376      0.510439       2.82255       3.94100       4.39922       4.80318       4.94926       5.09260
  49   1 1101.2264    0.0456  0.0106  9.2624  0.0000  0.0141   0.0074   0.0061    0.0153   0.0000   440.6350     -0.241093       20.4359     -0.675259      -2.88558      0.908299      0.250923      0.570402      0.405970      0.526246      0.524335      0.633765
  49   2 1398.5152    0.1439  0.1155  9.1537  0.0000  0.0065   0.0057   0.0146    0.0172   0.0000   442.2975    -0.0370103       20.5857     0.0256408      -2.64848      0.277516      0.228240      0.276033      0.312921      0.353032      0.437054      0.466630
  49   3 1649.3180    0.3111  0.2998  9.2004  0.0000  0.0089   0.0069   0.0196    0.0231   0.0000   441.8367      0.139334       20.2479  -0.000556389      -3.16756     -0.543549      0.286101      0.376078      0.442402      0.451429      0.486200      0.488534
  49   4 1869.9955    0.5200  0.5660  9.4468  0.0000  0.0114   0.0085   0.0291    0.0331   0.0000   442.0078      -1.28397       20.0934       1.76597      -1.37214      0.388746      0.351979      0.492165      0.549087      0.578558      0.621648      0.622239
  49   5 2080.0708    0.8256  0.8270  9.8501  0.0000  0.0136   0.0112   0.0344    0.0437   0.0000   442.6549      0.344547       21.4132       1.53739     -0.407535   0.000456148      0.431220      0.586580      0.637087      0.699579      0.761929      0.789641
  49   6 2281.3409    1.2585  1.0619 10.4892  0.0000  0.0159   0.0153   0.0395    0.0531   0.0000   442.0066       2.00415       19.0459       1.34161      -2.75977     -0.807127      0.483342      0.680993      0.735695      0.825736      0.871006      0.857390
  49   7 2472.8436    1.8531  1.2810 11.2533  0.0000  0.0180   0.0210   0.0448    0.0522   0.0000   441.3739       1.42952       19.6317     0.0808906     -0.655095      0.587859      0.542395      0.774365      0.828209      0.933151      0.943692      0.990740
  49   8 2659.9131    2.5825  1.1894 12.1428  0.0000  0.0167   0.0307   0.0434    0.0491   0.0000   442.2080       2.55724       20.4560     -0.262663      -1.38744      -2.23977      0.534987      0.720711      0.810649      0.883698      0.915309      0.921711
  49   9 2844.9537    3.4526  1.1309 12.6646 -0.0000  0.0161   0.0412   0.0416    0.0537   0.0000   442.0080       2.36977       20.5112     -0.184713      -5.21763      -1.32776      0.514758      0.714992      0.767826      0.853211      0.869519      0.877609
  49  10 3026.9463    4.1572  1.2247 12.9177 -0.0029  0.0166   0.0466   0.0439    0.0520   0.0000   441.7522       5.91935       20.7520      0.536483      -3.54227     -0.778551      0.522256      0.707203      0.789073      0.869719      0.898616      0.903295
  49  11 3205.8960    4.1958  1.4649 13.1116 -0.0001  0.0186   0.0446   0.0489    0.0433   0.0000   441.0327       6.13632       18.3573       1.59389      0.268514      0.677977      0.594230      0.825275      0.898551      0.973454       1.02298       1.04283
  49  12 3382.8019    3.4647  2.2534 12.8125 -0.0000  0.0242   0.0312   0.0661    0.0319   0.0000   442.2459       7.87858       14.7858      0.114387       4.21543      -2.63852      0.749989       1.03513       1.16911       1.25115       1.29156       1.29847
  49  13 3558.0894    2.7229  3.9247 11.9755  0.0000  0.0327   0.0185   0.0892    0.0256   0.0000   443.8268       8.35059       15.4141     -0.524042       1.40204      -4.26308       1.02705       1.40537       1.57969       1.68244       1.79140       1.80350
  49  14 3731.6263    2.0999  6.1967 11.5669 -0.0001  0.0483   0.0128   0.1333    0.0217   0.0000   440.9491       14.4114       20.5127       1.71274      -5.78465       4.56296       1.48555       2.03767       2.31131       2.50477       2.62126       2.64361
  49  15 3903.0585    1.7217  8.4295 11.3118  0.0012  0.0696   0.0096   0.1794    0.0203   0.0000   442.5400       6.12952       24.1811      0.504769      -10.0269      -7.85055       2.06984       2.95362       3.26846       3.56584       3.62524       3.71380
  49  16 4072.1952    1.3193 10.8399 11.1234  0.0000  0.0951   0.0074   0.2463    0.0178   0.0000   436.1392       12.3911       23.8069     0.0322815      -4.75554       10.3756       2.88509       3.97758       4.49725       4.86743       5.07002       5.13545
  50   1 1110.7759    0.0552  0.0483  9.2451  0.0000  0.0125   0.0061   0.0155    0.0155   0.0000   440.5965      0.471937       20.8558     -0.226684      -2.50457      0.120348      0.421668      0.545308      0.591322      0.644385      0.847664      0.809637
  50   2 1409.9783    0.1353  0.1209  9.1561  0.0000  0.0068   0.0055   0.0161    0.0170   0.0000   441.9761    -0.0579024       20.5215     -0.149810      -2.82207     -0.574679      0.244003      0.308436      0.377480      0.368980      0.404791      0.438392
  50   3 1661.6089    0.3069  0.3182  9.2524  0.0000  0.0088   0.0068   0.0224    0.0227   0.0000   441.8306      0.441792       20.2791      0.121571      -2.88409     -0.253154      0.271077      0.358344      0.416727      0.454512      0.457945      0.512890
  50   4 1883.3039    0.5325  0.5271  9.5827  0.0000  0.0108   0.0090   0.0273    0.0308   0.0000   441.8119      0.403340       20.0020      0.149897      -2.45636     -0.642326      0.338022      0.450532      0.501158      0.564199      0.559808      0.584722
  50   5 2094.6892    0.8605  0.7752  9.9838  0.0000  0.0128   0.0118   0.0327    0.0413   0.0000   441.9665     0.0150899       20.4014      0.114902      -2.67529     -0.273801      0.405410      0.547251      0.608722      0.669511      0.691005      0.704732
  50   6 2296.8300    1.2988  1.1004 10.6549  0.0000  0.0160   0.0157   0.0419    0.0501   0.0000   441.9444       1.84761       20.8174      0.540499      -2.45111      -1.15580      0.491038      0.682013      0.741683      0.833560      0.877611      0.892027
  50   7 2489.1312    1.9158  1.1943 11.4850  0.0000  0.0168   0.0224   0.0445    0.0489   0.0000   442.5779       1.94708       18.7696       2.05358      -1.67282       1.27178      0.523318      0.711785      0.782672      0.872543      0.880864      0.909160
  50   8 2677.1743    2.7218  1.1395 12.0901  0.0000  0.0161   0.0321   0.0413    0.0551   0.0000   441.4226       3.35652       20.0111     -0.371952      -1.62682      0.491265      0.503748      0.703112      0.778172      0.841811      0.862414      0.924002
  50   9 2863.1410    3.5153  1.1089 12.6974  0.0000  0.0153   0.0417   0.0411    0.0517   0.0000   442.1247       4.91909       20.4146       1.26023      -1.47573      -1.45958      0.488419      0.648680      0.721800      0.805913      0.840938      0.822697
  50  10 3045.8940    4.2798  1.2827 12.8772  0.0001  0.0167   0.0464   0.0426    0.0542   0.0000   441.1117       5.01544       20.5011      0.474414      -1.72729      -3.39022      0.550738      0.732203      0.823623      0.898064      0.957265      0.915545
  50  11 3225.5109    4.1841  1.4889 13.0727 -0.0032  0.0183   0.0434   0.0495    0.0414   0.0000   442.1184       5.54319       19.5563      0.268100     -0.256481      0.442416      0.583379      0.804065      0.882399      0.957460       1.02793       1.05241
  50  12 3403.1776    3.3419  2.5186 12.6602  0.0000  0.0251   0.0277   0.0698    0.0293   0.0000   442.2996       8.45370       15.9834      0.749776       2.16692      -1.49929      0.753940       1.04759       1.16132       1.25812       1.31127       1.33685
  50  13 3579.3559    2.5824  4.1840 12.0246  0.0000  0.0355   0.0175   0.0967    0.0231   0.0000   443.0430       7.03164       17.2254      0.119757     -0.847524     -0.751393       1.03948       1.49187       1.62209       1.80412       1.87689       1.90360
  50  14 3753.7598    2.0651  6.2538 11.6014  0.0000  0.0499   0.0128   0.1341    0.0212   0.0000   442.7549       10.4390       21.3436      0.226027      -3.94400      -5.40016       1.48702       2.06973       2.33436       2.51513       2.63512       2.67904
  50  15 3926.0561    1.6389  8.5631 11.3352 -0.0040  0.0704   0.0092   0.1881    0.0195   0.0000   434.4377       4.18499       26.6489      -3.11171     -0.474707       3.59895       2.09850       2.93634       3.29239       3.59519       3.70728       3.81552
  50  16 4096.2363    1.2940 11.2685 11.0707  0.0000  0.0978   0.0070   0.2538    0.0173   0.0000   441.5622       12.2804       17.8472      -1.59748      -10.6471       8.82454       2.91550       4.05058       4.51709       5.02864       5.08974       5.29858
  51   1 1120.2159    0.0692  0.0547  9.2430  0.0000  0.0095   0.0056   0.0142    0.0154   0.0000   440.9665     -0.208217       20.3009     -0.433422      -3.51237      0.250439      0.257279      0.393556      0.411647      0.505397      0.488314      0.486524
  51   2 1421.2733    0.1552  0.1209  9.1408  0.0000  0.0067   0.0057   0.0131    0.0170   0.0000   442.2095    -0.0890186       21.1216     -0.569152      -2.81060      0.350479      0.226467      0.303315      0.332655      0.351708      0.350365      0.352284
  51   3 1673.7325    0.3180  0.3342  9.2172  0.0000  0.0095   0.0067   0.0207    0.0231   0.0000   441.7951     -0.412187       21.1147      0.552786      -2.38122      0.433585      0.298669      0.371390      0.441051      0.488228      0.484175      0.499973
  51   4 1896.4905    0.5669  0.5620  9.4790  0.0000  0.0112   0.0089   0.0258    0.0335   0.0000   441.9998     -0.527574       19.9542      0.769726      -3.34242     -0.253475      0.346514      0.455584      0.519641      0.541572      0.615221      0.603919
  51   5 2109.1751    0.8772  0.8666 10.0055  0.0001  0.0139   0.0115   0.0341    0.0433   0.0000   441.7645       1.22027       20.5330      0.433261      -2.96899      -1.23612      0.431419      0.581029      0.643954      0.681644      0.752158      0.784015
  51   6 2312.0687    1.3461  1.1385 10.8364  0.0000  0.0164   0.0163   0.0434    0.0482   0.0000   442.1090     -0.901806       19.9926       1.86113      -1.28079     -0.896769      0.496252      0.703567      0.770070      0.850425      0.900280      0.908130
  51   7 2505.1450    1.9401  1.2098 11.6180  0.0000  0.0171   0.0227   0.0445    0.0468   0.0000   440.4059       2.04503       21.9280     -0.382879      -2.09883     -0.663031      0.529898      0.714865      0.795919      0.880620      0.917612      0.945206
  51   8 2694.2771    2.7261  1.2243 12.0634  0.0000  0.0162   0.0310   0.0437    0.0527   0.0000   441.2427       2.17675       20.6989       1.55152      -2.98728      0.822373      0.508438      0.682818      0.747788      0.846911      0.894177      0.896101
  51   9 2881.1256    3.6115  1.0873 12.8449  0.0000  0.0155   0.0430   0.0404    0.0505   0.0000   441.1487       4.52883       20.7847      0.183518      -3.07455     -0.635509      0.462338      0.646535      0.704505      0.776088      0.785935      0.830987
  51  10 3064.5535    4.2415  1.1993 13.2259  0.0000  0.0163   0.0489   0.0438    0.0480   0.0000   441.5886       6.19699       19.6503       1.84670      -3.16581      0.165344      0.494774      0.686714      0.754635      0.822535      0.871704      0.877425
  51  11 3244.9353    4.0481  1.5898 13.0700  0.0000  0.0194   0.0412   0.0507    0.0399   0.0000   442.2567       5.72759       19.7195      0.877541      -1.47415      -1.33583      0.584623      0.816850      0.886416      0.974599       1.01988       1.02069
  51  12 3423.3970    3.2561  2.7119 12.5588 -0.0000  0.0254   0.0258   0.0730    0.0284   0.0000   440.4819       9.88161       16.0401       1.69319       2.60385      -1.60608      0.763894       1.05009       1.17500       1.27410       1.35531       1.36301
  51  13 3600.3633    2.5753  4.4744 11.9296  0.0000  0.0361   0.0167   0.0978    0.0231   0.0000   440.9943       10.9562       20.3674       2.03010      -1.79220      -2.39221       1.06908       1.48247       1.66551       1.78837       1.87567       1.88856
  51  14 3775.6116    2.0051  6.5420 11.5906  0.0000  0.0523   0.0124   0.1414    0.0211   0.0000   438.0458       7.56523       28.3558       3.70291      -1.53260      -4.22034       1.55385       2.12687       2.42656       2.63482       2.73230       2.80071
  51  15 3948.6758    1.6130  9.5983 11.2972  0.0010  0.0789   0.0083   0.2053    0.0184   0.0000   439.2868       11.9464       28.3925       2.01205       1.24681      -10.3435       2.27931       3.19562       3.58740       3.91012       4.00135       4.09578
  52   1 1129.5393    0.0626  0.0460  9.1953  0.0000  0.0111   0.0054   0.0180    0.0152   0.0000   440.7540    -0.0822606       20.2319     -0.589873      -2.79494     0.0903268      0.215645      0.437355      0.373109      0.464565      0.438231      0.518271
  52   2 1432.4442    0.1532  0.1536  9.1487  0.0000  0.0070   0.0054   0.0180    0.0170   0.0000   441.9610    -0.0214759       21.4660      0.184869      -3.14781     -0.349579      0.217934      0.279886      0.376969      0.366176      0.402482      0.386996
  52   3 1685.6873    0.3256  0.3679  9.2439  0.0000  0.0101   0.0066   0.0230    0.0235   0.0000   442.1038     -0.672439       20.9612      0.132122      -3.58959      0.645822      0.301472      0.420636      0.468393      0.498952      0.522064      0.534106
  52   4 1909.5754    0.5944  0.5834  9.4794  0.0000  0.0110   0.0091   0.0275    0.0337   0.0000   442.1187      0.149001       19.8329      0.366716      -2.45927     -0.716524      0.314120      0.440575      0.483810      0.539337      0.552513      0.568696
  52   5 2123.5319    0.9260  0.8021 10.1391  0.0001  0.0130   0.0124   0.0329    0.0411   0.0000   443.1602      0.861557       21.0115     -0.181244      -3.00958    -0.0339794      0.392805      0.552901      0.593803      0.657713      0.679835      0.709446
  52   6 2327.1293    1.4091  1.1532 10.8088  0.0000  0.0161   0.0166   0.0431    0.0503   0.0000   442.4827       1.41016       20.5256     -0.212038      -1.93764     -0.383439      0.481646      0.661260      0.738756      0.823967      0.870304      0.861297
  52   7 2521.0484    1.9885  1.2808 11.5973 -0.0000  0.0174   0.0226   0.0462    0.0459   0.0000   442.2153       2.87063       19.0407     -0.261620      -1.00967     -0.593444      0.524708      0.721202      0.796218      0.877033      0.941882      0.935483
  52   8 2711.2233    2.7974  1.2076 12.2095  0.0000  0.0162   0.0318   0.0432    0.0494   0.0000   441.7817       2.93403       20.3026      0.326116     -0.172631    -0.0990184      0.477805      0.677183      0.732584      0.810071      0.864086      0.860146
  52   9 2898.9734    3.6994  1.1955 12.6299  0.0042  0.0153   0.0416   0.0424    0.0579   0.0000   441.7800       3.36839       19.1101     -0.652952     -0.495873      -2.64490      0.486932      0.653658      0.732136      0.787341      0.848776      0.868479
  52  10 3083.1234    4.3258  1.2306 13.1613  0.0012  0.0164   0.0489   0.0441    0.0483   0.0000   441.4977       4.82728       18.9400    -0.0234866      -2.34566      -1.29887      0.497289      0.703730      0.752026      0.849556      0.892071      0.914381
  52  11 3264.3076    3.9898  1.6495 13.0052 -0.0000  0.0196   0.0391   0.0508    0.0376   0.0000   441.7324       4.47054       18.9827       2.55531      0.342564     -0.266559      0.578687      0.804681      0.891654      0.945897       1.03787       1.04968
  52  12 3443.5310    3.1504  2.7444 12.4827  0.0000  0.0263   0.0245   0.0698    0.0279   0.0000   443.4770       6.18894       18.1150       2.38447       3.61720      -3.62814      0.768679       1.08555       1.19867       1.30590       1.36124       1.38970
  52  13 3621.2007    2.4769  4.7342 11.8031 -0.0000  0.0374   0.0154   0.1011    0.0228   0.0000   439.3060       6.41509       19.4664     -0.915187      -4.69462      0.739918       1.08952       1.51742       1.70947       1.82861       1.94838       1.95753
  52  14 3797.4283    1.9698  7.0327 11.5140  0.0000  0.0558   0.0115   0.1483    0.0212   0.0000   438.3443       7.39813       23.7683       6.21475      -1.25865      -5.60931       1.60359       2.23858       2.49148       2.74519       2.83069       2.92120
  52  15 3971.5934    1.5629  9.7509 11.2493  0.0009  0.0814   0.0079   0.2062    0.0180   0.0000   434.5633       1.64488       24.7637      -4.07174      -13.5610       3.16916       2.31413       3.26042       3.64387       3.98875       4.06729       4.20424
  53   1 1138.7711    0.0637  0.0638  9.2005  0.0000  0.0107   0.0054   0.0177    0.0152   0.0000   440.6910     -0.434468       21.8530      0.911984      -3.80848     -0.102817      0.312371      0.403436      0.461505      0.528690      0.513568      0.518682
  53   2 1443.4922    0.1567  0.1534  9.1224  0.0000  0.0068   0.0053   0.0169    0.0170   0.0000   442.0312     -0.122600       20.8311    -0.0439076      -1.77884      0.231621      0.235284      0.296556      0.307371      0.350330      0.391626      0.388106
  53   3 1697.4687    0.3256  0.3656  9.2707  0.0000  0.0099   0.0066   0.0221    0.0231   0.0000   441.9750      0.325732       21.6243    -0.0759848      -3.35891      0.421123      0.280580      0.381727      0.443675      0.488524      0.503790      0.515373
  53   4 1922.4864    0.6019  0.6532  9.4943  0.0000  0.0118   0.0088   0.0290    0.0350   0.0000   441.8920      0.565559       19.9099     -0.190605      -2.38959      0.591433      0.347465      0.446059      0.516414      0.573995      0.572762      0.601887
  53   5 2137.7277    0.9417  0.9240 10.0249  0.0000  0.0141   0.0116   0.0353    0.0448   0.0000   442.1424      0.770609       20.4272     -0.715197      -2.53162    0.00495525      0.401689      0.556068      0.632071      0.668624      0.703326      0.712400
  53   6 2342.0661    1.4484  1.2058 10.7304  0.0000  0.0163   0.0164   0.0435    0.0517   0.0000   442.4046       1.65242       19.3732     -0.434114      -1.03371      0.848153      0.464606      0.650510      0.712028      0.773299      0.823626      0.838274
  53   7 2536.8582    2.0831  1.2599 11.5848  0.0000  0.0167   0.0231   0.0442    0.0479   0.0000   443.2828       2.23757       21.0210      -1.00847      -3.52374      -1.00979      0.494991      0.697021      0.766864      0.866464      0.915561      0.899009
  53   8 2728.0587    2.9122  1.1994 12.2459 -0.0000  0.0160   0.0327   0.0423    0.0499   0.0000   442.4970       3.33497       19.5157       1.56956      -1.96416      -1.13337      0.473079      0.649906      0.747586      0.830677      0.878133      0.889290
  53   9 2916.6854    3.8020  1.1908 12.8207  0.0031  0.0153   0.0427   0.0427    0.0524   0.0000   442.4131       3.01375       19.2646       2.35909      -2.84576      -2.67936      0.466848      0.650234      0.699614      0.770002      0.802959      0.817073
  53  10 3101.5167    4.3020  1.2909 12.9995 -0.0000  0.0164   0.0459   0.0433    0.0470   0.0000   441.8243       5.07237       20.6324      0.992983      -2.46480       1.05038      0.479896      0.690634      0.744351      0.813179      0.843600      0.864234
  53  11 3283.4666    3.9783  1.7562 12.8787  0.0000  0.0196   0.0370   0.0520    0.0370   0.0000   441.4535       6.10913       19.1890       1.40433      -1.44634      -3.43653      0.567675      0.789544      0.875299      0.965860       1.03676       1.03496
  53  12 3463.5205    3.0611  3.1826 12.3323  0.0000  0.0277   0.0221   0.0770    0.0262   0.0000   443.9621       7.90531       16.3051      0.475349       3.68668      -2.60805      0.798214       1.10920       1.23966       1.35660       1.40305       1.46412
  53  13 3642.0336    2.4131  5.0737 11.8411  0.0001  0.0394   0.0150   0.1089    0.0217   0.0000   439.9507       8.16095       21.4322       3.87712      -7.35758     -0.651517       1.12593       1.57411       1.77050       1.89971       2.03567       2.07012
  53  14 3818.7967    1.9455  7.6172 11.4407  0.0012  0.0602   0.0105   0.1588    0.0212   0.0000   441.5093       13.6783       21.6880       3.77148       2.01873      0.134119       1.69643       2.36445       2.66762       2.90543       3.06898       3.10223
  53  15 3993.8175    1.4811 10.0131 11.2718 -0.0013  0.0872   0.0077   0.2199    0.0178   0.0000   438.3150       13.9383       20.2628      -2.77149      -2.29839       5.66769       2.38227       3.39976       3.75259       4.18392       4.20614       4.37411
  54   1 1147.8906    0.0622  0.0616  9.2129  0.0000  0.0100   0.0057   0.0200    0.0150   0.0000   441.4559    -0.0578963       19.9222     -0.550447      -2.14135      0.959314      0.326198      0.489915      0.541647      0.554967      0.673347      0.673479
  54   2 1454.3885    0.1668  0.1448  9.1049  0.0000  0.0059   0.0056   0.0168    0.0169   0.0000   442.5285     0.0988793       20.8214      0.211495      -3.09996     -0.167153      0.167580      0.229102      0.264717      0.282037      0.340610      0.342893
  54   3 1709.1376    0.3580  0.3573  9.2362  0.0000  0.0091   0.0070   0.0212    0.0232   0.0000   441.9752     -0.106159       21.0329      -1.34656      -2.29653     -0.155076      0.252102      0.355516      0.391291      0.432569      0.454177      0.437114
  54   4 1935.3556    0.6191  0.6483  9.5077  0.0000  0.0115   0.0089   0.0289    0.0344   0.0000   442.5325    -0.0976930       20.5354      0.343339      -2.11777     -0.479674      0.326854      0.454081      0.479580      0.567638      0.566045      0.586757
  54   5 2151.7987    0.9777  0.8964 10.1156  0.0000  0.0141   0.0121   0.0341    0.0430   0.0000   442.3403      0.739444       20.3490      0.121986      -2.15143     -0.836423      0.380926      0.549496      0.599343      0.662069      0.698759      0.728086
  54   6 2356.8205    1.4630  1.1599 10.8889  0.0000  0.0157   0.0168   0.0433    0.0490   0.0000   441.3718       1.30546       19.0843      0.449207      -2.11114     -0.175008      0.453442      0.625978      0.682875      0.757756      0.789739      0.801079
  54   7 2552.4892    2.1741  1.2865 11.5259 -0.0036  0.0165   0.0233   0.0439    0.0467   0.0000   441.5785       2.61529       19.5084     -0.728994      -2.65397     -0.750292      0.474259      0.655807      0.727490      0.799868      0.843297      0.866519
  54   8 2744.7866    2.9944  1.1777 12.4031  0.0000  0.0162   0.0343   0.0417    0.0500   0.0000   441.7417       3.68097       19.8386     -0.799663      -1.54714     -0.956789      0.473631      0.678219      0.729221      0.796038      0.860251      0.859084
  54   9 2934.2159    3.8008  1.1179 13.1331  0.0000  0.0155   0.0454   0.0411    0.0459   0.0000   441.8612       4.40452       19.6302      0.788112      -3.12302       1.41606      0.463037      0.628811      0.700220      0.778531      0.850524      0.836001
  54  10 3119.7868    4.3498  1.3717 13.0175  0.0000  0.0163   0.0452   0.0456    0.0461   0.0000   441.3080       4.82365       18.9105      0.740896      -3.95879      -1.54819      0.496061      0.654026      0.719385      0.784737      0.848676      0.862449
  54  11 3302.4544    3.8740  1.8669 12.8486  0.0000  0.0201   0.0353   0.0551    0.0352   0.0000   441.0690       4.96918       17.2979     -0.901973       2.31907       1.93584      0.580742      0.806017      0.892700      0.963707       1.04250       1.05698
  54  12 3483.3029    3.0141  3.2130 12.2988  0.0000  0.0283   0.0216   0.0766    0.0260   0.0000   442.6737       7.68597       15.5533       2.94900       4.70631      0.969335      0.794913       1.11552       1.23750       1.35950       1.40989       1.46365
  54  13 3662.6295    2.3062  5.0267 11.8668 -0.0007  0.0409   0.0149   0.1095    0.0213   0.0000   440.0089       5.56991       22.1595       2.91265     -0.343952      -5.28153       1.12992       1.58650       1.75642       1.93213       1.99300       2.04579
  54  14 3840.1827    1.8675  7.7985 11.4392  0.0002  0.0619   0.0100   0.1657    0.0203   0.0000   438.2041       9.00137       20.6154      -5.56457      -6.79419       1.35558       1.69410       2.36843       2.64873       2.88742       3.01920       3.05926
  54  15 4015.8472    1.4627 10.6069 11.2097  0.0016  0.0919   0.0074   0.2290    0.0172   0.0000   444.0445       9.03196       18.2880      -1.57062      -3.65493       3.07864       2.46945       3.53177       3.91300       4.28957       4.49312       4.57783
  55   1 1156.9313    0.0703  0.0900  9.2104  0.0000  0.0105   0.0054   0.0244    0.0152   0.0000   441.3904     -0.942701       22.5412      -1.24075      -2.06786    -0.0148437      0.349169      0.543170      0.596202      0.702669      0.837077      0.837848
  55   2 1465.1630    0.1801  0.1608  9.1381  0.0000  0.0064   0.0056   0.0154    0.0170   0.0000   442.2485     -0.469778       20.1021    -0.0754049      -3.28660    -0.0637718      0.199266      0.274499      0.324073      0.378419      0.395020      0.399874
  55   3 1720.6378    0.3578  0.3777  9.2723  0.0000  0.0094   0.0069   0.0227    0.0238   0.0000   442.3447     -0.426868       20.1426     -0.305537      -2.11796     -0.296783      0.281732      0.378389      0.427600      0.446686      0.490108      0.505726
  55   4 1948.0568    0.6264  0.6897  9.6156  0.0000  0.0125   0.0089   0.0299    0.0352   0.0000   442.3732      0.639562       19.8221    -0.0686066      -1.78930     -0.302086      0.334946      0.469668      0.524151      0.579845      0.595227      0.629700
  55   5 2165.6984    1.0257  0.9155 10.1871  0.0000  0.0134   0.0126   0.0348    0.0440   0.0000   442.6735      0.278259       21.8978      -1.76256      -3.39570     -0.513920      0.379294      0.529301      0.573241      0.649391      0.682389      0.686774
  55   6 2371.3985    1.5298  1.2023 10.9034  0.0001  0.0157   0.0170   0.0423    0.0490   0.0000   442.0170       1.08424       20.2488      0.471889      -2.30034      0.962442      0.468122      0.605169      0.695568      0.763702      0.794987      0.809083
  55   7 2568.0022    2.2192  1.2489 11.6359  0.0000  0.0162   0.0241   0.0425    0.0484   0.0000   443.5836       3.14361       20.0921     -0.202870      -2.30685       1.32929      0.458585      0.628895      0.717176      0.787611      0.792971      0.827893
  55   8 2761.3631    3.0227  1.2431 12.3408 -0.0008  0.0159   0.0327   0.0415    0.0480   0.0000   441.8075       3.55625       20.0186     -0.519241      -1.95042       1.43439      0.456276      0.626675      0.700520      0.779900      0.817794      0.850452
  55   9 2951.5995    3.9514  1.2068 12.9769 -0.0001  0.0155   0.0438   0.0422    0.0471   0.0000   441.9298       5.99134       21.2986     -0.491357      -1.94570     -0.730455      0.445747      0.614527      0.672226      0.752039      0.812181      0.824240
  55  10 3137.9414    4.3188  1.3876 13.1180  0.0000  0.0167   0.0446   0.0457    0.0438   0.0000   441.4369       4.29374       17.7735       1.15145      -2.32967      -2.19570      0.477968      0.650396      0.725875      0.793319      0.836372      0.839353
  55  11 3321.3445    3.8988  1.9632 12.7207  0.0000  0.0200   0.0336   0.0542    0.0362   0.0000   441.9393       6.92005       19.1140      -1.01334      0.753510      -2.21809      0.565703      0.765801      0.878003      0.939630      0.995534       1.02558
  55  12 3502.9499    2.9416  3.4822 12.1913  0.0000  0.0292   0.0200   0.0798    0.0255   0.0000   441.1752       7.62971       19.3096      0.109628     -0.114961      -1.07554      0.794544       1.12418       1.24364       1.36684       1.44174       1.47139
  55  13 3682.9891    2.2878  5.5153 11.7655  0.0000  0.0433   0.0139   0.1156    0.0219   0.0000   443.1501       9.40998       20.2686      0.773818      -2.94525      -1.18733       1.16014       1.64867       1.81838       2.00588       2.07169       2.11821
  55  14 3861.1177    1.8100  8.4207 11.4587 -0.0011  0.0670   0.0092   0.1798    0.0196   0.0000   440.0786       6.36910       19.0746      -2.37081      -2.74434      -1.37828       1.82524       2.57785       2.83908       3.14415       3.30349       3.34012
  56   1 1165.8825    0.0708  0.0756  9.1027  0.0000  0.0101   0.0051   0.0176    0.0149   0.0000   440.7066      0.220052       20.5539      0.253275      -2.42324      0.672240      0.286616      0.341463      0.387448      0.475629      0.544566      0.464689
  56   2 1475.8012    0.1735  0.1614  9.0721  0.0000  0.0065   0.0054   0.0160    0.0169   0.0000   442.0322      0.289395       20.9303    -0.0873566      -2.82755      0.405551      0.183715      0.248233      0.266514      0.299870      0.334475      0.321330
  56   3 1731.9753    0.3796  0.4008  9.2435  0.0000  0.0093   0.0070   0.0225    0.0247   0.0000   441.9984     -0.383188       21.3163    -0.0700954      -2.75661      0.665724      0.289364      0.380447      0.446140      0.484391      0.527326      0.532307
  56   4 1960.6737    0.6636  0.6687  9.5037  0.0000  0.0112   0.0092   0.0288    0.0362   0.0000   442.3114     -0.788924       20.3746      0.261829      -3.65070     -0.467970      0.314381      0.435332      0.481029      0.529189      0.572502      0.573017
  56   5 2179.4506    1.0568  0.9662 10.1292  0.0000  0.0139   0.0126   0.0356    0.0471   0.0000   442.0382      0.787225       19.1583      0.571521     -0.866725      0.101356      0.389068      0.539795      0.595590      0.651863      0.694168      0.713245
  56   6 2385.9021    1.6049  1.2482 10.8506  0.0000  0.0158   0.0171   0.0432    0.0477   0.0000   442.7007       1.49493       20.1769     -0.134200      -4.41433      -2.19574      0.439193      0.605313      0.676693      0.721875      0.766673      0.780543
  56   7 2583.3976    2.2301  1.2619 11.7816  0.0000  0.0168   0.0245   0.0435    0.0452   0.0000   443.3210       2.17880       21.7750      0.476653      -2.00869       1.40662      0.467015      0.648262      0.695979      0.783744      0.829715      0.849215
  56   8 2777.8212    3.1936  1.2247 12.3267  0.0000  0.0152   0.0344   0.0425    0.0493   0.0000   442.2607       2.29254       20.1712      0.578814      -3.02085      -2.01159      0.427702      0.588177      0.639460      0.726517      0.747224      0.774010
  56   9 2968.8608    4.0178  1.1712 12.8949 -0.0047  0.0155   0.0438   0.0395    0.0486   0.0000   442.1425       4.89035       20.0393       1.21286      -2.98531      -1.29321      0.433301      0.606641      0.660351      0.737110      0.768555      0.773961
  56  10 3155.8635    4.2977  1.4733 12.9273 -0.0001  0.0168   0.0422   0.0467    0.0425   0.0000   443.0986       5.75486       19.2612      0.364532      -1.52998      -2.06964      0.470234      0.641027      0.715057      0.783343      0.835541      0.832285
  56  11 3340.1338    3.6882  1.9727 12.8314 -0.0000  0.0208   0.0326   0.0568    0.0328   0.0000   442.6063       7.35169       17.7242       2.13846       1.00503      -2.12430      0.573598      0.796430      0.896662      0.966842       1.04874       1.05421
  56  12 3522.4280    2.8249  3.8343 12.1040 -0.0000  0.0306   0.0185   0.0866    0.0234   0.0000   442.6815       7.73586       20.1130       1.06218       1.70053       1.10158      0.838395       1.18386       1.30830       1.44312       1.49913       1.54552
  56  13 3703.1347    2.2479  5.9766 11.6805 -0.0000  0.0458   0.0133   0.1228    0.0218   0.0000   443.1811       9.92219       19.6062       8.51941      -6.82542      -1.64715       1.25493       1.72063       1.98345       2.09834       2.27443       2.31755
  56  14 3882.1278    1.7812  8.6753 11.3829  0.0017  0.0693   0.0088   0.1830    0.0191   0.0000   442.1178       10.3308       21.9497      -1.59564      -8.67933      -3.40353       1.82469       2.57531       2.91541       3.15264       3.32098       3.42021
  57   2 1486.3217    0.1948  0.1654  9.0848  0.0000  0.0061   0.0056   0.0151    0.0171   0.0000   441.7628     0.0630392       20.7511      0.666229      -2.72636     -0.357878      0.186665      0.257775      0.305618      0.338307      0.350554      0.353795
  57   3 1743.2108    0.4054  0.3577  9.3255  0.0000  0.0085   0.0074   0.0192    0.0239   0.0000   442.1818     -0.131524       21.0305     -0.359953      -3.39368      0.773886      0.245899      0.315927      0.366672      0.402686      0.436921      0.433036
  57   4 1973.2148    0.6620  0.7081  9.7307  0.0000  0.0120   0.0091   0.0298    0.0341   0.0000   442.3201      0.379689       20.0182     -0.664298      -2.51980   0.000941100      0.340072      0.461091      0.517850      0.563569      0.611566      0.629940
  57   5 2193.0883    1.0482  1.0332 10.3165  0.0000  0.0146   0.0124   0.0386    0.0448   0.0000   441.7912     -0.119688       19.8645     -0.146647      -2.14106     -0.279241      0.410529      0.552099      0.631636      0.689113      0.750341      0.765583
  57   6 2400.2027    1.6283  1.3177 10.9824  0.0001  0.0166   0.0170   0.0445    0.0446   0.0000   441.7979       1.74658       20.4483      0.699062      -1.95481     -0.658948      0.436767      0.618920      0.675320      0.724435      0.771545      0.783371
  57   7 2598.6910    2.3580  1.3275 11.7409  0.0000  0.0162   0.0245   0.0439    0.0446   0.0000   441.5794       2.22200       21.3552      0.734636      -2.06560       1.13863      0.449445      0.612451      0.686865      0.769121      0.785147      0.802757
  57   8 2794.0788    3.1433  1.2266 12.4914 -0.0005  0.0154   0.0341   0.0429    0.0466   0.0000   442.1271       3.44760       20.2746       2.09360      -2.26394    -0.0208510      0.440078      0.601417      0.666217      0.742860      0.788909      0.810043
  57   9 2985.9752    4.1531  1.2564 12.9351  0.0000  0.0155   0.0431   0.0412    0.0459   0.0000   442.0858       5.43951       20.6122       1.18832      -1.83278      -1.48239      0.420606      0.577620      0.646780      0.705891      0.748935      0.773123
  57  10 3173.7358    4.2711  1.4278 13.0945 -0.0036  0.0171   0.0425   0.0460    0.0399   0.0000   442.2067       4.53273       21.4993      0.581208      -1.93874      -2.95306      0.457726      0.643053      0.701442      0.771948      0.813783      0.827718
  57  11 3358.6970    3.6591  2.2012 12.6515  0.0000  0.0214   0.0295   0.0578    0.0324   0.0000   442.3484       5.98575       18.5125       3.81880      0.570960     -0.912286      0.580431      0.799133      0.866325      0.958116       1.02113       1.03431
  57  12 3541.7689    2.8084  4.0341 12.0493  0.0001  0.0322   0.0178   0.0859    0.0241   0.0000   442.7224       9.82600       17.8226      0.568077       1.04325      -1.26832      0.846391       1.19380       1.33283       1.44866       1.51948       1.54633
  57  13 3723.2733    2.1911  5.9262 11.7156 -0.0002  0.0467   0.0131   0.1240    0.0218   0.0000   441.9927       6.89546       19.5259      0.447473       1.06560      0.259132       1.22173       1.72333       1.92215       2.10586       2.20732       2.25289
  57  14 3902.8375    1.6944  8.5666 11.4554 -0.0010  0.0711   0.0088   0.1840    0.0188   0.0000   440.5308       10.4260       23.2705      -2.73635      -9.91788      0.449589       1.82923       2.59887       2.89175       3.19095       3.29147       3.39023
  58   1 1183.5435    0.0741  0.0749  9.1314  0.0000  0.0111   0.0052   0.0183    0.0148   0.0000   441.0696     0.0307136       20.7574    -0.0644756      -2.47760    -0.0333395      0.355431      0.482741      0.519724      0.632309      0.637865      0.646061
  58   2 1496.6992    0.1943  0.1533  9.0987  0.0000  0.0057   0.0057   0.0136    0.0166   0.0000   441.9872     -0.438043       21.0798      0.171832      -2.76072      0.328440      0.161386      0.196931      0.249733      0.253853      0.292213      0.279012
  58   3 1754.3291    0.3994  0.4413  9.3158  0.0002  0.0098   0.0069   0.0236    0.0250   0.0000   442.7174     -0.427540       20.6379      0.670942      -3.55465     -0.180093      0.258151      0.345980      0.390379      0.438308      0.459452      0.478423
  58   4 1985.5724    0.6892  0.7985  9.5853  0.0000  0.0126   0.0089   0.0315    0.0386   0.0000   441.8747      0.217198       21.1956    0.00861867      -3.76574    -0.0864273      0.341229      0.457511      0.514857      0.557416      0.587521      0.602833
  58   5 2206.5650    1.0905  1.0123 10.3981  0.0000  0.0142   0.0128   0.0382    0.0424   0.0000   442.7317     0.0559956       20.4167     -0.244576      -2.01922     -0.669689      0.368261      0.526220      0.577852      0.636297      0.673560      0.696514
  58   6 2414.3764    1.6657  1.2787 11.1579  0.0000  0.0167   0.0179   0.0437    0.0442   0.0000   442.2569       1.01551       20.1817      0.397950      -3.44473      0.954925      0.437841      0.632343      0.692384      0.771538      0.820946      0.836619
  58   7 2613.8872    2.4516  1.2759 11.7544 -0.0000  0.0157   0.0253   0.0415    0.0474   0.0000   442.3565       1.27935       20.6400      0.639632      -2.80871     -0.829652      0.418524      0.575696      0.639262      0.709936      0.750273      0.773876
  58   8 2810.2841    3.2810  1.2453 12.4433  0.0000  0.0155   0.0343   0.0415    0.0464   0.0000   441.5907       3.28468       22.3263    -0.0574019      -2.97397      0.619185      0.418947      0.595960      0.656606      0.726521      0.775645      0.783832
  58   9 3002.9269    4.1783  1.2578 12.9529  0.0000  0.0153   0.0432   0.0408    0.0459   0.0000   441.9162       3.72063       20.7527       1.07885      -2.01245      -1.20579      0.416190      0.579489      0.630297      0.701368      0.751237      0.749132
  58  10 3191.4512    4.2241  1.4783 13.1395 -0.0001  0.0172   0.0416   0.0469    0.0389   0.0000   441.5652       5.38477       20.6667       1.50599     -0.966866      -2.25431      0.457834      0.634133      0.703603      0.788426      0.808724      0.858360
  58  11 3377.1683    3.5428  2.2988 12.6786  0.0000  0.0223   0.0282   0.0594    0.0308   0.0000   441.6860       6.37049       19.1530       1.67693       2.00326      -2.09533      0.583815      0.819329      0.892728      0.994874       1.02817       1.06584
  58  12 3561.0293    2.7445  4.2685 12.0210  0.0000  0.0327   0.0170   0.0913    0.0232   0.0000   441.9347       9.70309       22.3734     -0.397434      -4.22115      -1.73057      0.855033       1.19699       1.32549       1.45364       1.55237       1.58942
  58  13 3743.2826    2.1123  6.4788 11.7116 -0.0014  0.0510   0.0121   0.1354    0.0210   0.0000   440.7173       7.45339       17.0596       5.11831      -5.92816      -1.04948       1.29678       1.84893       2.03979       2.25875       2.37737       2.42014
  58  14 3923.4699    1.6608  9.1890 11.4499  0.0000  0.0757   0.0084   0.1961    0.0184   0.0000   437.6190       6.91170       25.5933     0.0997997      -7.40336     -0.804646       1.92749       2.68405       3.03475       3.36273       3.40543       3.51564
  59   1 1192.2389    0.0747  0.0846  9.1041  0.0000  0.0088   0.0048   0.0177    0.0146   0.0000   440.9003     -0.198267       21.3558      0.473926      -3.50304      0.665090      0.232324      0.299369      0.350965      0.406885      0.400592      0.429550
  59   2 1506.9550    0.1954  0.1928  9.0955  0.0000  0.0069   0.0053   0.0160    0.0170   0.0000   442.1072      0.303067       20.6690     -0.201581      -2.38897      0.684712      0.190352      0.246596      0.286799      0.330443      0.358304      0.352786
  59   3 1765.2819    0.4322  0.4561  9.2626  0.0000  0.0096   0.0072   0.0229    0.0266   0.0000   442.3484    -0.0760032       21.1007      0.334387      -2.34883     -0.312764      0.261451      0.346860      0.391627      0.419724      0.450316      0.463739
  59   4 1997.8382    0.7235  0.7162  9.6851  0.0000  0.0116   0.0095   0.0295    0.0363   0.0000   442.0746      0.339755       21.0651     -0.401716      -3.10847     -0.907404      0.304016      0.431682      0.446286      0.532492      0.567820      0.581708
  59   5 2219.8893    1.1421  1.0881 10.3321  0.0000  0.0147   0.0129   0.0394    0.0471   0.0000   442.6586       1.09242       21.0142     -0.803186      -3.10110      -1.46123      0.382456      0.534222      0.580402      0.642905      0.687350      0.695205
  59   6 2428.4580    1.6961  1.2432 11.2110  0.0000  0.0162   0.0183   0.0418    0.0436   0.0000   442.1266       2.42555       20.1920     -0.222249      -1.78249     -0.712489      0.421122      0.588031      0.647500      0.730447      0.776948      0.780367
  59   7 2628.9507    2.4295  1.3081 11.8470 -0.0000  0.0164   0.0251   0.0431    0.0437   0.0000   441.6985       2.89290       20.2672     -0.122611      -2.47664      0.409677      0.424645      0.589397      0.633683      0.701208      0.756437      0.757751
  59   8 2826.3768    3.3530  1.2171 12.6349  0.0000  0.0155   0.0363   0.0411    0.0460   0.0000   441.7938       4.48777       20.6367      0.299705      -3.26819      -1.64725      0.425072      0.577837      0.642929      0.717609      0.739438      0.758915
  59   9 3019.8035    4.2078  1.1646 13.1465  0.0000  0.0152   0.0462   0.0394    0.0485   0.0000   442.7152       3.98937       21.2361      0.585174      -1.54811     -0.374183      0.420534      0.580370      0.637054      0.688655      0.744451      0.759128
  59  10 3209.0080    4.2227  1.5249 13.0742  0.0000  0.0175   0.0405   0.0469    0.0386   0.0000   442.0656       4.58512       20.1775       1.68470      -1.61131      -1.04944      0.465707      0.656169      0.721208      0.790249      0.814300      0.856541
  59  11 3395.5346    3.4353  2.5043 12.5294  0.0000  0.0228   0.0260   0.0628    0.0297   0.0000   442.6544       6.43395       18.9010       2.67375       1.40148      0.771948      0.593312      0.835731      0.931482       1.01853       1.09020       1.09267
  59  12 3580.1587    2.6636  4.4722 11.9058 -0.0000  0.0345   0.0160   0.0918    0.0230   0.0000   442.6031       6.63845       18.0547       4.28172      0.122279     -0.200835      0.866314       1.23493       1.36086       1.50924       1.55243       1.59947
  59  13 3762.8983    2.0796  6.9424 11.6241  0.0006  0.0546   0.0112   0.1452    0.0213   0.0000   441.7980       8.18744       20.6648       7.29526      -3.52940      -6.61842       1.34613       1.93168       2.14074       2.33545       2.45800       2.52141
  59  14 3943.7923    1.6205  9.8232 11.3674  0.0012  0.0814   0.0077   0.2072    0.0174   0.0000   435.5694       11.9169       23.7603       2.70392      -8.15835       3.66070       2.03363       2.87370       3.20872       3.52991       3.64302       3.73910
  60   1 1200.8417    0.0866  0.0774  9.1405  0.0000  0.0083   0.0048   0.0150    0.0145   0.0000   441.0120    -0.0769984       21.0630      0.245498      -3.10817      0.310756      0.199416      0.328177      0.330620      0.353398      0.370252      0.399312
  60   2 1517.1058    0.2174  0.2018  9.0909  0.0000  0.0072   0.0055   0.0147    0.0175   0.0000   442.1604     -0.223021       21.2378      0.766127      -2.86855      0.130190      0.199534      0.268440      0.282853      0.316630      0.337832      0.354273
  60   3 1776.1283    0.4409  0.4951  9.2440  0.0000  0.0101   0.0069   0.0237    0.0267   0.0000   442.2858      0.508461       21.0416     -0.247420      -2.35100      0.411375      0.260701      0.371571      0.404274      0.456275      0.460947      0.487381
  60   4 2010.0802    0.7311  0.7699  9.7710  0.0000  0.0120   0.0094   0.0310    0.0356   0.0000   441.3868      0.563759       21.5878     -0.471066      -2.90164      0.657431      0.312098      0.428682      0.479387      0.520798      0.558731      0.571976
  60   5 2233.1102    1.1590  1.1006 10.4893  0.0000  0.0147   0.0130   0.0397    0.0441   0.0000   442.8146      0.489827       19.5762      -1.12711      -2.38349     0.0323765      0.384791      0.528353      0.579564      0.642712      0.689635      0.706641
  60   6 2442.3647    1.7453  1.2939 11.3518  0.0000  0.0163   0.0182   0.0437    0.0383   0.0000   443.0282       2.19443       18.3017     -0.587460      -1.29073    -0.0451008      0.415656      0.578023      0.653921      0.722370      0.743705      0.770981
  60   7 2643.9312    2.5140  1.3261 11.9701 -0.0000  0.0160   0.0256   0.0436    0.0427   0.0000   442.0973       2.30157       20.1617       1.39857      -2.95346      -1.85748      0.428234      0.575779      0.660322      0.714882      0.749713      0.771681
  60   8 2842.3359    3.5621  1.2259 12.5400  0.0000  0.0151   0.0368   0.0396    0.0505   0.0000   441.2515       3.74954       19.7781    -0.0546340      -1.90646     -0.967429      0.397117      0.558584      0.613686      0.675744      0.714276      0.743320
  60   9 3036.5080    4.1895  1.2489 13.1961 -0.0002  0.0157   0.0444   0.0414    0.0425   0.0000   442.1121       2.87939       20.7981      0.823032      -2.95988      -1.79842      0.397466      0.563503      0.604727      0.680460      0.705823      0.712662
  60  10 3226.4236    4.0844  1.6744 13.0438 -0.0008  0.0180   0.0375   0.0504    0.0347   0.0000   441.4426       4.87611       20.6608       1.27232      -1.13822      -1.23472      0.476014      0.653575      0.744898      0.801786      0.854538      0.869485
  60  11 3413.7659    3.3600  2.7014 12.5543 -0.0000  0.0237   0.0245   0.0659    0.0271   0.0000   442.9688       7.81783       19.1688      -1.60474      -1.93230      -1.02062      0.610513      0.841009      0.927548       1.04095       1.11350       1.11675
  60  12 3599.1345    2.6185  4.6419 11.9579  0.0001  0.0357   0.0157   0.0945    0.0221   0.0000   441.3367       4.85071       19.4889       5.68513      -1.70255      -4.63552      0.893790       1.26678       1.42628       1.54863       1.61733       1.67667
  60  13 3782.4746    2.0646  7.6301 11.5824  0.0009  0.0604   0.0101   0.1529    0.0202   0.0000   443.5553       8.75093       24.3885       1.69291      -3.46074      -1.16292       1.45528       2.11010       2.30532       2.58318       2.64421       2.76435
  60  14 3964.0781    1.5587  9.7625 11.3372 -0.0016  0.0820   0.0075   0.2068    0.0177   0.0000   441.3329       12.5666       18.9914       1.13962      -8.65814       4.67431       1.97478       2.82442       3.19490       3.43450       3.60979       3.67800
  61   2 1527.1304    0.2152  0.2208  9.1015  0.0000  0.0073   0.0053   0.0169    0.0174   0.0000   442.0930     -0.471551       20.6752    -0.0175225      -2.61415      0.198055      0.186481      0.258546      0.296876      0.336351      0.336747      0.339663
  61   3 1786.8725    0.4565  0.4721  9.3052  0.0000  0.0096   0.0073   0.0228    0.0269   0.0000   442.3023      0.340822       21.5264     -0.181080      -2.58412      0.137185      0.253094      0.339683      0.379244      0.423422      0.453244      0.457691
  61   4 2022.1805    0.7486  0.7804  9.7887  0.0000  0.0119   0.0095   0.0310    0.0359   0.0000   442.4626      0.291710       19.7643      0.604131      -2.00121     -0.483611      0.302643      0.415855      0.462599      0.512924      0.537045      0.547955
  61   5 2246.1834    1.2177  1.0931 10.4049  0.0000  0.0144   0.0134   0.0383    0.0480   0.0000   442.8941       1.39452       21.1606     0.0443177      -2.79581     -0.268035      0.370578      0.502576      0.562871      0.634142      0.663976      0.686854
  61   6 2456.1870    1.8262  1.3594 11.1760  0.0000  0.0162   0.0181   0.0430    0.0427   0.0000   442.4530       2.04802       20.4460       1.74475      -1.50543       1.96115      0.416291      0.579538      0.642574      0.709576      0.762997      0.776665
  61   7 2658.7888    2.6067  1.3041 12.0211  0.0000  0.0160   0.0262   0.0416    0.0413   0.0000   441.6346       2.28559       20.1184      0.393193      -3.20908      -1.45189      0.397513      0.559215      0.608322      0.685637      0.716409      0.727587
  61   8 2858.1598    3.5077  1.2347 12.7378  0.0000  0.0151   0.0365   0.0408    0.0418   0.0000   441.6509       3.65319       20.5967      0.187690      -2.39008      -1.95875      0.392724      0.527559      0.589071      0.654694      0.700179      0.718575
  61   9 3053.0710    4.2313  1.2303 13.1737  0.0014  0.0155   0.0444   0.0408    0.0430   0.0000   441.6937       3.34814       20.6325      0.202695      -1.44153     -0.278154      0.391850      0.543157      0.604789      0.663374      0.703550      0.710936
  61  10 3243.7319    4.0764  1.7018 13.0370  0.0023  0.0180   0.0368   0.0503    0.0344   0.0000   442.3640       5.24859       20.1649      0.127337      -1.07468     -0.656196      0.450298      0.638173      0.703356      0.761573      0.836643      0.830924
  61  11 3431.8900    3.2490  2.9264 12.4160  0.0000  0.0249   0.0226   0.0684    0.0267   0.0000   442.9724       6.91555       15.8480       1.34206     -0.531098      -3.16682      0.617244      0.873673      0.962203       1.07940       1.12126       1.16233
  61  12 3618.0841    2.4884  4.7220 11.9800  0.0000  0.0364   0.0152   0.0996    0.0215   0.0000   442.1187       8.18697       18.3240       2.24167      -3.95714      -1.77605      0.901025       1.25912       1.42060       1.52816       1.60535       1.64305
  61  13 3802.2239    1.9726  7.3569 11.6101 -0.0002  0.0576   0.0102   0.1533    0.0203   0.0000   439.0546       7.56388       17.9002       10.3462      -2.40234      -2.54096       1.39152       1.98290       2.22128       2.47411       2.55096       2.63644
  62   1 1217.8442    0.0796  0.0815  9.0824  0.0000  0.0084   0.0048   0.0166    0.0144   0.0000   440.7996      0.683062       20.5648      -1.26737      -1.93458      0.537582      0.216848      0.263976      0.334653      0.351535      0.305625      0.429568
  62   2 1537.0104    0.2278  0.2305  9.1081  0.0000  0.0070   0.0054   0.0171    0.0175   0.0000   441.9579     -0.426544       20.5853      0.376382      -2.98796    -0.0294798      0.181527      0.236598      0.277915      0.292722      0.305058      0.331010
  62   3 1797.5178    0.4772  0.4806  9.3005  0.0000  0.0091   0.0075   0.0237    0.0272   0.0000   441.9232      0.112105       20.8764     -0.402173      -2.99911      -1.03302      0.225931      0.304860      0.344230      0.374409      0.398559      0.413018
  62   4 2034.1794    0.7659  0.7819  9.8319  0.0000  0.0121   0.0096   0.0306    0.0356   0.0000   442.2916      0.452392       20.6768     -0.207219      -2.71526      0.722412      0.304965      0.429826      0.484367      0.520312      0.567221      0.583137
  62   5 2259.1127    1.2379  1.1322 10.5722  0.0000  0.0148   0.0136   0.0391    0.0446   0.0000   442.2108       1.01886       21.3696      0.248494      -1.93589      0.321875      0.373959      0.507285      0.579248      0.625165      0.662747      0.691852
  62   6 2469.8787    1.8871  1.3195 11.3420  0.0000  0.0161   0.0190   0.0420    0.0422   0.0000   442.4799       1.93602       20.7509      0.833908      -1.85381     -0.577086      0.408353      0.560313      0.616267      0.677703      0.734901      0.753648
  62   7 2673.5190    2.6232  1.3038 12.2028  0.0000  0.0159   0.0271   0.0429    0.0395   0.0000   442.6653       2.40358       20.5906     -0.286350      -3.73648      0.368009      0.406254      0.556315      0.613858      0.691226      0.717958      0.749618
  62   8 2873.8557    3.6232  1.2464 12.6899 -0.0001  0.0149   0.0369   0.0404    0.0440   0.0000   442.0692       2.78842       20.7128       1.40848      -1.97325     -0.863471      0.379341      0.529454      0.584331      0.636249      0.672659      0.689255
  62   9 3069.4971    4.1738  1.2876 13.2777  0.0000  0.0158   0.0429   0.0425    0.0381   0.0000   442.8510       5.45003       20.0646      0.119672      -1.57371     -0.380487      0.403928      0.561979      0.610636      0.689523      0.737005      0.748233
  62  10 3261.0176    3.9642  1.7679 13.0910 -0.0002  0.0185   0.0353   0.0517    0.0315   0.0000   442.1333       4.75844       20.1338       1.00674      -2.03795      0.970792      0.471470      0.638525      0.733882      0.795860      0.852247      0.848121
  62  11 3449.8449    3.1118  3.1270 12.4626  0.0000  0.0261   0.0214   0.0742    0.0239   0.0000   443.0476       8.42910       17.1107      0.671359      0.509126     -0.755533      0.628721      0.884334      0.982887       1.09266       1.12845       1.17829
  62  12 3636.7162    2.4657  5.2277 11.8594  0.0000  0.0395   0.0143   0.1070    0.0223   0.0000   443.1935       9.27240       19.2829       1.69388      -3.87534     -0.457341      0.938908       1.35731       1.50436       1.63358       1.73235       1.81010
  62  13 3821.4703    1.8988  7.7696 11.6114 -0.0020  0.0626   0.0096   0.1630    0.0200   0.0000   441.2638       10.9471       21.0575       2.06640      -2.79788       1.62916       1.50334       2.12123       2.38904       2.60309       2.74349       2.83210
  63   1 1226.2314    0.0951  0.0859  9.0858  0.0000  0.0072   0.0048   0.0136    0.0143   0.0000   441.2744     0.0167431       21.1108      0.587191      -2.43205      0.273115      0.186471      0.267779      0.274277      0.297458      0.366318      0.379646
  63   2 1546.8068    0.2186  0.2426  9.0639  0.0000  0.0078   0.0051   0.0172    0.0177   0.0000   442.4015    -0.0615081       20.9150      0.400774      -2.70465     -0.214223      0.184606      0.257400      0.286464      0.326880      0.349338      0.354710
  63   3 1808.0258    0.4736  0.5390  9.3156  0.0002  0.0102   0.0071   0.0247    0.0280   0.0000   441.6150      0.805682       21.1273     -0.194703      -2.96569     -0.929146      0.254377      0.339969      0.393734      0.430597      0.470401      0.474987
  63   4 2046.0965    0.7935  0.8048  9.8284  0.0000  0.0123   0.0097   0.0306    0.0379   0.0000   441.8721      0.770871       20.8664     -0.185339      -3.73202     -0.241458      0.297899      0.411269      0.475319      0.504883      0.553571      0.556101
  63   5 2271.9295    1.2761  1.1831 10.5864  0.0011  0.0151   0.0137   0.0406    0.0468   0.0000   442.4839       1.18379       20.1325      0.923185      -1.66892    -0.0655062      0.378555      0.519807      0.565088      0.630205      0.694709      0.695342
  63   6 2483.4063    1.9561  1.3101 11.3344 -0.0000  0.0160   0.0194   0.0417    0.0438   0.0000   443.0067       1.64031       21.1592     -0.152540      -2.91617      -1.04464      0.388981      0.557865      0.593755      0.669035      0.706766      0.742988
  63   7 2688.1641    2.7255  1.3898 11.9814  0.0000  0.0155   0.0261   0.0432    0.0399   0.0000   442.1710       3.86008       20.0145    -0.0685503      -2.24685      -1.26037      0.386725      0.529444      0.595657      0.641003      0.692007      0.715563
  63   8 2889.4469    3.6309  1.2924 12.6699 -0.0001  0.0154   0.0360   0.0407    0.0425   0.0000   442.3253       4.97193       20.5806      0.864335      -1.97226      -1.25212      0.369479      0.535751      0.578798      0.647675      0.677699      0.696003
  63   9 3085.8363    4.3457  1.3841 13.0571  0.0000  0.0159   0.0419   0.0424    0.0415   0.0000   442.1675       4.22221       21.0410     -0.234398      -2.20576      -1.45142      0.396382      0.557367      0.605099      0.672135      0.698548      0.736270
  63  10 3278.0729    4.0833  1.8134 12.8501  0.0000  0.0182   0.0342   0.0487    0.0344   0.0000   442.3880       6.02148       19.8526       2.72654      -1.19017     -0.588479      0.457072      0.619945      0.705030      0.760776      0.827056      0.843374
  63  11 3467.7874    3.0964  3.2288 12.3763  0.0000  0.0270   0.0208   0.0718    0.0246   0.0000   442.1418       6.93296       18.6104       2.85597      0.958016      -4.73068      0.641108      0.907235       1.01457       1.11611       1.18332       1.23156
  63  12 3655.2036    2.4307  5.5447 11.8489 -0.0002  0.0414   0.0138   0.1131    0.0222   0.0000   440.2889       6.00203       19.3735      0.295799      -3.49458      -3.16153      0.988782       1.38644       1.56125       1.69560       1.81282       1.85794
  63  13 3840.6717    1.9428  8.7119 11.5679  0.0029  0.0683   0.0088   0.1720    0.0183   0.0000   438.6714       7.39521       25.8688      0.583739      -1.71115      -1.12146       1.57522       2.26489       2.49458       2.80664       2.84603       2.96054
  64   1 1234.5356    0.0840  0.1018  9.0558  0.0000  0.0077   0.0046   0.0209    0.0144   0.0000   440.7612      0.518056       21.1905      0.227023      -3.08790     -0.254312      0.213042      0.298285      0.344226      0.350400      0.360067      0.353521
  64   2 1556.4852    0.2264  0.2500  9.0670  0.0000  0.0081   0.0052   0.0172    0.0178   0.0000   442.1724     -0.575428       21.4377      0.408398      -3.04850     0.0289108      0.224704      0.268340      0.295478      0.354954      0.408780      0.402529
  64   3 1818.4577    0.4811  0.5772  9.2733  0.0000  0.0106   0.0070   0.0258    0.0286   0.0000   442.1143     -0.269624       20.5053     -0.193665      -3.32193      0.292685      0.257321      0.364329      0.401097      0.459817      0.467933      0.493660
  64   4 2057.8771    0.8077  0.8623  9.8814  0.0000  0.0128   0.0097   0.0327    0.0372   0.0000   442.1747      0.601457       20.3597     -0.483964      -2.79004      0.554816      0.303184      0.422129      0.462188      0.513463      0.540461      0.562917
  64   5 2284.6304    1.3006  1.1871 10.7368  0.0017  0.0150   0.0141   0.0420    0.0438   0.0000   442.9188       1.86753       21.1285     -0.141742      -2.82457     0.0442212      0.360043      0.498434      0.542745      0.605113      0.639470      0.668407
  64   6 2496.8921    1.9754  1.3867 11.2960 -0.0011  0.0165   0.0189   0.0422    0.0408   0.0000   441.9926       3.37419       20.4926      0.487363      -2.65149       1.47562      0.399217      0.555096      0.616669      0.669567      0.710078      0.739434
  64   7 2702.7209    2.8279  1.3032 12.1314  0.0000  0.0155   0.0278   0.0410    0.0410   0.0000   442.3253       3.77119       20.4436      0.602558      -1.95070     -0.275832      0.368920      0.522150      0.558135      0.628338      0.663921      0.685122
  64   8 2904.9215    3.7858  1.2095 12.7958  0.0000  0.0147   0.0386   0.0390    0.0448   0.0000   442.1789       3.29986       20.7507       1.29692      -2.85482     -0.373602      0.355888      0.506576      0.550364      0.608872      0.650105      0.662786
  64   9 3102.0171    4.3508  1.4159 12.8593  0.0000  0.0155   0.0405   0.0420    0.0436   0.0000   442.4075       5.51013       20.4524     -0.486421      -1.61260      -2.09555      0.380322      0.522250      0.595654      0.654344      0.691838      0.707377
  64  10 3295.0719    3.9514  1.8682 12.8781 -0.0000  0.0184   0.0330   0.0507    0.0316   0.0000   442.7030       7.29831       19.6431       2.45566      0.112650     -0.294370      0.452413      0.616456      0.686876      0.758628      0.819578      0.829178
  64  11 3485.4839    2.9902  3.5339 12.2757  0.0000  0.0279   0.0190   0.0777    0.0228   0.0000   442.8210       7.88112       16.9119       2.04997      0.582990      -1.53824      0.657022      0.935365       1.03948       1.15551       1.20772       1.25372
  64  12 3673.7547    2.3487  5.8004 11.8105 -0.0026  0.0438   0.0130   0.1181    0.0217   0.0000   440.4008       5.57444       22.7795       1.54319      -6.03973      -3.01727       1.01590       1.45199       1.59733       1.78394       1.84245       1.90193
  64  13 3859.8296    1.7351  7.6933 11.5053 -0.0022  0.0637   0.0082   0.1650    0.0187   0.0000   440.0701       9.16017       23.3007      -3.63043      -2.31531       3.21946       1.45912       2.06963       2.30278       2.53765       2.65581       2.72187
  65   1 1242.7702    0.1036  0.0904  9.0271 -0.0014  0.0065   0.0046   0.0128    0.0141   0.0000   440.7506     -0.313936       20.7882     0.0861189      -2.62635    -0.0173460      0.147070      0.204887      0.228067      0.243568      0.283119      0.260492
  65   2 1566.0241    0.2498  0.2646  9.0675  0.0000  0.0073   0.0054   0.0183    0.0182   0.0000   442.4177     -0.338800       20.8676    -0.0842790      -3.17488     -0.149992      0.183920      0.251686      0.278959      0.305781      0.333613      0.345550
  65   3 1828.7950    0.4944  0.5402  9.3348  0.0000  0.0099   0.0072   0.0240    0.0283   0.0000   441.9413     0.0565111       21.0909      0.543308      -4.17695     -0.494453      0.244904      0.328938      0.367566      0.409759      0.415452      0.444940
  65   4 2069.6082    0.8381  0.8098  9.9985  0.0000  0.0122   0.0101   0.0302    0.0355   0.0000   442.5788     -0.238476       20.3389     -0.176980      -3.02789     -0.150801      0.284411      0.399125      0.440682      0.493210      0.524622      0.528215
  65   5 2297.1719    1.3595  1.2569 10.6352  0.0000  0.0153   0.0138   0.0410    0.0431   0.0000   442.8497       1.23938       20.3515     -0.936691      -1.61551     -0.333006      0.360931      0.496912      0.565050      0.614552      0.660036      0.657200
  65   6 2510.2755    2.0020  1.4451 11.2955  0.0000  0.0159   0.0184   0.0433    0.0389   0.0000   442.1236       2.43260       21.4063     0.0199067      -3.21026     -0.675050      0.384538      0.522391      0.595547      0.644032      0.690681      0.721193
  65   7 2717.1683    2.8822  1.3417 12.2012  0.0038  0.0156   0.0278   0.0415    0.0405   0.0000   443.1076       2.58707       21.7688      0.761706      -1.68634     -0.147095      0.360438      0.521394      0.564181      0.627013      0.671455      0.689659
  65   8 2920.2303    3.9135  1.2713 12.7479 -0.0023  0.0149   0.0380   0.0388    0.0430   0.0000   441.5797       2.83376       20.2859       1.16881      -2.91360      -1.03600      0.362870      0.496602      0.558740      0.620873      0.645934      0.666288
  65   9 3118.1627    4.4041  1.4457 13.0225 -0.0000  0.0158   0.0403   0.0427    0.0382   0.0000   441.7893       5.37055       20.9518       1.42547      -1.84647     -0.434286      0.372801      0.528039      0.578544      0.634228      0.676622      0.694128
  65  10 3311.9401    3.8346  1.9209 12.9313  0.0000  0.0193   0.0319   0.0523    0.0304   0.0000   443.1311       4.45355       19.3412       1.31554       1.97415      -2.13686      0.454012      0.637543      0.706334      0.781606      0.818007      0.843015
  65  11 3503.1557    2.9717  3.7673 12.1210  0.0000  0.0291   0.0180   0.0777    0.0239   0.0000   442.5197       6.05515       17.6696       2.58718     -0.384156      -1.75898      0.669013      0.945959       1.03996       1.15746       1.21580       1.23825
  65  12 3692.1301    2.2919  6.1927 11.8712  0.0000  0.0320   0.0066   0.0535    0.0058   0.0000   443.3379       11.0105       22.7165      -3.89986     -0.568177       3.87460       1.00534       1.07464       1.25791       1.41524       1.23746       1.20102
  66   1 1250.9343    0.1047  0.1120  9.0070  0.0000  0.0066   0.0045   0.0159    0.0143   0.0000   440.9788     -0.190600       21.2775      0.217646      -3.16155      0.300621      0.159995      0.216996      0.251904      0.277789      0.281730      0.289880
  66   2 1575.4614    0.2556  0.2855  9.0492  0.0000  0.0074   0.0053   0.0191    0.0183   0.0000   442.3577    -0.0666206       20.6094     -0.136294      -2.59961      0.424976      0.179768      0.248293      0.278454      0.308911      0.328415      0.352326
  66   3 1839.0195    0.5249  0.5835  9.3096  0.0000  0.0101   0.0073   0.0252    0.0286   0.0000   442.0544      0.277566       21.7114       1.32886      -2.96259      0.275628      0.236221      0.320954      0.369664      0.397345      0.413916      0.441980
  66   4 2081.2060    0.8579  0.9077  9.8677  0.0000  0.0128   0.0098   0.0323    0.0391   0.0000   442.6125      0.329141       20.6467      0.688298      -2.60292     -0.668616      0.305558      0.417389      0.455824      0.526465      0.535182      0.555244
  66   5 2309.5934    1.3640  1.2983 10.6512  0.0000  0.0158   0.0135   0.0408    0.0400   0.0000   441.8084       1.36318       19.0330      0.663731      -2.86383     -0.248729      0.368351      0.522837      0.564186      0.650316      0.685758      0.698434
  66   6 2523.4845    2.0988  1.4001 11.3369 -0.0000  0.0154   0.0194   0.0422    0.0406   0.0000   442.4291       1.38679       20.6508       1.13356      -2.36429     -0.927170      0.366877      0.501084      0.572875      0.626122      0.680058      0.688590
  66   7 2731.5515    2.9320  1.2746 12.2928  0.0000  0.0153   0.0291   0.0399    0.0419   0.0000   442.5399       2.81610       21.4250      0.643250      -3.41174     -0.519826      0.362345      0.506052      0.549157      0.611905      0.649412      0.674895
  66   8 2935.5069    3.9018  1.2837 12.8163  0.0000  0.0148   0.0380   0.0402    0.0425   0.0000   442.5627       3.34417       19.6925       1.09258      -1.59022      -1.09633      0.351965      0.481508      0.540322      0.586472      0.619463      0.630711
  66   9 3134.1097    4.4320  1.4107 12.9959  0.0000  0.0154   0.0409   0.0414    0.0407   0.0000   442.0182       4.00244       21.8203      0.901307     -0.984536      0.394366      0.371869      0.513313      0.582793      0.635665      0.671491      0.695016
  66  10 3328.6768    3.7865  2.1470 12.7191 -0.0000  0.0199   0.0291   0.0540    0.0308   0.0000   442.3331       6.48208       21.3678      0.564202       1.99737      -1.58942      0.465114      0.650059      0.727635      0.798378      0.852434      0.870009
  66  11 3520.7163    2.9386  3.7724 12.1403  0.0001  0.0288   0.0180   0.0797    0.0236   0.0000   441.9332       6.72932       16.2054       1.98796      0.296339      -1.12665      0.653472      0.926235       1.02236       1.12226       1.18622       1.23423
  66  12 3710.4147    2.2599  6.3526 11.8389 -0.0023  0.0497   0.0128   0.1295    0.0219   0.0000   442.5866       10.4571       19.1982       1.06953      -1.22959     -0.821166       1.10293       1.57144       1.76295       1.95246       1.97637       2.07749
  67   1 1259.0342    0.1020  0.1024  9.0770  0.0000  0.0071   0.0045   0.0146    0.0141   0.0000   440.7371   -0.00895879       20.9299     -0.365490      -3.10009     -0.151256      0.165290      0.246432      0.311452      0.365918      0.406897      0.353681
  67   2 1584.8095    0.2611  0.2684  9.0694  0.0000  0.0074   0.0054   0.0174    0.0183   0.0000   442.1945      0.164395       20.6791    -0.0283612      -2.68526      0.434345      0.161778      0.236414      0.250866      0.282875      0.300999      0.324544
  67   3 1849.1668    0.5419  0.5646  9.3599  0.0000  0.0098   0.0075   0.0240    0.0290   0.0000   442.0535      0.204449       20.7555      0.367670      -2.08584    -0.0113211      0.231505      0.305345      0.359991      0.385540      0.398501      0.425335
  67   4 2092.7224    0.8925  0.9657  9.8854  0.0000  0.0130   0.0099   0.0340    0.0417   0.0000   442.8338      0.476197       20.5351      0.491050      -2.56597     -0.244619      0.311132      0.436416      0.487440      0.549239      0.592273      0.611863
  67   5 2321.9331    1.4243  1.2911 10.6959  0.0036  0.0151   0.0139   0.0410    0.0432   0.0000   443.4535       1.92118       20.5222       1.02424      -2.45347     -0.632267      0.350317      0.488804      0.544472      0.585614      0.625469      0.659906
  67   6 2536.6878    2.1014  1.3649 11.6591 -0.0000  0.0162   0.0203   0.0415    0.0381   0.0000   441.6544       1.77024       21.2656      0.693859      -2.36931      0.287835      0.374121      0.522092      0.570759      0.641773      0.686433      0.710033
  67   7 2745.7792    3.0093  1.3370 12.2411  0.0000  0.0149   0.0288   0.0411    0.0427   0.0000   442.6470       1.47895       19.6837     -0.584495      -1.56327     -0.216373      0.357527      0.482578      0.542802      0.586918      0.633706      0.661279
  67   8 2950.6127    4.0469  1.2602 12.9639  0.0000  0.0146   0.0396   0.0399    0.0416   0.0000   442.9303       3.79067       20.3642       1.40217      -2.66857      -1.50324      0.332356      0.471307      0.510674      0.580274      0.599195      0.625363
  67   9 3149.9756    4.3602  1.4985 13.1092  0.0000  0.0161   0.0395   0.0433    0.0363   0.0000   442.7794       4.32950       20.8352      0.558094      -1.77437     -0.911773      0.380001      0.526650      0.585409      0.643212      0.682501      0.703447
  67  10 3345.3175    3.6586  2.2825 12.6975 -0.0000  0.0205   0.0271   0.0556    0.0291   0.0000   442.7092       5.87251       18.4239       1.40968       1.05583     -0.416830      0.470882      0.661965      0.742615      0.803137      0.870237      0.880492
  67  11 3538.1060    2.8416  4.1252 12.0918  0.0000  0.0308   0.0167   0.0845    0.0232   0.0000   444.5650       7.75997       17.8391     -0.836734      0.578585      -3.31983      0.693333      0.975274       1.10055       1.20592       1.27682       1.31525
  67  12 3728.3255    2.0465  5.9505 11.8205 -0.0097  0.0479   0.0118   0.1284    0.0231   0.0000   438.5352       10.0595       19.1615       2.00325    -0.0743870      -3.85692       1.05244       1.50020       1.67364       1.86025       1.92013       1.99035
  68   1 1267.0660    0.1043  0.1077  9.0197  0.0000  0.0081   0.0044   0.0140    0.0141   0.0000   441.0124     -0.511037       20.3714     -0.152941      -3.01209     -0.513558      0.165991      0.268012      0.260784      0.324136      0.298334      0.316579
  68   2 1594.0303    0.2669  0.2726  9.0657  0.0000  0.0071   0.0055   0.0172    0.0183   0.0000   442.0485     0.0159018       20.8657      0.410495      -2.95553    -0.0238761      0.175456      0.229166      0.266566      0.303978      0.327018      0.344990
  68   3 1859.2332    0.5443  0.6375  9.3530  0.0000  0.0103   0.0072   0.0265    0.0298   0.0000   442.4966      0.129942       21.1704     -0.397983      -3.20329      0.421218      0.243360      0.311257      0.364849      0.410190      0.436843      0.451008
  68   4 2104.1710    0.9034  0.9353 10.0428 -0.0000  0.0130   0.0102   0.0329    0.0389   0.0000   442.2407      0.847194       21.5569      0.507588      -2.45968      -1.06139      0.297689      0.402652      0.440444      0.505069      0.552162      0.549831
  68   5 2334.1539    1.4656  1.2952 10.7607  0.0000  0.0152   0.0142   0.0406    0.0404   0.0000   442.4085      0.648622       20.5873      0.586328      -2.01865      0.212547      0.346623      0.482557      0.542744      0.597339      0.637918      0.661625
  68   6 2549.7527    2.1789  1.4267 11.7065  0.0000  0.0161   0.0204   0.0438    0.0354   0.0000   442.5933       2.16593       20.2045      0.238040      -1.92081     -0.847279      0.362718      0.513094      0.560422      0.618623      0.641076      0.658090
  68   7 2759.9781    3.0848  1.3604 12.2447 -0.0000  0.0152   0.0285   0.0401    0.0401   0.0000   442.3185       2.86602       20.8085     0.0862417      -2.66351     0.0663593      0.355341      0.496824      0.546160      0.598935      0.644850      0.665017
  68   8 2965.6457    4.0568  1.2990 12.8942  0.0000  0.0149   0.0383   0.0385    0.0403   0.0000   441.5462       3.64996       21.8399      0.985598      -2.84090      -2.40780      0.335335      0.453059      0.513429      0.566860      0.587706      0.609216
  68   9 3165.7217    4.3424  1.5384 13.1364  0.0000  0.0165   0.0387   0.0441    0.0353   0.0000   442.7549       4.90069       21.5030     -0.397049      -1.69039      -1.78573      0.381131      0.517372      0.579448      0.629796      0.670783      0.689677
  68  10 3361.8630    3.6171  2.4908 12.6321  0.0000  0.0215   0.0254   0.0579    0.0272   0.0000   443.5556       5.12648       18.2801      -1.09549       2.66362     -0.912071      0.481081      0.670262      0.763021      0.830988      0.884386      0.896169
  68  11 3555.4336    2.7982  4.4145 12.0165  0.0001  0.0328   0.0160   0.0873    0.0232   0.0000   441.8165       6.34570       21.6727     -0.977176      -5.72306      -1.94445      0.719692       1.02509       1.13633       1.24586       1.34091       1.37674
  69   2 1603.1488    0.2717  0.3237  9.0444  0.0000  0.0079   0.0053   0.0201    0.0187   0.0000   441.9000     -0.510447       21.5576     -0.152671      -3.03231      0.569091      0.179156      0.247881      0.272457      0.313035      0.319639      0.325975
  69   3 1869.2164    0.5558  0.5762  9.4174  0.0000  0.0093   0.0076   0.0257    0.0281   0.0000   442.6834      0.131667       21.1024     -0.185991      -3.10093      0.452843      0.212126      0.287790      0.320678      0.356524      0.372495      0.388327
  69   4 2115.4662    0.9474  0.9499  9.9737  0.0000  0.0127   0.0104   0.0329    0.0399   0.0000   442.8859      0.479353       21.4547    -0.0738083      -2.29405      0.531961      0.278410      0.393805      0.440235      0.478884      0.504307      0.527537
  69   5 2346.2420    1.4772  1.2941 10.7995  0.0000  0.0152   0.0143   0.0410    0.0397   0.0000   442.5965       1.55195       21.1110     -0.620765      -2.61315     -0.377782      0.336888      0.480804      0.535915      0.593920      0.641266      0.662122
  69   6 2562.7534    2.2585  1.3956 11.5182  0.0000  0.0156   0.0208   0.0409    0.0406   0.0000   443.0340       1.78807       20.1310      0.426212      -2.22047     -0.151083      0.343709      0.479083      0.536847      0.590299      0.627232      0.641602
  69   7 2774.0327    3.1718  1.3573 12.2103  0.0000  0.0149   0.0290   0.0403    0.0403   0.0000   443.1248       3.13320       21.1283       1.69445      -1.18500     -0.725926      0.330740      0.476683      0.518030      0.575610      0.616552      0.632185
  69   8 2980.5674    4.0231  1.2772 13.0381  0.0000  0.0150   0.0391   0.0398    0.0391   0.0000   442.8439       4.09316       21.4047      0.168527      -1.39046      -2.14070      0.335695      0.468729      0.522309      0.576598      0.629112      0.622790
  69   9 3181.3598    4.2716  1.6378 12.9652 -0.0030  0.0167   0.0362   0.0455    0.0337   0.0000   442.5804       3.13822       20.0274      0.709325      -2.61948      -1.30661      0.376878      0.526606      0.582609      0.628628      0.666691      0.700624
  69  10 3378.3013    3.4799  2.5530 12.6659  0.0000  0.0221   0.0248   0.0615    0.0259   0.0000   443.3839       5.94670       18.8935      0.415719      0.395623      -2.90635      0.488128      0.691466      0.772781      0.851042      0.898099      0.935726
  69  11 3572.6863    2.7412  4.7788 11.9402  0.0000  0.0354   0.0142   0.0911    0.0208   0.0000   441.1661       7.41095       21.3878       2.08463      -1.53041     -0.116080      0.758617       1.08655       1.20494       1.32877       1.40780       1.45693
  70   1 1282.9122    0.1058  0.1088  8.9551  0.0000  0.0062   0.0043   0.0154    0.0140   0.0000   440.9270     -0.407761       21.1973     0.0647350      -3.07043     -0.141464      0.152137      0.207260      0.239764      0.260824      0.275973      0.255313
  70   2 1612.1568    0.2881  0.3170  9.0156  0.0000  0.0074   0.0054   0.0191    0.0190   0.0000   442.0502     0.0556861       21.1457     -0.253583      -2.41252     0.0981919      0.170870      0.220311      0.246768      0.288794      0.311507      0.332181
  70   3 1879.0872    0.5726  0.6744  9.3630  0.0000  0.0107   0.0073   0.0273    0.0308   0.0000   442.6739      0.374125       20.2531      0.351016      -2.63261     -0.114955      0.243875      0.327268      0.360899      0.413456      0.440039      0.455261
  70   4 2126.7062    0.9447  1.0477 10.0133  0.0000  0.0135   0.0100   0.0356    0.0397   0.0000   442.0734      0.548658       21.1645     -0.464830      -2.14949      0.654121      0.296885      0.420535      0.465416      0.519045      0.554990      0.555009
  70   5 2358.2150    1.5197  1.2783 10.9663  0.0000  0.0153   0.0151   0.0409    0.0390   0.0000   441.8902       1.47390       21.2938      0.309267      -1.86742     -0.750528      0.342119      0.485864      0.542014      0.595937      0.642585      0.658462
  70   6 2575.6754    2.2931  1.4091 11.6039 -0.0000  0.0155   0.0209   0.0414    0.0384   0.0000   441.9880       1.69463       19.8212      0.748950      -2.45271     -0.192774      0.349870      0.482522      0.537977      0.579045      0.637808      0.642156
  70   7 2788.0204    3.1898  1.3332 12.4026  0.0001  0.0151   0.0301   0.0397    0.0402   0.0000   442.0663       3.55050       21.0348     -0.839357      -2.91054      -1.87354      0.347004      0.472846      0.540645      0.579873      0.628416      0.649671
  70   8 2995.3329    4.1582  1.3910 12.7569  0.0000  0.0148   0.0372   0.0393    0.0397   0.0000   442.3111       3.81523       20.2573     -0.500542      -2.62269      -1.49380      0.342203      0.459506      0.519904      0.563120      0.592583      0.600334
  70   9 3196.9596    4.2986  1.6672 12.9516  0.0000  0.0168   0.0361   0.0457    0.0344   0.0000   441.8609       4.76332       20.7227     0.0200034      -1.97260      -1.60448      0.365253      0.519757      0.570612      0.627761      0.678616      0.690125
  70  10 3394.6929    3.3876  2.7743 12.5558  0.0000  0.0229   0.0229   0.0638    0.0249   0.0000   441.7175       5.95944       18.7794       1.01876      0.283853     -0.510912      0.501297      0.689923      0.766897      0.850360      0.907147      0.946910
  70  11 3589.7523    2.6477  4.7581 12.0233  0.0000  0.0356   0.0151   0.0958    0.0218   0.0000   443.1890       7.59634       18.5696       1.31958      -2.51752       1.71930      0.761332       1.07542       1.19967       1.33588       1.39863       1.45707
  70  12 3782.3453    1.9222  6.7387 11.6634 -0.0066  0.0553   0.0097   0.1471    0.0207   0.0000   441.1456       10.7046       21.1696      -1.95891      -5.33211      -1.57626       1.16024       1.65047       1.83770       2.06315       2.11299       2.20522
  71   1 1290.7278    0.1154  0.1336  8.9119  0.0000  0.0071   0.0043   0.0164    0.0141   0.0000   441.1240      0.220460       20.8271      0.201056      -2.81578     -0.154646      0.167609      0.245398      0.289513      0.359848      0.386823      0.366424
  71   2 1621.0808    0.2896  0.3027  9.0539  0.0000  0.0071   0.0055   0.0189    0.0186   0.0000   442.0044     -0.220554       20.8592     0.0139621      -3.39256     -0.332875      0.165438      0.220891      0.240922      0.270448      0.281350      0.308077
  71   3 1888.8853    0.5812  0.6893  9.3022  0.0000  0.0107   0.0072   0.0274    0.0311   0.0000   442.1294      0.178322       20.9327    -0.0400826      -2.09633     -0.198530      0.230835      0.320987      0.356413      0.383595      0.421002      0.439075
  71   4 2137.8773    0.9838  1.0717  9.9739  0.0000  0.0135   0.0103   0.0362    0.0423   0.0000   442.7165      0.578144       20.7016     -0.716987      -2.66184      0.523883      0.293951      0.398964      0.445320      0.503708      0.546026      0.556795
  71   5 2370.0685    1.5655  1.3483 10.8978  0.0000  0.0154   0.0146   0.0413    0.0373   0.0000   443.2863       1.10822       19.9318      0.757308      -1.89412      0.172420      0.333841      0.468100      0.510800      0.582057      0.603687      0.641363
  71   6 2588.4492    2.3597  1.4082 11.5933  0.0000  0.0153   0.0211   0.0411    0.0388   0.0000   442.7062       2.67615       22.1402      0.789597      -2.71869     -0.399178      0.338406      0.471134      0.523353      0.584337      0.626111      0.643945
  71   7 2801.8776    3.2784  1.2763 12.5218  0.0000  0.0146   0.0315   0.0395    0.0393   0.0000   442.5903       3.24966       21.1399       1.55630      -2.25627      -1.70538      0.321895      0.444406      0.498646      0.549797      0.591966      0.600273
  71   8 3010.0255    4.1562  1.3043 12.9445  0.0000  0.0144   0.0388   0.0394    0.0391   0.0000   442.7982       4.29084       20.5934       2.49431      -1.53684      -1.62467      0.322312      0.447698      0.496782      0.538997      0.583563      0.597298
  71   9 3212.3759    4.2336  1.6806 12.8708 -0.0000  0.0166   0.0349   0.0457    0.0345   0.0000   441.8807       4.88957       19.8584       1.37706      -1.45574      -1.77100      0.367616      0.510153      0.560157      0.627577      0.645092      0.683329
  71  10 3410.9454    3.3878  2.8941 12.4539  0.0000  0.0234   0.0221   0.0647    0.0248   0.0000   442.9613       6.45715       21.2186     -0.213476      -1.96796      -1.35864      0.488359      0.694915      0.776338      0.847857      0.913040      0.935459
  71  11 3606.7691    2.6324  5.1788 11.9568  0.0008  0.0380   0.0147   0.1034    0.0220   0.0000   440.1864       8.35450       19.9547       2.11602       2.64174      -4.99667      0.797090       1.13415       1.25399       1.39906       1.49218       1.52227
  71  12 3799.9680    2.0647  8.2710 11.7134  0.0056  0.0641   0.0098   0.1629    0.0181   0.0000   442.2935       4.69816       20.3491       1.79904      0.387403     -0.557663       1.30074       1.87471       2.08058       2.32500       2.40994       2.50700
  72   1 1298.4958    0.1100  0.1215  8.9600  0.0000  0.0061   0.0042   0.0162    0.0138   0.0000   440.7711     -0.235095       20.5703     -0.265304      -3.88298     -0.191188      0.134157      0.191308      0.217218      0.245776      0.262959      0.270731
  72   2 1629.8945    0.3030  0.3167  9.0724  0.0000  0.0077   0.0055   0.0172    0.0190   0.0000   441.9054     0.0978564       21.0131      0.571205      -2.74771     -0.422334      0.171827      0.227165      0.258057      0.270969      0.308032      0.324407
  72   3 1898.6570    0.6108  0.6693  9.4242  0.0000  0.0104   0.0076   0.0261    0.0304   0.0000   442.4091      0.394322       20.5006      0.235888      -3.11361     -0.919842      0.224701      0.317610      0.347236      0.390536      0.412564      0.424282
  72   4 2148.9149    0.9913  1.0423 10.1506  0.0000  0.0133   0.0104   0.0348    0.0384   0.0000   442.4067      0.670839       21.1328      0.429344      -2.42577     -0.401682      0.291390      0.399947      0.434823      0.493161      0.512435      0.545355
  72   5 2381.8486    1.6313  1.3639 10.9181  0.0000  0.0149   0.0149   0.0410    0.0380   0.0000   442.0834       2.59606       20.0265      0.345317      -3.49090     -0.762631      0.325934      0.444122      0.496908      0.548305      0.589907      0.619400
  72   6 2601.1886    2.4182  1.4556 11.6926  0.0000  0.0154   0.0214   0.0424    0.0373   0.0000   441.9828       1.95103       19.8112       1.48620      -3.21873      -1.44673      0.339328      0.473690      0.528198      0.598323      0.645355      0.673344
  72   7 2815.6655    3.3981  1.3068 12.4104  0.0000  0.0144   0.0311   0.0379    0.0399   0.0000   442.9674       3.09722       20.8243      0.619698      -2.89219      -1.66677      0.312591      0.434799      0.481811      0.526781      0.579992      0.597018
  72   8 3024.5878    4.2510  1.3757 12.9686  0.0001  0.0148   0.0384   0.0408    0.0376   0.0000   442.6832       3.59349       20.8222       1.21708      -1.51442     -0.585714      0.317756      0.452618      0.486367      0.552384      0.590644      0.600932
  72   9 3227.7133    4.2044  1.7382 12.9636 -0.0000  0.0172   0.0343   0.0463    0.0323   0.0000   442.6689       5.08867       20.6440     -0.337610      -1.75909      -1.10652      0.366240      0.514371      0.566356      0.624275      0.665598      0.701112
  72  10 3427.0976    3.3021  3.0692 12.4385  0.0000  0.0246   0.0211   0.0662    0.0239   0.0000   443.0208       5.53966       19.1650      0.119004      0.157021      -2.08349      0.505923      0.733132      0.795576      0.895635      0.926362      0.975273
  72  11 3623.6487    2.4746  4.9571 11.9734 -0.0035  0.0377   0.0141   0.1027    0.0229   0.0000   443.3902       5.30934       22.1862       4.03643      -2.27344      -1.03277      0.776379       1.11366       1.24121       1.37204       1.43465       1.51345
  72  12 3817.5028    1.7825  7.0196 11.7615 -0.0034  0.0611   0.0101   0.1561    0.0208   0.0000   440.9657       7.62104       23.5682       1.66508      -4.70329     -0.553157       1.23567       1.77715       1.96028       2.21470       2.29196       2.39471
  73   1 1306.2063    0.1179  0.1233  8.9411  0.0000  0.0064   0.0043   0.0149    0.0139   0.0000   440.7021     0.0552231       21.0413      0.347072      -3.13968     -0.462673      0.147725      0.190066      0.235019      0.264930      0.257210      0.270924
  73   2 1638.6091    0.3144  0.3480  8.9951  0.0000  0.0078   0.0054   0.0189    0.0199   0.0000   441.8401     -0.134520       20.7237    -0.0419060      -3.49574      0.419122      0.174879      0.235945      0.274335      0.302719      0.307446      0.306510
  73   3 1908.3392    0.6098  0.6574  9.4858  0.0000  0.0103   0.0076   0.0256    0.0296   0.0000   442.1544     0.0299941       21.0936     -0.226864      -2.87100     -0.136754      0.221342      0.300853      0.334843      0.371040      0.384158      0.400909
  73   4 2159.8794    1.0359  1.0897 10.0323  0.0000  0.0134   0.0106   0.0357    0.0430   0.0000   442.8855     -0.225602       20.8703      0.381606      -2.04205      -1.12829      0.284026      0.399776      0.440218      0.496359      0.527729      0.531657
  73   5 2393.5089    1.6697  1.4277 10.7947  0.0000  0.0154   0.0147   0.0411    0.0406   0.0000   443.2463       2.04014       20.3158      0.307521      -2.72049     -0.552067      0.328531      0.451383      0.517877      0.566016      0.601587      0.622803
  73   6 2613.8330    2.4375  1.4745 11.7465  0.0000  0.0155   0.0214   0.0429    0.0363   0.0000   442.7131       2.80761       20.7848      0.838335      -2.74317      0.196861      0.337097      0.466972      0.532559      0.569544      0.629569      0.647774
  73   7 2829.3478    3.4676  1.3413 12.4812  0.0000  0.0145   0.0311   0.0385    0.0373   0.0000   443.4104       3.26467       19.9589       1.17197      -1.69792     -0.779740      0.312000      0.430549      0.481436      0.529473      0.566586      0.585090
  73   8 3039.1051    4.2397  1.4731 12.9016  0.0000  0.0151   0.0370   0.0423    0.0363   0.0000   442.7830       4.30864       21.4362    -0.0557107      -1.46352      -1.81025      0.318889      0.448132      0.492957      0.544541      0.569891      0.589721
  73   9 3242.9799    4.1597  1.8038 12.9214  0.0000  0.0172   0.0330   0.0466    0.0311   0.0000   443.0106       4.81780       20.8139       1.47843      -1.93240     -0.498685      0.367194      0.509832      0.569526      0.631922      0.662535      0.694054
  73  10 3443.1237    3.2494  3.2744 12.3672  0.0000  0.0252   0.0201   0.0686    0.0236   0.0000   443.3417       5.19120       17.4358     0.0890874       1.37505     -0.941917      0.527124      0.728887      0.823334      0.904150      0.951073      0.996527
  73  11 3640.3493    2.7511  6.2764 11.7179  0.0102  0.0425   0.0078   0.1102    0.0074   0.0000   442.7464       7.55646       19.3160       3.33982      -2.30911      -2.32327      0.916529       1.23543       1.42469       1.54999       1.66825       1.71680
  74   1 1313.8538    0.1223  0.1188  8.9387  0.0000  0.0057   0.0043   0.0142    0.0138   0.0000   440.8203     0.0143165       20.8454      0.182216      -2.93754     -0.196123      0.126653      0.170196      0.205448      0.220153      0.274458      0.257067
  74   2 1647.2362    0.3097  0.3570  9.0560  0.0000  0.0080   0.0054   0.0199    0.0196   0.0000   441.6971     -0.306775       20.7149    -0.0438818      -3.05538      0.102582      0.174907      0.233777      0.264774      0.295544      0.312939      0.311399
  74   3 1917.9288    0.6364  0.6908  9.4914  0.0000  0.0106   0.0078   0.0264    0.0308   0.0000   442.4603     -0.184366       21.2440      0.335545      -3.10200     -0.876040      0.224588      0.323283      0.358407      0.389582      0.424226      0.435189
  74   4 2170.7377    1.0473  1.1086 10.1708  0.0000  0.0138   0.0107   0.0369    0.0404   0.0000   442.1172      0.374309       21.3290    -0.0692732      -3.39076     -0.802968      0.281450      0.402689      0.435954      0.499282      0.517710      0.515837
  74   5 2405.0800    1.7114  1.4031 10.9669  0.0000  0.0154   0.0152   0.0401    0.0372   0.0000   442.4427       1.11631       20.2989       1.53982      -1.40105      -1.45819      0.321164      0.448797      0.504027      0.553005      0.613303      0.627828
  74   6 2626.4381    2.5086  1.4886 11.7463  0.0000  0.0155   0.0217   0.0416    0.0367   0.0000   443.0654       2.78558       20.5877       1.09524     -0.744326     -0.671391      0.334977      0.451936      0.516238      0.558616      0.609827      0.626675
  74   7 2842.9598    3.6246  1.3647 12.3399  0.0000  0.0143   0.0317   0.0380    0.0420   0.0000   442.3461       3.07629       19.9485      0.863303      -1.40091     -0.582409      0.304712      0.420791      0.472001      0.514939      0.551977      0.570777
  74   8 3053.4818    4.2518  1.4478 12.9337  0.0000  0.0148   0.0367   0.0411    0.0347   0.0000   442.3677       4.91152       20.1026       1.07902      -3.32565      -2.21834      0.316859      0.431047      0.486437      0.543055      0.565561      0.590755
  74   9 3258.1063    4.0516  1.8763 12.9659  0.0000  0.0175   0.0319   0.0495    0.0288   0.0000   442.0808       4.62762       20.5169       1.14043      0.164324      -2.92376      0.370466      0.509273      0.567473      0.634217      0.680064      0.696727
  74  10 3459.1324    3.1450  3.4316 12.3400 -0.0000  0.0261   0.0192   0.0726    0.0227   0.0000   442.7009       4.66372       19.5122      0.573778      -1.91512      -2.24833      0.533232      0.742826      0.839022      0.913376      0.981821       1.01305
  74  11 3657.1576    2.3858  5.4854 11.7680 -0.0160  0.0418   0.0082   0.1086    0.0119   0.0000   440.6949       4.93513       22.3754      0.563025      -3.57871      -2.09206      0.841415       1.19145       1.33290       1.47212       1.55386       1.63311
  75   1 1321.4308    0.1193  0.1179  8.9128  0.0000  0.0057   0.0042   0.0138    0.0138   0.0000   440.7765    -0.0502086       20.7268      0.380654      -2.81001     -0.122174      0.122407      0.163087      0.191707      0.204597      0.218706      0.222979
  75   2 1655.7670    0.3269  0.3568  9.0476  0.0000  0.0078   0.0055   0.0192    0.0197   0.0000   441.8853     -0.209547       21.2508     -0.228790      -3.50169     -0.448324      0.161434      0.221979      0.231701      0.273851      0.297443      0.298291
  75   3 1927.4449    0.6395  0.7488  9.5018 -0.0000  0.0110   0.0076   0.0281    0.0315   0.0000   442.2536      0.403103       20.7331      0.267519      -3.12220     -0.777505      0.226514      0.317921      0.346957      0.387052      0.422472      0.435551
  75   4 2181.4894    1.0763  1.1191 10.2410  0.0000  0.0136   0.0109   0.0368    0.0405   0.0000   442.5977       1.60676       21.0168      0.567113      -2.37505      0.199455      0.283046      0.391192      0.426388      0.482057      0.523671      0.545912
  75   5 2416.5566    1.7308  1.3702 11.2168 -0.0001  0.0154   0.0159   0.0415    0.0349   0.0000   442.5622       1.20965       20.1950     -0.124642      -2.43657      -1.67964      0.318529      0.448463      0.498860      0.560528      0.582302      0.599729
  75   6 2638.9192    2.5677  1.4186 11.9227  0.0000  0.0151   0.0229   0.0416    0.0357   0.0000   442.6616       2.44185       20.6618     -0.703856      -2.17613      0.473188      0.312778      0.441588      0.491245      0.542842      0.574897      0.602606
  75   7 2856.4768    3.5005  1.3203 12.6890  0.0006  0.0144   0.0321   0.0392    0.0361   0.0000   442.4478       3.57652       21.2291       1.48272      -2.56280      -2.54671      0.310172      0.418839      0.479998      0.521293      0.573708      0.585745
  75   8 3067.7183    4.3821  1.4283 12.9430  0.0000  0.0148   0.0380   0.0397    0.0377   0.0000   442.9642       4.04345       19.8489       1.94411      -2.45083      -1.92179      0.308454      0.423202      0.477334      0.532920      0.550731      0.578829
  75   9 3273.2150    4.0262  1.9333 12.9384  0.0000  0.0177   0.0310   0.0497    0.0287   0.0000   443.1571       5.57453       19.8999       1.50889      -1.77952      -1.41102      0.369465      0.501173      0.564845      0.621813      0.670172      0.694906
  75  10 3474.9632    3.1523  3.6066 12.2581  0.0000  0.0267   0.0185   0.0726    0.0231   0.0000   442.4766       5.73715       17.2567       1.84811     -0.815320      -1.09541      0.541660      0.758438      0.857105      0.948588       1.00454       1.04222
  75  11 3673.8224    2.6742  7.3349 11.6002  0.0158  0.0451   0.0066   0.1213    0.0061   0.0000   440.4156       2.63467       24.5343       4.20432      -6.54506      0.142820       1.00378       1.23161       1.55508       1.57349       1.79174       1.77698
  76   0  888.7671    0.0328  0.0124  9.2074  0.0000  0.0096   0.0060   0.0092    0.0122   0.0000   436.6744    -0.0792008       21.1610      0.330846      -2.51793     -0.443707      0.288229      0.427098      0.487913      0.711455      0.603440      0.688641
  76   1 1328.9500    0.1161  0.1226  8.9075  0.0000  0.0054   0.0041   0.0158    0.0135   0.0000   440.8285     -0.422924       21.1334      0.473082      -2.99560     -0.311065      0.116868      0.159954      0.190654      0.227647      0.255615      0.264228
  76   2 1664.1844    0.3499  0.3662  9.0225  0.0000  0.0077   0.0057   0.0178    0.0203   0.0000   441.9008      0.116431       21.4543      0.275047      -3.46641     -0.120341      0.173704      0.224944      0.256081      0.275849      0.298819      0.312833
  76   3 1936.9272    0.6617  0.7988  9.4369  0.0000  0.0113   0.0075   0.0285    0.0328   0.0000   442.0670     -0.122767       20.8027      0.222650      -2.92883     -0.268638      0.231941      0.317052      0.363715      0.404951      0.451119      0.452490
  76   4 2192.1680    1.1041  1.1795 10.2165  0.0015  0.0141   0.0109   0.0384    0.0403   0.0000   442.4197      0.595045       21.0700      0.448888      -2.28035    -0.0978332      0.284679      0.407174      0.445311      0.508537      0.554438      0.572886
  76   5 2427.9380    1.7285  1.4443 11.1218  0.0000  0.0155   0.0152   0.0420    0.0339   0.0000   442.3732       2.51855       20.1991      -1.12366      -1.34132       2.11261      0.320578      0.437450      0.493286      0.540064      0.585842      0.604924
  76   6 2651.4020    2.6025  1.4526 11.9198  0.0000  0.0150   0.0224   0.0419    0.0335   0.0000   442.8959       2.15981       20.7096    -0.0964110      -3.42635     -0.437031      0.313548      0.427121      0.484956      0.527305      0.580306      0.597399
  76   7 2869.9004    3.6504  1.3347 12.6691 -0.0003  0.0144   0.0331   0.0397    0.0358   0.0000   442.4509       3.04216       21.7090      0.864832      -1.28455      -1.02677      0.292360      0.406929      0.450094      0.501967      0.524398      0.541213
  76   8 3081.9569    4.3901  1.4358 13.0382 -0.0020  0.0149   0.0379   0.0405    0.0346   0.0000   442.9073       4.25243       19.9845      0.726862      -2.55196      -1.08287      0.313641      0.429448      0.485228      0.521020      0.562520      0.585436
  76   9 3288.1493    4.0271  2.0104 12.7979  0.0001  0.0181   0.0298   0.0493    0.0295   0.0000   442.9243       5.00111       21.0829       2.00158    -0.0251091      -2.72855      0.367259      0.516633      0.578635      0.634281      0.664327      0.695030
  76  10 3490.7623    3.0957  3.8382 12.1631  0.0000  0.0281   0.0177   0.0763    0.0233   0.0000   443.5027       5.89214       20.5657      -1.09577      -2.89473      -3.10688      0.552336      0.792810      0.877665      0.970027       1.02157       1.06005
  76  11 3690.4377    2.2719  5.9919 11.7359 -0.0125  0.0467   0.0066   0.1199    0.0082   0.0000   442.5753       4.20013       21.7332       2.44802      -5.20970      -5.11081      0.922249       1.30733       1.47237       1.61754       1.70780       1.76535
  77   1 1336.4181    0.1300  0.1318  8.9036  0.0000  0.0060   0.0043   0.0137    0.0138   0.0000   440.8246     -0.234196       21.2060    -0.0423317      -3.50943      0.294916      0.142019      0.168899      0.188335      0.209851      0.220924      0.231776
  77   2 1672.5381    0.3405  0.4092  9.0705  0.0000  0.0082   0.0055   0.0211    0.0206   0.0000   442.0038    -0.0322703       21.3047     -0.232243      -2.55659      0.245465      0.169431      0.228188      0.259680      0.282280      0.299328      0.312801
  77   3 1946.3370    0.6760  0.7599  9.5256  0.0000  0.0108   0.0078   0.0278    0.0319   0.0000   442.2801      0.175121       21.5461      0.468457      -2.89756     -0.163419      0.215220      0.302115      0.337823      0.384742      0.413394      0.418167
  77   4 2202.7552    1.1220  1.2585 10.2178  0.0000  0.0146   0.0107   0.0388    0.0397   0.0000   442.1555       1.17876       20.7813     -0.438780      -2.78619      0.573283      0.292598      0.414725      0.454670      0.504553      0.543086      0.559101
  77   5 2439.2231    1.8299  1.5269 11.0142 -0.0002  0.0155   0.0153   0.0424    0.0359   0.0000   442.4159       2.09381       20.6385     -0.524394      -2.59415     -0.102206      0.310286      0.431779      0.489278      0.526570      0.573011      0.586942
  77   6 2663.7509    2.6901  1.4979 11.8689  0.0000  0.0152   0.0226   0.0417    0.0349   0.0000   442.3682       2.01623       20.7654      0.803354      -2.06776      -1.26727      0.304330      0.431008      0.482927      0.527533      0.582085      0.592902
  77   7 2883.2576    3.7248  1.3351 12.6028 -0.0012  0.0142   0.0330   0.0378    0.0380   0.0000   443.2282       3.04057       21.5494      0.515922      -2.66332     -0.792652      0.287610      0.397209      0.447399      0.476009      0.517768      0.541450
  77   8 3096.0437    4.3563  1.4411 13.0905 -0.0014  0.0152   0.0378   0.0413    0.0337   0.0000   443.1377       3.65630       19.7531      0.574849      -1.48280     -0.721804      0.299805      0.431174      0.479785      0.523148      0.556219      0.567986
  77   9 3303.0852    3.9300  2.2936 12.6731  0.0000  0.0192   0.0266   0.0527    0.0279   0.0000   443.3268       4.98384       18.7043      0.700926     -0.243087     -0.140486      0.381574      0.534096      0.605152      0.666934      0.712176      0.737163
  77  10 3506.4335    2.9732  3.9081 12.2576 -0.0020  0.0296   0.0174   0.0792    0.0220   0.0000   442.4382       6.91073       18.5472       1.46127      -1.02960      -2.58211      0.563754      0.817594      0.893869      0.998149       1.04532       1.08582
  77  11 3706.5519    2.4849  7.6606 11.6096  0.0033  0.0521   0.0063   0.1347    0.0083   0.0000   439.7715       7.13300       25.4218       2.68789      -10.0830      -6.65936       1.06718       1.44741       1.65340       1.81302       1.91598       2.04437
  78   1 1343.8214    0.1326  0.1481  8.8765  0.0000  0.0064   0.0041   0.0144    0.0138   0.0000   440.7656     -0.230694       20.9765   -0.00985386      -3.20959   0.000752792      0.117697      0.175271      0.189842      0.200303      0.212821      0.212909
  78   2 1680.7926    0.3485  0.3883  9.0957  0.0000  0.0080   0.0055   0.0193    0.0202   0.0000   441.9297    -0.0290346       21.0167      0.138709      -2.98251      0.191419      0.167156      0.227735      0.257331      0.282012      0.295742      0.297698
  78   3 1955.6778    0.6799  0.7460  9.6052  0.0000  0.0108   0.0078   0.0276    0.0308   0.0000   442.1285      0.454101       20.7662      0.339544      -3.46751     -0.593145      0.214381      0.295897      0.342813      0.374692      0.408670      0.416991
  78   4 2213.2684    1.1334  1.2140 10.3539  0.0000  0.0146   0.0109   0.0378    0.0387   0.0000   442.0926       1.09745       20.7773     -0.607629      -3.08482     -0.192621      0.283077      0.404374      0.444594      0.505003      0.529770      0.538861
  78   5 2450.4439    1.8646  1.4917 11.1824  0.0000  0.0157   0.0159   0.0426    0.0357   0.0000   442.5623       1.63272       20.8141      0.741593      -1.69856     -0.436054      0.299679      0.430690      0.474572      0.516906      0.552894      0.574075
  78   6 2676.0085    2.7189  1.4002 12.0651  0.0000  0.0148   0.0237   0.0400    0.0349   0.0000   442.6277       3.24691       20.9460     -0.113244      -2.58774     -0.310348      0.301387      0.413553      0.464947      0.512078      0.559204      0.556348
  78   7 2896.5061    3.7730  1.3720 12.7458 -0.0000  0.0143   0.0333   0.0393    0.0359   0.0000   442.6882       3.33594       19.8435      0.724799      -2.67192      -1.33745      0.290536      0.402913      0.441408      0.486299      0.523256      0.534593
  78   8 3109.9973    4.4356  1.5345 12.8892  0.0000  0.0149   0.0361   0.0409    0.0359   0.0000   443.0799       4.23974       20.3517      0.548825      -1.75316      -1.83080      0.298070      0.402006      0.466981      0.498973      0.546646      0.558354
  78   9 3317.8525    3.8389  2.3074 12.7374  0.0000  0.0195   0.0263   0.0529    0.0271   0.0000   443.0743       5.83297       20.0913      0.836870     -0.607117      -1.34052      0.383810      0.526096      0.609071      0.659448      0.708779      0.725538
  78  10 3522.0125    2.9395  4.2002 12.1932  0.0001  0.0308   0.0167   0.0827    0.0223   0.0000   444.1947       5.39649       18.2221      0.901994      0.879445      0.377578      0.585631      0.843337      0.931283       1.04218       1.09147       1.15291
  79   0  905.6328    0.0311  0.0201  9.2061  0.0000  0.0130   0.0059   0.0152    0.0121   0.0000   437.2973     0.0556756       20.3105      0.520620      -2.21855      0.593085      0.292204      0.402983      0.455992      0.450946      0.513580      0.483724
  79   1 1351.1835    0.1290  0.1607  8.8804  0.0000  0.0067   0.0041   0.0162    0.0139   0.0000   440.7755     -0.128727       21.0917      0.272602      -3.03923      0.284775      0.150540      0.197959      0.232942      0.256356      0.284174      0.294687
  79   2 1688.9687    0.3570  0.4050  9.1355  0.0000  0.0079   0.0056   0.0204    0.0202   0.0000   441.4649    -0.0993009       20.5613     -0.674119      -2.64174     0.0910333      0.157394      0.213811      0.241117      0.267096      0.280497      0.277817
  79   3 1964.9496    0.6966  0.8267  9.5686  0.0000  0.0113   0.0077   0.0295    0.0332   0.0000   442.2021    -0.0228059       21.0742     -0.259554      -3.70271     -0.324261      0.226568      0.305791      0.349964      0.388497      0.431053      0.436823
  79   4 2223.6715    1.1814  1.2156 10.4590  0.0000  0.0140   0.0113   0.0386    0.0369   0.0000   442.8477       1.02380       21.4756    -0.0196570      -3.13606    -0.0455287      0.275168      0.378073      0.429465      0.472932      0.509333      0.530646
  79   5 2461.6018    1.8894  1.5351 11.1939  0.0000  0.0158   0.0158   0.0422    0.0345   0.0000   442.4384       1.46090       20.1719       1.97193      -1.54560     -0.560652      0.305868      0.430644      0.482739      0.533348      0.592562      0.610025
  79   6 2688.2108    2.7961  1.4891 11.9081  0.0000  0.0151   0.0231   0.0397    0.0369   0.0000   442.6832       2.38840       21.5402     -0.193535      -1.01463      -1.19848      0.299903      0.412369      0.464172      0.506215      0.550092      0.571043
  79   7 2909.6531    3.8119  1.4261 12.6749  0.0002  0.0147   0.0324   0.0388    0.0363   0.0000   442.7508       3.42854       21.3703      0.419572      -2.21924      0.181339      0.289282      0.397079      0.449695      0.484175      0.524108      0.549204
  79   8 3123.9538    4.3909  1.5416 12.9788 -0.0035  0.0152   0.0356   0.0408    0.0331   0.0000   443.0965       4.07260       20.9978       1.50222      -2.40887     -0.106742      0.302043      0.414280      0.467636      0.513782      0.552451      0.563227
  79   9 3332.5593    3.6946  2.5576 12.7111 -0.0001  0.0205   0.0244   0.0578    0.0247   0.0000   441.9792       6.17967       19.8709      0.963488     -0.477367      -2.02238      0.403728      0.563749      0.631589      0.695091      0.731094      0.753290
  79  10 3537.6465    2.8673  4.3890 12.1929 -0.0012  0.0321   0.0162   0.0877    0.0223   0.0000   441.4932       5.01587       19.4825       3.52220    -0.0254403      -1.53767      0.605673      0.857546      0.965970       1.06404       1.12203       1.16887
  79  11 3739.2644    1.9862  6.1273 11.8829 -0.0021  0.0504   0.0107   0.1343    0.0221   0.0000   442.6573       7.71689       22.2578       1.06429      -4.47521      -3.23149      0.931010       1.33659       1.49663       1.66160       1.72893       1.81872
  80   1 1358.4803    0.1424  0.1334  8.8475  0.0000  0.0051   0.0042   0.0127    0.0136   0.0000   440.6054     -0.260281       20.9286      0.172277      -3.04966      0.363194      0.105755      0.130246      0.157222      0.182680      0.219980      0.216603
  80   2 1697.0500    0.3755  0.4632  8.9681  0.0000  0.0087   0.0054   0.0210    0.0221   0.0000   441.6253     -0.390354       20.7284      0.211113      -3.16849     -0.508407      0.171434      0.234500      0.270403      0.313706      0.332761      0.359777
  80   3 1974.1540    0.7200  0.8728  9.5325  0.0000  0.0116   0.0078   0.0307    0.0346   0.0000   442.2828      0.939355       22.0489     -0.721705      -3.00481     -0.516536      0.226104      0.311961      0.359882      0.390769      0.436229      0.449810
  80   4 2234.0263    1.2009  1.2959 10.3726 -0.0004  0.0144   0.0109   0.0388    0.0352   0.0000   442.3568      0.589825       21.4700      0.420984      -2.53437     -0.544069      0.280047      0.392724      0.444057      0.485230      0.511675      0.544636
  80   5 2472.6429    1.9070  1.5173 11.2077  0.0000  0.0158   0.0160   0.0413    0.0345   0.0000   442.5878       1.83170       20.3877       1.28780      -2.21442     -0.614910      0.305382      0.424141      0.484463      0.529603      0.559224      0.586221
  80   6 2700.3770    2.8411  1.4265 12.1195 -0.0000  0.0147   0.0243   0.0403    0.0339   0.0000   443.2099       1.88550       20.3636      0.347056      -2.47601     -0.351818      0.285996      0.395345      0.441778      0.479597      0.524188      0.533429
  80   7 2922.6938    3.9071  1.4198 12.6408  0.0003  0.0142   0.0330   0.0392    0.0360   0.0000   443.5116       3.62989       21.9572      0.842770      -2.69281     -0.276728      0.280620      0.387126      0.432520      0.477839      0.523496      0.543298
  80   8 3137.7648    4.3389  1.6027 12.9564 -0.0001  0.0154   0.0348   0.0417    0.0319   0.0000   442.9292       4.32394       20.8524       1.67800      -3.26552      -1.78955      0.312131      0.428271      0.480318      0.529729      0.575769      0.600639
  80   9 3347.2275    3.7013  2.5595 12.5800 -0.0002  0.0203   0.0241   0.0571    0.0261   0.0000   443.6761       5.75576       18.6055      0.824439      0.726327     -0.691429      0.386568      0.542727      0.612991      0.668274      0.719086      0.741687
  80  10 3553.0267    2.8114  4.5760 12.0742  0.0000  0.0324   0.0090   0.0849    0.0068   0.0000   441.7031       4.17080       22.6307       4.77535      -1.51286      -4.11556      0.645191      0.842775       1.01459       1.08121       1.17840       1.21592
  81   1 1365.7082    0.1410  0.1531  8.8395  0.0000  0.0056   0.0041   0.0149    0.0137   0.0000   440.6038     -0.306433       21.1870      0.121206      -2.94593     -0.232670      0.112438      0.139246      0.169487      0.190356      0.202325      0.213519
  81   2 1705.0500    0.3729  0.4566  9.0221  0.0000  0.0086   0.0055   0.0211    0.0217   0.0000   441.7498   -0.00164003       20.8091     -0.102517      -2.71901     -0.495224      0.167014      0.231074      0.257779      0.284666      0.299686      0.320835
  81   3 1983.3506    0.7244  0.8748  9.6598  0.0002  0.0116   0.0079   0.0309    0.0325   0.0000   442.2826      0.317566       20.8789      0.284792      -3.21702      0.106593      0.220242      0.305372      0.342331      0.375776      0.405926      0.420485
  81   4 2244.2508    1.2518  1.2560 10.3339 -0.0000  0.0138   0.0114   0.0373    0.0388   0.0000   442.8847       1.17185       20.9086      0.534575      -3.20669     -0.778033      0.269306      0.368506      0.415571      0.453600      0.494103      0.515829
  81   5 2483.5840    1.9798  1.5390 11.1496  0.0000  0.0152   0.0162   0.0418    0.0365   0.0000   442.3497       1.28229       21.4170      0.758356      -1.82552     -0.799102      0.305601      0.415841      0.469212      0.516147      0.566564      0.589028
  81   6 2712.3708    2.9306  1.4367 12.1049  0.0002  0.0146   0.0249   0.0402    0.0356   0.0000   442.8304       2.93161       21.8547      0.530689      -3.26440      -1.27194      0.284103      0.387753      0.428731      0.482492      0.524431      0.539498
  81   7 2935.6664    3.9178  1.3969 12.7239  0.0000  0.0141   0.0329   0.0383    0.0341   0.0000   443.1658       4.05865       20.6230       1.36712      -1.49437      -1.39685      0.277882      0.376963      0.428984      0.475321      0.507736      0.513537
  81   8 3151.4779    4.3893  1.6370 12.9121  0.0000  0.0154   0.0344   0.0426    0.0322   0.0000   442.5226       4.09697       21.0047      0.668930      -3.23151      -1.72931      0.292608      0.409500      0.455186      0.487815      0.529534      0.539616
  81   9 3361.7330    3.5833  2.7612 12.4978  0.0000  0.0212   0.0224   0.0591    0.0251   0.0000   443.0529       5.23963       18.8531       1.42588     -0.302183      -2.52225      0.407622      0.563567      0.636118      0.705571      0.753116      0.781728
  82   1 1372.8895    0.1454  0.1687  8.8498  0.0000  0.0068   0.0040   0.0140    0.0138   0.0000   440.6427     0.0590818       20.9914     -0.180606      -3.11379     -0.165437      0.121631      0.176443      0.195824      0.220267      0.220832      0.246137
  82   2 1712.9767    0.3822  0.4983  9.0498  0.0000  0.0090   0.0054   0.0224    0.0220   0.0000   441.8138     -0.142829       21.0665      0.389842      -3.30206      0.281078      0.169832      0.237597      0.270362      0.295470      0.327431      0.338899
  82   3 1992.4396    0.7444  0.9057  9.6118  0.0000  0.0116   0.0078   0.0307    0.0338   0.0000   441.9437      0.939457       20.7640     -0.342109      -2.39139      0.619366      0.220747      0.299005      0.341172      0.369259      0.418732      0.427289
  82   4 2254.3769    1.2489  1.2424 10.6160  0.0000  0.0144   0.0117   0.0381    0.0349   0.0000   442.2791       1.08261       20.5733   -0.00116845      -1.51811     -0.996693      0.267022      0.374287      0.420662      0.467450      0.494240      0.504650
  82   5 2494.4684    2.0314  1.5717 11.3255 -0.0001  0.0154   0.0164   0.0433    0.0329   0.0000   442.2809       1.32645       20.7207      0.557879      -3.14511     -0.852215      0.297055      0.407813      0.457692      0.507645      0.534194      0.551299
  82   6 2724.4222    2.9794  1.5440 12.0157 -0.0002  0.0146   0.0237   0.0415    0.0330   0.0000   442.5457       2.18618       20.2919       1.12996      -2.16316     -0.797473      0.283955      0.388778      0.443791      0.479062      0.520815      0.538462
  82   7 2948.5887    3.9940  1.4355 12.6702 -0.0000  0.0141   0.0329   0.0394    0.0366   0.0000   443.2763       3.34742       19.8534     -0.253570      -2.38558     -0.692772      0.269136      0.379296      0.421361      0.470285      0.506371      0.529429
  82   8 3165.1586    4.3678  1.6737 12.9518  0.0000  0.0155   0.0340   0.0427    0.0317   0.0000   443.0431       3.83034       21.3627      0.536754      -1.60718      -1.48692      0.300510      0.410732      0.467078      0.504233      0.547229      0.564603
  82   9 3376.2287    3.5889  2.7739 12.6055  0.0000  0.0216   0.0227   0.0603    0.0244   0.0000   443.8891       5.24236       17.7692       2.12892     -0.306851      -2.24804      0.399396      0.564246      0.631442      0.709087      0.748912      0.786777
  82  10 3583.7104    2.3931  4.1550 12.0993  0.0008  0.0339   0.0137   0.0912    0.0247   0.0000   442.0300       4.84904       18.0327       3.58170     -0.166807      -1.86423      0.599206      0.880251      0.963389       1.07191       1.12871       1.18608
  83   1 1380.0306    0.1412  0.1659  8.8231  0.0000  0.0061   0.0040   0.0149    0.0138   0.0000   440.5692     -0.196054       21.2963      0.327196      -3.77835     -0.415780      0.123291      0.161504      0.188047      0.209120      0.219176      0.222406
  83   2 1720.8107    0.3958  0.4787  9.0751 -0.0000  0.0084   0.0056   0.0220    0.0218   0.0000   441.3106    -0.0330215       21.0118     -0.383394      -2.88337      0.589196      0.157518      0.213881      0.238645      0.267748      0.284476      0.295186
  83   3 2001.4632    0.7521  0.8975  9.6563  0.0000  0.0118   0.0080   0.0303    0.0335   0.0000   442.9588      0.924922       20.8850    -0.0650951      -3.01326   -0.00562093      0.219244      0.303801      0.341911      0.379651      0.405588      0.423532
  83   4 2264.4115    1.2649  1.3274 10.4724 -0.0021  0.0147   0.0112   0.0390    0.0343   0.0000   442.0129       1.26351       21.0714      0.638285      -2.79671      -1.12648      0.271916      0.374064      0.427076      0.462954      0.498060      0.514365
  83   5 2505.3146    2.0430  1.5967 11.3052  0.0031  0.0159   0.0164   0.0427    0.0339   0.0000   442.3001       2.86582       20.5207      0.616552      -2.65246     -0.740062      0.293254      0.410383      0.467674      0.514006      0.542203      0.567352
  83   6 2736.3429    3.0360  1.4755 12.1319  0.0000  0.0149   0.0250   0.0402    0.0351   0.0000   443.1946       3.44072       20.7216      0.897135      -2.87065     0.0638645      0.272262      0.390611      0.431076      0.477837      0.507829      0.531911
  83   7 2961.3519    4.0917  1.4310 12.7540  0.0000  0.0141   0.0337   0.0383    0.0348   0.0000   442.7939       4.29241       20.4624    -0.0834901      -2.64300     -0.767482      0.272041      0.370347      0.416300      0.455057      0.488538      0.518447
  83   8 3178.7287    4.3745  1.6763 12.9602 -0.0001  0.0155   0.0338   0.0437    0.0307   0.0000   443.0851       4.33251       20.9144       1.16018      -2.04666      0.134911      0.286473      0.398703      0.446062      0.490939      0.535619      0.558755
  83   9 3390.6187    3.5104  3.0470 12.4316  0.0000  0.0226   0.0211   0.0626    0.0243   0.0000   443.3474       5.25541       19.1681      0.837549      0.419810      -1.20810      0.420887      0.585559      0.658401      0.732735      0.781089      0.815332
  83  10 3598.6392    3.0217  6.3027 11.6703  0.0040  0.0424   0.0078   0.1065    0.0074   0.0000   442.8138       3.12294       21.2451       5.06955      -1.59502      -1.33829      0.791178       1.08692       1.24966       1.34498       1.47470       1.51511
  84   1 1387.1043    0.1493  0.1769  8.8405  0.0000  0.0063   0.0040   0.0152    0.0137   0.0000   440.4714     -0.282207       21.3714      0.285077      -3.57603     0.0405143      0.116550      0.166442      0.188575      0.224967      0.219978      0.231956
  84   2 1728.5832    0.4023  0.4953  9.0612  0.0000  0.0086   0.0056   0.0218    0.0222   0.0000   441.4093     -0.200017       21.1550     0.0872263      -3.13991     -0.362089      0.163674      0.225972      0.240703      0.275979      0.302058      0.315605
  84   3 2010.4670    0.7821  0.9224  9.6258  0.0000  0.0116   0.0081   0.0303    0.0353   0.0000   442.2022      0.331511       21.8726    -0.0955235      -3.78938     0.0473685      0.223810      0.302931      0.344325      0.387045      0.422104      0.434827
  84   4 2274.4158    1.3150  1.4238 10.4078 -0.0001  0.0150   0.0111   0.0396    0.0352   0.0000   442.9994       1.05450       20.9521      0.151828      -2.52046      -1.74867      0.272117      0.383358      0.423659      0.482172      0.516319      0.537668
  84   5 2516.0512    2.0496  1.5810 11.4562  0.0001  0.0157   0.0166   0.0433    0.0310   0.0000   442.6464       2.41138       21.8011      0.950218      -2.99186     -0.164350      0.289778      0.389345      0.453912      0.492507      0.528237      0.541831
  84   6 2748.1904    3.0338  1.5122 12.2011  0.0000  0.0150   0.0247   0.0402    0.0327   0.0000   442.0119       3.21677       20.5497     -0.191760      -1.72647     -0.122378      0.283873      0.393105      0.442698      0.494036      0.532346      0.547138
  84   7 2974.1577    4.0772  1.4130 12.9130  0.0000  0.0142   0.0344   0.0384    0.0329   0.0000   442.9737       3.10887       21.2052      0.430980      -1.55996      -1.13497      0.268149      0.366830      0.416951      0.454995      0.493059      0.503807
  84   8 3192.2167    4.3468  1.7932 12.8678  0.0000  0.0158   0.0320   0.0445    0.0302   0.0000   442.8043       3.68486       21.2475     0.0463356      -1.91874     -0.600151      0.293004      0.401686      0.461545      0.497309      0.535413      0.554632
  84   9 3404.9211    3.4235  3.1603 12.4175 -0.0001  0.0235   0.0206   0.0649    0.0244   0.0000   443.8788       5.25532       17.9430       1.92657      0.468023      -2.52247      0.431529      0.602509      0.678030      0.744182      0.811595      0.824726
  85   1 1394.1400    0.1506  0.1960  8.8301  0.0000  0.0064   0.0040   0.0173    0.0139   0.0000   440.4899    -0.0470263       21.1312    -0.0388893      -3.29996     -0.160904      0.125355      0.166695      0.193301      0.208071      0.221670      0.231775
  85   2 1736.2789    0.4240  0.5071  9.0751  0.0000  0.0089   0.0057   0.0212    0.0228   0.0000   441.5579      0.250703       21.1645      0.173194      -2.76168    -0.0621809      0.165395      0.232054      0.260371      0.286452      0.303144      0.312396
  85   3 2019.4097    0.7808  0.9236  9.7366 -0.0001  0.0117   0.0081   0.0316    0.0330   0.0000   441.9140      0.397249       21.4119      0.245112      -2.68388     -0.745785      0.211890      0.292626      0.336652      0.368748      0.397999      0.413696
  85   4 2284.3221    1.3397  1.3718 10.5376  0.0000  0.0147   0.0117   0.0396    0.0356   0.0000   442.5287       1.08122       21.1478       1.46080      -3.09998   -0.00335641      0.267782      0.368234      0.421907      0.462377      0.504619      0.514907
  85   5 2526.7148    2.1383  1.5917 11.3999  0.0000  0.0155   0.0171   0.0422    0.0332   0.0000   442.7463       2.59272       20.6687     -0.113963      -1.94278      -1.51788      0.281935      0.383522      0.439014      0.491038      0.522953      0.538730
  85   6 2760.0271    3.1423  1.4974 12.1278  0.0000  0.0144   0.0252   0.0397    0.0343   0.0000   443.4060       2.55056       21.4706      0.966511      -2.69183     -0.308085      0.272844      0.382004      0.421998      0.460917      0.503216      0.512589
  85   7 2986.7787    4.1330  1.4534 12.8933  0.0000  0.0145   0.0340   0.0390    0.0324   0.0000   442.9746       3.62915       20.7037       1.12220      -2.53495     -0.983164      0.270258      0.373249      0.421593      0.464826      0.492043      0.515953
  85   8 3205.6229    4.2166  1.7588 13.0068  0.0000  0.0160   0.0322   0.0452    0.0282   0.0000   443.2297       4.02146       20.4577      0.104156      -2.58591     -0.507612      0.297582      0.404657      0.463200      0.501390      0.546473      0.559132
  85   9 3419.1862    3.4022  3.4797 12.3390  0.0001  0.0246   0.0194   0.0691    0.0235   0.0000   442.6802       6.08809       18.3964     -0.227904      -1.40093      -2.18154      0.448578      0.623215      0.698547      0.784471      0.833428      0.871642
  85  10 3629.0564    2.3948  5.0068 11.9412 -0.0171  0.0382   0.0095   0.1014    0.0163   0.0000   441.9203       5.41444       22.3175       2.64744      -2.34038      -1.66641      0.684132      0.951817       1.08762       1.19386       1.26789       1.31582
  86   1 1401.0968    0.1539  0.1874  8.8007  0.0000  0.0065   0.0039   0.0150    0.0138   0.0000   440.4149     -0.116692       20.9943     -0.187173      -3.13322     -0.188763      0.114332      0.159335      0.185743      0.198405      0.222598      0.232022
  86   2 1743.9049    0.4327  0.5316  9.0396  0.0000  0.0090   0.0057   0.0220    0.0241   0.0000   441.6872     -0.361803       21.2872      0.387731      -2.71832     0.0660404      0.159079      0.228889      0.251177      0.280342      0.299978      0.316481
  86   3 2028.2520    0.7928  0.9634  9.7395  0.0000  0.0121   0.0081   0.0321    0.0346   0.0000   441.9790       1.15447       21.6807     -0.144897      -3.67781     0.0194797      0.220497      0.303657      0.343767      0.376712      0.416185      0.432424
  86   4 2294.1411    1.3958  1.3920 10.4564 -0.0000  0.0143   0.0116   0.0382    0.0358   0.0000   442.2310      0.357178       20.3146       1.69735      -2.64089      -1.23685      0.255657      0.351939      0.400045      0.435981      0.483451      0.491307
  86   5 2537.3553    2.1448  1.5885 11.4849 -0.0013  0.0158   0.0172   0.0429    0.0316   0.0000   442.7408       2.03564       21.1398     -0.226202      -3.12955     0.0401309      0.280006      0.390197      0.431063      0.487196      0.506546      0.530392
  86   6 2771.7202    3.1531  1.5044 12.2475  0.0000  0.0148   0.0251   0.0394    0.0320   0.0000   442.9423       2.54034       20.6578      0.476878      -2.40384     -0.629473      0.270654      0.377826      0.412272      0.460541      0.501731      0.521981
  86   7 2999.3336    4.2792  1.4595 12.8446 -0.0000  0.0140   0.0343   0.0385    0.0337   0.0000   443.0923       3.50880       20.4633       1.10284      -2.31989      -1.02607      0.260814      0.356639      0.391237      0.438554      0.458434      0.487195
  86   8 3219.0064    4.2720  1.8886 12.8989 -0.0000  0.0165   0.0308   0.0463    0.0285   0.0000   442.7302       4.25415       19.8783       1.10553      -2.19258      -1.89882      0.296024      0.418628      0.453679      0.516687      0.553694      0.580827
  86   9 3433.3676    3.3465  3.5160 12.3528 -0.0000  0.0253   0.0189   0.0694    0.0231   0.0000   443.1441       6.88222       18.8790      0.338370      -1.91555      -1.63839      0.448827      0.631213      0.710629      0.781125      0.831900      0.873995
  87   1 1408.0454    0.1627  0.2078  8.7975  0.0000  0.0063   0.0039   0.0166    0.0139   0.0000   440.5907    -0.0580921       20.9149      0.199644      -3.24427     0.0345438      0.122023      0.160755      0.189169      0.209651      0.235366      0.241417
  87   2 1751.4579    0.4353  0.5506  9.0627  0.0007  0.0092   0.0057   0.0224    0.0240   0.0000   441.5996     -0.179903       21.1807      0.457156      -2.99739     -0.550041      0.168116      0.231705      0.266740      0.300667      0.301957      0.323919
  87   3 2037.1026    0.8258  0.9995  9.7893  0.0000  0.0122   0.0083   0.0329    0.0336   0.0000   442.1230      0.257296       21.3926      0.438850      -2.07982     -0.540395      0.217099      0.301745      0.337682      0.371061      0.402707      0.410952
  87   4 2303.8619    1.3892  1.4350 10.6014  0.0000  0.0152   0.0117   0.0398    0.0345   0.0000   443.0790      0.529858       19.8923     0.0967588      -2.08726     -0.550865      0.268195      0.380523      0.419294      0.472267      0.492904      0.519123
  87   5 2547.9020    2.2125  1.5903 11.4868  0.0000  0.0154   0.0175   0.0423    0.0327   0.0000   443.2497       2.01635       20.7621       1.21462      -1.78993       1.04413      0.278388      0.385407      0.436509      0.474899      0.523750      0.533082
  87   6 2783.4131    3.2349  1.4697 12.3326  0.0000  0.0145   0.0261   0.0389    0.0322   0.0000   444.0461       2.25935       21.9275      0.655476      -2.91247     -0.559863      0.257946      0.359607      0.402911      0.447331      0.469656      0.492553
  87   7 3011.8407    4.2613  1.4478 12.8677 -0.0000  0.0138   0.0341   0.0388    0.0329   0.0000   443.0218       3.60144       20.6488       1.33597      -2.97473     -0.541444      0.250996      0.346470      0.390763      0.426645      0.451583      0.471221
  87   8 3232.2826    4.2260  1.9484 12.8219  0.0000  0.0167   0.0296   0.0458    0.0290   0.0000   442.8088       4.36528       20.8752       2.03908      -3.08043     -0.613574      0.299397      0.416904      0.470453      0.508528      0.545377      0.571378
  87   9 3447.5132    3.2342  3.5242 12.3839  0.0000  0.0260   0.0187   0.0709    0.0226   0.0000   443.3412       4.87189       19.5872       1.26000      -1.20640      0.374039      0.447813      0.634107      0.707768      0.798792      0.832292      0.884578
  87  10 3658.7798    2.3858  5.9646 12.0254 -0.0039  0.0461   0.0129   0.1221    0.0238   0.0000   442.6593       6.86842       19.0206     -0.348755     -0.748482      -2.29836      0.775269       1.12986       1.23684       1.39899       1.46448       1.53678
  88   1 1414.9077    0.1625  0.2275  8.8003  0.0000  0.0071   0.0039   0.0178    0.0139   0.0000   440.4949     -0.405064       21.0454    -0.0368823      -3.22582     -0.101604      0.120596      0.169152      0.192925      0.213750      0.210386      0.231102
  88   2 1758.9355    0.4457  0.5552  9.0944  0.0000  0.0091   0.0057   0.0228    0.0236   0.0000   441.3616    -0.0840773       20.9533      0.489776      -2.73441      0.260984      0.158005      0.220936      0.239739      0.269825      0.284671      0.308367
  88   3 2045.8631    0.8246  1.0335  9.7677  0.0000  0.0127   0.0083   0.0333    0.0353   0.0000   442.2498      0.488407       21.2011    -0.0539169      -3.26826      0.381165      0.223047      0.316997      0.350876      0.394612      0.411496      0.442119
  88   4 2313.4809    1.4313  1.4478 10.5574 -0.0000  0.0146   0.0116   0.0401    0.0335   0.0000   442.6141      0.924686       20.4461      0.955224      -2.56962     -0.226585      0.252666      0.350970      0.409869      0.437834      0.486443      0.508309
  88   5 2558.4265    2.2831  1.6157 11.5234 -0.0001  0.0154   0.0177   0.0425    0.0315   0.0000   442.9094       1.69851       20.1170       1.77816      -2.56034     -0.222885      0.271067      0.377146      0.421668      0.473728      0.501536      0.527391
  88   6 2794.9660    3.3207  1.4808 12.2605  0.0000  0.0142   0.0262   0.0385    0.0338   0.0000   442.7422       2.62223       21.4263     -0.246983      -2.51325     -0.548907      0.260600      0.358386      0.413915      0.445014      0.487118      0.501019
  88   7 3024.2664    4.3040  1.5487 12.7817  0.0000  0.0142   0.0331   0.0394    0.0322   0.0000   443.1229       4.01491       20.9003      0.835674      -1.77608     -0.980589      0.254993      0.357600      0.399659      0.433349      0.473516      0.485858
  88   8 3245.4105    4.0971  2.0433 12.8657 -0.0000  0.0171   0.0285   0.0488    0.0267   0.0000   442.4652       4.82927       19.7734    -0.0143173      -1.13286      -2.17571      0.306955      0.421809      0.488675      0.532341      0.571722      0.590650
  88   9 3461.4398    3.1966  3.8708 12.3579  0.0000  0.0282   0.0181   0.0767    0.0221   0.0000   443.4881       6.44695       22.3372      0.995318      -2.63337      -1.50506      0.472766      0.685797      0.760181      0.847786      0.893946      0.932213
  88  10 3673.4666    2.3773  6.3438 12.0580  0.0002  0.0506   0.0134   0.1299    0.0237   0.0000   443.1785       6.87413       18.2926     0.0578781      -1.14850      -1.42113      0.814206       1.20986       1.31629       1.48430       1.53903       1.61079
  89   1 1421.7483    0.1592  0.2073  8.7953  0.0000  0.0063   0.0039   0.0169    0.0137   0.0000   440.1249    -0.0706609       21.2897      0.130037      -3.18377     -0.382388      0.111632      0.140524      0.176017      0.185009      0.193499      0.201502
  89   2 1766.3440    0.4611  0.5465  9.0719  0.0000  0.0087   0.0058   0.0214    0.0237   0.0000   441.5609     -0.152605       21.2061     -0.123363      -3.01060      0.668109      0.150918      0.208133      0.233922      0.264477      0.271959      0.293535
  89   3 2054.5869    0.8384  1.0492  9.7915  0.0000  0.0125   0.0082   0.0335    0.0346   0.0000   442.2624      0.132686       20.7451      0.867935      -3.58746    -0.0534705      0.218809      0.303736      0.346440      0.386085      0.406384      0.421141
  89   4 2323.0511    1.4626  1.5078 10.5787 -0.0000  0.0150   0.0117   0.0402    0.0335   0.0000   442.3816       1.13143       21.1410      0.470748      -2.20939     -0.167169      0.260251      0.359185      0.408800      0.450210      0.481892      0.499601
  89   5 2568.8276    2.3161  1.6078 11.6250  0.0003  0.0154   0.0181   0.0422    0.0307   0.0000   442.6762       2.18854       20.6759      0.407561      -2.87414      0.183202      0.272105      0.376345      0.422229      0.467004      0.493866      0.510990
  89   6 2806.5200    3.3695  1.4921 12.3391  0.0002  0.0144   0.0266   0.0390    0.0336   0.0000   442.8474       2.67046       21.2498      0.597918      -3.07659     -0.852375      0.248178      0.347079      0.385887      0.425053      0.458891      0.469698
  89   7 3036.6226    4.2717  1.5006 12.9560  0.0000  0.0144   0.0337   0.0390    0.0308   0.0000   442.7588       3.19311       20.2863       1.01370      -2.82918     -0.419588      0.251588      0.350568      0.387894      0.433905      0.468197      0.482122
  89   8 3258.4956    4.0708  2.0676 12.9376  0.0000  0.0172   0.0282   0.0490    0.0251   0.0000   443.4525       5.21580       19.8583      0.770364      -2.40255      -1.19441      0.299965      0.414726      0.469877      0.509187      0.561169      0.585402
  89   9 3475.4429    3.1737  3.8417 12.3740 -0.0000  0.0279   0.0182   0.0772    0.0226   0.0000   443.5370       4.40033       19.5813       2.39243    -0.0510330      -1.21176      0.467470      0.662167      0.741674      0.819859      0.864484      0.899258
  89  10 3688.1535    2.3631  6.6284 12.0708  0.0006  0.0523   0.0127   0.1334    0.0218   0.0000   443.4298       4.86937       20.6956      0.159289     -0.170339       4.43391      0.834419       1.24219       1.33600       1.53739       1.57337       1.63700
  90   0  964.7527    0.0275  0.0055  8.9961  0.0000  0.0084   0.0062   0.0034    0.0112   0.0000   437.0551      0.561386       21.5016      0.291905      -3.11542     -0.955530      0.126495      0.183146      0.176792      0.211720      0.282994      0.254067
  90   1 1428.5085    0.1622  0.2002  8.8022  0.0000  0.0065   0.0039   0.0149    0.0137   0.0000   440.6854      0.160832       20.8150      0.294609      -3.03338     -0.219514      0.111420      0.145963      0.175881      0.192740      0.198394      0.211592
  90   2 1773.7030    0.4530  0.6001  9.0758 -0.0003  0.0096   0.0056   0.0235    0.0246   0.0000   441.1915     0.0254906       21.6732      0.272677      -3.78025     -0.355568      0.163056      0.226813      0.250837      0.287759      0.307798      0.323884
  90   3 2063.2517    0.8693  1.0194  9.7958  0.0000  0.0122   0.0085   0.0325    0.0356   0.0000   442.2706      0.832155       21.6009     -0.141539      -3.50710     -0.130719      0.206312      0.293752      0.326536      0.365258      0.387025      0.405529
  90   4 2332.5681    1.4966  1.5062 10.6205 -0.0000  0.0148   0.0119   0.0406    0.0339   0.0000   442.4028       1.39070       21.6500      0.134927      -1.84994     -0.172712      0.254760      0.351794      0.389279      0.438584      0.466658      0.490946
  90   5 2579.2570    2.3165  1.6234 11.5657  0.0000  0.0153   0.0177   0.0421    0.0311   0.0000   442.7188       1.09820       21.2013       1.15561      -1.95804     -0.692264      0.267033      0.364896      0.416903      0.465359      0.493333      0.516151
  90   6 2817.9999    3.3912  1.5034 12.3812 -0.0000  0.0143   0.0265   0.0393    0.0311   0.0000   442.7160       2.45254       21.1748      0.151115      -3.10886      -1.38232      0.248163      0.347357      0.387289      0.430462      0.464288      0.482936
  90   7 3048.8445    4.2871  1.5797 12.9254 -0.0000  0.0145   0.0330   0.0412    0.0301   0.0000   441.9098       3.25112       21.1862       1.02002      -2.71718      -1.25959      0.252278      0.349224      0.395454      0.433368      0.461660      0.490841
  90   8 3271.5845    3.9700  2.2398 12.7547  0.0000  0.0180   0.0263   0.0508    0.0261   0.0000   443.8801       4.75450       19.4278      0.530526      0.508474     -0.514685      0.311661      0.430446      0.486590      0.534237      0.579375      0.612707
  90   9 3489.2448    3.1001  4.0084 12.3486  0.0007  0.0290   0.0177   0.0792    0.0224   0.0000   443.8156       7.47612       20.8808       1.45393      -1.40436      -4.04106      0.490054      0.697422      0.782411      0.872686      0.928769      0.965236
  90  10 3702.6352    2.1766  6.5750 12.0435  0.0000  0.0546   0.0139   0.1406    0.0258   0.0000   444.7054       5.58358       17.5550       1.06283      0.429042       1.03810      0.866378       1.27313       1.41167       1.57231       1.64670       1.72511
  91   1 1435.2393    0.1763  0.2436  8.7877  0.0000  0.0068   0.0039   0.0179    0.0142   0.0000   440.4310    -0.0485284       21.3245      0.129484      -3.59249      0.451336      0.120867      0.166222      0.188464      0.202527      0.218315      0.233612
  91   2 1780.9831    0.4732  0.6314  9.0810  0.0000  0.0096   0.0056   0.0237    0.0250   0.0000   441.2744      0.111869       21.4711     0.0358157      -3.08996     -0.138652      0.162965      0.229967      0.259200      0.293894      0.315169      0.325631
  91   3 2071.8577    0.8855  1.0424  9.9014  0.0000  0.0126   0.0086   0.0323    0.0344   0.0000   441.9864     0.0968358       20.9180      0.768381      -2.84222     -0.107125      0.210067      0.294621      0.326595      0.359635      0.393367      0.405321
  91   4 2341.9877    1.4981  1.4739 10.8202  0.0000  0.0149   0.0122   0.0407    0.0316   0.0000   442.3270       1.27633       20.6842      0.789070      -3.13356     -0.869016      0.256334      0.349160      0.398547      0.446459      0.479148      0.495761
  91   5 2589.5103    2.4323  1.6233 11.5931  0.0000  0.0152   0.0182   0.0408    0.0315   0.0000   442.6708       1.53778       20.7319      0.466449      -2.45854     -0.266196      0.256597      0.364814      0.409524      0.447527      0.482531      0.496595
  91   6 2829.4077    3.4506  1.5330 12.3863  0.0000  0.0145   0.0266   0.0392    0.0323   0.0000   443.2669       2.58393       21.5903      0.340363      -2.81855     -0.547319      0.245641      0.344535      0.385546      0.421042      0.459185      0.480813
  91   7 3061.0673    4.3832  1.5105 12.9241 -0.0009  0.0142   0.0339   0.0383    0.0322   0.0000   443.0217       4.36149       20.9697    -0.0420254      -1.40324     -0.296307      0.246878      0.337747      0.387238      0.424891      0.456453      0.475757
  91   8 3284.6162    4.0012  2.2792 12.7842  0.0000  0.0183   0.0261   0.0509    0.0258   0.0000   443.1860       4.96866       20.1766       1.31499      -1.52565      -1.92583      0.308555      0.440617      0.492985      0.545783      0.582180      0.606508
  91   9 3503.0908    3.0510  4.2702 12.3398  0.0002  0.0313   0.0172   0.0857    0.0230   0.0000   443.2094       6.78630       22.0429      0.434409    -0.0597683     -0.395127      0.510013      0.735122      0.814862      0.912685      0.968246       1.00512
  92   0  975.1486    0.0252  0.0054  8.9782  0.0000  0.0073   0.0049   0.0033    0.0111   0.0000   437.3417     -0.404447       20.1591       1.31280      -2.56503      -1.48687      0.107782      0.201085      0.178704      0.256156      0.291070      0.293727
  92   1 1441.9338    0.1834  0.2052  8.7777  0.0000  0.0058   0.0041   0.0146    0.0139   0.0000   440.4784    -0.0308639       20.9716     0.0971178      -3.22418     0.0638804      0.102063      0.132179      0.154331      0.176269      0.181775      0.198442
  92   2 1788.2192    0.4736  0.6329  9.1145  0.0000  0.0096   0.0057   0.0242    0.0251   0.0000   441.4283      0.157095       21.1277      0.122219      -3.42869      0.417829      0.159157      0.217328      0.244975      0.274243      0.300619      0.312478
  92   3 2080.3886    0.9021  1.1249  9.8241  0.0000  0.0127   0.0084   0.0346    0.0369   0.0000   441.8581      0.540752       21.0740     0.0311245      -3.83375     -0.172859      0.216991      0.294427      0.335339      0.379282      0.402345      0.420580
  92   4 2351.3114    1.5411  1.5484 10.7183 -0.0000  0.0152   0.0120   0.0407    0.0322   0.0000   442.8316       1.96734       20.7487      0.230775      -2.49056      0.203224      0.255065      0.350491      0.395834      0.441636      0.478511      0.495533
  92   5 2599.8080    2.4234  1.6392 11.6694  0.0000  0.0153   0.0184   0.0425    0.0312   0.0000   442.8080       2.47553       21.0793    -0.0706673      -2.75967     -0.206898      0.261628      0.367868      0.414542      0.456437      0.499623      0.522115
  92   6 2840.6864    3.5215  1.5358 12.4562  0.0000  0.0144   0.0271   0.0397    0.0316   0.0000   443.2004       2.87930       20.3714      0.513804      -1.43007      -2.40086      0.241965      0.338216      0.378937      0.419458      0.451355      0.463466
  92   7 3073.1603    4.3699  1.5541 12.9931  0.0000  0.0145   0.0336   0.0398    0.0301   0.0000   442.7187       3.52492       21.0819       1.60959      -3.18937      -1.45655      0.249113      0.344313      0.386547      0.429551      0.455605      0.479871
  92   8 3297.4956    3.9776  2.3758 12.7439  0.0000  0.0187   0.0252   0.0514    0.0252   0.0000   443.9045       5.73652       20.0569       1.30529      -2.05683     -0.952827      0.306433      0.433079      0.485727      0.542015      0.584251      0.600875
  92   9 3516.8578    3.0758  4.5691 12.2833  0.0021  0.0328   0.0163   0.0883    0.0230   0.0000   443.9084       4.90596       18.4925       2.08386      -1.02512      -1.92036      0.530943      0.753515      0.845396      0.944469       1.00045       1.05468
  93   0  980.3007    0.0268  0.0085  8.9549  0.0000  0.0111   0.0046   0.0052    0.0111   0.0000   437.2525      0.461855       20.1534     0.0690611      -2.72262      0.474373      0.111214      0.289333      0.266948      0.432408      0.306488      0.476258
  93   1 1448.5796    0.1805  0.2020  8.7969  0.0000  0.0058   0.0040   0.0148    0.0137   0.0000   440.4516     0.0592595       21.1275    -0.0169450      -3.09880      0.249177      0.103950      0.135776      0.165798      0.176828      0.191654      0.199798
  93   2 1795.3765    0.4978  0.6404  9.1302  0.0000  0.0093   0.0058   0.0241    0.0253   0.0000   441.2740     -0.220605       21.2997      0.183054      -3.24856      0.497678      0.156716      0.217720      0.240497      0.271567      0.304814      0.308116
  93   3 2088.8870    0.9188  1.0633  9.9720  0.0000  0.0126   0.0088   0.0330    0.0345   0.0000   441.8468      0.798967       21.5783     -0.126420      -2.66363      0.367490      0.204691      0.286351      0.319536      0.358168      0.391275      0.395612
  93   4 2360.5602    1.5484  1.5984 10.8223  0.0000  0.0155   0.0120   0.0424    0.0302   0.0000   442.5300       1.54022       21.4521     -0.547399      -3.19772     -0.999360      0.256725      0.355761      0.399423      0.441068      0.462418      0.480386
  93   5 2610.0164    2.4657  1.6426 11.7601  0.0000  0.0157   0.0189   0.0420    0.0309   0.0000   442.8871       1.88786       20.5808      0.704129      -1.49251     -0.330563      0.259808      0.368493      0.410056      0.457163      0.497316      0.511416
  93   6 2851.9867    3.6298  1.5246 12.4294 -0.0000  0.0140   0.0276   0.0384    0.0325   0.0000   443.1281       2.92894       21.1414      0.839601      -3.00989     -0.478889      0.237893      0.321428      0.377281      0.411768      0.448507      0.466405
  93   7 3085.1926    4.4157  1.6723 12.8702 -0.0000  0.0146   0.0322   0.0404    0.0298   0.0000   442.8161       3.91235       21.2407     -0.258347      -2.50258      -1.42850      0.246355      0.338675      0.386466      0.420985      0.454114      0.468478
  93   8 3310.3658    3.8472  2.4889 12.7263  0.0000  0.0197   0.0244   0.0534    0.0249   0.0000   444.2412       4.93798       19.8866      0.512927  -0.000252470      -1.57704      0.317097      0.453031      0.508409      0.559490      0.594867      0.624602
  93   9 3530.5159    2.8504  4.5161 12.2448 -0.0019  0.0338   0.0152   0.0914    0.0234   0.0000   443.5445       5.36091       19.5661      0.772714      -1.58973      -1.12592      0.539381      0.765930      0.860679      0.962106       1.00872       1.06428
  94   1 1455.1650    0.1831  0.2321  8.7436  0.0000  0.0065   0.0039   0.0158    0.0140   0.0000   440.1825   -0.00150114       21.3422      0.452597      -3.35137      0.482555      0.107370      0.147768      0.178934      0.191022      0.196262      0.212815
  94   2 1802.4740    0.5011  0.5980  9.1509  0.0000  0.0090   0.0059   0.0217    0.0246   0.0000   441.2452      0.148079       20.8935    -0.0156111      -3.31284     -0.539907      0.153393      0.211497      0.239906      0.262964      0.282467      0.295147
  94   3 2097.3438    0.9165  1.2229  9.8471  0.0000  0.0138   0.0083   0.0358    0.0358   0.0000   441.9579      0.342474       21.1303     -0.449258      -2.78483    0.00343237      0.220924      0.313362      0.351112      0.391631      0.421535      0.433449
  94   4 2369.8064    1.6074  1.6386 10.7908  0.0000  0.0157   0.0122   0.0428    0.0320   0.0000   442.6910      0.582561       21.2287      0.487672      -2.96675      -1.19188      0.253028      0.361275      0.404357      0.445433      0.480967      0.496660
  94   5 2620.1355    2.4877  1.6649 11.7842  0.0001  0.0155   0.0186   0.0422    0.0292   0.0000   442.9751       2.85986       20.8203      0.852436      -2.47511      -1.42699      0.258121      0.359768      0.403204      0.444113      0.481008      0.506443
  94   6 2863.1664    3.6512  1.4840 12.5566  0.0001  0.0140   0.0285   0.0388    0.0320   0.0000   443.2382       3.26456       21.5290     -0.170101      -2.14936      -1.05910      0.234041      0.323042      0.363694      0.403170      0.434854      0.453752
  94   7 3097.1594    4.3314  1.6768 12.9873  0.0000  0.0150   0.0319   0.0419    0.0280   0.0000   443.5017       3.62265       22.1349       1.39498      -2.09200      -1.76111      0.251395      0.343952      0.390635      0.434168      0.463484      0.483064
  94   8 3323.1309    3.8467  2.6383 12.6483 -0.0000  0.0197   0.0233   0.0555    0.0242   0.0000   443.8587       5.73002       19.2429       1.53212     -0.974041     -0.827239      0.318132      0.443826      0.499920      0.556093      0.583664      0.609657
  95   1 1461.6988    0.1845  0.2334  8.7083  0.0000  0.0065   0.0039   0.0152    0.0139   0.0000   440.6176     -0.205916       21.2330      0.263527      -3.40864     -0.327180      0.110717      0.147438      0.173979      0.188288      0.192990      0.199546
  95   2 1809.5459    0.5007  0.6662  9.1071  0.0000  0.0097   0.0057   0.0244    0.0256   0.0000   440.8342      0.216644       21.4605      0.519786      -2.64938      -1.10626      0.157039      0.219500      0.240684      0.280359      0.290597      0.313173
  95   3 2105.7527    0.9529  1.1668  9.8976  0.0000  0.0132   0.0088   0.0352    0.0375   0.0000   442.0038      0.288246       21.4558     0.0117147      -3.98188    -0.0413823      0.212538      0.296580      0.332466      0.377876      0.403203      0.424600
  95   4 2378.9092    1.6136  1.6296 10.8168  0.0000  0.0157   0.0124   0.0429    0.0320   0.0000   442.2776      0.805947       21.6209     -0.319957      -2.05889     -0.579946      0.253402      0.354729      0.396617      0.437230      0.469851      0.484014
  95   5 2630.2794    2.5749  1.7113 11.6410 -0.0000  0.0153   0.0186   0.0418    0.0312   0.0000   442.6886       1.78853       20.9484      0.747944      -2.38299     -0.279516      0.251930      0.345299      0.388282      0.435592      0.474932      0.491894
  95   6 2874.3075    3.6925  1.5242 12.4642  0.0000  0.0140   0.0284   0.0391    0.0329   0.0000   442.9619       2.95051       21.1243      0.129379      -3.18941     -0.836184      0.236379      0.326043      0.367741      0.413071      0.445592      0.454138
  95   7 3109.0678    4.3991  1.6443 13.0022  0.0001  0.0150   0.0329   0.0416    0.0287   0.0000   443.2393       4.17190       21.1263      0.349000      -2.56502     -0.938967      0.242181      0.343470      0.377226      0.423300      0.451168      0.467199
  95   8 3335.8583    3.7590  2.8018 12.6429  0.0000  0.0206   0.0226   0.0589    0.0231   0.0000   443.4581       5.17866       19.0493       1.39290      -1.22573     -0.710632      0.335597      0.468103      0.527129      0.593441      0.619994      0.665816
  96   0  995.5764    0.0256  0.0098  8.8798  0.0000  0.0066   0.0040   0.0055    0.0109   0.0000   437.2623      0.717010       20.7694     -0.791907      -3.72114     -0.226168     0.0995643      0.163953      0.155745      0.198645      0.212014      0.250646
  96   1 1468.2043    0.1850  0.2470  8.7496  0.0000  0.0066   0.0039   0.0165    0.0140   0.0000   440.3996     0.0323013       21.1298     -0.151093      -3.34202      0.105220      0.114226      0.142675      0.166253      0.181406      0.187685      0.205125
  96   2 1816.5341    0.5064  0.6893  9.1037  0.0000  0.0099   0.0057   0.0247    0.0267   0.0000   441.3329     -0.428119       21.2785      0.603105      -3.24067      0.219633      0.158569      0.217358      0.244659      0.269008      0.286991      0.295748
  96   3 2114.0616    0.9449  1.2511  9.9377  0.0000  0.0139   0.0084   0.0370    0.0336   0.0000   442.5411      0.198579       20.2778      0.385519      -2.45950     -0.375730      0.219925      0.313993      0.352080      0.381903      0.417259      0.435386
  96   4 2387.9967    1.6900  1.6790 10.7989  0.0000  0.0153   0.0124   0.0424    0.0319   0.0000   442.2544      0.814341       20.8696    -0.0639472      -2.47157      -1.35693      0.251570      0.344004      0.393280      0.436463      0.475409      0.492374
  96   5 2640.2834    2.5956  1.6696 11.7927  0.0000  0.0152   0.0192   0.0421    0.0302   0.0000   442.5709       2.45984       21.9733     0.0328940      -2.45842     -0.294997      0.245458      0.339537      0.383526      0.427593      0.462707      0.476815
  96   6 2885.3780    3.7421  1.5575 12.5144  0.0000  0.0142   0.0278   0.0384    0.0304   0.0000   443.0691       3.28056       21.3061      0.304342      -2.60622     -0.341144      0.232373      0.322622      0.358619      0.403411      0.431387      0.444095
  96   7 3120.9209    4.4893  1.7507 12.7612 -0.0003  0.0147   0.0308   0.0404    0.0298   0.0000   443.3068       3.83839       20.8561      0.938026      -2.89881      -1.13108      0.240157      0.334085      0.377120      0.410830      0.441800      0.465325
  96   8 3348.5146    3.6806  2.8409 12.6454 -0.0001  0.0211   0.0222   0.0600    0.0233   0.0000   444.1249       4.10598       18.8520       1.25206      -1.12757      -2.28637      0.337439      0.472970      0.533846      0.593460      0.649498      0.671968
  96   9 3571.0909    2.7959  5.0929 11.8736 -0.0154  0.0389   0.0081   0.0999    0.0107   0.0000   443.0026       1.59580       20.2534       5.33044      -1.69524      -1.66273      0.599792      0.867755      0.970448       1.07843       1.15546       1.20742
  97   0 1000.6219    0.0390  0.0270  8.8510  0.0000  0.0125   0.0046   0.0135    0.0110   0.0000   437.0303     -0.547153       20.7148     0.0516405      -3.64286     -0.749554      0.135918      0.330285      0.229320      0.368876      0.263260      0.303013
  97   1 1474.6485    0.1964  0.2451  8.7200  0.0000  0.0061   0.0039   0.0163    0.0140   0.0000   440.2904     0.0890948       21.2385      0.238528      -3.41133    -0.0102050      0.105843      0.142085      0.161903      0.171110      0.181235      0.192579
  97   2 1823.4814    0.5246  0.7313  9.1111  0.0000  0.0101   0.0058   0.0258    0.0269   0.0000   441.1877      0.169285       21.1821     -0.157163      -3.01338      0.413124      0.161247      0.220341      0.245309      0.272323      0.293328      0.302355
  97   3 2122.3727    0.9763  1.2594  9.9371  0.0000  0.0135   0.0086   0.0371    0.0341   0.0000   442.1178      0.362177       21.8606      0.327275      -3.58893      0.259424      0.212381      0.299663      0.332360      0.368984      0.396523      0.429165
  97   4 2397.0072    1.6833  1.6202 10.9535 -0.0000  0.0156   0.0129   0.0424    0.0306   0.0000   442.5078      0.986913       20.8393      0.599445      -3.14942     -0.395408      0.247029      0.348980      0.380581      0.433802      0.463372      0.487849
  97   5 2650.3295    2.6281  1.7044 11.7616  0.0000  0.0154   0.0189   0.0418    0.0296   0.0000   442.0605       1.57197       21.1758      0.237777      -2.67510      -1.03572      0.244749      0.341134      0.392515      0.430949      0.460468      0.486696
  97   6 2896.3500    3.7947  1.5440 12.5771  0.0000  0.0141   0.0283   0.0383    0.0296   0.0000   443.0646       2.96318       20.7519      0.549829      -2.37221     -0.422497      0.231638      0.321052      0.352933      0.395504      0.429343      0.442220
  97   7 3132.6814    4.3610  1.7474 12.9009  0.0002  0.0152   0.0310   0.0419    0.0283   0.0000   443.5683       3.69361       21.0810      0.913652      -1.40675      -1.20377      0.244693      0.339387      0.384165      0.428015      0.456817      0.479516
  97   8 3361.0641    3.7085  3.0624 12.5821  0.0000  0.0221   0.0216   0.0621    0.0232   0.0000   443.8151       5.27139       19.9926       1.85117      -1.40948    -0.0781672      0.346868      0.489480      0.548074      0.615317      0.657812      0.682647
  98   1 1481.0494    0.1988  0.2666  8.7372  0.0000  0.0067   0.0039   0.0166    0.0141   0.0000   440.1996      0.118353       21.0011     -0.157414      -3.20561    -0.0169643      0.111233      0.143758      0.168356      0.182026      0.196842      0.211276
  98   2 1830.3697    0.5266  0.7308  9.1436  0.0000  0.0101   0.0058   0.0258    0.0268   0.0000   441.1050    -0.0777012       21.1933     -0.248548      -3.14260     0.0329705      0.156626      0.218043      0.242690      0.276190      0.292834      0.308002
  98   3 2130.5836    0.9868  1.2106 10.0160  0.0000  0.0132   0.0088   0.0363    0.0344   0.0000   441.9832      0.447133       21.4562      0.182243      -3.14156     -0.808666      0.206003      0.287043      0.327964      0.361702      0.388041      0.405020
  98   4 2405.8978    1.7339  1.6379 11.0161  0.0000  0.0156   0.0130   0.0423    0.0302   0.0000   442.2022       1.83500       21.0239     -0.182929      -2.10376     -0.838294      0.240427      0.328950      0.379640      0.411033      0.445372      0.462809
  98   5 2660.2939    2.6359  1.7514 11.8333  0.0001  0.0158   0.0189   0.0426    0.0286   0.0000   442.5842       1.57491       21.5252       1.67641      -2.04929     -0.699535      0.244656      0.345811      0.385511      0.435284      0.460204      0.486061
  98   6 2907.3240    3.8913  1.5528 12.5302  0.0000  0.0141   0.0285   0.0377    0.0313   0.0000   443.2684       2.69729       21.1706      0.372764      -2.24481      -1.37330      0.222836      0.311749      0.348461      0.384870      0.407841      0.431901
  98   7 3144.3957    4.3824  1.8282 12.8774 -0.0001  0.0154   0.0304   0.0429    0.0279   0.0000   443.2225       3.53272       20.5693      0.701523      -1.45859      -1.10463      0.243616      0.339645      0.378954      0.417864      0.450561      0.471896
  98   8 3373.6230    3.5925  3.0718 12.6251  0.0000  0.0228   0.0212   0.0627    0.0228   0.0000   443.6599       5.80030       18.3314       2.35654     -0.935624      -1.54354      0.354214      0.505349      0.564488      0.627679      0.664073      0.701137
  99   0 1010.5988    0.0366  0.0367  8.8332  0.0000  0.0114   0.0045   0.0141    0.0110   0.0000   437.2938     0.0675271       21.0897    0.00629043      -3.45729     -0.320472      0.181094      0.228396      0.308565      0.326724      0.318330      0.404641
  99   1 1487.4073    0.1972  0.2703  8.7096  0.0000  0.0068   0.0038   0.0167    0.0142   0.0000   440.2368     0.0613708       21.1638    -0.0837208      -3.43372     -0.101664      0.109214      0.141449      0.162909      0.184065      0.211600      0.219311
  99   2 1837.2136    0.5453  0.7309  9.1689  0.0000  0.0100   0.0059   0.0258    0.0274   0.0000   440.8664     -0.216338       21.5123    -0.0205267      -3.32120     -0.157994      0.150111      0.207610      0.241124      0.265176      0.290858      0.300180
  99   3 2138.7910    1.0142  1.2832 10.0480 -0.0000  0.0137   0.0089   0.0373    0.0344   0.0000   441.7888      0.809785       21.1813     0.0432396      -3.73300     -0.656185      0.211302      0.296033      0.331957      0.368211      0.398290      0.413718
  99   4 2414.7969    1.7462  1.7777 10.9097 -0.0000  0.0161   0.0127   0.0443    0.0315   0.0000   442.4320       1.54241       20.5936      0.387249      -2.42008     -0.356915      0.250667      0.350800      0.393570      0.435296      0.469474      0.491521
  99   5 2670.1958    2.7329  1.6163 11.9515  0.0000  0.0149   0.0203   0.0408    0.0295   0.0000   442.7471       1.92176       20.8391      0.612476      -2.45884     -0.462376      0.232719      0.321880      0.369376      0.402003      0.435505      0.452992
  99   6 2918.1887    3.9002  1.5999 12.6092  0.0000  0.0142   0.0283   0.0388    0.0296   0.0000   443.1883       3.03603       21.1461      0.630238      -2.40766     -0.667787      0.224965      0.312398      0.351078      0.385501      0.419225      0.428965
  99   7 3156.0199    4.3579  1.8819 12.8701  0.0000  0.0156   0.0296   0.0434    0.0275   0.0000   443.1487       3.73123       20.8213      0.288781      -1.69804     -0.922393      0.248355      0.339262      0.391601      0.426384      0.475781      0.488713
  99   8 3386.1492    3.6113  3.4260 12.5372  0.0002  0.0247   0.0207   0.0670    0.0236   0.0000   444.3426       4.61511       19.0040       1.73269      -1.02410     -0.968547      0.380047      0.538655      0.606072      0.671551      0.718351      0.745625
 100   1 1493.7371    0.2104  0.2618  8.6981  0.0000  0.0063   0.0039   0.0157    0.0143   0.0000   440.3707      0.240473       20.9232      0.160233      -2.99511    -0.0703883     0.0992304      0.136678      0.160018      0.164517      0.180322      0.188139
 100   2 1843.9881    0.5447  0.7894  9.1866  0.0000  0.0105   0.0058   0.0276    0.0271   0.0000   440.9850      0.476158       20.7615     -0.123857      -3.14458     -0.377006      0.160774      0.223401      0.248400      0.283161      0.299447      0.310708
 100   3 2146.9021    1.0404  1.3024  9.9841  0.0002  0.0137   0.0087   0.0359    0.0336   0.0000   442.0376       1.23977       21.1581      0.113681      -3.22552     -0.248767      0.209751      0.290910      0.332311      0.375971      0.406031      0.418333
 100   4 2423.6212    1.7586  1.7426 11.0090  0.0000  0.0161   0.0130   0.0447    0.0307   0.0000   441.8806       1.69904       21.3463     0.0680087      -2.72976    -0.0857179      0.249678      0.349745      0.402185      0.433376      0.472657      0.489010
 100   5 2680.0570    2.8064  1.6788 11.8772  0.0000  0.0151   0.0203   0.0408    0.0308   0.0000   442.7809       2.16992       21.0363       1.08319      -3.15093      -1.12564      0.234290      0.317970      0.371917      0.404211      0.432251      0.458578
 100   6 2929.0397    3.9604  1.6064 12.4971  0.0000  0.0140   0.0282   0.0387    0.0312   0.0000   443.3616       2.92760       20.7080      0.598727      -2.74517     -0.995672      0.218040      0.305926      0.341197      0.383279      0.417921      0.432368
 100   7 3167.6327    4.3474  1.9141 12.7652 -0.0000  0.0154   0.0289   0.0436    0.0286   0.0000   442.8667       3.50770       21.0431       1.35762      -2.56538      -1.83858      0.244979      0.334261      0.377300      0.419755      0.451004      0.469869
 100   8 3398.5573    3.4595  3.4181 12.5714  0.0000  0.0249   0.0200   0.0691    0.0225   0.0000   443.4131       4.43872       17.6575       1.12455      -1.02027      -2.07382      0.379781      0.527822      0.602498      0.672854      0.722263      0.755355
 101   0 1020.5035    0.0394  0.0154  8.8015  0.0000  0.0059   0.0041   0.0057    0.0107   0.0000   437.2025     -0.500734       20.8140      0.977447      -2.55611     -0.573652      0.101937      0.127418      0.151533      0.181399      0.186135      0.218689
 101   1 1500.0434    0.2090  0.2932  8.7233  0.0000  0.0073   0.0038   0.0169    0.0145   0.0000   440.1359     -0.206361       21.0856      0.400815      -3.11463   -0.00594366      0.107441      0.150241      0.164267      0.200834      0.204742      0.210321
 101   2 1850.7536    0.5608  0.7948  9.1786  0.0000  0.0103   0.0058   0.0271    0.0282   0.0000   441.1338    -0.0180708       21.5592    -0.0873241      -3.06621      0.136540      0.161194      0.217326      0.260169      0.278543      0.298295      0.313591
 101   3 2155.0167    1.0540  1.3270 10.0907  0.0000  0.0138   0.0089   0.0371    0.0331   0.0000   441.9217      0.921825       21.5191     -0.314456      -3.37545     -0.291523      0.210779      0.292492      0.330984      0.365828      0.398167      0.413866
 101   4 2432.3589    1.8042  1.7420 11.0848  0.0000  0.0161   0.0132   0.0443    0.0301   0.0000   442.3761      0.756771       21.0700     -0.226608      -3.49442     -0.108674      0.240340      0.336663      0.379770      0.421009      0.447480      0.471690
 101   5 2689.8595    2.7948  1.7037 11.9361  0.0000  0.0153   0.0200   0.0414    0.0293   0.0000   443.1807       2.39736       21.4546      0.462283      -3.32716     -0.986002      0.231063      0.326218      0.365955      0.406654      0.436631      0.451623
 101   6 2939.7832    3.9759  1.6266 12.6334 -0.0000  0.0141   0.0282   0.0393    0.0293   0.0000   443.1617       3.81417       20.8535      0.881045      -2.36570      -1.70355      0.221346      0.304345      0.345467      0.384844      0.409995      0.433824
 101   7 3179.1323    4.4082  1.9006 12.9146  0.0000  0.0157   0.0296   0.0434    0.0271   0.0000   443.2205       3.92935       20.5018      0.715912      -2.02527      -1.18975      0.241746      0.335318      0.384238      0.416892      0.460411      0.476683
 101   8 3410.8575    3.4450  3.5140 12.5194 -0.0000  0.0250   0.0196   0.0705    0.0233   0.0000   444.0537       5.51090       19.9601       1.96808     -0.497455      -2.19872      0.379898      0.529490      0.606777      0.660517      0.722082      0.744074
 102   1 1506.2619    0.2183  0.3057  8.6677  0.0000  0.0071   0.0039   0.0171    0.0147   0.0000   440.3631    0.00312262       21.1058     0.0988294      -3.48673      0.148970      0.111308      0.150871      0.175720      0.190709      0.211226      0.215568
 102   2 1857.4442    0.5635  0.8100  9.0999  0.0000  0.0104   0.0058   0.0274    0.0290   0.0000   440.6316    -0.0439291       21.2621      0.184913      -2.86311      0.279340      0.159593      0.215673      0.245814      0.269405      0.291696      0.308273
 102   3 2163.0409    1.0688  1.3730  9.9812  0.0000  0.0140   0.0088   0.0381    0.0340   0.0000   442.0646      0.959658       22.0706   -0.00480589      -3.36348     -0.169628      0.211286      0.298302      0.329002      0.363974      0.396056      0.414466
 102   4 2441.0862    1.8469  1.7905 11.1006  0.0000  0.0163   0.0134   0.0447    0.0293   0.0000   441.8380       1.87589       21.1291       1.17315      -1.28685     -0.527807      0.245871      0.342681      0.388189      0.429302      0.467795      0.496818
 102   5 2699.6520    2.8613  1.7199 11.9241  0.0000  0.0152   0.0203   0.0416    0.0293   0.0000   442.5723       2.55145       20.8440      0.276388      -1.98088      -1.02305      0.232170      0.325715      0.363397      0.406150      0.436630      0.454341
 102   6 2950.4299    4.0094  1.6638 12.5534  0.0000  0.0144   0.0282   0.0391    0.0299   0.0000   443.2684       3.65755       21.2213     0.0565221      -2.15655      -1.00675      0.224673      0.312523      0.353894      0.391873      0.415452      0.429217
 102   7 3190.5707    4.2965  2.0184 12.9011 -0.0000  0.0165   0.0286   0.0457    0.0254   0.0000   442.8682       4.57583       21.0015      0.688268      -2.04843      -1.42672      0.248318      0.347916      0.388237      0.438614      0.462795      0.480414
 102   8 3423.1412    3.4008  3.6881 12.4761 -0.0009  0.0262   0.0189   0.0747    0.0226   0.0000   443.4469       4.83219       19.7010       1.47236     -0.342753      -1.89411      0.392818      0.547542      0.616618      0.690842      0.732403      0.774977
 103   0 1030.2823    0.0353  0.0187  8.7666  0.0000  0.0082   0.0046   0.0075    0.0107   0.0000   436.6604    -0.0896007       21.5245     -0.132922      -3.94406      0.398892      0.124882      0.166137      0.203145      0.223756      0.305918      0.239416
 103   1 1512.4632    0.2220  0.2980  8.6847  0.0000  0.0068   0.0039   0.0165    0.0146   0.0000   440.0370     0.0114682       20.9299     -0.143325      -3.04455     0.0160793      0.101297      0.136809      0.163313      0.171074      0.194972      0.200300
 103   2 1864.0771    0.5778  0.7955  9.2778  0.0000  0.0104   0.0060   0.0269    0.0274   0.0000   441.1137    -0.0363253       20.9871      0.306178      -3.19309      0.240017      0.152444      0.217438      0.242238      0.276765      0.293202      0.302857
 103   3 2170.9906    1.0756  1.3812 10.1469  0.0000  0.0141   0.0089   0.0385    0.0316   0.0000   441.9791      0.954898       21.6646      0.258412      -2.98667   -0.00915985      0.214555      0.287301      0.338865      0.369947      0.396962      0.420261
 103   4 2449.6919    1.8457  1.8209 11.1215 -0.0000  0.0163   0.0132   0.0453    0.0295   0.0000   442.4880       1.57004       20.4811     -0.172597      -2.12102    -0.0271622      0.248121      0.339578      0.385846      0.430273      0.454222      0.486810
 103   5 2709.3483    2.9208  1.6794 12.0214  0.0000  0.0150   0.0208   0.0408    0.0288   0.0000   442.8804       2.20021       21.0758      0.364137      -2.83558     -0.605486      0.225545      0.314164      0.350796      0.396384      0.421967      0.437370
 103   6 2961.1089    4.0962  1.6467 12.6387 -0.0000  0.0140   0.0286   0.0395    0.0287   0.0000   443.0633       2.58573       21.3806      0.632076      -2.30455      -1.86034      0.212466      0.298265      0.333361      0.370752      0.395722      0.416348
 103   7 3202.0217    4.2252  2.0760 12.8788 -0.0004  0.0168   0.0275   0.0462    0.0252   0.0000   443.1654       4.65053       21.1676      0.959134      -2.16660      -1.69618      0.249577      0.353857      0.395824      0.434508      0.467468      0.486773
 103   8 3435.4408    3.3997  3.9878 12.5012  0.0013  0.0286   0.0184   0.0786    0.0224   0.0000   443.8726       4.54340       19.0735       1.04470      0.343281      -2.60251      0.418328      0.592455      0.668014      0.745511      0.796925      0.832214
 104   0 1035.1684    0.0338  0.0154  8.7305 -0.0473  0.0086   0.0042   0.0059    0.0106   0.0000   437.8384     -0.507128       20.8498     -0.571359      -3.56782      0.103265      0.135034      0.165608      0.202235      0.224644      0.203152      0.227941
 104   1 1518.6225    0.2176  0.3264  8.6760  0.0000  0.0073   0.0038   0.0185    0.0147   0.0000   440.3882    -0.0793142       21.0251    -0.0430300      -3.41262     -0.421313      0.112732      0.148948      0.166807      0.185020      0.196908      0.211376
 104   2 1870.7093    0.5914  0.8514  9.2020 -0.0001  0.0107   0.0060   0.0286    0.0290   0.0000   440.6918    -0.0372081       21.1496      0.129038      -3.49938      0.456222      0.157530      0.217759      0.246852      0.270876      0.299097      0.306185
 104   3 2178.9572    1.0989  1.3164 10.1928  0.0000  0.0140   0.0094   0.0373    0.0325   0.0000   441.8777      0.414885       20.7127      0.252772      -3.50710      0.578334      0.203768      0.284472      0.328692      0.358367      0.382786      0.401650
 104   4 2458.2793    1.8878  1.7919 11.1465  0.0000  0.0163   0.0136   0.0447    0.0294   0.0000   441.9547       1.44896       21.1436     -0.380473      -2.47966      -1.12086      0.239561      0.332066      0.379867      0.418941      0.446551      0.469868
 104   5 2718.9813    2.9606  1.7672 11.8901  0.0000  0.0151   0.0204   0.0418    0.0299   0.0000   442.9341       2.51928       21.3046    -0.0450805      -2.14784     -0.672737      0.226474      0.313438      0.356434      0.385989      0.415592      0.433938
 104   6 2971.6573    4.0936  1.5829 12.7632  0.0000  0.0140   0.0299   0.0396    0.0287   0.0000   443.4730       2.77695       20.6940     -0.110559      -2.90330     -0.681928      0.212780      0.292693      0.332526      0.366706      0.393417      0.413784
 104   7 3213.3311    4.2242  2.2365 12.7596  0.0000  0.0173   0.0264   0.0484    0.0256   0.0000   443.4199       3.89715       20.1975      0.482394      -1.49843      -1.41095      0.254781      0.355952      0.401418      0.444270      0.474234      0.506523
 104   8 3447.6381    3.1684  3.7912 12.5165 -0.0034  0.0288   0.0180   0.0792    0.0222   0.0000   443.3738       4.70318       19.6922       1.26494      -1.41046    0.00369222      0.409055      0.584546      0.659155      0.739699      0.788596      0.834863
 105   0 1040.0035    0.0577  0.0832  8.7232  0.0000  0.0091   0.0042   0.0210    0.0110   0.0000   437.5006      0.310403       20.5901      0.390089      -2.63285    -0.0335803      0.138215      0.181518      0.210875      0.232974      0.254553      0.265041
 105   1 1524.7214    0.2271  0.3055  8.6648  0.0011  0.0066   0.0039   0.0171    0.0148   0.0000   440.1803     0.0341193       21.3848      0.197204      -3.77190      0.115818      0.100761      0.139738      0.158738      0.184285      0.188320      0.199314
[truncated: 159,379 more chars]
